# Supplementary material for: Investigating a Novel Activation-Repolarisation Time Metric to Predict Localised Vulnerability to Reentry Using Computational Modelling
Source: PLoS One. 2016 Mar 2;11(3):e0149342. doi: 10.1371/journal.pone.0149342 (PMC4775046; doi:10.1371/journal.pone.0149342)
Supplement: S1 Data — Specifically, this relates primarily to the data presented in Figs 3, 4 & 5. Data provided constitute AT, RT and RVI datasets, along with corresponding finite element mesh files required for visualisation and analysis. (ZIP) [file pone.0149342.s001.zip]

Archive with 67 entries (58 files):
- Data/
- Data/Figure3/
- Data/Figure3/FFmesh.elem
- __MACOSX/
- __MACOSX/Data/
- __MACOSX/Data/Figure3/
- __MACOSX/Data/Figure3/._FFmesh.elem
- Data/Figure3/FFmesh.pts
- __MACOSX/Data/Figure3/._FFmesh.pts
- Data/Figure3/Fig3_BDB_AT.dat
- __MACOSX/Data/Figure3/._Fig3_BDB_AT.dat
- Data/Figure3/Fig3_BDB_RT.dat
- __MACOSX/Data/Figure3/._Fig3_BDB_RT.dat
- Data/Figure3/Fig3_BDB_RVI.dat
- __MACOSX/Data/Figure3/._Fig3_BDB_RVI.dat
- Data/Figure3/Fig3_UDB_AT.dat
- __MACOSX/Data/Figure3/._Fig3_UDB_AT.dat
- Data/Figure3/Fig3_UDB_RT.dat
- __MACOSX/Data/Figure3/._Fig3_UDB_RT.dat
- Data/Figure3/Fig3_UDB_RVI.dat
- __MACOSX/Data/Figure3/._Fig3_UDB_RVI.dat
- Data/Figure4/
- Data/Figure4/Fig4_Rad25mm_RVI.dat
- __MACOSX/Data/Figure4/
- __MACOSX/Data/Figure4/._Fig4_Rad25mm_RVI.dat
- Data/Figure4/Fig4_Rad5mm_RVI.dat
- __MACOSX/Data/Figure4/._Fig4_Rad5mm_RVI.dat
- Data/Figure4/Fig4_Res400um_RVI.dat
- __MACOSX/Data/Figure4/._Fig4_Res400um_RVI.dat
- Data/Figure4/Fig4_Res8mm_RVI.dat
- __MACOSX/Data/Figure4/._Fig4_Res8mm_RVI.dat
- Data/Figure4/Mesh_1mm.pts
- __MACOSX/Data/Figure4/._Mesh_1mm.pts
- Data/Figure4/Mesh_400um.pts
- __MACOSX/Data/Figure4/._Mesh_400um.pts
- Data/Figure4/Mesh_8mm.pts
- __MACOSX/Data/Figure4/._Mesh_8mm.pts
- Data/Figure5/
- Data/Figure5/Fig5_APD294_AT.dat
- __MACOSX/Data/Figure5/
- __MACOSX/Data/Figure5/._Fig5_APD294_AT.dat
- Data/Figure5/Fig5_APD294_RT.dat
- __MACOSX/Data/Figure5/._Fig5_APD294_RT.dat
- Data/Figure5/Fig5_APD294_RVI.dat
- __MACOSX/Data/Figure5/._Fig5_APD294_RVI.dat
- Data/Figure5/Fig5_APD328_AT.dat
- __MACOSX/Data/Figure5/._Fig5_APD328_AT.dat
- Data/Figure5/Fig5_APD328_RT.dat
- __MACOSX/Data/Figure5/._Fig5_APD328_RT.dat
- Data/Figure5/Fig5_APD328_RVI.dat
- __MACOSX/Data/Figure5/._Fig5_APD328_RVI.dat
- Data/Figure5/Fig5_BCL300_AT.dat
- __MACOSX/Data/Figure5/._Fig5_BCL300_AT.dat
- Data/Figure5/Fig5_BCL300_RT.dat
- __MACOSX/Data/Figure5/._Fig5_BCL300_RT.dat
- Data/Figure5/Fig5_BCL300_RVI.dat
- __MACOSX/Data/Figure5/._Fig5_BCL300_RVI.dat
- Data/Figure5/Fig5_BCL360_AT.dat
- __MACOSX/Data/Figure5/._Fig5_BCL360_AT.dat
- Data/Figure5/Fig5_BCL360_RT.dat
- __MACOSX/Data/Figure5/._Fig5_BCL360_RT.dat
- Data/Figure5/Fig5_BCL360_RVI.dat
- __MACOSX/Data/Figure5/._Fig5_BCL360_RVI.dat
- Data/README.pages
- __MACOSX/Data/._README.pages
- Data/README.pdf
- __MACOSX/Data/._README.pdf
