# Supplementary material for: Investigating a Novel Activation-Repolarisation Time Metric to Predict Localised Vulnerability to Reentry Using Computational Modelling
Source: PLoS One. 2016 Mar 2;11(3):e0149342. doi: 10.1371/journal.pone.0149342 (PMC4775046; doi:10.1371/journal.pone.0149342)
Supplement: S1 Data — Specifically, this relates primarily to the data presented in Figs 3, 4 & 5. Data provided constitute AT, RT and RVI datasets, along with corresponding finite element mesh files required for visualisation and analysis. (ZIP) [file pone.0149342.s001.zip › Data/Figure3/FFmesh.elem]

62500
Qd 0 1 252 251 1
Qd 1 2 253 252 1
Qd 2 3 254 253 1
Qd 3 4 255 254 1
Qd 4 5 256 255 1
Qd 5 6 257 256 1
Qd 6 7 258 257 1
Qd 7 8 259 258 1
Qd 8 9 260 259 1
Qd 9 10 261 260 1
Qd 10 11 262 261 1
Qd 11 12 263 262 1
Qd 12 13 264 263 1
Qd 13 14 265 264 1
Qd 14 15 266 265 1
Qd 15 16 267 266 1
Qd 16 17 268 267 1
Qd 17 18 269 268 1
Qd 18 19 270 269 1
Qd 19 20 271 270 1
Qd 20 21 272 271 1
Qd 21 22 273 272 1
Qd 22 23 274 273 1
Qd 23 24 275 274 1
Qd 24 25 276 275 1
Qd 25 26 277 276 1
Qd 26 27 278 277 1
Qd 27 28 279 278 1
Qd 28 29 280 279 1
Qd 29 30 281 280 1
Qd 30 31 282 281 1
Qd 31 32 283 282 1
Qd 32 33 284 283 1
Qd 33 34 285 284 1
Qd 34 35 286 285 1
Qd 35 36 287 286 1
Qd 36 37 288 287 1
Qd 37 38 289 288 1
Qd 38 39 290 289 1
Qd 39 40 291 290 1
Qd 40 41 292 291 1
Qd 41 42 293 292 1
Qd 42 43 294 293 1
Qd 43 44 295 294 1
Qd 44 45 296 295 1
Qd 45 46 297 296 1
Qd 46 47 298 297 1
Qd 47 48 299 298 1
Qd 48 49 300 299 1
Qd 49 50 301 300 1
Qd 50 51 302 301 1
Qd 51 52 303 302 1
Qd 52 53 304 303 1
Qd 53 54 305 304 1
Qd 54 55 306 305 1
Qd 55 56 307 306 1
Qd 56 57 308 307 1
Qd 57 58 309 308 1
Qd 58 59 310 309 1
Qd 59 60 311 310 1
Qd 60 61 312 311 1
Qd 61 62 313 312 1
Qd 62 63 314 313 1
Qd 63 64 315 314 1
Qd 64 65 316 315 1
Qd 65 66 317 316 1
Qd 66 67 318 317 1
Qd 67 68 319 318 1
Qd 68 69 320 319 1
Qd 69 70 321 320 1
Qd 70 71 322 321 1
Qd 71 72 323 322 1
Qd 72 73 324 323 1
Qd 73 74 325 324 1
Qd 74 75 326 325 1
Qd 75 76 327 326 1
Qd 76 77 328 327 1
Qd 77 78 329 328 1
Qd 78 79 330 329 1
Qd 79 80 331 330 1
Qd 80 81 332 331 1
Qd 81 82 333 332 1
Qd 82 83 334 333 1
Qd 83 84 335 334 1
Qd 84 85 336 335 1
Qd 85 86 337 336 1
Qd 86 87 338 337 1
Qd 87 88 339 338 1
Qd 88 89 340 339 1
Qd 89 90 341 340 1
Qd 90 91 342 341 1
Qd 91 92 343 342 1
Qd 92 93 344 343 1
Qd 93 94 345 344 1
Qd 94 95 346 345 1
Qd 95 96 347 346 1
Qd 96 97 348 347 1
Qd 97 98 349 348 1
Qd 98 99 350 349 1
Qd 99 100 351 350 1
Qd 100 101 352 351 1
Qd 101 102 353 352 1
Qd 102 103 354 353 1
Qd 103 104 355 354 1
Qd 104 105 356 355 1
Qd 105 106 357 356 1
Qd 106 107 358 357 1
Qd 107 108 359 358 1
Qd 108 109 360 359 1
Qd 109 110 361 360 1
Qd 110 111 362 361 1
Qd 111 112 363 362 1
Qd 112 113 364 363 1
Qd 113 114 365 364 1
Qd 114 115 366 365 1
Qd 115 116 367 366 1
Qd 116 117 368 367 1
Qd 117 118 369 368 1
Qd 118 119 370 369 1
Qd 119 120 371 370 1
Qd 120 121 372 371 1
Qd 121 122 373 372 1
Qd 122 123 374 373 1
Qd 123 124 375 374 1
Qd 124 125 376 375 1
Qd 125 126 377 376 1
Qd 126 127 378 377 1
Qd 127 128 379 378 1
Qd 128 129 380 379 1
Qd 129 130 381 380 1
Qd 130 131 382 381 1
Qd 131 132 383 382 1
Qd 132 133 384 383 1
Qd 133 134 385 384 1
Qd 134 135 386 385 1
Qd 135 136 387 386 1
Qd 136 137 388 387 1
Qd 137 138 389 388 1
Qd 138 139 390 389 1
Qd 139 140 391 390 1
Qd 140 141 392 391 1
Qd 141 142 393 392 1
Qd 142 143 394 393 1
Qd 143 144 395 394 1
Qd 144 145 396 395 1
Qd 145 146 397 396 1
Qd 146 147 398 397 1
Qd 147 148 399 398 1
Qd 148 149 400 399 1
Qd 149 150 401 400 1
Qd 150 151 402 401 1
Qd 151 152 403 402 1
Qd 152 153 404 403 1
Qd 153 154 405 404 1
Qd 154 155 406 405 1
Qd 155 156 407 406 1
Qd 156 157 408 407 1
Qd 157 158 409 408 1
Qd 158 159 410 409 1
Qd 159 160 411 410 1
Qd 160 161 412 411 1
Qd 161 162 413 412 1
Qd 162 163 414 413 1
Qd 163 164 415 414 1
Qd 164 165 416 415 1
Qd 165 166 417 416 1
Qd 166 167 418 417 1
Qd 167 168 419 418 1
Qd 168 169 420 419 1
Qd 169 170 421 420 1
Qd 170 171 422 421 1
Qd 171 172 423 422 1
Qd 172 173 424 423 1
Qd 173 174 425 424 1
Qd 174 175 426 425 1
Qd 175 176 427 426 1
Qd 176 177 428 427 1
Qd 177 178 429 428 1
Qd 178 179 430 429 1
Qd 179 180 431 430 1
Qd 180 181 432 431 1
Qd 181 182 433 432 1
Qd 182 183 434 433 1
Qd 183 184 435 434 1
Qd 184 185 436 435 1
Qd 185 186 437 436 1
Qd 186 187 438 437 1
Qd 187 188 439 438 1
Qd 188 189 440 439 1
Qd 189 190 441 440 1
Qd 190 191 442 441 1
Qd 191 192 443 442 1
Qd 192 193 444 443 1
Qd 193 194 445 444 1
Qd 194 195 446 445 1
Qd 195 196 447 446 1
Qd 196 197 448 447 1
Qd 197 198 449 448 1
Qd 198 199 450 449 1
Qd 199 200 451 450 1
Qd 200 201 452 451 1
Qd 201 202 453 452 1
Qd 202 203 454 453 1
Qd 203 204 455 454 1
Qd 204 205 456 455 1
Qd 205 206 457 456 1
Qd 206 207 458 457 1
Qd 207 208 459 458 1
Qd 208 209 460 459 1
Qd 209 210 461 460 1
Qd 210 211 462 461 1
Qd 211 212 463 462 1
Qd 212 213 464 463 1
Qd 213 214 465 464 1
Qd 214 215 466 465 1
Qd 215 216 467 466 1
Qd 216 217 468 467 1
Qd 217 218 469 468 1
Qd 218 219 470 469 1
Qd 219 220 471 470 1
Qd 220 221 472 471 1
Qd 221 222 473 472 1
Qd 222 223 474 473 1
Qd 223 224 475 474 1
Qd 224 225 476 475 1
Qd 225 226 477 476 1
Qd 226 227 478 477 1
Qd 227 228 479 478 1
Qd 228 229 480 479 1
Qd 229 230 481 480 1
Qd 230 231 482 481 1
Qd 231 232 483 482 1
Qd 232 233 484 483 1
Qd 233 234 485 484 1
Qd 234 235 486 485 1
Qd 235 236 487 486 1
Qd 236 237 488 487 1
Qd 237 238 489 488 1
Qd 238 239 490 489 1
Qd 239 240 491 490 1
Qd 240 241 492 491 1
Qd 241 242 493 492 1
Qd 242 243 494 493 1
Qd 243 244 495 494 1
Qd 244 245 496 495 1
Qd 245 246 497 496 1
Qd 246 247 498 497 1
Qd 247 248 499 498 1
Qd 248 249 500 499 1
Qd 249 250 501 500 1
Qd 251 252 503 502 1
Qd 252 253 504 503 1
Qd 253 254 505 504 1
Qd 254 255 506 505 1
Qd 255 256 507 506 1
Qd 256 257 508 507 1
Qd 257 258 509 508 1
Qd 258 259 510 509 1
Qd 259 260 511 510 1
Qd 260 261 512 511 1
Qd 261 262 513 512 1
Qd 262 263 514 513 1
Qd 263 264 515 514 1
Qd 264 265 516 515 1
Qd 265 266 517 516 1
Qd 266 267 518 517 1
Qd 267 268 519 518 1
Qd 268 269 520 519 1
Qd 269 270 521 520 1
Qd 270 271 522 521 1
Qd 271 272 523 522 1
Qd 272 273 524 523 1
Qd 273 274 525 524 1
Qd 274 275 526 525 1
Qd 275 276 527 526 1
Qd 276 277 528 527 1
Qd 277 278 529 528 1
Qd 278 279 530 529 1
Qd 279 280 531 530 1
Qd 280 281 532 531 1
Qd 281 282 533 532 1
Qd 282 283 534 533 1
Qd 283 284 535 534 1
Qd 284 285 536 535 1
Qd 285 286 537 536 1
Qd 286 287 538 537 1
Qd 287 288 539 538 1
Qd 288 289 540 539 1
Qd 289 290 541 540 1
Qd 290 291 542 541 1
Qd 291 292 543 542 1
Qd 292 293 544 543 1
Qd 293 294 545 544 1
Qd 294 295 546 545 1
Qd 295 296 547 546 1
Qd 296 297 548 547 1
Qd 297 298 549 548 1
Qd 298 299 550 549 1
Qd 299 300 551 550 1
Qd 300 301 552 551 1
Qd 301 302 553 552 1
Qd 302 303 554 553 1
Qd 303 304 555 554 1
Qd 304 305 556 555 1
Qd 305 306 557 556 1
Qd 306 307 558 557 1
Qd 307 308 559 558 1
Qd 308 309 560 559 1
Qd 309 310 561 560 1
Qd 310 311 562 561 1
Qd 311 312 563 562 1
Qd 312 313 564 563 1
Qd 313 314 565 564 1
Qd 314 315 566 565 1
Qd 315 316 567 566 1
Qd 316 317 568 567 1
Qd 317 318 569 568 1
Qd 318 319 570 569 1
Qd 319 320 571 570 1
Qd 320 321 572 571 1
Qd 321 322 573 572 1
Qd 322 323 574 573 1
Qd 323 324 575 574 1
Qd 324 325 576 575 1
Qd 325 326 577 576 1
Qd 326 327 578 577 1
Qd 327 328 579 578 1
Qd 328 329 580 579 1
Qd 329 330 581 580 1
Qd 330 331 582 581 1
Qd 331 332 583 582 1
Qd 332 333 584 583 1
Qd 333 334 585 584 1
Qd 334 335 586 585 1
Qd 335 336 587 586 1
Qd 336 337 588 587 1
Qd 337 338 589 588 1
Qd 338 339 590 589 1
Qd 339 340 591 590 1
Qd 340 341 592 591 1
Qd 341 342 593 592 1
Qd 342 343 594 593 1
Qd 343 344 595 594 1
Qd 344 345 596 595 1
Qd 345 346 597 596 1
Qd 346 347 598 597 1
Qd 347 348 599 598 1
Qd 348 349 600 599 1
Qd 349 350 601 600 1
Qd 350 351 602 601 1
Qd 351 352 603 602 1
Qd 352 353 604 603 1
Qd 353 354 605 604 1
Qd 354 355 606 605 1
Qd 355 356 607 606 1
Qd 356 357 608 607 1
Qd 357 358 609 608 1
Qd 358 359 610 609 1
Qd 359 360 611 610 1
Qd 360 361 612 611 1
Qd 361 362 613 612 1
Qd 362 363 614 613 1
Qd 363 364 615 614 1
Qd 364 365 616 615 1
Qd 365 366 617 616 1
Qd 366 367 618 617 1
Qd 367 368 619 618 1
Qd 368 369 620 619 1
Qd 369 370 621 620 1
Qd 370 371 622 621 1
Qd 371 372 623 622 1
Qd 372 373 624 623 1
Qd 373 374 625 624 1
Qd 374 375 626 625 1
Qd 375 376 627 626 1
Qd 376 377 628 627 1
Qd 377 378 629 628 1
Qd 378 379 630 629 1
Qd 379 380 631 630 1
Qd 380 381 632 631 1
Qd 381 382 633 632 1
Qd 382 383 634 633 1
Qd 383 384 635 634 1
Qd 384 385 636 635 1
Qd 385 386 637 636 1
Qd 386 387 638 637 1
Qd 387 388 639 638 1
Qd 388 389 640 639 1
Qd 389 390 641 640 1
Qd 390 391 642 641 1
Qd 391 392 643 642 1
Qd 392 393 644 643 1
Qd 393 394 645 644 1
Qd 394 395 646 645 1
Qd 395 396 647 646 1
Qd 396 397 648 647 1
Qd 397 398 649 648 1
Qd 398 399 650 649 1
Qd 399 400 651 650 1
Qd 400 401 652 651 1
Qd 401 402 653 652 1
Qd 402 403 654 653 1
Qd 403 404 655 654 1
Qd 404 405 656 655 1
Qd 405 406 657 656 1
Qd 406 407 658 657 1
Qd 407 408 659 658 1
Qd 408 409 660 659 1
Qd 409 410 661 660 1
Qd 410 411 662 661 1
Qd 411 412 663 662 1
Qd 412 413 664 663 1
Qd 413 414 665 664 1
Qd 414 415 666 665 1
Qd 415 416 667 666 1
Qd 416 417 668 667 1
Qd 417 418 669 668 1
Qd 418 419 670 669 1
Qd 419 420 671 670 1
Qd 420 421 672 671 1
Qd 421 422 673 672 1
Qd 422 423 674 673 1
Qd 423 424 675 674 1
Qd 424 425 676 675 1
Qd 425 426 677 676 1
Qd 426 427 678 677 1
Qd 427 428 679 678 1
Qd 428 429 680 679 1
Qd 429 430 681 680 1
Qd 430 431 682 681 1
Qd 431 432 683 682 1
Qd 432 433 684 683 1
Qd 433 434 685 684 1
Qd 434 435 686 685 1
Qd 435 436 687 686 1
Qd 436 437 688 687 1
Qd 437 438 689 688 1
Qd 438 439 690 689 1
Qd 439 440 691 690 1
Qd 440 441 692 691 1
Qd 441 442 693 692 1
Qd 442 443 694 693 1
Qd 443 444 695 694 1
Qd 444 445 696 695 1
Qd 445 446 697 696 1
Qd 446 447 698 697 1
Qd 447 448 699 698 1
Qd 448 449 700 699 1
Qd 449 450 701 700 1
Qd 450 451 702 701 1
Qd 451 452 703 702 1
Qd 452 453 704 703 1
Qd 453 454 705 704 1
Qd 454 455 706 705 1
Qd 455 456 707 706 1
Qd 456 457 708 707 1
Qd 457 458 709 708 1
Qd 458 459 710 709 1
Qd 459 460 711 710 1
Qd 460 461 712 711 1
Qd 461 462 713 712 1
Qd 462 463 714 713 1
Qd 463 464 715 714 1
Qd 464 465 716 715 1
Qd 465 466 717 716 1
Qd 466 467 718 717 1
Qd 467 468 719 718 1
Qd 468 469 720 719 1
Qd 469 470 721 720 1
Qd 470 471 722 721 1
Qd 471 472 723 722 1
Qd 472 473 724 723 1
Qd 473 474 725 724 1
Qd 474 475 726 725 1
Qd 475 476 727 726 1
Qd 476 477 728 727 1
Qd 477 478 729 728 1
Qd 478 479 730 729 1
Qd 479 480 731 730 1
Qd 480 481 732 731 1
Qd 481 482 733 732 1
Qd 482 483 734 733 1
Qd 483 484 735 734 1
Qd 484 485 736 735 1
Qd 485 486 737 736 1
Qd 486 487 738 737 1
Qd 487 488 739 738 1
Qd 488 489 740 739 1
Qd 489 490 741 740 1
Qd 490 491 742 741 1
Qd 491 492 743 742 1
Qd 492 493 744 743 1
Qd 493 494 745 744 1
Qd 494 495 746 745 1
Qd 495 496 747 746 1
Qd 496 497 748 747 1
Qd 497 498 749 748 1
Qd 498 499 750 749 1
Qd 499 500 751 750 1
Qd 500 501 752 751 1
Qd 502 503 754 753 1
Qd 503 504 755 754 1
Qd 504 505 756 755 1
Qd 505 506 757 756 1
Qd 506 507 758 757 1
Qd 507 508 759 758 1
Qd 508 509 760 759 1
Qd 509 510 761 760 1
Qd 510 511 762 761 1
Qd 511 512 763 762 1
Qd 512 513 764 763 1
Qd 513 514 765 764 1
Qd 514 515 766 765 1
Qd 515 516 767 766 1
Qd 516 517 768 767 1
Qd 517 518 769 768 1
Qd 518 519 770 769 1
Qd 519 520 771 770 1
Qd 520 521 772 771 1
Qd 521 522 773 772 1
Qd 522 523 774 773 1
Qd 523 524 775 774 1
Qd 524 525 776 775 1
Qd 525 526 777 776 1
Qd 526 527 778 777 1
Qd 527 528 779 778 1
Qd 528 529 780 779 1
Qd 529 530 781 780 1
Qd 530 531 782 781 1
Qd 531 532 783 782 1
Qd 532 533 784 783 1
Qd 533 534 785 784 1
Qd 534 535 786 785 1
Qd 535 536 787 786 1
Qd 536 537 788 787 1
Qd 537 538 789 788 1
Qd 538 539 790 789 1
Qd 539 540 791 790 1
Qd 540 541 792 791 1
Qd 541 542 793 792 1
Qd 542 543 794 793 1
Qd 543 544 795 794 1
Qd 544 545 796 795 1
Qd 545 546 797 796 1
Qd 546 547 798 797 1
Qd 547 548 799 798 1
Qd 548 549 800 799 1
Qd 549 550 801 800 1
Qd 550 551 802 801 1
Qd 551 552 803 802 1
Qd 552 553 804 803 1
Qd 553 554 805 804 1
Qd 554 555 806 805 1
Qd 555 556 807 806 1
Qd 556 557 808 807 1
Qd 557 558 809 808 1
Qd 558 559 810 809 1
Qd 559 560 811 810 1
Qd 560 561 812 811 1
Qd 561 562 813 812 1
Qd 562 563 814 813 1
Qd 563 564 815 814 1
Qd 564 565 816 815 1
Qd 565 566 817 816 1
Qd 566 567 818 817 1
Qd 567 568 819 818 1
Qd 568 569 820 819 1
Qd 569 570 821 820 1
Qd 570 571 822 821 1
Qd 571 572 823 822 1
Qd 572 573 824 823 1
Qd 573 574 825 824 1
Qd 574 575 826 825 1
Qd 575 576 827 826 1
Qd 576 577 828 827 1
Qd 577 578 829 828 1
Qd 578 579 830 829 1
Qd 579 580 831 830 1
Qd 580 581 832 831 1
Qd 581 582 833 832 1
Qd 582 583 834 833 1
Qd 583 584 835 834 1
Qd 584 585 836 835 1
Qd 585 586 837 836 1
Qd 586 587 838 837 1
Qd 587 588 839 838 1
Qd 588 589 840 839 1
Qd 589 590 841 840 1
Qd 590 591 842 841 1
Qd 591 592 843 842 1
Qd 592 593 844 843 1
Qd 593 594 845 844 1
Qd 594 595 846 845 1
Qd 595 596 847 846 1
Qd 596 597 848 847 1
Qd 597 598 849 848 1
Qd 598 599 850 849 1
Qd 599 600 851 850 1
Qd 600 601 852 851 1
Qd 601 602 853 852 1
Qd 602 603 854 853 1
Qd 603 604 855 854 1
Qd 604 605 856 855 1
Qd 605 606 857 856 1
Qd 606 607 858 857 1
Qd 607 608 859 858 1
Qd 608 609 860 859 1
Qd 609 610 861 860 1
Qd 610 611 862 861 1
Qd 611 612 863 862 1
Qd 612 613 864 863 1
Qd 613 614 865 864 1
Qd 614 615 866 865 1
Qd 615 616 867 866 1
Qd 616 617 868 867 1
Qd 617 618 869 868 1
Qd 618 619 870 869 1
Qd 619 620 871 870 1
Qd 620 621 872 871 1
Qd 621 622 873 872 1
Qd 622 623 874 873 1
Qd 623 624 875 874 1
Qd 624 625 876 875 1
Qd 625 626 877 876 1
Qd 626 627 878 877 1
Qd 627 628 879 878 1
Qd 628 629 880 879 1
Qd 629 630 881 880 1
Qd 630 631 882 881 1
Qd 631 632 883 882 1
Qd 632 633 884 883 1
Qd 633 634 885 884 1
Qd 634 635 886 885 1
Qd 635 636 887 886 1
Qd 636 637 888 887 1
Qd 637 638 889 888 1
Qd 638 639 890 889 1
Qd 639 640 891 890 1
Qd 640 641 892 891 1
Qd 641 642 893 892 1
Qd 642 643 894 893 1
Qd 643 644 895 894 1
Qd 644 645 896 895 1
Qd 645 646 897 896 1
Qd 646 647 898 897 1
Qd 647 648 899 898 1
Qd 648 649 900 899 1
Qd 649 650 901 900 1
Qd 650 651 902 901 1
Qd 651 652 903 902 1
Qd 652 653 904 903 1
Qd 653 654 905 904 1
Qd 654 655 906 905 1
Qd 655 656 907 906 1
Qd 656 657 908 907 1
Qd 657 658 909 908 1
Qd 658 659 910 909 1
Qd 659 660 911 910 1
Qd 660 661 912 911 1
Qd 661 662 913 912 1
Qd 662 663 914 913 1
Qd 663 664 915 914 1
Qd 664 665 916 915 1
Qd 665 666 917 916 1
Qd 666 667 918 917 1
Qd 667 668 919 918 1
Qd 668 669 920 919 1
Qd 669 670 921 920 1
Qd 670 671 922 921 1
Qd 671 672 923 922 1
Qd 672 673 924 923 1
Qd 673 674 925 924 1
Qd 674 675 926 925 1
Qd 675 676 927 926 1
Qd 676 677 928 927 1
Qd 677 678 929 928 1
Qd 678 679 930 929 1
Qd 679 680 931 930 1
Qd 680 681 932 931 1
Qd 681 682 933 932 1
Qd 682 683 934 933 1
Qd 683 684 935 934 1
Qd 684 685 936 935 1
Qd 685 686 937 936 1
Qd 686 687 938 937 1
Qd 687 688 939 938 1
Qd 688 689 940 939 1
Qd 689 690 941 940 1
Qd 690 691 942 941 1
Qd 691 692 943 942 1
Qd 692 693 944 943 1
Qd 693 694 945 944 1
Qd 694 695 946 945 1
Qd 695 696 947 946 1
Qd 696 697 948 947 1
Qd 697 698 949 948 1
Qd 698 699 950 949 1
Qd 699 700 951 950 1
Qd 700 701 952 951 1
Qd 701 702 953 952 1
Qd 702 703 954 953 1
Qd 703 704 955 954 1
Qd 704 705 956 955 1
Qd 705 706 957 956 1
Qd 706 707 958 957 1
Qd 707 708 959 958 1
Qd 708 709 960 959 1
Qd 709 710 961 960 1
Qd 710 711 962 961 1
Qd 711 712 963 962 1
Qd 712 713 964 963 1
Qd 713 714 965 964 1
Qd 714 715 966 965 1
Qd 715 716 967 966 1
Qd 716 717 968 967 1
Qd 717 718 969 968 1
Qd 718 719 970 969 1
Qd 719 720 971 970 1
Qd 720 721 972 971 1
Qd 721 722 973 972 1
Qd 722 723 974 973 1
Qd 723 724 975 974 1
Qd 724 725 976 975 1
Qd 725 726 977 976 1
Qd 726 727 978 977 1
Qd 727 728 979 978 1
Qd 728 729 980 979 1
Qd 729 730 981 980 1
Qd 730 731 982 981 1
Qd 731 732 983 982 1
Qd 732 733 984 983 1
Qd 733 734 985 984 1
Qd 734 735 986 985 1
Qd 735 736 987 986 1
Qd 736 737 988 987 1
Qd 737 738 989 988 1
Qd 738 739 990 989 1
Qd 739 740 991 990 1
Qd 740 741 992 991 1
Qd 741 742 993 992 1
Qd 742 743 994 993 1
Qd 743 744 995 994 1
Qd 744 745 996 995 1
Qd 745 746 997 996 1
Qd 746 747 998 997 1
Qd 747 748 999 998 1
Qd 748 749 1000 999 1
Qd 749 750 1001 1000 1
Qd 750 751 1002 1001 1
Qd 751 752 1003 1002 1
Qd 753 754 1005 1004 1
Qd 754 755 1006 1005 1
Qd 755 756 1007 1006 1
Qd 756 757 1008 1007 1
Qd 757 758 1009 1008 1
Qd 758 759 1010 1009 1
Qd 759 760 1011 1010 1
Qd 760 761 1012 1011 1
Qd 761 762 1013 1012 1
Qd 762 763 1014 1013 1
Qd 763 764 1015 1014 1
Qd 764 765 1016 1015 1
Qd 765 766 1017 1016 1
Qd 766 767 1018 1017 1
Qd 767 768 1019 1018 1
Qd 768 769 1020 1019 1
Qd 769 770 1021 1020 1
Qd 770 771 1022 1021 1
Qd 771 772 1023 1022 1
Qd 772 773 1024 1023 1
Qd 773 774 1025 1024 1
Qd 774 775 1026 1025 1
Qd 775 776 1027 1026 1
Qd 776 777 1028 1027 1
Qd 777 778 1029 1028 1
Qd 778 779 1030 1029 1
Qd 779 780 1031 1030 1
Qd 780 781 1032 1031 1
Qd 781 782 1033 1032 1
Qd 782 783 1034 1033 1
Qd 783 784 1035 1034 1
Qd 784 785 1036 1035 1
Qd 785 786 1037 1036 1
Qd 786 787 1038 1037 1
Qd 787 788 1039 1038 1
Qd 788 789 1040 1039 1
Qd 789 790 1041 1040 1
Qd 790 791 1042 1041 1
Qd 791 792 1043 1042 1
Qd 792 793 1044 1043 1
Qd 793 794 1045 1044 1
Qd 794 795 1046 1045 1
Qd 795 796 1047 1046 1
Qd 796 797 1048 1047 1
Qd 797 798 1049 1048 1
Qd 798 799 1050 1049 1
Qd 799 800 1051 1050 1
Qd 800 801 1052 1051 1
Qd 801 802 1053 1052 1
Qd 802 803 1054 1053 1
Qd 803 804 1055 1054 1
Qd 804 805 1056 1055 1
Qd 805 806 1057 1056 1
Qd 806 807 1058 1057 1
Qd 807 808 1059 1058 1
Qd 808 809 1060 1059 1
Qd 809 810 1061 1060 1
Qd 810 811 1062 1061 1
Qd 811 812 1063 1062 1
Qd 812 813 1064 1063 1
Qd 813 814 1065 1064 1
Qd 814 815 1066 1065 1
Qd 815 816 1067 1066 1
Qd 816 817 1068 1067 1
Qd 817 818 1069 1068 1
Qd 818 819 1070 1069 1
Qd 819 820 1071 1070 1
Qd 820 821 1072 1071 1
Qd 821 822 1073 1072 1
Qd 822 823 1074 1073 1
Qd 823 824 1075 1074 1
Qd 824 825 1076 1075 1
Qd 825 826 1077 1076 1
Qd 826 827 1078 1077 1
Qd 827 828 1079 1078 1
Qd 828 829 1080 1079 1
Qd 829 830 1081 1080 1
Qd 830 831 1082 1081 1
Qd 831 832 1083 1082 1
Qd 832 833 1084 1083 1
Qd 833 834 1085 1084 1
Qd 834 835 1086 1085 1
Qd 835 836 1087 1086 1
Qd 836 837 1088 1087 1
Qd 837 838 1089 1088 1
Qd 838 839 1090 1089 1
Qd 839 840 1091 1090 1
Qd 840 841 1092 1091 1
Qd 841 842 1093 1092 1
Qd 842 843 1094 1093 1
Qd 843 844 1095 1094 1
Qd 844 845 1096 1095 1
Qd 845 846 1097 1096 1
Qd 846 847 1098 1097 1
Qd 847 848 1099 1098 1
Qd 848 849 1100 1099 1
Qd 849 850 1101 1100 1
Qd 850 851 1102 1101 1
Qd 851 852 1103 1102 1
Qd 852 853 1104 1103 1
Qd 853 854 1105 1104 1
Qd 854 855 1106 1105 1
Qd 855 856 1107 1106 1
Qd 856 857 1108 1107 1
Qd 857 858 1109 1108 1
Qd 858 859 1110 1109 1
Qd 859 860 1111 1110 1
Qd 860 861 1112 1111 1
Qd 861 862 1113 1112 1
Qd 862 863 1114 1113 1
Qd 863 864 1115 1114 1
Qd 864 865 1116 1115 1
Qd 865 866 1117 1116 1
Qd 866 867 1118 1117 1
Qd 867 868 1119 1118 1
Qd 868 869 1120 1119 1
Qd 869 870 1121 1120 1
Qd 870 871 1122 1121 1
Qd 871 872 1123 1122 1
Qd 872 873 1124 1123 1
Qd 873 874 1125 1124 1
Qd 874 875 1126 1125 1
Qd 875 876 1127 1126 1
Qd 876 877 1128 1127 1
Qd 877 878 1129 1128 1
Qd 878 879 1130 1129 1
Qd 879 880 1131 1130 1
Qd 880 881 1132 1131 1
Qd 881 882 1133 1132 1
Qd 882 883 1134 1133 1
Qd 883 884 1135 1134 1
Qd 884 885 1136 1135 1
Qd 885 886 1137 1136 1
Qd 886 887 1138 1137 1
Qd 887 888 1139 1138 1
Qd 888 889 1140 1139 1
Qd 889 890 1141 1140 1
Qd 890 891 1142 1141 1
Qd 891 892 1143 1142 1
Qd 892 893 1144 1143 1
Qd 893 894 1145 1144 1
Qd 894 895 1146 1145 1
Qd 895 896 1147 1146 1
Qd 896 897 1148 1147 1
Qd 897 898 1149 1148 1
Qd 898 899 1150 1149 1
Qd 899 900 1151 1150 1
Qd 900 901 1152 1151 1
Qd 901 902 1153 1152 1
Qd 902 903 1154 1153 1
Qd 903 904 1155 1154 1
Qd 904 905 1156 1155 1
Qd 905 906 1157 1156 1
Qd 906 907 1158 1157 1
Qd 907 908 1159 1158 1
Qd 908 909 1160 1159 1
Qd 909 910 1161 1160 1
Qd 910 911 1162 1161 1
Qd 911 912 1163 1162 1
Qd 912 913 1164 1163 1
Qd 913 914 1165 1164 1
Qd 914 915 1166 1165 1
Qd 915 916 1167 1166 1
Qd 916 917 1168 1167 1
Qd 917 918 1169 1168 1
Qd 918 919 1170 1169 1
Qd 919 920 1171 1170 1
Qd 920 921 1172 1171 1
Qd 921 922 1173 1172 1
Qd 922 923 1174 1173 1
Qd 923 924 1175 1174 1
Qd 924 925 1176 1175 1
Qd 925 926 1177 1176 1
Qd 926 927 1178 1177 1
Qd 927 928 1179 1178 1
Qd 928 929 1180 1179 1
Qd 929 930 1181 1180 1
Qd 930 931 1182 1181 1
Qd 931 932 1183 1182 1
Qd 932 933 1184 1183 1
Qd 933 934 1185 1184 1
Qd 934 935 1186 1185 1
Qd 935 936 1187 1186 1
Qd 936 937 1188 1187 1
Qd 937 938 1189 1188 1
Qd 938 939 1190 1189 1
Qd 939 940 1191 1190 1
Qd 940 941 1192 1191 1
Qd 941 942 1193 1192 1
Qd 942 943 1194 1193 1
Qd 943 944 1195 1194 1
Qd 944 945 1196 1195 1
Qd 945 946 1197 1196 1
Qd 946 947 1198 1197 1
Qd 947 948 1199 1198 1
Qd 948 949 1200 1199 1
Qd 949 950 1201 1200 1
Qd 950 951 1202 1201 1
Qd 951 952 1203 1202 1
Qd 952 953 1204 1203 1
Qd 953 954 1205 1204 1
Qd 954 955 1206 1205 1
Qd 955 956 1207 1206 1
Qd 956 957 1208 1207 1
Qd 957 958 1209 1208 1
Qd 958 959 1210 1209 1
Qd 959 960 1211 1210 1
Qd 960 961 1212 1211 1
Qd 961 962 1213 1212 1
Qd 962 963 1214 1213 1
Qd 963 964 1215 1214 1
Qd 964 965 1216 1215 1
Qd 965 966 1217 1216 1
Qd 966 967 1218 1217 1
Qd 967 968 1219 1218 1
Qd 968 969 1220 1219 1
Qd 969 970 1221 1220 1
Qd 970 971 1222 1221 1
Qd 971 972 1223 1222 1
Qd 972 973 1224 1223 1
Qd 973 974 1225 1224 1
Qd 974 975 1226 1225 1
Qd 975 976 1227 1226 1
Qd 976 977 1228 1227 1
Qd 977 978 1229 1228 1
Qd 978 979 1230 1229 1
Qd 979 980 1231 1230 1
Qd 980 981 1232 1231 1
Qd 981 982 1233 1232 1
Qd 982 983 1234 1233 1
Qd 983 984 1235 1234 1
Qd 984 985 1236 1235 1
Qd 985 986 1237 1236 1
Qd 986 987 1238 1237 1
Qd 987 988 1239 1238 1
Qd 988 989 1240 1239 1
Qd 989 990 1241 1240 1
Qd 990 991 1242 1241 1
Qd 991 992 1243 1242 1
Qd 992 993 1244 1243 1
Qd 993 994 1245 1244 1
Qd 994 995 1246 1245 1
Qd 995 996 1247 1246 1
Qd 996 997 1248 1247 1
Qd 997 998 1249 1248 1
Qd 998 999 1250 1249 1
Qd 999 1000 1251 1250 1
Qd 1000 1001 1252 1251 1
Qd 1001 1002 1253 1252 1
Qd 1002 1003 1254 1253 1
Qd 1004 1005 1256 1255 1
Qd 1005 1006 1257 1256 1
Qd 1006 1007 1258 1257 1
Qd 1007 1008 1259 1258 1
Qd 1008 1009 1260 1259 1
Qd 1009 1010 1261 1260 1
Qd 1010 1011 1262 1261 1
Qd 1011 1012 1263 1262 1
Qd 1012 1013 1264 1263 1
Qd 1013 1014 1265 1264 1
Qd 1014 1015 1266 1265 1
Qd 1015 1016 1267 1266 1
Qd 1016 1017 1268 1267 1
Qd 1017 1018 1269 1268 1
Qd 1018 1019 1270 1269 1
Qd 1019 1020 1271 1270 1
Qd 1020 1021 1272 1271 1
Qd 1021 1022 1273 1272 1
Qd 1022 1023 1274 1273 1
Qd 1023 1024 1275 1274 1
Qd 1024 1025 1276 1275 1
Qd 1025 1026 1277 1276 1
Qd 1026 1027 1278 1277 1
Qd 1027 1028 1279 1278 1
Qd 1028 1029 1280 1279 1
Qd 1029 1030 1281 1280 1
Qd 1030 1031 1282 1281 1
Qd 1031 1032 1283 1282 1
Qd 1032 1033 1284 1283 1
Qd 1033 1034 1285 1284 1
Qd 1034 1035 1286 1285 1
Qd 1035 1036 1287 1286 1
Qd 1036 1037 1288 1287 1
Qd 1037 1038 1289 1288 1
Qd 1038 1039 1290 1289 1
Qd 1039 1040 1291 1290 1
Qd 1040 1041 1292 1291 1
Qd 1041 1042 1293 1292 1
Qd 1042 1043 1294 1293 1
Qd 1043 1044 1295 1294 1
Qd 1044 1045 1296 1295 1
Qd 1045 1046 1297 1296 1
Qd 1046 1047 1298 1297 1
Qd 1047 1048 1299 1298 1
Qd 1048 1049 1300 1299 1
Qd 1049 1050 1301 1300 1
Qd 1050 1051 1302 1301 1
Qd 1051 1052 1303 1302 1
Qd 1052 1053 1304 1303 1
Qd 1053 1054 1305 1304 1
Qd 1054 1055 1306 1305 1
Qd 1055 1056 1307 1306 1
Qd 1056 1057 1308 1307 1
Qd 1057 1058 1309 1308 1
Qd 1058 1059 1310 1309 1
Qd 1059 1060 1311 1310 1
Qd 1060 1061 1312 1311 1
Qd 1061 1062 1313 1312 1
Qd 1062 1063 1314 1313 1
Qd 1063 1064 1315 1314 1
Qd 1064 1065 1316 1315 1
Qd 1065 1066 1317 1316 1
Qd 1066 1067 1318 1317 1
Qd 1067 1068 1319 1318 1
Qd 1068 1069 1320 1319 1
Qd 1069 1070 1321 1320 1
Qd 1070 1071 1322 1321 1
Qd 1071 1072 1323 1322 1
Qd 1072 1073 1324 1323 1
Qd 1073 1074 1325 1324 1
Qd 1074 1075 1326 1325 1
Qd 1075 1076 1327 1326 1
Qd 1076 1077 1328 1327 1
Qd 1077 1078 1329 1328 1
Qd 1078 1079 1330 1329 1
Qd 1079 1080 1331 1330 1
Qd 1080 1081 1332 1331 1
Qd 1081 1082 1333 1332 1
Qd 1082 1083 1334 1333 1
Qd 1083 1084 1335 1334 1
Qd 1084 1085 1336 1335 1
Qd 1085 1086 1337 1336 1
Qd 1086 1087 1338 1337 1
Qd 1087 1088 1339 1338 1
Qd 1088 1089 1340 1339 1
Qd 1089 1090 1341 1340 1
Qd 1090 1091 1342 1341 1
Qd 1091 1092 1343 1342 1
Qd 1092 1093 1344 1343 1
Qd 1093 1094 1345 1344 1
Qd 1094 1095 1346 1345 1
Qd 1095 1096 1347 1346 1
Qd 1096 1097 1348 1347 1
Qd 1097 1098 1349 1348 1
Qd 1098 1099 1350 1349 1
Qd 1099 1100 1351 1350 1
Qd 1100 1101 1352 1351 1
Qd 1101 1102 1353 1352 1
Qd 1102 1103 1354 1353 1
Qd 1103 1104 1355 1354 1
Qd 1104 1105 1356 1355 1
Qd 1105 1106 1357 1356 1
Qd 1106 1107 1358 1357 1
Qd 1107 1108 1359 1358 1
Qd 1108 1109 1360 1359 1
Qd 1109 1110 1361 1360 1
Qd 1110 1111 1362 1361 1
Qd 1111 1112 1363 1362 1
Qd 1112 1113 1364 1363 1
Qd 1113 1114 1365 1364 1
Qd 1114 1115 1366 1365 1
Qd 1115 1116 1367 1366 1
Qd 1116 1117 1368 1367 1
Qd 1117 1118 1369 1368 1
Qd 1118 1119 1370 1369 1
Qd 1119 1120 1371 1370 1
Qd 1120 1121 1372 1371 1
Qd 1121 1122 1373 1372 1
Qd 1122 1123 1374 1373 1
Qd 1123 1124 1375 1374 1
Qd 1124 1125 1376 1375 1
Qd 1125 1126 1377 1376 1
Qd 1126 1127 1378 1377 1
Qd 1127 1128 1379 1378 1
Qd 1128 1129 1380 1379 1
Qd 1129 1130 1381 1380 1
Qd 1130 1131 1382 1381 1
Qd 1131 1132 1383 1382 1
Qd 1132 1133 1384 1383 1
Qd 1133 1134 1385 1384 1
Qd 1134 1135 1386 1385 1
Qd 1135 1136 1387 1386 1
Qd 1136 1137 1388 1387 1
Qd 1137 1138 1389 1388 1
Qd 1138 1139 1390 1389 1
Qd 1139 1140 1391 1390 1
Qd 1140 1141 1392 1391 1
Qd 1141 1142 1393 1392 1
Qd 1142 1143 1394 1393 1
Qd 1143 1144 1395 1394 1
Qd 1144 1145 1396 1395 1
Qd 1145 1146 1397 1396 1
Qd 1146 1147 1398 1397 1
Qd 1147 1148 1399 1398 1
Qd 1148 1149 1400 1399 1
Qd 1149 1150 1401 1400 1
Qd 1150 1151 1402 1401 1
Qd 1151 1152 1403 1402 1
Qd 1152 1153 1404 1403 1
Qd 1153 1154 1405 1404 1
Qd 1154 1155 1406 1405 1
Qd 1155 1156 1407 1406 1
Qd 1156 1157 1408 1407 1
Qd 1157 1158 1409 1408 1
Qd 1158 1159 1410 1409 1
Qd 1159 1160 1411 1410 1
Qd 1160 1161 1412 1411 1
Qd 1161 1162 1413 1412 1
Qd 1162 1163 1414 1413 1
Qd 1163 1164 1415 1414 1
Qd 1164 1165 1416 1415 1
Qd 1165 1166 1417 1416 1
Qd 1166 1167 1418 1417 1
Qd 1167 1168 1419 1418 1
Qd 1168 1169 1420 1419 1
Qd 1169 1170 1421 1420 1
Qd 1170 1171 1422 1421 1
Qd 1171 1172 1423 1422 1
Qd 1172 1173 1424 1423 1
Qd 1173 1174 1425 1424 1
Qd 1174 1175 1426 1425 1
Qd 1175 1176 1427 1426 1
Qd 1176 1177 1428 1427 1
Qd 1177 1178 1429 1428 1
Qd 1178 1179 1430 1429 1
Qd 1179 1180 1431 1430 1
Qd 1180 1181 1432 1431 1
Qd 1181 1182 1433 1432 1
Qd 1182 1183 1434 1433 1
Qd 1183 1184 1435 1434 1
Qd 1184 1185 1436 1435 1
Qd 1185 1186 1437 1436 1
Qd 1186 1187 1438 1437 1
Qd 1187 1188 1439 1438 1
Qd 1188 1189 1440 1439 1
Qd 1189 1190 1441 1440 1
Qd 1190 1191 1442 1441 1
Qd 1191 1192 1443 1442 1
Qd 1192 1193 1444 1443 1
Qd 1193 1194 1445 1444 1
Qd 1194 1195 1446 1445 1
Qd 1195 1196 1447 1446 1
Qd 1196 1197 1448 1447 1
Qd 1197 1198 1449 1448 1
Qd 1198 1199 1450 1449 1
Qd 1199 1200 1451 1450 1
Qd 1200 1201 1452 1451 1
Qd 1201 1202 1453 1452 1
Qd 1202 1203 1454 1453 1
Qd 1203 1204 1455 1454 1
Qd 1204 1205 1456 1455 1
Qd 1205 1206 1457 1456 1
Qd 1206 1207 1458 1457 1
Qd 1207 1208 1459 1458 1
Qd 1208 1209 1460 1459 1
Qd 1209 1210 1461 1460 1
Qd 1210 1211 1462 1461 1
Qd 1211 1212 1463 1462 1
Qd 1212 1213 1464 1463 1
Qd 1213 1214 1465 1464 1
Qd 1214 1215 1466 1465 1
Qd 1215 1216 1467 1466 1
Qd 1216 1217 1468 1467 1
Qd 1217 1218 1469 1468 1
Qd 1218 1219 1470 1469 1
Qd 1219 1220 1471 1470 1
Qd 1220 1221 1472 1471 1
Qd 1221 1222 1473 1472 1
Qd 1222 1223 1474 1473 1
Qd 1223 1224 1475 1474 1
Qd 1224 1225 1476 1475 1
Qd 1225 1226 1477 1476 1
Qd 1226 1227 1478 1477 1
Qd 1227 1228 1479 1478 1
Qd 1228 1229 1480 1479 1
Qd 1229 1230 1481 1480 1
Qd 1230 1231 1482 1481 1
Qd 1231 1232 1483 1482 1
Qd 1232 1233 1484 1483 1
Qd 1233 1234 1485 1484 1
Qd 1234 1235 1486 1485 1
Qd 1235 1236 1487 1486 1
Qd 1236 1237 1488 1487 1
Qd 1237 1238 1489 1488 1
Qd 1238 1239 1490 1489 1
Qd 1239 1240 1491 1490 1
Qd 1240 1241 1492 1491 1
Qd 1241 1242 1493 1492 1
Qd 1242 1243 1494 1493 1
Qd 1243 1244 1495 1494 1
Qd 1244 1245 1496 1495 1
Qd 1245 1246 1497 1496 1
Qd 1246 1247 1498 1497 1
Qd 1247 1248 1499 1498 1
Qd 1248 1249 1500 1499 1
Qd 1249 1250 1501 1500 1
Qd 1250 1251 1502 1501 1
Qd 1251 1252 1503 1502 1
Qd 1252 1253 1504 1503 1
Qd 1253 1254 1505 1504 1
Qd 1255 1256 1507 1506 1
Qd 1256 1257 1508 1507 1
Qd 1257 1258 1509 1508 1
Qd 1258 1259 1510 1509 1
Qd 1259 1260 1511 1510 1
Qd 1260 1261 1512 1511 1
Qd 1261 1262 1513 1512 1
Qd 1262 1263 1514 1513 1
Qd 1263 1264 1515 1514 1
Qd 1264 1265 1516 1515 1
Qd 1265 1266 1517 1516 1
Qd 1266 1267 1518 1517 1
Qd 1267 1268 1519 1518 1
Qd 1268 1269 1520 1519 1
Qd 1269 1270 1521 1520 1
Qd 1270 1271 1522 1521 1
Qd 1271 1272 1523 1522 1
Qd 1272 1273 1524 1523 1
Qd 1273 1274 1525 1524 1
Qd 1274 1275 1526 1525 1
Qd 1275 1276 1527 1526 1
Qd 1276 1277 1528 1527 1
Qd 1277 1278 1529 1528 1
Qd 1278 1279 1530 1529 1
Qd 1279 1280 1531 1530 1
Qd 1280 1281 1532 1531 1
Qd 1281 1282 1533 1532 1
Qd 1282 1283 1534 1533 1
Qd 1283 1284 1535 1534 1
Qd 1284 1285 1536 1535 1
Qd 1285 1286 1537 1536 1
Qd 1286 1287 1538 1537 1
Qd 1287 1288 1539 1538 1
Qd 1288 1289 1540 1539 1
Qd 1289 1290 1541 1540 1
Qd 1290 1291 1542 1541 1
Qd 1291 1292 1543 1542 1
Qd 1292 1293 1544 1543 1
Qd 1293 1294 1545 1544 1
Qd 1294 1295 1546 1545 1
Qd 1295 1296 1547 1546 1
Qd 1296 1297 1548 1547 1
Qd 1297 1298 1549 1548 1
Qd 1298 1299 1550 1549 1
Qd 1299 1300 1551 1550 1
Qd 1300 1301 1552 1551 1
Qd 1301 1302 1553 1552 1
Qd 1302 1303 1554 1553 1
Qd 1303 1304 1555 1554 1
Qd 1304 1305 1556 1555 1
Qd 1305 1306 1557 1556 1
Qd 1306 1307 1558 1557 1
Qd 1307 1308 1559 1558 1
Qd 1308 1309 1560 1559 1
Qd 1309 1310 1561 1560 1
Qd 1310 1311 1562 1561 1
Qd 1311 1312 1563 1562 1
Qd 1312 1313 1564 1563 1
Qd 1313 1314 1565 1564 1
Qd 1314 1315 1566 1565 1
Qd 1315 1316 1567 1566 1
Qd 1316 1317 1568 1567 1
Qd 1317 1318 1569 1568 1
Qd 1318 1319 1570 1569 1
Qd 1319 1320 1571 1570 1
Qd 1320 1321 1572 1571 1
Qd 1321 1322 1573 1572 1
Qd 1322 1323 1574 1573 1
Qd 1323 1324 1575 1574 1
Qd 1324 1325 1576 1575 1
Qd 1325 1326 1577 1576 1
Qd 1326 1327 1578 1577 1
Qd 1327 1328 1579 1578 1
Qd 1328 1329 1580 1579 1
Qd 1329 1330 1581 1580 1
Qd 1330 1331 1582 1581 1
Qd 1331 1332 1583 1582 1
Qd 1332 1333 1584 1583 1
Qd 1333 1334 1585 1584 1
Qd 1334 1335 1586 1585 1
Qd 1335 1336 1587 1586 1
Qd 1336 1337 1588 1587 1
Qd 1337 1338 1589 1588 1
Qd 1338 1339 1590 1589 1
Qd 1339 1340 1591 1590 1
Qd 1340 1341 1592 1591 1
Qd 1341 1342 1593 1592 1
Qd 1342 1343 1594 1593 1
Qd 1343 1344 1595 1594 1
Qd 1344 1345 1596 1595 1
Qd 1345 1346 1597 1596 1
Qd 1346 1347 1598 1597 1
Qd 1347 1348 1599 1598 1
Qd 1348 1349 1600 1599 1
Qd 1349 1350 1601 1600 1
Qd 1350 1351 1602 1601 1
Qd 1351 1352 1603 1602 1
Qd 1352 1353 1604 1603 1
Qd 1353 1354 1605 1604 1
Qd 1354 1355 1606 1605 1
Qd 1355 1356 1607 1606 1
Qd 1356 1357 1608 1607 1
Qd 1357 1358 1609 1608 1
Qd 1358 1359 1610 1609 1
Qd 1359 1360 1611 1610 1
Qd 1360 1361 1612 1611 1
Qd 1361 1362 1613 1612 1
Qd 1362 1363 1614 1613 1
Qd 1363 1364 1615 1614 1
Qd 1364 1365 1616 1615 1
Qd 1365 1366 1617 1616 1
Qd 1366 1367 1618 1617 1
Qd 1367 1368 1619 1618 1
Qd 1368 1369 1620 1619 1
Qd 1369 1370 1621 1620 1
Qd 1370 1371 1622 1621 1
Qd 1371 1372 1623 1622 1
Qd 1372 1373 1624 1623 1
Qd 1373 1374 1625 1624 1
Qd 1374 1375 1626 1625 1
Qd 1375 1376 1627 1626 1
Qd 1376 1377 1628 1627 1
Qd 1377 1378 1629 1628 1
Qd 1378 1379 1630 1629 1
Qd 1379 1380 1631 1630 1
Qd 1380 1381 1632 1631 1
Qd 1381 1382 1633 1632 1
Qd 1382 1383 1634 1633 1
Qd 1383 1384 1635 1634 1
Qd 1384 1385 1636 1635 1
Qd 1385 1386 1637 1636 1
Qd 1386 1387 1638 1637 1
Qd 1387 1388 1639 1638 1
Qd 1388 1389 1640 1639 1
Qd 1389 1390 1641 1640 1
Qd 1390 1391 1642 1641 1
Qd 1391 1392 1643 1642 1
Qd 1392 1393 1644 1643 1
Qd 1393 1394 1645 1644 1
Qd 1394 1395 1646 1645 1
Qd 1395 1396 1647 1646 1
Qd 1396 1397 1648 1647 1
Qd 1397 1398 1649 1648 1
Qd 1398 1399 1650 1649 1
Qd 1399 1400 1651 1650 1
Qd 1400 1401 1652 1651 1
Qd 1401 1402 1653 1652 1
Qd 1402 1403 1654 1653 1
Qd 1403 1404 1655 1654 1
Qd 1404 1405 1656 1655 1
Qd 1405 1406 1657 1656 1
Qd 1406 1407 1658 1657 1
Qd 1407 1408 1659 1658 1
Qd 1408 1409 1660 1659 1
Qd 1409 1410 1661 1660 1
Qd 1410 1411 1662 1661 1
Qd 1411 1412 1663 1662 1
Qd 1412 1413 1664 1663 1
Qd 1413 1414 1665 1664 1
Qd 1414 1415 1666 1665 1
Qd 1415 1416 1667 1666 1
Qd 1416 1417 1668 1667 1
Qd 1417 1418 1669 1668 1
Qd 1418 1419 1670 1669 1
Qd 1419 1420 1671 1670 1
Qd 1420 1421 1672 1671 1
Qd 1421 1422 1673 1672 1
Qd 1422 1423 1674 1673 1
Qd 1423 1424 1675 1674 1
Qd 1424 1425 1676 1675 1
Qd 1425 1426 1677 1676 1
Qd 1426 1427 1678 1677 1
Qd 1427 1428 1679 1678 1
Qd 1428 1429 1680 1679 1
Qd 1429 1430 1681 1680 1
Qd 1430 1431 1682 1681 1
Qd 1431 1432 1683 1682 1
Qd 1432 1433 1684 1683 1
Qd 1433 1434 1685 1684 1
Qd 1434 1435 1686 1685 1
Qd 1435 1436 1687 1686 1
Qd 1436 1437 1688 1687 1
Qd 1437 1438 1689 1688 1
Qd 1438 1439 1690 1689 1
Qd 1439 1440 1691 1690 1
Qd 1440 1441 1692 1691 1
Qd 1441 1442 1693 1692 1
Qd 1442 1443 1694 1693 1
Qd 1443 1444 1695 1694 1
Qd 1444 1445 1696 1695 1
Qd 1445 1446 1697 1696 1
Qd 1446 1447 1698 1697 1
Qd 1447 1448 1699 1698 1
Qd 1448 1449 1700 1699 1
Qd 1449 1450 1701 1700 1
Qd 1450 1451 1702 1701 1
Qd 1451 1452 1703 1702 1
Qd 1452 1453 1704 1703 1
Qd 1453 1454 1705 1704 1
Qd 1454 1455 1706 1705 1
Qd 1455 1456 1707 1706 1
Qd 1456 1457 1708 1707 1
Qd 1457 1458 1709 1708 1
Qd 1458 1459 1710 1709 1
Qd 1459 1460 1711 1710 1
Qd 1460 1461 1712 1711 1
Qd 1461 1462 1713 1712 1
Qd 1462 1463 1714 1713 1
Qd 1463 1464 1715 1714 1
Qd 1464 1465 1716 1715 1
Qd 1465 1466 1717 1716 1
Qd 1466 1467 1718 1717 1
Qd 1467 1468 1719 1718 1
Qd 1468 1469 1720 1719 1
Qd 1469 1470 1721 1720 1
Qd 1470 1471 1722 1721 1
Qd 1471 1472 1723 1722 1
Qd 1472 1473 1724 1723 1
Qd 1473 1474 1725 1724 1
Qd 1474 1475 1726 1725 1
Qd 1475 1476 1727 1726 1
Qd 1476 1477 1728 1727 1
Qd 1477 1478 1729 1728 1
Qd 1478 1479 1730 1729 1
Qd 1479 1480 1731 1730 1
Qd 1480 1481 1732 1731 1
Qd 1481 1482 1733 1732 1
Qd 1482 1483 1734 1733 1
Qd 1483 1484 1735 1734 1
Qd 1484 1485 1736 1735 1
Qd 1485 1486 1737 1736 1
Qd 1486 1487 1738 1737 1
Qd 1487 1488 1739 1738 1
Qd 1488 1489 1740 1739 1
Qd 1489 1490 1741 1740 1
Qd 1490 1491 1742 1741 1
Qd 1491 1492 1743 1742 1
Qd 1492 1493 1744 1743 1
Qd 1493 1494 1745 1744 1
Qd 1494 1495 1746 1745 1
Qd 1495 1496 1747 1746 1
Qd 1496 1497 1748 1747 1
Qd 1497 1498 1749 1748 1
Qd 1498 1499 1750 1749 1
Qd 1499 1500 1751 1750 1
Qd 1500 1501 1752 1751 1
Qd 1501 1502 1753 1752 1
Qd 1502 1503 1754 1753 1
Qd 1503 1504 1755 1754 1
Qd 1504 1505 1756 1755 1
Qd 1506 1507 1758 1757 1
Qd 1507 1508 1759 1758 1
Qd 1508 1509 1760 1759 1
Qd 1509 1510 1761 1760 1
Qd 1510 1511 1762 1761 1
Qd 1511 1512 1763 1762 1
Qd 1512 1513 1764 1763 1
Qd 1513 1514 1765 1764 1
Qd 1514 1515 1766 1765 1
Qd 1515 1516 1767 1766 1
Qd 1516 1517 1768 1767 1
Qd 1517 1518 1769 1768 1
Qd 1518 1519 1770 1769 1
Qd 1519 1520 1771 1770 1
Qd 1520 1521 1772 1771 1
Qd 1521 1522 1773 1772 1
Qd 1522 1523 1774 1773 1
Qd 1523 1524 1775 1774 1
Qd 1524 1525 1776 1775 1
Qd 1525 1526 1777 1776 1
Qd 1526 1527 1778 1777 1
Qd 1527 1528 1779 1778 1
Qd 1528 1529 1780 1779 1
Qd 1529 1530 1781 1780 1
Qd 1530 1531 1782 1781 1
Qd 1531 1532 1783 1782 1
Qd 1532 1533 1784 1783 1
Qd 1533 1534 1785 1784 1
Qd 1534 1535 1786 1785 1
Qd 1535 1536 1787 1786 1
Qd 1536 1537 1788 1787 1
Qd 1537 1538 1789 1788 1
Qd 1538 1539 1790 1789 1
Qd 1539 1540 1791 1790 1
Qd 1540 1541 1792 1791 1
Qd 1541 1542 1793 1792 1
Qd 1542 1543 1794 1793 1
Qd 1543 1544 1795 1794 1
Qd 1544 1545 1796 1795 1
Qd 1545 1546 1797 1796 1
Qd 1546 1547 1798 1797 1
Qd 1547 1548 1799 1798 1
Qd 1548 1549 1800 1799 1
Qd 1549 1550 1801 1800 1
Qd 1550 1551 1802 1801 1
Qd 1551 1552 1803 1802 1
Qd 1552 1553 1804 1803 1
Qd 1553 1554 1805 1804 1
Qd 1554 1555 1806 1805 1
Qd 1555 1556 1807 1806 1
Qd 1556 1557 1808 1807 1
Qd 1557 1558 1809 1808 1
Qd 1558 1559 1810 1809 1
Qd 1559 1560 1811 1810 1
Qd 1560 1561 1812 1811 1
Qd 1561 1562 1813 1812 1
Qd 1562 1563 1814 1813 1
Qd 1563 1564 1815 1814 1
Qd 1564 1565 1816 1815 1
Qd 1565 1566 1817 1816 1
Qd 1566 1567 1818 1817 1
Qd 1567 1568 1819 1818 1
Qd 1568 1569 1820 1819 1
Qd 1569 1570 1821 1820 1
Qd 1570 1571 1822 1821 1
Qd 1571 1572 1823 1822 1
Qd 1572 1573 1824 1823 1
Qd 1573 1574 1825 1824 1
Qd 1574 1575 1826 1825 1
Qd 1575 1576 1827 1826 1
Qd 1576 1577 1828 1827 1
Qd 1577 1578 1829 1828 1
Qd 1578 1579 1830 1829 1
Qd 1579 1580 1831 1830 1
Qd 1580 1581 1832 1831 1
Qd 1581 1582 1833 1832 1
Qd 1582 1583 1834 1833 1
Qd 1583 1584 1835 1834 1
Qd 1584 1585 1836 1835 1
Qd 1585 1586 1837 1836 1
Qd 1586 1587 1838 1837 1
Qd 1587 1588 1839 1838 1
Qd 1588 1589 1840 1839 1
Qd 1589 1590 1841 1840 1
Qd 1590 1591 1842 1841 1
Qd 1591 1592 1843 1842 1
Qd 1592 1593 1844 1843 1
Qd 1593 1594 1845 1844 1
Qd 1594 1595 1846 1845 1
Qd 1595 1596 1847 1846 1
Qd 1596 1597 1848 1847 1
Qd 1597 1598 1849 1848 1
Qd 1598 1599 1850 1849 1
Qd 1599 1600 1851 1850 1
Qd 1600 1601 1852 1851 1
Qd 1601 1602 1853 1852 1
Qd 1602 1603 1854 1853 1
Qd 1603 1604 1855 1854 1
Qd 1604 1605 1856 1855 1
Qd 1605 1606 1857 1856 1
Qd 1606 1607 1858 1857 1
Qd 1607 1608 1859 1858 1
Qd 1608 1609 1860 1859 1
Qd 1609 1610 1861 1860 1
Qd 1610 1611 1862 1861 1
Qd 1611 1612 1863 1862 1
Qd 1612 1613 1864 1863 1
Qd 1613 1614 1865 1864 1
Qd 1614 1615 1866 1865 1
Qd 1615 1616 1867 1866 1
Qd 1616 1617 1868 1867 1
Qd 1617 1618 1869 1868 1
Qd 1618 1619 1870 1869 1
Qd 1619 1620 1871 1870 1
Qd 1620 1621 1872 1871 1
Qd 1621 1622 1873 1872 1
Qd 1622 1623 1874 1873 1
Qd 1623 1624 1875 1874 1
Qd 1624 1625 1876 1875 1
Qd 1625 1626 1877 1876 1
Qd 1626 1627 1878 1877 1
Qd 1627 1628 1879 1878 1
Qd 1628 1629 1880 1879 1
Qd 1629 1630 1881 1880 1
Qd 1630 1631 1882 1881 1
Qd 1631 1632 1883 1882 1
Qd 1632 1633 1884 1883 1
Qd 1633 1634 1885 1884 1
Qd 1634 1635 1886 1885 1
Qd 1635 1636 1887 1886 1
Qd 1636 1637 1888 1887 1
Qd 1637 1638 1889 1888 1
Qd 1638 1639 1890 1889 1
Qd 1639 1640 1891 1890 1
Qd 1640 1641 1892 1891 1
Qd 1641 1642 1893 1892 1
Qd 1642 1643 1894 1893 1
Qd 1643 1644 1895 1894 1
Qd 1644 1645 1896 1895 1
Qd 1645 1646 1897 1896 1
Qd 1646 1647 1898 1897 1
Qd 1647 1648 1899 1898 1
Qd 1648 1649 1900 1899 1
Qd 1649 1650 1901 1900 1
Qd 1650 1651 1902 1901 1
Qd 1651 1652 1903 1902 1
Qd 1652 1653 1904 1903 1
Qd 1653 1654 1905 1904 1
Qd 1654 1655 1906 1905 1
Qd 1655 1656 1907 1906 1
Qd 1656 1657 1908 1907 1
Qd 1657 1658 1909 1908 1
Qd 1658 1659 1910 1909 1
Qd 1659 1660 1911 1910 1
Qd 1660 1661 1912 1911 1
Qd 1661 1662 1913 1912 1
Qd 1662 1663 1914 1913 1
Qd 1663 1664 1915 1914 1
Qd 1664 1665 1916 1915 1
Qd 1665 1666 1917 1916 1
Qd 1666 1667 1918 1917 1
Qd 1667 1668 1919 1918 1
Qd 1668 1669 1920 1919 1
Qd 1669 1670 1921 1920 1
Qd 1670 1671 1922 1921 1
Qd 1671 1672 1923 1922 1
Qd 1672 1673 1924 1923 1
Qd 1673 1674 1925 1924 1
Qd 1674 1675 1926 1925 1
Qd 1675 1676 1927 1926 1
Qd 1676 1677 1928 1927 1
Qd 1677 1678 1929 1928 1
Qd 1678 1679 1930 1929 1
Qd 1679 1680 1931 1930 1
Qd 1680 1681 1932 1931 1
Qd 1681 1682 1933 1932 1
Qd 1682 1683 1934 1933 1
Qd 1683 1684 1935 1934 1
Qd 1684 1685 1936 1935 1
Qd 1685 1686 1937 1936 1
Qd 1686 1687 1938 1937 1
Qd 1687 1688 1939 1938 1
Qd 1688 1689 1940 1939 1
Qd 1689 1690 1941 1940 1
Qd 1690 1691 1942 1941 1
Qd 1691 1692 1943 1942 1
Qd 1692 1693 1944 1943 1
Qd 1693 1694 1945 1944 1
Qd 1694 1695 1946 1945 1
Qd 1695 1696 1947 1946 1
Qd 1696 1697 1948 1947 1
Qd 1697 1698 1949 1948 1
Qd 1698 1699 1950 1949 1
Qd 1699 1700 1951 1950 1
Qd 1700 1701 1952 1951 1
Qd 1701 1702 1953 1952 1
Qd 1702 1703 1954 1953 1
Qd 1703 1704 1955 1954 1
Qd 1704 1705 1956 1955 1
Qd 1705 1706 1957 1956 1
Qd 1706 1707 1958 1957 1
Qd 1707 1708 1959 1958 1
Qd 1708 1709 1960 1959 1
Qd 1709 1710 1961 1960 1
Qd 1710 1711 1962 1961 1
Qd 1711 1712 1963 1962 1
Qd 1712 1713 1964 1963 1
Qd 1713 1714 1965 1964 1
Qd 1714 1715 1966 1965 1
Qd 1715 1716 1967 1966 1
Qd 1716 1717 1968 1967 1
Qd 1717 1718 1969 1968 1
Qd 1718 1719 1970 1969 1
Qd 1719 1720 1971 1970 1
Qd 1720 1721 1972 1971 1
Qd 1721 1722 1973 1972 1
Qd 1722 1723 1974 1973 1
Qd 1723 1724 1975 1974 1
Qd 1724 1725 1976 1975 1
Qd 1725 1726 1977 1976 1
Qd 1726 1727 1978 1977 1
Qd 1727 1728 1979 1978 1
Qd 1728 1729 1980 1979 1
Qd 1729 1730 1981 1980 1
Qd 1730 1731 1982 1981 1
Qd 1731 1732 1983 1982 1
Qd 1732 1733 1984 1983 1
Qd 1733 1734 1985 1984 1
Qd 1734 1735 1986 1985 1
Qd 1735 1736 1987 1986 1
Qd 1736 1737 1988 1987 1
Qd 1737 1738 1989 1988 1
Qd 1738 1739 1990 1989 1
Qd 1739 1740 1991 1990 1
Qd 1740 1741 1992 1991 1
Qd 1741 1742 1993 1992 1
Qd 1742 1743 1994 1993 1
Qd 1743 1744 1995 1994 1
Qd 1744 1745 1996 1995 1
Qd 1745 1746 1997 1996 1
Qd 1746 1747 1998 1997 1
Qd 1747 1748 1999 1998 1
Qd 1748 1749 2000 1999 1
Qd 1749 1750 2001 2000 1
Qd 1750 1751 2002 2001 1
Qd 1751 1752 2003 2002 1
Qd 1752 1753 2004 2003 1
Qd 1753 1754 2005 2004 1
Qd 1754 1755 2006 2005 1
Qd 1755 1756 2007 2006 1
Qd 1757 1758 2009 2008 1
Qd 1758 1759 2010 2009 1
Qd 1759 1760 2011 2010 1
Qd 1760 1761 2012 2011 1
Qd 1761 1762 2013 2012 1
Qd 1762 1763 2014 2013 1
Qd 1763 1764 2015 2014 1
Qd 1764 1765 2016 2015 1
Qd 1765 1766 2017 2016 1
Qd 1766 1767 2018 2017 1
Qd 1767 1768 2019 2018 1
Qd 1768 1769 2020 2019 1
Qd 1769 1770 2021 2020 1
Qd 1770 1771 2022 2021 1
Qd 1771 1772 2023 2022 1
Qd 1772 1773 2024 2023 1
Qd 1773 1774 2025 2024 1
Qd 1774 1775 2026 2025 1
Qd 1775 1776 2027 2026 1
Qd 1776 1777 2028 2027 1
Qd 1777 1778 2029 2028 1
Qd 1778 1779 2030 2029 1
Qd 1779 1780 2031 2030 1
Qd 1780 1781 2032 2031 1
Qd 1781 1782 2033 2032 1
Qd 1782 1783 2034 2033 1
Qd 1783 1784 2035 2034 1
Qd 1784 1785 2036 2035 1
Qd 1785 1786 2037 2036 1
Qd 1786 1787 2038 2037 1
Qd 1787 1788 2039 2038 1
Qd 1788 1789 2040 2039 1
Qd 1789 1790 2041 2040 1
Qd 1790 1791 2042 2041 1
Qd 1791 1792 2043 2042 1
Qd 1792 1793 2044 2043 1
Qd 1793 1794 2045 2044 1
Qd 1794 1795 2046 2045 1
Qd 1795 1796 2047 2046 1
Qd 1796 1797 2048 2047 1
Qd 1797 1798 2049 2048 1
Qd 1798 1799 2050 2049 1
Qd 1799 1800 2051 2050 1
Qd 1800 1801 2052 2051 1
Qd 1801 1802 2053 2052 1
Qd 1802 1803 2054 2053 1
Qd 1803 1804 2055 2054 1
Qd 1804 1805 2056 2055 1
Qd 1805 1806 2057 2056 1
Qd 1806 1807 2058 2057 1
Qd 1807 1808 2059 2058 1
Qd 1808 1809 2060 2059 1
Qd 1809 1810 2061 2060 1
Qd 1810 1811 2062 2061 1
Qd 1811 1812 2063 2062 1
Qd 1812 1813 2064 2063 1
Qd 1813 1814 2065 2064 1
Qd 1814 1815 2066 2065 1
Qd 1815 1816 2067 2066 1
Qd 1816 1817 2068 2067 1
Qd 1817 1818 2069 2068 1
Qd 1818 1819 2070 2069 1
Qd 1819 1820 2071 2070 1
Qd 1820 1821 2072 2071 1
Qd 1821 1822 2073 2072 1
Qd 1822 1823 2074 2073 1
Qd 1823 1824 2075 2074 1
Qd 1824 1825 2076 2075 1
Qd 1825 1826 2077 2076 1
Qd 1826 1827 2078 2077 1
Qd 1827 1828 2079 2078 1
Qd 1828 1829 2080 2079 1
Qd 1829 1830 2081 2080 1
Qd 1830 1831 2082 2081 1
Qd 1831 1832 2083 2082 1
Qd 1832 1833 2084 2083 1
Qd 1833 1834 2085 2084 1
Qd 1834 1835 2086 2085 1
Qd 1835 1836 2087 2086 1
Qd 1836 1837 2088 2087 1
Qd 1837 1838 2089 2088 1
Qd 1838 1839 2090 2089 1
Qd 1839 1840 2091 2090 1
Qd 1840 1841 2092 2091 1
Qd 1841 1842 2093 2092 1
Qd 1842 1843 2094 2093 1
Qd 1843 1844 2095 2094 1
Qd 1844 1845 2096 2095 1
Qd 1845 1846 2097 2096 1
Qd 1846 1847 2098 2097 1
Qd 1847 1848 2099 2098 1
Qd 1848 1849 2100 2099 1
Qd 1849 1850 2101 2100 1
Qd 1850 1851 2102 2101 1
Qd 1851 1852 2103 2102 1
Qd 1852 1853 2104 2103 1
Qd 1853 1854 2105 2104 1
Qd 1854 1855 2106 2105 1
Qd 1855 1856 2107 2106 1
Qd 1856 1857 2108 2107 1
Qd 1857 1858 2109 2108 1
Qd 1858 1859 2110 2109 1
Qd 1859 1860 2111 2110 1
Qd 1860 1861 2112 2111 1
Qd 1861 1862 2113 2112 1
Qd 1862 1863 2114 2113 1
Qd 1863 1864 2115 2114 1
Qd 1864 1865 2116 2115 1
Qd 1865 1866 2117 2116 1
Qd 1866 1867 2118 2117 1
Qd 1867 1868 2119 2118 1
Qd 1868 1869 2120 2119 1
Qd 1869 1870 2121 2120 1
Qd 1870 1871 2122 2121 1
Qd 1871 1872 2123 2122 1
Qd 1872 1873 2124 2123 1
Qd 1873 1874 2125 2124 1
Qd 1874 1875 2126 2125 1
Qd 1875 1876 2127 2126 1
Qd 1876 1877 2128 2127 1
Qd 1877 1878 2129 2128 1
Qd 1878 1879 2130 2129 1
Qd 1879 1880 2131 2130 1
Qd 1880 1881 2132 2131 1
Qd 1881 1882 2133 2132 1
Qd 1882 1883 2134 2133 1
Qd 1883 1884 2135 2134 1
Qd 1884 1885 2136 2135 1
Qd 1885 1886 2137 2136 1
Qd 1886 1887 2138 2137 1
Qd 1887 1888 2139 2138 1
Qd 1888 1889 2140 2139 1
Qd 1889 1890 2141 2140 1
Qd 1890 1891 2142 2141 1
Qd 1891 1892 2143 2142 1
Qd 1892 1893 2144 2143 1
Qd 1893 1894 2145 2144 1
Qd 1894 1895 2146 2145 1
Qd 1895 1896 2147 2146 1
Qd 1896 1897 2148 2147 1
Qd 1897 1898 2149 2148 1
Qd 1898 1899 2150 2149 1
Qd 1899 1900 2151 2150 1
Qd 1900 1901 2152 2151 1
Qd 1901 1902 2153 2152 1
Qd 1902 1903 2154 2153 1
Qd 1903 1904 2155 2154 1
Qd 1904 1905 2156 2155 1
Qd 1905 1906 2157 2156 1
Qd 1906 1907 2158 2157 1
Qd 1907 1908 2159 2158 1
Qd 1908 1909 2160 2159 1
Qd 1909 1910 2161 2160 1
Qd 1910 1911 2162 2161 1
Qd 1911 1912 2163 2162 1
Qd 1912 1913 2164 2163 1
Qd 1913 1914 2165 2164 1
Qd 1914 1915 2166 2165 1
Qd 1915 1916 2167 2166 1
Qd 1916 1917 2168 2167 1
Qd 1917 1918 2169 2168 1
Qd 1918 1919 2170 2169 1
Qd 1919 1920 2171 2170 1
Qd 1920 1921 2172 2171 1
Qd 1921 1922 2173 2172 1
Qd 1922 1923 2174 2173 1
Qd 1923 1924 2175 2174 1
Qd 1924 1925 2176 2175 1
Qd 1925 1926 2177 2176 1
Qd 1926 1927 2178 2177 1
Qd 1927 1928 2179 2178 1
Qd 1928 1929 2180 2179 1
Qd 1929 1930 2181 2180 1
Qd 1930 1931 2182 2181 1
Qd 1931 1932 2183 2182 1
Qd 1932 1933 2184 2183 1
Qd 1933 1934 2185 2184 1
Qd 1934 1935 2186 2185 1
Qd 1935 1936 2187 2186 1
Qd 1936 1937 2188 2187 1
Qd 1937 1938 2189 2188 1
Qd 1938 1939 2190 2189 1
Qd 1939 1940 2191 2190 1
Qd 1940 1941 2192 2191 1
Qd 1941 1942 2193 2192 1
Qd 1942 1943 2194 2193 1
Qd 1943 1944 2195 2194 1
Qd 1944 1945 2196 2195 1
Qd 1945 1946 2197 2196 1
Qd 1946 1947 2198 2197 1
Qd 1947 1948 2199 2198 1
Qd 1948 1949 2200 2199 1
Qd 1949 1950 2201 2200 1
Qd 1950 1951 2202 2201 1
Qd 1951 1952 2203 2202 1
Qd 1952 1953 2204 2203 1
Qd 1953 1954 2205 2204 1
Qd 1954 1955 2206 2205 1
Qd 1955 1956 2207 2206 1
Qd 1956 1957 2208 2207 1
Qd 1957 1958 2209 2208 1
Qd 1958 1959 2210 2209 1
Qd 1959 1960 2211 2210 1
Qd 1960 1961 2212 2211 1
Qd 1961 1962 2213 2212 1
Qd 1962 1963 2214 2213 1
Qd 1963 1964 2215 2214 1
Qd 1964 1965 2216 2215 1
Qd 1965 1966 2217 2216 1
Qd 1966 1967 2218 2217 1
Qd 1967 1968 2219 2218 1
Qd 1968 1969 2220 2219 1
Qd 1969 1970 2221 2220 1
Qd 1970 1971 2222 2221 1
Qd 1971 1972 2223 2222 1
Qd 1972 1973 2224 2223 1
Qd 1973 1974 2225 2224 1
Qd 1974 1975 2226 2225 1
Qd 1975 1976 2227 2226 1
Qd 1976 1977 2228 2227 1
Qd 1977 1978 2229 2228 1
Qd 1978 1979 2230 2229 1
Qd 1979 1980 2231 2230 1
Qd 1980 1981 2232 2231 1
Qd 1981 1982 2233 2232 1
Qd 1982 1983 2234 2233 1
Qd 1983 1984 2235 2234 1
Qd 1984 1985 2236 2235 1
Qd 1985 1986 2237 2236 1
Qd 1986 1987 2238 2237 1
Qd 1987 1988 2239 2238 1
Qd 1988 1989 2240 2239 1
Qd 1989 1990 2241 2240 1
Qd 1990 1991 2242 2241 1
Qd 1991 1992 2243 2242 1
Qd 1992 1993 2244 2243 1
Qd 1993 1994 2245 2244 1
Qd 1994 1995 2246 2245 1
Qd 1995 1996 2247 2246 1
Qd 1996 1997 2248 2247 1
Qd 1997 1998 2249 2248 1
Qd 1998 1999 2250 2249 1
Qd 1999 2000 2251 2250 1
Qd 2000 2001 2252 2251 1
Qd 2001 2002 2253 2252 1
Qd 2002 2003 2254 2253 1
Qd 2003 2004 2255 2254 1
Qd 2004 2005 2256 2255 1
Qd 2005 2006 2257 2256 1
Qd 2006 2007 2258 2257 1
Qd 2008 2009 2260 2259 1
Qd 2009 2010 2261 2260 1
Qd 2010 2011 2262 2261 1
Qd 2011 2012 2263 2262 1
Qd 2012 2013 2264 2263 1
Qd 2013 2014 2265 2264 1
Qd 2014 2015 2266 2265 1
Qd 2015 2016 2267 2266 1
Qd 2016 2017 2268 2267 1
Qd 2017 2018 2269 2268 1
Qd 2018 2019 2270 2269 1
Qd 2019 2020 2271 2270 1
Qd 2020 2021 2272 2271 1
Qd 2021 2022 2273 2272 1
Qd 2022 2023 2274 2273 1
Qd 2023 2024 2275 2274 1
Qd 2024 2025 2276 2275 1
Qd 2025 2026 2277 2276 1
Qd 2026 2027 2278 2277 1
Qd 2027 2028 2279 2278 1
Qd 2028 2029 2280 2279 1
Qd 2029 2030 2281 2280 1
Qd 2030 2031 2282 2281 1
Qd 2031 2032 2283 2282 1
Qd 2032 2033 2284 2283 1
Qd 2033 2034 2285 2284 1
Qd 2034 2035 2286 2285 1
Qd 2035 2036 2287 2286 1
Qd 2036 2037 2288 2287 1
Qd 2037 2038 2289 2288 1
Qd 2038 2039 2290 2289 1
Qd 2039 2040 2291 2290 1
Qd 2040 2041 2292 2291 1
Qd 2041 2042 2293 2292 1
Qd 2042 2043 2294 2293 1
Qd 2043 2044 2295 2294 1
Qd 2044 2045 2296 2295 1
Qd 2045 2046 2297 2296 1
Qd 2046 2047 2298 2297 1
Qd 2047 2048 2299 2298 1
Qd 2048 2049 2300 2299 1
Qd 2049 2050 2301 2300 1
Qd 2050 2051 2302 2301 1
Qd 2051 2052 2303 2302 1
Qd 2052 2053 2304 2303 1
Qd 2053 2054 2305 2304 1
Qd 2054 2055 2306 2305 1
Qd 2055 2056 2307 2306 1
Qd 2056 2057 2308 2307 1
Qd 2057 2058 2309 2308 1
Qd 2058 2059 2310 2309 1
Qd 2059 2060 2311 2310 1
Qd 2060 2061 2312 2311 1
Qd 2061 2062 2313 2312 1
Qd 2062 2063 2314 2313 1
Qd 2063 2064 2315 2314 1
Qd 2064 2065 2316 2315 1
Qd 2065 2066 2317 2316 1
Qd 2066 2067 2318 2317 1
Qd 2067 2068 2319 2318 1
Qd 2068 2069 2320 2319 1
Qd 2069 2070 2321 2320 1
Qd 2070 2071 2322 2321 1
Qd 2071 2072 2323 2322 1
Qd 2072 2073 2324 2323 1
Qd 2073 2074 2325 2324 1
Qd 2074 2075 2326 2325 1
Qd 2075 2076 2327 2326 1
Qd 2076 2077 2328 2327 1
Qd 2077 2078 2329 2328 1
Qd 2078 2079 2330 2329 1
Qd 2079 2080 2331 2330 1
Qd 2080 2081 2332 2331 1
Qd 2081 2082 2333 2332 1
Qd 2082 2083 2334 2333 1
Qd 2083 2084 2335 2334 1
Qd 2084 2085 2336 2335 1
Qd 2085 2086 2337 2336 1
Qd 2086 2087 2338 2337 1
Qd 2087 2088 2339 2338 1
Qd 2088 2089 2340 2339 1
Qd 2089 2090 2341 2340 1
Qd 2090 2091 2342 2341 1
Qd 2091 2092 2343 2342 1
Qd 2092 2093 2344 2343 1
Qd 2093 2094 2345 2344 1
Qd 2094 2095 2346 2345 1
Qd 2095 2096 2347 2346 1
Qd 2096 2097 2348 2347 1
Qd 2097 2098 2349 2348 1
Qd 2098 2099 2350 2349 1
Qd 2099 2100 2351 2350 1
Qd 2100 2101 2352 2351 1
Qd 2101 2102 2353 2352 1
Qd 2102 2103 2354 2353 1
Qd 2103 2104 2355 2354 1
Qd 2104 2105 2356 2355 1
Qd 2105 2106 2357 2356 1
Qd 2106 2107 2358 2357 1
Qd 2107 2108 2359 2358 1
Qd 2108 2109 2360 2359 1
Qd 2109 2110 2361 2360 1
Qd 2110 2111 2362 2361 1
Qd 2111 2112 2363 2362 1
Qd 2112 2113 2364 2363 1
Qd 2113 2114 2365 2364 1
Qd 2114 2115 2366 2365 1
Qd 2115 2116 2367 2366 1
Qd 2116 2117 2368 2367 1
Qd 2117 2118 2369 2368 1
Qd 2118 2119 2370 2369 1
Qd 2119 2120 2371 2370 1
Qd 2120 2121 2372 2371 1
Qd 2121 2122 2373 2372 1
Qd 2122 2123 2374 2373 1
Qd 2123 2124 2375 2374 1
Qd 2124 2125 2376 2375 1
Qd 2125 2126 2377 2376 1
Qd 2126 2127 2378 2377 1
Qd 2127 2128 2379 2378 1
Qd 2128 2129 2380 2379 1
Qd 2129 2130 2381 2380 1
Qd 2130 2131 2382 2381 1
Qd 2131 2132 2383 2382 1
Qd 2132 2133 2384 2383 1
Qd 2133 2134 2385 2384 1
Qd 2134 2135 2386 2385 1
Qd 2135 2136 2387 2386 1
Qd 2136 2137 2388 2387 1
Qd 2137 2138 2389 2388 1
Qd 2138 2139 2390 2389 1
Qd 2139 2140 2391 2390 1
Qd 2140 2141 2392 2391 1
Qd 2141 2142 2393 2392 1
Qd 2142 2143 2394 2393 1
Qd 2143 2144 2395 2394 1
Qd 2144 2145 2396 2395 1
Qd 2145 2146 2397 2396 1
Qd 2146 2147 2398 2397 1
Qd 2147 2148 2399 2398 1
Qd 2148 2149 2400 2399 1
Qd 2149 2150 2401 2400 1
Qd 2150 2151 2402 2401 1
Qd 2151 2152 2403 2402 1
Qd 2152 2153 2404 2403 1
Qd 2153 2154 2405 2404 1
Qd 2154 2155 2406 2405 1
Qd 2155 2156 2407 2406 1
Qd 2156 2157 2408 2407 1
Qd 2157 2158 2409 2408 1
Qd 2158 2159 2410 2409 1
Qd 2159 2160 2411 2410 1
Qd 2160 2161 2412 2411 1
Qd 2161 2162 2413 2412 1
Qd 2162 2163 2414 2413 1
Qd 2163 2164 2415 2414 1
Qd 2164 2165 2416 2415 1
Qd 2165 2166 2417 2416 1
Qd 2166 2167 2418 2417 1
Qd 2167 2168 2419 2418 1
Qd 2168 2169 2420 2419 1
Qd 2169 2170 2421 2420 1
Qd 2170 2171 2422 2421 1
Qd 2171 2172 2423 2422 1
Qd 2172 2173 2424 2423 1
Qd 2173 2174 2425 2424 1
Qd 2174 2175 2426 2425 1
Qd 2175 2176 2427 2426 1
Qd 2176 2177 2428 2427 1
Qd 2177 2178 2429 2428 1
Qd 2178 2179 2430 2429 1
Qd 2179 2180 2431 2430 1
Qd 2180 2181 2432 2431 1
Qd 2181 2182 2433 2432 1
Qd 2182 2183 2434 2433 1
Qd 2183 2184 2435 2434 1
Qd 2184 2185 2436 2435 1
Qd 2185 2186 2437 2436 1
Qd 2186 2187 2438 2437 1
Qd 2187 2188 2439 2438 1
Qd 2188 2189 2440 2439 1
Qd 2189 2190 2441 2440 1
Qd 2190 2191 2442 2441 1
Qd 2191 2192 2443 2442 1
Qd 2192 2193 2444 2443 1
Qd 2193 2194 2445 2444 1
Qd 2194 2195 2446 2445 1
Qd 2195 2196 2447 2446 1
Qd 2196 2197 2448 2447 1
Qd 2197 2198 2449 2448 1
Qd 2198 2199 2450 2449 1
Qd 2199 2200 2451 2450 1
Qd 2200 2201 2452 2451 1
Qd 2201 2202 2453 2452 1
Qd 2202 2203 2454 2453 1
Qd 2203 2204 2455 2454 1
Qd 2204 2205 2456 2455 1
Qd 2205 2206 2457 2456 1
Qd 2206 2207 2458 2457 1
Qd 2207 2208 2459 2458 1
Qd 2208 2209 2460 2459 1
Qd 2209 2210 2461 2460 1
Qd 2210 2211 2462 2461 1
Qd 2211 2212 2463 2462 1
Qd 2212 2213 2464 2463 1
Qd 2213 2214 2465 2464 1
Qd 2214 2215 2466 2465 1
Qd 2215 2216 2467 2466 1
Qd 2216 2217 2468 2467 1
Qd 2217 2218 2469 2468 1
Qd 2218 2219 2470 2469 1
Qd 2219 2220 2471 2470 1
Qd 2220 2221 2472 2471 1
Qd 2221 2222 2473 2472 1
Qd 2222 2223 2474 2473 1
Qd 2223 2224 2475 2474 1
Qd 2224 2225 2476 2475 1
Qd 2225 2226 2477 2476 1
Qd 2226 2227 2478 2477 1
Qd 2227 2228 2479 2478 1
Qd 2228 2229 2480 2479 1
Qd 2229 2230 2481 2480 1
Qd 2230 2231 2482 2481 1
Qd 2231 2232 2483 2482 1
Qd 2232 2233 2484 2483 1
Qd 2233 2234 2485 2484 1
Qd 2234 2235 2486 2485 1
Qd 2235 2236 2487 2486 1
Qd 2236 2237 2488 2487 1
Qd 2237 2238 2489 2488 1
Qd 2238 2239 2490 2489 1
Qd 2239 2240 2491 2490 1
Qd 2240 2241 2492 2491 1
Qd 2241 2242 2493 2492 1
Qd 2242 2243 2494 2493 1
Qd 2243 2244 2495 2494 1
Qd 2244 2245 2496 2495 1
Qd 2245 2246 2497 2496 1
Qd 2246 2247 2498 2497 1
Qd 2247 2248 2499 2498 1
Qd 2248 2249 2500 2499 1
Qd 2249 2250 2501 2500 1
Qd 2250 2251 2502 2501 1
Qd 2251 2252 2503 2502 1
Qd 2252 2253 2504 2503 1
Qd 2253 2254 2505 2504 1
Qd 2254 2255 2506 2505 1
Qd 2255 2256 2507 2506 1
Qd 2256 2257 2508 2507 1
Qd 2257 2258 2509 2508 1
Qd 2259 2260 2511 2510 1
Qd 2260 2261 2512 2511 1
Qd 2261 2262 2513 2512 1
Qd 2262 2263 2514 2513 1
Qd 2263 2264 2515 2514 1
Qd 2264 2265 2516 2515 1
Qd 2265 2266 2517 2516 1
Qd 2266 2267 2518 2517 1
Qd 2267 2268 2519 2518 1
Qd 2268 2269 2520 2519 1
Qd 2269 2270 2521 2520 1
Qd 2270 2271 2522 2521 1
Qd 2271 2272 2523 2522 1
Qd 2272 2273 2524 2523 1
Qd 2273 2274 2525 2524 1
Qd 2274 2275 2526 2525 1
Qd 2275 2276 2527 2526 1
Qd 2276 2277 2528 2527 1
Qd 2277 2278 2529 2528 1
Qd 2278 2279 2530 2529 1
Qd 2279 2280 2531 2530 1
Qd 2280 2281 2532 2531 1
Qd 2281 2282 2533 2532 1
Qd 2282 2283 2534 2533 1
Qd 2283 2284 2535 2534 1
Qd 2284 2285 2536 2535 1
Qd 2285 2286 2537 2536 1
Qd 2286 2287 2538 2537 1
Qd 2287 2288 2539 2538 1
Qd 2288 2289 2540 2539 1
Qd 2289 2290 2541 2540 1
Qd 2290 2291 2542 2541 1
Qd 2291 2292 2543 2542 1
Qd 2292 2293 2544 2543 1
Qd 2293 2294 2545 2544 1
Qd 2294 2295 2546 2545 1
Qd 2295 2296 2547 2546 1
Qd 2296 2297 2548 2547 1
Qd 2297 2298 2549 2548 1
Qd 2298 2299 2550 2549 1
Qd 2299 2300 2551 2550 1
Qd 2300 2301 2552 2551 1
Qd 2301 2302 2553 2552 1
Qd 2302 2303 2554 2553 1
Qd 2303 2304 2555 2554 1
Qd 2304 2305 2556 2555 1
Qd 2305 2306 2557 2556 1
Qd 2306 2307 2558 2557 1
Qd 2307 2308 2559 2558 1
Qd 2308 2309 2560 2559 1
Qd 2309 2310 2561 2560 1
Qd 2310 2311 2562 2561 1
Qd 2311 2312 2563 2562 1
Qd 2312 2313 2564 2563 1
Qd 2313 2314 2565 2564 1
Qd 2314 2315 2566 2565 1
Qd 2315 2316 2567 2566 1
Qd 2316 2317 2568 2567 1
Qd 2317 2318 2569 2568 1
Qd 2318 2319 2570 2569 1
Qd 2319 2320 2571 2570 1
Qd 2320 2321 2572 2571 1
Qd 2321 2322 2573 2572 1
Qd 2322 2323 2574 2573 1
Qd 2323 2324 2575 2574 1
Qd 2324 2325 2576 2575 1
Qd 2325 2326 2577 2576 1
Qd 2326 2327 2578 2577 1
Qd 2327 2328 2579 2578 1
Qd 2328 2329 2580 2579 1
Qd 2329 2330 2581 2580 1
Qd 2330 2331 2582 2581 1
Qd 2331 2332 2583 2582 1
Qd 2332 2333 2584 2583 1
Qd 2333 2334 2585 2584 1
Qd 2334 2335 2586 2585 1
Qd 2335 2336 2587 2586 1
Qd 2336 2337 2588 2587 1
Qd 2337 2338 2589 2588 1
Qd 2338 2339 2590 2589 1
Qd 2339 2340 2591 2590 1
Qd 2340 2341 2592 2591 1
Qd 2341 2342 2593 2592 1
Qd 2342 2343 2594 2593 1
Qd 2343 2344 2595 2594 1
Qd 2344 2345 2596 2595 1
Qd 2345 2346 2597 2596 1
Qd 2346 2347 2598 2597 1
Qd 2347 2348 2599 2598 1
Qd 2348 2349 2600 2599 1
Qd 2349 2350 2601 2600 1
Qd 2350 2351 2602 2601 1
Qd 2351 2352 2603 2602 1
Qd 2352 2353 2604 2603 1
Qd 2353 2354 2605 2604 1
Qd 2354 2355 2606 2605 1
Qd 2355 2356 2607 2606 1
Qd 2356 2357 2608 2607 1
Qd 2357 2358 2609 2608 1
Qd 2358 2359 2610 2609 1
Qd 2359 2360 2611 2610 1
Qd 2360 2361 2612 2611 1
Qd 2361 2362 2613 2612 1
Qd 2362 2363 2614 2613 1
Qd 2363 2364 2615 2614 1
Qd 2364 2365 2616 2615 1
Qd 2365 2366 2617 2616 1
Qd 2366 2367 2618 2617 1
Qd 2367 2368 2619 2618 1
Qd 2368 2369 2620 2619 1
Qd 2369 2370 2621 2620 1
Qd 2370 2371 2622 2621 1
Qd 2371 2372 2623 2622 1
Qd 2372 2373 2624 2623 1
Qd 2373 2374 2625 2624 1
Qd 2374 2375 2626 2625 1
Qd 2375 2376 2627 2626 1
Qd 2376 2377 2628 2627 1
Qd 2377 2378 2629 2628 1
Qd 2378 2379 2630 2629 1
Qd 2379 2380 2631 2630 1
Qd 2380 2381 2632 2631 1
Qd 2381 2382 2633 2632 1
Qd 2382 2383 2634 2633 1
Qd 2383 2384 2635 2634 1
Qd 2384 2385 2636 2635 1
Qd 2385 2386 2637 2636 1
Qd 2386 2387 2638 2637 1
Qd 2387 2388 2639 2638 1
Qd 2388 2389 2640 2639 1
Qd 2389 2390 2641 2640 1
Qd 2390 2391 2642 2641 1
Qd 2391 2392 2643 2642 1
Qd 2392 2393 2644 2643 1
Qd 2393 2394 2645 2644 1
Qd 2394 2395 2646 2645 1
Qd 2395 2396 2647 2646 1
Qd 2396 2397 2648 2647 1
Qd 2397 2398 2649 2648 1
Qd 2398 2399 2650 2649 1
Qd 2399 2400 2651 2650 1
Qd 2400 2401 2652 2651 1
Qd 2401 2402 2653 2652 1
Qd 2402 2403 2654 2653 1
Qd 2403 2404 2655 2654 1
Qd 2404 2405 2656 2655 1
Qd 2405 2406 2657 2656 1
Qd 2406 2407 2658 2657 1
Qd 2407 2408 2659 2658 1
Qd 2408 2409 2660 2659 1
Qd 2409 2410 2661 2660 1
Qd 2410 2411 2662 2661 1
Qd 2411 2412 2663 2662 1
Qd 2412 2413 2664 2663 1
Qd 2413 2414 2665 2664 1
Qd 2414 2415 2666 2665 1
Qd 2415 2416 2667 2666 1
Qd 2416 2417 2668 2667 1
Qd 2417 2418 2669 2668 1
Qd 2418 2419 2670 2669 1
Qd 2419 2420 2671 2670 1
Qd 2420 2421 2672 2671 1
Qd 2421 2422 2673 2672 1
Qd 2422 2423 2674 2673 1
Qd 2423 2424 2675 2674 1
Qd 2424 2425 2676 2675 1
Qd 2425 2426 2677 2676 1
Qd 2426 2427 2678 2677 1
Qd 2427 2428 2679 2678 1
Qd 2428 2429 2680 2679 1
Qd 2429 2430 2681 2680 1
Qd 2430 2431 2682 2681 1
Qd 2431 2432 2683 2682 1
Qd 2432 2433 2684 2683 1
Qd 2433 2434 2685 2684 1
Qd 2434 2435 2686 2685 1
Qd 2435 2436 2687 2686 1
Qd 2436 2437 2688 2687 1
Qd 2437 2438 2689 2688 1
Qd 2438 2439 2690 2689 1
Qd 2439 2440 2691 2690 1
Qd 2440 2441 2692 2691 1
Qd 2441 2442 2693 2692 1
Qd 2442 2443 2694 2693 1
Qd 2443 2444 2695 2694 1
Qd 2444 2445 2696 2695 1
Qd 2445 2446 2697 2696 1
Qd 2446 2447 2698 2697 1
Qd 2447 2448 2699 2698 1
Qd 2448 2449 2700 2699 1
Qd 2449 2450 2701 2700 1
Qd 2450 2451 2702 2701 1
Qd 2451 2452 2703 2702 1
Qd 2452 2453 2704 2703 1
Qd 2453 2454 2705 2704 1
Qd 2454 2455 2706 2705 1
Qd 2455 2456 2707 2706 1
Qd 2456 2457 2708 2707 1
Qd 2457 2458 2709 2708 1
Qd 2458 2459 2710 2709 1
Qd 2459 2460 2711 2710 1
Qd 2460 2461 2712 2711 1
Qd 2461 2462 2713 2712 1
Qd 2462 2463 2714 2713 1
Qd 2463 2464 2715 2714 1
Qd 2464 2465 2716 2715 1
Qd 2465 2466 2717 2716 1
Qd 2466 2467 2718 2717 1
Qd 2467 2468 2719 2718 1
Qd 2468 2469 2720 2719 1
Qd 2469 2470 2721 2720 1
Qd 2470 2471 2722 2721 1
Qd 2471 2472 2723 2722 1
Qd 2472 2473 2724 2723 1
Qd 2473 2474 2725 2724 1
Qd 2474 2475 2726 2725 1
Qd 2475 2476 2727 2726 1
Qd 2476 2477 2728 2727 1
Qd 2477 2478 2729 2728 1
Qd 2478 2479 2730 2729 1
Qd 2479 2480 2731 2730 1
Qd 2480 2481 2732 2731 1
Qd 2481 2482 2733 2732 1
Qd 2482 2483 2734 2733 1
Qd 2483 2484 2735 2734 1
Qd 2484 2485 2736 2735 1
Qd 2485 2486 2737 2736 1
Qd 2486 2487 2738 2737 1
Qd 2487 2488 2739 2738 1
Qd 2488 2489 2740 2739 1
Qd 2489 2490 2741 2740 1
Qd 2490 2491 2742 2741 1
Qd 2491 2492 2743 2742 1
Qd 2492 2493 2744 2743 1
Qd 2493 2494 2745 2744 1
Qd 2494 2495 2746 2745 1
Qd 2495 2496 2747 2746 1
Qd 2496 2497 2748 2747 1
Qd 2497 2498 2749 2748 1
Qd 2498 2499 2750 2749 1
Qd 2499 2500 2751 2750 1
Qd 2500 2501 2752 2751 1
Qd 2501 2502 2753 2752 1
Qd 2502 2503 2754 2753 1
Qd 2503 2504 2755 2754 1
Qd 2504 2505 2756 2755 1
Qd 2505 2506 2757 2756 1
Qd 2506 2507 2758 2757 1
Qd 2507 2508 2759 2758 1
Qd 2508 2509 2760 2759 1
Qd 2510 2511 2762 2761 1
Qd 2511 2512 2763 2762 1
Qd 2512 2513 2764 2763 1
Qd 2513 2514 2765 2764 1
Qd 2514 2515 2766 2765 1
Qd 2515 2516 2767 2766 1
Qd 2516 2517 2768 2767 1
Qd 2517 2518 2769 2768 1
Qd 2518 2519 2770 2769 1
Qd 2519 2520 2771 2770 1
Qd 2520 2521 2772 2771 1
Qd 2521 2522 2773 2772 1
Qd 2522 2523 2774 2773 1
Qd 2523 2524 2775 2774 1
Qd 2524 2525 2776 2775 1
Qd 2525 2526 2777 2776 1
Qd 2526 2527 2778 2777 1
Qd 2527 2528 2779 2778 1
Qd 2528 2529 2780 2779 1
Qd 2529 2530 2781 2780 1
Qd 2530 2531 2782 2781 1
Qd 2531 2532 2783 2782 1
Qd 2532 2533 2784 2783 1
Qd 2533 2534 2785 2784 1
Qd 2534 2535 2786 2785 1
Qd 2535 2536 2787 2786 1
Qd 2536 2537 2788 2787 1
Qd 2537 2538 2789 2788 1
Qd 2538 2539 2790 2789 1
Qd 2539 2540 2791 2790 1
Qd 2540 2541 2792 2791 1
Qd 2541 2542 2793 2792 1
Qd 2542 2543 2794 2793 1
Qd 2543 2544 2795 2794 1
Qd 2544 2545 2796 2795 1
Qd 2545 2546 2797 2796 1
Qd 2546 2547 2798 2797 1
Qd 2547 2548 2799 2798 1
Qd 2548 2549 2800 2799 1
Qd 2549 2550 2801 2800 1
Qd 2550 2551 2802 2801 1
Qd 2551 2552 2803 2802 1
Qd 2552 2553 2804 2803 1
Qd 2553 2554 2805 2804 1
Qd 2554 2555 2806 2805 1
Qd 2555 2556 2807 2806 1
Qd 2556 2557 2808 2807 1
Qd 2557 2558 2809 2808 1
Qd 2558 2559 2810 2809 1
Qd 2559 2560 2811 2810 1
Qd 2560 2561 2812 2811 1
Qd 2561 2562 2813 2812 1
Qd 2562 2563 2814 2813 1
Qd 2563 2564 2815 2814 1
Qd 2564 2565 2816 2815 1
Qd 2565 2566 2817 2816 1
Qd 2566 2567 2818 2817 1
Qd 2567 2568 2819 2818 1
Qd 2568 2569 2820 2819 1
Qd 2569 2570 2821 2820 1
Qd 2570 2571 2822 2821 1
Qd 2571 2572 2823 2822 1
Qd 2572 2573 2824 2823 1
Qd 2573 2574 2825 2824 1
Qd 2574 2575 2826 2825 1
Qd 2575 2576 2827 2826 1
Qd 2576 2577 2828 2827 1
Qd 2577 2578 2829 2828 1
Qd 2578 2579 2830 2829 1
Qd 2579 2580 2831 2830 1
Qd 2580 2581 2832 2831 1
Qd 2581 2582 2833 2832 1
Qd 2582 2583 2834 2833 1
Qd 2583 2584 2835 2834 1
Qd 2584 2585 2836 2835 1
Qd 2585 2586 2837 2836 1
Qd 2586 2587 2838 2837 1
Qd 2587 2588 2839 2838 1
Qd 2588 2589 2840 2839 1
Qd 2589 2590 2841 2840 1
Qd 2590 2591 2842 2841 1
Qd 2591 2592 2843 2842 1
Qd 2592 2593 2844 2843 1
Qd 2593 2594 2845 2844 1
Qd 2594 2595 2846 2845 1
Qd 2595 2596 2847 2846 1
Qd 2596 2597 2848 2847 1
Qd 2597 2598 2849 2848 1
Qd 2598 2599 2850 2849 1
Qd 2599 2600 2851 2850 1
Qd 2600 2601 2852 2851 1
Qd 2601 2602 2853 2852 1
Qd 2602 2603 2854 2853 1
Qd 2603 2604 2855 2854 1
Qd 2604 2605 2856 2855 1
Qd 2605 2606 2857 2856 1
Qd 2606 2607 2858 2857 1
Qd 2607 2608 2859 2858 1
Qd 2608 2609 2860 2859 1
Qd 2609 2610 2861 2860 1
Qd 2610 2611 2862 2861 1
Qd 2611 2612 2863 2862 1
Qd 2612 2613 2864 2863 1
Qd 2613 2614 2865 2864 1
Qd 2614 2615 2866 2865 1
Qd 2615 2616 2867 2866 1
Qd 2616 2617 2868 2867 1
Qd 2617 2618 2869 2868 1
Qd 2618 2619 2870 2869 1
Qd 2619 2620 2871 2870 1
Qd 2620 2621 2872 2871 1
Qd 2621 2622 2873 2872 1
Qd 2622 2623 2874 2873 1
Qd 2623 2624 2875 2874 1
Qd 2624 2625 2876 2875 1
Qd 2625 2626 2877 2876 1
Qd 2626 2627 2878 2877 1
Qd 2627 2628 2879 2878 1
Qd 2628 2629 2880 2879 1
Qd 2629 2630 2881 2880 1
Qd 2630 2631 2882 2881 1
Qd 2631 2632 2883 2882 1
Qd 2632 2633 2884 2883 1
Qd 2633 2634 2885 2884 1
Qd 2634 2635 2886 2885 1
Qd 2635 2636 2887 2886 1
Qd 2636 2637 2888 2887 1
Qd 2637 2638 2889 2888 1
Qd 2638 2639 2890 2889 1
Qd 2639 2640 2891 2890 1
Qd 2640 2641 2892 2891 1
Qd 2641 2642 2893 2892 1
Qd 2642 2643 2894 2893 1
Qd 2643 2644 2895 2894 1
Qd 2644 2645 2896 2895 1
Qd 2645 2646 2897 2896 1
Qd 2646 2647 2898 2897 1
Qd 2647 2648 2899 2898 1
Qd 2648 2649 2900 2899 1
Qd 2649 2650 2901 2900 1
Qd 2650 2651 2902 2901 1
Qd 2651 2652 2903 2902 1
Qd 2652 2653 2904 2903 1
Qd 2653 2654 2905 2904 1
Qd 2654 2655 2906 2905 1
Qd 2655 2656 2907 2906 1
Qd 2656 2657 2908 2907 1
Qd 2657 2658 2909 2908 1
Qd 2658 2659 2910 2909 1
Qd 2659 2660 2911 2910 1
Qd 2660 2661 2912 2911 1
Qd 2661 2662 2913 2912 1
Qd 2662 2663 2914 2913 1
Qd 2663 2664 2915 2914 1
Qd 2664 2665 2916 2915 1
Qd 2665 2666 2917 2916 1
Qd 2666 2667 2918 2917 1
Qd 2667 2668 2919 2918 1
Qd 2668 2669 2920 2919 1
Qd 2669 2670 2921 2920 1
Qd 2670 2671 2922 2921 1
Qd 2671 2672 2923 2922 1
Qd 2672 2673 2924 2923 1
Qd 2673 2674 2925 2924 1
Qd 2674 2675 2926 2925 1
Qd 2675 2676 2927 2926 1
Qd 2676 2677 2928 2927 1
Qd 2677 2678 2929 2928 1
Qd 2678 2679 2930 2929 1
Qd 2679 2680 2931 2930 1
Qd 2680 2681 2932 2931 1
Qd 2681 2682 2933 2932 1
Qd 2682 2683 2934 2933 1
Qd 2683 2684 2935 2934 1
Qd 2684 2685 2936 2935 1
Qd 2685 2686 2937 2936 1
Qd 2686 2687 2938 2937 1
Qd 2687 2688 2939 2938 1
Qd 2688 2689 2940 2939 1
Qd 2689 2690 2941 2940 1
Qd 2690 2691 2942 2941 1
Qd 2691 2692 2943 2942 1
Qd 2692 2693 2944 2943 1
Qd 2693 2694 2945 2944 1
Qd 2694 2695 2946 2945 1
Qd 2695 2696 2947 2946 1
Qd 2696 2697 2948 2947 1
Qd 2697 2698 2949 2948 1
Qd 2698 2699 2950 2949 1
Qd 2699 2700 2951 2950 1
Qd 2700 2701 2952 2951 1
Qd 2701 2702 2953 2952 1
Qd 2702 2703 2954 2953 1
Qd 2703 2704 2955 2954 1
Qd 2704 2705 2956 2955 1
Qd 2705 2706 2957 2956 1
Qd 2706 2707 2958 2957 1
Qd 2707 2708 2959 2958 1
Qd 2708 2709 2960 2959 1
Qd 2709 2710 2961 2960 1
Qd 2710 2711 2962 2961 1
Qd 2711 2712 2963 2962 1
Qd 2712 2713 2964 2963 1
Qd 2713 2714 2965 2964 1
Qd 2714 2715 2966 2965 1
Qd 2715 2716 2967 2966 1
Qd 2716 2717 2968 2967 1
Qd 2717 2718 2969 2968 1
Qd 2718 2719 2970 2969 1
Qd 2719 2720 2971 2970 1
Qd 2720 2721 2972 2971 1
Qd 2721 2722 2973 2972 1
Qd 2722 2723 2974 2973 1
Qd 2723 2724 2975 2974 1
Qd 2724 2725 2976 2975 1
Qd 2725 2726 2977 2976 1
Qd 2726 2727 2978 2977 1
Qd 2727 2728 2979 2978 1
Qd 2728 2729 2980 2979 1
Qd 2729 2730 2981 2980 1
Qd 2730 2731 2982 2981 1
Qd 2731 2732 2983 2982 1
Qd 2732 2733 2984 2983 1
Qd 2733 2734 2985 2984 1
Qd 2734 2735 2986 2985 1
Qd 2735 2736 2987 2986 1
Qd 2736 2737 2988 2987 1
Qd 2737 2738 2989 2988 1
Qd 2738 2739 2990 2989 1
Qd 2739 2740 2991 2990 1
Qd 2740 2741 2992 2991 1
Qd 2741 2742 2993 2992 1
Qd 2742 2743 2994 2993 1
Qd 2743 2744 2995 2994 1
Qd 2744 2745 2996 2995 1
Qd 2745 2746 2997 2996 1
Qd 2746 2747 2998 2997 1
Qd 2747 2748 2999 2998 1
Qd 2748 2749 3000 2999 1
Qd 2749 2750 3001 3000 1
Qd 2750 2751 3002 3001 1
Qd 2751 2752 3003 3002 1
Qd 2752 2753 3004 3003 1
Qd 2753 2754 3005 3004 1
Qd 2754 2755 3006 3005 1
Qd 2755 2756 3007 3006 1
Qd 2756 2757 3008 3007 1
Qd 2757 2758 3009 3008 1
Qd 2758 2759 3010 3009 1
Qd 2759 2760 3011 3010 1
Qd 2761 2762 3013 3012 1
Qd 2762 2763 3014 3013 1
Qd 2763 2764 3015 3014 1
Qd 2764 2765 3016 3015 1
Qd 2765 2766 3017 3016 1
Qd 2766 2767 3018 3017 1
Qd 2767 2768 3019 3018 1
Qd 2768 2769 3020 3019 1
Qd 2769 2770 3021 3020 1
Qd 2770 2771 3022 3021 1
Qd 2771 2772 3023 3022 1
Qd 2772 2773 3024 3023 1
Qd 2773 2774 3025 3024 1
Qd 2774 2775 3026 3025 1
Qd 2775 2776 3027 3026 1
Qd 2776 2777 3028 3027 1
Qd 2777 2778 3029 3028 1
Qd 2778 2779 3030 3029 1
Qd 2779 2780 3031 3030 1
Qd 2780 2781 3032 3031 1
Qd 2781 2782 3033 3032 1
Qd 2782 2783 3034 3033 1
Qd 2783 2784 3035 3034 1
Qd 2784 2785 3036 3035 1
Qd 2785 2786 3037 3036 1
Qd 2786 2787 3038 3037 1
Qd 2787 2788 3039 3038 1
Qd 2788 2789 3040 3039 1
Qd 2789 2790 3041 3040 1
Qd 2790 2791 3042 3041 1
Qd 2791 2792 3043 3042 1
Qd 2792 2793 3044 3043 1
Qd 2793 2794 3045 3044 1
Qd 2794 2795 3046 3045 1
Qd 2795 2796 3047 3046 1
Qd 2796 2797 3048 3047 1
Qd 2797 2798 3049 3048 1
Qd 2798 2799 3050 3049 1
Qd 2799 2800 3051 3050 1
Qd 2800 2801 3052 3051 1
Qd 2801 2802 3053 3052 1
Qd 2802 2803 3054 3053 1
Qd 2803 2804 3055 3054 1
Qd 2804 2805 3056 3055 1
Qd 2805 2806 3057 3056 1
Qd 2806 2807 3058 3057 1
Qd 2807 2808 3059 3058 1
Qd 2808 2809 3060 3059 1
Qd 2809 2810 3061 3060 1
Qd 2810 2811 3062 3061 1
Qd 2811 2812 3063 3062 1
Qd 2812 2813 3064 3063 1
Qd 2813 2814 3065 3064 1
Qd 2814 2815 3066 3065 1
Qd 2815 2816 3067 3066 1
Qd 2816 2817 3068 3067 1
Qd 2817 2818 3069 3068 1
Qd 2818 2819 3070 3069 1
Qd 2819 2820 3071 3070 1
Qd 2820 2821 3072 3071 1
Qd 2821 2822 3073 3072 1
Qd 2822 2823 3074 3073 1
Qd 2823 2824 3075 3074 1
Qd 2824 2825 3076 3075 1
Qd 2825 2826 3077 3076 1
Qd 2826 2827 3078 3077 1
Qd 2827 2828 3079 3078 1
Qd 2828 2829 3080 3079 1
Qd 2829 2830 3081 3080 1
Qd 2830 2831 3082 3081 1
Qd 2831 2832 3083 3082 1
Qd 2832 2833 3084 3083 1
Qd 2833 2834 3085 3084 1
Qd 2834 2835 3086 3085 1
Qd 2835 2836 3087 3086 1
Qd 2836 2837 3088 3087 1
Qd 2837 2838 3089 3088 1
Qd 2838 2839 3090 3089 1
Qd 2839 2840 3091 3090 1
Qd 2840 2841 3092 3091 1
Qd 2841 2842 3093 3092 1
Qd 2842 2843 3094 3093 1
Qd 2843 2844 3095 3094 1
Qd 2844 2845 3096 3095 1
Qd 2845 2846 3097 3096 1
Qd 2846 2847 3098 3097 1
Qd 2847 2848 3099 3098 1
Qd 2848 2849 3100 3099 1
Qd 2849 2850 3101 3100 1
Qd 2850 2851 3102 3101 1
Qd 2851 2852 3103 3102 1
Qd 2852 2853 3104 3103 1
Qd 2853 2854 3105 3104 1
Qd 2854 2855 3106 3105 1
Qd 2855 2856 3107 3106 1
Qd 2856 2857 3108 3107 1
Qd 2857 2858 3109 3108 1
Qd 2858 2859 3110 3109 1
Qd 2859 2860 3111 3110 1
Qd 2860 2861 3112 3111 1
Qd 2861 2862 3113 3112 1
Qd 2862 2863 3114 3113 1
Qd 2863 2864 3115 3114 1
Qd 2864 2865 3116 3115 1
Qd 2865 2866 3117 3116 1
Qd 2866 2867 3118 3117 1
Qd 2867 2868 3119 3118 1
Qd 2868 2869 3120 3119 1
Qd 2869 2870 3121 3120 1
Qd 2870 2871 3122 3121 1
Qd 2871 2872 3123 3122 1
Qd 2872 2873 3124 3123 1
Qd 2873 2874 3125 3124 1
Qd 2874 2875 3126 3125 1
Qd 2875 2876 3127 3126 1
Qd 2876 2877 3128 3127 1
Qd 2877 2878 3129 3128 1
Qd 2878 2879 3130 3129 1
Qd 2879 2880 3131 3130 1
Qd 2880 2881 3132 3131 1
Qd 2881 2882 3133 3132 1
Qd 2882 2883 3134 3133 1
Qd 2883 2884 3135 3134 1
Qd 2884 2885 3136 3135 1
Qd 2885 2886 3137 3136 1
Qd 2886 2887 3138 3137 1
Qd 2887 2888 3139 3138 1
Qd 2888 2889 3140 3139 1
Qd 2889 2890 3141 3140 1
Qd 2890 2891 3142 3141 1
Qd 2891 2892 3143 3142 1
Qd 2892 2893 3144 3143 1
Qd 2893 2894 3145 3144 1
Qd 2894 2895 3146 3145 1
Qd 2895 2896 3147 3146 1
Qd 2896 2897 3148 3147 1
Qd 2897 2898 3149 3148 1
Qd 2898 2899 3150 3149 1
Qd 2899 2900 3151 3150 1
Qd 2900 2901 3152 3151 1
Qd 2901 2902 3153 3152 1
Qd 2902 2903 3154 3153 1
Qd 2903 2904 3155 3154 1
Qd 2904 2905 3156 3155 1
Qd 2905 2906 3157 3156 1
Qd 2906 2907 3158 3157 1
Qd 2907 2908 3159 3158 1
Qd 2908 2909 3160 3159 1
Qd 2909 2910 3161 3160 1
Qd 2910 2911 3162 3161 1
Qd 2911 2912 3163 3162 1
Qd 2912 2913 3164 3163 1
Qd 2913 2914 3165 3164 1
Qd 2914 2915 3166 3165 1
Qd 2915 2916 3167 3166 1
Qd 2916 2917 3168 3167 1
Qd 2917 2918 3169 3168 1
Qd 2918 2919 3170 3169 1
Qd 2919 2920 3171 3170 1
Qd 2920 2921 3172 3171 1
Qd 2921 2922 3173 3172 1
Qd 2922 2923 3174 3173 1
Qd 2923 2924 3175 3174 1
Qd 2924 2925 3176 3175 1
Qd 2925 2926 3177 3176 1
Qd 2926 2927 3178 3177 1
Qd 2927 2928 3179 3178 1
Qd 2928 2929 3180 3179 1
Qd 2929 2930 3181 3180 1
Qd 2930 2931 3182 3181 1
Qd 2931 2932 3183 3182 1
Qd 2932 2933 3184 3183 1
Qd 2933 2934 3185 3184 1
Qd 2934 2935 3186 3185 1
Qd 2935 2936 3187 3186 1
Qd 2936 2937 3188 3187 1
Qd 2937 2938 3189 3188 1
Qd 2938 2939 3190 3189 1
Qd 2939 2940 3191 3190 1
Qd 2940 2941 3192 3191 1
Qd 2941 2942 3193 3192 1
Qd 2942 2943 3194 3193 1
Qd 2943 2944 3195 3194 1
Qd 2944 2945 3196 3195 1
Qd 2945 2946 3197 3196 1
Qd 2946 2947 3198 3197 1
Qd 2947 2948 3199 3198 1
Qd 2948 2949 3200 3199 1
Qd 2949 2950 3201 3200 1
Qd 2950 2951 3202 3201 1
Qd 2951 2952 3203 3202 1
Qd 2952 2953 3204 3203 1
Qd 2953 2954 3205 3204 1
Qd 2954 2955 3206 3205 1
Qd 2955 2956 3207 3206 1
Qd 2956 2957 3208 3207 1
Qd 2957 2958 3209 3208 1
Qd 2958 2959 3210 3209 1
Qd 2959 2960 3211 3210 1
Qd 2960 2961 3212 3211 1
Qd 2961 2962 3213 3212 1
Qd 2962 2963 3214 3213 1
Qd 2963 2964 3215 3214 1
Qd 2964 2965 3216 3215 1
Qd 2965 2966 3217 3216 1
Qd 2966 2967 3218 3217 1
Qd 2967 2968 3219 3218 1
Qd 2968 2969 3220 3219 1
Qd 2969 2970 3221 3220 1
Qd 2970 2971 3222 3221 1
Qd 2971 2972 3223 3222 1
Qd 2972 2973 3224 3223 1
Qd 2973 2974 3225 3224 1
Qd 2974 2975 3226 3225 1
Qd 2975 2976 3227 3226 1
Qd 2976 2977 3228 3227 1
Qd 2977 2978 3229 3228 1
Qd 2978 2979 3230 3229 1
Qd 2979 2980 3231 3230 1
Qd 2980 2981 3232 3231 1
Qd 2981 2982 3233 3232 1
Qd 2982 2983 3234 3233 1
Qd 2983 2984 3235 3234 1
Qd 2984 2985 3236 3235 1
Qd 2985 2986 3237 3236 1
Qd 2986 2987 3238 3237 1
Qd 2987 2988 3239 3238 1
Qd 2988 2989 3240 3239 1
Qd 2989 2990 3241 3240 1
Qd 2990 2991 3242 3241 1
Qd 2991 2992 3243 3242 1
Qd 2992 2993 3244 3243 1
Qd 2993 2994 3245 3244 1
Qd 2994 2995 3246 3245 1
Qd 2995 2996 3247 3246 1
Qd 2996 2997 3248 3247 1
Qd 2997 2998 3249 3248 1
Qd 2998 2999 3250 3249 1
Qd 2999 3000 3251 3250 1
Qd 3000 3001 3252 3251 1
Qd 3001 3002 3253 3252 1
Qd 3002 3003 3254 3253 1
Qd 3003 3004 3255 3254 1
Qd 3004 3005 3256 3255 1
Qd 3005 3006 3257 3256 1
Qd 3006 3007 3258 3257 1
Qd 3007 3008 3259 3258 1
Qd 3008 3009 3260 3259 1
Qd 3009 3010 3261 3260 1
Qd 3010 3011 3262 3261 1
Qd 3012 3013 3264 3263 1
Qd 3013 3014 3265 3264 1
Qd 3014 3015 3266 3265 1
Qd 3015 3016 3267 3266 1
Qd 3016 3017 3268 3267 1
Qd 3017 3018 3269 3268 1
Qd 3018 3019 3270 3269 1
Qd 3019 3020 3271 3270 1
Qd 3020 3021 3272 3271 1
Qd 3021 3022 3273 3272 1
Qd 3022 3023 3274 3273 1
Qd 3023 3024 3275 3274 1
Qd 3024 3025 3276 3275 1
Qd 3025 3026 3277 3276 1
Qd 3026 3027 3278 3277 1
Qd 3027 3028 3279 3278 1
Qd 3028 3029 3280 3279 1
Qd 3029 3030 3281 3280 1
Qd 3030 3031 3282 3281 1
Qd 3031 3032 3283 3282 1
Qd 3032 3033 3284 3283 1
Qd 3033 3034 3285 3284 1
Qd 3034 3035 3286 3285 1
Qd 3035 3036 3287 3286 1
Qd 3036 3037 3288 3287 1
Qd 3037 3038 3289 3288 1
Qd 3038 3039 3290 3289 1
Qd 3039 3040 3291 3290 1
Qd 3040 3041 3292 3291 1
Qd 3041 3042 3293 3292 1
Qd 3042 3043 3294 3293 1
Qd 3043 3044 3295 3294 1
Qd 3044 3045 3296 3295 1
Qd 3045 3046 3297 3296 1
Qd 3046 3047 3298 3297 1
Qd 3047 3048 3299 3298 1
Qd 3048 3049 3300 3299 1
Qd 3049 3050 3301 3300 1
Qd 3050 3051 3302 3301 1
Qd 3051 3052 3303 3302 1
Qd 3052 3053 3304 3303 1
Qd 3053 3054 3305 3304 1
Qd 3054 3055 3306 3305 1
Qd 3055 3056 3307 3306 1
Qd 3056 3057 3308 3307 1
Qd 3057 3058 3309 3308 1
Qd 3058 3059 3310 3309 1
Qd 3059 3060 3311 3310 1
Qd 3060 3061 3312 3311 1
Qd 3061 3062 3313 3312 1
Qd 3062 3063 3314 3313 1
Qd 3063 3064 3315 3314 1
Qd 3064 3065 3316 3315 1
Qd 3065 3066 3317 3316 1
Qd 3066 3067 3318 3317 1
Qd 3067 3068 3319 3318 1
Qd 3068 3069 3320 3319 1
Qd 3069 3070 3321 3320 1
Qd 3070 3071 3322 3321 1
Qd 3071 3072 3323 3322 1
Qd 3072 3073 3324 3323 1
Qd 3073 3074 3325 3324 1
Qd 3074 3075 3326 3325 1
Qd 3075 3076 3327 3326 1
Qd 3076 3077 3328 3327 1
Qd 3077 3078 3329 3328 1
Qd 3078 3079 3330 3329 1
Qd 3079 3080 3331 3330 1
Qd 3080 3081 3332 3331 1
Qd 3081 3082 3333 3332 1
Qd 3082 3083 3334 3333 1
Qd 3083 3084 3335 3334 1
Qd 3084 3085 3336 3335 1
Qd 3085 3086 3337 3336 1
Qd 3086 3087 3338 3337 1
Qd 3087 3088 3339 3338 1
Qd 3088 3089 3340 3339 1
Qd 3089 3090 3341 3340 1
Qd 3090 3091 3342 3341 1
Qd 3091 3092 3343 3342 1
Qd 3092 3093 3344 3343 1
Qd 3093 3094 3345 3344 1
Qd 3094 3095 3346 3345 1
Qd 3095 3096 3347 3346 1
Qd 3096 3097 3348 3347 1
Qd 3097 3098 3349 3348 1
Qd 3098 3099 3350 3349 1
Qd 3099 3100 3351 3350 1
Qd 3100 3101 3352 3351 1
Qd 3101 3102 3353 3352 1
Qd 3102 3103 3354 3353 1
Qd 3103 3104 3355 3354 1
Qd 3104 3105 3356 3355 1
Qd 3105 3106 3357 3356 1
Qd 3106 3107 3358 3357 1
Qd 3107 3108 3359 3358 1
Qd 3108 3109 3360 3359 1
Qd 3109 3110 3361 3360 1
Qd 3110 3111 3362 3361 1
Qd 3111 3112 3363 3362 1
Qd 3112 3113 3364 3363 1
Qd 3113 3114 3365 3364 1
Qd 3114 3115 3366 3365 1
Qd 3115 3116 3367 3366 1
Qd 3116 3117 3368 3367 1
Qd 3117 3118 3369 3368 1
Qd 3118 3119 3370 3369 1
Qd 3119 3120 3371 3370 1
Qd 3120 3121 3372 3371 1
Qd 3121 3122 3373 3372 1
Qd 3122 3123 3374 3373 1
Qd 3123 3124 3375 3374 1
Qd 3124 3125 3376 3375 1
Qd 3125 3126 3377 3376 1
Qd 3126 3127 3378 3377 1
Qd 3127 3128 3379 3378 1
Qd 3128 3129 3380 3379 1
Qd 3129 3130 3381 3380 1
Qd 3130 3131 3382 3381 1
Qd 3131 3132 3383 3382 1
Qd 3132 3133 3384 3383 1
Qd 3133 3134 3385 3384 1
Qd 3134 3135 3386 3385 1
Qd 3135 3136 3387 3386 1
Qd 3136 3137 3388 3387 1
Qd 3137 3138 3389 3388 1
Qd 3138 3139 3390 3389 1
Qd 3139 3140 3391 3390 1
Qd 3140 3141 3392 3391 1
Qd 3141 3142 3393 3392 1
Qd 3142 3143 3394 3393 1
Qd 3143 3144 3395 3394 1
Qd 3144 3145 3396 3395 1
Qd 3145 3146 3397 3396 1
Qd 3146 3147 3398 3397 1
Qd 3147 3148 3399 3398 1
Qd 3148 3149 3400 3399 1
Qd 3149 3150 3401 3400 1
Qd 3150 3151 3402 3401 1
Qd 3151 3152 3403 3402 1
Qd 3152 3153 3404 3403 1
Qd 3153 3154 3405 3404 1
Qd 3154 3155 3406 3405 1
Qd 3155 3156 3407 3406 1
Qd 3156 3157 3408 3407 1
Qd 3157 3158 3409 3408 1
Qd 3158 3159 3410 3409 1
Qd 3159 3160 3411 3410 1
Qd 3160 3161 3412 3411 1
Qd 3161 3162 3413 3412 1
Qd 3162 3163 3414 3413 1
Qd 3163 3164 3415 3414 1
Qd 3164 3165 3416 3415 1
Qd 3165 3166 3417 3416 1
Qd 3166 3167 3418 3417 1
Qd 3167 3168 3419 3418 1
Qd 3168 3169 3420 3419 1
Qd 3169 3170 3421 3420 1
Qd 3170 3171 3422 3421 1
Qd 3171 3172 3423 3422 1
Qd 3172 3173 3424 3423 1
Qd 3173 3174 3425 3424 1
Qd 3174 3175 3426 3425 1
Qd 3175 3176 3427 3426 1
Qd 3176 3177 3428 3427 1
Qd 3177 3178 3429 3428 1
Qd 3178 3179 3430 3429 1
Qd 3179 3180 3431 3430 1
Qd 3180 3181 3432 3431 1
Qd 3181 3182 3433 3432 1
Qd 3182 3183 3434 3433 1
Qd 3183 3184 3435 3434 1
Qd 3184 3185 3436 3435 1
Qd 3185 3186 3437 3436 1
Qd 3186 3187 3438 3437 1
Qd 3187 3188 3439 3438 1
Qd 3188 3189 3440 3439 1
Qd 3189 3190 3441 3440 1
Qd 3190 3191 3442 3441 1
Qd 3191 3192 3443 3442 1
Qd 3192 3193 3444 3443 1
Qd 3193 3194 3445 3444 1
Qd 3194 3195 3446 3445 1
Qd 3195 3196 3447 3446 1
Qd 3196 3197 3448 3447 1
Qd 3197 3198 3449 3448 1
Qd 3198 3199 3450 3449 1
Qd 3199 3200 3451 3450 1
Qd 3200 3201 3452 3451 1
Qd 3201 3202 3453 3452 1
Qd 3202 3203 3454 3453 1
Qd 3203 3204 3455 3454 1
Qd 3204 3205 3456 3455 1
Qd 3205 3206 3457 3456 1
Qd 3206 3207 3458 3457 1
Qd 3207 3208 3459 3458 1
Qd 3208 3209 3460 3459 1
Qd 3209 3210 3461 3460 1
Qd 3210 3211 3462 3461 1
Qd 3211 3212 3463 3462 1
Qd 3212 3213 3464 3463 1
Qd 3213 3214 3465 3464 1
Qd 3214 3215 3466 3465 1
Qd 3215 3216 3467 3466 1
Qd 3216 3217 3468 3467 1
Qd 3217 3218 3469 3468 1
Qd 3218 3219 3470 3469 1
Qd 3219 3220 3471 3470 1
Qd 3220 3221 3472 3471 1
Qd 3221 3222 3473 3472 1
Qd 3222 3223 3474 3473 1
Qd 3223 3224 3475 3474 1
Qd 3224 3225 3476 3475 1
Qd 3225 3226 3477 3476 1
Qd 3226 3227 3478 3477 1
Qd 3227 3228 3479 3478 1
Qd 3228 3229 3480 3479 1
Qd 3229 3230 3481 3480 1
Qd 3230 3231 3482 3481 1
Qd 3231 3232 3483 3482 1
Qd 3232 3233 3484 3483 1
Qd 3233 3234 3485 3484 1
Qd 3234 3235 3486 3485 1
Qd 3235 3236 3487 3486 1
Qd 3236 3237 3488 3487 1
Qd 3237 3238 3489 3488 1
Qd 3238 3239 3490 3489 1
Qd 3239 3240 3491 3490 1
Qd 3240 3241 3492 3491 1
Qd 3241 3242 3493 3492 1
Qd 3242 3243 3494 3493 1
Qd 3243 3244 3495 3494 1
Qd 3244 3245 3496 3495 1
Qd 3245 3246 3497 3496 1
Qd 3246 3247 3498 3497 1
Qd 3247 3248 3499 3498 1
Qd 3248 3249 3500 3499 1
Qd 3249 3250 3501 3500 1
Qd 3250 3251 3502 3501 1
Qd 3251 3252 3503 3502 1
Qd 3252 3253 3504 3503 1
Qd 3253 3254 3505 3504 1
Qd 3254 3255 3506 3505 1
Qd 3255 3256 3507 3506 1
Qd 3256 3257 3508 3507 1
Qd 3257 3258 3509 3508 1
Qd 3258 3259 3510 3509 1
Qd 3259 3260 3511 3510 1
Qd 3260 3261 3512 3511 1
Qd 3261 3262 3513 3512 1
Qd 3263 3264 3515 3514 1
Qd 3264 3265 3516 3515 1
Qd 3265 3266 3517 3516 1
Qd 3266 3267 3518 3517 1
Qd 3267 3268 3519 3518 1
Qd 3268 3269 3520 3519 1
Qd 3269 3270 3521 3520 1
Qd 3270 3271 3522 3521 1
Qd 3271 3272 3523 3522 1
Qd 3272 3273 3524 3523 1
Qd 3273 3274 3525 3524 1
Qd 3274 3275 3526 3525 1
Qd 3275 3276 3527 3526 1
Qd 3276 3277 3528 3527 1
Qd 3277 3278 3529 3528 1
Qd 3278 3279 3530 3529 1
Qd 3279 3280 3531 3530 1
Qd 3280 3281 3532 3531 1
Qd 3281 3282 3533 3532 1
Qd 3282 3283 3534 3533 1
Qd 3283 3284 3535 3534 1
Qd 3284 3285 3536 3535 1
Qd 3285 3286 3537 3536 1
Qd 3286 3287 3538 3537 1
Qd 3287 3288 3539 3538 1
Qd 3288 3289 3540 3539 1
Qd 3289 3290 3541 3540 1
Qd 3290 3291 3542 3541 1
Qd 3291 3292 3543 3542 1
Qd 3292 3293 3544 3543 1
Qd 3293 3294 3545 3544 1
Qd 3294 3295 3546 3545 1
Qd 3295 3296 3547 3546 1
Qd 3296 3297 3548 3547 1
Qd 3297 3298 3549 3548 1
Qd 3298 3299 3550 3549 1
Qd 3299 3300 3551 3550 1
Qd 3300 3301 3552 3551 1
Qd 3301 3302 3553 3552 1
Qd 3302 3303 3554 3553 1
Qd 3303 3304 3555 3554 1
Qd 3304 3305 3556 3555 1
Qd 3305 3306 3557 3556 1
Qd 3306 3307 3558 3557 1
Qd 3307 3308 3559 3558 1
Qd 3308 3309 3560 3559 1
Qd 3309 3310 3561 3560 1
Qd 3310 3311 3562 3561 1
Qd 3311 3312 3563 3562 1
Qd 3312 3313 3564 3563 1
Qd 3313 3314 3565 3564 1
Qd 3314 3315 3566 3565 1
Qd 3315 3316 3567 3566 1
Qd 3316 3317 3568 3567 1
Qd 3317 3318 3569 3568 1
Qd 3318 3319 3570 3569 1
Qd 3319 3320 3571 3570 1
Qd 3320 3321 3572 3571 1
Qd 3321 3322 3573 3572 1
Qd 3322 3323 3574 3573 1
Qd 3323 3324 3575 3574 1
Qd 3324 3325 3576 3575 1
Qd 3325 3326 3577 3576 1
Qd 3326 3327 3578 3577 1
Qd 3327 3328 3579 3578 1
Qd 3328 3329 3580 3579 1
Qd 3329 3330 3581 3580 1
Qd 3330 3331 3582 3581 1
Qd 3331 3332 3583 3582 1
Qd 3332 3333 3584 3583 1
Qd 3333 3334 3585 3584 1
Qd 3334 3335 3586 3585 1
Qd 3335 3336 3587 3586 1
Qd 3336 3337 3588 3587 1
Qd 3337 3338 3589 3588 1
Qd 3338 3339 3590 3589 1
Qd 3339 3340 3591 3590 1
Qd 3340 3341 3592 3591 1
Qd 3341 3342 3593 3592 1
Qd 3342 3343 3594 3593 1
Qd 3343 3344 3595 3594 1
Qd 3344 3345 3596 3595 1
Qd 3345 3346 3597 3596 1
Qd 3346 3347 3598 3597 1
Qd 3347 3348 3599 3598 1
Qd 3348 3349 3600 3599 1
Qd 3349 3350 3601 3600 1
Qd 3350 3351 3602 3601 1
Qd 3351 3352 3603 3602 1
Qd 3352 3353 3604 3603 1
Qd 3353 3354 3605 3604 1
Qd 3354 3355 3606 3605 1
Qd 3355 3356 3607 3606 1
Qd 3356 3357 3608 3607 1
Qd 3357 3358 3609 3608 1
Qd 3358 3359 3610 3609 1
Qd 3359 3360 3611 3610 1
Qd 3360 3361 3612 3611 1
Qd 3361 3362 3613 3612 1
Qd 3362 3363 3614 3613 1
Qd 3363 3364 3615 3614 1
Qd 3364 3365 3616 3615 1
Qd 3365 3366 3617 3616 1
Qd 3366 3367 3618 3617 1
Qd 3367 3368 3619 3618 1
Qd 3368 3369 3620 3619 1
Qd 3369 3370 3621 3620 1
Qd 3370 3371 3622 3621 1
Qd 3371 3372 3623 3622 1
Qd 3372 3373 3624 3623 1
Qd 3373 3374 3625 3624 1
Qd 3374 3375 3626 3625 1
Qd 3375 3376 3627 3626 1
Qd 3376 3377 3628 3627 1
Qd 3377 3378 3629 3628 1
Qd 3378 3379 3630 3629 1
Qd 3379 3380 3631 3630 1
Qd 3380 3381 3632 3631 1
Qd 3381 3382 3633 3632 1
Qd 3382 3383 3634 3633 1
Qd 3383 3384 3635 3634 1
Qd 3384 3385 3636 3635 1
Qd 3385 3386 3637 3636 1
Qd 3386 3387 3638 3637 1
Qd 3387 3388 3639 3638 1
Qd 3388 3389 3640 3639 1
Qd 3389 3390 3641 3640 1
Qd 3390 3391 3642 3641 1
Qd 3391 3392 3643 3642 1
Qd 3392 3393 3644 3643 1
Qd 3393 3394 3645 3644 1
Qd 3394 3395 3646 3645 1
Qd 3395 3396 3647 3646 1
Qd 3396 3397 3648 3647 1
Qd 3397 3398 3649 3648 1
Qd 3398 3399 3650 3649 1
Qd 3399 3400 3651 3650 1
Qd 3400 3401 3652 3651 1
Qd 3401 3402 3653 3652 1
Qd 3402 3403 3654 3653 1
Qd 3403 3404 3655 3654 1
Qd 3404 3405 3656 3655 1
Qd 3405 3406 3657 3656 1
Qd 3406 3407 3658 3657 1
Qd 3407 3408 3659 3658 1
Qd 3408 3409 3660 3659 1
Qd 3409 3410 3661 3660 1
Qd 3410 3411 3662 3661 1
Qd 3411 3412 3663 3662 1
Qd 3412 3413 3664 3663 1
Qd 3413 3414 3665 3664 1
Qd 3414 3415 3666 3665 1
Qd 3415 3416 3667 3666 1
Qd 3416 3417 3668 3667 1
Qd 3417 3418 3669 3668 1
Qd 3418 3419 3670 3669 1
Qd 3419 3420 3671 3670 1
Qd 3420 3421 3672 3671 1
Qd 3421 3422 3673 3672 1
Qd 3422 3423 3674 3673 1
Qd 3423 3424 3675 3674 1
Qd 3424 3425 3676 3675 1
Qd 3425 3426 3677 3676 1
Qd 3426 3427 3678 3677 1
Qd 3427 3428 3679 3678 1
Qd 3428 3429 3680 3679 1
Qd 3429 3430 3681 3680 1
Qd 3430 3431 3682 3681 1
Qd 3431 3432 3683 3682 1
Qd 3432 3433 3684 3683 1
Qd 3433 3434 3685 3684 1
Qd 3434 3435 3686 3685 1
Qd 3435 3436 3687 3686 1
Qd 3436 3437 3688 3687 1
Qd 3437 3438 3689 3688 1
Qd 3438 3439 3690 3689 1
Qd 3439 3440 3691 3690 1
Qd 3440 3441 3692 3691 1
Qd 3441 3442 3693 3692 1
Qd 3442 3443 3694 3693 1
Qd 3443 3444 3695 3694 1
Qd 3444 3445 3696 3695 1
Qd 3445 3446 3697 3696 1
Qd 3446 3447 3698 3697 1
Qd 3447 3448 3699 3698 1
Qd 3448 3449 3700 3699 1
Qd 3449 3450 3701 3700 1
Qd 3450 3451 3702 3701 1
Qd 3451 3452 3703 3702 1
Qd 3452 3453 3704 3703 1
Qd 3453 3454 3705 3704 1
Qd 3454 3455 3706 3705 1
Qd 3455 3456 3707 3706 1
Qd 3456 3457 3708 3707 1
Qd 3457 3458 3709 3708 1
Qd 3458 3459 3710 3709 1
Qd 3459 3460 3711 3710 1
Qd 3460 3461 3712 3711 1
Qd 3461 3462 3713 3712 1
Qd 3462 3463 3714 3713 1
Qd 3463 3464 3715 3714 1
Qd 3464 3465 3716 3715 1
Qd 3465 3466 3717 3716 1
Qd 3466 3467 3718 3717 1
Qd 3467 3468 3719 3718 1
Qd 3468 3469 3720 3719 1
Qd 3469 3470 3721 3720 1
Qd 3470 3471 3722 3721 1
Qd 3471 3472 3723 3722 1
Qd 3472 3473 3724 3723 1
Qd 3473 3474 3725 3724 1
Qd 3474 3475 3726 3725 1
Qd 3475 3476 3727 3726 1
Qd 3476 3477 3728 3727 1
Qd 3477 3478 3729 3728 1
Qd 3478 3479 3730 3729 1
Qd 3479 3480 3731 3730 1
Qd 3480 3481 3732 3731 1
Qd 3481 3482 3733 3732 1
Qd 3482 3483 3734 3733 1
Qd 3483 3484 3735 3734 1
Qd 3484 3485 3736 3735 1
Qd 3485 3486 3737 3736 1
Qd 3486 3487 3738 3737 1
Qd 3487 3488 3739 3738 1
Qd 3488 3489 3740 3739 1
Qd 3489 3490 3741 3740 1
Qd 3490 3491 3742 3741 1
Qd 3491 3492 3743 3742 1
Qd 3492 3493 3744 3743 1
Qd 3493 3494 3745 3744 1
Qd 3494 3495 3746 3745 1
Qd 3495 3496 3747 3746 1
Qd 3496 3497 3748 3747 1
Qd 3497 3498 3749 3748 1
Qd 3498 3499 3750 3749 1
Qd 3499 3500 3751 3750 1
Qd 3500 3501 3752 3751 1
Qd 3501 3502 3753 3752 1
Qd 3502 3503 3754 3753 1
Qd 3503 3504 3755 3754 1
Qd 3504 3505 3756 3755 1
Qd 3505 3506 3757 3756 1
Qd 3506 3507 3758 3757 1
Qd 3507 3508 3759 3758 1
Qd 3508 3509 3760 3759 1
Qd 3509 3510 3761 3760 1
Qd 3510 3511 3762 3761 1
Qd 3511 3512 3763 3762 1
Qd 3512 3513 3764 3763 1
Qd 3514 3515 3766 3765 1
Qd 3515 3516 3767 3766 1
Qd 3516 3517 3768 3767 1
Qd 3517 3518 3769 3768 1
Qd 3518 3519 3770 3769 1
Qd 3519 3520 3771 3770 1
Qd 3520 3521 3772 3771 1
Qd 3521 3522 3773 3772 1
Qd 3522 3523 3774 3773 1
Qd 3523 3524 3775 3774 1
Qd 3524 3525 3776 3775 1
Qd 3525 3526 3777 3776 1
Qd 3526 3527 3778 3777 1
Qd 3527 3528 3779 3778 1
Qd 3528 3529 3780 3779 1
Qd 3529 3530 3781 3780 1
Qd 3530 3531 3782 3781 1
Qd 3531 3532 3783 3782 1
Qd 3532 3533 3784 3783 1
Qd 3533 3534 3785 3784 1
Qd 3534 3535 3786 3785 1
Qd 3535 3536 3787 3786 1
Qd 3536 3537 3788 3787 1
Qd 3537 3538 3789 3788 1
Qd 3538 3539 3790 3789 1
Qd 3539 3540 3791 3790 1
Qd 3540 3541 3792 3791 1
Qd 3541 3542 3793 3792 1
Qd 3542 3543 3794 3793 1
Qd 3543 3544 3795 3794 1
Qd 3544 3545 3796 3795 1
Qd 3545 3546 3797 3796 1
Qd 3546 3547 3798 3797 1
Qd 3547 3548 3799 3798 1
Qd 3548 3549 3800 3799 1
Qd 3549 3550 3801 3800 1
Qd 3550 3551 3802 3801 1
Qd 3551 3552 3803 3802 1
Qd 3552 3553 3804 3803 1
Qd 3553 3554 3805 3804 1
Qd 3554 3555 3806 3805 1
Qd 3555 3556 3807 3806 1
Qd 3556 3557 3808 3807 1
Qd 3557 3558 3809 3808 1
Qd 3558 3559 3810 3809 1
Qd 3559 3560 3811 3810 1
Qd 3560 3561 3812 3811 1
Qd 3561 3562 3813 3812 1
Qd 3562 3563 3814 3813 1
Qd 3563 3564 3815 3814 1
Qd 3564 3565 3816 3815 1
Qd 3565 3566 3817 3816 1
Qd 3566 3567 3818 3817 1
Qd 3567 3568 3819 3818 1
Qd 3568 3569 3820 3819 1
Qd 3569 3570 3821 3820 1
Qd 3570 3571 3822 3821 1
Qd 3571 3572 3823 3822 1
Qd 3572 3573 3824 3823 1
Qd 3573 3574 3825 3824 1
Qd 3574 3575 3826 3825 1
Qd 3575 3576 3827 3826 1
Qd 3576 3577 3828 3827 1
Qd 3577 3578 3829 3828 1
Qd 3578 3579 3830 3829 1
Qd 3579 3580 3831 3830 1
Qd 3580 3581 3832 3831 1
Qd 3581 3582 3833 3832 1
Qd 3582 3583 3834 3833 1
Qd 3583 3584 3835 3834 1
Qd 3584 3585 3836 3835 1
Qd 3585 3586 3837 3836 1
Qd 3586 3587 3838 3837 1
Qd 3587 3588 3839 3838 1
Qd 3588 3589 3840 3839 1
Qd 3589 3590 3841 3840 1
Qd 3590 3591 3842 3841 1
Qd 3591 3592 3843 3842 1
Qd 3592 3593 3844 3843 1
Qd 3593 3594 3845 3844 1
Qd 3594 3595 3846 3845 1
Qd 3595 3596 3847 3846 1
Qd 3596 3597 3848 3847 1
Qd 3597 3598 3849 3848 1
Qd 3598 3599 3850 3849 1
Qd 3599 3600 3851 3850 1
Qd 3600 3601 3852 3851 1
Qd 3601 3602 3853 3852 1
Qd 3602 3603 3854 3853 1
Qd 3603 3604 3855 3854 1
Qd 3604 3605 3856 3855 1
Qd 3605 3606 3857 3856 1
Qd 3606 3607 3858 3857 1
Qd 3607 3608 3859 3858 1
Qd 3608 3609 3860 3859 1
Qd 3609 3610 3861 3860 1
Qd 3610 3611 3862 3861 1
Qd 3611 3612 3863 3862 1
Qd 3612 3613 3864 3863 1
Qd 3613 3614 3865 3864 1
Qd 3614 3615 3866 3865 1
Qd 3615 3616 3867 3866 1
Qd 3616 3617 3868 3867 1
Qd 3617 3618 3869 3868 1
Qd 3618 3619 3870 3869 1
Qd 3619 3620 3871 3870 1
Qd 3620 3621 3872 3871 1
Qd 3621 3622 3873 3872 1
Qd 3622 3623 3874 3873 1
Qd 3623 3624 3875 3874 1
Qd 3624 3625 3876 3875 1
Qd 3625 3626 3877 3876 1
Qd 3626 3627 3878 3877 1
Qd 3627 3628 3879 3878 1
Qd 3628 3629 3880 3879 1
Qd 3629 3630 3881 3880 1
Qd 3630 3631 3882 3881 1
Qd 3631 3632 3883 3882 1
Qd 3632 3633 3884 3883 1
Qd 3633 3634 3885 3884 1
Qd 3634 3635 3886 3885 1
Qd 3635 3636 3887 3886 1
Qd 3636 3637 3888 3887 1
Qd 3637 3638 3889 3888 1
Qd 3638 3639 3890 3889 1
Qd 3639 3640 3891 3890 1
Qd 3640 3641 3892 3891 1
Qd 3641 3642 3893 3892 1
Qd 3642 3643 3894 3893 1
Qd 3643 3644 3895 3894 1
Qd 3644 3645 3896 3895 1
Qd 3645 3646 3897 3896 1
Qd 3646 3647 3898 3897 1
Qd 3647 3648 3899 3898 1
Qd 3648 3649 3900 3899 1
Qd 3649 3650 3901 3900 1
Qd 3650 3651 3902 3901 1
Qd 3651 3652 3903 3902 1
Qd 3652 3653 3904 3903 1
Qd 3653 3654 3905 3904 1
Qd 3654 3655 3906 3905 1
Qd 3655 3656 3907 3906 1
Qd 3656 3657 3908 3907 1
Qd 3657 3658 3909 3908 1
Qd 3658 3659 3910 3909 1
Qd 3659 3660 3911 3910 1
Qd 3660 3661 3912 3911 1
Qd 3661 3662 3913 3912 1
Qd 3662 3663 3914 3913 1
Qd 3663 3664 3915 3914 1
Qd 3664 3665 3916 3915 1
Qd 3665 3666 3917 3916 1
Qd 3666 3667 3918 3917 1
Qd 3667 3668 3919 3918 1
Qd 3668 3669 3920 3919 1
Qd 3669 3670 3921 3920 1
Qd 3670 3671 3922 3921 1
Qd 3671 3672 3923 3922 1
Qd 3672 3673 3924 3923 1
Qd 3673 3674 3925 3924 1
Qd 3674 3675 3926 3925 1
Qd 3675 3676 3927 3926 1
Qd 3676 3677 3928 3927 1
Qd 3677 3678 3929 3928 1
Qd 3678 3679 3930 3929 1
Qd 3679 3680 3931 3930 1
Qd 3680 3681 3932 3931 1
Qd 3681 3682 3933 3932 1
Qd 3682 3683 3934 3933 1
Qd 3683 3684 3935 3934 1
Qd 3684 3685 3936 3935 1
Qd 3685 3686 3937 3936 1
Qd 3686 3687 3938 3937 1
Qd 3687 3688 3939 3938 1
Qd 3688 3689 3940 3939 1
Qd 3689 3690 3941 3940 1
Qd 3690 3691 3942 3941 1
Qd 3691 3692 3943 3942 1
Qd 3692 3693 3944 3943 1
Qd 3693 3694 3945 3944 1
Qd 3694 3695 3946 3945 1
Qd 3695 3696 3947 3946 1
Qd 3696 3697 3948 3947 1
Qd 3697 3698 3949 3948 1
Qd 3698 3699 3950 3949 1
Qd 3699 3700 3951 3950 1
Qd 3700 3701 3952 3951 1
Qd 3701 3702 3953 3952 1
Qd 3702 3703 3954 3953 1
Qd 3703 3704 3955 3954 1
Qd 3704 3705 3956 3955 1
Qd 3705 3706 3957 3956 1
Qd 3706 3707 3958 3957 1
Qd 3707 3708 3959 3958 1
Qd 3708 3709 3960 3959 1
Qd 3709 3710 3961 3960 1
Qd 3710 3711 3962 3961 1
Qd 3711 3712 3963 3962 1
Qd 3712 3713 3964 3963 1
Qd 3713 3714 3965 3964 1
Qd 3714 3715 3966 3965 1
Qd 3715 3716 3967 3966 1
Qd 3716 3717 3968 3967 1
Qd 3717 3718 3969 3968 1
Qd 3718 3719 3970 3969 1
Qd 3719 3720 3971 3970 1
Qd 3720 3721 3972 3971 1
Qd 3721 3722 3973 3972 1
Qd 3722 3723 3974 3973 1
Qd 3723 3724 3975 3974 1
Qd 3724 3725 3976 3975 1
Qd 3725 3726 3977 3976 1
Qd 3726 3727 3978 3977 1
Qd 3727 3728 3979 3978 1
Qd 3728 3729 3980 3979 1
Qd 3729 3730 3981 3980 1
Qd 3730 3731 3982 3981 1
Qd 3731 3732 3983 3982 1
Qd 3732 3733 3984 3983 1
Qd 3733 3734 3985 3984 1
Qd 3734 3735 3986 3985 1
Qd 3735 3736 3987 3986 1
Qd 3736 3737 3988 3987 1
Qd 3737 3738 3989 3988 1
Qd 3738 3739 3990 3989 1
Qd 3739 3740 3991 3990 1
Qd 3740 3741 3992 3991 1
Qd 3741 3742 3993 3992 1
Qd 3742 3743 3994 3993 1
Qd 3743 3744 3995 3994 1
Qd 3744 3745 3996 3995 1
Qd 3745 3746 3997 3996 1
Qd 3746 3747 3998 3997 1
Qd 3747 3748 3999 3998 1
Qd 3748 3749 4000 3999 1
Qd 3749 3750 4001 4000 1
Qd 3750 3751 4002 4001 1
Qd 3751 3752 4003 4002 1
Qd 3752 3753 4004 4003 1
Qd 3753 3754 4005 4004 1
Qd 3754 3755 4006 4005 1
Qd 3755 3756 4007 4006 1
Qd 3756 3757 4008 4007 1
Qd 3757 3758 4009 4008 1
Qd 3758 3759 4010 4009 1
Qd 3759 3760 4011 4010 1
Qd 3760 3761 4012 4011 1
Qd 3761 3762 4013 4012 1
Qd 3762 3763 4014 4013 1
Qd 3763 3764 4015 4014 1
Qd 3765 3766 4017 4016 1
Qd 3766 3767 4018 4017 1
Qd 3767 3768 4019 4018 1
Qd 3768 3769 4020 4019 1
Qd 3769 3770 4021 4020 1
Qd 3770 3771 4022 4021 1
Qd 3771 3772 4023 4022 1
Qd 3772 3773 4024 4023 1
Qd 3773 3774 4025 4024 1
Qd 3774 3775 4026 4025 1
Qd 3775 3776 4027 4026 1
Qd 3776 3777 4028 4027 1
Qd 3777 3778 4029 4028 1
Qd 3778 3779 4030 4029 1
Qd 3779 3780 4031 4030 1
Qd 3780 3781 4032 4031 1
Qd 3781 3782 4033 4032 1
Qd 3782 3783 4034 4033 1
Qd 3783 3784 4035 4034 1
Qd 3784 3785 4036 4035 1
Qd 3785 3786 4037 4036 1
Qd 3786 3787 4038 4037 1
Qd 3787 3788 4039 4038 1
Qd 3788 3789 4040 4039 1
Qd 3789 3790 4041 4040 1
Qd 3790 3791 4042 4041 1
Qd 3791 3792 4043 4042 1
Qd 3792 3793 4044 4043 1
Qd 3793 3794 4045 4044 1
Qd 3794 3795 4046 4045 1
Qd 3795 3796 4047 4046 1
Qd 3796 3797 4048 4047 1
Qd 3797 3798 4049 4048 1
Qd 3798 3799 4050 4049 1
Qd 3799 3800 4051 4050 1
Qd 3800 3801 4052 4051 1
Qd 3801 3802 4053 4052 1
Qd 3802 3803 4054 4053 1
Qd 3803 3804 4055 4054 1
Qd 3804 3805 4056 4055 1
Qd 3805 3806 4057 4056 1
Qd 3806 3807 4058 4057 1
Qd 3807 3808 4059 4058 1
Qd 3808 3809 4060 4059 1
Qd 3809 3810 4061 4060 1
Qd 3810 3811 4062 4061 1
Qd 3811 3812 4063 4062 1
Qd 3812 3813 4064 4063 1
Qd 3813 3814 4065 4064 1
Qd 3814 3815 4066 4065 1
Qd 3815 3816 4067 4066 1
Qd 3816 3817 4068 4067 1
Qd 3817 3818 4069 4068 1
Qd 3818 3819 4070 4069 1
Qd 3819 3820 4071 4070 1
Qd 3820 3821 4072 4071 1
Qd 3821 3822 4073 4072 1
Qd 3822 3823 4074 4073 1
Qd 3823 3824 4075 4074 1
Qd 3824 3825 4076 4075 1
Qd 3825 3826 4077 4076 1
Qd 3826 3827 4078 4077 1
Qd 3827 3828 4079 4078 1
Qd 3828 3829 4080 4079 1
Qd 3829 3830 4081 4080 1
Qd 3830 3831 4082 4081 1
Qd 3831 3832 4083 4082 1
Qd 3832 3833 4084 4083 1
Qd 3833 3834 4085 4084 1
Qd 3834 3835 4086 4085 1
Qd 3835 3836 4087 4086 1
Qd 3836 3837 4088 4087 1
Qd 3837 3838 4089 4088 1
Qd 3838 3839 4090 4089 1
Qd 3839 3840 4091 4090 1
Qd 3840 3841 4092 4091 1
Qd 3841 3842 4093 4092 1
Qd 3842 3843 4094 4093 1
Qd 3843 3844 4095 4094 1
Qd 3844 3845 4096 4095 1
Qd 3845 3846 4097 4096 1
Qd 3846 3847 4098 4097 1
Qd 3847 3848 4099 4098 1
Qd 3848 3849 4100 4099 1
Qd 3849 3850 4101 4100 1
Qd 3850 3851 4102 4101 1
Qd 3851 3852 4103 4102 1
Qd 3852 3853 4104 4103 1
Qd 3853 3854 4105 4104 1
Qd 3854 3855 4106 4105 1
Qd 3855 3856 4107 4106 1
Qd 3856 3857 4108 4107 1
Qd 3857 3858 4109 4108 1
Qd 3858 3859 4110 4109 1
Qd 3859 3860 4111 4110 1
Qd 3860 3861 4112 4111 1
Qd 3861 3862 4113 4112 1
Qd 3862 3863 4114 4113 1
Qd 3863 3864 4115 4114 1
Qd 3864 3865 4116 4115 1
Qd 3865 3866 4117 4116 1
Qd 3866 3867 4118 4117 1
Qd 3867 3868 4119 4118 1
Qd 3868 3869 4120 4119 1
Qd 3869 3870 4121 4120 1
Qd 3870 3871 4122 4121 1
Qd 3871 3872 4123 4122 1
Qd 3872 3873 4124 4123 1
Qd 3873 3874 4125 4124 1
Qd 3874 3875 4126 4125 1
Qd 3875 3876 4127 4126 1
Qd 3876 3877 4128 4127 1
Qd 3877 3878 4129 4128 1
Qd 3878 3879 4130 4129 1
Qd 3879 3880 4131 4130 1
Qd 3880 3881 4132 4131 1
Qd 3881 3882 4133 4132 1
Qd 3882 3883 4134 4133 1
Qd 3883 3884 4135 4134 1
Qd 3884 3885 4136 4135 1
Qd 3885 3886 4137 4136 1
Qd 3886 3887 4138 4137 1
Qd 3887 3888 4139 4138 1
Qd 3888 3889 4140 4139 1
Qd 3889 3890 4141 4140 1
Qd 3890 3891 4142 4141 1
Qd 3891 3892 4143 4142 1
Qd 3892 3893 4144 4143 1
Qd 3893 3894 4145 4144 1
Qd 3894 3895 4146 4145 1
Qd 3895 3896 4147 4146 1
Qd 3896 3897 4148 4147 1
Qd 3897 3898 4149 4148 1
Qd 3898 3899 4150 4149 1
Qd 3899 3900 4151 4150 1
Qd 3900 3901 4152 4151 1
Qd 3901 3902 4153 4152 1
Qd 3902 3903 4154 4153 1
Qd 3903 3904 4155 4154 1
Qd 3904 3905 4156 4155 1
Qd 3905 3906 4157 4156 1
Qd 3906 3907 4158 4157 1
Qd 3907 3908 4159 4158 1
Qd 3908 3909 4160 4159 1
Qd 3909 3910 4161 4160 1
Qd 3910 3911 4162 4161 1
Qd 3911 3912 4163 4162 1
Qd 3912 3913 4164 4163 1
Qd 3913 3914 4165 4164 1
Qd 3914 3915 4166 4165 1
Qd 3915 3916 4167 4166 1
Qd 3916 3917 4168 4167 1
Qd 3917 3918 4169 4168 1
Qd 3918 3919 4170 4169 1
Qd 3919 3920 4171 4170 1
Qd 3920 3921 4172 4171 1
Qd 3921 3922 4173 4172 1
Qd 3922 3923 4174 4173 1
Qd 3923 3924 4175 4174 1
Qd 3924 3925 4176 4175 1
Qd 3925 3926 4177 4176 1
Qd 3926 3927 4178 4177 1
Qd 3927 3928 4179 4178 1
Qd 3928 3929 4180 4179 1
Qd 3929 3930 4181 4180 1
Qd 3930 3931 4182 4181 1
Qd 3931 3932 4183 4182 1
Qd 3932 3933 4184 4183 1
Qd 3933 3934 4185 4184 1
Qd 3934 3935 4186 4185 1
Qd 3935 3936 4187 4186 1
Qd 3936 3937 4188 4187 1
Qd 3937 3938 4189 4188 1
Qd 3938 3939 4190 4189 1
Qd 3939 3940 4191 4190 1
Qd 3940 3941 4192 4191 1
Qd 3941 3942 4193 4192 1
Qd 3942 3943 4194 4193 1
Qd 3943 3944 4195 4194 1
Qd 3944 3945 4196 4195 1
Qd 3945 3946 4197 4196 1
Qd 3946 3947 4198 4197 1
Qd 3947 3948 4199 4198 1
Qd 3948 3949 4200 4199 1
Qd 3949 3950 4201 4200 1
Qd 3950 3951 4202 4201 1
Qd 3951 3952 4203 4202 1
Qd 3952 3953 4204 4203 1
Qd 3953 3954 4205 4204 1
Qd 3954 3955 4206 4205 1
Qd 3955 3956 4207 4206 1
Qd 3956 3957 4208 4207 1
Qd 3957 3958 4209 4208 1
Qd 3958 3959 4210 4209 1
Qd 3959 3960 4211 4210 1
Qd 3960 3961 4212 4211 1
Qd 3961 3962 4213 4212 1
Qd 3962 3963 4214 4213 1
Qd 3963 3964 4215 4214 1
Qd 3964 3965 4216 4215 1
Qd 3965 3966 4217 4216 1
Qd 3966 3967 4218 4217 1
Qd 3967 3968 4219 4218 1
Qd 3968 3969 4220 4219 1
Qd 3969 3970 4221 4220 1
Qd 3970 3971 4222 4221 1
Qd 3971 3972 4223 4222 1
Qd 3972 3973 4224 4223 1
Qd 3973 3974 4225 4224 1
Qd 3974 3975 4226 4225 1
Qd 3975 3976 4227 4226 1
Qd 3976 3977 4228 4227 1
Qd 3977 3978 4229 4228 1
Qd 3978 3979 4230 4229 1
Qd 3979 3980 4231 4230 1
Qd 3980 3981 4232 4231 1
Qd 3981 3982 4233 4232 1
Qd 3982 3983 4234 4233 1
Qd 3983 3984 4235 4234 1
Qd 3984 3985 4236 4235 1
Qd 3985 3986 4237 4236 1
Qd 3986 3987 4238 4237 1
Qd 3987 3988 4239 4238 1
Qd 3988 3989 4240 4239 1
Qd 3989 3990 4241 4240 1
Qd 3990 3991 4242 4241 1
Qd 3991 3992 4243 4242 1
Qd 3992 3993 4244 4243 1
Qd 3993 3994 4245 4244 1
Qd 3994 3995 4246 4245 1
Qd 3995 3996 4247 4246 1
Qd 3996 3997 4248 4247 1
Qd 3997 3998 4249 4248 1
Qd 3998 3999 4250 4249 1
Qd 3999 4000 4251 4250 1
Qd 4000 4001 4252 4251 1
Qd 4001 4002 4253 4252 1
Qd 4002 4003 4254 4253 1
Qd 4003 4004 4255 4254 1
Qd 4004 4005 4256 4255 1
Qd 4005 4006 4257 4256 1
Qd 4006 4007 4258 4257 1
Qd 4007 4008 4259 4258 1
Qd 4008 4009 4260 4259 1
Qd 4009 4010 4261 4260 1
Qd 4010 4011 4262 4261 1
Qd 4011 4012 4263 4262 1
Qd 4012 4013 4264 4263 1
Qd 4013 4014 4265 4264 1
Qd 4014 4015 4266 4265 1
Qd 4016 4017 4268 4267 1
Qd 4017 4018 4269 4268 1
Qd 4018 4019 4270 4269 1
Qd 4019 4020 4271 4270 1
Qd 4020 4021 4272 4271 1
Qd 4021 4022 4273 4272 1
Qd 4022 4023 4274 4273 1
Qd 4023 4024 4275 4274 1
Qd 4024 4025 4276 4275 1
Qd 4025 4026 4277 4276 1
Qd 4026 4027 4278 4277 1
Qd 4027 4028 4279 4278 1
Qd 4028 4029 4280 4279 1
Qd 4029 4030 4281 4280 1
Qd 4030 4031 4282 4281 1
Qd 4031 4032 4283 4282 1
Qd 4032 4033 4284 4283 1
Qd 4033 4034 4285 4284 1
Qd 4034 4035 4286 4285 1
Qd 4035 4036 4287 4286 1
Qd 4036 4037 4288 4287 1
Qd 4037 4038 4289 4288 1
Qd 4038 4039 4290 4289 1
Qd 4039 4040 4291 4290 1
Qd 4040 4041 4292 4291 1
Qd 4041 4042 4293 4292 1
Qd 4042 4043 4294 4293 1
Qd 4043 4044 4295 4294 1
Qd 4044 4045 4296 4295 1
Qd 4045 4046 4297 4296 1
Qd 4046 4047 4298 4297 1
Qd 4047 4048 4299 4298 1
Qd 4048 4049 4300 4299 1
Qd 4049 4050 4301 4300 1
Qd 4050 4051 4302 4301 1
Qd 4051 4052 4303 4302 1
Qd 4052 4053 4304 4303 1
Qd 4053 4054 4305 4304 1
Qd 4054 4055 4306 4305 1
Qd 4055 4056 4307 4306 1
Qd 4056 4057 4308 4307 1
Qd 4057 4058 4309 4308 1
Qd 4058 4059 4310 4309 1
Qd 4059 4060 4311 4310 1
Qd 4060 4061 4312 4311 1
Qd 4061 4062 4313 4312 1
Qd 4062 4063 4314 4313 1
Qd 4063 4064 4315 4314 1
Qd 4064 4065 4316 4315 1
Qd 4065 4066 4317 4316 1
Qd 4066 4067 4318 4317 1
Qd 4067 4068 4319 4318 1
Qd 4068 4069 4320 4319 1
Qd 4069 4070 4321 4320 1
Qd 4070 4071 4322 4321 1
Qd 4071 4072 4323 4322 1
Qd 4072 4073 4324 4323 1
Qd 4073 4074 4325 4324 1
Qd 4074 4075 4326 4325 1
Qd 4075 4076 4327 4326 1
Qd 4076 4077 4328 4327 1
Qd 4077 4078 4329 4328 1
Qd 4078 4079 4330 4329 1
Qd 4079 4080 4331 4330 1
Qd 4080 4081 4332 4331 1
Qd 4081 4082 4333 4332 1
Qd 4082 4083 4334 4333 1
Qd 4083 4084 4335 4334 1
Qd 4084 4085 4336 4335 1
Qd 4085 4086 4337 4336 1
Qd 4086 4087 4338 4337 1
Qd 4087 4088 4339 4338 1
Qd 4088 4089 4340 4339 1
Qd 4089 4090 4341 4340 1
Qd 4090 4091 4342 4341 1
Qd 4091 4092 4343 4342 1
Qd 4092 4093 4344 4343 1
Qd 4093 4094 4345 4344 1
Qd 4094 4095 4346 4345 1
Qd 4095 4096 4347 4346 1
Qd 4096 4097 4348 4347 1
Qd 4097 4098 4349 4348 1
Qd 4098 4099 4350 4349 1
Qd 4099 4100 4351 4350 1
Qd 4100 4101 4352 4351 1
Qd 4101 4102 4353 4352 1
Qd 4102 4103 4354 4353 1
Qd 4103 4104 4355 4354 1
Qd 4104 4105 4356 4355 1
Qd 4105 4106 4357 4356 1
Qd 4106 4107 4358 4357 1
Qd 4107 4108 4359 4358 1
Qd 4108 4109 4360 4359 1
Qd 4109 4110 4361 4360 1
Qd 4110 4111 4362 4361 1
Qd 4111 4112 4363 4362 1
Qd 4112 4113 4364 4363 1
Qd 4113 4114 4365 4364 1
Qd 4114 4115 4366 4365 1
Qd 4115 4116 4367 4366 1
Qd 4116 4117 4368 4367 1
Qd 4117 4118 4369 4368 1
Qd 4118 4119 4370 4369 1
Qd 4119 4120 4371 4370 1
Qd 4120 4121 4372 4371 1
Qd 4121 4122 4373 4372 1
Qd 4122 4123 4374 4373 1
Qd 4123 4124 4375 4374 1
Qd 4124 4125 4376 4375 1
Qd 4125 4126 4377 4376 1
Qd 4126 4127 4378 4377 1
Qd 4127 4128 4379 4378 1
Qd 4128 4129 4380 4379 1
Qd 4129 4130 4381 4380 1
Qd 4130 4131 4382 4381 1
Qd 4131 4132 4383 4382 1
Qd 4132 4133 4384 4383 1
Qd 4133 4134 4385 4384 1
Qd 4134 4135 4386 4385 1
Qd 4135 4136 4387 4386 1
Qd 4136 4137 4388 4387 1
Qd 4137 4138 4389 4388 1
Qd 4138 4139 4390 4389 1
Qd 4139 4140 4391 4390 1
Qd 4140 4141 4392 4391 1
Qd 4141 4142 4393 4392 1
Qd 4142 4143 4394 4393 1
Qd 4143 4144 4395 4394 1
Qd 4144 4145 4396 4395 1
Qd 4145 4146 4397 4396 1
Qd 4146 4147 4398 4397 1
Qd 4147 4148 4399 4398 1
Qd 4148 4149 4400 4399 1
Qd 4149 4150 4401 4400 1
Qd 4150 4151 4402 4401 1
Qd 4151 4152 4403 4402 1
Qd 4152 4153 4404 4403 1
Qd 4153 4154 4405 4404 1
Qd 4154 4155 4406 4405 1
Qd 4155 4156 4407 4406 1
Qd 4156 4157 4408 4407 1
Qd 4157 4158 4409 4408 1
Qd 4158 4159 4410 4409 1
Qd 4159 4160 4411 4410 1
Qd 4160 4161 4412 4411 1
Qd 4161 4162 4413 4412 1
Qd 4162 4163 4414 4413 1
Qd 4163 4164 4415 4414 1
Qd 4164 4165 4416 4415 1
Qd 4165 4166 4417 4416 1
Qd 4166 4167 4418 4417 1
Qd 4167 4168 4419 4418 1
Qd 4168 4169 4420 4419 1
Qd 4169 4170 4421 4420 1
Qd 4170 4171 4422 4421 1
Qd 4171 4172 4423 4422 1
Qd 4172 4173 4424 4423 1
Qd 4173 4174 4425 4424 1
Qd 4174 4175 4426 4425 1
Qd 4175 4176 4427 4426 1
Qd 4176 4177 4428 4427 1
Qd 4177 4178 4429 4428 1
Qd 4178 4179 4430 4429 1
Qd 4179 4180 4431 4430 1
Qd 4180 4181 4432 4431 1
Qd 4181 4182 4433 4432 1
Qd 4182 4183 4434 4433 1
Qd 4183 4184 4435 4434 1
Qd 4184 4185 4436 4435 1
Qd 4185 4186 4437 4436 1
Qd 4186 4187 4438 4437 1
Qd 4187 4188 4439 4438 1
Qd 4188 4189 4440 4439 1
Qd 4189 4190 4441 4440 1
Qd 4190 4191 4442 4441 1
Qd 4191 4192 4443 4442 1
Qd 4192 4193 4444 4443 1
Qd 4193 4194 4445 4444 1
Qd 4194 4195 4446 4445 1
Qd 4195 4196 4447 4446 1
Qd 4196 4197 4448 4447 1
Qd 4197 4198 4449 4448 1
Qd 4198 4199 4450 4449 1
Qd 4199 4200 4451 4450 1
Qd 4200 4201 4452 4451 1
Qd 4201 4202 4453 4452 1
Qd 4202 4203 4454 4453 1
Qd 4203 4204 4455 4454 1
Qd 4204 4205 4456 4455 1
Qd 4205 4206 4457 4456 1
Qd 4206 4207 4458 4457 1
Qd 4207 4208 4459 4458 1
Qd 4208 4209 4460 4459 1
Qd 4209 4210 4461 4460 1
Qd 4210 4211 4462 4461 1
Qd 4211 4212 4463 4462 1
Qd 4212 4213 4464 4463 1
Qd 4213 4214 4465 4464 1
Qd 4214 4215 4466 4465 1
Qd 4215 4216 4467 4466 1
Qd 4216 4217 4468 4467 1
Qd 4217 4218 4469 4468 1
Qd 4218 4219 4470 4469 1
Qd 4219 4220 4471 4470 1
Qd 4220 4221 4472 4471 1
Qd 4221 4222 4473 4472 1
Qd 4222 4223 4474 4473 1
Qd 4223 4224 4475 4474 1
Qd 4224 4225 4476 4475 1
Qd 4225 4226 4477 4476 1
Qd 4226 4227 4478 4477 1
Qd 4227 4228 4479 4478 1
Qd 4228 4229 4480 4479 1
Qd 4229 4230 4481 4480 1
Qd 4230 4231 4482 4481 1
Qd 4231 4232 4483 4482 1
Qd 4232 4233 4484 4483 1
Qd 4233 4234 4485 4484 1
Qd 4234 4235 4486 4485 1
Qd 4235 4236 4487 4486 1
Qd 4236 4237 4488 4487 1
Qd 4237 4238 4489 4488 1
Qd 4238 4239 4490 4489 1
Qd 4239 4240 4491 4490 1
Qd 4240 4241 4492 4491 1
Qd 4241 4242 4493 4492 1
Qd 4242 4243 4494 4493 1
Qd 4243 4244 4495 4494 1
Qd 4244 4245 4496 4495 1
Qd 4245 4246 4497 4496 1
Qd 4246 4247 4498 4497 1
Qd 4247 4248 4499 4498 1
Qd 4248 4249 4500 4499 1
Qd 4249 4250 4501 4500 1
Qd 4250 4251 4502 4501 1
Qd 4251 4252 4503 4502 1
Qd 4252 4253 4504 4503 1
Qd 4253 4254 4505 4504 1
Qd 4254 4255 4506 4505 1
Qd 4255 4256 4507 4506 1
Qd 4256 4257 4508 4507 1
Qd 4257 4258 4509 4508 1
Qd 4258 4259 4510 4509 1
Qd 4259 4260 4511 4510 1
Qd 4260 4261 4512 4511 1
Qd 4261 4262 4513 4512 1
Qd 4262 4263 4514 4513 1
Qd 4263 4264 4515 4514 1
Qd 4264 4265 4516 4515 1
Qd 4265 4266 4517 4516 1
Qd 4267 4268 4519 4518 1
Qd 4268 4269 4520 4519 1
Qd 4269 4270 4521 4520 1
Qd 4270 4271 4522 4521 1
Qd 4271 4272 4523 4522 1
Qd 4272 4273 4524 4523 1
Qd 4273 4274 4525 4524 1
Qd 4274 4275 4526 4525 1
Qd 4275 4276 4527 4526 1
Qd 4276 4277 4528 4527 1
Qd 4277 4278 4529 4528 1
Qd 4278 4279 4530 4529 1
Qd 4279 4280 4531 4530 1
Qd 4280 4281 4532 4531 1
Qd 4281 4282 4533 4532 1
Qd 4282 4283 4534 4533 1
Qd 4283 4284 4535 4534 1
Qd 4284 4285 4536 4535 1
Qd 4285 4286 4537 4536 1
Qd 4286 4287 4538 4537 1
Qd 4287 4288 4539 4538 1
Qd 4288 4289 4540 4539 1
Qd 4289 4290 4541 4540 1
Qd 4290 4291 4542 4541 1
Qd 4291 4292 4543 4542 1
Qd 4292 4293 4544 4543 1
Qd 4293 4294 4545 4544 1
Qd 4294 4295 4546 4545 1
Qd 4295 4296 4547 4546 1
Qd 4296 4297 4548 4547 1
Qd 4297 4298 4549 4548 1
Qd 4298 4299 4550 4549 1
Qd 4299 4300 4551 4550 1
Qd 4300 4301 4552 4551 1
Qd 4301 4302 4553 4552 1
Qd 4302 4303 4554 4553 1
Qd 4303 4304 4555 4554 1
Qd 4304 4305 4556 4555 1
Qd 4305 4306 4557 4556 1
Qd 4306 4307 4558 4557 1
Qd 4307 4308 4559 4558 1
Qd 4308 4309 4560 4559 1
Qd 4309 4310 4561 4560 1
Qd 4310 4311 4562 4561 1
Qd 4311 4312 4563 4562 1
Qd 4312 4313 4564 4563 1
Qd 4313 4314 4565 4564 1
Qd 4314 4315 4566 4565 1
Qd 4315 4316 4567 4566 1
Qd 4316 4317 4568 4567 1
Qd 4317 4318 4569 4568 1
Qd 4318 4319 4570 4569 1
Qd 4319 4320 4571 4570 1
Qd 4320 4321 4572 4571 1
Qd 4321 4322 4573 4572 1
Qd 4322 4323 4574 4573 1
Qd 4323 4324 4575 4574 1
Qd 4324 4325 4576 4575 1
Qd 4325 4326 4577 4576 1
Qd 4326 4327 4578 4577 1
Qd 4327 4328 4579 4578 1
Qd 4328 4329 4580 4579 1
Qd 4329 4330 4581 4580 1
Qd 4330 4331 4582 4581 1
Qd 4331 4332 4583 4582 1
Qd 4332 4333 4584 4583 1
Qd 4333 4334 4585 4584 1
Qd 4334 4335 4586 4585 1
Qd 4335 4336 4587 4586 1
Qd 4336 4337 4588 4587 1
Qd 4337 4338 4589 4588 1
Qd 4338 4339 4590 4589 1
Qd 4339 4340 4591 4590 1
Qd 4340 4341 4592 4591 1
Qd 4341 4342 4593 4592 1
Qd 4342 4343 4594 4593 1
Qd 4343 4344 4595 4594 1
Qd 4344 4345 4596 4595 1
Qd 4345 4346 4597 4596 1
Qd 4346 4347 4598 4597 1
Qd 4347 4348 4599 4598 1
Qd 4348 4349 4600 4599 1
Qd 4349 4350 4601 4600 1
Qd 4350 4351 4602 4601 1
Qd 4351 4352 4603 4602 1
Qd 4352 4353 4604 4603 1
Qd 4353 4354 4605 4604 1
Qd 4354 4355 4606 4605 1
Qd 4355 4356 4607 4606 1
Qd 4356 4357 4608 4607 1
Qd 4357 4358 4609 4608 1
Qd 4358 4359 4610 4609 1
Qd 4359 4360 4611 4610 1
Qd 4360 4361 4612 4611 1
Qd 4361 4362 4613 4612 1
Qd 4362 4363 4614 4613 1
Qd 4363 4364 4615 4614 1
Qd 4364 4365 4616 4615 1
Qd 4365 4366 4617 4616 1
Qd 4366 4367 4618 4617 1
Qd 4367 4368 4619 4618 1
Qd 4368 4369 4620 4619 1
Qd 4369 4370 4621 4620 1
Qd 4370 4371 4622 4621 1
Qd 4371 4372 4623 4622 1
Qd 4372 4373 4624 4623 1
Qd 4373 4374 4625 4624 1
Qd 4374 4375 4626 4625 1
Qd 4375 4376 4627 4626 1
Qd 4376 4377 4628 4627 1
Qd 4377 4378 4629 4628 1
Qd 4378 4379 4630 4629 1
Qd 4379 4380 4631 4630 1
Qd 4380 4381 4632 4631 1
Qd 4381 4382 4633 4632 1
Qd 4382 4383 4634 4633 1
Qd 4383 4384 4635 4634 1
Qd 4384 4385 4636 4635 1
Qd 4385 4386 4637 4636 1
Qd 4386 4387 4638 4637 1
Qd 4387 4388 4639 4638 1
Qd 4388 4389 4640 4639 1
Qd 4389 4390 4641 4640 1
Qd 4390 4391 4642 4641 1
Qd 4391 4392 4643 4642 1
Qd 4392 4393 4644 4643 1
Qd 4393 4394 4645 4644 1
Qd 4394 4395 4646 4645 1
Qd 4395 4396 4647 4646 1
Qd 4396 4397 4648 4647 1
Qd 4397 4398 4649 4648 1
Qd 4398 4399 4650 4649 1
Qd 4399 4400 4651 4650 1
Qd 4400 4401 4652 4651 1
Qd 4401 4402 4653 4652 1
Qd 4402 4403 4654 4653 1
Qd 4403 4404 4655 4654 1
Qd 4404 4405 4656 4655 1
Qd 4405 4406 4657 4656 1
Qd 4406 4407 4658 4657 1
Qd 4407 4408 4659 4658 1
Qd 4408 4409 4660 4659 1
Qd 4409 4410 4661 4660 1
Qd 4410 4411 4662 4661 1
Qd 4411 4412 4663 4662 1
Qd 4412 4413 4664 4663 1
Qd 4413 4414 4665 4664 1
Qd 4414 4415 4666 4665 1
Qd 4415 4416 4667 4666 1
Qd 4416 4417 4668 4667 1
Qd 4417 4418 4669 4668 1
Qd 4418 4419 4670 4669 1
Qd 4419 4420 4671 4670 1
Qd 4420 4421 4672 4671 1
Qd 4421 4422 4673 4672 1
Qd 4422 4423 4674 4673 1
Qd 4423 4424 4675 4674 1
Qd 4424 4425 4676 4675 1
Qd 4425 4426 4677 4676 1
Qd 4426 4427 4678 4677 1
Qd 4427 4428 4679 4678 1
Qd 4428 4429 4680 4679 1
Qd 4429 4430 4681 4680 1
Qd 4430 4431 4682 4681 1
Qd 4431 4432 4683 4682 1
Qd 4432 4433 4684 4683 1
Qd 4433 4434 4685 4684 1
Qd 4434 4435 4686 4685 1
Qd 4435 4436 4687 4686 1
Qd 4436 4437 4688 4687 1
Qd 4437 4438 4689 4688 1
Qd 4438 4439 4690 4689 1
Qd 4439 4440 4691 4690 1
Qd 4440 4441 4692 4691 1
Qd 4441 4442 4693 4692 1
Qd 4442 4443 4694 4693 1
Qd 4443 4444 4695 4694 1
Qd 4444 4445 4696 4695 1
Qd 4445 4446 4697 4696 1
Qd 4446 4447 4698 4697 1
Qd 4447 4448 4699 4698 1
Qd 4448 4449 4700 4699 1
Qd 4449 4450 4701 4700 1
Qd 4450 4451 4702 4701 1
Qd 4451 4452 4703 4702 1
Qd 4452 4453 4704 4703 1
Qd 4453 4454 4705 4704 1
Qd 4454 4455 4706 4705 1
Qd 4455 4456 4707 4706 1
Qd 4456 4457 4708 4707 1
Qd 4457 4458 4709 4708 1
Qd 4458 4459 4710 4709 1
Qd 4459 4460 4711 4710 1
Qd 4460 4461 4712 4711 1
Qd 4461 4462 4713 4712 1
Qd 4462 4463 4714 4713 1
Qd 4463 4464 4715 4714 1
Qd 4464 4465 4716 4715 1
Qd 4465 4466 4717 4716 1
Qd 4466 4467 4718 4717 1
Qd 4467 4468 4719 4718 1
Qd 4468 4469 4720 4719 1
Qd 4469 4470 4721 4720 1
Qd 4470 4471 4722 4721 1
Qd 4471 4472 4723 4722 1
Qd 4472 4473 4724 4723 1
Qd 4473 4474 4725 4724 1
Qd 4474 4475 4726 4725 1
Qd 4475 4476 4727 4726 1
Qd 4476 4477 4728 4727 1
Qd 4477 4478 4729 4728 1
Qd 4478 4479 4730 4729 1
Qd 4479 4480 4731 4730 1
Qd 4480 4481 4732 4731 1
Qd 4481 4482 4733 4732 1
Qd 4482 4483 4734 4733 1
Qd 4483 4484 4735 4734 1
Qd 4484 4485 4736 4735 1
Qd 4485 4486 4737 4736 1
Qd 4486 4487 4738 4737 1
Qd 4487 4488 4739 4738 1
Qd 4488 4489 4740 4739 1
Qd 4489 4490 4741 4740 1
Qd 4490 4491 4742 4741 1
Qd 4491 4492 4743 4742 1
Qd 4492 4493 4744 4743 1
Qd 4493 4494 4745 4744 1
Qd 4494 4495 4746 4745 1
Qd 4495 4496 4747 4746 1
Qd 4496 4497 4748 4747 1
Qd 4497 4498 4749 4748 1
Qd 4498 4499 4750 4749 1
Qd 4499 4500 4751 4750 1
Qd 4500 4501 4752 4751 1
Qd 4501 4502 4753 4752 1
Qd 4502 4503 4754 4753 1
Qd 4503 4504 4755 4754 1
Qd 4504 4505 4756 4755 1
Qd 4505 4506 4757 4756 1
Qd 4506 4507 4758 4757 1
Qd 4507 4508 4759 4758 1
Qd 4508 4509 4760 4759 1
Qd 4509 4510 4761 4760 1
Qd 4510 4511 4762 4761 1
Qd 4511 4512 4763 4762 1
Qd 4512 4513 4764 4763 1
Qd 4513 4514 4765 4764 1
Qd 4514 4515 4766 4765 1
Qd 4515 4516 4767 4766 1
Qd 4516 4517 4768 4767 1
Qd 4518 4519 4770 4769 1
Qd 4519 4520 4771 4770 1
Qd 4520 4521 4772 4771 1
Qd 4521 4522 4773 4772 1
Qd 4522 4523 4774 4773 1
Qd 4523 4524 4775 4774 1
Qd 4524 4525 4776 4775 1
Qd 4525 4526 4777 4776 1
Qd 4526 4527 4778 4777 1
Qd 4527 4528 4779 4778 1
Qd 4528 4529 4780 4779 1
Qd 4529 4530 4781 4780 1
Qd 4530 4531 4782 4781 1
Qd 4531 4532 4783 4782 1
Qd 4532 4533 4784 4783 1
Qd 4533 4534 4785 4784 1
Qd 4534 4535 4786 4785 1
Qd 4535 4536 4787 4786 1
Qd 4536 4537 4788 4787 1
Qd 4537 4538 4789 4788 1
Qd 4538 4539 4790 4789 1
Qd 4539 4540 4791 4790 1
Qd 4540 4541 4792 4791 1
Qd 4541 4542 4793 4792 1
Qd 4542 4543 4794 4793 1
Qd 4543 4544 4795 4794 1
Qd 4544 4545 4796 4795 1
Qd 4545 4546 4797 4796 1
Qd 4546 4547 4798 4797 1
Qd 4547 4548 4799 4798 1
Qd 4548 4549 4800 4799 1
Qd 4549 4550 4801 4800 1
Qd 4550 4551 4802 4801 1
Qd 4551 4552 4803 4802 1
Qd 4552 4553 4804 4803 1
Qd 4553 4554 4805 4804 1
Qd 4554 4555 4806 4805 1
Qd 4555 4556 4807 4806 1
Qd 4556 4557 4808 4807 1
Qd 4557 4558 4809 4808 1
Qd 4558 4559 4810 4809 1
Qd 4559 4560 4811 4810 1
Qd 4560 4561 4812 4811 1
Qd 4561 4562 4813 4812 1
Qd 4562 4563 4814 4813 1
Qd 4563 4564 4815 4814 1
Qd 4564 4565 4816 4815 1
Qd 4565 4566 4817 4816 1
Qd 4566 4567 4818 4817 1
Qd 4567 4568 4819 4818 1
Qd 4568 4569 4820 4819 1
Qd 4569 4570 4821 4820 1
Qd 4570 4571 4822 4821 1
Qd 4571 4572 4823 4822 1
Qd 4572 4573 4824 4823 1
Qd 4573 4574 4825 4824 1
Qd 4574 4575 4826 4825 1
Qd 4575 4576 4827 4826 1
Qd 4576 4577 4828 4827 1
Qd 4577 4578 4829 4828 1
Qd 4578 4579 4830 4829 1
Qd 4579 4580 4831 4830 1
Qd 4580 4581 4832 4831 1
Qd 4581 4582 4833 4832 1
Qd 4582 4583 4834 4833 1
Qd 4583 4584 4835 4834 1
Qd 4584 4585 4836 4835 1
Qd 4585 4586 4837 4836 1
Qd 4586 4587 4838 4837 1
Qd 4587 4588 4839 4838 1
Qd 4588 4589 4840 4839 1
Qd 4589 4590 4841 4840 1
Qd 4590 4591 4842 4841 1
Qd 4591 4592 4843 4842 1
Qd 4592 4593 4844 4843 1
Qd 4593 4594 4845 4844 1
Qd 4594 4595 4846 4845 1
Qd 4595 4596 4847 4846 1
Qd 4596 4597 4848 4847 1
Qd 4597 4598 4849 4848 1
Qd 4598 4599 4850 4849 1
Qd 4599 4600 4851 4850 1
Qd 4600 4601 4852 4851 1
Qd 4601 4602 4853 4852 1
Qd 4602 4603 4854 4853 1
Qd 4603 4604 4855 4854 1
Qd 4604 4605 4856 4855 1
Qd 4605 4606 4857 4856 1
Qd 4606 4607 4858 4857 1
Qd 4607 4608 4859 4858 1
Qd 4608 4609 4860 4859 1
Qd 4609 4610 4861 4860 1
Qd 4610 4611 4862 4861 1
Qd 4611 4612 4863 4862 1
Qd 4612 4613 4864 4863 1
Qd 4613 4614 4865 4864 1
Qd 4614 4615 4866 4865 1
Qd 4615 4616 4867 4866 1
Qd 4616 4617 4868 4867 1
Qd 4617 4618 4869 4868 1
Qd 4618 4619 4870 4869 1
Qd 4619 4620 4871 4870 1
Qd 4620 4621 4872 4871 1
Qd 4621 4622 4873 4872 1
Qd 4622 4623 4874 4873 1
Qd 4623 4624 4875 4874 1
Qd 4624 4625 4876 4875 1
Qd 4625 4626 4877 4876 1
Qd 4626 4627 4878 4877 1
Qd 4627 4628 4879 4878 1
Qd 4628 4629 4880 4879 1
Qd 4629 4630 4881 4880 1
Qd 4630 4631 4882 4881 1
Qd 4631 4632 4883 4882 1
Qd 4632 4633 4884 4883 1
Qd 4633 4634 4885 4884 1
Qd 4634 4635 4886 4885 1
Qd 4635 4636 4887 4886 1
Qd 4636 4637 4888 4887 1
Qd 4637 4638 4889 4888 1
Qd 4638 4639 4890 4889 1
Qd 4639 4640 4891 4890 1
Qd 4640 4641 4892 4891 1
Qd 4641 4642 4893 4892 1
Qd 4642 4643 4894 4893 1
Qd 4643 4644 4895 4894 1
Qd 4644 4645 4896 4895 1
Qd 4645 4646 4897 4896 1
Qd 4646 4647 4898 4897 1
Qd 4647 4648 4899 4898 1
Qd 4648 4649 4900 4899 1
Qd 4649 4650 4901 4900 1
Qd 4650 4651 4902 4901 1
Qd 4651 4652 4903 4902 1
Qd 4652 4653 4904 4903 1
Qd 4653 4654 4905 4904 1
Qd 4654 4655 4906 4905 1
Qd 4655 4656 4907 4906 1
Qd 4656 4657 4908 4907 1
Qd 4657 4658 4909 4908 1
Qd 4658 4659 4910 4909 1
Qd 4659 4660 4911 4910 1
Qd 4660 4661 4912 4911 1
Qd 4661 4662 4913 4912 1
Qd 4662 4663 4914 4913 1
Qd 4663 4664 4915 4914 1
Qd 4664 4665 4916 4915 1
Qd 4665 4666 4917 4916 1
Qd 4666 4667 4918 4917 1
Qd 4667 4668 4919 4918 1
Qd 4668 4669 4920 4919 1
Qd 4669 4670 4921 4920 1
Qd 4670 4671 4922 4921 1
Qd 4671 4672 4923 4922 1
Qd 4672 4673 4924 4923 1
Qd 4673 4674 4925 4924 1
Qd 4674 4675 4926 4925 1
Qd 4675 4676 4927 4926 1
Qd 4676 4677 4928 4927 1
Qd 4677 4678 4929 4928 1
Qd 4678 4679 4930 4929 1
Qd 4679 4680 4931 4930 1
Qd 4680 4681 4932 4931 1
Qd 4681 4682 4933 4932 1
Qd 4682 4683 4934 4933 1
Qd 4683 4684 4935 4934 1
Qd 4684 4685 4936 4935 1
Qd 4685 4686 4937 4936 1
Qd 4686 4687 4938 4937 1
Qd 4687 4688 4939 4938 1
Qd 4688 4689 4940 4939 1
Qd 4689 4690 4941 4940 1
Qd 4690 4691 4942 4941 1
Qd 4691 4692 4943 4942 1
Qd 4692 4693 4944 4943 1
Qd 4693 4694 4945 4944 1
Qd 4694 4695 4946 4945 1
Qd 4695 4696 4947 4946 1
Qd 4696 4697 4948 4947 1
Qd 4697 4698 4949 4948 1
Qd 4698 4699 4950 4949 1
Qd 4699 4700 4951 4950 1
Qd 4700 4701 4952 4951 1
Qd 4701 4702 4953 4952 1
Qd 4702 4703 4954 4953 1
Qd 4703 4704 4955 4954 1
Qd 4704 4705 4956 4955 1
Qd 4705 4706 4957 4956 1
Qd 4706 4707 4958 4957 1
Qd 4707 4708 4959 4958 1
Qd 4708 4709 4960 4959 1
Qd 4709 4710 4961 4960 1
Qd 4710 4711 4962 4961 1
Qd 4711 4712 4963 4962 1
Qd 4712 4713 4964 4963 1
Qd 4713 4714 4965 4964 1
Qd 4714 4715 4966 4965 1
Qd 4715 4716 4967 4966 1
Qd 4716 4717 4968 4967 1
Qd 4717 4718 4969 4968 1
Qd 4718 4719 4970 4969 1
Qd 4719 4720 4971 4970 1
Qd 4720 4721 4972 4971 1
Qd 4721 4722 4973 4972 1
Qd 4722 4723 4974 4973 1
Qd 4723 4724 4975 4974 1
Qd 4724 4725 4976 4975 1
Qd 4725 4726 4977 4976 1
Qd 4726 4727 4978 4977 1
Qd 4727 4728 4979 4978 1
Qd 4728 4729 4980 4979 1
Qd 4729 4730 4981 4980 1
Qd 4730 4731 4982 4981 1
Qd 4731 4732 4983 4982 1
Qd 4732 4733 4984 4983 1
Qd 4733 4734 4985 4984 1
Qd 4734 4735 4986 4985 1
Qd 4735 4736 4987 4986 1
Qd 4736 4737 4988 4987 1
Qd 4737 4738 4989 4988 1
Qd 4738 4739 4990 4989 1
Qd 4739 4740 4991 4990 1
Qd 4740 4741 4992 4991 1
Qd 4741 4742 4993 4992 1
Qd 4742 4743 4994 4993 1
Qd 4743 4744 4995 4994 1
Qd 4744 4745 4996 4995 1
Qd 4745 4746 4997 4996 1
Qd 4746 4747 4998 4997 1
Qd 4747 4748 4999 4998 1
Qd 4748 4749 5000 4999 1
Qd 4749 4750 5001 5000 1
Qd 4750 4751 5002 5001 1
Qd 4751 4752 5003 5002 1
Qd 4752 4753 5004 5003 1
Qd 4753 4754 5005 5004 1
Qd 4754 4755 5006 5005 1
Qd 4755 4756 5007 5006 1
Qd 4756 4757 5008 5007 1
Qd 4757 4758 5009 5008 1
Qd 4758 4759 5010 5009 1
Qd 4759 4760 5011 5010 1
Qd 4760 4761 5012 5011 1
Qd 4761 4762 5013 5012 1
Qd 4762 4763 5014 5013 1
Qd 4763 4764 5015 5014 1
Qd 4764 4765 5016 5015 1
Qd 4765 4766 5017 5016 1
Qd 4766 4767 5018 5017 1
Qd 4767 4768 5019 5018 1
Qd 4769 4770 5021 5020 1
Qd 4770 4771 5022 5021 1
Qd 4771 4772 5023 5022 1
Qd 4772 4773 5024 5023 1
Qd 4773 4774 5025 5024 1
Qd 4774 4775 5026 5025 1
Qd 4775 4776 5027 5026 1
Qd 4776 4777 5028 5027 1
Qd 4777 4778 5029 5028 1
Qd 4778 4779 5030 5029 1
Qd 4779 4780 5031 5030 1
Qd 4780 4781 5032 5031 1
Qd 4781 4782 5033 5032 1
Qd 4782 4783 5034 5033 1
Qd 4783 4784 5035 5034 1
Qd 4784 4785 5036 5035 1
Qd 4785 4786 5037 5036 1
Qd 4786 4787 5038 5037 1
Qd 4787 4788 5039 5038 1
Qd 4788 4789 5040 5039 1
Qd 4789 4790 5041 5040 1
Qd 4790 4791 5042 5041 1
Qd 4791 4792 5043 5042 1
Qd 4792 4793 5044 5043 1
Qd 4793 4794 5045 5044 1
Qd 4794 4795 5046 5045 1
Qd 4795 4796 5047 5046 1
Qd 4796 4797 5048 5047 1
Qd 4797 4798 5049 5048 1
Qd 4798 4799 5050 5049 1
Qd 4799 4800 5051 5050 1
Qd 4800 4801 5052 5051 1
Qd 4801 4802 5053 5052 1
Qd 4802 4803 5054 5053 1
Qd 4803 4804 5055 5054 1
Qd 4804 4805 5056 5055 1
Qd 4805 4806 5057 5056 1
Qd 4806 4807 5058 5057 1
Qd 4807 4808 5059 5058 1
Qd 4808 4809 5060 5059 1
Qd 4809 4810 5061 5060 1
Qd 4810 4811 5062 5061 1
Qd 4811 4812 5063 5062 1
Qd 4812 4813 5064 5063 1
Qd 4813 4814 5065 5064 1
Qd 4814 4815 5066 5065 1
Qd 4815 4816 5067 5066 1
Qd 4816 4817 5068 5067 1
Qd 4817 4818 5069 5068 1
Qd 4818 4819 5070 5069 1
Qd 4819 4820 5071 5070 1
Qd 4820 4821 5072 5071 1
Qd 4821 4822 5073 5072 1
Qd 4822 4823 5074 5073 1
Qd 4823 4824 5075 5074 1
Qd 4824 4825 5076 5075 1
Qd 4825 4826 5077 5076 1
Qd 4826 4827 5078 5077 1
Qd 4827 4828 5079 5078 1
Qd 4828 4829 5080 5079 1
Qd 4829 4830 5081 5080 1
Qd 4830 4831 5082 5081 1
Qd 4831 4832 5083 5082 1
Qd 4832 4833 5084 5083 1
Qd 4833 4834 5085 5084 1
Qd 4834 4835 5086 5085 1
Qd 4835 4836 5087 5086 1
Qd 4836 4837 5088 5087 1
Qd 4837 4838 5089 5088 1
Qd 4838 4839 5090 5089 1
Qd 4839 4840 5091 5090 1
Qd 4840 4841 5092 5091 1
Qd 4841 4842 5093 5092 1
Qd 4842 4843 5094 5093 1
Qd 4843 4844 5095 5094 1
Qd 4844 4845 5096 5095 1
Qd 4845 4846 5097 5096 1
Qd 4846 4847 5098 5097 1
Qd 4847 4848 5099 5098 1
Qd 4848 4849 5100 5099 1
Qd 4849 4850 5101 5100 1
Qd 4850 4851 5102 5101 1
Qd 4851 4852 5103 5102 1
Qd 4852 4853 5104 5103 1
Qd 4853 4854 5105 5104 1
Qd 4854 4855 5106 5105 1
Qd 4855 4856 5107 5106 1
Qd 4856 4857 5108 5107 1
Qd 4857 4858 5109 5108 1
Qd 4858 4859 5110 5109 1
Qd 4859 4860 5111 5110 1
Qd 4860 4861 5112 5111 1
Qd 4861 4862 5113 5112 1
Qd 4862 4863 5114 5113 1
Qd 4863 4864 5115 5114 1
Qd 4864 4865 5116 5115 1
Qd 4865 4866 5117 5116 1
Qd 4866 4867 5118 5117 1
Qd 4867 4868 5119 5118 1
Qd 4868 4869 5120 5119 1
Qd 4869 4870 5121 5120 1
Qd 4870 4871 5122 5121 1
Qd 4871 4872 5123 5122 1
Qd 4872 4873 5124 5123 1
Qd 4873 4874 5125 5124 1
Qd 4874 4875 5126 5125 1
Qd 4875 4876 5127 5126 1
Qd 4876 4877 5128 5127 1
Qd 4877 4878 5129 5128 1
Qd 4878 4879 5130 5129 1
Qd 4879 4880 5131 5130 1
Qd 4880 4881 5132 5131 1
Qd 4881 4882 5133 5132 1
Qd 4882 4883 5134 5133 1
Qd 4883 4884 5135 5134 1
Qd 4884 4885 5136 5135 1
Qd 4885 4886 5137 5136 1
Qd 4886 4887 5138 5137 1
Qd 4887 4888 5139 5138 1
Qd 4888 4889 5140 5139 1
Qd 4889 4890 5141 5140 1
Qd 4890 4891 5142 5141 1
Qd 4891 4892 5143 5142 1
Qd 4892 4893 5144 5143 1
Qd 4893 4894 5145 5144 1
Qd 4894 4895 5146 5145 1
Qd 4895 4896 5147 5146 1
Qd 4896 4897 5148 5147 1
Qd 4897 4898 5149 5148 1
Qd 4898 4899 5150 5149 1
Qd 4899 4900 5151 5150 1
Qd 4900 4901 5152 5151 1
Qd 4901 4902 5153 5152 1
Qd 4902 4903 5154 5153 1
Qd 4903 4904 5155 5154 1
Qd 4904 4905 5156 5155 1
Qd 4905 4906 5157 5156 1
Qd 4906 4907 5158 5157 1
Qd 4907 4908 5159 5158 1
Qd 4908 4909 5160 5159 1
Qd 4909 4910 5161 5160 1
Qd 4910 4911 5162 5161 1
Qd 4911 4912 5163 5162 1
Qd 4912 4913 5164 5163 1
Qd 4913 4914 5165 5164 1
Qd 4914 4915 5166 5165 1
Qd 4915 4916 5167 5166 1
Qd 4916 4917 5168 5167 1
Qd 4917 4918 5169 5168 1
Qd 4918 4919 5170 5169 1
Qd 4919 4920 5171 5170 1
Qd 4920 4921 5172 5171 1
Qd 4921 4922 5173 5172 1
Qd 4922 4923 5174 5173 1
Qd 4923 4924 5175 5174 1
Qd 4924 4925 5176 5175 1
Qd 4925 4926 5177 5176 1
Qd 4926 4927 5178 5177 1
Qd 4927 4928 5179 5178 1
Qd 4928 4929 5180 5179 1
Qd 4929 4930 5181 5180 1
Qd 4930 4931 5182 5181 1
Qd 4931 4932 5183 5182 1
Qd 4932 4933 5184 5183 1
Qd 4933 4934 5185 5184 1
Qd 4934 4935 5186 5185 1
Qd 4935 4936 5187 5186 1
Qd 4936 4937 5188 5187 1
Qd 4937 4938 5189 5188 1
Qd 4938 4939 5190 5189 1
Qd 4939 4940 5191 5190 1
Qd 4940 4941 5192 5191 1
Qd 4941 4942 5193 5192 1
Qd 4942 4943 5194 5193 1
Qd 4943 4944 5195 5194 1
Qd 4944 4945 5196 5195 1
Qd 4945 4946 5197 5196 1
Qd 4946 4947 5198 5197 1
Qd 4947 4948 5199 5198 1
Qd 4948 4949 5200 5199 1
Qd 4949 4950 5201 5200 1
Qd 4950 4951 5202 5201 1
Qd 4951 4952 5203 5202 1
Qd 4952 4953 5204 5203 1
Qd 4953 4954 5205 5204 1
Qd 4954 4955 5206 5205 1
Qd 4955 4956 5207 5206 1
Qd 4956 4957 5208 5207 1
Qd 4957 4958 5209 5208 1
Qd 4958 4959 5210 5209 1
Qd 4959 4960 5211 5210 1
Qd 4960 4961 5212 5211 1
Qd 4961 4962 5213 5212 1
Qd 4962 4963 5214 5213 1
Qd 4963 4964 5215 5214 1
Qd 4964 4965 5216 5215 1
Qd 4965 4966 5217 5216 1
Qd 4966 4967 5218 5217 1
Qd 4967 4968 5219 5218 1
Qd 4968 4969 5220 5219 1
Qd 4969 4970 5221 5220 1
Qd 4970 4971 5222 5221 1
Qd 4971 4972 5223 5222 1
Qd 4972 4973 5224 5223 1
Qd 4973 4974 5225 5224 1
Qd 4974 4975 5226 5225 1
Qd 4975 4976 5227 5226 1
Qd 4976 4977 5228 5227 1
Qd 4977 4978 5229 5228 1
Qd 4978 4979 5230 5229 1
Qd 4979 4980 5231 5230 1
Qd 4980 4981 5232 5231 1
Qd 4981 4982 5233 5232 1
Qd 4982 4983 5234 5233 1
Qd 4983 4984 5235 5234 1
Qd 4984 4985 5236 5235 1
Qd 4985 4986 5237 5236 1
Qd 4986 4987 5238 5237 1
Qd 4987 4988 5239 5238 1
Qd 4988 4989 5240 5239 1
Qd 4989 4990 5241 5240 1
Qd 4990 4991 5242 5241 1
Qd 4991 4992 5243 5242 1
Qd 4992 4993 5244 5243 1
Qd 4993 4994 5245 5244 1
Qd 4994 4995 5246 5245 1
Qd 4995 4996 5247 5246 1
Qd 4996 4997 5248 5247 1
Qd 4997 4998 5249 5248 1
Qd 4998 4999 5250 5249 1
Qd 4999 5000 5251 5250 1
Qd 5000 5001 5252 5251 1
Qd 5001 5002 5253 5252 1
Qd 5002 5003 5254 5253 1
Qd 5003 5004 5255 5254 1
Qd 5004 5005 5256 5255 1
Qd 5005 5006 5257 5256 1
Qd 5006 5007 5258 5257 1
Qd 5007 5008 5259 5258 1
Qd 5008 5009 5260 5259 1
Qd 5009 5010 5261 5260 1
Qd 5010 5011 5262 5261 1
Qd 5011 5012 5263 5262 1
Qd 5012 5013 5264 5263 1
Qd 5013 5014 5265 5264 1
Qd 5014 5015 5266 5265 1
Qd 5015 5016 5267 5266 1
Qd 5016 5017 5268 5267 1
Qd 5017 5018 5269 5268 1
Qd 5018 5019 5270 5269 1
Qd 5020 5021 5272 5271 1
Qd 5021 5022 5273 5272 1
Qd 5022 5023 5274 5273 1
Qd 5023 5024 5275 5274 1
Qd 5024 5025 5276 5275 1
Qd 5025 5026 5277 5276 1
Qd 5026 5027 5278 5277 1
Qd 5027 5028 5279 5278 1
Qd 5028 5029 5280 5279 1
Qd 5029 5030 5281 5280 1
Qd 5030 5031 5282 5281 1
Qd 5031 5032 5283 5282 1
Qd 5032 5033 5284 5283 1
Qd 5033 5034 5285 5284 1
Qd 5034 5035 5286 5285 1
Qd 5035 5036 5287 5286 1
Qd 5036 5037 5288 5287 1
Qd 5037 5038 5289 5288 1
Qd 5038 5039 5290 5289 1
Qd 5039 5040 5291 5290 1
Qd 5040 5041 5292 5291 1
Qd 5041 5042 5293 5292 1
Qd 5042 5043 5294 5293 1
Qd 5043 5044 5295 5294 1
Qd 5044 5045 5296 5295 1
Qd 5045 5046 5297 5296 1
Qd 5046 5047 5298 5297 1
Qd 5047 5048 5299 5298 1
Qd 5048 5049 5300 5299 1
Qd 5049 5050 5301 5300 1
Qd 5050 5051 5302 5301 1
Qd 5051 5052 5303 5302 1
Qd 5052 5053 5304 5303 1
Qd 5053 5054 5305 5304 1
Qd 5054 5055 5306 5305 1
Qd 5055 5056 5307 5306 1
Qd 5056 5057 5308 5307 1
Qd 5057 5058 5309 5308 1
Qd 5058 5059 5310 5309 1
Qd 5059 5060 5311 5310 1
Qd 5060 5061 5312 5311 1
Qd 5061 5062 5313 5312 1
Qd 5062 5063 5314 5313 1
Qd 5063 5064 5315 5314 1
Qd 5064 5065 5316 5315 1
Qd 5065 5066 5317 5316 1
Qd 5066 5067 5318 5317 1
Qd 5067 5068 5319 5318 1
Qd 5068 5069 5320 5319 1
Qd 5069 5070 5321 5320 1
Qd 5070 5071 5322 5321 1
Qd 5071 5072 5323 5322 1
Qd 5072 5073 5324 5323 1
Qd 5073 5074 5325 5324 1
Qd 5074 5075 5326 5325 1
Qd 5075 5076 5327 5326 1
Qd 5076 5077 5328 5327 1
Qd 5077 5078 5329 5328 1
Qd 5078 5079 5330 5329 1
Qd 5079 5080 5331 5330 1
Qd 5080 5081 5332 5331 1
Qd 5081 5082 5333 5332 1
Qd 5082 5083 5334 5333 1
Qd 5083 5084 5335 5334 1
Qd 5084 5085 5336 5335 1
Qd 5085 5086 5337 5336 1
Qd 5086 5087 5338 5337 1
Qd 5087 5088 5339 5338 1
Qd 5088 5089 5340 5339 1
Qd 5089 5090 5341 5340 1
Qd 5090 5091 5342 5341 1
Qd 5091 5092 5343 5342 1
Qd 5092 5093 5344 5343 1
Qd 5093 5094 5345 5344 1
Qd 5094 5095 5346 5345 1
Qd 5095 5096 5347 5346 1
Qd 5096 5097 5348 5347 1
Qd 5097 5098 5349 5348 1
Qd 5098 5099 5350 5349 1
Qd 5099 5100 5351 5350 1
Qd 5100 5101 5352 5351 1
Qd 5101 5102 5353 5352 1
Qd 5102 5103 5354 5353 1
Qd 5103 5104 5355 5354 1
Qd 5104 5105 5356 5355 1
Qd 5105 5106 5357 5356 1
Qd 5106 5107 5358 5357 1
Qd 5107 5108 5359 5358 1
Qd 5108 5109 5360 5359 1
Qd 5109 5110 5361 5360 1
Qd 5110 5111 5362 5361 1
Qd 5111 5112 5363 5362 1
Qd 5112 5113 5364 5363 1
Qd 5113 5114 5365 5364 1
Qd 5114 5115 5366 5365 1
Qd 5115 5116 5367 5366 1
Qd 5116 5117 5368 5367 1
Qd 5117 5118 5369 5368 1
Qd 5118 5119 5370 5369 1
Qd 5119 5120 5371 5370 1
Qd 5120 5121 5372 5371 1
Qd 5121 5122 5373 5372 1
Qd 5122 5123 5374 5373 1
Qd 5123 5124 5375 5374 1
Qd 5124 5125 5376 5375 1
Qd 5125 5126 5377 5376 1
Qd 5126 5127 5378 5377 1
Qd 5127 5128 5379 5378 1
Qd 5128 5129 5380 5379 1
Qd 5129 5130 5381 5380 1
Qd 5130 5131 5382 5381 1
Qd 5131 5132 5383 5382 1
Qd 5132 5133 5384 5383 1
Qd 5133 5134 5385 5384 1
Qd 5134 5135 5386 5385 1
Qd 5135 5136 5387 5386 1
Qd 5136 5137 5388 5387 1
Qd 5137 5138 5389 5388 1
Qd 5138 5139 5390 5389 1
Qd 5139 5140 5391 5390 1
Qd 5140 5141 5392 5391 1
Qd 5141 5142 5393 5392 1
Qd 5142 5143 5394 5393 1
Qd 5143 5144 5395 5394 1
Qd 5144 5145 5396 5395 1
Qd 5145 5146 5397 5396 1
Qd 5146 5147 5398 5397 1
Qd 5147 5148 5399 5398 1
Qd 5148 5149 5400 5399 1
Qd 5149 5150 5401 5400 1
Qd 5150 5151 5402 5401 1
Qd 5151 5152 5403 5402 1
Qd 5152 5153 5404 5403 1
Qd 5153 5154 5405 5404 1
Qd 5154 5155 5406 5405 1
Qd 5155 5156 5407 5406 1
Qd 5156 5157 5408 5407 1
Qd 5157 5158 5409 5408 1
Qd 5158 5159 5410 5409 1
Qd 5159 5160 5411 5410 1
Qd 5160 5161 5412 5411 1
Qd 5161 5162 5413 5412 1
Qd 5162 5163 5414 5413 1
Qd 5163 5164 5415 5414 1
Qd 5164 5165 5416 5415 1
Qd 5165 5166 5417 5416 1
Qd 5166 5167 5418 5417 1
Qd 5167 5168 5419 5418 1
Qd 5168 5169 5420 5419 1
Qd 5169 5170 5421 5420 1
Qd 5170 5171 5422 5421 1
Qd 5171 5172 5423 5422 1
Qd 5172 5173 5424 5423 1
Qd 5173 5174 5425 5424 1
Qd 5174 5175 5426 5425 1
Qd 5175 5176 5427 5426 1
Qd 5176 5177 5428 5427 1
Qd 5177 5178 5429 5428 1
Qd 5178 5179 5430 5429 1
Qd 5179 5180 5431 5430 1
Qd 5180 5181 5432 5431 1
Qd 5181 5182 5433 5432 1
Qd 5182 5183 5434 5433 1
Qd 5183 5184 5435 5434 1
Qd 5184 5185 5436 5435 1
Qd 5185 5186 5437 5436 1
Qd 5186 5187 5438 5437 1
Qd 5187 5188 5439 5438 1
Qd 5188 5189 5440 5439 1
Qd 5189 5190 5441 5440 1
Qd 5190 5191 5442 5441 1
Qd 5191 5192 5443 5442 1
Qd 5192 5193 5444 5443 1
Qd 5193 5194 5445 5444 1
Qd 5194 5195 5446 5445 1
Qd 5195 5196 5447 5446 1
Qd 5196 5197 5448 5447 1
Qd 5197 5198 5449 5448 1
Qd 5198 5199 5450 5449 1
Qd 5199 5200 5451 5450 1
Qd 5200 5201 5452 5451 1
Qd 5201 5202 5453 5452 1
Qd 5202 5203 5454 5453 1
Qd 5203 5204 5455 5454 1
Qd 5204 5205 5456 5455 1
Qd 5205 5206 5457 5456 1
Qd 5206 5207 5458 5457 1
Qd 5207 5208 5459 5458 1
Qd 5208 5209 5460 5459 1
Qd 5209 5210 5461 5460 1
Qd 5210 5211 5462 5461 1
Qd 5211 5212 5463 5462 1
Qd 5212 5213 5464 5463 1
Qd 5213 5214 5465 5464 1
Qd 5214 5215 5466 5465 1
Qd 5215 5216 5467 5466 1
Qd 5216 5217 5468 5467 1
Qd 5217 5218 5469 5468 1
Qd 5218 5219 5470 5469 1
Qd 5219 5220 5471 5470 1
Qd 5220 5221 5472 5471 1
Qd 5221 5222 5473 5472 1
Qd 5222 5223 5474 5473 1
Qd 5223 5224 5475 5474 1
Qd 5224 5225 5476 5475 1
Qd 5225 5226 5477 5476 1
Qd 5226 5227 5478 5477 1
Qd 5227 5228 5479 5478 1
Qd 5228 5229 5480 5479 1
Qd 5229 5230 5481 5480 1
Qd 5230 5231 5482 5481 1
Qd 5231 5232 5483 5482 1
Qd 5232 5233 5484 5483 1
Qd 5233 5234 5485 5484 1
Qd 5234 5235 5486 5485 1
Qd 5235 5236 5487 5486 1
Qd 5236 5237 5488 5487 1
Qd 5237 5238 5489 5488 1
Qd 5238 5239 5490 5489 1
Qd 5239 5240 5491 5490 1
Qd 5240 5241 5492 5491 1
Qd 5241 5242 5493 5492 1
Qd 5242 5243 5494 5493 1
Qd 5243 5244 5495 5494 1
Qd 5244 5245 5496 5495 1
Qd 5245 5246 5497 5496 1
Qd 5246 5247 5498 5497 1
Qd 5247 5248 5499 5498 1
Qd 5248 5249 5500 5499 1
Qd 5249 5250 5501 5500 1
Qd 5250 5251 5502 5501 1
Qd 5251 5252 5503 5502 1
Qd 5252 5253 5504 5503 1
Qd 5253 5254 5505 5504 1
Qd 5254 5255 5506 5505 1
Qd 5255 5256 5507 5506 1
Qd 5256 5257 5508 5507 1
Qd 5257 5258 5509 5508 1
Qd 5258 5259 5510 5509 1
Qd 5259 5260 5511 5510 1
Qd 5260 5261 5512 5511 1
Qd 5261 5262 5513 5512 1
Qd 5262 5263 5514 5513 1
Qd 5263 5264 5515 5514 1
Qd 5264 5265 5516 5515 1
Qd 5265 5266 5517 5516 1
Qd 5266 5267 5518 5517 1
Qd 5267 5268 5519 5518 1
Qd 5268 5269 5520 5519 1
Qd 5269 5270 5521 5520 1
Qd 5271 5272 5523 5522 1
Qd 5272 5273 5524 5523 1
Qd 5273 5274 5525 5524 1
Qd 5274 5275 5526 5525 1
Qd 5275 5276 5527 5526 1
Qd 5276 5277 5528 5527 1
Qd 5277 5278 5529 5528 1
Qd 5278 5279 5530 5529 1
Qd 5279 5280 5531 5530 1
Qd 5280 5281 5532 5531 1
Qd 5281 5282 5533 5532 1
Qd 5282 5283 5534 5533 1
Qd 5283 5284 5535 5534 1
Qd 5284 5285 5536 5535 1
Qd 5285 5286 5537 5536 1
Qd 5286 5287 5538 5537 1
Qd 5287 5288 5539 5538 1
Qd 5288 5289 5540 5539 1
Qd 5289 5290 5541 5540 1
Qd 5290 5291 5542 5541 1
Qd 5291 5292 5543 5542 1
Qd 5292 5293 5544 5543 1
Qd 5293 5294 5545 5544 1
Qd 5294 5295 5546 5545 1
Qd 5295 5296 5547 5546 1
Qd 5296 5297 5548 5547 1
Qd 5297 5298 5549 5548 1
Qd 5298 5299 5550 5549 1
Qd 5299 5300 5551 5550 1
Qd 5300 5301 5552 5551 1
Qd 5301 5302 5553 5552 1
Qd 5302 5303 5554 5553 1
Qd 5303 5304 5555 5554 1
Qd 5304 5305 5556 5555 1
Qd 5305 5306 5557 5556 1
Qd 5306 5307 5558 5557 1
Qd 5307 5308 5559 5558 1
Qd 5308 5309 5560 5559 1
Qd 5309 5310 5561 5560 1
Qd 5310 5311 5562 5561 1
Qd 5311 5312 5563 5562 1
Qd 5312 5313 5564 5563 1
Qd 5313 5314 5565 5564 1
Qd 5314 5315 5566 5565 1
Qd 5315 5316 5567 5566 1
Qd 5316 5317 5568 5567 1
Qd 5317 5318 5569 5568 1
Qd 5318 5319 5570 5569 1
Qd 5319 5320 5571 5570 1
Qd 5320 5321 5572 5571 1
Qd 5321 5322 5573 5572 1
Qd 5322 5323 5574 5573 1
Qd 5323 5324 5575 5574 1
Qd 5324 5325 5576 5575 1
Qd 5325 5326 5577 5576 1
Qd 5326 5327 5578 5577 1
Qd 5327 5328 5579 5578 1
Qd 5328 5329 5580 5579 1
Qd 5329 5330 5581 5580 1
Qd 5330 5331 5582 5581 1
Qd 5331 5332 5583 5582 1
Qd 5332 5333 5584 5583 1
Qd 5333 5334 5585 5584 1
Qd 5334 5335 5586 5585 1
Qd 5335 5336 5587 5586 1
Qd 5336 5337 5588 5587 1
Qd 5337 5338 5589 5588 1
Qd 5338 5339 5590 5589 1
Qd 5339 5340 5591 5590 1
Qd 5340 5341 5592 5591 1
Qd 5341 5342 5593 5592 1
Qd 5342 5343 5594 5593 1
Qd 5343 5344 5595 5594 1
Qd 5344 5345 5596 5595 1
Qd 5345 5346 5597 5596 1
Qd 5346 5347 5598 5597 1
Qd 5347 5348 5599 5598 1
Qd 5348 5349 5600 5599 1
Qd 5349 5350 5601 5600 1
Qd 5350 5351 5602 5601 1
Qd 5351 5352 5603 5602 1
Qd 5352 5353 5604 5603 1
Qd 5353 5354 5605 5604 1
Qd 5354 5355 5606 5605 1
Qd 5355 5356 5607 5606 1
Qd 5356 5357 5608 5607 1
Qd 5357 5358 5609 5608 1
Qd 5358 5359 5610 5609 1
Qd 5359 5360 5611 5610 1
Qd 5360 5361 5612 5611 1
Qd 5361 5362 5613 5612 1
Qd 5362 5363 5614 5613 1
Qd 5363 5364 5615 5614 1
Qd 5364 5365 5616 5615 1
Qd 5365 5366 5617 5616 1
Qd 5366 5367 5618 5617 1
Qd 5367 5368 5619 5618 1
Qd 5368 5369 5620 5619 1
Qd 5369 5370 5621 5620 1
Qd 5370 5371 5622 5621 1
Qd 5371 5372 5623 5622 1
Qd 5372 5373 5624 5623 1
Qd 5373 5374 5625 5624 1
Qd 5374 5375 5626 5625 1
Qd 5375 5376 5627 5626 1
Qd 5376 5377 5628 5627 1
Qd 5377 5378 5629 5628 1
Qd 5378 5379 5630 5629 1
Qd 5379 5380 5631 5630 1
Qd 5380 5381 5632 5631 1
Qd 5381 5382 5633 5632 1
Qd 5382 5383 5634 5633 1
Qd 5383 5384 5635 5634 1
Qd 5384 5385 5636 5635 1
Qd 5385 5386 5637 5636 1
Qd 5386 5387 5638 5637 1
Qd 5387 5388 5639 5638 1
Qd 5388 5389 5640 5639 1
Qd 5389 5390 5641 5640 1
Qd 5390 5391 5642 5641 1
Qd 5391 5392 5643 5642 1
Qd 5392 5393 5644 5643 1
Qd 5393 5394 5645 5644 1
Qd 5394 5395 5646 5645 1
Qd 5395 5396 5647 5646 1
Qd 5396 5397 5648 5647 1
Qd 5397 5398 5649 5648 1
Qd 5398 5399 5650 5649 1
Qd 5399 5400 5651 5650 1
Qd 5400 5401 5652 5651 1
Qd 5401 5402 5653 5652 1
Qd 5402 5403 5654 5653 1
Qd 5403 5404 5655 5654 1
Qd 5404 5405 5656 5655 1
Qd 5405 5406 5657 5656 1
Qd 5406 5407 5658 5657 1
Qd 5407 5408 5659 5658 1
Qd 5408 5409 5660 5659 1
Qd 5409 5410 5661 5660 1
Qd 5410 5411 5662 5661 1
Qd 5411 5412 5663 5662 1
Qd 5412 5413 5664 5663 1
Qd 5413 5414 5665 5664 1
Qd 5414 5415 5666 5665 1
Qd 5415 5416 5667 5666 1
Qd 5416 5417 5668 5667 1
Qd 5417 5418 5669 5668 1
Qd 5418 5419 5670 5669 1
Qd 5419 5420 5671 5670 1
Qd 5420 5421 5672 5671 1
Qd 5421 5422 5673 5672 1
Qd 5422 5423 5674 5673 1
Qd 5423 5424 5675 5674 1
Qd 5424 5425 5676 5675 1
Qd 5425 5426 5677 5676 1
Qd 5426 5427 5678 5677 1
Qd 5427 5428 5679 5678 1
Qd 5428 5429 5680 5679 1
Qd 5429 5430 5681 5680 1
Qd 5430 5431 5682 5681 1
Qd 5431 5432 5683 5682 1
Qd 5432 5433 5684 5683 1
Qd 5433 5434 5685 5684 1
Qd 5434 5435 5686 5685 1
Qd 5435 5436 5687 5686 1
Qd 5436 5437 5688 5687 1
Qd 5437 5438 5689 5688 1
Qd 5438 5439 5690 5689 1
Qd 5439 5440 5691 5690 1
Qd 5440 5441 5692 5691 1
Qd 5441 5442 5693 5692 1
Qd 5442 5443 5694 5693 1
Qd 5443 5444 5695 5694 1
Qd 5444 5445 5696 5695 1
Qd 5445 5446 5697 5696 1
Qd 5446 5447 5698 5697 1
Qd 5447 5448 5699 5698 1
Qd 5448 5449 5700 5699 1
Qd 5449 5450 5701 5700 1
Qd 5450 5451 5702 5701 1
Qd 5451 5452 5703 5702 1
Qd 5452 5453 5704 5703 1
Qd 5453 5454 5705 5704 1
Qd 5454 5455 5706 5705 1
Qd 5455 5456 5707 5706 1
Qd 5456 5457 5708 5707 1
Qd 5457 5458 5709 5708 1
Qd 5458 5459 5710 5709 1
Qd 5459 5460 5711 5710 1
Qd 5460 5461 5712 5711 1
Qd 5461 5462 5713 5712 1
Qd 5462 5463 5714 5713 1
Qd 5463 5464 5715 5714 1
Qd 5464 5465 5716 5715 1
Qd 5465 5466 5717 5716 1
Qd 5466 5467 5718 5717 1
Qd 5467 5468 5719 5718 1
Qd 5468 5469 5720 5719 1
Qd 5469 5470 5721 5720 1
Qd 5470 5471 5722 5721 1
Qd 5471 5472 5723 5722 1
Qd 5472 5473 5724 5723 1
Qd 5473 5474 5725 5724 1
Qd 5474 5475 5726 5725 1
Qd 5475 5476 5727 5726 1
Qd 5476 5477 5728 5727 1
Qd 5477 5478 5729 5728 1
Qd 5478 5479 5730 5729 1
Qd 5479 5480 5731 5730 1
Qd 5480 5481 5732 5731 1
Qd 5481 5482 5733 5732 1
Qd 5482 5483 5734 5733 1
Qd 5483 5484 5735 5734 1
Qd 5484 5485 5736 5735 1
Qd 5485 5486 5737 5736 1
Qd 5486 5487 5738 5737 1
Qd 5487 5488 5739 5738 1
Qd 5488 5489 5740 5739 1
Qd 5489 5490 5741 5740 1
Qd 5490 5491 5742 5741 1
Qd 5491 5492 5743 5742 1
Qd 5492 5493 5744 5743 1
Qd 5493 5494 5745 5744 1
Qd 5494 5495 5746 5745 1
Qd 5495 5496 5747 5746 1
Qd 5496 5497 5748 5747 1
Qd 5497 5498 5749 5748 1
Qd 5498 5499 5750 5749 1
Qd 5499 5500 5751 5750 1
Qd 5500 5501 5752 5751 1
Qd 5501 5502 5753 5752 1
Qd 5502 5503 5754 5753 1
Qd 5503 5504 5755 5754 1
Qd 5504 5505 5756 5755 1
Qd 5505 5506 5757 5756 1
Qd 5506 5507 5758 5757 1
Qd 5507 5508 5759 5758 1
Qd 5508 5509 5760 5759 1
Qd 5509 5510 5761 5760 1
Qd 5510 5511 5762 5761 1
Qd 5511 5512 5763 5762 1
Qd 5512 5513 5764 5763 1
Qd 5513 5514 5765 5764 1
Qd 5514 5515 5766 5765 1
Qd 5515 5516 5767 5766 1
Qd 5516 5517 5768 5767 1
Qd 5517 5518 5769 5768 1
Qd 5518 5519 5770 5769 1
Qd 5519 5520 5771 5770 1
Qd 5520 5521 5772 5771 1
Qd 5522 5523 5774 5773 1
Qd 5523 5524 5775 5774 1
Qd 5524 5525 5776 5775 1
Qd 5525 5526 5777 5776 1
Qd 5526 5527 5778 5777 1
Qd 5527 5528 5779 5778 1
Qd 5528 5529 5780 5779 1
Qd 5529 5530 5781 5780 1
Qd 5530 5531 5782 5781 1
Qd 5531 5532 5783 5782 1
Qd 5532 5533 5784 5783 1
Qd 5533 5534 5785 5784 1
Qd 5534 5535 5786 5785 1
Qd 5535 5536 5787 5786 1
Qd 5536 5537 5788 5787 1
Qd 5537 5538 5789 5788 1
Qd 5538 5539 5790 5789 1
Qd 5539 5540 5791 5790 1
Qd 5540 5541 5792 5791 1
Qd 5541 5542 5793 5792 1
Qd 5542 5543 5794 5793 1
Qd 5543 5544 5795 5794 1
Qd 5544 5545 5796 5795 1
Qd 5545 5546 5797 5796 1
Qd 5546 5547 5798 5797 1
Qd 5547 5548 5799 5798 1
Qd 5548 5549 5800 5799 1
Qd 5549 5550 5801 5800 1
Qd 5550 5551 5802 5801 1
Qd 5551 5552 5803 5802 1
Qd 5552 5553 5804 5803 1
Qd 5553 5554 5805 5804 1
Qd 5554 5555 5806 5805 1
Qd 5555 5556 5807 5806 1
Qd 5556 5557 5808 5807 1
Qd 5557 5558 5809 5808 1
Qd 5558 5559 5810 5809 1
Qd 5559 5560 5811 5810 1
Qd 5560 5561 5812 5811 1
Qd 5561 5562 5813 5812 1
Qd 5562 5563 5814 5813 1
Qd 5563 5564 5815 5814 1
Qd 5564 5565 5816 5815 1
Qd 5565 5566 5817 5816 1
Qd 5566 5567 5818 5817 1
Qd 5567 5568 5819 5818 1
Qd 5568 5569 5820 5819 1
Qd 5569 5570 5821 5820 1
Qd 5570 5571 5822 5821 1
Qd 5571 5572 5823 5822 1
Qd 5572 5573 5824 5823 1
Qd 5573 5574 5825 5824 1
Qd 5574 5575 5826 5825 1
Qd 5575 5576 5827 5826 1
Qd 5576 5577 5828 5827 1
Qd 5577 5578 5829 5828 1
Qd 5578 5579 5830 5829 1
Qd 5579 5580 5831 5830 1
Qd 5580 5581 5832 5831 1
Qd 5581 5582 5833 5832 1
Qd 5582 5583 5834 5833 1
Qd 5583 5584 5835 5834 1
Qd 5584 5585 5836 5835 1
Qd 5585 5586 5837 5836 1
Qd 5586 5587 5838 5837 1
Qd 5587 5588 5839 5838 1
Qd 5588 5589 5840 5839 1
Qd 5589 5590 5841 5840 1
Qd 5590 5591 5842 5841 1
Qd 5591 5592 5843 5842 1
Qd 5592 5593 5844 5843 1
Qd 5593 5594 5845 5844 1
Qd 5594 5595 5846 5845 1
Qd 5595 5596 5847 5846 1
Qd 5596 5597 5848 5847 1
Qd 5597 5598 5849 5848 1
Qd 5598 5599 5850 5849 1
Qd 5599 5600 5851 5850 1
Qd 5600 5601 5852 5851 1
Qd 5601 5602 5853 5852 1
Qd 5602 5603 5854 5853 1
Qd 5603 5604 5855 5854 1
Qd 5604 5605 5856 5855 1
Qd 5605 5606 5857 5856 1
Qd 5606 5607 5858 5857 1
Qd 5607 5608 5859 5858 1
Qd 5608 5609 5860 5859 1
Qd 5609 5610 5861 5860 1
Qd 5610 5611 5862 5861 1
Qd 5611 5612 5863 5862 1
Qd 5612 5613 5864 5863 1
Qd 5613 5614 5865 5864 1
Qd 5614 5615 5866 5865 1
Qd 5615 5616 5867 5866 1
Qd 5616 5617 5868 5867 1
Qd 5617 5618 5869 5868 1
Qd 5618 5619 5870 5869 1
Qd 5619 5620 5871 5870 1
Qd 5620 5621 5872 5871 1
Qd 5621 5622 5873 5872 1
Qd 5622 5623 5874 5873 1
Qd 5623 5624 5875 5874 1
Qd 5624 5625 5876 5875 1
Qd 5625 5626 5877 5876 1
Qd 5626 5627 5878 5877 1
Qd 5627 5628 5879 5878 1
Qd 5628 5629 5880 5879 1
Qd 5629 5630 5881 5880 1
Qd 5630 5631 5882 5881 1
Qd 5631 5632 5883 5882 1
Qd 5632 5633 5884 5883 1
Qd 5633 5634 5885 5884 1
Qd 5634 5635 5886 5885 1
Qd 5635 5636 5887 5886 1
Qd 5636 5637 5888 5887 1
Qd 5637 5638 5889 5888 1
Qd 5638 5639 5890 5889 1
Qd 5639 5640 5891 5890 1
Qd 5640 5641 5892 5891 1
Qd 5641 5642 5893 5892 1
Qd 5642 5643 5894 5893 1
Qd 5643 5644 5895 5894 1
Qd 5644 5645 5896 5895 1
Qd 5645 5646 5897 5896 1
Qd 5646 5647 5898 5897 1
Qd 5647 5648 5899 5898 1
Qd 5648 5649 5900 5899 1
Qd 5649 5650 5901 5900 1
Qd 5650 5651 5902 5901 1
Qd 5651 5652 5903 5902 1
Qd 5652 5653 5904 5903 1
Qd 5653 5654 5905 5904 1
Qd 5654 5655 5906 5905 1
Qd 5655 5656 5907 5906 1
Qd 5656 5657 5908 5907 1
Qd 5657 5658 5909 5908 1
Qd 5658 5659 5910 5909 1
Qd 5659 5660 5911 5910 1
Qd 5660 5661 5912 5911 1
Qd 5661 5662 5913 5912 1
Qd 5662 5663 5914 5913 1
Qd 5663 5664 5915 5914 1
Qd 5664 5665 5916 5915 1
Qd 5665 5666 5917 5916 1
Qd 5666 5667 5918 5917 1
Qd 5667 5668 5919 5918 1
Qd 5668 5669 5920 5919 1
Qd 5669 5670 5921 5920 1
Qd 5670 5671 5922 5921 1
Qd 5671 5672 5923 5922 1
Qd 5672 5673 5924 5923 1
Qd 5673 5674 5925 5924 1
Qd 5674 5675 5926 5925 1
Qd 5675 5676 5927 5926 1
Qd 5676 5677 5928 5927 1
Qd 5677 5678 5929 5928 1
Qd 5678 5679 5930 5929 1
Qd 5679 5680 5931 5930 1
Qd 5680 5681 5932 5931 1
Qd 5681 5682 5933 5932 1
Qd 5682 5683 5934 5933 1
Qd 5683 5684 5935 5934 1
Qd 5684 5685 5936 5935 1
Qd 5685 5686 5937 5936 1
Qd 5686 5687 5938 5937 1
Qd 5687 5688 5939 5938 1
Qd 5688 5689 5940 5939 1
Qd 5689 5690 5941 5940 1
Qd 5690 5691 5942 5941 1
Qd 5691 5692 5943 5942 1
Qd 5692 5693 5944 5943 1
Qd 5693 5694 5945 5944 1
Qd 5694 5695 5946 5945 1
Qd 5695 5696 5947 5946 1
Qd 5696 5697 5948 5947 1
Qd 5697 5698 5949 5948 1
Qd 5698 5699 5950 5949 1
Qd 5699 5700 5951 5950 1
Qd 5700 5701 5952 5951 1
Qd 5701 5702 5953 5952 1
Qd 5702 5703 5954 5953 1
Qd 5703 5704 5955 5954 1
Qd 5704 5705 5956 5955 1
Qd 5705 5706 5957 5956 1
Qd 5706 5707 5958 5957 1
Qd 5707 5708 5959 5958 1
Qd 5708 5709 5960 5959 1
Qd 5709 5710 5961 5960 1
Qd 5710 5711 5962 5961 1
Qd 5711 5712 5963 5962 1
Qd 5712 5713 5964 5963 1
Qd 5713 5714 5965 5964 1
Qd 5714 5715 5966 5965 1
Qd 5715 5716 5967 5966 1
Qd 5716 5717 5968 5967 1
Qd 5717 5718 5969 5968 1
Qd 5718 5719 5970 5969 1
Qd 5719 5720 5971 5970 1
Qd 5720 5721 5972 5971 1
Qd 5721 5722 5973 5972 1
Qd 5722 5723 5974 5973 1
Qd 5723 5724 5975 5974 1
Qd 5724 5725 5976 5975 1
Qd 5725 5726 5977 5976 1
Qd 5726 5727 5978 5977 1
Qd 5727 5728 5979 5978 1
Qd 5728 5729 5980 5979 1
Qd 5729 5730 5981 5980 1
Qd 5730 5731 5982 5981 1
Qd 5731 5732 5983 5982 1
Qd 5732 5733 5984 5983 1
Qd 5733 5734 5985 5984 1
Qd 5734 5735 5986 5985 1
Qd 5735 5736 5987 5986 1
Qd 5736 5737 5988 5987 1
Qd 5737 5738 5989 5988 1
Qd 5738 5739 5990 5989 1
Qd 5739 5740 5991 5990 1
Qd 5740 5741 5992 5991 1
Qd 5741 5742 5993 5992 1
Qd 5742 5743 5994 5993 1
Qd 5743 5744 5995 5994 1
Qd 5744 5745 5996 5995 1
Qd 5745 5746 5997 5996 1
Qd 5746 5747 5998 5997 1
Qd 5747 5748 5999 5998 1
Qd 5748 5749 6000 5999 1
Qd 5749 5750 6001 6000 1
Qd 5750 5751 6002 6001 1
Qd 5751 5752 6003 6002 1
Qd 5752 5753 6004 6003 1
Qd 5753 5754 6005 6004 1
Qd 5754 5755 6006 6005 1
Qd 5755 5756 6007 6006 1
Qd 5756 5757 6008 6007 1
Qd 5757 5758 6009 6008 1
Qd 5758 5759 6010 6009 1
Qd 5759 5760 6011 6010 1
Qd 5760 5761 6012 6011 1
Qd 5761 5762 6013 6012 1
Qd 5762 5763 6014 6013 1
Qd 5763 5764 6015 6014 1
Qd 5764 5765 6016 6015 1
Qd 5765 5766 6017 6016 1
Qd 5766 5767 6018 6017 1
Qd 5767 5768 6019 6018 1
Qd 5768 5769 6020 6019 1
Qd 5769 5770 6021 6020 1
Qd 5770 5771 6022 6021 1
Qd 5771 5772 6023 6022 1
Qd 5773 5774 6025 6024 1
Qd 5774 5775 6026 6025 1
Qd 5775 5776 6027 6026 1
Qd 5776 5777 6028 6027 1
Qd 5777 5778 6029 6028 1
Qd 5778 5779 6030 6029 1
Qd 5779 5780 6031 6030 1
Qd 5780 5781 6032 6031 1
Qd 5781 5782 6033 6032 1
Qd 5782 5783 6034 6033 1
Qd 5783 5784 6035 6034 1
Qd 5784 5785 6036 6035 1
Qd 5785 5786 6037 6036 1
Qd 5786 5787 6038 6037 1
Qd 5787 5788 6039 6038 1
Qd 5788 5789 6040 6039 1
Qd 5789 5790 6041 6040 1
Qd 5790 5791 6042 6041 1
Qd 5791 5792 6043 6042 1
Qd 5792 5793 6044 6043 1
Qd 5793 5794 6045 6044 1
Qd 5794 5795 6046 6045 1
Qd 5795 5796 6047 6046 1
Qd 5796 5797 6048 6047 1
Qd 5797 5798 6049 6048 1
Qd 5798 5799 6050 6049 1
Qd 5799 5800 6051 6050 1
Qd 5800 5801 6052 6051 1
Qd 5801 5802 6053 6052 1
Qd 5802 5803 6054 6053 1
Qd 5803 5804 6055 6054 1
Qd 5804 5805 6056 6055 1
Qd 5805 5806 6057 6056 1
Qd 5806 5807 6058 6057 1
Qd 5807 5808 6059 6058 1
Qd 5808 5809 6060 6059 1
Qd 5809 5810 6061 6060 1
Qd 5810 5811 6062 6061 1
Qd 5811 5812 6063 6062 1
Qd 5812 5813 6064 6063 1
Qd 5813 5814 6065 6064 1
Qd 5814 5815 6066 6065 1
Qd 5815 5816 6067 6066 1
Qd 5816 5817 6068 6067 1
Qd 5817 5818 6069 6068 1
Qd 5818 5819 6070 6069 1
Qd 5819 5820 6071 6070 1
Qd 5820 5821 6072 6071 1
Qd 5821 5822 6073 6072 1
Qd 5822 5823 6074 6073 1
Qd 5823 5824 6075 6074 1
Qd 5824 5825 6076 6075 1
Qd 5825 5826 6077 6076 1
Qd 5826 5827 6078 6077 1
Qd 5827 5828 6079 6078 1
Qd 5828 5829 6080 6079 1
Qd 5829 5830 6081 6080 1
Qd 5830 5831 6082 6081 1
Qd 5831 5832 6083 6082 1
Qd 5832 5833 6084 6083 1
Qd 5833 5834 6085 6084 1
Qd 5834 5835 6086 6085 1
Qd 5835 5836 6087 6086 1
Qd 5836 5837 6088 6087 1
Qd 5837 5838 6089 6088 1
Qd 5838 5839 6090 6089 1
Qd 5839 5840 6091 6090 1
Qd 5840 5841 6092 6091 1
Qd 5841 5842 6093 6092 1
Qd 5842 5843 6094 6093 1
Qd 5843 5844 6095 6094 1
Qd 5844 5845 6096 6095 1
Qd 5845 5846 6097 6096 1
Qd 5846 5847 6098 6097 1
Qd 5847 5848 6099 6098 1
Qd 5848 5849 6100 6099 1
Qd 5849 5850 6101 6100 1
Qd 5850 5851 6102 6101 1
Qd 5851 5852 6103 6102 1
Qd 5852 5853 6104 6103 1
Qd 5853 5854 6105 6104 1
Qd 5854 5855 6106 6105 1
Qd 5855 5856 6107 6106 1
Qd 5856 5857 6108 6107 1
Qd 5857 5858 6109 6108 1
Qd 5858 5859 6110 6109 1
Qd 5859 5860 6111 6110 1
Qd 5860 5861 6112 6111 1
Qd 5861 5862 6113 6112 1
Qd 5862 5863 6114 6113 1
Qd 5863 5864 6115 6114 1
Qd 5864 5865 6116 6115 1
Qd 5865 5866 6117 6116 1
Qd 5866 5867 6118 6117 1
Qd 5867 5868 6119 6118 1
Qd 5868 5869 6120 6119 1
Qd 5869 5870 6121 6120 1
Qd 5870 5871 6122 6121 1
Qd 5871 5872 6123 6122 1
Qd 5872 5873 6124 6123 1
Qd 5873 5874 6125 6124 1
Qd 5874 5875 6126 6125 1
Qd 5875 5876 6127 6126 1
Qd 5876 5877 6128 6127 1
Qd 5877 5878 6129 6128 1
Qd 5878 5879 6130 6129 1
Qd 5879 5880 6131 6130 1
Qd 5880 5881 6132 6131 1
Qd 5881 5882 6133 6132 1
Qd 5882 5883 6134 6133 1
Qd 5883 5884 6135 6134 1
Qd 5884 5885 6136 6135 1
Qd 5885 5886 6137 6136 1
Qd 5886 5887 6138 6137 1
Qd 5887 5888 6139 6138 1
Qd 5888 5889 6140 6139 1
Qd 5889 5890 6141 6140 1
Qd 5890 5891 6142 6141 1
Qd 5891 5892 6143 6142 1
Qd 5892 5893 6144 6143 1
Qd 5893 5894 6145 6144 1
Qd 5894 5895 6146 6145 1
Qd 5895 5896 6147 6146 1
Qd 5896 5897 6148 6147 1
Qd 5897 5898 6149 6148 1
Qd 5898 5899 6150 6149 1
Qd 5899 5900 6151 6150 1
Qd 5900 5901 6152 6151 1
Qd 5901 5902 6153 6152 1
Qd 5902 5903 6154 6153 1
Qd 5903 5904 6155 6154 1
Qd 5904 5905 6156 6155 1
Qd 5905 5906 6157 6156 1
Qd 5906 5907 6158 6157 1
Qd 5907 5908 6159 6158 1
Qd 5908 5909 6160 6159 1
Qd 5909 5910 6161 6160 1
Qd 5910 5911 6162 6161 1
Qd 5911 5912 6163 6162 1
Qd 5912 5913 6164 6163 1
Qd 5913 5914 6165 6164 1
Qd 5914 5915 6166 6165 1
Qd 5915 5916 6167 6166 1
Qd 5916 5917 6168 6167 1
Qd 5917 5918 6169 6168 1
Qd 5918 5919 6170 6169 1
Qd 5919 5920 6171 6170 1
Qd 5920 5921 6172 6171 1
Qd 5921 5922 6173 6172 1
Qd 5922 5923 6174 6173 1
Qd 5923 5924 6175 6174 1
Qd 5924 5925 6176 6175 1
Qd 5925 5926 6177 6176 1
Qd 5926 5927 6178 6177 1
Qd 5927 5928 6179 6178 1
Qd 5928 5929 6180 6179 1
Qd 5929 5930 6181 6180 1
Qd 5930 5931 6182 6181 1
Qd 5931 5932 6183 6182 1
Qd 5932 5933 6184 6183 1
Qd 5933 5934 6185 6184 1
Qd 5934 5935 6186 6185 1
Qd 5935 5936 6187 6186 1
Qd 5936 5937 6188 6187 1
Qd 5937 5938 6189 6188 1
Qd 5938 5939 6190 6189 1
Qd 5939 5940 6191 6190 1
Qd 5940 5941 6192 6191 1
Qd 5941 5942 6193 6192 1
Qd 5942 5943 6194 6193 1
Qd 5943 5944 6195 6194 1
Qd 5944 5945 6196 6195 1
Qd 5945 5946 6197 6196 1
Qd 5946 5947 6198 6197 1
Qd 5947 5948 6199 6198 1
Qd 5948 5949 6200 6199 1
Qd 5949 5950 6201 6200 1
Qd 5950 5951 6202 6201 1
Qd 5951 5952 6203 6202 1
Qd 5952 5953 6204 6203 1
Qd 5953 5954 6205 6204 1
Qd 5954 5955 6206 6205 1
Qd 5955 5956 6207 6206 1
Qd 5956 5957 6208 6207 1
Qd 5957 5958 6209 6208 1
Qd 5958 5959 6210 6209 1
Qd 5959 5960 6211 6210 1
Qd 5960 5961 6212 6211 1
Qd 5961 5962 6213 6212 1
Qd 5962 5963 6214 6213 1
Qd 5963 5964 6215 6214 1
Qd 5964 5965 6216 6215 1
Qd 5965 5966 6217 6216 1
Qd 5966 5967 6218 6217 1
Qd 5967 5968 6219 6218 1
Qd 5968 5969 6220 6219 1
Qd 5969 5970 6221 6220 1
Qd 5970 5971 6222 6221 1
Qd 5971 5972 6223 6222 1
Qd 5972 5973 6224 6223 1
Qd 5973 5974 6225 6224 1
Qd 5974 5975 6226 6225 1
Qd 5975 5976 6227 6226 1
Qd 5976 5977 6228 6227 1
Qd 5977 5978 6229 6228 1
Qd 5978 5979 6230 6229 1
Qd 5979 5980 6231 6230 1
Qd 5980 5981 6232 6231 1
Qd 5981 5982 6233 6232 1
Qd 5982 5983 6234 6233 1
Qd 5983 5984 6235 6234 1
Qd 5984 5985 6236 6235 1
Qd 5985 5986 6237 6236 1
Qd 5986 5987 6238 6237 1
Qd 5987 5988 6239 6238 1
Qd 5988 5989 6240 6239 1
Qd 5989 5990 6241 6240 1
Qd 5990 5991 6242 6241 1
Qd 5991 5992 6243 6242 1
Qd 5992 5993 6244 6243 1
Qd 5993 5994 6245 6244 1
Qd 5994 5995 6246 6245 1
Qd 5995 5996 6247 6246 1
Qd 5996 5997 6248 6247 1
Qd 5997 5998 6249 6248 1
Qd 5998 5999 6250 6249 1
Qd 5999 6000 6251 6250 1
Qd 6000 6001 6252 6251 1
Qd 6001 6002 6253 6252 1
Qd 6002 6003 6254 6253 1
Qd 6003 6004 6255 6254 1
Qd 6004 6005 6256 6255 1
Qd 6005 6006 6257 6256 1
Qd 6006 6007 6258 6257 1
Qd 6007 6008 6259 6258 1
Qd 6008 6009 6260 6259 1
Qd 6009 6010 6261 6260 1
Qd 6010 6011 6262 6261 1
Qd 6011 6012 6263 6262 1
Qd 6012 6013 6264 6263 1
Qd 6013 6014 6265 6264 1
Qd 6014 6015 6266 6265 1
Qd 6015 6016 6267 6266 1
Qd 6016 6017 6268 6267 1
Qd 6017 6018 6269 6268 1
Qd 6018 6019 6270 6269 1
Qd 6019 6020 6271 6270 1
Qd 6020 6021 6272 6271 1
Qd 6021 6022 6273 6272 1
Qd 6022 6023 6274 6273 1
Qd 6024 6025 6276 6275 1
Qd 6025 6026 6277 6276 1
Qd 6026 6027 6278 6277 1
Qd 6027 6028 6279 6278 1
Qd 6028 6029 6280 6279 1
Qd 6029 6030 6281 6280 1
Qd 6030 6031 6282 6281 1
Qd 6031 6032 6283 6282 1
Qd 6032 6033 6284 6283 1
Qd 6033 6034 6285 6284 1
Qd 6034 6035 6286 6285 1
Qd 6035 6036 6287 6286 1
Qd 6036 6037 6288 6287 1
Qd 6037 6038 6289 6288 1
Qd 6038 6039 6290 6289 1
Qd 6039 6040 6291 6290 1
Qd 6040 6041 6292 6291 1
Qd 6041 6042 6293 6292 1
Qd 6042 6043 6294 6293 1
Qd 6043 6044 6295 6294 1
Qd 6044 6045 6296 6295 1
Qd 6045 6046 6297 6296 1
Qd 6046 6047 6298 6297 1
Qd 6047 6048 6299 6298 1
Qd 6048 6049 6300 6299 1
Qd 6049 6050 6301 6300 1
Qd 6050 6051 6302 6301 1
Qd 6051 6052 6303 6302 1
Qd 6052 6053 6304 6303 1
Qd 6053 6054 6305 6304 1
Qd 6054 6055 6306 6305 1
Qd 6055 6056 6307 6306 1
Qd 6056 6057 6308 6307 1
Qd 6057 6058 6309 6308 1
Qd 6058 6059 6310 6309 1
Qd 6059 6060 6311 6310 1
Qd 6060 6061 6312 6311 1
Qd 6061 6062 6313 6312 1
Qd 6062 6063 6314 6313 1
Qd 6063 6064 6315 6314 1
Qd 6064 6065 6316 6315 1
Qd 6065 6066 6317 6316 1
Qd 6066 6067 6318 6317 1
Qd 6067 6068 6319 6318 1
Qd 6068 6069 6320 6319 1
Qd 6069 6070 6321 6320 1
Qd 6070 6071 6322 6321 1
Qd 6071 6072 6323 6322 1
Qd 6072 6073 6324 6323 1
Qd 6073 6074 6325 6324 1
Qd 6074 6075 6326 6325 1
Qd 6075 6076 6327 6326 1
Qd 6076 6077 6328 6327 1
Qd 6077 6078 6329 6328 1
Qd 6078 6079 6330 6329 1
Qd 6079 6080 6331 6330 1
Qd 6080 6081 6332 6331 1
Qd 6081 6082 6333 6332 1
Qd 6082 6083 6334 6333 1
Qd 6083 6084 6335 6334 1
Qd 6084 6085 6336 6335 1
Qd 6085 6086 6337 6336 1
Qd 6086 6087 6338 6337 1
Qd 6087 6088 6339 6338 1
Qd 6088 6089 6340 6339 1
Qd 6089 6090 6341 6340 1
Qd 6090 6091 6342 6341 1
Qd 6091 6092 6343 6342 1
Qd 6092 6093 6344 6343 1
Qd 6093 6094 6345 6344 1
Qd 6094 6095 6346 6345 1
Qd 6095 6096 6347 6346 1
Qd 6096 6097 6348 6347 1
Qd 6097 6098 6349 6348 1
Qd 6098 6099 6350 6349 1
Qd 6099 6100 6351 6350 1
Qd 6100 6101 6352 6351 1
Qd 6101 6102 6353 6352 1
Qd 6102 6103 6354 6353 1
Qd 6103 6104 6355 6354 1
Qd 6104 6105 6356 6355 1
Qd 6105 6106 6357 6356 1
Qd 6106 6107 6358 6357 1
Qd 6107 6108 6359 6358 1
Qd 6108 6109 6360 6359 1
Qd 6109 6110 6361 6360 1
Qd 6110 6111 6362 6361 1
Qd 6111 6112 6363 6362 1
Qd 6112 6113 6364 6363 1
Qd 6113 6114 6365 6364 1
Qd 6114 6115 6366 6365 1
Qd 6115 6116 6367 6366 1
Qd 6116 6117 6368 6367 1
Qd 6117 6118 6369 6368 1
Qd 6118 6119 6370 6369 1
Qd 6119 6120 6371 6370 1
Qd 6120 6121 6372 6371 1
Qd 6121 6122 6373 6372 1
Qd 6122 6123 6374 6373 1
Qd 6123 6124 6375 6374 1
Qd 6124 6125 6376 6375 1
Qd 6125 6126 6377 6376 1
Qd 6126 6127 6378 6377 1
Qd 6127 6128 6379 6378 1
Qd 6128 6129 6380 6379 1
Qd 6129 6130 6381 6380 1
Qd 6130 6131 6382 6381 1
Qd 6131 6132 6383 6382 1
Qd 6132 6133 6384 6383 1
Qd 6133 6134 6385 6384 1
Qd 6134 6135 6386 6385 1
Qd 6135 6136 6387 6386 1
Qd 6136 6137 6388 6387 1
Qd 6137 6138 6389 6388 1
Qd 6138 6139 6390 6389 1
Qd 6139 6140 6391 6390 1
Qd 6140 6141 6392 6391 1
Qd 6141 6142 6393 6392 1
Qd 6142 6143 6394 6393 1
Qd 6143 6144 6395 6394 1
Qd 6144 6145 6396 6395 1
Qd 6145 6146 6397 6396 1
Qd 6146 6147 6398 6397 1
Qd 6147 6148 6399 6398 1
Qd 6148 6149 6400 6399 1
Qd 6149 6150 6401 6400 1
Qd 6150 6151 6402 6401 1
Qd 6151 6152 6403 6402 1
Qd 6152 6153 6404 6403 1
Qd 6153 6154 6405 6404 1
Qd 6154 6155 6406 6405 1
Qd 6155 6156 6407 6406 1
Qd 6156 6157 6408 6407 1
Qd 6157 6158 6409 6408 1
Qd 6158 6159 6410 6409 1
Qd 6159 6160 6411 6410 1
Qd 6160 6161 6412 6411 1
Qd 6161 6162 6413 6412 1
Qd 6162 6163 6414 6413 1
Qd 6163 6164 6415 6414 1
Qd 6164 6165 6416 6415 1
Qd 6165 6166 6417 6416 1
Qd 6166 6167 6418 6417 1
Qd 6167 6168 6419 6418 1
Qd 6168 6169 6420 6419 1
Qd 6169 6170 6421 6420 1
Qd 6170 6171 6422 6421 1
Qd 6171 6172 6423 6422 1
Qd 6172 6173 6424 6423 1
Qd 6173 6174 6425 6424 1
Qd 6174 6175 6426 6425 1
Qd 6175 6176 6427 6426 1
Qd 6176 6177 6428 6427 1
Qd 6177 6178 6429 6428 1
Qd 6178 6179 6430 6429 1
Qd 6179 6180 6431 6430 1
Qd 6180 6181 6432 6431 1
Qd 6181 6182 6433 6432 1
Qd 6182 6183 6434 6433 1
Qd 6183 6184 6435 6434 1
Qd 6184 6185 6436 6435 1
Qd 6185 6186 6437 6436 1
Qd 6186 6187 6438 6437 1
Qd 6187 6188 6439 6438 1
Qd 6188 6189 6440 6439 1
Qd 6189 6190 6441 6440 1
Qd 6190 6191 6442 6441 1
Qd 6191 6192 6443 6442 1
Qd 6192 6193 6444 6443 1
Qd 6193 6194 6445 6444 1
Qd 6194 6195 6446 6445 1
Qd 6195 6196 6447 6446 1
Qd 6196 6197 6448 6447 1
Qd 6197 6198 6449 6448 1
Qd 6198 6199 6450 6449 1
Qd 6199 6200 6451 6450 1
Qd 6200 6201 6452 6451 1
Qd 6201 6202 6453 6452 1
Qd 6202 6203 6454 6453 1
Qd 6203 6204 6455 6454 1
Qd 6204 6205 6456 6455 1
Qd 6205 6206 6457 6456 1
Qd 6206 6207 6458 6457 1
Qd 6207 6208 6459 6458 1
Qd 6208 6209 6460 6459 1
Qd 6209 6210 6461 6460 1
Qd 6210 6211 6462 6461 1
Qd 6211 6212 6463 6462 1
Qd 6212 6213 6464 6463 1
Qd 6213 6214 6465 6464 1
Qd 6214 6215 6466 6465 1
Qd 6215 6216 6467 6466 1
Qd 6216 6217 6468 6467 1
Qd 6217 6218 6469 6468 1
Qd 6218 6219 6470 6469 1
Qd 6219 6220 6471 6470 1
Qd 6220 6221 6472 6471 1
Qd 6221 6222 6473 6472 1
Qd 6222 6223 6474 6473 1
Qd 6223 6224 6475 6474 1
Qd 6224 6225 6476 6475 1
Qd 6225 6226 6477 6476 1
Qd 6226 6227 6478 6477 1
Qd 6227 6228 6479 6478 1
Qd 6228 6229 6480 6479 1
Qd 6229 6230 6481 6480 1
Qd 6230 6231 6482 6481 1
Qd 6231 6232 6483 6482 1
Qd 6232 6233 6484 6483 1
Qd 6233 6234 6485 6484 1
Qd 6234 6235 6486 6485 1
Qd 6235 6236 6487 6486 1
Qd 6236 6237 6488 6487 1
Qd 6237 6238 6489 6488 1
Qd 6238 6239 6490 6489 1
Qd 6239 6240 6491 6490 1
Qd 6240 6241 6492 6491 1
Qd 6241 6242 6493 6492 1
Qd 6242 6243 6494 6493 1
Qd 6243 6244 6495 6494 1
Qd 6244 6245 6496 6495 1
Qd 6245 6246 6497 6496 1
Qd 6246 6247 6498 6497 1
Qd 6247 6248 6499 6498 1
Qd 6248 6249 6500 6499 1
Qd 6249 6250 6501 6500 1
Qd 6250 6251 6502 6501 1
Qd 6251 6252 6503 6502 1
Qd 6252 6253 6504 6503 1
Qd 6253 6254 6505 6504 1
Qd 6254 6255 6506 6505 1
Qd 6255 6256 6507 6506 1
Qd 6256 6257 6508 6507 1
Qd 6257 6258 6509 6508 1
Qd 6258 6259 6510 6509 1
Qd 6259 6260 6511 6510 1
Qd 6260 6261 6512 6511 1
Qd 6261 6262 6513 6512 1
Qd 6262 6263 6514 6513 1
Qd 6263 6264 6515 6514 1
Qd 6264 6265 6516 6515 1
Qd 6265 6266 6517 6516 1
Qd 6266 6267 6518 6517 1
Qd 6267 6268 6519 6518 1
Qd 6268 6269 6520 6519 1
Qd 6269 6270 6521 6520 1
Qd 6270 6271 6522 6521 1
Qd 6271 6272 6523 6522 1
Qd 6272 6273 6524 6523 1
Qd 6273 6274 6525 6524 1
Qd 6275 6276 6527 6526 1
Qd 6276 6277 6528 6527 1
Qd 6277 6278 6529 6528 1
Qd 6278 6279 6530 6529 1
Qd 6279 6280 6531 6530 1
Qd 6280 6281 6532 6531 1
Qd 6281 6282 6533 6532 1
Qd 6282 6283 6534 6533 1
Qd 6283 6284 6535 6534 1
Qd 6284 6285 6536 6535 1
Qd 6285 6286 6537 6536 1
Qd 6286 6287 6538 6537 1
Qd 6287 6288 6539 6538 1
Qd 6288 6289 6540 6539 1
Qd 6289 6290 6541 6540 1
Qd 6290 6291 6542 6541 1
Qd 6291 6292 6543 6542 1
Qd 6292 6293 6544 6543 1
Qd 6293 6294 6545 6544 1
Qd 6294 6295 6546 6545 1
Qd 6295 6296 6547 6546 1
Qd 6296 6297 6548 6547 1
Qd 6297 6298 6549 6548 1
Qd 6298 6299 6550 6549 1
Qd 6299 6300 6551 6550 1
Qd 6300 6301 6552 6551 1
Qd 6301 6302 6553 6552 1
Qd 6302 6303 6554 6553 1
Qd 6303 6304 6555 6554 1
Qd 6304 6305 6556 6555 1
Qd 6305 6306 6557 6556 1
Qd 6306 6307 6558 6557 1
Qd 6307 6308 6559 6558 1
Qd 6308 6309 6560 6559 1
Qd 6309 6310 6561 6560 1
Qd 6310 6311 6562 6561 1
Qd 6311 6312 6563 6562 1
Qd 6312 6313 6564 6563 1
Qd 6313 6314 6565 6564 1
Qd 6314 6315 6566 6565 1
Qd 6315 6316 6567 6566 1
Qd 6316 6317 6568 6567 1
Qd 6317 6318 6569 6568 1
Qd 6318 6319 6570 6569 1
Qd 6319 6320 6571 6570 1
Qd 6320 6321 6572 6571 1
Qd 6321 6322 6573 6572 1
Qd 6322 6323 6574 6573 1
Qd 6323 6324 6575 6574 1
Qd 6324 6325 6576 6575 1
Qd 6325 6326 6577 6576 1
Qd 6326 6327 6578 6577 1
Qd 6327 6328 6579 6578 1
Qd 6328 6329 6580 6579 1
Qd 6329 6330 6581 6580 1
Qd 6330 6331 6582 6581 1
Qd 6331 6332 6583 6582 1
Qd 6332 6333 6584 6583 1
Qd 6333 6334 6585 6584 1
Qd 6334 6335 6586 6585 1
Qd 6335 6336 6587 6586 1
Qd 6336 6337 6588 6587 1
Qd 6337 6338 6589 6588 1
Qd 6338 6339 6590 6589 1
Qd 6339 6340 6591 6590 1
Qd 6340 6341 6592 6591 1
Qd 6341 6342 6593 6592 1
Qd 6342 6343 6594 6593 1
Qd 6343 6344 6595 6594 1
Qd 6344 6345 6596 6595 1
Qd 6345 6346 6597 6596 1
Qd 6346 6347 6598 6597 1
Qd 6347 6348 6599 6598 1
Qd 6348 6349 6600 6599 1
Qd 6349 6350 6601 6600 1
Qd 6350 6351 6602 6601 1
Qd 6351 6352 6603 6602 1
Qd 6352 6353 6604 6603 1
Qd 6353 6354 6605 6604 1
Qd 6354 6355 6606 6605 1
Qd 6355 6356 6607 6606 1
Qd 6356 6357 6608 6607 1
Qd 6357 6358 6609 6608 1
Qd 6358 6359 6610 6609 1
Qd 6359 6360 6611 6610 1
Qd 6360 6361 6612 6611 1
Qd 6361 6362 6613 6612 1
Qd 6362 6363 6614 6613 1
Qd 6363 6364 6615 6614 1
Qd 6364 6365 6616 6615 1
Qd 6365 6366 6617 6616 1
Qd 6366 6367 6618 6617 1
Qd 6367 6368 6619 6618 1
Qd 6368 6369 6620 6619 1
Qd 6369 6370 6621 6620 1
Qd 6370 6371 6622 6621 1
Qd 6371 6372 6623 6622 1
Qd 6372 6373 6624 6623 1
Qd 6373 6374 6625 6624 1
Qd 6374 6375 6626 6625 1
Qd 6375 6376 6627 6626 1
Qd 6376 6377 6628 6627 1
Qd 6377 6378 6629 6628 1
Qd 6378 6379 6630 6629 1
Qd 6379 6380 6631 6630 1
Qd 6380 6381 6632 6631 1
Qd 6381 6382 6633 6632 1
Qd 6382 6383 6634 6633 1
Qd 6383 6384 6635 6634 1
Qd 6384 6385 6636 6635 1
Qd 6385 6386 6637 6636 1
Qd 6386 6387 6638 6637 1
Qd 6387 6388 6639 6638 1
Qd 6388 6389 6640 6639 1
Qd 6389 6390 6641 6640 1
Qd 6390 6391 6642 6641 1
Qd 6391 6392 6643 6642 1
Qd 6392 6393 6644 6643 1
Qd 6393 6394 6645 6644 1
Qd 6394 6395 6646 6645 1
Qd 6395 6396 6647 6646 1
Qd 6396 6397 6648 6647 1
Qd 6397 6398 6649 6648 1
Qd 6398 6399 6650 6649 1
Qd 6399 6400 6651 6650 1
Qd 6400 6401 6652 6651 1
Qd 6401 6402 6653 6652 1
Qd 6402 6403 6654 6653 1
Qd 6403 6404 6655 6654 1
Qd 6404 6405 6656 6655 1
Qd 6405 6406 6657 6656 1
Qd 6406 6407 6658 6657 1
Qd 6407 6408 6659 6658 1
Qd 6408 6409 6660 6659 1
Qd 6409 6410 6661 6660 1
Qd 6410 6411 6662 6661 1
Qd 6411 6412 6663 6662 1
Qd 6412 6413 6664 6663 1
Qd 6413 6414 6665 6664 1
Qd 6414 6415 6666 6665 1
Qd 6415 6416 6667 6666 1
Qd 6416 6417 6668 6667 1
Qd 6417 6418 6669 6668 1
Qd 6418 6419 6670 6669 1
Qd 6419 6420 6671 6670 1
Qd 6420 6421 6672 6671 1
Qd 6421 6422 6673 6672 1
Qd 6422 6423 6674 6673 1
Qd 6423 6424 6675 6674 1
Qd 6424 6425 6676 6675 1
Qd 6425 6426 6677 6676 1
Qd 6426 6427 6678 6677 1
Qd 6427 6428 6679 6678 1
Qd 6428 6429 6680 6679 1
Qd 6429 6430 6681 6680 1
Qd 6430 6431 6682 6681 1
Qd 6431 6432 6683 6682 1
Qd 6432 6433 6684 6683 1
Qd 6433 6434 6685 6684 1
Qd 6434 6435 6686 6685 1
Qd 6435 6436 6687 6686 1
Qd 6436 6437 6688 6687 1
Qd 6437 6438 6689 6688 1
Qd 6438 6439 6690 6689 1
Qd 6439 6440 6691 6690 1
Qd 6440 6441 6692 6691 1
Qd 6441 6442 6693 6692 1
Qd 6442 6443 6694 6693 1
Qd 6443 6444 6695 6694 1
Qd 6444 6445 6696 6695 1
Qd 6445 6446 6697 6696 1
Qd 6446 6447 6698 6697 1
Qd 6447 6448 6699 6698 1
Qd 6448 6449 6700 6699 1
Qd 6449 6450 6701 6700 1
Qd 6450 6451 6702 6701 1
Qd 6451 6452 6703 6702 1
Qd 6452 6453 6704 6703 1
Qd 6453 6454 6705 6704 1
Qd 6454 6455 6706 6705 1
Qd 6455 6456 6707 6706 1
Qd 6456 6457 6708 6707 1
Qd 6457 6458 6709 6708 1
Qd 6458 6459 6710 6709 1
Qd 6459 6460 6711 6710 1
Qd 6460 6461 6712 6711 1
Qd 6461 6462 6713 6712 1
Qd 6462 6463 6714 6713 1
Qd 6463 6464 6715 6714 1
Qd 6464 6465 6716 6715 1
Qd 6465 6466 6717 6716 1
Qd 6466 6467 6718 6717 1
Qd 6467 6468 6719 6718 1
Qd 6468 6469 6720 6719 1
Qd 6469 6470 6721 6720 1
Qd 6470 6471 6722 6721 1
Qd 6471 6472 6723 6722 1
Qd 6472 6473 6724 6723 1
Qd 6473 6474 6725 6724 1
Qd 6474 6475 6726 6725 1
Qd 6475 6476 6727 6726 1
Qd 6476 6477 6728 6727 1
Qd 6477 6478 6729 6728 1
Qd 6478 6479 6730 6729 1
Qd 6479 6480 6731 6730 1
Qd 6480 6481 6732 6731 1
Qd 6481 6482 6733 6732 1
Qd 6482 6483 6734 6733 1
Qd 6483 6484 6735 6734 1
Qd 6484 6485 6736 6735 1
Qd 6485 6486 6737 6736 1
Qd 6486 6487 6738 6737 1
Qd 6487 6488 6739 6738 1
Qd 6488 6489 6740 6739 1
Qd 6489 6490 6741 6740 1
Qd 6490 6491 6742 6741 1
Qd 6491 6492 6743 6742 1
Qd 6492 6493 6744 6743 1
Qd 6493 6494 6745 6744 1
Qd 6494 6495 6746 6745 1
Qd 6495 6496 6747 6746 1
Qd 6496 6497 6748 6747 1
Qd 6497 6498 6749 6748 1
Qd 6498 6499 6750 6749 1
Qd 6499 6500 6751 6750 1
Qd 6500 6501 6752 6751 1
Qd 6501 6502 6753 6752 1
Qd 6502 6503 6754 6753 1
Qd 6503 6504 6755 6754 1
Qd 6504 6505 6756 6755 1
Qd 6505 6506 6757 6756 1
Qd 6506 6507 6758 6757 1
Qd 6507 6508 6759 6758 1
Qd 6508 6509 6760 6759 1
Qd 6509 6510 6761 6760 1
Qd 6510 6511 6762 6761 1
Qd 6511 6512 6763 6762 1
Qd 6512 6513 6764 6763 1
Qd 6513 6514 6765 6764 1
Qd 6514 6515 6766 6765 1
Qd 6515 6516 6767 6766 1
Qd 6516 6517 6768 6767 1
Qd 6517 6518 6769 6768 1
Qd 6518 6519 6770 6769 1
Qd 6519 6520 6771 6770 1
Qd 6520 6521 6772 6771 1
Qd 6521 6522 6773 6772 1
Qd 6522 6523 6774 6773 1
Qd 6523 6524 6775 6774 1
Qd 6524 6525 6776 6775 1
Qd 6526 6527 6778 6777 1
Qd 6527 6528 6779 6778 1
Qd 6528 6529 6780 6779 1
Qd 6529 6530 6781 6780 1
Qd 6530 6531 6782 6781 1
Qd 6531 6532 6783 6782 1
Qd 6532 6533 6784 6783 1
Qd 6533 6534 6785 6784 1
Qd 6534 6535 6786 6785 1
Qd 6535 6536 6787 6786 1
Qd 6536 6537 6788 6787 1
Qd 6537 6538 6789 6788 1
Qd 6538 6539 6790 6789 1
Qd 6539 6540 6791 6790 1
Qd 6540 6541 6792 6791 1
Qd 6541 6542 6793 6792 1
Qd 6542 6543 6794 6793 1
Qd 6543 6544 6795 6794 1
Qd 6544 6545 6796 6795 1
Qd 6545 6546 6797 6796 1
Qd 6546 6547 6798 6797 1
Qd 6547 6548 6799 6798 1
Qd 6548 6549 6800 6799 1
Qd 6549 6550 6801 6800 1
Qd 6550 6551 6802 6801 1
Qd 6551 6552 6803 6802 1
Qd 6552 6553 6804 6803 1
Qd 6553 6554 6805 6804 1
Qd 6554 6555 6806 6805 1
Qd 6555 6556 6807 6806 1
Qd 6556 6557 6808 6807 1
Qd 6557 6558 6809 6808 1
Qd 6558 6559 6810 6809 1
Qd 6559 6560 6811 6810 1
Qd 6560 6561 6812 6811 1
Qd 6561 6562 6813 6812 1
Qd 6562 6563 6814 6813 1
Qd 6563 6564 6815 6814 1
Qd 6564 6565 6816 6815 1
Qd 6565 6566 6817 6816 1
Qd 6566 6567 6818 6817 1
Qd 6567 6568 6819 6818 1
Qd 6568 6569 6820 6819 1
Qd 6569 6570 6821 6820 1
Qd 6570 6571 6822 6821 1
Qd 6571 6572 6823 6822 1
Qd 6572 6573 6824 6823 1
Qd 6573 6574 6825 6824 1
Qd 6574 6575 6826 6825 1
Qd 6575 6576 6827 6826 1
Qd 6576 6577 6828 6827 1
Qd 6577 6578 6829 6828 1
Qd 6578 6579 6830 6829 1
Qd 6579 6580 6831 6830 1
Qd 6580 6581 6832 6831 1
Qd 6581 6582 6833 6832 1
Qd 6582 6583 6834 6833 1
Qd 6583 6584 6835 6834 1
Qd 6584 6585 6836 6835 1
Qd 6585 6586 6837 6836 1
Qd 6586 6587 6838 6837 1
Qd 6587 6588 6839 6838 1
Qd 6588 6589 6840 6839 1
Qd 6589 6590 6841 6840 1
Qd 6590 6591 6842 6841 1
Qd 6591 6592 6843 6842 1
Qd 6592 6593 6844 6843 1
Qd 6593 6594 6845 6844 1
Qd 6594 6595 6846 6845 1
Qd 6595 6596 6847 6846 1
Qd 6596 6597 6848 6847 1
Qd 6597 6598 6849 6848 1
Qd 6598 6599 6850 6849 1
Qd 6599 6600 6851 6850 1
Qd 6600 6601 6852 6851 1
Qd 6601 6602 6853 6852 1
Qd 6602 6603 6854 6853 1
Qd 6603 6604 6855 6854 1
Qd 6604 6605 6856 6855 1
Qd 6605 6606 6857 6856 1
Qd 6606 6607 6858 6857 1
Qd 6607 6608 6859 6858 1
Qd 6608 6609 6860 6859 1
Qd 6609 6610 6861 6860 1
Qd 6610 6611 6862 6861 1
Qd 6611 6612 6863 6862 1
Qd 6612 6613 6864 6863 1
Qd 6613 6614 6865 6864 1
Qd 6614 6615 6866 6865 1
Qd 6615 6616 6867 6866 1
Qd 6616 6617 6868 6867 1
Qd 6617 6618 6869 6868 1
Qd 6618 6619 6870 6869 1
Qd 6619 6620 6871 6870 1
Qd 6620 6621 6872 6871 1
Qd 6621 6622 6873 6872 1
Qd 6622 6623 6874 6873 1
Qd 6623 6624 6875 6874 1
Qd 6624 6625 6876 6875 1
Qd 6625 6626 6877 6876 1
Qd 6626 6627 6878 6877 1
Qd 6627 6628 6879 6878 1
Qd 6628 6629 6880 6879 1
Qd 6629 6630 6881 6880 1
Qd 6630 6631 6882 6881 1
Qd 6631 6632 6883 6882 1
Qd 6632 6633 6884 6883 1
Qd 6633 6634 6885 6884 1
Qd 6634 6635 6886 6885 1
Qd 6635 6636 6887 6886 1
Qd 6636 6637 6888 6887 1
Qd 6637 6638 6889 6888 1
Qd 6638 6639 6890 6889 1
Qd 6639 6640 6891 6890 1
Qd 6640 6641 6892 6891 1
Qd 6641 6642 6893 6892 1
Qd 6642 6643 6894 6893 1
Qd 6643 6644 6895 6894 1
Qd 6644 6645 6896 6895 1
Qd 6645 6646 6897 6896 1
Qd 6646 6647 6898 6897 1
Qd 6647 6648 6899 6898 1
Qd 6648 6649 6900 6899 1
Qd 6649 6650 6901 6900 1
Qd 6650 6651 6902 6901 1
Qd 6651 6652 6903 6902 1
Qd 6652 6653 6904 6903 1
Qd 6653 6654 6905 6904 1
Qd 6654 6655 6906 6905 1
Qd 6655 6656 6907 6906 1
Qd 6656 6657 6908 6907 1
Qd 6657 6658 6909 6908 1
Qd 6658 6659 6910 6909 1
Qd 6659 6660 6911 6910 1
Qd 6660 6661 6912 6911 1
Qd 6661 6662 6913 6912 1
Qd 6662 6663 6914 6913 1
Qd 6663 6664 6915 6914 1
Qd 6664 6665 6916 6915 1
Qd 6665 6666 6917 6916 1
Qd 6666 6667 6918 6917 1
Qd 6667 6668 6919 6918 1
Qd 6668 6669 6920 6919 1
Qd 6669 6670 6921 6920 1
Qd 6670 6671 6922 6921 1
Qd 6671 6672 6923 6922 1
Qd 6672 6673 6924 6923 1
Qd 6673 6674 6925 6924 1
Qd 6674 6675 6926 6925 1
Qd 6675 6676 6927 6926 1
Qd 6676 6677 6928 6927 1
Qd 6677 6678 6929 6928 1
Qd 6678 6679 6930 6929 1
Qd 6679 6680 6931 6930 1
Qd 6680 6681 6932 6931 1
Qd 6681 6682 6933 6932 1
Qd 6682 6683 6934 6933 1
Qd 6683 6684 6935 6934 1
Qd 6684 6685 6936 6935 1
Qd 6685 6686 6937 6936 1
Qd 6686 6687 6938 6937 1
Qd 6687 6688 6939 6938 1
Qd 6688 6689 6940 6939 1
Qd 6689 6690 6941 6940 1
Qd 6690 6691 6942 6941 1
Qd 6691 6692 6943 6942 1
Qd 6692 6693 6944 6943 1
Qd 6693 6694 6945 6944 1
Qd 6694 6695 6946 6945 1
Qd 6695 6696 6947 6946 1
Qd 6696 6697 6948 6947 1
Qd 6697 6698 6949 6948 1
Qd 6698 6699 6950 6949 1
Qd 6699 6700 6951 6950 1
Qd 6700 6701 6952 6951 1
Qd 6701 6702 6953 6952 1
Qd 6702 6703 6954 6953 1
Qd 6703 6704 6955 6954 1
Qd 6704 6705 6956 6955 1
Qd 6705 6706 6957 6956 1
Qd 6706 6707 6958 6957 1
Qd 6707 6708 6959 6958 1
Qd 6708 6709 6960 6959 1
Qd 6709 6710 6961 6960 1
Qd 6710 6711 6962 6961 1
Qd 6711 6712 6963 6962 1
Qd 6712 6713 6964 6963 1
Qd 6713 6714 6965 6964 1
Qd 6714 6715 6966 6965 1
Qd 6715 6716 6967 6966 1
Qd 6716 6717 6968 6967 1
Qd 6717 6718 6969 6968 1
Qd 6718 6719 6970 6969 1
Qd 6719 6720 6971 6970 1
Qd 6720 6721 6972 6971 1
Qd 6721 6722 6973 6972 1
Qd 6722 6723 6974 6973 1
Qd 6723 6724 6975 6974 1
Qd 6724 6725 6976 6975 1
Qd 6725 6726 6977 6976 1
Qd 6726 6727 6978 6977 1
Qd 6727 6728 6979 6978 1
Qd 6728 6729 6980 6979 1
Qd 6729 6730 6981 6980 1
Qd 6730 6731 6982 6981 1
Qd 6731 6732 6983 6982 1
Qd 6732 6733 6984 6983 1
Qd 6733 6734 6985 6984 1
Qd 6734 6735 6986 6985 1
Qd 6735 6736 6987 6986 1
Qd 6736 6737 6988 6987 1
Qd 6737 6738 6989 6988 1
Qd 6738 6739 6990 6989 1
Qd 6739 6740 6991 6990 1
Qd 6740 6741 6992 6991 1
Qd 6741 6742 6993 6992 1
Qd 6742 6743 6994 6993 1
Qd 6743 6744 6995 6994 1
Qd 6744 6745 6996 6995 1
Qd 6745 6746 6997 6996 1
Qd 6746 6747 6998 6997 1
Qd 6747 6748 6999 6998 1
Qd 6748 6749 7000 6999 1
Qd 6749 6750 7001 7000 1
Qd 6750 6751 7002 7001 1
Qd 6751 6752 7003 7002 1
Qd 6752 6753 7004 7003 1
Qd 6753 6754 7005 7004 1
Qd 6754 6755 7006 7005 1
Qd 6755 6756 7007 7006 1
Qd 6756 6757 7008 7007 1
Qd 6757 6758 7009 7008 1
Qd 6758 6759 7010 7009 1
Qd 6759 6760 7011 7010 1
Qd 6760 6761 7012 7011 1
Qd 6761 6762 7013 7012 1
Qd 6762 6763 7014 7013 1
Qd 6763 6764 7015 7014 1
Qd 6764 6765 7016 7015 1
Qd 6765 6766 7017 7016 1
Qd 6766 6767 7018 7017 1
Qd 6767 6768 7019 7018 1
Qd 6768 6769 7020 7019 1
Qd 6769 6770 7021 7020 1
Qd 6770 6771 7022 7021 1
Qd 6771 6772 7023 7022 1
Qd 6772 6773 7024 7023 1
Qd 6773 6774 7025 7024 1
Qd 6774 6775 7026 7025 1
Qd 6775 6776 7027 7026 1
Qd 6777 6778 7029 7028 1
Qd 6778 6779 7030 7029 1
Qd 6779 6780 7031 7030 1
Qd 6780 6781 7032 7031 1
Qd 6781 6782 7033 7032 1
Qd 6782 6783 7034 7033 1
Qd 6783 6784 7035 7034 1
Qd 6784 6785 7036 7035 1
Qd 6785 6786 7037 7036 1
Qd 6786 6787 7038 7037 1
Qd 6787 6788 7039 7038 1
Qd 6788 6789 7040 7039 1
Qd 6789 6790 7041 7040 1
Qd 6790 6791 7042 7041 1
Qd 6791 6792 7043 7042 1
Qd 6792 6793 7044 7043 1
Qd 6793 6794 7045 7044 1
Qd 6794 6795 7046 7045 1
Qd 6795 6796 7047 7046 1
Qd 6796 6797 7048 7047 1
Qd 6797 6798 7049 7048 1
Qd 6798 6799 7050 7049 1
Qd 6799 6800 7051 7050 1
Qd 6800 6801 7052 7051 1
Qd 6801 6802 7053 7052 1
Qd 6802 6803 7054 7053 1
Qd 6803 6804 7055 7054 1
Qd 6804 6805 7056 7055 1
Qd 6805 6806 7057 7056 1
Qd 6806 6807 7058 7057 1
Qd 6807 6808 7059 7058 1
Qd 6808 6809 7060 7059 1
Qd 6809 6810 7061 7060 1
Qd 6810 6811 7062 7061 1
Qd 6811 6812 7063 7062 1
Qd 6812 6813 7064 7063 1
Qd 6813 6814 7065 7064 1
Qd 6814 6815 7066 7065 1
Qd 6815 6816 7067 7066 1
Qd 6816 6817 7068 7067 1
Qd 6817 6818 7069 7068 1
Qd 6818 6819 7070 7069 1
Qd 6819 6820 7071 7070 1
Qd 6820 6821 7072 7071 1
Qd 6821 6822 7073 7072 1
Qd 6822 6823 7074 7073 1
Qd 6823 6824 7075 7074 1
Qd 6824 6825 7076 7075 1
Qd 6825 6826 7077 7076 1
Qd 6826 6827 7078 7077 1
Qd 6827 6828 7079 7078 1
Qd 6828 6829 7080 7079 1
Qd 6829 6830 7081 7080 1
Qd 6830 6831 7082 7081 1
Qd 6831 6832 7083 7082 1
Qd 6832 6833 7084 7083 1
Qd 6833 6834 7085 7084 1
Qd 6834 6835 7086 7085 1
Qd 6835 6836 7087 7086 1
Qd 6836 6837 7088 7087 1
Qd 6837 6838 7089 7088 1
Qd 6838 6839 7090 7089 1
Qd 6839 6840 7091 7090 1
Qd 6840 6841 7092 7091 1
Qd 6841 6842 7093 7092 1
Qd 6842 6843 7094 7093 1
Qd 6843 6844 7095 7094 1
Qd 6844 6845 7096 7095 1
Qd 6845 6846 7097 7096 1
Qd 6846 6847 7098 7097 1
Qd 6847 6848 7099 7098 1
Qd 6848 6849 7100 7099 1
Qd 6849 6850 7101 7100 1
Qd 6850 6851 7102 7101 1
Qd 6851 6852 7103 7102 1
Qd 6852 6853 7104 7103 1
Qd 6853 6854 7105 7104 1
Qd 6854 6855 7106 7105 1
Qd 6855 6856 7107 7106 1
Qd 6856 6857 7108 7107 1
Qd 6857 6858 7109 7108 1
Qd 6858 6859 7110 7109 1
Qd 6859 6860 7111 7110 1
Qd 6860 6861 7112 7111 1
Qd 6861 6862 7113 7112 1
Qd 6862 6863 7114 7113 1
Qd 6863 6864 7115 7114 1
Qd 6864 6865 7116 7115 1
Qd 6865 6866 7117 7116 1
Qd 6866 6867 7118 7117 1
Qd 6867 6868 7119 7118 1
Qd 6868 6869 7120 7119 1
Qd 6869 6870 7121 7120 1
Qd 6870 6871 7122 7121 1
Qd 6871 6872 7123 7122 1
Qd 6872 6873 7124 7123 1
Qd 6873 6874 7125 7124 1
Qd 6874 6875 7126 7125 1
Qd 6875 6876 7127 7126 1
Qd 6876 6877 7128 7127 1
Qd 6877 6878 7129 7128 1
Qd 6878 6879 7130 7129 1
Qd 6879 6880 7131 7130 1
Qd 6880 6881 7132 7131 1
Qd 6881 6882 7133 7132 1
Qd 6882 6883 7134 7133 1
Qd 6883 6884 7135 7134 1
Qd 6884 6885 7136 7135 1
Qd 6885 6886 7137 7136 1
Qd 6886 6887 7138 7137 1
Qd 6887 6888 7139 7138 1
Qd 6888 6889 7140 7139 1
Qd 6889 6890 7141 7140 1
Qd 6890 6891 7142 7141 1
Qd 6891 6892 7143 7142 1
Qd 6892 6893 7144 7143 1
Qd 6893 6894 7145 7144 1
Qd 6894 6895 7146 7145 1
Qd 6895 6896 7147 7146 1
Qd 6896 6897 7148 7147 1
Qd 6897 6898 7149 7148 1
Qd 6898 6899 7150 7149 1
Qd 6899 6900 7151 7150 1
Qd 6900 6901 7152 7151 1
Qd 6901 6902 7153 7152 1
Qd 6902 6903 7154 7153 1
Qd 6903 6904 7155 7154 1
Qd 6904 6905 7156 7155 1
Qd 6905 6906 7157 7156 1
Qd 6906 6907 7158 7157 1
Qd 6907 6908 7159 7158 1
Qd 6908 6909 7160 7159 1
Qd 6909 6910 7161 7160 1
Qd 6910 6911 7162 7161 1
Qd 6911 6912 7163 7162 1
Qd 6912 6913 7164 7163 1
Qd 6913 6914 7165 7164 1
Qd 6914 6915 7166 7165 1
Qd 6915 6916 7167 7166 1
Qd 6916 6917 7168 7167 1
Qd 6917 6918 7169 7168 1
Qd 6918 6919 7170 7169 1
Qd 6919 6920 7171 7170 1
Qd 6920 6921 7172 7171 1
Qd 6921 6922 7173 7172 1
Qd 6922 6923 7174 7173 1
Qd 6923 6924 7175 7174 1
Qd 6924 6925 7176 7175 1
Qd 6925 6926 7177 7176 1
Qd 6926 6927 7178 7177 1
Qd 6927 6928 7179 7178 1
Qd 6928 6929 7180 7179 1
Qd 6929 6930 7181 7180 1
Qd 6930 6931 7182 7181 1
Qd 6931 6932 7183 7182 1
Qd 6932 6933 7184 7183 1
Qd 6933 6934 7185 7184 1
Qd 6934 6935 7186 7185 1
Qd 6935 6936 7187 7186 1
Qd 6936 6937 7188 7187 1
Qd 6937 6938 7189 7188 1
Qd 6938 6939 7190 7189 1
Qd 6939 6940 7191 7190 1
Qd 6940 6941 7192 7191 1
Qd 6941 6942 7193 7192 1
Qd 6942 6943 7194 7193 1
Qd 6943 6944 7195 7194 1
Qd 6944 6945 7196 7195 1
Qd 6945 6946 7197 7196 1
Qd 6946 6947 7198 7197 1
Qd 6947 6948 7199 7198 1
Qd 6948 6949 7200 7199 1
Qd 6949 6950 7201 7200 1
Qd 6950 6951 7202 7201 1
Qd 6951 6952 7203 7202 1
Qd 6952 6953 7204 7203 1
Qd 6953 6954 7205 7204 1
Qd 6954 6955 7206 7205 1
Qd 6955 6956 7207 7206 1
Qd 6956 6957 7208 7207 1
Qd 6957 6958 7209 7208 1
Qd 6958 6959 7210 7209 1
Qd 6959 6960 7211 7210 1
Qd 6960 6961 7212 7211 1
Qd 6961 6962 7213 7212 1
Qd 6962 6963 7214 7213 1
Qd 6963 6964 7215 7214 1
Qd 6964 6965 7216 7215 1
Qd 6965 6966 7217 7216 1
Qd 6966 6967 7218 7217 1
Qd 6967 6968 7219 7218 1
Qd 6968 6969 7220 7219 1
Qd 6969 6970 7221 7220 1
Qd 6970 6971 7222 7221 1
Qd 6971 6972 7223 7222 1
Qd 6972 6973 7224 7223 1
Qd 6973 6974 7225 7224 1
Qd 6974 6975 7226 7225 1
Qd 6975 6976 7227 7226 1
Qd 6976 6977 7228 7227 1
Qd 6977 6978 7229 7228 1
Qd 6978 6979 7230 7229 1
Qd 6979 6980 7231 7230 1
Qd 6980 6981 7232 7231 1
Qd 6981 6982 7233 7232 1
Qd 6982 6983 7234 7233 1
Qd 6983 6984 7235 7234 1
Qd 6984 6985 7236 7235 1
Qd 6985 6986 7237 7236 1
Qd 6986 6987 7238 7237 1
Qd 6987 6988 7239 7238 1
Qd 6988 6989 7240 7239 1
Qd 6989 6990 7241 7240 1
Qd 6990 6991 7242 7241 1
Qd 6991 6992 7243 7242 1
Qd 6992 6993 7244 7243 1
Qd 6993 6994 7245 7244 1
Qd 6994 6995 7246 7245 1
Qd 6995 6996 7247 7246 1
Qd 6996 6997 7248 7247 1
Qd 6997 6998 7249 7248 1
Qd 6998 6999 7250 7249 1
Qd 6999 7000 7251 7250 1
Qd 7000 7001 7252 7251 1
Qd 7001 7002 7253 7252 1
Qd 7002 7003 7254 7253 1
Qd 7003 7004 7255 7254 1
Qd 7004 7005 7256 7255 1
Qd 7005 7006 7257 7256 1
Qd 7006 7007 7258 7257 1
Qd 7007 7008 7259 7258 1
Qd 7008 7009 7260 7259 1
Qd 7009 7010 7261 7260 1
Qd 7010 7011 7262 7261 1
Qd 7011 7012 7263 7262 1
Qd 7012 7013 7264 7263 1
Qd 7013 7014 7265 7264 1
Qd 7014 7015 7266 7265 1
Qd 7015 7016 7267 7266 1
Qd 7016 7017 7268 7267 1
Qd 7017 7018 7269 7268 1
Qd 7018 7019 7270 7269 1
Qd 7019 7020 7271 7270 1
Qd 7020 7021 7272 7271 1
Qd 7021 7022 7273 7272 1
Qd 7022 7023 7274 7273 1
Qd 7023 7024 7275 7274 1
Qd 7024 7025 7276 7275 1
Qd 7025 7026 7277 7276 1
Qd 7026 7027 7278 7277 1
Qd 7028 7029 7280 7279 1
Qd 7029 7030 7281 7280 1
Qd 7030 7031 7282 7281 1
Qd 7031 7032 7283 7282 1
Qd 7032 7033 7284 7283 1
Qd 7033 7034 7285 7284 1
Qd 7034 7035 7286 7285 1
Qd 7035 7036 7287 7286 1
Qd 7036 7037 7288 7287 1
Qd 7037 7038 7289 7288 1
Qd 7038 7039 7290 7289 1
Qd 7039 7040 7291 7290 1
Qd 7040 7041 7292 7291 1
Qd 7041 7042 7293 7292 1
Qd 7042 7043 7294 7293 1
Qd 7043 7044 7295 7294 1
Qd 7044 7045 7296 7295 1
Qd 7045 7046 7297 7296 1
Qd 7046 7047 7298 7297 1
Qd 7047 7048 7299 7298 1
Qd 7048 7049 7300 7299 1
Qd 7049 7050 7301 7300 1
Qd 7050 7051 7302 7301 1
Qd 7051 7052 7303 7302 1
Qd 7052 7053 7304 7303 1
Qd 7053 7054 7305 7304 1
Qd 7054 7055 7306 7305 1
Qd 7055 7056 7307 7306 1
Qd 7056 7057 7308 7307 1
Qd 7057 7058 7309 7308 1
Qd 7058 7059 7310 7309 1
Qd 7059 7060 7311 7310 1
Qd 7060 7061 7312 7311 1
Qd 7061 7062 7313 7312 1
Qd 7062 7063 7314 7313 1
Qd 7063 7064 7315 7314 1
Qd 7064 7065 7316 7315 1
Qd 7065 7066 7317 7316 1
Qd 7066 7067 7318 7317 1
Qd 7067 7068 7319 7318 1
Qd 7068 7069 7320 7319 1
Qd 7069 7070 7321 7320 1
Qd 7070 7071 7322 7321 1
Qd 7071 7072 7323 7322 1
Qd 7072 7073 7324 7323 1
Qd 7073 7074 7325 7324 1
Qd 7074 7075 7326 7325 1
Qd 7075 7076 7327 7326 1
Qd 7076 7077 7328 7327 1
Qd 7077 7078 7329 7328 1
Qd 7078 7079 7330 7329 1
Qd 7079 7080 7331 7330 1
Qd 7080 7081 7332 7331 1
Qd 7081 7082 7333 7332 1
Qd 7082 7083 7334 7333 1
Qd 7083 7084 7335 7334 1
Qd 7084 7085 7336 7335 1
Qd 7085 7086 7337 7336 1
Qd 7086 7087 7338 7337 1
Qd 7087 7088 7339 7338 1
Qd 7088 7089 7340 7339 1
Qd 7089 7090 7341 7340 1
Qd 7090 7091 7342 7341 1
Qd 7091 7092 7343 7342 1
Qd 7092 7093 7344 7343 1
Qd 7093 7094 7345 7344 1
Qd 7094 7095 7346 7345 1
Qd 7095 7096 7347 7346 1
Qd 7096 7097 7348 7347 1
Qd 7097 7098 7349 7348 1
Qd 7098 7099 7350 7349 1
Qd 7099 7100 7351 7350 1
Qd 7100 7101 7352 7351 1
Qd 7101 7102 7353 7352 1
Qd 7102 7103 7354 7353 1
Qd 7103 7104 7355 7354 1
Qd 7104 7105 7356 7355 1
Qd 7105 7106 7357 7356 1
Qd 7106 7107 7358 7357 1
Qd 7107 7108 7359 7358 1
Qd 7108 7109 7360 7359 1
Qd 7109 7110 7361 7360 1
Qd 7110 7111 7362 7361 1
Qd 7111 7112 7363 7362 1
Qd 7112 7113 7364 7363 1
Qd 7113 7114 7365 7364 1
Qd 7114 7115 7366 7365 1
Qd 7115 7116 7367 7366 1
Qd 7116 7117 7368 7367 1
Qd 7117 7118 7369 7368 1
Qd 7118 7119 7370 7369 1
Qd 7119 7120 7371 7370 1
Qd 7120 7121 7372 7371 1
Qd 7121 7122 7373 7372 1
Qd 7122 7123 7374 7373 1
Qd 7123 7124 7375 7374 1
Qd 7124 7125 7376 7375 1
Qd 7125 7126 7377 7376 1
Qd 7126 7127 7378 7377 1
Qd 7127 7128 7379 7378 1
Qd 7128 7129 7380 7379 1
Qd 7129 7130 7381 7380 1
Qd 7130 7131 7382 7381 1
Qd 7131 7132 7383 7382 1
Qd 7132 7133 7384 7383 1
Qd 7133 7134 7385 7384 1
Qd 7134 7135 7386 7385 1
Qd 7135 7136 7387 7386 1
Qd 7136 7137 7388 7387 1
Qd 7137 7138 7389 7388 1
Qd 7138 7139 7390 7389 1
Qd 7139 7140 7391 7390 1
Qd 7140 7141 7392 7391 1
Qd 7141 7142 7393 7392 1
Qd 7142 7143 7394 7393 1
Qd 7143 7144 7395 7394 1
Qd 7144 7145 7396 7395 1
Qd 7145 7146 7397 7396 1
Qd 7146 7147 7398 7397 1
Qd 7147 7148 7399 7398 1
Qd 7148 7149 7400 7399 1
Qd 7149 7150 7401 7400 1
Qd 7150 7151 7402 7401 1
Qd 7151 7152 7403 7402 1
Qd 7152 7153 7404 7403 1
Qd 7153 7154 7405 7404 1
Qd 7154 7155 7406 7405 1
Qd 7155 7156 7407 7406 1
Qd 7156 7157 7408 7407 1
Qd 7157 7158 7409 7408 1
Qd 7158 7159 7410 7409 1
Qd 7159 7160 7411 7410 1
Qd 7160 7161 7412 7411 1
Qd 7161 7162 7413 7412 1
Qd 7162 7163 7414 7413 1
Qd 7163 7164 7415 7414 1
Qd 7164 7165 7416 7415 1
Qd 7165 7166 7417 7416 1
Qd 7166 7167 7418 7417 1
Qd 7167 7168 7419 7418 1
Qd 7168 7169 7420 7419 1
Qd 7169 7170 7421 7420 1
Qd 7170 7171 7422 7421 1
Qd 7171 7172 7423 7422 1
Qd 7172 7173 7424 7423 1
Qd 7173 7174 7425 7424 1
Qd 7174 7175 7426 7425 1
Qd 7175 7176 7427 7426 1
Qd 7176 7177 7428 7427 1
Qd 7177 7178 7429 7428 1
Qd 7178 7179 7430 7429 1
Qd 7179 7180 7431 7430 1
Qd 7180 7181 7432 7431 1
Qd 7181 7182 7433 7432 1
Qd 7182 7183 7434 7433 1
Qd 7183 7184 7435 7434 1
Qd 7184 7185 7436 7435 1
Qd 7185 7186 7437 7436 1
Qd 7186 7187 7438 7437 1
Qd 7187 7188 7439 7438 1
Qd 7188 7189 7440 7439 1
Qd 7189 7190 7441 7440 1
Qd 7190 7191 7442 7441 1
Qd 7191 7192 7443 7442 1
Qd 7192 7193 7444 7443 1
Qd 7193 7194 7445 7444 1
Qd 7194 7195 7446 7445 1
Qd 7195 7196 7447 7446 1
Qd 7196 7197 7448 7447 1
Qd 7197 7198 7449 7448 1
Qd 7198 7199 7450 7449 1
Qd 7199 7200 7451 7450 1
Qd 7200 7201 7452 7451 1
Qd 7201 7202 7453 7452 1
Qd 7202 7203 7454 7453 1
Qd 7203 7204 7455 7454 1
Qd 7204 7205 7456 7455 1
Qd 7205 7206 7457 7456 1
Qd 7206 7207 7458 7457 1
Qd 7207 7208 7459 7458 1
Qd 7208 7209 7460 7459 1
Qd 7209 7210 7461 7460 1
Qd 7210 7211 7462 7461 1
Qd 7211 7212 7463 7462 1
Qd 7212 7213 7464 7463 1
Qd 7213 7214 7465 7464 1
Qd 7214 7215 7466 7465 1
Qd 7215 7216 7467 7466 1
Qd 7216 7217 7468 7467 1
Qd 7217 7218 7469 7468 1
Qd 7218 7219 7470 7469 1
Qd 7219 7220 7471 7470 1
Qd 7220 7221 7472 7471 1
Qd 7221 7222 7473 7472 1
Qd 7222 7223 7474 7473 1
Qd 7223 7224 7475 7474 1
Qd 7224 7225 7476 7475 1
Qd 7225 7226 7477 7476 1
Qd 7226 7227 7478 7477 1
Qd 7227 7228 7479 7478 1
Qd 7228 7229 7480 7479 1
Qd 7229 7230 7481 7480 1
Qd 7230 7231 7482 7481 1
Qd 7231 7232 7483 7482 1
Qd 7232 7233 7484 7483 1
Qd 7233 7234 7485 7484 1
Qd 7234 7235 7486 7485 1
Qd 7235 7236 7487 7486 1
Qd 7236 7237 7488 7487 1
Qd 7237 7238 7489 7488 1
Qd 7238 7239 7490 7489 1
Qd 7239 7240 7491 7490 1
Qd 7240 7241 7492 7491 1
Qd 7241 7242 7493 7492 1
Qd 7242 7243 7494 7493 1
Qd 7243 7244 7495 7494 1
Qd 7244 7245 7496 7495 1
Qd 7245 7246 7497 7496 1
Qd 7246 7247 7498 7497 1
Qd 7247 7248 7499 7498 1
Qd 7248 7249 7500 7499 1
Qd 7249 7250 7501 7500 1
Qd 7250 7251 7502 7501 1
Qd 7251 7252 7503 7502 1
Qd 7252 7253 7504 7503 1
Qd 7253 7254 7505 7504 1
Qd 7254 7255 7506 7505 1
Qd 7255 7256 7507 7506 1
Qd 7256 7257 7508 7507 1
Qd 7257 7258 7509 7508 1
Qd 7258 7259 7510 7509 1
Qd 7259 7260 7511 7510 1
Qd 7260 7261 7512 7511 1
Qd 7261 7262 7513 7512 1
Qd 7262 7263 7514 7513 1
Qd 7263 7264 7515 7514 1
Qd 7264 7265 7516 7515 1
Qd 7265 7266 7517 7516 1
Qd 7266 7267 7518 7517 1
Qd 7267 7268 7519 7518 1
Qd 7268 7269 7520 7519 1
Qd 7269 7270 7521 7520 1
Qd 7270 7271 7522 7521 1
Qd 7271 7272 7523 7522 1
Qd 7272 7273 7524 7523 1
Qd 7273 7274 7525 7524 1
Qd 7274 7275 7526 7525 1
Qd 7275 7276 7527 7526 1
Qd 7276 7277 7528 7527 1
Qd 7277 7278 7529 7528 1
Qd 7279 7280 7531 7530 1
Qd 7280 7281 7532 7531 1
Qd 7281 7282 7533 7532 1
Qd 7282 7283 7534 7533 1
Qd 7283 7284 7535 7534 1
Qd 7284 7285 7536 7535 1
Qd 7285 7286 7537 7536 1
Qd 7286 7287 7538 7537 1
Qd 7287 7288 7539 7538 1
Qd 7288 7289 7540 7539 1
Qd 7289 7290 7541 7540 1
Qd 7290 7291 7542 7541 1
Qd 7291 7292 7543 7542 1
Qd 7292 7293 7544 7543 1
Qd 7293 7294 7545 7544 1
Qd 7294 7295 7546 7545 1
Qd 7295 7296 7547 7546 1
Qd 7296 7297 7548 7547 1
Qd 7297 7298 7549 7548 1
Qd 7298 7299 7550 7549 1
Qd 7299 7300 7551 7550 1
Qd 7300 7301 7552 7551 1
Qd 7301 7302 7553 7552 1
Qd 7302 7303 7554 7553 1
Qd 7303 7304 7555 7554 1
Qd 7304 7305 7556 7555 1
Qd 7305 7306 7557 7556 1
Qd 7306 7307 7558 7557 1
Qd 7307 7308 7559 7558 1
Qd 7308 7309 7560 7559 1
Qd 7309 7310 7561 7560 1
Qd 7310 7311 7562 7561 1
Qd 7311 7312 7563 7562 1
Qd 7312 7313 7564 7563 1
Qd 7313 7314 7565 7564 1
Qd 7314 7315 7566 7565 1
Qd 7315 7316 7567 7566 1
Qd 7316 7317 7568 7567 1
Qd 7317 7318 7569 7568 1
Qd 7318 7319 7570 7569 1
Qd 7319 7320 7571 7570 1
Qd 7320 7321 7572 7571 1
Qd 7321 7322 7573 7572 1
Qd 7322 7323 7574 7573 1
Qd 7323 7324 7575 7574 1
Qd 7324 7325 7576 7575 1
Qd 7325 7326 7577 7576 1
Qd 7326 7327 7578 7577 1
Qd 7327 7328 7579 7578 1
Qd 7328 7329 7580 7579 1
Qd 7329 7330 7581 7580 1
Qd 7330 7331 7582 7581 1
Qd 7331 7332 7583 7582 1
Qd 7332 7333 7584 7583 1
Qd 7333 7334 7585 7584 1
Qd 7334 7335 7586 7585 1
Qd 7335 7336 7587 7586 1
Qd 7336 7337 7588 7587 1
Qd 7337 7338 7589 7588 1
Qd 7338 7339 7590 7589 1
Qd 7339 7340 7591 7590 1
Qd 7340 7341 7592 7591 1
Qd 7341 7342 7593 7592 1
Qd 7342 7343 7594 7593 1
Qd 7343 7344 7595 7594 1
Qd 7344 7345 7596 7595 1
Qd 7345 7346 7597 7596 1
Qd 7346 7347 7598 7597 1
Qd 7347 7348 7599 7598 1
Qd 7348 7349 7600 7599 1
Qd 7349 7350 7601 7600 1
Qd 7350 7351 7602 7601 1
Qd 7351 7352 7603 7602 1
Qd 7352 7353 7604 7603 1
Qd 7353 7354 7605 7604 1
Qd 7354 7355 7606 7605 1
Qd 7355 7356 7607 7606 1
Qd 7356 7357 7608 7607 1
Qd 7357 7358 7609 7608 1
Qd 7358 7359 7610 7609 1
Qd 7359 7360 7611 7610 1
Qd 7360 7361 7612 7611 1
Qd 7361 7362 7613 7612 1
Qd 7362 7363 7614 7613 1
Qd 7363 7364 7615 7614 1
Qd 7364 7365 7616 7615 1
Qd 7365 7366 7617 7616 1
Qd 7366 7367 7618 7617 1
Qd 7367 7368 7619 7618 1
Qd 7368 7369 7620 7619 1
Qd 7369 7370 7621 7620 1
Qd 7370 7371 7622 7621 1
Qd 7371 7372 7623 7622 1
Qd 7372 7373 7624 7623 1
Qd 7373 7374 7625 7624 1
Qd 7374 7375 7626 7625 1
Qd 7375 7376 7627 7626 1
Qd 7376 7377 7628 7627 1
Qd 7377 7378 7629 7628 1
Qd 7378 7379 7630 7629 1
Qd 7379 7380 7631 7630 1
Qd 7380 7381 7632 7631 1
Qd 7381 7382 7633 7632 1
Qd 7382 7383 7634 7633 1
Qd 7383 7384 7635 7634 1
Qd 7384 7385 7636 7635 1
Qd 7385 7386 7637 7636 1
Qd 7386 7387 7638 7637 1
Qd 7387 7388 7639 7638 1
Qd 7388 7389 7640 7639 1
Qd 7389 7390 7641 7640 1
Qd 7390 7391 7642 7641 1
Qd 7391 7392 7643 7642 1
Qd 7392 7393 7644 7643 1
Qd 7393 7394 7645 7644 1
Qd 7394 7395 7646 7645 1
Qd 7395 7396 7647 7646 1
Qd 7396 7397 7648 7647 1
Qd 7397 7398 7649 7648 1
Qd 7398 7399 7650 7649 1
Qd 7399 7400 7651 7650 1
Qd 7400 7401 7652 7651 1
Qd 7401 7402 7653 7652 1
Qd 7402 7403 7654 7653 1
Qd 7403 7404 7655 7654 1
Qd 7404 7405 7656 7655 1
Qd 7405 7406 7657 7656 1
Qd 7406 7407 7658 7657 1
Qd 7407 7408 7659 7658 1
Qd 7408 7409 7660 7659 1
Qd 7409 7410 7661 7660 1
Qd 7410 7411 7662 7661 1
Qd 7411 7412 7663 7662 1
Qd 7412 7413 7664 7663 1
Qd 7413 7414 7665 7664 1
Qd 7414 7415 7666 7665 1
Qd 7415 7416 7667 7666 1
Qd 7416 7417 7668 7667 1
Qd 7417 7418 7669 7668 1
Qd 7418 7419 7670 7669 1
Qd 7419 7420 7671 7670 1
Qd 7420 7421 7672 7671 1
Qd 7421 7422 7673 7672 1
Qd 7422 7423 7674 7673 1
Qd 7423 7424 7675 7674 1
Qd 7424 7425 7676 7675 1
Qd 7425 7426 7677 7676 1
Qd 7426 7427 7678 7677 1
Qd 7427 7428 7679 7678 1
Qd 7428 7429 7680 7679 1
Qd 7429 7430 7681 7680 1
Qd 7430 7431 7682 7681 1
Qd 7431 7432 7683 7682 1
Qd 7432 7433 7684 7683 1
Qd 7433 7434 7685 7684 1
Qd 7434 7435 7686 7685 1
Qd 7435 7436 7687 7686 1
Qd 7436 7437 7688 7687 1
Qd 7437 7438 7689 7688 1
Qd 7438 7439 7690 7689 1
Qd 7439 7440 7691 7690 1
Qd 7440 7441 7692 7691 1
Qd 7441 7442 7693 7692 1
Qd 7442 7443 7694 7693 1
Qd 7443 7444 7695 7694 1
Qd 7444 7445 7696 7695 1
Qd 7445 7446 7697 7696 1
Qd 7446 7447 7698 7697 1
Qd 7447 7448 7699 7698 1
Qd 7448 7449 7700 7699 1
Qd 7449 7450 7701 7700 1
Qd 7450 7451 7702 7701 1
Qd 7451 7452 7703 7702 1
Qd 7452 7453 7704 7703 1
Qd 7453 7454 7705 7704 1
Qd 7454 7455 7706 7705 1
Qd 7455 7456 7707 7706 1
Qd 7456 7457 7708 7707 1
Qd 7457 7458 7709 7708 1
Qd 7458 7459 7710 7709 1
Qd 7459 7460 7711 7710 1
Qd 7460 7461 7712 7711 1
Qd 7461 7462 7713 7712 1
Qd 7462 7463 7714 7713 1
Qd 7463 7464 7715 7714 1
Qd 7464 7465 7716 7715 1
Qd 7465 7466 7717 7716 1
Qd 7466 7467 7718 7717 1
Qd 7467 7468 7719 7718 1
Qd 7468 7469 7720 7719 1
Qd 7469 7470 7721 7720 1
Qd 7470 7471 7722 7721 1
Qd 7471 7472 7723 7722 1
Qd 7472 7473 7724 7723 1
Qd 7473 7474 7725 7724 1
Qd 7474 7475 7726 7725 1
Qd 7475 7476 7727 7726 1
Qd 7476 7477 7728 7727 1
Qd 7477 7478 7729 7728 1
Qd 7478 7479 7730 7729 1
Qd 7479 7480 7731 7730 1
Qd 7480 7481 7732 7731 1
Qd 7481 7482 7733 7732 1
Qd 7482 7483 7734 7733 1
Qd 7483 7484 7735 7734 1
Qd 7484 7485 7736 7735 1
Qd 7485 7486 7737 7736 1
Qd 7486 7487 7738 7737 1
Qd 7487 7488 7739 7738 1
Qd 7488 7489 7740 7739 1
Qd 7489 7490 7741 7740 1
Qd 7490 7491 7742 7741 1
Qd 7491 7492 7743 7742 1
Qd 7492 7493 7744 7743 1
Qd 7493 7494 7745 7744 1
Qd 7494 7495 7746 7745 1
Qd 7495 7496 7747 7746 1
Qd 7496 7497 7748 7747 1
Qd 7497 7498 7749 7748 1
Qd 7498 7499 7750 7749 1
Qd 7499 7500 7751 7750 1
Qd 7500 7501 7752 7751 1
Qd 7501 7502 7753 7752 1
Qd 7502 7503 7754 7753 1
Qd 7503 7504 7755 7754 1
Qd 7504 7505 7756 7755 1
Qd 7505 7506 7757 7756 1
Qd 7506 7507 7758 7757 1
Qd 7507 7508 7759 7758 1
Qd 7508 7509 7760 7759 1
Qd 7509 7510 7761 7760 1
Qd 7510 7511 7762 7761 1
Qd 7511 7512 7763 7762 1
Qd 7512 7513 7764 7763 1
Qd 7513 7514 7765 7764 1
Qd 7514 7515 7766 7765 1
Qd 7515 7516 7767 7766 1
Qd 7516 7517 7768 7767 1
Qd 7517 7518 7769 7768 1
Qd 7518 7519 7770 7769 1
Qd 7519 7520 7771 7770 1
Qd 7520 7521 7772 7771 1
Qd 7521 7522 7773 7772 1
Qd 7522 7523 7774 7773 1
Qd 7523 7524 7775 7774 1
Qd 7524 7525 7776 7775 1
Qd 7525 7526 7777 7776 1
Qd 7526 7527 7778 7777 1
Qd 7527 7528 7779 7778 1
Qd 7528 7529 7780 7779 1
Qd 7530 7531 7782 7781 1
Qd 7531 7532 7783 7782 1
Qd 7532 7533 7784 7783 1
Qd 7533 7534 7785 7784 1
Qd 7534 7535 7786 7785 1
Qd 7535 7536 7787 7786 1
Qd 7536 7537 7788 7787 1
Qd 7537 7538 7789 7788 1
Qd 7538 7539 7790 7789 1
Qd 7539 7540 7791 7790 1
Qd 7540 7541 7792 7791 1
Qd 7541 7542 7793 7792 1
Qd 7542 7543 7794 7793 1
Qd 7543 7544 7795 7794 1
Qd 7544 7545 7796 7795 1
Qd 7545 7546 7797 7796 1
Qd 7546 7547 7798 7797 1
Qd 7547 7548 7799 7798 1
Qd 7548 7549 7800 7799 1
Qd 7549 7550 7801 7800 1
Qd 7550 7551 7802 7801 1
Qd 7551 7552 7803 7802 1
Qd 7552 7553 7804 7803 1
Qd 7553 7554 7805 7804 1
Qd 7554 7555 7806 7805 1
Qd 7555 7556 7807 7806 1
Qd 7556 7557 7808 7807 1
Qd 7557 7558 7809 7808 1
Qd 7558 7559 7810 7809 1
Qd 7559 7560 7811 7810 1
Qd 7560 7561 7812 7811 1
Qd 7561 7562 7813 7812 1
Qd 7562 7563 7814 7813 1
Qd 7563 7564 7815 7814 1
Qd 7564 7565 7816 7815 1
Qd 7565 7566 7817 7816 1
Qd 7566 7567 7818 7817 1
Qd 7567 7568 7819 7818 1
Qd 7568 7569 7820 7819 1
Qd 7569 7570 7821 7820 1
Qd 7570 7571 7822 7821 1
Qd 7571 7572 7823 7822 1
Qd 7572 7573 7824 7823 1
Qd 7573 7574 7825 7824 1
Qd 7574 7575 7826 7825 1
Qd 7575 7576 7827 7826 1
Qd 7576 7577 7828 7827 1
Qd 7577 7578 7829 7828 1
Qd 7578 7579 7830 7829 1
Qd 7579 7580 7831 7830 1
Qd 7580 7581 7832 7831 1
Qd 7581 7582 7833 7832 1
Qd 7582 7583 7834 7833 1
Qd 7583 7584 7835 7834 1
Qd 7584 7585 7836 7835 1
Qd 7585 7586 7837 7836 1
Qd 7586 7587 7838 7837 1
Qd 7587 7588 7839 7838 1
Qd 7588 7589 7840 7839 1
Qd 7589 7590 7841 7840 1
Qd 7590 7591 7842 7841 1
Qd 7591 7592 7843 7842 1
Qd 7592 7593 7844 7843 1
Qd 7593 7594 7845 7844 1
Qd 7594 7595 7846 7845 1
Qd 7595 7596 7847 7846 1
Qd 7596 7597 7848 7847 1
Qd 7597 7598 7849 7848 1
Qd 7598 7599 7850 7849 1
Qd 7599 7600 7851 7850 1
Qd 7600 7601 7852 7851 1
Qd 7601 7602 7853 7852 1
Qd 7602 7603 7854 7853 1
Qd 7603 7604 7855 7854 1
Qd 7604 7605 7856 7855 1
Qd 7605 7606 7857 7856 1
Qd 7606 7607 7858 7857 1
Qd 7607 7608 7859 7858 1
Qd 7608 7609 7860 7859 1
Qd 7609 7610 7861 7860 1
Qd 7610 7611 7862 7861 1
Qd 7611 7612 7863 7862 1
Qd 7612 7613 7864 7863 1
Qd 7613 7614 7865 7864 1
Qd 7614 7615 7866 7865 1
Qd 7615 7616 7867 7866 1
Qd 7616 7617 7868 7867 1
Qd 7617 7618 7869 7868 1
Qd 7618 7619 7870 7869 1
Qd 7619 7620 7871 7870 1
Qd 7620 7621 7872 7871 1
Qd 7621 7622 7873 7872 1
Qd 7622 7623 7874 7873 1
Qd 7623 7624 7875 7874 1
Qd 7624 7625 7876 7875 1
Qd 7625 7626 7877 7876 1
Qd 7626 7627 7878 7877 1
Qd 7627 7628 7879 7878 1
Qd 7628 7629 7880 7879 1
Qd 7629 7630 7881 7880 1
Qd 7630 7631 7882 7881 1
Qd 7631 7632 7883 7882 1
Qd 7632 7633 7884 7883 1
Qd 7633 7634 7885 7884 1
Qd 7634 7635 7886 7885 1
Qd 7635 7636 7887 7886 1
Qd 7636 7637 7888 7887 1
Qd 7637 7638 7889 7888 1
Qd 7638 7639 7890 7889 1
Qd 7639 7640 7891 7890 1
Qd 7640 7641 7892 7891 1
Qd 7641 7642 7893 7892 1
Qd 7642 7643 7894 7893 1
Qd 7643 7644 7895 7894 1
Qd 7644 7645 7896 7895 1
Qd 7645 7646 7897 7896 1
Qd 7646 7647 7898 7897 1
Qd 7647 7648 7899 7898 1
Qd 7648 7649 7900 7899 1
Qd 7649 7650 7901 7900 1
Qd 7650 7651 7902 7901 1
Qd 7651 7652 7903 7902 1
Qd 7652 7653 7904 7903 1
Qd 7653 7654 7905 7904 1
Qd 7654 7655 7906 7905 1
Qd 7655 7656 7907 7906 1
Qd 7656 7657 7908 7907 1
Qd 7657 7658 7909 7908 1
Qd 7658 7659 7910 7909 1
Qd 7659 7660 7911 7910 1
Qd 7660 7661 7912 7911 1
Qd 7661 7662 7913 7912 1
Qd 7662 7663 7914 7913 1
Qd 7663 7664 7915 7914 1
Qd 7664 7665 7916 7915 1
Qd 7665 7666 7917 7916 1
Qd 7666 7667 7918 7917 1
Qd 7667 7668 7919 7918 1
Qd 7668 7669 7920 7919 1
Qd 7669 7670 7921 7920 1
Qd 7670 7671 7922 7921 1
Qd 7671 7672 7923 7922 1
Qd 7672 7673 7924 7923 1
Qd 7673 7674 7925 7924 1
Qd 7674 7675 7926 7925 1
Qd 7675 7676 7927 7926 1
Qd 7676 7677 7928 7927 1
Qd 7677 7678 7929 7928 1
Qd 7678 7679 7930 7929 1
Qd 7679 7680 7931 7930 1
Qd 7680 7681 7932 7931 1
Qd 7681 7682 7933 7932 1
Qd 7682 7683 7934 7933 1
Qd 7683 7684 7935 7934 1
Qd 7684 7685 7936 7935 1
Qd 7685 7686 7937 7936 1
Qd 7686 7687 7938 7937 1
Qd 7687 7688 7939 7938 1
Qd 7688 7689 7940 7939 1
Qd 7689 7690 7941 7940 1
Qd 7690 7691 7942 7941 1
Qd 7691 7692 7943 7942 1
Qd 7692 7693 7944 7943 1
Qd 7693 7694 7945 7944 1
Qd 7694 7695 7946 7945 1
Qd 7695 7696 7947 7946 1
Qd 7696 7697 7948 7947 1
Qd 7697 7698 7949 7948 1
Qd 7698 7699 7950 7949 1
Qd 7699 7700 7951 7950 1
Qd 7700 7701 7952 7951 1
Qd 7701 7702 7953 7952 1
Qd 7702 7703 7954 7953 1
Qd 7703 7704 7955 7954 1
Qd 7704 7705 7956 7955 1
Qd 7705 7706 7957 7956 1
Qd 7706 7707 7958 7957 1
Qd 7707 7708 7959 7958 1
Qd 7708 7709 7960 7959 1
Qd 7709 7710 7961 7960 1
Qd 7710 7711 7962 7961 1
Qd 7711 7712 7963 7962 1
Qd 7712 7713 7964 7963 1
Qd 7713 7714 7965 7964 1
Qd 7714 7715 7966 7965 1
Qd 7715 7716 7967 7966 1
Qd 7716 7717 7968 7967 1
Qd 7717 7718 7969 7968 1
Qd 7718 7719 7970 7969 1
Qd 7719 7720 7971 7970 1
Qd 7720 7721 7972 7971 1
Qd 7721 7722 7973 7972 1
Qd 7722 7723 7974 7973 1
Qd 7723 7724 7975 7974 1
Qd 7724 7725 7976 7975 1
Qd 7725 7726 7977 7976 1
Qd 7726 7727 7978 7977 1
Qd 7727 7728 7979 7978 1
Qd 7728 7729 7980 7979 1
Qd 7729 7730 7981 7980 1
Qd 7730 7731 7982 7981 1
Qd 7731 7732 7983 7982 1
Qd 7732 7733 7984 7983 1
Qd 7733 7734 7985 7984 1
Qd 7734 7735 7986 7985 1
Qd 7735 7736 7987 7986 1
Qd 7736 7737 7988 7987 1
Qd 7737 7738 7989 7988 1
Qd 7738 7739 7990 7989 1
Qd 7739 7740 7991 7990 1
Qd 7740 7741 7992 7991 1
Qd 7741 7742 7993 7992 1
Qd 7742 7743 7994 7993 1
Qd 7743 7744 7995 7994 1
Qd 7744 7745 7996 7995 1
Qd 7745 7746 7997 7996 1
Qd 7746 7747 7998 7997 1
Qd 7747 7748 7999 7998 1
Qd 7748 7749 8000 7999 1
Qd 7749 7750 8001 8000 1
Qd 7750 7751 8002 8001 1
Qd 7751 7752 8003 8002 1
Qd 7752 7753 8004 8003 1
Qd 7753 7754 8005 8004 1
Qd 7754 7755 8006 8005 1
Qd 7755 7756 8007 8006 1
Qd 7756 7757 8008 8007 1
Qd 7757 7758 8009 8008 1
Qd 7758 7759 8010 8009 1
Qd 7759 7760 8011 8010 1
Qd 7760 7761 8012 8011 1
Qd 7761 7762 8013 8012 1
Qd 7762 7763 8014 8013 1
Qd 7763 7764 8015 8014 1
Qd 7764 7765 8016 8015 1
Qd 7765 7766 8017 8016 1
Qd 7766 7767 8018 8017 1
Qd 7767 7768 8019 8018 1
Qd 7768 7769 8020 8019 1
Qd 7769 7770 8021 8020 1
Qd 7770 7771 8022 8021 1
Qd 7771 7772 8023 8022 1
Qd 7772 7773 8024 8023 1
Qd 7773 7774 8025 8024 1
Qd 7774 7775 8026 8025 1
Qd 7775 7776 8027 8026 1
Qd 7776 7777 8028 8027 1
Qd 7777 7778 8029 8028 1
Qd 7778 7779 8030 8029 1
Qd 7779 7780 8031 8030 1
Qd 7781 7782 8033 8032 1
Qd 7782 7783 8034 8033 1
Qd 7783 7784 8035 8034 1
Qd 7784 7785 8036 8035 1
Qd 7785 7786 8037 8036 1
Qd 7786 7787 8038 8037 1
Qd 7787 7788 8039 8038 1
Qd 7788 7789 8040 8039 1
Qd 7789 7790 8041 8040 1
Qd 7790 7791 8042 8041 1
Qd 7791 7792 8043 8042 1
Qd 7792 7793 8044 8043 1
Qd 7793 7794 8045 8044 1
Qd 7794 7795 8046 8045 1
Qd 7795 7796 8047 8046 1
Qd 7796 7797 8048 8047 1
Qd 7797 7798 8049 8048 1
Qd 7798 7799 8050 8049 1
Qd 7799 7800 8051 8050 1
Qd 7800 7801 8052 8051 1
Qd 7801 7802 8053 8052 1
Qd 7802 7803 8054 8053 1
Qd 7803 7804 8055 8054 1
Qd 7804 7805 8056 8055 1
Qd 7805 7806 8057 8056 1
Qd 7806 7807 8058 8057 1
Qd 7807 7808 8059 8058 1
Qd 7808 7809 8060 8059 1
Qd 7809 7810 8061 8060 1
Qd 7810 7811 8062 8061 1
Qd 7811 7812 8063 8062 1
Qd 7812 7813 8064 8063 1
Qd 7813 7814 8065 8064 1
Qd 7814 7815 8066 8065 1
Qd 7815 7816 8067 8066 1
Qd 7816 7817 8068 8067 1
Qd 7817 7818 8069 8068 1
Qd 7818 7819 8070 8069 1
Qd 7819 7820 8071 8070 1
Qd 7820 7821 8072 8071 1
Qd 7821 7822 8073 8072 1
Qd 7822 7823 8074 8073 1
Qd 7823 7824 8075 8074 1
Qd 7824 7825 8076 8075 1
Qd 7825 7826 8077 8076 1
Qd 7826 7827 8078 8077 1
Qd 7827 7828 8079 8078 1
Qd 7828 7829 8080 8079 1
Qd 7829 7830 8081 8080 1
Qd 7830 7831 8082 8081 1
Qd 7831 7832 8083 8082 1
Qd 7832 7833 8084 8083 1
Qd 7833 7834 8085 8084 1
Qd 7834 7835 8086 8085 1
Qd 7835 7836 8087 8086 1
Qd 7836 7837 8088 8087 1
Qd 7837 7838 8089 8088 1
Qd 7838 7839 8090 8089 1
Qd 7839 7840 8091 8090 1
Qd 7840 7841 8092 8091 1
Qd 7841 7842 8093 8092 1
Qd 7842 7843 8094 8093 1
Qd 7843 7844 8095 8094 1
Qd 7844 7845 8096 8095 1
Qd 7845 7846 8097 8096 1
Qd 7846 7847 8098 8097 1
Qd 7847 7848 8099 8098 1
Qd 7848 7849 8100 8099 1
Qd 7849 7850 8101 8100 1
Qd 7850 7851 8102 8101 1
Qd 7851 7852 8103 8102 1
Qd 7852 7853 8104 8103 1
Qd 7853 7854 8105 8104 1
Qd 7854 7855 8106 8105 1
Qd 7855 7856 8107 8106 1
Qd 7856 7857 8108 8107 1
Qd 7857 7858 8109 8108 1
Qd 7858 7859 8110 8109 1
Qd 7859 7860 8111 8110 1
Qd 7860 7861 8112 8111 1
Qd 7861 7862 8113 8112 1
Qd 7862 7863 8114 8113 1
Qd 7863 7864 8115 8114 1
Qd 7864 7865 8116 8115 1
Qd 7865 7866 8117 8116 1
Qd 7866 7867 8118 8117 1
Qd 7867 7868 8119 8118 1
Qd 7868 7869 8120 8119 1
Qd 7869 7870 8121 8120 1
Qd 7870 7871 8122 8121 1
Qd 7871 7872 8123 8122 1
Qd 7872 7873 8124 8123 1
Qd 7873 7874 8125 8124 1
Qd 7874 7875 8126 8125 1
Qd 7875 7876 8127 8126 1
Qd 7876 7877 8128 8127 1
Qd 7877 7878 8129 8128 1
Qd 7878 7879 8130 8129 1
Qd 7879 7880 8131 8130 1
Qd 7880 7881 8132 8131 1
Qd 7881 7882 8133 8132 1
Qd 7882 7883 8134 8133 1
Qd 7883 7884 8135 8134 1
Qd 7884 7885 8136 8135 1
Qd 7885 7886 8137 8136 1
Qd 7886 7887 8138 8137 1
Qd 7887 7888 8139 8138 1
Qd 7888 7889 8140 8139 1
Qd 7889 7890 8141 8140 1
Qd 7890 7891 8142 8141 1
Qd 7891 7892 8143 8142 1
Qd 7892 7893 8144 8143 1
Qd 7893 7894 8145 8144 1
Qd 7894 7895 8146 8145 1
Qd 7895 7896 8147 8146 1
Qd 7896 7897 8148 8147 1
Qd 7897 7898 8149 8148 1
Qd 7898 7899 8150 8149 1
Qd 7899 7900 8151 8150 1
Qd 7900 7901 8152 8151 1
Qd 7901 7902 8153 8152 1
Qd 7902 7903 8154 8153 1
Qd 7903 7904 8155 8154 1
Qd 7904 7905 8156 8155 1
Qd 7905 7906 8157 8156 1
Qd 7906 7907 8158 8157 1
Qd 7907 7908 8159 8158 1
Qd 7908 7909 8160 8159 1
Qd 7909 7910 8161 8160 1
Qd 7910 7911 8162 8161 1
Qd 7911 7912 8163 8162 1
Qd 7912 7913 8164 8163 1
Qd 7913 7914 8165 8164 1
Qd 7914 7915 8166 8165 1
Qd 7915 7916 8167 8166 1
Qd 7916 7917 8168 8167 1
Qd 7917 7918 8169 8168 1
Qd 7918 7919 8170 8169 1
Qd 7919 7920 8171 8170 1
Qd 7920 7921 8172 8171 1
Qd 7921 7922 8173 8172 1
Qd 7922 7923 8174 8173 1
Qd 7923 7924 8175 8174 1
Qd 7924 7925 8176 8175 1
Qd 7925 7926 8177 8176 1
Qd 7926 7927 8178 8177 1
Qd 7927 7928 8179 8178 1
Qd 7928 7929 8180 8179 1
Qd 7929 7930 8181 8180 1
Qd 7930 7931 8182 8181 1
Qd 7931 7932 8183 8182 1
Qd 7932 7933 8184 8183 1
Qd 7933 7934 8185 8184 1
Qd 7934 7935 8186 8185 1
Qd 7935 7936 8187 8186 1
Qd 7936 7937 8188 8187 1
Qd 7937 7938 8189 8188 1
Qd 7938 7939 8190 8189 1
Qd 7939 7940 8191 8190 1
Qd 7940 7941 8192 8191 1
Qd 7941 7942 8193 8192 1
Qd 7942 7943 8194 8193 1
Qd 7943 7944 8195 8194 1
Qd 7944 7945 8196 8195 1
Qd 7945 7946 8197 8196 1
Qd 7946 7947 8198 8197 1
Qd 7947 7948 8199 8198 1
Qd 7948 7949 8200 8199 1
Qd 7949 7950 8201 8200 1
Qd 7950 7951 8202 8201 1
Qd 7951 7952 8203 8202 1
Qd 7952 7953 8204 8203 1
Qd 7953 7954 8205 8204 1
Qd 7954 7955 8206 8205 1
Qd 7955 7956 8207 8206 1
Qd 7956 7957 8208 8207 1
Qd 7957 7958 8209 8208 1
Qd 7958 7959 8210 8209 1
Qd 7959 7960 8211 8210 1
Qd 7960 7961 8212 8211 1
Qd 7961 7962 8213 8212 1
Qd 7962 7963 8214 8213 1
Qd 7963 7964 8215 8214 1
Qd 7964 7965 8216 8215 1
Qd 7965 7966 8217 8216 1
Qd 7966 7967 8218 8217 1
Qd 7967 7968 8219 8218 1
Qd 7968 7969 8220 8219 1
Qd 7969 7970 8221 8220 1
Qd 7970 7971 8222 8221 1
Qd 7971 7972 8223 8222 1
Qd 7972 7973 8224 8223 1
Qd 7973 7974 8225 8224 1
Qd 7974 7975 8226 8225 1
Qd 7975 7976 8227 8226 1
Qd 7976 7977 8228 8227 1
Qd 7977 7978 8229 8228 1
Qd 7978 7979 8230 8229 1
Qd 7979 7980 8231 8230 1
Qd 7980 7981 8232 8231 1
Qd 7981 7982 8233 8232 1
Qd 7982 7983 8234 8233 1
Qd 7983 7984 8235 8234 1
Qd 7984 7985 8236 8235 1
Qd 7985 7986 8237 8236 1
Qd 7986 7987 8238 8237 1
Qd 7987 7988 8239 8238 1
Qd 7988 7989 8240 8239 1
Qd 7989 7990 8241 8240 1
Qd 7990 7991 8242 8241 1
Qd 7991 7992 8243 8242 1
Qd 7992 7993 8244 8243 1
Qd 7993 7994 8245 8244 1
Qd 7994 7995 8246 8245 1
Qd 7995 7996 8247 8246 1
Qd 7996 7997 8248 8247 1
Qd 7997 7998 8249 8248 1
Qd 7998 7999 8250 8249 1
Qd 7999 8000 8251 8250 1
Qd 8000 8001 8252 8251 1
Qd 8001 8002 8253 8252 1
Qd 8002 8003 8254 8253 1
Qd 8003 8004 8255 8254 1
Qd 8004 8005 8256 8255 1
Qd 8005 8006 8257 8256 1
Qd 8006 8007 8258 8257 1
Qd 8007 8008 8259 8258 1
Qd 8008 8009 8260 8259 1
Qd 8009 8010 8261 8260 1
Qd 8010 8011 8262 8261 1
Qd 8011 8012 8263 8262 1
Qd 8012 8013 8264 8263 1
Qd 8013 8014 8265 8264 1
Qd 8014 8015 8266 8265 1
Qd 8015 8016 8267 8266 1
Qd 8016 8017 8268 8267 1
Qd 8017 8018 8269 8268 1
Qd 8018 8019 8270 8269 1
Qd 8019 8020 8271 8270 1
Qd 8020 8021 8272 8271 1
Qd 8021 8022 8273 8272 1
Qd 8022 8023 8274 8273 1
Qd 8023 8024 8275 8274 1
Qd 8024 8025 8276 8275 1
Qd 8025 8026 8277 8276 1
Qd 8026 8027 8278 8277 1
Qd 8027 8028 8279 8278 1
Qd 8028 8029 8280 8279 1
Qd 8029 8030 8281 8280 1
Qd 8030 8031 8282 8281 1
Qd 8032 8033 8284 8283 1
Qd 8033 8034 8285 8284 1
Qd 8034 8035 8286 8285 1
Qd 8035 8036 8287 8286 1
Qd 8036 8037 8288 8287 1
Qd 8037 8038 8289 8288 1
Qd 8038 8039 8290 8289 1
Qd 8039 8040 8291 8290 1
Qd 8040 8041 8292 8291 1
Qd 8041 8042 8293 8292 1
Qd 8042 8043 8294 8293 1
Qd 8043 8044 8295 8294 1
Qd 8044 8045 8296 8295 1
Qd 8045 8046 8297 8296 1
Qd 8046 8047 8298 8297 1
Qd 8047 8048 8299 8298 1
Qd 8048 8049 8300 8299 1
Qd 8049 8050 8301 8300 1
Qd 8050 8051 8302 8301 1
Qd 8051 8052 8303 8302 1
Qd 8052 8053 8304 8303 1
Qd 8053 8054 8305 8304 1
Qd 8054 8055 8306 8305 1
Qd 8055 8056 8307 8306 1
Qd 8056 8057 8308 8307 1
Qd 8057 8058 8309 8308 1
Qd 8058 8059 8310 8309 1
Qd 8059 8060 8311 8310 1
Qd 8060 8061 8312 8311 1
Qd 8061 8062 8313 8312 1
Qd 8062 8063 8314 8313 1
Qd 8063 8064 8315 8314 1
Qd 8064 8065 8316 8315 1
Qd 8065 8066 8317 8316 1
Qd 8066 8067 8318 8317 1
Qd 8067 8068 8319 8318 1
Qd 8068 8069 8320 8319 1
Qd 8069 8070 8321 8320 1
Qd 8070 8071 8322 8321 1
Qd 8071 8072 8323 8322 1
Qd 8072 8073 8324 8323 1
Qd 8073 8074 8325 8324 1
Qd 8074 8075 8326 8325 1
Qd 8075 8076 8327 8326 1
Qd 8076 8077 8328 8327 1
Qd 8077 8078 8329 8328 1
Qd 8078 8079 8330 8329 1
Qd 8079 8080 8331 8330 1
Qd 8080 8081 8332 8331 1
Qd 8081 8082 8333 8332 1
Qd 8082 8083 8334 8333 1
Qd 8083 8084 8335 8334 1
Qd 8084 8085 8336 8335 1
Qd 8085 8086 8337 8336 1
Qd 8086 8087 8338 8337 1
Qd 8087 8088 8339 8338 1
Qd 8088 8089 8340 8339 1
Qd 8089 8090 8341 8340 1
Qd 8090 8091 8342 8341 1
Qd 8091 8092 8343 8342 1
Qd 8092 8093 8344 8343 1
Qd 8093 8094 8345 8344 1
Qd 8094 8095 8346 8345 1
Qd 8095 8096 8347 8346 1
Qd 8096 8097 8348 8347 1
Qd 8097 8098 8349 8348 1
Qd 8098 8099 8350 8349 1
Qd 8099 8100 8351 8350 1
Qd 8100 8101 8352 8351 1
Qd 8101 8102 8353 8352 1
Qd 8102 8103 8354 8353 1
Qd 8103 8104 8355 8354 1
Qd 8104 8105 8356 8355 1
Qd 8105 8106 8357 8356 1
Qd 8106 8107 8358 8357 1
Qd 8107 8108 8359 8358 1
Qd 8108 8109 8360 8359 1
Qd 8109 8110 8361 8360 1
Qd 8110 8111 8362 8361 1
Qd 8111 8112 8363 8362 1
Qd 8112 8113 8364 8363 1
Qd 8113 8114 8365 8364 1
Qd 8114 8115 8366 8365 1
Qd 8115 8116 8367 8366 1
Qd 8116 8117 8368 8367 1
Qd 8117 8118 8369 8368 1
Qd 8118 8119 8370 8369 1
Qd 8119 8120 8371 8370 1
Qd 8120 8121 8372 8371 1
Qd 8121 8122 8373 8372 1
Qd 8122 8123 8374 8373 1
Qd 8123 8124 8375 8374 1
Qd 8124 8125 8376 8375 1
Qd 8125 8126 8377 8376 1
Qd 8126 8127 8378 8377 1
Qd 8127 8128 8379 8378 1
Qd 8128 8129 8380 8379 1
Qd 8129 8130 8381 8380 1
Qd 8130 8131 8382 8381 1
Qd 8131 8132 8383 8382 1
Qd 8132 8133 8384 8383 1
Qd 8133 8134 8385 8384 1
Qd 8134 8135 8386 8385 1
Qd 8135 8136 8387 8386 1
Qd 8136 8137 8388 8387 1
Qd 8137 8138 8389 8388 1
Qd 8138 8139 8390 8389 1
Qd 8139 8140 8391 8390 1
Qd 8140 8141 8392 8391 1
Qd 8141 8142 8393 8392 1
Qd 8142 8143 8394 8393 1
Qd 8143 8144 8395 8394 1
Qd 8144 8145 8396 8395 1
Qd 8145 8146 8397 8396 1
Qd 8146 8147 8398 8397 1
Qd 8147 8148 8399 8398 1
Qd 8148 8149 8400 8399 1
Qd 8149 8150 8401 8400 1
Qd 8150 8151 8402 8401 1
Qd 8151 8152 8403 8402 1
Qd 8152 8153 8404 8403 1
Qd 8153 8154 8405 8404 1
Qd 8154 8155 8406 8405 1
Qd 8155 8156 8407 8406 1
Qd 8156 8157 8408 8407 1
Qd 8157 8158 8409 8408 1
Qd 8158 8159 8410 8409 1
Qd 8159 8160 8411 8410 1
Qd 8160 8161 8412 8411 1
Qd 8161 8162 8413 8412 1
Qd 8162 8163 8414 8413 1
Qd 8163 8164 8415 8414 1
Qd 8164 8165 8416 8415 1
Qd 8165 8166 8417 8416 1
Qd 8166 8167 8418 8417 1
Qd 8167 8168 8419 8418 1
Qd 8168 8169 8420 8419 1
Qd 8169 8170 8421 8420 1
Qd 8170 8171 8422 8421 1
Qd 8171 8172 8423 8422 1
Qd 8172 8173 8424 8423 1
Qd 8173 8174 8425 8424 1
Qd 8174 8175 8426 8425 1
Qd 8175 8176 8427 8426 1
Qd 8176 8177 8428 8427 1
Qd 8177 8178 8429 8428 1
Qd 8178 8179 8430 8429 1
Qd 8179 8180 8431 8430 1
Qd 8180 8181 8432 8431 1
Qd 8181 8182 8433 8432 1
Qd 8182 8183 8434 8433 1
Qd 8183 8184 8435 8434 1
Qd 8184 8185 8436 8435 1
Qd 8185 8186 8437 8436 1
Qd 8186 8187 8438 8437 1
Qd 8187 8188 8439 8438 1
Qd 8188 8189 8440 8439 1
Qd 8189 8190 8441 8440 1
Qd 8190 8191 8442 8441 1
Qd 8191 8192 8443 8442 1
Qd 8192 8193 8444 8443 1
Qd 8193 8194 8445 8444 1
Qd 8194 8195 8446 8445 1
Qd 8195 8196 8447 8446 1
Qd 8196 8197 8448 8447 1
Qd 8197 8198 8449 8448 1
Qd 8198 8199 8450 8449 1
Qd 8199 8200 8451 8450 1
Qd 8200 8201 8452 8451 1
Qd 8201 8202 8453 8452 1
Qd 8202 8203 8454 8453 1
Qd 8203 8204 8455 8454 1
Qd 8204 8205 8456 8455 1
Qd 8205 8206 8457 8456 1
Qd 8206 8207 8458 8457 1
Qd 8207 8208 8459 8458 1
Qd 8208 8209 8460 8459 1
Qd 8209 8210 8461 8460 1
Qd 8210 8211 8462 8461 1
Qd 8211 8212 8463 8462 1
Qd 8212 8213 8464 8463 1
Qd 8213 8214 8465 8464 1
Qd 8214 8215 8466 8465 1
Qd 8215 8216 8467 8466 1
Qd 8216 8217 8468 8467 1
Qd 8217 8218 8469 8468 1
Qd 8218 8219 8470 8469 1
Qd 8219 8220 8471 8470 1
Qd 8220 8221 8472 8471 1
Qd 8221 8222 8473 8472 1
Qd 8222 8223 8474 8473 1
Qd 8223 8224 8475 8474 1
Qd 8224 8225 8476 8475 1
Qd 8225 8226 8477 8476 1
Qd 8226 8227 8478 8477 1
Qd 8227 8228 8479 8478 1
Qd 8228 8229 8480 8479 1
Qd 8229 8230 8481 8480 1
Qd 8230 8231 8482 8481 1
Qd 8231 8232 8483 8482 1
Qd 8232 8233 8484 8483 1
Qd 8233 8234 8485 8484 1
Qd 8234 8235 8486 8485 1
Qd 8235 8236 8487 8486 1
Qd 8236 8237 8488 8487 1
Qd 8237 8238 8489 8488 1
Qd 8238 8239 8490 8489 1
Qd 8239 8240 8491 8490 1
Qd 8240 8241 8492 8491 1
Qd 8241 8242 8493 8492 1
Qd 8242 8243 8494 8493 1
Qd 8243 8244 8495 8494 1
Qd 8244 8245 8496 8495 1
Qd 8245 8246 8497 8496 1
Qd 8246 8247 8498 8497 1
Qd 8247 8248 8499 8498 1
Qd 8248 8249 8500 8499 1
Qd 8249 8250 8501 8500 1
Qd 8250 8251 8502 8501 1
Qd 8251 8252 8503 8502 1
Qd 8252 8253 8504 8503 1
Qd 8253 8254 8505 8504 1
Qd 8254 8255 8506 8505 1
Qd 8255 8256 8507 8506 1
Qd 8256 8257 8508 8507 1
Qd 8257 8258 8509 8508 1
Qd 8258 8259 8510 8509 1
Qd 8259 8260 8511 8510 1
Qd 8260 8261 8512 8511 1
Qd 8261 8262 8513 8512 1
Qd 8262 8263 8514 8513 1
Qd 8263 8264 8515 8514 1
Qd 8264 8265 8516 8515 1
Qd 8265 8266 8517 8516 1
Qd 8266 8267 8518 8517 1
Qd 8267 8268 8519 8518 1
Qd 8268 8269 8520 8519 1
Qd 8269 8270 8521 8520 1
Qd 8270 8271 8522 8521 1
Qd 8271 8272 8523 8522 1
Qd 8272 8273 8524 8523 1
Qd 8273 8274 8525 8524 1
Qd 8274 8275 8526 8525 1
Qd 8275 8276 8527 8526 1
Qd 8276 8277 8528 8527 1
Qd 8277 8278 8529 8528 1
Qd 8278 8279 8530 8529 1
Qd 8279 8280 8531 8530 1
Qd 8280 8281 8532 8531 1
Qd 8281 8282 8533 8532 1
Qd 8283 8284 8535 8534 1
Qd 8284 8285 8536 8535 1
Qd 8285 8286 8537 8536 1
Qd 8286 8287 8538 8537 1
Qd 8287 8288 8539 8538 1
Qd 8288 8289 8540 8539 1
Qd 8289 8290 8541 8540 1
Qd 8290 8291 8542 8541 1
Qd 8291 8292 8543 8542 1
Qd 8292 8293 8544 8543 1
Qd 8293 8294 8545 8544 1
Qd 8294 8295 8546 8545 1
Qd 8295 8296 8547 8546 1
Qd 8296 8297 8548 8547 1
Qd 8297 8298 8549 8548 1
Qd 8298 8299 8550 8549 1
Qd 8299 8300 8551 8550 1
Qd 8300 8301 8552 8551 1
Qd 8301 8302 8553 8552 1
Qd 8302 8303 8554 8553 1
Qd 8303 8304 8555 8554 1
Qd 8304 8305 8556 8555 1
Qd 8305 8306 8557 8556 1
Qd 8306 8307 8558 8557 1
Qd 8307 8308 8559 8558 1
Qd 8308 8309 8560 8559 1
Qd 8309 8310 8561 8560 1
Qd 8310 8311 8562 8561 1
Qd 8311 8312 8563 8562 1
Qd 8312 8313 8564 8563 1
Qd 8313 8314 8565 8564 1
Qd 8314 8315 8566 8565 1
Qd 8315 8316 8567 8566 1
Qd 8316 8317 8568 8567 1
Qd 8317 8318 8569 8568 1
Qd 8318 8319 8570 8569 1
Qd 8319 8320 8571 8570 1
Qd 8320 8321 8572 8571 1
Qd 8321 8322 8573 8572 1
Qd 8322 8323 8574 8573 1
Qd 8323 8324 8575 8574 1
Qd 8324 8325 8576 8575 1
Qd 8325 8326 8577 8576 1
Qd 8326 8327 8578 8577 1
Qd 8327 8328 8579 8578 1
Qd 8328 8329 8580 8579 1
Qd 8329 8330 8581 8580 1
Qd 8330 8331 8582 8581 1
Qd 8331 8332 8583 8582 1
Qd 8332 8333 8584 8583 1
Qd 8333 8334 8585 8584 1
Qd 8334 8335 8586 8585 1
Qd 8335 8336 8587 8586 1
Qd 8336 8337 8588 8587 1
Qd 8337 8338 8589 8588 1
Qd 8338 8339 8590 8589 1
Qd 8339 8340 8591 8590 1
Qd 8340 8341 8592 8591 1
Qd 8341 8342 8593 8592 1
Qd 8342 8343 8594 8593 1
Qd 8343 8344 8595 8594 1
Qd 8344 8345 8596 8595 1
Qd 8345 8346 8597 8596 1
Qd 8346 8347 8598 8597 1
Qd 8347 8348 8599 8598 1
Qd 8348 8349 8600 8599 1
Qd 8349 8350 8601 8600 1
Qd 8350 8351 8602 8601 1
Qd 8351 8352 8603 8602 1
Qd 8352 8353 8604 8603 1
Qd 8353 8354 8605 8604 1
Qd 8354 8355 8606 8605 1
Qd 8355 8356 8607 8606 1
Qd 8356 8357 8608 8607 1
Qd 8357 8358 8609 8608 1
Qd 8358 8359 8610 8609 1
Qd 8359 8360 8611 8610 1
Qd 8360 8361 8612 8611 1
Qd 8361 8362 8613 8612 1
Qd 8362 8363 8614 8613 1
Qd 8363 8364 8615 8614 1
Qd 8364 8365 8616 8615 1
Qd 8365 8366 8617 8616 1
Qd 8366 8367 8618 8617 1
Qd 8367 8368 8619 8618 1
Qd 8368 8369 8620 8619 1
Qd 8369 8370 8621 8620 1
Qd 8370 8371 8622 8621 1
Qd 8371 8372 8623 8622 1
Qd 8372 8373 8624 8623 1
Qd 8373 8374 8625 8624 1
Qd 8374 8375 8626 8625 1
Qd 8375 8376 8627 8626 1
Qd 8376 8377 8628 8627 1
Qd 8377 8378 8629 8628 1
Qd 8378 8379 8630 8629 1
Qd 8379 8380 8631 8630 1
Qd 8380 8381 8632 8631 1
Qd 8381 8382 8633 8632 1
Qd 8382 8383 8634 8633 1
Qd 8383 8384 8635 8634 1
Qd 8384 8385 8636 8635 1
Qd 8385 8386 8637 8636 1
Qd 8386 8387 8638 8637 1
Qd 8387 8388 8639 8638 1
Qd 8388 8389 8640 8639 1
Qd 8389 8390 8641 8640 1
Qd 8390 8391 8642 8641 1
Qd 8391 8392 8643 8642 1
Qd 8392 8393 8644 8643 1
Qd 8393 8394 8645 8644 1
Qd 8394 8395 8646 8645 1
Qd 8395 8396 8647 8646 1
Qd 8396 8397 8648 8647 1
Qd 8397 8398 8649 8648 1
Qd 8398 8399 8650 8649 1
Qd 8399 8400 8651 8650 1
Qd 8400 8401 8652 8651 1
Qd 8401 8402 8653 8652 1
Qd 8402 8403 8654 8653 1
Qd 8403 8404 8655 8654 1
Qd 8404 8405 8656 8655 1
Qd 8405 8406 8657 8656 1
Qd 8406 8407 8658 8657 1
Qd 8407 8408 8659 8658 1
Qd 8408 8409 8660 8659 1
Qd 8409 8410 8661 8660 1
Qd 8410 8411 8662 8661 1
Qd 8411 8412 8663 8662 1
Qd 8412 8413 8664 8663 1
Qd 8413 8414 8665 8664 1
Qd 8414 8415 8666 8665 1
Qd 8415 8416 8667 8666 1
Qd 8416 8417 8668 8667 1
Qd 8417 8418 8669 8668 1
Qd 8418 8419 8670 8669 1
Qd 8419 8420 8671 8670 1
Qd 8420 8421 8672 8671 1
Qd 8421 8422 8673 8672 1
Qd 8422 8423 8674 8673 1
Qd 8423 8424 8675 8674 1
Qd 8424 8425 8676 8675 1
Qd 8425 8426 8677 8676 1
Qd 8426 8427 8678 8677 1
Qd 8427 8428 8679 8678 1
Qd 8428 8429 8680 8679 1
Qd 8429 8430 8681 8680 1
Qd 8430 8431 8682 8681 1
Qd 8431 8432 8683 8682 1
Qd 8432 8433 8684 8683 1
Qd 8433 8434 8685 8684 1
Qd 8434 8435 8686 8685 1
Qd 8435 8436 8687 8686 1
Qd 8436 8437 8688 8687 1
Qd 8437 8438 8689 8688 1
Qd 8438 8439 8690 8689 1
Qd 8439 8440 8691 8690 1
Qd 8440 8441 8692 8691 1
Qd 8441 8442 8693 8692 1
Qd 8442 8443 8694 8693 1
Qd 8443 8444 8695 8694 1
Qd 8444 8445 8696 8695 1
Qd 8445 8446 8697 8696 1
Qd 8446 8447 8698 8697 1
Qd 8447 8448 8699 8698 1
Qd 8448 8449 8700 8699 1
Qd 8449 8450 8701 8700 1
Qd 8450 8451 8702 8701 1
Qd 8451 8452 8703 8702 1
Qd 8452 8453 8704 8703 1
Qd 8453 8454 8705 8704 1
Qd 8454 8455 8706 8705 1
Qd 8455 8456 8707 8706 1
Qd 8456 8457 8708 8707 1
Qd 8457 8458 8709 8708 1
Qd 8458 8459 8710 8709 1
Qd 8459 8460 8711 8710 1
Qd 8460 8461 8712 8711 1
Qd 8461 8462 8713 8712 1
Qd 8462 8463 8714 8713 1
Qd 8463 8464 8715 8714 1
Qd 8464 8465 8716 8715 1
Qd 8465 8466 8717 8716 1
Qd 8466 8467 8718 8717 1
Qd 8467 8468 8719 8718 1
Qd 8468 8469 8720 8719 1
Qd 8469 8470 8721 8720 1
Qd 8470 8471 8722 8721 1
Qd 8471 8472 8723 8722 1
Qd 8472 8473 8724 8723 1
Qd 8473 8474 8725 8724 1
Qd 8474 8475 8726 8725 1
Qd 8475 8476 8727 8726 1
Qd 8476 8477 8728 8727 1
Qd 8477 8478 8729 8728 1
Qd 8478 8479 8730 8729 1
Qd 8479 8480 8731 8730 1
Qd 8480 8481 8732 8731 1
Qd 8481 8482 8733 8732 1
Qd 8482 8483 8734 8733 1
Qd 8483 8484 8735 8734 1
Qd 8484 8485 8736 8735 1
Qd 8485 8486 8737 8736 1
Qd 8486 8487 8738 8737 1
Qd 8487 8488 8739 8738 1
Qd 8488 8489 8740 8739 1
Qd 8489 8490 8741 8740 1
Qd 8490 8491 8742 8741 1
Qd 8491 8492 8743 8742 1
Qd 8492 8493 8744 8743 1
Qd 8493 8494 8745 8744 1
Qd 8494 8495 8746 8745 1
Qd 8495 8496 8747 8746 1
Qd 8496 8497 8748 8747 1
Qd 8497 8498 8749 8748 1
Qd 8498 8499 8750 8749 1
Qd 8499 8500 8751 8750 1
Qd 8500 8501 8752 8751 1
Qd 8501 8502 8753 8752 1
Qd 8502 8503 8754 8753 1
Qd 8503 8504 8755 8754 1
Qd 8504 8505 8756 8755 1
Qd 8505 8506 8757 8756 1
Qd 8506 8507 8758 8757 1
Qd 8507 8508 8759 8758 1
Qd 8508 8509 8760 8759 1
Qd 8509 8510 8761 8760 1
Qd 8510 8511 8762 8761 1
Qd 8511 8512 8763 8762 1
Qd 8512 8513 8764 8763 1
Qd 8513 8514 8765 8764 1
Qd 8514 8515 8766 8765 1
Qd 8515 8516 8767 8766 1
Qd 8516 8517 8768 8767 1
Qd 8517 8518 8769 8768 1
Qd 8518 8519 8770 8769 1
Qd 8519 8520 8771 8770 1
Qd 8520 8521 8772 8771 1
Qd 8521 8522 8773 8772 1
Qd 8522 8523 8774 8773 1
Qd 8523 8524 8775 8774 1
Qd 8524 8525 8776 8775 1
Qd 8525 8526 8777 8776 1
Qd 8526 8527 8778 8777 1
Qd 8527 8528 8779 8778 1
Qd 8528 8529 8780 8779 1
Qd 8529 8530 8781 8780 1
Qd 8530 8531 8782 8781 1
Qd 8531 8532 8783 8782 1
Qd 8532 8533 8784 8783 1
Qd 8534 8535 8786 8785 1
Qd 8535 8536 8787 8786 1
Qd 8536 8537 8788 8787 1
Qd 8537 8538 8789 8788 1
Qd 8538 8539 8790 8789 1
Qd 8539 8540 8791 8790 1
Qd 8540 8541 8792 8791 1
Qd 8541 8542 8793 8792 1
Qd 8542 8543 8794 8793 1
Qd 8543 8544 8795 8794 1
Qd 8544 8545 8796 8795 1
Qd 8545 8546 8797 8796 1
Qd 8546 8547 8798 8797 1
Qd 8547 8548 8799 8798 1
Qd 8548 8549 8800 8799 1
Qd 8549 8550 8801 8800 1
Qd 8550 8551 8802 8801 1
Qd 8551 8552 8803 8802 1
Qd 8552 8553 8804 8803 1
Qd 8553 8554 8805 8804 1
Qd 8554 8555 8806 8805 1
Qd 8555 8556 8807 8806 1
Qd 8556 8557 8808 8807 1
Qd 8557 8558 8809 8808 1
Qd 8558 8559 8810 8809 1
Qd 8559 8560 8811 8810 1
Qd 8560 8561 8812 8811 1
Qd 8561 8562 8813 8812 1
Qd 8562 8563 8814 8813 1
Qd 8563 8564 8815 8814 1
Qd 8564 8565 8816 8815 1
Qd 8565 8566 8817 8816 1
Qd 8566 8567 8818 8817 1
Qd 8567 8568 8819 8818 1
Qd 8568 8569 8820 8819 1
Qd 8569 8570 8821 8820 1
Qd 8570 8571 8822 8821 1
Qd 8571 8572 8823 8822 1
Qd 8572 8573 8824 8823 1
Qd 8573 8574 8825 8824 1
Qd 8574 8575 8826 8825 1
Qd 8575 8576 8827 8826 1
Qd 8576 8577 8828 8827 1
Qd 8577 8578 8829 8828 1
Qd 8578 8579 8830 8829 1
Qd 8579 8580 8831 8830 1
Qd 8580 8581 8832 8831 1
Qd 8581 8582 8833 8832 1
Qd 8582 8583 8834 8833 1
Qd 8583 8584 8835 8834 1
Qd 8584 8585 8836 8835 1
Qd 8585 8586 8837 8836 1
Qd 8586 8587 8838 8837 1
Qd 8587 8588 8839 8838 1
Qd 8588 8589 8840 8839 1
Qd 8589 8590 8841 8840 1
Qd 8590 8591 8842 8841 1
Qd 8591 8592 8843 8842 1
Qd 8592 8593 8844 8843 1
Qd 8593 8594 8845 8844 1
Qd 8594 8595 8846 8845 1
Qd 8595 8596 8847 8846 1
Qd 8596 8597 8848 8847 1
Qd 8597 8598 8849 8848 1
Qd 8598 8599 8850 8849 1
Qd 8599 8600 8851 8850 1
Qd 8600 8601 8852 8851 1
Qd 8601 8602 8853 8852 1
Qd 8602 8603 8854 8853 1
Qd 8603 8604 8855 8854 1
Qd 8604 8605 8856 8855 1
Qd 8605 8606 8857 8856 1
Qd 8606 8607 8858 8857 1
Qd 8607 8608 8859 8858 1
Qd 8608 8609 8860 8859 1
Qd 8609 8610 8861 8860 1
Qd 8610 8611 8862 8861 1
Qd 8611 8612 8863 8862 1
Qd 8612 8613 8864 8863 1
Qd 8613 8614 8865 8864 1
Qd 8614 8615 8866 8865 1
Qd 8615 8616 8867 8866 1
Qd 8616 8617 8868 8867 1
Qd 8617 8618 8869 8868 1
Qd 8618 8619 8870 8869 1
Qd 8619 8620 8871 8870 1
Qd 8620 8621 8872 8871 1
Qd 8621 8622 8873 8872 1
Qd 8622 8623 8874 8873 1
Qd 8623 8624 8875 8874 1
Qd 8624 8625 8876 8875 1
Qd 8625 8626 8877 8876 1
Qd 8626 8627 8878 8877 1
Qd 8627 8628 8879 8878 1
Qd 8628 8629 8880 8879 1
Qd 8629 8630 8881 8880 1
Qd 8630 8631 8882 8881 1
Qd 8631 8632 8883 8882 1
Qd 8632 8633 8884 8883 1
Qd 8633 8634 8885 8884 1
Qd 8634 8635 8886 8885 1
Qd 8635 8636 8887 8886 1
Qd 8636 8637 8888 8887 1
Qd 8637 8638 8889 8888 1
Qd 8638 8639 8890 8889 1
Qd 8639 8640 8891 8890 1
Qd 8640 8641 8892 8891 1
Qd 8641 8642 8893 8892 1
Qd 8642 8643 8894 8893 1
Qd 8643 8644 8895 8894 1
Qd 8644 8645 8896 8895 1
Qd 8645 8646 8897 8896 1
Qd 8646 8647 8898 8897 1
Qd 8647 8648 8899 8898 1
Qd 8648 8649 8900 8899 1
Qd 8649 8650 8901 8900 1
Qd 8650 8651 8902 8901 1
Qd 8651 8652 8903 8902 1
Qd 8652 8653 8904 8903 1
Qd 8653 8654 8905 8904 1
Qd 8654 8655 8906 8905 1
Qd 8655 8656 8907 8906 1
Qd 8656 8657 8908 8907 1
Qd 8657 8658 8909 8908 1
Qd 8658 8659 8910 8909 1
Qd 8659 8660 8911 8910 1
Qd 8660 8661 8912 8911 1
Qd 8661 8662 8913 8912 1
Qd 8662 8663 8914 8913 1
Qd 8663 8664 8915 8914 1
Qd 8664 8665 8916 8915 1
Qd 8665 8666 8917 8916 1
Qd 8666 8667 8918 8917 1
Qd 8667 8668 8919 8918 1
Qd 8668 8669 8920 8919 1
Qd 8669 8670 8921 8920 1
Qd 8670 8671 8922 8921 1
Qd 8671 8672 8923 8922 1
Qd 8672 8673 8924 8923 1
Qd 8673 8674 8925 8924 1
Qd 8674 8675 8926 8925 1
Qd 8675 8676 8927 8926 1
Qd 8676 8677 8928 8927 1
Qd 8677 8678 8929 8928 1
Qd 8678 8679 8930 8929 1
Qd 8679 8680 8931 8930 1
Qd 8680 8681 8932 8931 1
Qd 8681 8682 8933 8932 1
Qd 8682 8683 8934 8933 1
Qd 8683 8684 8935 8934 1
Qd 8684 8685 8936 8935 1
Qd 8685 8686 8937 8936 1
Qd 8686 8687 8938 8937 1
Qd 8687 8688 8939 8938 1
Qd 8688 8689 8940 8939 1
Qd 8689 8690 8941 8940 1
Qd 8690 8691 8942 8941 1
Qd 8691 8692 8943 8942 1
Qd 8692 8693 8944 8943 1
Qd 8693 8694 8945 8944 1
Qd 8694 8695 8946 8945 1
Qd 8695 8696 8947 8946 1
Qd 8696 8697 8948 8947 1
Qd 8697 8698 8949 8948 1
Qd 8698 8699 8950 8949 1
Qd 8699 8700 8951 8950 1
Qd 8700 8701 8952 8951 1
Qd 8701 8702 8953 8952 1
Qd 8702 8703 8954 8953 1
Qd 8703 8704 8955 8954 1
Qd 8704 8705 8956 8955 1
Qd 8705 8706 8957 8956 1
Qd 8706 8707 8958 8957 1
Qd 8707 8708 8959 8958 1
Qd 8708 8709 8960 8959 1
Qd 8709 8710 8961 8960 1
Qd 8710 8711 8962 8961 1
Qd 8711 8712 8963 8962 1
Qd 8712 8713 8964 8963 1
Qd 8713 8714 8965 8964 1
Qd 8714 8715 8966 8965 1
Qd 8715 8716 8967 8966 1
Qd 8716 8717 8968 8967 1
Qd 8717 8718 8969 8968 1
Qd 8718 8719 8970 8969 1
Qd 8719 8720 8971 8970 1
Qd 8720 8721 8972 8971 1
Qd 8721 8722 8973 8972 1
Qd 8722 8723 8974 8973 1
Qd 8723 8724 8975 8974 1
Qd 8724 8725 8976 8975 1
Qd 8725 8726 8977 8976 1
Qd 8726 8727 8978 8977 1
Qd 8727 8728 8979 8978 1
Qd 8728 8729 8980 8979 1
Qd 8729 8730 8981 8980 1
Qd 8730 8731 8982 8981 1
Qd 8731 8732 8983 8982 1
Qd 8732 8733 8984 8983 1
Qd 8733 8734 8985 8984 1
Qd 8734 8735 8986 8985 1
Qd 8735 8736 8987 8986 1
Qd 8736 8737 8988 8987 1
Qd 8737 8738 8989 8988 1
Qd 8738 8739 8990 8989 1
Qd 8739 8740 8991 8990 1
Qd 8740 8741 8992 8991 1
Qd 8741 8742 8993 8992 1
Qd 8742 8743 8994 8993 1
Qd 8743 8744 8995 8994 1
Qd 8744 8745 8996 8995 1
Qd 8745 8746 8997 8996 1
Qd 8746 8747 8998 8997 1
Qd 8747 8748 8999 8998 1
Qd 8748 8749 9000 8999 1
Qd 8749 8750 9001 9000 1
Qd 8750 8751 9002 9001 1
Qd 8751 8752 9003 9002 1
Qd 8752 8753 9004 9003 1
Qd 8753 8754 9005 9004 1
Qd 8754 8755 9006 9005 1
Qd 8755 8756 9007 9006 1
Qd 8756 8757 9008 9007 1
Qd 8757 8758 9009 9008 1
Qd 8758 8759 9010 9009 1
Qd 8759 8760 9011 9010 1
Qd 8760 8761 9012 9011 1
Qd 8761 8762 9013 9012 1
Qd 8762 8763 9014 9013 1
Qd 8763 8764 9015 9014 1
Qd 8764 8765 9016 9015 1
Qd 8765 8766 9017 9016 1
Qd 8766 8767 9018 9017 1
Qd 8767 8768 9019 9018 1
Qd 8768 8769 9020 9019 1
Qd 8769 8770 9021 9020 1
Qd 8770 8771 9022 9021 1
Qd 8771 8772 9023 9022 1
Qd 8772 8773 9024 9023 1
Qd 8773 8774 9025 9024 1
Qd 8774 8775 9026 9025 1
Qd 8775 8776 9027 9026 1
Qd 8776 8777 9028 9027 1
Qd 8777 8778 9029 9028 1
Qd 8778 8779 9030 9029 1
Qd 8779 8780 9031 9030 1
Qd 8780 8781 9032 9031 1
Qd 8781 8782 9033 9032 1
Qd 8782 8783 9034 9033 1
Qd 8783 8784 9035 9034 1
Qd 8785 8786 9037 9036 1
Qd 8786 8787 9038 9037 1
Qd 8787 8788 9039 9038 1
Qd 8788 8789 9040 9039 1
Qd 8789 8790 9041 9040 1
Qd 8790 8791 9042 9041 1
Qd 8791 8792 9043 9042 1
Qd 8792 8793 9044 9043 1
Qd 8793 8794 9045 9044 1
Qd 8794 8795 9046 9045 1
Qd 8795 8796 9047 9046 1
Qd 8796 8797 9048 9047 1
Qd 8797 8798 9049 9048 1
Qd 8798 8799 9050 9049 1
Qd 8799 8800 9051 9050 1
Qd 8800 8801 9052 9051 1
Qd 8801 8802 9053 9052 1
Qd 8802 8803 9054 9053 1
Qd 8803 8804 9055 9054 1
Qd 8804 8805 9056 9055 1
Qd 8805 8806 9057 9056 1
Qd 8806 8807 9058 9057 1
Qd 8807 8808 9059 9058 1
Qd 8808 8809 9060 9059 1
Qd 8809 8810 9061 9060 1
Qd 8810 8811 9062 9061 1
Qd 8811 8812 9063 9062 1
Qd 8812 8813 9064 9063 1
Qd 8813 8814 9065 9064 1
Qd 8814 8815 9066 9065 1
Qd 8815 8816 9067 9066 1
Qd 8816 8817 9068 9067 1
Qd 8817 8818 9069 9068 1
Qd 8818 8819 9070 9069 1
Qd 8819 8820 9071 9070 1
Qd 8820 8821 9072 9071 1
Qd 8821 8822 9073 9072 1
Qd 8822 8823 9074 9073 1
Qd 8823 8824 9075 9074 1
Qd 8824 8825 9076 9075 1
Qd 8825 8826 9077 9076 1
Qd 8826 8827 9078 9077 1
Qd 8827 8828 9079 9078 1
Qd 8828 8829 9080 9079 1
Qd 8829 8830 9081 9080 1
Qd 8830 8831 9082 9081 1
Qd 8831 8832 9083 9082 1
Qd 8832 8833 9084 9083 1
Qd 8833 8834 9085 9084 1
Qd 8834 8835 9086 9085 1
Qd 8835 8836 9087 9086 1
Qd 8836 8837 9088 9087 1
Qd 8837 8838 9089 9088 1
Qd 8838 8839 9090 9089 1
Qd 8839 8840 9091 9090 1
Qd 8840 8841 9092 9091 1
Qd 8841 8842 9093 9092 1
Qd 8842 8843 9094 9093 1
Qd 8843 8844 9095 9094 1
Qd 8844 8845 9096 9095 1
Qd 8845 8846 9097 9096 1
Qd 8846 8847 9098 9097 1
Qd 8847 8848 9099 9098 1
Qd 8848 8849 9100 9099 1
Qd 8849 8850 9101 9100 1
Qd 8850 8851 9102 9101 1
Qd 8851 8852 9103 9102 1
Qd 8852 8853 9104 9103 1
Qd 8853 8854 9105 9104 1
Qd 8854 8855 9106 9105 1
Qd 8855 8856 9107 9106 1
Qd 8856 8857 9108 9107 1
Qd 8857 8858 9109 9108 1
Qd 8858 8859 9110 9109 1
Qd 8859 8860 9111 9110 1
Qd 8860 8861 9112 9111 1
Qd 8861 8862 9113 9112 1
Qd 8862 8863 9114 9113 1
Qd 8863 8864 9115 9114 1
Qd 8864 8865 9116 9115 1
Qd 8865 8866 9117 9116 1
Qd 8866 8867 9118 9117 1
Qd 8867 8868 9119 9118 1
Qd 8868 8869 9120 9119 1
Qd 8869 8870 9121 9120 1
Qd 8870 8871 9122 9121 1
Qd 8871 8872 9123 9122 1
Qd 8872 8873 9124 9123 1
Qd 8873 8874 9125 9124 1
Qd 8874 8875 9126 9125 1
Qd 8875 8876 9127 9126 1
Qd 8876 8877 9128 9127 1
Qd 8877 8878 9129 9128 1
Qd 8878 8879 9130 9129 1
Qd 8879 8880 9131 9130 1
Qd 8880 8881 9132 9131 1
Qd 8881 8882 9133 9132 1
Qd 8882 8883 9134 9133 1
Qd 8883 8884 9135 9134 1
Qd 8884 8885 9136 9135 1
Qd 8885 8886 9137 9136 1
Qd 8886 8887 9138 9137 1
Qd 8887 8888 9139 9138 1
Qd 8888 8889 9140 9139 1
Qd 8889 8890 9141 9140 1
Qd 8890 8891 9142 9141 1
Qd 8891 8892 9143 9142 1
Qd 8892 8893 9144 9143 1
Qd 8893 8894 9145 9144 1
Qd 8894 8895 9146 9145 1
Qd 8895 8896 9147 9146 1
Qd 8896 8897 9148 9147 1
Qd 8897 8898 9149 9148 1
Qd 8898 8899 9150 9149 1
Qd 8899 8900 9151 9150 1
Qd 8900 8901 9152 9151 1
Qd 8901 8902 9153 9152 1
Qd 8902 8903 9154 9153 1
Qd 8903 8904 9155 9154 1
Qd 8904 8905 9156 9155 1
Qd 8905 8906 9157 9156 1
Qd 8906 8907 9158 9157 1
Qd 8907 8908 9159 9158 1
Qd 8908 8909 9160 9159 1
Qd 8909 8910 9161 9160 1
Qd 8910 8911 9162 9161 1
Qd 8911 8912 9163 9162 1
Qd 8912 8913 9164 9163 1
Qd 8913 8914 9165 9164 1
Qd 8914 8915 9166 9165 1
Qd 8915 8916 9167 9166 1
Qd 8916 8917 9168 9167 1
Qd 8917 8918 9169 9168 1
Qd 8918 8919 9170 9169 1
Qd 8919 8920 9171 9170 1
Qd 8920 8921 9172 9171 1
Qd 8921 8922 9173 9172 1
Qd 8922 8923 9174 9173 1
Qd 8923 8924 9175 9174 1
Qd 8924 8925 9176 9175 1
Qd 8925 8926 9177 9176 1
Qd 8926 8927 9178 9177 1
Qd 8927 8928 9179 9178 1
Qd 8928 8929 9180 9179 1
Qd 8929 8930 9181 9180 1
Qd 8930 8931 9182 9181 1
Qd 8931 8932 9183 9182 1
Qd 8932 8933 9184 9183 1
Qd 8933 8934 9185 9184 1
Qd 8934 8935 9186 9185 1
Qd 8935 8936 9187 9186 1
Qd 8936 8937 9188 9187 1
Qd 8937 8938 9189 9188 1
Qd 8938 8939 9190 9189 1
Qd 8939 8940 9191 9190 1
Qd 8940 8941 9192 9191 1
Qd 8941 8942 9193 9192 1
Qd 8942 8943 9194 9193 1
Qd 8943 8944 9195 9194 1
Qd 8944 8945 9196 9195 1
Qd 8945 8946 9197 9196 1
Qd 8946 8947 9198 9197 1
Qd 8947 8948 9199 9198 1
Qd 8948 8949 9200 9199 1
Qd 8949 8950 9201 9200 1
Qd 8950 8951 9202 9201 1
Qd 8951 8952 9203 9202 1
Qd 8952 8953 9204 9203 1
Qd 8953 8954 9205 9204 1
Qd 8954 8955 9206 9205 1
Qd 8955 8956 9207 9206 1
Qd 8956 8957 9208 9207 1
Qd 8957 8958 9209 9208 1
Qd 8958 8959 9210 9209 1
Qd 8959 8960 9211 9210 1
Qd 8960 8961 9212 9211 1
Qd 8961 8962 9213 9212 1
Qd 8962 8963 9214 9213 1
Qd 8963 8964 9215 9214 1
Qd 8964 8965 9216 9215 1
Qd 8965 8966 9217 9216 1
Qd 8966 8967 9218 9217 1
Qd 8967 8968 9219 9218 1
Qd 8968 8969 9220 9219 1
Qd 8969 8970 9221 9220 1
Qd 8970 8971 9222 9221 1
Qd 8971 8972 9223 9222 1
Qd 8972 8973 9224 9223 1
Qd 8973 8974 9225 9224 1
Qd 8974 8975 9226 9225 1
Qd 8975 8976 9227 9226 1
Qd 8976 8977 9228 9227 1
Qd 8977 8978 9229 9228 1
Qd 8978 8979 9230 9229 1
Qd 8979 8980 9231 9230 1
Qd 8980 8981 9232 9231 1
Qd 8981 8982 9233 9232 1
Qd 8982 8983 9234 9233 1
Qd 8983 8984 9235 9234 1
Qd 8984 8985 9236 9235 1
Qd 8985 8986 9237 9236 1
Qd 8986 8987 9238 9237 1
Qd 8987 8988 9239 9238 1
Qd 8988 8989 9240 9239 1
Qd 8989 8990 9241 9240 1
Qd 8990 8991 9242 9241 1
Qd 8991 8992 9243 9242 1
Qd 8992 8993 9244 9243 1
Qd 8993 8994 9245 9244 1
Qd 8994 8995 9246 9245 1
Qd 8995 8996 9247 9246 1
Qd 8996 8997 9248 9247 1
Qd 8997 8998 9249 9248 1
Qd 8998 8999 9250 9249 1
Qd 8999 9000 9251 9250 1
Qd 9000 9001 9252 9251 1
Qd 9001 9002 9253 9252 1
Qd 9002 9003 9254 9253 1
Qd 9003 9004 9255 9254 1
Qd 9004 9005 9256 9255 1
Qd 9005 9006 9257 9256 1
Qd 9006 9007 9258 9257 1
Qd 9007 9008 9259 9258 1
Qd 9008 9009 9260 9259 1
Qd 9009 9010 9261 9260 1
Qd 9010 9011 9262 9261 1
Qd 9011 9012 9263 9262 1
Qd 9012 9013 9264 9263 1
Qd 9013 9014 9265 9264 1
Qd 9014 9015 9266 9265 1
Qd 9015 9016 9267 9266 1
Qd 9016 9017 9268 9267 1
Qd 9017 9018 9269 9268 1
Qd 9018 9019 9270 9269 1
Qd 9019 9020 9271 9270 1
Qd 9020 9021 9272 9271 1
Qd 9021 9022 9273 9272 1
Qd 9022 9023 9274 9273 1
Qd 9023 9024 9275 9274 1
Qd 9024 9025 9276 9275 1
Qd 9025 9026 9277 9276 1
Qd 9026 9027 9278 9277 1
Qd 9027 9028 9279 9278 1
Qd 9028 9029 9280 9279 1
Qd 9029 9030 9281 9280 1
Qd 9030 9031 9282 9281 1
Qd 9031 9032 9283 9282 1
Qd 9032 9033 9284 9283 1
Qd 9033 9034 9285 9284 1
Qd 9034 9035 9286 9285 1
Qd 9036 9037 9288 9287 1
Qd 9037 9038 9289 9288 1
Qd 9038 9039 9290 9289 1
Qd 9039 9040 9291 9290 1
Qd 9040 9041 9292 9291 1
Qd 9041 9042 9293 9292 1
Qd 9042 9043 9294 9293 1
Qd 9043 9044 9295 9294 1
Qd 9044 9045 9296 9295 1
Qd 9045 9046 9297 9296 1
Qd 9046 9047 9298 9297 1
Qd 9047 9048 9299 9298 1
Qd 9048 9049 9300 9299 1
Qd 9049 9050 9301 9300 1
Qd 9050 9051 9302 9301 1
Qd 9051 9052 9303 9302 1
Qd 9052 9053 9304 9303 1
Qd 9053 9054 9305 9304 1
Qd 9054 9055 9306 9305 1
Qd 9055 9056 9307 9306 1
Qd 9056 9057 9308 9307 1
Qd 9057 9058 9309 9308 1
Qd 9058 9059 9310 9309 1
Qd 9059 9060 9311 9310 1
Qd 9060 9061 9312 9311 1
Qd 9061 9062 9313 9312 1
Qd 9062 9063 9314 9313 1
Qd 9063 9064 9315 9314 1
Qd 9064 9065 9316 9315 1
Qd 9065 9066 9317 9316 1
Qd 9066 9067 9318 9317 1
Qd 9067 9068 9319 9318 1
Qd 9068 9069 9320 9319 1
Qd 9069 9070 9321 9320 1
Qd 9070 9071 9322 9321 1
Qd 9071 9072 9323 9322 1
Qd 9072 9073 9324 9323 1
Qd 9073 9074 9325 9324 1
Qd 9074 9075 9326 9325 1
Qd 9075 9076 9327 9326 1
Qd 9076 9077 9328 9327 1
Qd 9077 9078 9329 9328 1
Qd 9078 9079 9330 9329 1
Qd 9079 9080 9331 9330 1
Qd 9080 9081 9332 9331 1
Qd 9081 9082 9333 9332 1
Qd 9082 9083 9334 9333 1
Qd 9083 9084 9335 9334 1
Qd 9084 9085 9336 9335 1
Qd 9085 9086 9337 9336 1
Qd 9086 9087 9338 9337 1
Qd 9087 9088 9339 9338 1
Qd 9088 9089 9340 9339 1
Qd 9089 9090 9341 9340 1
Qd 9090 9091 9342 9341 1
Qd 9091 9092 9343 9342 1
Qd 9092 9093 9344 9343 1
Qd 9093 9094 9345 9344 1
Qd 9094 9095 9346 9345 1
Qd 9095 9096 9347 9346 1
Qd 9096 9097 9348 9347 1
Qd 9097 9098 9349 9348 1
Qd 9098 9099 9350 9349 1
Qd 9099 9100 9351 9350 1
Qd 9100 9101 9352 9351 1
Qd 9101 9102 9353 9352 1
Qd 9102 9103 9354 9353 1
Qd 9103 9104 9355 9354 1
Qd 9104 9105 9356 9355 1
Qd 9105 9106 9357 9356 1
Qd 9106 9107 9358 9357 1
Qd 9107 9108 9359 9358 1
Qd 9108 9109 9360 9359 1
Qd 9109 9110 9361 9360 1
Qd 9110 9111 9362 9361 1
Qd 9111 9112 9363 9362 1
Qd 9112 9113 9364 9363 1
Qd 9113 9114 9365 9364 1
Qd 9114 9115 9366 9365 1
Qd 9115 9116 9367 9366 1
Qd 9116 9117 9368 9367 1
Qd 9117 9118 9369 9368 1
Qd 9118 9119 9370 9369 1
Qd 9119 9120 9371 9370 1
Qd 9120 9121 9372 9371 1
Qd 9121 9122 9373 9372 1
Qd 9122 9123 9374 9373 1
Qd 9123 9124 9375 9374 1
Qd 9124 9125 9376 9375 1
Qd 9125 9126 9377 9376 1
Qd 9126 9127 9378 9377 1
Qd 9127 9128 9379 9378 1
Qd 9128 9129 9380 9379 1
Qd 9129 9130 9381 9380 1
Qd 9130 9131 9382 9381 1
Qd 9131 9132 9383 9382 1
Qd 9132 9133 9384 9383 1
Qd 9133 9134 9385 9384 1
Qd 9134 9135 9386 9385 1
Qd 9135 9136 9387 9386 1
Qd 9136 9137 9388 9387 1
Qd 9137 9138 9389 9388 1
Qd 9138 9139 9390 9389 1
Qd 9139 9140 9391 9390 1
Qd 9140 9141 9392 9391 1
Qd 9141 9142 9393 9392 1
Qd 9142 9143 9394 9393 1
Qd 9143 9144 9395 9394 1
Qd 9144 9145 9396 9395 1
Qd 9145 9146 9397 9396 1
Qd 9146 9147 9398 9397 1
Qd 9147 9148 9399 9398 1
Qd 9148 9149 9400 9399 1
Qd 9149 9150 9401 9400 1
Qd 9150 9151 9402 9401 1
Qd 9151 9152 9403 9402 1
Qd 9152 9153 9404 9403 1
Qd 9153 9154 9405 9404 1
Qd 9154 9155 9406 9405 1
Qd 9155 9156 9407 9406 1
Qd 9156 9157 9408 9407 1
Qd 9157 9158 9409 9408 1
Qd 9158 9159 9410 9409 1
Qd 9159 9160 9411 9410 1
Qd 9160 9161 9412 9411 1
Qd 9161 9162 9413 9412 1
Qd 9162 9163 9414 9413 1
Qd 9163 9164 9415 9414 1
Qd 9164 9165 9416 9415 1
Qd 9165 9166 9417 9416 1
Qd 9166 9167 9418 9417 1
Qd 9167 9168 9419 9418 1
Qd 9168 9169 9420 9419 1
Qd 9169 9170 9421 9420 1
Qd 9170 9171 9422 9421 1
Qd 9171 9172 9423 9422 1
Qd 9172 9173 9424 9423 1
Qd 9173 9174 9425 9424 1
Qd 9174 9175 9426 9425 1
Qd 9175 9176 9427 9426 1
Qd 9176 9177 9428 9427 1
Qd 9177 9178 9429 9428 1
Qd 9178 9179 9430 9429 1
Qd 9179 9180 9431 9430 1
Qd 9180 9181 9432 9431 1
Qd 9181 9182 9433 9432 1
Qd 9182 9183 9434 9433 1
Qd 9183 9184 9435 9434 1
Qd 9184 9185 9436 9435 1
Qd 9185 9186 9437 9436 1
Qd 9186 9187 9438 9437 1
Qd 9187 9188 9439 9438 1
Qd 9188 9189 9440 9439 1
Qd 9189 9190 9441 9440 1
Qd 9190 9191 9442 9441 1
Qd 9191 9192 9443 9442 1
Qd 9192 9193 9444 9443 1
Qd 9193 9194 9445 9444 1
Qd 9194 9195 9446 9445 1
Qd 9195 9196 9447 9446 1
Qd 9196 9197 9448 9447 1
Qd 9197 9198 9449 9448 1
Qd 9198 9199 9450 9449 1
Qd 9199 9200 9451 9450 1
Qd 9200 9201 9452 9451 1
Qd 9201 9202 9453 9452 1
Qd 9202 9203 9454 9453 1
Qd 9203 9204 9455 9454 1
Qd 9204 9205 9456 9455 1
Qd 9205 9206 9457 9456 1
Qd 9206 9207 9458 9457 1
Qd 9207 9208 9459 9458 1
Qd 9208 9209 9460 9459 1
Qd 9209 9210 9461 9460 1
Qd 9210 9211 9462 9461 1
Qd 9211 9212 9463 9462 1
Qd 9212 9213 9464 9463 1
Qd 9213 9214 9465 9464 1
Qd 9214 9215 9466 9465 1
Qd 9215 9216 9467 9466 1
Qd 9216 9217 9468 9467 1
Qd 9217 9218 9469 9468 1
Qd 9218 9219 9470 9469 1
Qd 9219 9220 9471 9470 1
Qd 9220 9221 9472 9471 1
Qd 9221 9222 9473 9472 1
Qd 9222 9223 9474 9473 1
Qd 9223 9224 9475 9474 1
Qd 9224 9225 9476 9475 1
Qd 9225 9226 9477 9476 1
Qd 9226 9227 9478 9477 1
Qd 9227 9228 9479 9478 1
Qd 9228 9229 9480 9479 1
Qd 9229 9230 9481 9480 1
Qd 9230 9231 9482 9481 1
Qd 9231 9232 9483 9482 1
Qd 9232 9233 9484 9483 1
Qd 9233 9234 9485 9484 1
Qd 9234 9235 9486 9485 1
Qd 9235 9236 9487 9486 1
Qd 9236 9237 9488 9487 1
Qd 9237 9238 9489 9488 1
Qd 9238 9239 9490 9489 1
Qd 9239 9240 9491 9490 1
Qd 9240 9241 9492 9491 1
Qd 9241 9242 9493 9492 1
Qd 9242 9243 9494 9493 1
Qd 9243 9244 9495 9494 1
Qd 9244 9245 9496 9495 1
Qd 9245 9246 9497 9496 1
Qd 9246 9247 9498 9497 1
Qd 9247 9248 9499 9498 1
Qd 9248 9249 9500 9499 1
Qd 9249 9250 9501 9500 1
Qd 9250 9251 9502 9501 1
Qd 9251 9252 9503 9502 1
Qd 9252 9253 9504 9503 1
Qd 9253 9254 9505 9504 1
Qd 9254 9255 9506 9505 1
Qd 9255 9256 9507 9506 1
Qd 9256 9257 9508 9507 1
Qd 9257 9258 9509 9508 1
Qd 9258 9259 9510 9509 1
Qd 9259 9260 9511 9510 1
Qd 9260 9261 9512 9511 1
Qd 9261 9262 9513 9512 1
Qd 9262 9263 9514 9513 1
Qd 9263 9264 9515 9514 1
Qd 9264 9265 9516 9515 1
Qd 9265 9266 9517 9516 1
Qd 9266 9267 9518 9517 1
Qd 9267 9268 9519 9518 1
Qd 9268 9269 9520 9519 1
Qd 9269 9270 9521 9520 1
Qd 9270 9271 9522 9521 1
Qd 9271 9272 9523 9522 1
Qd 9272 9273 9524 9523 1
Qd 9273 9274 9525 9524 1
Qd 9274 9275 9526 9525 1
Qd 9275 9276 9527 9526 1
Qd 9276 9277 9528 9527 1
Qd 9277 9278 9529 9528 1
Qd 9278 9279 9530 9529 1
Qd 9279 9280 9531 9530 1
Qd 9280 9281 9532 9531 1
Qd 9281 9282 9533 9532 1
Qd 9282 9283 9534 9533 1
Qd 9283 9284 9535 9534 1
Qd 9284 9285 9536 9535 1
Qd 9285 9286 9537 9536 1
Qd 9287 9288 9539 9538 1
Qd 9288 9289 9540 9539 1
Qd 9289 9290 9541 9540 1
Qd 9290 9291 9542 9541 1
Qd 9291 9292 9543 9542 1
Qd 9292 9293 9544 9543 1
Qd 9293 9294 9545 9544 1
Qd 9294 9295 9546 9545 1
Qd 9295 9296 9547 9546 1
Qd 9296 9297 9548 9547 1
Qd 9297 9298 9549 9548 1
Qd 9298 9299 9550 9549 1
Qd 9299 9300 9551 9550 1
Qd 9300 9301 9552 9551 1
Qd 9301 9302 9553 9552 1
Qd 9302 9303 9554 9553 1
Qd 9303 9304 9555 9554 1
Qd 9304 9305 9556 9555 1
Qd 9305 9306 9557 9556 1
Qd 9306 9307 9558 9557 1
Qd 9307 9308 9559 9558 1
Qd 9308 9309 9560 9559 1
Qd 9309 9310 9561 9560 1
Qd 9310 9311 9562 9561 1
Qd 9311 9312 9563 9562 1
Qd 9312 9313 9564 9563 1
Qd 9313 9314 9565 9564 1
Qd 9314 9315 9566 9565 1
Qd 9315 9316 9567 9566 1
Qd 9316 9317 9568 9567 1
Qd 9317 9318 9569 9568 1
Qd 9318 9319 9570 9569 1
Qd 9319 9320 9571 9570 1
Qd 9320 9321 9572 9571 1
Qd 9321 9322 9573 9572 1
Qd 9322 9323 9574 9573 1
Qd 9323 9324 9575 9574 1
Qd 9324 9325 9576 9575 1
Qd 9325 9326 9577 9576 1
Qd 9326 9327 9578 9577 1
Qd 9327 9328 9579 9578 1
Qd 9328 9329 9580 9579 1
Qd 9329 9330 9581 9580 1
Qd 9330 9331 9582 9581 1
Qd 9331 9332 9583 9582 1
Qd 9332 9333 9584 9583 1
Qd 9333 9334 9585 9584 1
Qd 9334 9335 9586 9585 1
Qd 9335 9336 9587 9586 1
Qd 9336 9337 9588 9587 1
Qd 9337 9338 9589 9588 1
Qd 9338 9339 9590 9589 1
Qd 9339 9340 9591 9590 1
Qd 9340 9341 9592 9591 1
Qd 9341 9342 9593 9592 1
Qd 9342 9343 9594 9593 1
Qd 9343 9344 9595 9594 1
Qd 9344 9345 9596 9595 1
Qd 9345 9346 9597 9596 1
Qd 9346 9347 9598 9597 1
Qd 9347 9348 9599 9598 1
Qd 9348 9349 9600 9599 1
Qd 9349 9350 9601 9600 1
Qd 9350 9351 9602 9601 1
Qd 9351 9352 9603 9602 1
Qd 9352 9353 9604 9603 1
Qd 9353 9354 9605 9604 1
Qd 9354 9355 9606 9605 1
Qd 9355 9356 9607 9606 1
Qd 9356 9357 9608 9607 1
Qd 9357 9358 9609 9608 1
Qd 9358 9359 9610 9609 1
Qd 9359 9360 9611 9610 1
Qd 9360 9361 9612 9611 1
Qd 9361 9362 9613 9612 1
Qd 9362 9363 9614 9613 1
Qd 9363 9364 9615 9614 1
Qd 9364 9365 9616 9615 1
Qd 9365 9366 9617 9616 1
Qd 9366 9367 9618 9617 1
Qd 9367 9368 9619 9618 1
Qd 9368 9369 9620 9619 1
Qd 9369 9370 9621 9620 1
Qd 9370 9371 9622 9621 1
Qd 9371 9372 9623 9622 1
Qd 9372 9373 9624 9623 1
Qd 9373 9374 9625 9624 1
Qd 9374 9375 9626 9625 1
Qd 9375 9376 9627 9626 1
Qd 9376 9377 9628 9627 1
Qd 9377 9378 9629 9628 1
Qd 9378 9379 9630 9629 1
Qd 9379 9380 9631 9630 1
Qd 9380 9381 9632 9631 1
Qd 9381 9382 9633 9632 1
Qd 9382 9383 9634 9633 1
Qd 9383 9384 9635 9634 1
Qd 9384 9385 9636 9635 1
Qd 9385 9386 9637 9636 1
Qd 9386 9387 9638 9637 1
Qd 9387 9388 9639 9638 1
Qd 9388 9389 9640 9639 1
Qd 9389 9390 9641 9640 1
Qd 9390 9391 9642 9641 1
Qd 9391 9392 9643 9642 1
Qd 9392 9393 9644 9643 1
Qd 9393 9394 9645 9644 1
Qd 9394 9395 9646 9645 1
Qd 9395 9396 9647 9646 1
Qd 9396 9397 9648 9647 1
Qd 9397 9398 9649 9648 1
Qd 9398 9399 9650 9649 1
Qd 9399 9400 9651 9650 1
Qd 9400 9401 9652 9651 1
Qd 9401 9402 9653 9652 1
Qd 9402 9403 9654 9653 1
Qd 9403 9404 9655 9654 1
Qd 9404 9405 9656 9655 1
Qd 9405 9406 9657 9656 1
Qd 9406 9407 9658 9657 1
Qd 9407 9408 9659 9658 1
Qd 9408 9409 9660 9659 1
Qd 9409 9410 9661 9660 1
Qd 9410 9411 9662 9661 1
Qd 9411 9412 9663 9662 1
Qd 9412 9413 9664 9663 1
Qd 9413 9414 9665 9664 1
Qd 9414 9415 9666 9665 1
Qd 9415 9416 9667 9666 1
Qd 9416 9417 9668 9667 1
Qd 9417 9418 9669 9668 1
Qd 9418 9419 9670 9669 1
Qd 9419 9420 9671 9670 1
Qd 9420 9421 9672 9671 1
Qd 9421 9422 9673 9672 1
Qd 9422 9423 9674 9673 1
Qd 9423 9424 9675 9674 1
Qd 9424 9425 9676 9675 1
Qd 9425 9426 9677 9676 1
Qd 9426 9427 9678 9677 1
Qd 9427 9428 9679 9678 1
Qd 9428 9429 9680 9679 1
Qd 9429 9430 9681 9680 1
Qd 9430 9431 9682 9681 1
Qd 9431 9432 9683 9682 1
Qd 9432 9433 9684 9683 1
Qd 9433 9434 9685 9684 1
Qd 9434 9435 9686 9685 1
Qd 9435 9436 9687 9686 1
Qd 9436 9437 9688 9687 1
Qd 9437 9438 9689 9688 1
Qd 9438 9439 9690 9689 1
Qd 9439 9440 9691 9690 1
Qd 9440 9441 9692 9691 1
Qd 9441 9442 9693 9692 1
Qd 9442 9443 9694 9693 1
Qd 9443 9444 9695 9694 1
Qd 9444 9445 9696 9695 1
Qd 9445 9446 9697 9696 1
Qd 9446 9447 9698 9697 1
Qd 9447 9448 9699 9698 1
Qd 9448 9449 9700 9699 1
Qd 9449 9450 9701 9700 1
Qd 9450 9451 9702 9701 1
Qd 9451 9452 9703 9702 1
Qd 9452 9453 9704 9703 1
Qd 9453 9454 9705 9704 1
Qd 9454 9455 9706 9705 1
Qd 9455 9456 9707 9706 1
Qd 9456 9457 9708 9707 1
Qd 9457 9458 9709 9708 1
Qd 9458 9459 9710 9709 1
Qd 9459 9460 9711 9710 1
Qd 9460 9461 9712 9711 1
Qd 9461 9462 9713 9712 1
Qd 9462 9463 9714 9713 1
Qd 9463 9464 9715 9714 1
Qd 9464 9465 9716 9715 1
Qd 9465 9466 9717 9716 1
Qd 9466 9467 9718 9717 1
Qd 9467 9468 9719 9718 1
Qd 9468 9469 9720 9719 1
Qd 9469 9470 9721 9720 1
Qd 9470 9471 9722 9721 1
Qd 9471 9472 9723 9722 1
Qd 9472 9473 9724 9723 1
Qd 9473 9474 9725 9724 1
Qd 9474 9475 9726 9725 1
Qd 9475 9476 9727 9726 1
Qd 9476 9477 9728 9727 1
Qd 9477 9478 9729 9728 1
Qd 9478 9479 9730 9729 1
Qd 9479 9480 9731 9730 1
Qd 9480 9481 9732 9731 1
Qd 9481 9482 9733 9732 1
Qd 9482 9483 9734 9733 1
Qd 9483 9484 9735 9734 1
Qd 9484 9485 9736 9735 1
Qd 9485 9486 9737 9736 1
Qd 9486 9487 9738 9737 1
Qd 9487 9488 9739 9738 1
Qd 9488 9489 9740 9739 1
Qd 9489 9490 9741 9740 1
Qd 9490 9491 9742 9741 1
Qd 9491 9492 9743 9742 1
Qd 9492 9493 9744 9743 1
Qd 9493 9494 9745 9744 1
Qd 9494 9495 9746 9745 1
Qd 9495 9496 9747 9746 1
Qd 9496 9497 9748 9747 1
Qd 9497 9498 9749 9748 1
Qd 9498 9499 9750 9749 1
Qd 9499 9500 9751 9750 1
Qd 9500 9501 9752 9751 1
Qd 9501 9502 9753 9752 1
Qd 9502 9503 9754 9753 1
Qd 9503 9504 9755 9754 1
Qd 9504 9505 9756 9755 1
Qd 9505 9506 9757 9756 1
Qd 9506 9507 9758 9757 1
Qd 9507 9508 9759 9758 1
Qd 9508 9509 9760 9759 1
Qd 9509 9510 9761 9760 1
Qd 9510 9511 9762 9761 1
Qd 9511 9512 9763 9762 1
Qd 9512 9513 9764 9763 1
Qd 9513 9514 9765 9764 1
Qd 9514 9515 9766 9765 1
Qd 9515 9516 9767 9766 1
Qd 9516 9517 9768 9767 1
Qd 9517 9518 9769 9768 1
Qd 9518 9519 9770 9769 1
Qd 9519 9520 9771 9770 1
Qd 9520 9521 9772 9771 1
Qd 9521 9522 9773 9772 1
Qd 9522 9523 9774 9773 1
Qd 9523 9524 9775 9774 1
Qd 9524 9525 9776 9775 1
Qd 9525 9526 9777 9776 1
Qd 9526 9527 9778 9777 1
Qd 9527 9528 9779 9778 1
Qd 9528 9529 9780 9779 1
Qd 9529 9530 9781 9780 1
Qd 9530 9531 9782 9781 1
Qd 9531 9532 9783 9782 1
Qd 9532 9533 9784 9783 1
Qd 9533 9534 9785 9784 1
Qd 9534 9535 9786 9785 1
Qd 9535 9536 9787 9786 1
Qd 9536 9537 9788 9787 1
Qd 9538 9539 9790 9789 1
Qd 9539 9540 9791 9790 1
Qd 9540 9541 9792 9791 1
Qd 9541 9542 9793 9792 1
Qd 9542 9543 9794 9793 1
Qd 9543 9544 9795 9794 1
Qd 9544 9545 9796 9795 1
Qd 9545 9546 9797 9796 1
Qd 9546 9547 9798 9797 1
Qd 9547 9548 9799 9798 1
Qd 9548 9549 9800 9799 1
Qd 9549 9550 9801 9800 1
Qd 9550 9551 9802 9801 1
Qd 9551 9552 9803 9802 1
Qd 9552 9553 9804 9803 1
Qd 9553 9554 9805 9804 1
Qd 9554 9555 9806 9805 1
Qd 9555 9556 9807 9806 1
Qd 9556 9557 9808 9807 1
Qd 9557 9558 9809 9808 1
Qd 9558 9559 9810 9809 1
Qd 9559 9560 9811 9810 1
Qd 9560 9561 9812 9811 1
Qd 9561 9562 9813 9812 1
Qd 9562 9563 9814 9813 1
Qd 9563 9564 9815 9814 1
Qd 9564 9565 9816 9815 1
Qd 9565 9566 9817 9816 1
Qd 9566 9567 9818 9817 1
Qd 9567 9568 9819 9818 1
Qd 9568 9569 9820 9819 1
Qd 9569 9570 9821 9820 1
Qd 9570 9571 9822 9821 1
Qd 9571 9572 9823 9822 1
Qd 9572 9573 9824 9823 1
Qd 9573 9574 9825 9824 1
Qd 9574 9575 9826 9825 1
Qd 9575 9576 9827 9826 1
Qd 9576 9577 9828 9827 1
Qd 9577 9578 9829 9828 1
Qd 9578 9579 9830 9829 1
Qd 9579 9580 9831 9830 1
Qd 9580 9581 9832 9831 1
Qd 9581 9582 9833 9832 1
Qd 9582 9583 9834 9833 1
Qd 9583 9584 9835 9834 1
Qd 9584 9585 9836 9835 1
Qd 9585 9586 9837 9836 1
Qd 9586 9587 9838 9837 1
Qd 9587 9588 9839 9838 1
Qd 9588 9589 9840 9839 1
Qd 9589 9590 9841 9840 1
Qd 9590 9591 9842 9841 1
Qd 9591 9592 9843 9842 1
Qd 9592 9593 9844 9843 1
Qd 9593 9594 9845 9844 1
Qd 9594 9595 9846 9845 1
Qd 9595 9596 9847 9846 1
Qd 9596 9597 9848 9847 1
Qd 9597 9598 9849 9848 1
Qd 9598 9599 9850 9849 1
Qd 9599 9600 9851 9850 1
Qd 9600 9601 9852 9851 1
Qd 9601 9602 9853 9852 1
Qd 9602 9603 9854 9853 1
Qd 9603 9604 9855 9854 1
Qd 9604 9605 9856 9855 1
Qd 9605 9606 9857 9856 1
Qd 9606 9607 9858 9857 1
Qd 9607 9608 9859 9858 1
Qd 9608 9609 9860 9859 1
Qd 9609 9610 9861 9860 1
Qd 9610 9611 9862 9861 1
Qd 9611 9612 9863 9862 1
Qd 9612 9613 9864 9863 1
Qd 9613 9614 9865 9864 1
Qd 9614 9615 9866 9865 1
Qd 9615 9616 9867 9866 1
Qd 9616 9617 9868 9867 1
Qd 9617 9618 9869 9868 1
Qd 9618 9619 9870 9869 1
Qd 9619 9620 9871 9870 1
Qd 9620 9621 9872 9871 1
Qd 9621 9622 9873 9872 1
Qd 9622 9623 9874 9873 1
Qd 9623 9624 9875 9874 1
Qd 9624 9625 9876 9875 1
Qd 9625 9626 9877 9876 1
Qd 9626 9627 9878 9877 1
Qd 9627 9628 9879 9878 1
Qd 9628 9629 9880 9879 1
Qd 9629 9630 9881 9880 1
Qd 9630 9631 9882 9881 1
Qd 9631 9632 9883 9882 1
Qd 9632 9633 9884 9883 1
Qd 9633 9634 9885 9884 1
Qd 9634 9635 9886 9885 1
Qd 9635 9636 9887 9886 1
Qd 9636 9637 9888 9887 1
Qd 9637 9638 9889 9888 1
Qd 9638 9639 9890 9889 1
Qd 9639 9640 9891 9890 1
Qd 9640 9641 9892 9891 1
Qd 9641 9642 9893 9892 1
Qd 9642 9643 9894 9893 1
Qd 9643 9644 9895 9894 1
Qd 9644 9645 9896 9895 1
Qd 9645 9646 9897 9896 1
Qd 9646 9647 9898 9897 1
Qd 9647 9648 9899 9898 1
Qd 9648 9649 9900 9899 1
Qd 9649 9650 9901 9900 1
Qd 9650 9651 9902 9901 1
Qd 9651 9652 9903 9902 1
Qd 9652 9653 9904 9903 1
Qd 9653 9654 9905 9904 1
Qd 9654 9655 9906 9905 1
Qd 9655 9656 9907 9906 1
Qd 9656 9657 9908 9907 1
Qd 9657 9658 9909 9908 1
Qd 9658 9659 9910 9909 1
Qd 9659 9660 9911 9910 1
Qd 9660 9661 9912 9911 1
Qd 9661 9662 9913 9912 1
Qd 9662 9663 9914 9913 1
Qd 9663 9664 9915 9914 1
Qd 9664 9665 9916 9915 1
Qd 9665 9666 9917 9916 1
Qd 9666 9667 9918 9917 1
Qd 9667 9668 9919 9918 1
Qd 9668 9669 9920 9919 1
Qd 9669 9670 9921 9920 1
Qd 9670 9671 9922 9921 1
Qd 9671 9672 9923 9922 1
Qd 9672 9673 9924 9923 1
Qd 9673 9674 9925 9924 1
Qd 9674 9675 9926 9925 1
Qd 9675 9676 9927 9926 1
Qd 9676 9677 9928 9927 1
Qd 9677 9678 9929 9928 1
Qd 9678 9679 9930 9929 1
Qd 9679 9680 9931 9930 1
Qd 9680 9681 9932 9931 1
Qd 9681 9682 9933 9932 1
Qd 9682 9683 9934 9933 1
Qd 9683 9684 9935 9934 1
Qd 9684 9685 9936 9935 1
Qd 9685 9686 9937 9936 1
Qd 9686 9687 9938 9937 1
Qd 9687 9688 9939 9938 1
Qd 9688 9689 9940 9939 1
Qd 9689 9690 9941 9940 1
Qd 9690 9691 9942 9941 1
Qd 9691 9692 9943 9942 1
Qd 9692 9693 9944 9943 1
Qd 9693 9694 9945 9944 1
Qd 9694 9695 9946 9945 1
Qd 9695 9696 9947 9946 1
Qd 9696 9697 9948 9947 1
Qd 9697 9698 9949 9948 1
Qd 9698 9699 9950 9949 1
Qd 9699 9700 9951 9950 1
Qd 9700 9701 9952 9951 1
Qd 9701 9702 9953 9952 1
Qd 9702 9703 9954 9953 1
Qd 9703 9704 9955 9954 1
Qd 9704 9705 9956 9955 1
Qd 9705 9706 9957 9956 1
Qd 9706 9707 9958 9957 1
Qd 9707 9708 9959 9958 1
Qd 9708 9709 9960 9959 1
Qd 9709 9710 9961 9960 1
Qd 9710 9711 9962 9961 1
Qd 9711 9712 9963 9962 1
Qd 9712 9713 9964 9963 1
Qd 9713 9714 9965 9964 1
Qd 9714 9715 9966 9965 1
Qd 9715 9716 9967 9966 1
Qd 9716 9717 9968 9967 1
Qd 9717 9718 9969 9968 1
Qd 9718 9719 9970 9969 1
Qd 9719 9720 9971 9970 1
Qd 9720 9721 9972 9971 1
Qd 9721 9722 9973 9972 1
Qd 9722 9723 9974 9973 1
Qd 9723 9724 9975 9974 1
Qd 9724 9725 9976 9975 1
Qd 9725 9726 9977 9976 1
Qd 9726 9727 9978 9977 1
Qd 9727 9728 9979 9978 1
Qd 9728 9729 9980 9979 1
Qd 9729 9730 9981 9980 1
Qd 9730 9731 9982 9981 1
Qd 9731 9732 9983 9982 1
Qd 9732 9733 9984 9983 1
Qd 9733 9734 9985 9984 1
Qd 9734 9735 9986 9985 1
Qd 9735 9736 9987 9986 1
Qd 9736 9737 9988 9987 1
Qd 9737 9738 9989 9988 1
Qd 9738 9739 9990 9989 1
Qd 9739 9740 9991 9990 1
Qd 9740 9741 9992 9991 1
Qd 9741 9742 9993 9992 1
Qd 9742 9743 9994 9993 1
Qd 9743 9744 9995 9994 1
Qd 9744 9745 9996 9995 1
Qd 9745 9746 9997 9996 1
Qd 9746 9747 9998 9997 1
Qd 9747 9748 9999 9998 1
Qd 9748 9749 10000 9999 1
Qd 9749 9750 10001 10000 1
Qd 9750 9751 10002 10001 1
Qd 9751 9752 10003 10002 1
Qd 9752 9753 10004 10003 1
Qd 9753 9754 10005 10004 1
Qd 9754 9755 10006 10005 1
Qd 9755 9756 10007 10006 1
Qd 9756 9757 10008 10007 1
Qd 9757 9758 10009 10008 1
Qd 9758 9759 10010 10009 1
Qd 9759 9760 10011 10010 1
Qd 9760 9761 10012 10011 1
Qd 9761 9762 10013 10012 1
Qd 9762 9763 10014 10013 1
Qd 9763 9764 10015 10014 1
Qd 9764 9765 10016 10015 1
Qd 9765 9766 10017 10016 1
Qd 9766 9767 10018 10017 1
Qd 9767 9768 10019 10018 1
Qd 9768 9769 10020 10019 1
Qd 9769 9770 10021 10020 1
Qd 9770 9771 10022 10021 1
Qd 9771 9772 10023 10022 1
Qd 9772 9773 10024 10023 1
Qd 9773 9774 10025 10024 1
Qd 9774 9775 10026 10025 1
Qd 9775 9776 10027 10026 1
Qd 9776 9777 10028 10027 1
Qd 9777 9778 10029 10028 1
Qd 9778 9779 10030 10029 1
Qd 9779 9780 10031 10030 1
Qd 9780 9781 10032 10031 1
Qd 9781 9782 10033 10032 1
Qd 9782 9783 10034 10033 1
Qd 9783 9784 10035 10034 1
Qd 9784 9785 10036 10035 1
Qd 9785 9786 10037 10036 1
Qd 9786 9787 10038 10037 1
Qd 9787 9788 10039 10038 1
Qd 9789 9790 10041 10040 1
Qd 9790 9791 10042 10041 1
Qd 9791 9792 10043 10042 1
Qd 9792 9793 10044 10043 1
Qd 9793 9794 10045 10044 1
Qd 9794 9795 10046 10045 1
Qd 9795 9796 10047 10046 1
Qd 9796 9797 10048 10047 1
Qd 9797 9798 10049 10048 1
Qd 9798 9799 10050 10049 1
Qd 9799 9800 10051 10050 1
Qd 9800 9801 10052 10051 1
Qd 9801 9802 10053 10052 1
Qd 9802 9803 10054 10053 1
Qd 9803 9804 10055 10054 1
Qd 9804 9805 10056 10055 1
Qd 9805 9806 10057 10056 1
Qd 9806 9807 10058 10057 1
Qd 9807 9808 10059 10058 1
Qd 9808 9809 10060 10059 1
Qd 9809 9810 10061 10060 1
Qd 9810 9811 10062 10061 1
Qd 9811 9812 10063 10062 1
Qd 9812 9813 10064 10063 1
Qd 9813 9814 10065 10064 1
Qd 9814 9815 10066 10065 1
Qd 9815 9816 10067 10066 1
Qd 9816 9817 10068 10067 1
Qd 9817 9818 10069 10068 1
Qd 9818 9819 10070 10069 1
Qd 9819 9820 10071 10070 1
Qd 9820 9821 10072 10071 1
Qd 9821 9822 10073 10072 1
Qd 9822 9823 10074 10073 1
Qd 9823 9824 10075 10074 1
Qd 9824 9825 10076 10075 1
Qd 9825 9826 10077 10076 1
Qd 9826 9827 10078 10077 1
Qd 9827 9828 10079 10078 1
Qd 9828 9829 10080 10079 1
Qd 9829 9830 10081 10080 1
Qd 9830 9831 10082 10081 1
Qd 9831 9832 10083 10082 1
Qd 9832 9833 10084 10083 1
Qd 9833 9834 10085 10084 1
Qd 9834 9835 10086 10085 1
Qd 9835 9836 10087 10086 1
Qd 9836 9837 10088 10087 1
Qd 9837 9838 10089 10088 1
Qd 9838 9839 10090 10089 1
Qd 9839 9840 10091 10090 1
Qd 9840 9841 10092 10091 1
Qd 9841 9842 10093 10092 1
Qd 9842 9843 10094 10093 1
Qd 9843 9844 10095 10094 1
Qd 9844 9845 10096 10095 1
Qd 9845 9846 10097 10096 1
Qd 9846 9847 10098 10097 1
Qd 9847 9848 10099 10098 1
Qd 9848 9849 10100 10099 1
Qd 9849 9850 10101 10100 1
Qd 9850 9851 10102 10101 1
Qd 9851 9852 10103 10102 1
Qd 9852 9853 10104 10103 1
Qd 9853 9854 10105 10104 1
Qd 9854 9855 10106 10105 1
Qd 9855 9856 10107 10106 1
Qd 9856 9857 10108 10107 1
Qd 9857 9858 10109 10108 1
Qd 9858 9859 10110 10109 1
Qd 9859 9860 10111 10110 1
Qd 9860 9861 10112 10111 1
Qd 9861 9862 10113 10112 1
Qd 9862 9863 10114 10113 1
Qd 9863 9864 10115 10114 1
Qd 9864 9865 10116 10115 1
Qd 9865 9866 10117 10116 1
Qd 9866 9867 10118 10117 1
Qd 9867 9868 10119 10118 1
Qd 9868 9869 10120 10119 1
Qd 9869 9870 10121 10120 1
Qd 9870 9871 10122 10121 1
Qd 9871 9872 10123 10122 1
Qd 9872 9873 10124 10123 1
Qd 9873 9874 10125 10124 1
Qd 9874 9875 10126 10125 1
Qd 9875 9876 10127 10126 1
Qd 9876 9877 10128 10127 1
Qd 9877 9878 10129 10128 1
Qd 9878 9879 10130 10129 1
Qd 9879 9880 10131 10130 1
Qd 9880 9881 10132 10131 1
Qd 9881 9882 10133 10132 1
Qd 9882 9883 10134 10133 1
Qd 9883 9884 10135 10134 1
Qd 9884 9885 10136 10135 1
Qd 9885 9886 10137 10136 1
Qd 9886 9887 10138 10137 1
Qd 9887 9888 10139 10138 1
Qd 9888 9889 10140 10139 1
Qd 9889 9890 10141 10140 1
Qd 9890 9891 10142 10141 1
Qd 9891 9892 10143 10142 1
Qd 9892 9893 10144 10143 1
Qd 9893 9894 10145 10144 1
Qd 9894 9895 10146 10145 1
Qd 9895 9896 10147 10146 1
Qd 9896 9897 10148 10147 1
Qd 9897 9898 10149 10148 1
Qd 9898 9899 10150 10149 1
Qd 9899 9900 10151 10150 1
Qd 9900 9901 10152 10151 1
Qd 9901 9902 10153 10152 1
Qd 9902 9903 10154 10153 1
Qd 9903 9904 10155 10154 1
Qd 9904 9905 10156 10155 1
Qd 9905 9906 10157 10156 1
Qd 9906 9907 10158 10157 1
Qd 9907 9908 10159 10158 1
Qd 9908 9909 10160 10159 1
Qd 9909 9910 10161 10160 1
Qd 9910 9911 10162 10161 1
Qd 9911 9912 10163 10162 1
Qd 9912 9913 10164 10163 1
Qd 9913 9914 10165 10164 1
Qd 9914 9915 10166 10165 1
Qd 9915 9916 10167 10166 1
Qd 9916 9917 10168 10167 1
Qd 9917 9918 10169 10168 1
Qd 9918 9919 10170 10169 1
Qd 9919 9920 10171 10170 1
Qd 9920 9921 10172 10171 1
Qd 9921 9922 10173 10172 1
Qd 9922 9923 10174 10173 1
Qd 9923 9924 10175 10174 1
Qd 9924 9925 10176 10175 1
Qd 9925 9926 10177 10176 1
Qd 9926 9927 10178 10177 1
Qd 9927 9928 10179 10178 1
Qd 9928 9929 10180 10179 1
Qd 9929 9930 10181 10180 1
Qd 9930 9931 10182 10181 1
Qd 9931 9932 10183 10182 1
Qd 9932 9933 10184 10183 1
Qd 9933 9934 10185 10184 1
Qd 9934 9935 10186 10185 1
Qd 9935 9936 10187 10186 1
Qd 9936 9937 10188 10187 1
Qd 9937 9938 10189 10188 1
Qd 9938 9939 10190 10189 1
Qd 9939 9940 10191 10190 1
Qd 9940 9941 10192 10191 1
Qd 9941 9942 10193 10192 1
Qd 9942 9943 10194 10193 1
Qd 9943 9944 10195 10194 1
Qd 9944 9945 10196 10195 1
Qd 9945 9946 10197 10196 1
Qd 9946 9947 10198 10197 1
Qd 9947 9948 10199 10198 1
Qd 9948 9949 10200 10199 1
Qd 9949 9950 10201 10200 1
Qd 9950 9951 10202 10201 1
Qd 9951 9952 10203 10202 1
Qd 9952 9953 10204 10203 1
Qd 9953 9954 10205 10204 1
Qd 9954 9955 10206 10205 1
Qd 9955 9956 10207 10206 1
Qd 9956 9957 10208 10207 1
Qd 9957 9958 10209 10208 1
Qd 9958 9959 10210 10209 1
Qd 9959 9960 10211 10210 1
Qd 9960 9961 10212 10211 1
Qd 9961 9962 10213 10212 1
Qd 9962 9963 10214 10213 1
Qd 9963 9964 10215 10214 1
Qd 9964 9965 10216 10215 1
Qd 9965 9966 10217 10216 1
Qd 9966 9967 10218 10217 1
Qd 9967 9968 10219 10218 1
Qd 9968 9969 10220 10219 1
Qd 9969 9970 10221 10220 1
Qd 9970 9971 10222 10221 1
Qd 9971 9972 10223 10222 1
Qd 9972 9973 10224 10223 1
Qd 9973 9974 10225 10224 1
Qd 9974 9975 10226 10225 1
Qd 9975 9976 10227 10226 1
Qd 9976 9977 10228 10227 1
Qd 9977 9978 10229 10228 1
Qd 9978 9979 10230 10229 1
Qd 9979 9980 10231 10230 1
Qd 9980 9981 10232 10231 1
Qd 9981 9982 10233 10232 1
Qd 9982 9983 10234 10233 1
Qd 9983 9984 10235 10234 1
Qd 9984 9985 10236 10235 1
Qd 9985 9986 10237 10236 1
Qd 9986 9987 10238 10237 1
Qd 9987 9988 10239 10238 1
Qd 9988 9989 10240 10239 1
Qd 9989 9990 10241 10240 1
Qd 9990 9991 10242 10241 1
Qd 9991 9992 10243 10242 1
Qd 9992 9993 10244 10243 1
Qd 9993 9994 10245 10244 1
Qd 9994 9995 10246 10245 1
Qd 9995 9996 10247 10246 1
Qd 9996 9997 10248 10247 1
Qd 9997 9998 10249 10248 1
Qd 9998 9999 10250 10249 1
Qd 9999 10000 10251 10250 1
Qd 10000 10001 10252 10251 1
Qd 10001 10002 10253 10252 1
Qd 10002 10003 10254 10253 1
Qd 10003 10004 10255 10254 1
Qd 10004 10005 10256 10255 1
Qd 10005 10006 10257 10256 1
Qd 10006 10007 10258 10257 1
Qd 10007 10008 10259 10258 1
Qd 10008 10009 10260 10259 1
Qd 10009 10010 10261 10260 1
Qd 10010 10011 10262 10261 1
Qd 10011 10012 10263 10262 1
Qd 10012 10013 10264 10263 1
Qd 10013 10014 10265 10264 1
Qd 10014 10015 10266 10265 1
Qd 10015 10016 10267 10266 1
Qd 10016 10017 10268 10267 1
Qd 10017 10018 10269 10268 1
Qd 10018 10019 10270 10269 1
Qd 10019 10020 10271 10270 1
Qd 10020 10021 10272 10271 1
Qd 10021 10022 10273 10272 1
Qd 10022 10023 10274 10273 1
Qd 10023 10024 10275 10274 1
Qd 10024 10025 10276 10275 1
Qd 10025 10026 10277 10276 1
Qd 10026 10027 10278 10277 1
Qd 10027 10028 10279 10278 1
Qd 10028 10029 10280 10279 1
Qd 10029 10030 10281 10280 1
Qd 10030 10031 10282 10281 1
Qd 10031 10032 10283 10282 1
Qd 10032 10033 10284 10283 1
Qd 10033 10034 10285 10284 1
Qd 10034 10035 10286 10285 1
Qd 10035 10036 10287 10286 1
Qd 10036 10037 10288 10287 1
Qd 10037 10038 10289 10288 1
Qd 10038 10039 10290 10289 1
Qd 10040 10041 10292 10291 1
Qd 10041 10042 10293 10292 1
Qd 10042 10043 10294 10293 1
Qd 10043 10044 10295 10294 1
Qd 10044 10045 10296 10295 1
Qd 10045 10046 10297 10296 1
Qd 10046 10047 10298 10297 1
Qd 10047 10048 10299 10298 1
Qd 10048 10049 10300 10299 1
Qd 10049 10050 10301 10300 1
Qd 10050 10051 10302 10301 1
Qd 10051 10052 10303 10302 1
Qd 10052 10053 10304 10303 1
Qd 10053 10054 10305 10304 1
Qd 10054 10055 10306 10305 1
Qd 10055 10056 10307 10306 1
Qd 10056 10057 10308 10307 1
Qd 10057 10058 10309 10308 1
Qd 10058 10059 10310 10309 1
Qd 10059 10060 10311 10310 1
Qd 10060 10061 10312 10311 1
Qd 10061 10062 10313 10312 1
Qd 10062 10063 10314 10313 1
Qd 10063 10064 10315 10314 1
Qd 10064 10065 10316 10315 1
Qd 10065 10066 10317 10316 1
Qd 10066 10067 10318 10317 1
Qd 10067 10068 10319 10318 1
Qd 10068 10069 10320 10319 1
Qd 10069 10070 10321 10320 1
Qd 10070 10071 10322 10321 1
Qd 10071 10072 10323 10322 1
Qd 10072 10073 10324 10323 1
Qd 10073 10074 10325 10324 1
Qd 10074 10075 10326 10325 1
Qd 10075 10076 10327 10326 1
Qd 10076 10077 10328 10327 1
Qd 10077 10078 10329 10328 1
Qd 10078 10079 10330 10329 1
Qd 10079 10080 10331 10330 1
Qd 10080 10081 10332 10331 1
Qd 10081 10082 10333 10332 1
Qd 10082 10083 10334 10333 1
Qd 10083 10084 10335 10334 1
Qd 10084 10085 10336 10335 1
Qd 10085 10086 10337 10336 1
Qd 10086 10087 10338 10337 1
Qd 10087 10088 10339 10338 1
Qd 10088 10089 10340 10339 1
Qd 10089 10090 10341 10340 1
Qd 10090 10091 10342 10341 1
Qd 10091 10092 10343 10342 1
Qd 10092 10093 10344 10343 1
Qd 10093 10094 10345 10344 1
Qd 10094 10095 10346 10345 1
Qd 10095 10096 10347 10346 1
Qd 10096 10097 10348 10347 1
Qd 10097 10098 10349 10348 1
Qd 10098 10099 10350 10349 1
Qd 10099 10100 10351 10350 1
Qd 10100 10101 10352 10351 1
Qd 10101 10102 10353 10352 1
Qd 10102 10103 10354 10353 1
Qd 10103 10104 10355 10354 1
Qd 10104 10105 10356 10355 1
Qd 10105 10106 10357 10356 1
Qd 10106 10107 10358 10357 1
Qd 10107 10108 10359 10358 1
Qd 10108 10109 10360 10359 1
Qd 10109 10110 10361 10360 1
Qd 10110 10111 10362 10361 1
Qd 10111 10112 10363 10362 1
Qd 10112 10113 10364 10363 1
Qd 10113 10114 10365 10364 1
Qd 10114 10115 10366 10365 1
Qd 10115 10116 10367 10366 1
Qd 10116 10117 10368 10367 1
Qd 10117 10118 10369 10368 1
Qd 10118 10119 10370 10369 1
Qd 10119 10120 10371 10370 1
Qd 10120 10121 10372 10371 1
Qd 10121 10122 10373 10372 1
Qd 10122 10123 10374 10373 1
Qd 10123 10124 10375 10374 1
Qd 10124 10125 10376 10375 1
Qd 10125 10126 10377 10376 1
Qd 10126 10127 10378 10377 1
Qd 10127 10128 10379 10378 1
Qd 10128 10129 10380 10379 1
Qd 10129 10130 10381 10380 1
Qd 10130 10131 10382 10381 1
Qd 10131 10132 10383 10382 1
Qd 10132 10133 10384 10383 1
Qd 10133 10134 10385 10384 1
Qd 10134 10135 10386 10385 1
Qd 10135 10136 10387 10386 1
Qd 10136 10137 10388 10387 1
Qd 10137 10138 10389 10388 1
Qd 10138 10139 10390 10389 1
Qd 10139 10140 10391 10390 1
Qd 10140 10141 10392 10391 1
Qd 10141 10142 10393 10392 1
Qd 10142 10143 10394 10393 1
Qd 10143 10144 10395 10394 1
Qd 10144 10145 10396 10395 1
Qd 10145 10146 10397 10396 1
Qd 10146 10147 10398 10397 1
Qd 10147 10148 10399 10398 1
Qd 10148 10149 10400 10399 1
Qd 10149 10150 10401 10400 1
Qd 10150 10151 10402 10401 1
Qd 10151 10152 10403 10402 1
Qd 10152 10153 10404 10403 1
Qd 10153 10154 10405 10404 1
Qd 10154 10155 10406 10405 1
Qd 10155 10156 10407 10406 1
Qd 10156 10157 10408 10407 1
Qd 10157 10158 10409 10408 1
Qd 10158 10159 10410 10409 1
Qd 10159 10160 10411 10410 1
Qd 10160 10161 10412 10411 1
Qd 10161 10162 10413 10412 1
Qd 10162 10163 10414 10413 1
Qd 10163 10164 10415 10414 1
Qd 10164 10165 10416 10415 1
Qd 10165 10166 10417 10416 1
Qd 10166 10167 10418 10417 1
Qd 10167 10168 10419 10418 1
Qd 10168 10169 10420 10419 1
Qd 10169 10170 10421 10420 1
Qd 10170 10171 10422 10421 1
Qd 10171 10172 10423 10422 1
Qd 10172 10173 10424 10423 1
Qd 10173 10174 10425 10424 1
Qd 10174 10175 10426 10425 1
Qd 10175 10176 10427 10426 1
Qd 10176 10177 10428 10427 1
Qd 10177 10178 10429 10428 1
Qd 10178 10179 10430 10429 1
Qd 10179 10180 10431 10430 1
Qd 10180 10181 10432 10431 1
Qd 10181 10182 10433 10432 1
Qd 10182 10183 10434 10433 1
Qd 10183 10184 10435 10434 1
Qd 10184 10185 10436 10435 1
Qd 10185 10186 10437 10436 1
Qd 10186 10187 10438 10437 1
Qd 10187 10188 10439 10438 1
Qd 10188 10189 10440 10439 1
Qd 10189 10190 10441 10440 1
Qd 10190 10191 10442 10441 1
Qd 10191 10192 10443 10442 1
Qd 10192 10193 10444 10443 1
Qd 10193 10194 10445 10444 1
Qd 10194 10195 10446 10445 1
Qd 10195 10196 10447 10446 1
Qd 10196 10197 10448 10447 1
Qd 10197 10198 10449 10448 1
Qd 10198 10199 10450 10449 1
Qd 10199 10200 10451 10450 1
Qd 10200 10201 10452 10451 1
Qd 10201 10202 10453 10452 1
Qd 10202 10203 10454 10453 1
Qd 10203 10204 10455 10454 1
Qd 10204 10205 10456 10455 1
Qd 10205 10206 10457 10456 1
Qd 10206 10207 10458 10457 1
Qd 10207 10208 10459 10458 1
Qd 10208 10209 10460 10459 1
Qd 10209 10210 10461 10460 1
Qd 10210 10211 10462 10461 1
Qd 10211 10212 10463 10462 1
Qd 10212 10213 10464 10463 1
Qd 10213 10214 10465 10464 1
Qd 10214 10215 10466 10465 1
Qd 10215 10216 10467 10466 1
Qd 10216 10217 10468 10467 1
Qd 10217 10218 10469 10468 1
Qd 10218 10219 10470 10469 1
Qd 10219 10220 10471 10470 1
Qd 10220 10221 10472 10471 1
Qd 10221 10222 10473 10472 1
Qd 10222 10223 10474 10473 1
Qd 10223 10224 10475 10474 1
Qd 10224 10225 10476 10475 1
Qd 10225 10226 10477 10476 1
Qd 10226 10227 10478 10477 1
Qd 10227 10228 10479 10478 1
Qd 10228 10229 10480 10479 1
Qd 10229 10230 10481 10480 1
Qd 10230 10231 10482 10481 1
Qd 10231 10232 10483 10482 1
Qd 10232 10233 10484 10483 1
Qd 10233 10234 10485 10484 1
Qd 10234 10235 10486 10485 1
Qd 10235 10236 10487 10486 1
Qd 10236 10237 10488 10487 1
Qd 10237 10238 10489 10488 1
Qd 10238 10239 10490 10489 1
Qd 10239 10240 10491 10490 1
Qd 10240 10241 10492 10491 1
Qd 10241 10242 10493 10492 1
Qd 10242 10243 10494 10493 1
Qd 10243 10244 10495 10494 1
Qd 10244 10245 10496 10495 1
Qd 10245 10246 10497 10496 1
Qd 10246 10247 10498 10497 1
Qd 10247 10248 10499 10498 1
Qd 10248 10249 10500 10499 1
Qd 10249 10250 10501 10500 1
Qd 10250 10251 10502 10501 1
Qd 10251 10252 10503 10502 1
Qd 10252 10253 10504 10503 1
Qd 10253 10254 10505 10504 1
Qd 10254 10255 10506 10505 1
Qd 10255 10256 10507 10506 1
Qd 10256 10257 10508 10507 1
Qd 10257 10258 10509 10508 1
Qd 10258 10259 10510 10509 1
Qd 10259 10260 10511 10510 1
Qd 10260 10261 10512 10511 1
Qd 10261 10262 10513 10512 1
Qd 10262 10263 10514 10513 1
Qd 10263 10264 10515 10514 1
Qd 10264 10265 10516 10515 1
Qd 10265 10266 10517 10516 1
Qd 10266 10267 10518 10517 1
Qd 10267 10268 10519 10518 1
Qd 10268 10269 10520 10519 1
Qd 10269 10270 10521 10520 1
Qd 10270 10271 10522 10521 1
Qd 10271 10272 10523 10522 1
Qd 10272 10273 10524 10523 1
Qd 10273 10274 10525 10524 1
Qd 10274 10275 10526 10525 1
Qd 10275 10276 10527 10526 1
Qd 10276 10277 10528 10527 1
Qd 10277 10278 10529 10528 1
Qd 10278 10279 10530 10529 1
Qd 10279 10280 10531 10530 1
Qd 10280 10281 10532 10531 1
Qd 10281 10282 10533 10532 1
Qd 10282 10283 10534 10533 1
Qd 10283 10284 10535 10534 1
Qd 10284 10285 10536 10535 1
Qd 10285 10286 10537 10536 1
Qd 10286 10287 10538 10537 1
Qd 10287 10288 10539 10538 1
Qd 10288 10289 10540 10539 1
Qd 10289 10290 10541 10540 1
Qd 10291 10292 10543 10542 1
Qd 10292 10293 10544 10543 1
Qd 10293 10294 10545 10544 1
Qd 10294 10295 10546 10545 1
Qd 10295 10296 10547 10546 1
Qd 10296 10297 10548 10547 1
Qd 10297 10298 10549 10548 1
Qd 10298 10299 10550 10549 1
Qd 10299 10300 10551 10550 1
Qd 10300 10301 10552 10551 1
Qd 10301 10302 10553 10552 1
Qd 10302 10303 10554 10553 1
Qd 10303 10304 10555 10554 1
Qd 10304 10305 10556 10555 1
Qd 10305 10306 10557 10556 1
Qd 10306 10307 10558 10557 1
Qd 10307 10308 10559 10558 1
Qd 10308 10309 10560 10559 1
Qd 10309 10310 10561 10560 1
Qd 10310 10311 10562 10561 1
Qd 10311 10312 10563 10562 1
Qd 10312 10313 10564 10563 1
Qd 10313 10314 10565 10564 1
Qd 10314 10315 10566 10565 1
Qd 10315 10316 10567 10566 1
Qd 10316 10317 10568 10567 1
Qd 10317 10318 10569 10568 1
Qd 10318 10319 10570 10569 1
Qd 10319 10320 10571 10570 1
Qd 10320 10321 10572 10571 1
Qd 10321 10322 10573 10572 1
Qd 10322 10323 10574 10573 1
Qd 10323 10324 10575 10574 1
Qd 10324 10325 10576 10575 1
Qd 10325 10326 10577 10576 1
Qd 10326 10327 10578 10577 1
Qd 10327 10328 10579 10578 1
Qd 10328 10329 10580 10579 1
Qd 10329 10330 10581 10580 1
Qd 10330 10331 10582 10581 1
Qd 10331 10332 10583 10582 1
Qd 10332 10333 10584 10583 1
Qd 10333 10334 10585 10584 1
Qd 10334 10335 10586 10585 1
Qd 10335 10336 10587 10586 1
Qd 10336 10337 10588 10587 1
Qd 10337 10338 10589 10588 1
Qd 10338 10339 10590 10589 1
Qd 10339 10340 10591 10590 1
Qd 10340 10341 10592 10591 1
Qd 10341 10342 10593 10592 1
Qd 10342 10343 10594 10593 1
Qd 10343 10344 10595 10594 1
Qd 10344 10345 10596 10595 1
Qd 10345 10346 10597 10596 1
Qd 10346 10347 10598 10597 1
Qd 10347 10348 10599 10598 1
Qd 10348 10349 10600 10599 1
Qd 10349 10350 10601 10600 1
Qd 10350 10351 10602 10601 1
Qd 10351 10352 10603 10602 1
Qd 10352 10353 10604 10603 1
Qd 10353 10354 10605 10604 1
Qd 10354 10355 10606 10605 1
Qd 10355 10356 10607 10606 1
Qd 10356 10357 10608 10607 1
Qd 10357 10358 10609 10608 1
Qd 10358 10359 10610 10609 1
Qd 10359 10360 10611 10610 1
Qd 10360 10361 10612 10611 1
Qd 10361 10362 10613 10612 1
Qd 10362 10363 10614 10613 1
Qd 10363 10364 10615 10614 1
Qd 10364 10365 10616 10615 1
Qd 10365 10366 10617 10616 1
Qd 10366 10367 10618 10617 1
Qd 10367 10368 10619 10618 1
Qd 10368 10369 10620 10619 1
Qd 10369 10370 10621 10620 1
Qd 10370 10371 10622 10621 1
Qd 10371 10372 10623 10622 1
Qd 10372 10373 10624 10623 1
Qd 10373 10374 10625 10624 1
Qd 10374 10375 10626 10625 1
Qd 10375 10376 10627 10626 1
Qd 10376 10377 10628 10627 1
Qd 10377 10378 10629 10628 1
Qd 10378 10379 10630 10629 1
Qd 10379 10380 10631 10630 1
Qd 10380 10381 10632 10631 1
Qd 10381 10382 10633 10632 1
Qd 10382 10383 10634 10633 1
Qd 10383 10384 10635 10634 1
Qd 10384 10385 10636 10635 1
Qd 10385 10386 10637 10636 1
Qd 10386 10387 10638 10637 1
Qd 10387 10388 10639 10638 1
Qd 10388 10389 10640 10639 1
Qd 10389 10390 10641 10640 1
Qd 10390 10391 10642 10641 1
Qd 10391 10392 10643 10642 1
Qd 10392 10393 10644 10643 1
Qd 10393 10394 10645 10644 1
Qd 10394 10395 10646 10645 1
Qd 10395 10396 10647 10646 1
Qd 10396 10397 10648 10647 1
Qd 10397 10398 10649 10648 1
Qd 10398 10399 10650 10649 1
Qd 10399 10400 10651 10650 1
Qd 10400 10401 10652 10651 1
Qd 10401 10402 10653 10652 1
Qd 10402 10403 10654 10653 1
Qd 10403 10404 10655 10654 1
Qd 10404 10405 10656 10655 1
Qd 10405 10406 10657 10656 1
Qd 10406 10407 10658 10657 1
Qd 10407 10408 10659 10658 1
Qd 10408 10409 10660 10659 1
Qd 10409 10410 10661 10660 1
Qd 10410 10411 10662 10661 1
Qd 10411 10412 10663 10662 1
Qd 10412 10413 10664 10663 1
Qd 10413 10414 10665 10664 1
Qd 10414 10415 10666 10665 1
Qd 10415 10416 10667 10666 1
Qd 10416 10417 10668 10667 1
Qd 10417 10418 10669 10668 1
Qd 10418 10419 10670 10669 1
Qd 10419 10420 10671 10670 1
Qd 10420 10421 10672 10671 1
Qd 10421 10422 10673 10672 1
Qd 10422 10423 10674 10673 1
Qd 10423 10424 10675 10674 1
Qd 10424 10425 10676 10675 1
Qd 10425 10426 10677 10676 1
Qd 10426 10427 10678 10677 1
Qd 10427 10428 10679 10678 1
Qd 10428 10429 10680 10679 1
Qd 10429 10430 10681 10680 1
Qd 10430 10431 10682 10681 1
Qd 10431 10432 10683 10682 1
Qd 10432 10433 10684 10683 1
Qd 10433 10434 10685 10684 1
Qd 10434 10435 10686 10685 1
Qd 10435 10436 10687 10686 1
Qd 10436 10437 10688 10687 1
Qd 10437 10438 10689 10688 1
Qd 10438 10439 10690 10689 1
Qd 10439 10440 10691 10690 1
Qd 10440 10441 10692 10691 1
Qd 10441 10442 10693 10692 1
Qd 10442 10443 10694 10693 1
Qd 10443 10444 10695 10694 1
Qd 10444 10445 10696 10695 1
Qd 10445 10446 10697 10696 1
Qd 10446 10447 10698 10697 1
Qd 10447 10448 10699 10698 1
Qd 10448 10449 10700 10699 1
Qd 10449 10450 10701 10700 1
Qd 10450 10451 10702 10701 1
Qd 10451 10452 10703 10702 1
Qd 10452 10453 10704 10703 1
Qd 10453 10454 10705 10704 1
Qd 10454 10455 10706 10705 1
Qd 10455 10456 10707 10706 1
Qd 10456 10457 10708 10707 1
Qd 10457 10458 10709 10708 1
Qd 10458 10459 10710 10709 1
Qd 10459 10460 10711 10710 1
Qd 10460 10461 10712 10711 1
Qd 10461 10462 10713 10712 1
Qd 10462 10463 10714 10713 1
Qd 10463 10464 10715 10714 1
Qd 10464 10465 10716 10715 1
Qd 10465 10466 10717 10716 1
Qd 10466 10467 10718 10717 1
Qd 10467 10468 10719 10718 1
Qd 10468 10469 10720 10719 1
Qd 10469 10470 10721 10720 1
Qd 10470 10471 10722 10721 1
Qd 10471 10472 10723 10722 1
Qd 10472 10473 10724 10723 1
Qd 10473 10474 10725 10724 1
Qd 10474 10475 10726 10725 1
Qd 10475 10476 10727 10726 1
Qd 10476 10477 10728 10727 1
Qd 10477 10478 10729 10728 1
Qd 10478 10479 10730 10729 1
Qd 10479 10480 10731 10730 1
Qd 10480 10481 10732 10731 1
Qd 10481 10482 10733 10732 1
Qd 10482 10483 10734 10733 1
Qd 10483 10484 10735 10734 1
Qd 10484 10485 10736 10735 1
Qd 10485 10486 10737 10736 1
Qd 10486 10487 10738 10737 1
Qd 10487 10488 10739 10738 1
Qd 10488 10489 10740 10739 1
Qd 10489 10490 10741 10740 1
Qd 10490 10491 10742 10741 1
Qd 10491 10492 10743 10742 1
Qd 10492 10493 10744 10743 1
Qd 10493 10494 10745 10744 1
Qd 10494 10495 10746 10745 1
Qd 10495 10496 10747 10746 1
Qd 10496 10497 10748 10747 1
Qd 10497 10498 10749 10748 1
Qd 10498 10499 10750 10749 1
Qd 10499 10500 10751 10750 1
Qd 10500 10501 10752 10751 1
Qd 10501 10502 10753 10752 1
Qd 10502 10503 10754 10753 1
Qd 10503 10504 10755 10754 1
Qd 10504 10505 10756 10755 1
Qd 10505 10506 10757 10756 1
Qd 10506 10507 10758 10757 1
Qd 10507 10508 10759 10758 1
Qd 10508 10509 10760 10759 1
Qd 10509 10510 10761 10760 1
Qd 10510 10511 10762 10761 1
Qd 10511 10512 10763 10762 1
Qd 10512 10513 10764 10763 1
Qd 10513 10514 10765 10764 1
Qd 10514 10515 10766 10765 1
Qd 10515 10516 10767 10766 1
Qd 10516 10517 10768 10767 1
Qd 10517 10518 10769 10768 1
Qd 10518 10519 10770 10769 1
Qd 10519 10520 10771 10770 1
Qd 10520 10521 10772 10771 1
Qd 10521 10522 10773 10772 1
Qd 10522 10523 10774 10773 1
Qd 10523 10524 10775 10774 1
Qd 10524 10525 10776 10775 1
Qd 10525 10526 10777 10776 1
Qd 10526 10527 10778 10777 1
Qd 10527 10528 10779 10778 1
Qd 10528 10529 10780 10779 1
Qd 10529 10530 10781 10780 1
Qd 10530 10531 10782 10781 1
Qd 10531 10532 10783 10782 1
Qd 10532 10533 10784 10783 1
Qd 10533 10534 10785 10784 1
Qd 10534 10535 10786 10785 1
Qd 10535 10536 10787 10786 1
Qd 10536 10537 10788 10787 1
Qd 10537 10538 10789 10788 1
Qd 10538 10539 10790 10789 1
Qd 10539 10540 10791 10790 1
Qd 10540 10541 10792 10791 1
Qd 10542 10543 10794 10793 1
Qd 10543 10544 10795 10794 1
Qd 10544 10545 10796 10795 1
Qd 10545 10546 10797 10796 1
Qd 10546 10547 10798 10797 1
Qd 10547 10548 10799 10798 1
Qd 10548 10549 10800 10799 1
Qd 10549 10550 10801 10800 1
Qd 10550 10551 10802 10801 1
Qd 10551 10552 10803 10802 1
Qd 10552 10553 10804 10803 1
Qd 10553 10554 10805 10804 1
Qd 10554 10555 10806 10805 1
Qd 10555 10556 10807 10806 1
Qd 10556 10557 10808 10807 1
Qd 10557 10558 10809 10808 1
Qd 10558 10559 10810 10809 1
Qd 10559 10560 10811 10810 1
Qd 10560 10561 10812 10811 1
Qd 10561 10562 10813 10812 1
Qd 10562 10563 10814 10813 1
Qd 10563 10564 10815 10814 1
Qd 10564 10565 10816 10815 1
Qd 10565 10566 10817 10816 1
Qd 10566 10567 10818 10817 1
Qd 10567 10568 10819 10818 1
Qd 10568 10569 10820 10819 1
Qd 10569 10570 10821 10820 1
Qd 10570 10571 10822 10821 1
Qd 10571 10572 10823 10822 1
Qd 10572 10573 10824 10823 1
Qd 10573 10574 10825 10824 1
Qd 10574 10575 10826 10825 1
Qd 10575 10576 10827 10826 1
Qd 10576 10577 10828 10827 1
Qd 10577 10578 10829 10828 1
Qd 10578 10579 10830 10829 1
Qd 10579 10580 10831 10830 1
Qd 10580 10581 10832 10831 1
Qd 10581 10582 10833 10832 1
Qd 10582 10583 10834 10833 1
Qd 10583 10584 10835 10834 1
Qd 10584 10585 10836 10835 1
Qd 10585 10586 10837 10836 1
Qd 10586 10587 10838 10837 1
Qd 10587 10588 10839 10838 1
Qd 10588 10589 10840 10839 1
Qd 10589 10590 10841 10840 1
Qd 10590 10591 10842 10841 1
Qd 10591 10592 10843 10842 1
Qd 10592 10593 10844 10843 1
Qd 10593 10594 10845 10844 1
Qd 10594 10595 10846 10845 1
Qd 10595 10596 10847 10846 1
Qd 10596 10597 10848 10847 1
Qd 10597 10598 10849 10848 1
Qd 10598 10599 10850 10849 1
Qd 10599 10600 10851 10850 1
Qd 10600 10601 10852 10851 1
Qd 10601 10602 10853 10852 1
Qd 10602 10603 10854 10853 1
Qd 10603 10604 10855 10854 1
Qd 10604 10605 10856 10855 1
Qd 10605 10606 10857 10856 1
Qd 10606 10607 10858 10857 1
Qd 10607 10608 10859 10858 1
Qd 10608 10609 10860 10859 1
Qd 10609 10610 10861 10860 1
Qd 10610 10611 10862 10861 1
Qd 10611 10612 10863 10862 1
Qd 10612 10613 10864 10863 1
Qd 10613 10614 10865 10864 1
Qd 10614 10615 10866 10865 1
Qd 10615 10616 10867 10866 1
Qd 10616 10617 10868 10867 1
Qd 10617 10618 10869 10868 1
Qd 10618 10619 10870 10869 1
Qd 10619 10620 10871 10870 1
Qd 10620 10621 10872 10871 1
Qd 10621 10622 10873 10872 1
Qd 10622 10623 10874 10873 1
Qd 10623 10624 10875 10874 1
Qd 10624 10625 10876 10875 1
Qd 10625 10626 10877 10876 1
Qd 10626 10627 10878 10877 1
Qd 10627 10628 10879 10878 1
Qd 10628 10629 10880 10879 1
Qd 10629 10630 10881 10880 1
Qd 10630 10631 10882 10881 1
Qd 10631 10632 10883 10882 1
Qd 10632 10633 10884 10883 1
Qd 10633 10634 10885 10884 1
Qd 10634 10635 10886 10885 1
Qd 10635 10636 10887 10886 1
Qd 10636 10637 10888 10887 1
Qd 10637 10638 10889 10888 1
Qd 10638 10639 10890 10889 1
Qd 10639 10640 10891 10890 1
Qd 10640 10641 10892 10891 1
Qd 10641 10642 10893 10892 1
Qd 10642 10643 10894 10893 1
Qd 10643 10644 10895 10894 1
Qd 10644 10645 10896 10895 1
Qd 10645 10646 10897 10896 1
Qd 10646 10647 10898 10897 1
Qd 10647 10648 10899 10898 1
Qd 10648 10649 10900 10899 1
Qd 10649 10650 10901 10900 1
Qd 10650 10651 10902 10901 1
Qd 10651 10652 10903 10902 1
Qd 10652 10653 10904 10903 1
Qd 10653 10654 10905 10904 1
Qd 10654 10655 10906 10905 1
Qd 10655 10656 10907 10906 1
Qd 10656 10657 10908 10907 1
Qd 10657 10658 10909 10908 1
Qd 10658 10659 10910 10909 1
Qd 10659 10660 10911 10910 1
Qd 10660 10661 10912 10911 1
Qd 10661 10662 10913 10912 1
Qd 10662 10663 10914 10913 1
Qd 10663 10664 10915 10914 1
Qd 10664 10665 10916 10915 1
Qd 10665 10666 10917 10916 1
Qd 10666 10667 10918 10917 1
Qd 10667 10668 10919 10918 1
Qd 10668 10669 10920 10919 1
Qd 10669 10670 10921 10920 1
Qd 10670 10671 10922 10921 1
Qd 10671 10672 10923 10922 1
Qd 10672 10673 10924 10923 1
Qd 10673 10674 10925 10924 1
Qd 10674 10675 10926 10925 1
Qd 10675 10676 10927 10926 1
Qd 10676 10677 10928 10927 1
Qd 10677 10678 10929 10928 1
Qd 10678 10679 10930 10929 1
Qd 10679 10680 10931 10930 1
Qd 10680 10681 10932 10931 1
Qd 10681 10682 10933 10932 1
Qd 10682 10683 10934 10933 1
Qd 10683 10684 10935 10934 1
Qd 10684 10685 10936 10935 1
Qd 10685 10686 10937 10936 1
Qd 10686 10687 10938 10937 1
Qd 10687 10688 10939 10938 1
Qd 10688 10689 10940 10939 1
Qd 10689 10690 10941 10940 1
Qd 10690 10691 10942 10941 1
Qd 10691 10692 10943 10942 1
Qd 10692 10693 10944 10943 1
Qd 10693 10694 10945 10944 1
Qd 10694 10695 10946 10945 1
Qd 10695 10696 10947 10946 1
Qd 10696 10697 10948 10947 1
Qd 10697 10698 10949 10948 1
Qd 10698 10699 10950 10949 1
Qd 10699 10700 10951 10950 1
Qd 10700 10701 10952 10951 1
Qd 10701 10702 10953 10952 1
Qd 10702 10703 10954 10953 1
Qd 10703 10704 10955 10954 1
Qd 10704 10705 10956 10955 1
Qd 10705 10706 10957 10956 1
Qd 10706 10707 10958 10957 1
Qd 10707 10708 10959 10958 1
Qd 10708 10709 10960 10959 1
Qd 10709 10710 10961 10960 1
Qd 10710 10711 10962 10961 1
Qd 10711 10712 10963 10962 1
Qd 10712 10713 10964 10963 1
Qd 10713 10714 10965 10964 1
Qd 10714 10715 10966 10965 1
Qd 10715 10716 10967 10966 1
Qd 10716 10717 10968 10967 1
Qd 10717 10718 10969 10968 1
Qd 10718 10719 10970 10969 1
Qd 10719 10720 10971 10970 1
Qd 10720 10721 10972 10971 1
Qd 10721 10722 10973 10972 1
Qd 10722 10723 10974 10973 1
Qd 10723 10724 10975 10974 1
Qd 10724 10725 10976 10975 1
Qd 10725 10726 10977 10976 1
Qd 10726 10727 10978 10977 1
Qd 10727 10728 10979 10978 1
Qd 10728 10729 10980 10979 1
Qd 10729 10730 10981 10980 1
Qd 10730 10731 10982 10981 1
Qd 10731 10732 10983 10982 1
Qd 10732 10733 10984 10983 1
Qd 10733 10734 10985 10984 1
Qd 10734 10735 10986 10985 1
Qd 10735 10736 10987 10986 1
Qd 10736 10737 10988 10987 1
Qd 10737 10738 10989 10988 1
Qd 10738 10739 10990 10989 1
Qd 10739 10740 10991 10990 1
Qd 10740 10741 10992 10991 1
Qd 10741 10742 10993 10992 1
Qd 10742 10743 10994 10993 1
Qd 10743 10744 10995 10994 1
Qd 10744 10745 10996 10995 1
Qd 10745 10746 10997 10996 1
Qd 10746 10747 10998 10997 1
Qd 10747 10748 10999 10998 1
Qd 10748 10749 11000 10999 1
Qd 10749 10750 11001 11000 1
Qd 10750 10751 11002 11001 1
Qd 10751 10752 11003 11002 1
Qd 10752 10753 11004 11003 1
Qd 10753 10754 11005 11004 1
Qd 10754 10755 11006 11005 1
Qd 10755 10756 11007 11006 1
Qd 10756 10757 11008 11007 1
Qd 10757 10758 11009 11008 1
Qd 10758 10759 11010 11009 1
Qd 10759 10760 11011 11010 1
Qd 10760 10761 11012 11011 1
Qd 10761 10762 11013 11012 1
Qd 10762 10763 11014 11013 1
Qd 10763 10764 11015 11014 1
Qd 10764 10765 11016 11015 1
Qd 10765 10766 11017 11016 1
Qd 10766 10767 11018 11017 1
Qd 10767 10768 11019 11018 1
Qd 10768 10769 11020 11019 1
Qd 10769 10770 11021 11020 1
Qd 10770 10771 11022 11021 1
Qd 10771 10772 11023 11022 1
Qd 10772 10773 11024 11023 1
Qd 10773 10774 11025 11024 1
Qd 10774 10775 11026 11025 1
Qd 10775 10776 11027 11026 1
Qd 10776 10777 11028 11027 1
Qd 10777 10778 11029 11028 1
Qd 10778 10779 11030 11029 1
Qd 10779 10780 11031 11030 1
Qd 10780 10781 11032 11031 1
Qd 10781 10782 11033 11032 1
Qd 10782 10783 11034 11033 1
Qd 10783 10784 11035 11034 1
Qd 10784 10785 11036 11035 1
Qd 10785 10786 11037 11036 1
Qd 10786 10787 11038 11037 1
Qd 10787 10788 11039 11038 1
Qd 10788 10789 11040 11039 1
Qd 10789 10790 11041 11040 1
Qd 10790 10791 11042 11041 1
Qd 10791 10792 11043 11042 1
Qd 10793 10794 11045 11044 1
Qd 10794 10795 11046 11045 1
Qd 10795 10796 11047 11046 1
Qd 10796 10797 11048 11047 1
Qd 10797 10798 11049 11048 1
Qd 10798 10799 11050 11049 1
Qd 10799 10800 11051 11050 1
Qd 10800 10801 11052 11051 1
Qd 10801 10802 11053 11052 1
Qd 10802 10803 11054 11053 1
Qd 10803 10804 11055 11054 1
Qd 10804 10805 11056 11055 1
Qd 10805 10806 11057 11056 1
Qd 10806 10807 11058 11057 1
Qd 10807 10808 11059 11058 1
Qd 10808 10809 11060 11059 1
Qd 10809 10810 11061 11060 1
Qd 10810 10811 11062 11061 1
Qd 10811 10812 11063 11062 1
Qd 10812 10813 11064 11063 1
Qd 10813 10814 11065 11064 1
Qd 10814 10815 11066 11065 1
Qd 10815 10816 11067 11066 1
Qd 10816 10817 11068 11067 1
Qd 10817 10818 11069 11068 1
Qd 10818 10819 11070 11069 1
Qd 10819 10820 11071 11070 1
Qd 10820 10821 11072 11071 1
Qd 10821 10822 11073 11072 1
Qd 10822 10823 11074 11073 1
Qd 10823 10824 11075 11074 1
Qd 10824 10825 11076 11075 1
Qd 10825 10826 11077 11076 1
Qd 10826 10827 11078 11077 1
Qd 10827 10828 11079 11078 1
Qd 10828 10829 11080 11079 1
Qd 10829 10830 11081 11080 1
Qd 10830 10831 11082 11081 1
Qd 10831 10832 11083 11082 1
Qd 10832 10833 11084 11083 1
Qd 10833 10834 11085 11084 1
Qd 10834 10835 11086 11085 1
Qd 10835 10836 11087 11086 1
Qd 10836 10837 11088 11087 1
Qd 10837 10838 11089 11088 1
Qd 10838 10839 11090 11089 1
Qd 10839 10840 11091 11090 1
Qd 10840 10841 11092 11091 1
Qd 10841 10842 11093 11092 1
Qd 10842 10843 11094 11093 1
Qd 10843 10844 11095 11094 1
Qd 10844 10845 11096 11095 1
Qd 10845 10846 11097 11096 1
Qd 10846 10847 11098 11097 1
Qd 10847 10848 11099 11098 1
Qd 10848 10849 11100 11099 1
Qd 10849 10850 11101 11100 1
Qd 10850 10851 11102 11101 1
Qd 10851 10852 11103 11102 1
Qd 10852 10853 11104 11103 1
Qd 10853 10854 11105 11104 1
Qd 10854 10855 11106 11105 1
Qd 10855 10856 11107 11106 1
Qd 10856 10857 11108 11107 1
Qd 10857 10858 11109 11108 1
Qd 10858 10859 11110 11109 1
Qd 10859 10860 11111 11110 1
Qd 10860 10861 11112 11111 1
Qd 10861 10862 11113 11112 1
Qd 10862 10863 11114 11113 1
Qd 10863 10864 11115 11114 1
Qd 10864 10865 11116 11115 1
Qd 10865 10866 11117 11116 1
Qd 10866 10867 11118 11117 1
Qd 10867 10868 11119 11118 1
Qd 10868 10869 11120 11119 1
Qd 10869 10870 11121 11120 1
Qd 10870 10871 11122 11121 1
Qd 10871 10872 11123 11122 1
Qd 10872 10873 11124 11123 1
Qd 10873 10874 11125 11124 1
Qd 10874 10875 11126 11125 1
Qd 10875 10876 11127 11126 1
Qd 10876 10877 11128 11127 1
Qd 10877 10878 11129 11128 1
Qd 10878 10879 11130 11129 1
Qd 10879 10880 11131 11130 1
Qd 10880 10881 11132 11131 1
Qd 10881 10882 11133 11132 1
Qd 10882 10883 11134 11133 1
Qd 10883 10884 11135 11134 1
Qd 10884 10885 11136 11135 1
Qd 10885 10886 11137 11136 1
Qd 10886 10887 11138 11137 1
Qd 10887 10888 11139 11138 1
Qd 10888 10889 11140 11139 1
Qd 10889 10890 11141 11140 1
Qd 10890 10891 11142 11141 1
Qd 10891 10892 11143 11142 1
Qd 10892 10893 11144 11143 1
Qd 10893 10894 11145 11144 1
Qd 10894 10895 11146 11145 1
Qd 10895 10896 11147 11146 1
Qd 10896 10897 11148 11147 1
Qd 10897 10898 11149 11148 1
Qd 10898 10899 11150 11149 1
Qd 10899 10900 11151 11150 1
Qd 10900 10901 11152 11151 1
Qd 10901 10902 11153 11152 1
Qd 10902 10903 11154 11153 1
Qd 10903 10904 11155 11154 1
Qd 10904 10905 11156 11155 1
Qd 10905 10906 11157 11156 1
Qd 10906 10907 11158 11157 1
Qd 10907 10908 11159 11158 1
Qd 10908 10909 11160 11159 1
Qd 10909 10910 11161 11160 1
Qd 10910 10911 11162 11161 1
Qd 10911 10912 11163 11162 1
Qd 10912 10913 11164 11163 1
Qd 10913 10914 11165 11164 1
Qd 10914 10915 11166 11165 1
Qd 10915 10916 11167 11166 1
Qd 10916 10917 11168 11167 1
Qd 10917 10918 11169 11168 1
Qd 10918 10919 11170 11169 1
Qd 10919 10920 11171 11170 1
Qd 10920 10921 11172 11171 1
Qd 10921 10922 11173 11172 1
Qd 10922 10923 11174 11173 1
Qd 10923 10924 11175 11174 1
Qd 10924 10925 11176 11175 1
Qd 10925 10926 11177 11176 1
Qd 10926 10927 11178 11177 1
Qd 10927 10928 11179 11178 1
Qd 10928 10929 11180 11179 1
Qd 10929 10930 11181 11180 1
Qd 10930 10931 11182 11181 1
Qd 10931 10932 11183 11182 1
Qd 10932 10933 11184 11183 1
Qd 10933 10934 11185 11184 1
Qd 10934 10935 11186 11185 1
Qd 10935 10936 11187 11186 1
Qd 10936 10937 11188 11187 1
Qd 10937 10938 11189 11188 1
Qd 10938 10939 11190 11189 1
Qd 10939 10940 11191 11190 1
Qd 10940 10941 11192 11191 1
Qd 10941 10942 11193 11192 1
Qd 10942 10943 11194 11193 1
Qd 10943 10944 11195 11194 1
Qd 10944 10945 11196 11195 1
Qd 10945 10946 11197 11196 1
Qd 10946 10947 11198 11197 1
Qd 10947 10948 11199 11198 1
Qd 10948 10949 11200 11199 1
Qd 10949 10950 11201 11200 1
Qd 10950 10951 11202 11201 1
Qd 10951 10952 11203 11202 1
Qd 10952 10953 11204 11203 1
Qd 10953 10954 11205 11204 1
Qd 10954 10955 11206 11205 1
Qd 10955 10956 11207 11206 1
Qd 10956 10957 11208 11207 1
Qd 10957 10958 11209 11208 1
Qd 10958 10959 11210 11209 1
Qd 10959 10960 11211 11210 1
Qd 10960 10961 11212 11211 1
Qd 10961 10962 11213 11212 1
Qd 10962 10963 11214 11213 1
Qd 10963 10964 11215 11214 1
Qd 10964 10965 11216 11215 1
Qd 10965 10966 11217 11216 1
Qd 10966 10967 11218 11217 1
Qd 10967 10968 11219 11218 1
Qd 10968 10969 11220 11219 1
Qd 10969 10970 11221 11220 1
Qd 10970 10971 11222 11221 1
Qd 10971 10972 11223 11222 1
Qd 10972 10973 11224 11223 1
Qd 10973 10974 11225 11224 1
Qd 10974 10975 11226 11225 1
Qd 10975 10976 11227 11226 1
Qd 10976 10977 11228 11227 1
Qd 10977 10978 11229 11228 1
Qd 10978 10979 11230 11229 1
Qd 10979 10980 11231 11230 1
Qd 10980 10981 11232 11231 1
Qd 10981 10982 11233 11232 1
Qd 10982 10983 11234 11233 1
Qd 10983 10984 11235 11234 1
Qd 10984 10985 11236 11235 1
Qd 10985 10986 11237 11236 1
Qd 10986 10987 11238 11237 1
Qd 10987 10988 11239 11238 1
Qd 10988 10989 11240 11239 1
Qd 10989 10990 11241 11240 1
Qd 10990 10991 11242 11241 1
Qd 10991 10992 11243 11242 1
Qd 10992 10993 11244 11243 1
Qd 10993 10994 11245 11244 1
Qd 10994 10995 11246 11245 1
Qd 10995 10996 11247 11246 1
Qd 10996 10997 11248 11247 1
Qd 10997 10998 11249 11248 1
Qd 10998 10999 11250 11249 1
Qd 10999 11000 11251 11250 1
Qd 11000 11001 11252 11251 1
Qd 11001 11002 11253 11252 1
Qd 11002 11003 11254 11253 1
Qd 11003 11004 11255 11254 1
Qd 11004 11005 11256 11255 1
Qd 11005 11006 11257 11256 1
Qd 11006 11007 11258 11257 1
Qd 11007 11008 11259 11258 1
Qd 11008 11009 11260 11259 1
Qd 11009 11010 11261 11260 1
Qd 11010 11011 11262 11261 1
Qd 11011 11012 11263 11262 1
Qd 11012 11013 11264 11263 1
Qd 11013 11014 11265 11264 1
Qd 11014 11015 11266 11265 1
Qd 11015 11016 11267 11266 1
Qd 11016 11017 11268 11267 1
Qd 11017 11018 11269 11268 1
Qd 11018 11019 11270 11269 1
Qd 11019 11020 11271 11270 1
Qd 11020 11021 11272 11271 1
Qd 11021 11022 11273 11272 1
Qd 11022 11023 11274 11273 1
Qd 11023 11024 11275 11274 1
Qd 11024 11025 11276 11275 1
Qd 11025 11026 11277 11276 1
Qd 11026 11027 11278 11277 1
Qd 11027 11028 11279 11278 1
Qd 11028 11029 11280 11279 1
Qd 11029 11030 11281 11280 1
Qd 11030 11031 11282 11281 1
Qd 11031 11032 11283 11282 1
Qd 11032 11033 11284 11283 1
Qd 11033 11034 11285 11284 1
Qd 11034 11035 11286 11285 1
Qd 11035 11036 11287 11286 1
Qd 11036 11037 11288 11287 1
Qd 11037 11038 11289 11288 1
Qd 11038 11039 11290 11289 1
Qd 11039 11040 11291 11290 1
Qd 11040 11041 11292 11291 1
Qd 11041 11042 11293 11292 1
Qd 11042 11043 11294 11293 1
Qd 11044 11045 11296 11295 1
Qd 11045 11046 11297 11296 1
Qd 11046 11047 11298 11297 1
Qd 11047 11048 11299 11298 1
Qd 11048 11049 11300 11299 1
Qd 11049 11050 11301 11300 1
Qd 11050 11051 11302 11301 1
Qd 11051 11052 11303 11302 1
Qd 11052 11053 11304 11303 1
Qd 11053 11054 11305 11304 1
Qd 11054 11055 11306 11305 1
Qd 11055 11056 11307 11306 1
Qd 11056 11057 11308 11307 1
Qd 11057 11058 11309 11308 1
Qd 11058 11059 11310 11309 1
Qd 11059 11060 11311 11310 1
Qd 11060 11061 11312 11311 1
Qd 11061 11062 11313 11312 1
Qd 11062 11063 11314 11313 1
Qd 11063 11064 11315 11314 1
Qd 11064 11065 11316 11315 1
Qd 11065 11066 11317 11316 1
Qd 11066 11067 11318 11317 1
Qd 11067 11068 11319 11318 1
Qd 11068 11069 11320 11319 1
Qd 11069 11070 11321 11320 1
Qd 11070 11071 11322 11321 1
Qd 11071 11072 11323 11322 1
Qd 11072 11073 11324 11323 1
Qd 11073 11074 11325 11324 1
Qd 11074 11075 11326 11325 1
Qd 11075 11076 11327 11326 1
Qd 11076 11077 11328 11327 1
Qd 11077 11078 11329 11328 1
Qd 11078 11079 11330 11329 1
Qd 11079 11080 11331 11330 1
Qd 11080 11081 11332 11331 1
Qd 11081 11082 11333 11332 1
Qd 11082 11083 11334 11333 1
Qd 11083 11084 11335 11334 1
Qd 11084 11085 11336 11335 1
Qd 11085 11086 11337 11336 1
Qd 11086 11087 11338 11337 1
Qd 11087 11088 11339 11338 1
Qd 11088 11089 11340 11339 1
Qd 11089 11090 11341 11340 1
Qd 11090 11091 11342 11341 1
Qd 11091 11092 11343 11342 1
Qd 11092 11093 11344 11343 1
Qd 11093 11094 11345 11344 1
Qd 11094 11095 11346 11345 1
Qd 11095 11096 11347 11346 1
Qd 11096 11097 11348 11347 1
Qd 11097 11098 11349 11348 1
Qd 11098 11099 11350 11349 1
Qd 11099 11100 11351 11350 1
Qd 11100 11101 11352 11351 1
Qd 11101 11102 11353 11352 1
Qd 11102 11103 11354 11353 1
Qd 11103 11104 11355 11354 1
Qd 11104 11105 11356 11355 1
Qd 11105 11106 11357 11356 1
Qd 11106 11107 11358 11357 1
Qd 11107 11108 11359 11358 1
Qd 11108 11109 11360 11359 1
Qd 11109 11110 11361 11360 1
Qd 11110 11111 11362 11361 1
Qd 11111 11112 11363 11362 1
Qd 11112 11113 11364 11363 1
Qd 11113 11114 11365 11364 1
Qd 11114 11115 11366 11365 1
Qd 11115 11116 11367 11366 1
Qd 11116 11117 11368 11367 1
Qd 11117 11118 11369 11368 1
Qd 11118 11119 11370 11369 1
Qd 11119 11120 11371 11370 1
Qd 11120 11121 11372 11371 1
Qd 11121 11122 11373 11372 1
Qd 11122 11123 11374 11373 1
Qd 11123 11124 11375 11374 1
Qd 11124 11125 11376 11375 1
Qd 11125 11126 11377 11376 1
Qd 11126 11127 11378 11377 1
Qd 11127 11128 11379 11378 1
Qd 11128 11129 11380 11379 1
Qd 11129 11130 11381 11380 1
Qd 11130 11131 11382 11381 1
Qd 11131 11132 11383 11382 1
Qd 11132 11133 11384 11383 1
Qd 11133 11134 11385 11384 1
Qd 11134 11135 11386 11385 1
Qd 11135 11136 11387 11386 1
Qd 11136 11137 11388 11387 1
Qd 11137 11138 11389 11388 1
Qd 11138 11139 11390 11389 1
Qd 11139 11140 11391 11390 1
Qd 11140 11141 11392 11391 1
Qd 11141 11142 11393 11392 1
Qd 11142 11143 11394 11393 1
Qd 11143 11144 11395 11394 1
Qd 11144 11145 11396 11395 1
Qd 11145 11146 11397 11396 1
Qd 11146 11147 11398 11397 1
Qd 11147 11148 11399 11398 1
Qd 11148 11149 11400 11399 1
Qd 11149 11150 11401 11400 1
Qd 11150 11151 11402 11401 1
Qd 11151 11152 11403 11402 1
Qd 11152 11153 11404 11403 1
Qd 11153 11154 11405 11404 1
Qd 11154 11155 11406 11405 1
Qd 11155 11156 11407 11406 1
Qd 11156 11157 11408 11407 1
Qd 11157 11158 11409 11408 1
Qd 11158 11159 11410 11409 1
Qd 11159 11160 11411 11410 1
Qd 11160 11161 11412 11411 1
Qd 11161 11162 11413 11412 1
Qd 11162 11163 11414 11413 1
Qd 11163 11164 11415 11414 1
Qd 11164 11165 11416 11415 1
Qd 11165 11166 11417 11416 1
Qd 11166 11167 11418 11417 1
Qd 11167 11168 11419 11418 1
Qd 11168 11169 11420 11419 1
Qd 11169 11170 11421 11420 1
Qd 11170 11171 11422 11421 1
Qd 11171 11172 11423 11422 1
Qd 11172 11173 11424 11423 1
Qd 11173 11174 11425 11424 1
Qd 11174 11175 11426 11425 1
Qd 11175 11176 11427 11426 1
Qd 11176 11177 11428 11427 1
Qd 11177 11178 11429 11428 1
Qd 11178 11179 11430 11429 1
Qd 11179 11180 11431 11430 1
Qd 11180 11181 11432 11431 1
Qd 11181 11182 11433 11432 1
Qd 11182 11183 11434 11433 1
Qd 11183 11184 11435 11434 1
Qd 11184 11185 11436 11435 1
Qd 11185 11186 11437 11436 1
Qd 11186 11187 11438 11437 1
Qd 11187 11188 11439 11438 1
Qd 11188 11189 11440 11439 1
Qd 11189 11190 11441 11440 1
Qd 11190 11191 11442 11441 1
Qd 11191 11192 11443 11442 1
Qd 11192 11193 11444 11443 1
Qd 11193 11194 11445 11444 1
Qd 11194 11195 11446 11445 1
Qd 11195 11196 11447 11446 1
Qd 11196 11197 11448 11447 1
Qd 11197 11198 11449 11448 1
Qd 11198 11199 11450 11449 1
Qd 11199 11200 11451 11450 1
Qd 11200 11201 11452 11451 1
Qd 11201 11202 11453 11452 1
Qd 11202 11203 11454 11453 1
Qd 11203 11204 11455 11454 1
Qd 11204 11205 11456 11455 1
Qd 11205 11206 11457 11456 1
Qd 11206 11207 11458 11457 1
Qd 11207 11208 11459 11458 1
Qd 11208 11209 11460 11459 1
Qd 11209 11210 11461 11460 1
Qd 11210 11211 11462 11461 1
Qd 11211 11212 11463 11462 1
Qd 11212 11213 11464 11463 1
Qd 11213 11214 11465 11464 1
Qd 11214 11215 11466 11465 1
Qd 11215 11216 11467 11466 1
Qd 11216 11217 11468 11467 1
Qd 11217 11218 11469 11468 1
Qd 11218 11219 11470 11469 1
Qd 11219 11220 11471 11470 1
Qd 11220 11221 11472 11471 1
Qd 11221 11222 11473 11472 1
Qd 11222 11223 11474 11473 1
Qd 11223 11224 11475 11474 1
Qd 11224 11225 11476 11475 1
Qd 11225 11226 11477 11476 1
Qd 11226 11227 11478 11477 1
Qd 11227 11228 11479 11478 1
Qd 11228 11229 11480 11479 1
Qd 11229 11230 11481 11480 1
Qd 11230 11231 11482 11481 1
Qd 11231 11232 11483 11482 1
Qd 11232 11233 11484 11483 1
Qd 11233 11234 11485 11484 1
Qd 11234 11235 11486 11485 1
Qd 11235 11236 11487 11486 1
Qd 11236 11237 11488 11487 1
Qd 11237 11238 11489 11488 1
Qd 11238 11239 11490 11489 1
Qd 11239 11240 11491 11490 1
Qd 11240 11241 11492 11491 1
Qd 11241 11242 11493 11492 1
Qd 11242 11243 11494 11493 1
Qd 11243 11244 11495 11494 1
Qd 11244 11245 11496 11495 1
Qd 11245 11246 11497 11496 1
Qd 11246 11247 11498 11497 1
Qd 11247 11248 11499 11498 1
Qd 11248 11249 11500 11499 1
Qd 11249 11250 11501 11500 1
Qd 11250 11251 11502 11501 1
Qd 11251 11252 11503 11502 1
Qd 11252 11253 11504 11503 1
Qd 11253 11254 11505 11504 1
Qd 11254 11255 11506 11505 1
Qd 11255 11256 11507 11506 1
Qd 11256 11257 11508 11507 1
Qd 11257 11258 11509 11508 1
Qd 11258 11259 11510 11509 1
Qd 11259 11260 11511 11510 1
Qd 11260 11261 11512 11511 1
Qd 11261 11262 11513 11512 1
Qd 11262 11263 11514 11513 1
Qd 11263 11264 11515 11514 1
Qd 11264 11265 11516 11515 1
Qd 11265 11266 11517 11516 1
Qd 11266 11267 11518 11517 1
Qd 11267 11268 11519 11518 1
Qd 11268 11269 11520 11519 1
Qd 11269 11270 11521 11520 1
Qd 11270 11271 11522 11521 1
Qd 11271 11272 11523 11522 1
Qd 11272 11273 11524 11523 1
Qd 11273 11274 11525 11524 1
Qd 11274 11275 11526 11525 1
Qd 11275 11276 11527 11526 1
Qd 11276 11277 11528 11527 1
Qd 11277 11278 11529 11528 1
Qd 11278 11279 11530 11529 1
Qd 11279 11280 11531 11530 1
Qd 11280 11281 11532 11531 1
Qd 11281 11282 11533 11532 1
Qd 11282 11283 11534 11533 1
Qd 11283 11284 11535 11534 1
Qd 11284 11285 11536 11535 1
Qd 11285 11286 11537 11536 1
Qd 11286 11287 11538 11537 1
Qd 11287 11288 11539 11538 1
Qd 11288 11289 11540 11539 1
Qd 11289 11290 11541 11540 1
Qd 11290 11291 11542 11541 1
Qd 11291 11292 11543 11542 1
Qd 11292 11293 11544 11543 1
Qd 11293 11294 11545 11544 1
Qd 11295 11296 11547 11546 1
Qd 11296 11297 11548 11547 1
Qd 11297 11298 11549 11548 1
Qd 11298 11299 11550 11549 1
Qd 11299 11300 11551 11550 1
Qd 11300 11301 11552 11551 1
Qd 11301 11302 11553 11552 1
Qd 11302 11303 11554 11553 1
Qd 11303 11304 11555 11554 1
Qd 11304 11305 11556 11555 1
Qd 11305 11306 11557 11556 1
Qd 11306 11307 11558 11557 1
Qd 11307 11308 11559 11558 1
Qd 11308 11309 11560 11559 1
Qd 11309 11310 11561 11560 1
Qd 11310 11311 11562 11561 1
Qd 11311 11312 11563 11562 1
Qd 11312 11313 11564 11563 1
Qd 11313 11314 11565 11564 1
Qd 11314 11315 11566 11565 1
Qd 11315 11316 11567 11566 1
Qd 11316 11317 11568 11567 1
Qd 11317 11318 11569 11568 1
Qd 11318 11319 11570 11569 1
Qd 11319 11320 11571 11570 1
Qd 11320 11321 11572 11571 1
Qd 11321 11322 11573 11572 1
Qd 11322 11323 11574 11573 1
Qd 11323 11324 11575 11574 1
Qd 11324 11325 11576 11575 1
Qd 11325 11326 11577 11576 1
Qd 11326 11327 11578 11577 1
Qd 11327 11328 11579 11578 1
Qd 11328 11329 11580 11579 1
Qd 11329 11330 11581 11580 1
Qd 11330 11331 11582 11581 1
Qd 11331 11332 11583 11582 1
Qd 11332 11333 11584 11583 1
Qd 11333 11334 11585 11584 1
Qd 11334 11335 11586 11585 1
Qd 11335 11336 11587 11586 1
Qd 11336 11337 11588 11587 1
Qd 11337 11338 11589 11588 1
Qd 11338 11339 11590 11589 1
Qd 11339 11340 11591 11590 1
Qd 11340 11341 11592 11591 1
Qd 11341 11342 11593 11592 1
Qd 11342 11343 11594 11593 1
Qd 11343 11344 11595 11594 1
Qd 11344 11345 11596 11595 1
Qd 11345 11346 11597 11596 1
Qd 11346 11347 11598 11597 1
Qd 11347 11348 11599 11598 1
Qd 11348 11349 11600 11599 1
Qd 11349 11350 11601 11600 1
Qd 11350 11351 11602 11601 1
Qd 11351 11352 11603 11602 1
Qd 11352 11353 11604 11603 1
Qd 11353 11354 11605 11604 1
Qd 11354 11355 11606 11605 1
Qd 11355 11356 11607 11606 1
Qd 11356 11357 11608 11607 1
Qd 11357 11358 11609 11608 1
Qd 11358 11359 11610 11609 1
Qd 11359 11360 11611 11610 1
Qd 11360 11361 11612 11611 1
Qd 11361 11362 11613 11612 1
Qd 11362 11363 11614 11613 1
Qd 11363 11364 11615 11614 1
Qd 11364 11365 11616 11615 1
Qd 11365 11366 11617 11616 1
Qd 11366 11367 11618 11617 1
Qd 11367 11368 11619 11618 1
Qd 11368 11369 11620 11619 1
Qd 11369 11370 11621 11620 1
Qd 11370 11371 11622 11621 1
Qd 11371 11372 11623 11622 1
Qd 11372 11373 11624 11623 1
Qd 11373 11374 11625 11624 1
Qd 11374 11375 11626 11625 1
Qd 11375 11376 11627 11626 1
Qd 11376 11377 11628 11627 1
Qd 11377 11378 11629 11628 1
Qd 11378 11379 11630 11629 1
Qd 11379 11380 11631 11630 1
Qd 11380 11381 11632 11631 1
Qd 11381 11382 11633 11632 1
Qd 11382 11383 11634 11633 1
Qd 11383 11384 11635 11634 1
Qd 11384 11385 11636 11635 1
Qd 11385 11386 11637 11636 1
Qd 11386 11387 11638 11637 1
Qd 11387 11388 11639 11638 1
Qd 11388 11389 11640 11639 1
Qd 11389 11390 11641 11640 1
Qd 11390 11391 11642 11641 1
Qd 11391 11392 11643 11642 1
Qd 11392 11393 11644 11643 1
Qd 11393 11394 11645 11644 1
Qd 11394 11395 11646 11645 1
Qd 11395 11396 11647 11646 1
Qd 11396 11397 11648 11647 1
Qd 11397 11398 11649 11648 1
Qd 11398 11399 11650 11649 1
Qd 11399 11400 11651 11650 1
Qd 11400 11401 11652 11651 1
Qd 11401 11402 11653 11652 1
Qd 11402 11403 11654 11653 1
Qd 11403 11404 11655 11654 1
Qd 11404 11405 11656 11655 1
Qd 11405 11406 11657 11656 1
Qd 11406 11407 11658 11657 1
Qd 11407 11408 11659 11658 1
Qd 11408 11409 11660 11659 1
Qd 11409 11410 11661 11660 1
Qd 11410 11411 11662 11661 1
Qd 11411 11412 11663 11662 1
Qd 11412 11413 11664 11663 1
Qd 11413 11414 11665 11664 1
Qd 11414 11415 11666 11665 1
Qd 11415 11416 11667 11666 1
Qd 11416 11417 11668 11667 1
Qd 11417 11418 11669 11668 1
Qd 11418 11419 11670 11669 1
Qd 11419 11420 11671 11670 1
Qd 11420 11421 11672 11671 1
Qd 11421 11422 11673 11672 1
Qd 11422 11423 11674 11673 1
Qd 11423 11424 11675 11674 1
Qd 11424 11425 11676 11675 1
Qd 11425 11426 11677 11676 1
Qd 11426 11427 11678 11677 1
Qd 11427 11428 11679 11678 1
Qd 11428 11429 11680 11679 1
Qd 11429 11430 11681 11680 1
Qd 11430 11431 11682 11681 1
Qd 11431 11432 11683 11682 1
Qd 11432 11433 11684 11683 1
Qd 11433 11434 11685 11684 1
Qd 11434 11435 11686 11685 1
Qd 11435 11436 11687 11686 1
Qd 11436 11437 11688 11687 1
Qd 11437 11438 11689 11688 1
Qd 11438 11439 11690 11689 1
Qd 11439 11440 11691 11690 1
Qd 11440 11441 11692 11691 1
Qd 11441 11442 11693 11692 1
Qd 11442 11443 11694 11693 1
Qd 11443 11444 11695 11694 1
Qd 11444 11445 11696 11695 1
Qd 11445 11446 11697 11696 1
Qd 11446 11447 11698 11697 1
Qd 11447 11448 11699 11698 1
Qd 11448 11449 11700 11699 1
Qd 11449 11450 11701 11700 1
Qd 11450 11451 11702 11701 1
Qd 11451 11452 11703 11702 1
Qd 11452 11453 11704 11703 1
Qd 11453 11454 11705 11704 1
Qd 11454 11455 11706 11705 1
Qd 11455 11456 11707 11706 1
Qd 11456 11457 11708 11707 1
Qd 11457 11458 11709 11708 1
Qd 11458 11459 11710 11709 1
Qd 11459 11460 11711 11710 1
Qd 11460 11461 11712 11711 1
Qd 11461 11462 11713 11712 1
Qd 11462 11463 11714 11713 1
Qd 11463 11464 11715 11714 1
Qd 11464 11465 11716 11715 1
Qd 11465 11466 11717 11716 1
Qd 11466 11467 11718 11717 1
Qd 11467 11468 11719 11718 1
Qd 11468 11469 11720 11719 1
Qd 11469 11470 11721 11720 1
Qd 11470 11471 11722 11721 1
Qd 11471 11472 11723 11722 1
Qd 11472 11473 11724 11723 1
Qd 11473 11474 11725 11724 1
Qd 11474 11475 11726 11725 1
Qd 11475 11476 11727 11726 1
Qd 11476 11477 11728 11727 1
Qd 11477 11478 11729 11728 1
Qd 11478 11479 11730 11729 1
Qd 11479 11480 11731 11730 1
Qd 11480 11481 11732 11731 1
Qd 11481 11482 11733 11732 1
Qd 11482 11483 11734 11733 1
Qd 11483 11484 11735 11734 1
Qd 11484 11485 11736 11735 1
Qd 11485 11486 11737 11736 1
Qd 11486 11487 11738 11737 1
Qd 11487 11488 11739 11738 1
Qd 11488 11489 11740 11739 1
Qd 11489 11490 11741 11740 1
Qd 11490 11491 11742 11741 1
Qd 11491 11492 11743 11742 1
Qd 11492 11493 11744 11743 1
Qd 11493 11494 11745 11744 1
Qd 11494 11495 11746 11745 1
Qd 11495 11496 11747 11746 1
Qd 11496 11497 11748 11747 1
Qd 11497 11498 11749 11748 1
Qd 11498 11499 11750 11749 1
Qd 11499 11500 11751 11750 1
Qd 11500 11501 11752 11751 1
Qd 11501 11502 11753 11752 1
Qd 11502 11503 11754 11753 1
Qd 11503 11504 11755 11754 1
Qd 11504 11505 11756 11755 1
Qd 11505 11506 11757 11756 1
Qd 11506 11507 11758 11757 1
Qd 11507 11508 11759 11758 1
Qd 11508 11509 11760 11759 1
Qd 11509 11510 11761 11760 1
Qd 11510 11511 11762 11761 1
Qd 11511 11512 11763 11762 1
Qd 11512 11513 11764 11763 1
Qd 11513 11514 11765 11764 1
Qd 11514 11515 11766 11765 1
Qd 11515 11516 11767 11766 1
Qd 11516 11517 11768 11767 1
Qd 11517 11518 11769 11768 1
Qd 11518 11519 11770 11769 1
Qd 11519 11520 11771 11770 1
Qd 11520 11521 11772 11771 1
Qd 11521 11522 11773 11772 1
Qd 11522 11523 11774 11773 1
Qd 11523 11524 11775 11774 1
Qd 11524 11525 11776 11775 1
Qd 11525 11526 11777 11776 1
Qd 11526 11527 11778 11777 1
Qd 11527 11528 11779 11778 1
Qd 11528 11529 11780 11779 1
Qd 11529 11530 11781 11780 1
Qd 11530 11531 11782 11781 1
Qd 11531 11532 11783 11782 1
Qd 11532 11533 11784 11783 1
Qd 11533 11534 11785 11784 1
Qd 11534 11535 11786 11785 1
Qd 11535 11536 11787 11786 1
Qd 11536 11537 11788 11787 1
Qd 11537 11538 11789 11788 1
Qd 11538 11539 11790 11789 1
Qd 11539 11540 11791 11790 1
Qd 11540 11541 11792 11791 1
Qd 11541 11542 11793 11792 1
Qd 11542 11543 11794 11793 1
Qd 11543 11544 11795 11794 1
Qd 11544 11545 11796 11795 1
Qd 11546 11547 11798 11797 1
Qd 11547 11548 11799 11798 1
Qd 11548 11549 11800 11799 1
Qd 11549 11550 11801 11800 1
Qd 11550 11551 11802 11801 1
Qd 11551 11552 11803 11802 1
Qd 11552 11553 11804 11803 1
Qd 11553 11554 11805 11804 1
Qd 11554 11555 11806 11805 1
Qd 11555 11556 11807 11806 1
Qd 11556 11557 11808 11807 1
Qd 11557 11558 11809 11808 1
Qd 11558 11559 11810 11809 1
Qd 11559 11560 11811 11810 1
Qd 11560 11561 11812 11811 1
Qd 11561 11562 11813 11812 1
Qd 11562 11563 11814 11813 1
Qd 11563 11564 11815 11814 1
Qd 11564 11565 11816 11815 1
Qd 11565 11566 11817 11816 1
Qd 11566 11567 11818 11817 1
Qd 11567 11568 11819 11818 1
Qd 11568 11569 11820 11819 1
Qd 11569 11570 11821 11820 1
Qd 11570 11571 11822 11821 1
Qd 11571 11572 11823 11822 1
Qd 11572 11573 11824 11823 1
Qd 11573 11574 11825 11824 1
Qd 11574 11575 11826 11825 1
Qd 11575 11576 11827 11826 1
Qd 11576 11577 11828 11827 1
Qd 11577 11578 11829 11828 1
Qd 11578 11579 11830 11829 1
Qd 11579 11580 11831 11830 1
Qd 11580 11581 11832 11831 1
Qd 11581 11582 11833 11832 1
Qd 11582 11583 11834 11833 1
Qd 11583 11584 11835 11834 1
Qd 11584 11585 11836 11835 1
Qd 11585 11586 11837 11836 1
Qd 11586 11587 11838 11837 1
Qd 11587 11588 11839 11838 1
Qd 11588 11589 11840 11839 1
Qd 11589 11590 11841 11840 1
Qd 11590 11591 11842 11841 1
Qd 11591 11592 11843 11842 1
Qd 11592 11593 11844 11843 1
Qd 11593 11594 11845 11844 1
Qd 11594 11595 11846 11845 1
Qd 11595 11596 11847 11846 1
Qd 11596 11597 11848 11847 1
Qd 11597 11598 11849 11848 1
Qd 11598 11599 11850 11849 1
Qd 11599 11600 11851 11850 1
Qd 11600 11601 11852 11851 1
Qd 11601 11602 11853 11852 1
Qd 11602 11603 11854 11853 1
Qd 11603 11604 11855 11854 1
Qd 11604 11605 11856 11855 1
Qd 11605 11606 11857 11856 1
Qd 11606 11607 11858 11857 1
Qd 11607 11608 11859 11858 1
Qd 11608 11609 11860 11859 1
Qd 11609 11610 11861 11860 1
Qd 11610 11611 11862 11861 1
Qd 11611 11612 11863 11862 1
Qd 11612 11613 11864 11863 1
Qd 11613 11614 11865 11864 1
Qd 11614 11615 11866 11865 1
Qd 11615 11616 11867 11866 1
Qd 11616 11617 11868 11867 1
Qd 11617 11618 11869 11868 1
Qd 11618 11619 11870 11869 1
Qd 11619 11620 11871 11870 1
Qd 11620 11621 11872 11871 1
Qd 11621 11622 11873 11872 1
Qd 11622 11623 11874 11873 1
Qd 11623 11624 11875 11874 1
Qd 11624 11625 11876 11875 1
Qd 11625 11626 11877 11876 1
Qd 11626 11627 11878 11877 1
Qd 11627 11628 11879 11878 1
Qd 11628 11629 11880 11879 1
Qd 11629 11630 11881 11880 1
Qd 11630 11631 11882 11881 1
Qd 11631 11632 11883 11882 1
Qd 11632 11633 11884 11883 1
Qd 11633 11634 11885 11884 1
Qd 11634 11635 11886 11885 1
Qd 11635 11636 11887 11886 1
Qd 11636 11637 11888 11887 1
Qd 11637 11638 11889 11888 1
Qd 11638 11639 11890 11889 1
Qd 11639 11640 11891 11890 1
Qd 11640 11641 11892 11891 1
Qd 11641 11642 11893 11892 1
Qd 11642 11643 11894 11893 1
Qd 11643 11644 11895 11894 1
Qd 11644 11645 11896 11895 1
Qd 11645 11646 11897 11896 1
Qd 11646 11647 11898 11897 1
Qd 11647 11648 11899 11898 1
Qd 11648 11649 11900 11899 1
Qd 11649 11650 11901 11900 1
Qd 11650 11651 11902 11901 1
Qd 11651 11652 11903 11902 1
Qd 11652 11653 11904 11903 1
Qd 11653 11654 11905 11904 1
Qd 11654 11655 11906 11905 1
Qd 11655 11656 11907 11906 1
Qd 11656 11657 11908 11907 1
Qd 11657 11658 11909 11908 1
Qd 11658 11659 11910 11909 1
Qd 11659 11660 11911 11910 1
Qd 11660 11661 11912 11911 1
Qd 11661 11662 11913 11912 1
Qd 11662 11663 11914 11913 1
Qd 11663 11664 11915 11914 1
Qd 11664 11665 11916 11915 1
Qd 11665 11666 11917 11916 1
Qd 11666 11667 11918 11917 1
Qd 11667 11668 11919 11918 1
Qd 11668 11669 11920 11919 1
Qd 11669 11670 11921 11920 1
Qd 11670 11671 11922 11921 1
Qd 11671 11672 11923 11922 1
Qd 11672 11673 11924 11923 1
Qd 11673 11674 11925 11924 1
Qd 11674 11675 11926 11925 1
Qd 11675 11676 11927 11926 1
Qd 11676 11677 11928 11927 1
Qd 11677 11678 11929 11928 1
Qd 11678 11679 11930 11929 1
Qd 11679 11680 11931 11930 1
Qd 11680 11681 11932 11931 1
Qd 11681 11682 11933 11932 1
Qd 11682 11683 11934 11933 1
Qd 11683 11684 11935 11934 1
Qd 11684 11685 11936 11935 1
Qd 11685 11686 11937 11936 1
Qd 11686 11687 11938 11937 1
Qd 11687 11688 11939 11938 1
Qd 11688 11689 11940 11939 1
Qd 11689 11690 11941 11940 1
Qd 11690 11691 11942 11941 1
Qd 11691 11692 11943 11942 1
Qd 11692 11693 11944 11943 1
Qd 11693 11694 11945 11944 1
Qd 11694 11695 11946 11945 1
Qd 11695 11696 11947 11946 1
Qd 11696 11697 11948 11947 1
Qd 11697 11698 11949 11948 1
Qd 11698 11699 11950 11949 1
Qd 11699 11700 11951 11950 1
Qd 11700 11701 11952 11951 1
Qd 11701 11702 11953 11952 1
Qd 11702 11703 11954 11953 1
Qd 11703 11704 11955 11954 1
Qd 11704 11705 11956 11955 1
Qd 11705 11706 11957 11956 1
Qd 11706 11707 11958 11957 1
Qd 11707 11708 11959 11958 1
Qd 11708 11709 11960 11959 1
Qd 11709 11710 11961 11960 1
Qd 11710 11711 11962 11961 1
Qd 11711 11712 11963 11962 1
Qd 11712 11713 11964 11963 1
Qd 11713 11714 11965 11964 1
Qd 11714 11715 11966 11965 1
Qd 11715 11716 11967 11966 1
Qd 11716 11717 11968 11967 1
Qd 11717 11718 11969 11968 1
Qd 11718 11719 11970 11969 1
Qd 11719 11720 11971 11970 1
Qd 11720 11721 11972 11971 1
Qd 11721 11722 11973 11972 1
Qd 11722 11723 11974 11973 1
Qd 11723 11724 11975 11974 1
Qd 11724 11725 11976 11975 1
Qd 11725 11726 11977 11976 1
Qd 11726 11727 11978 11977 1
Qd 11727 11728 11979 11978 1
Qd 11728 11729 11980 11979 1
Qd 11729 11730 11981 11980 1
Qd 11730 11731 11982 11981 1
Qd 11731 11732 11983 11982 1
Qd 11732 11733 11984 11983 1
Qd 11733 11734 11985 11984 1
Qd 11734 11735 11986 11985 1
Qd 11735 11736 11987 11986 1
Qd 11736 11737 11988 11987 1
Qd 11737 11738 11989 11988 1
Qd 11738 11739 11990 11989 1
Qd 11739 11740 11991 11990 1
Qd 11740 11741 11992 11991 1
Qd 11741 11742 11993 11992 1
Qd 11742 11743 11994 11993 1
Qd 11743 11744 11995 11994 1
Qd 11744 11745 11996 11995 1
Qd 11745 11746 11997 11996 1
Qd 11746 11747 11998 11997 1
Qd 11747 11748 11999 11998 1
Qd 11748 11749 12000 11999 1
Qd 11749 11750 12001 12000 1
Qd 11750 11751 12002 12001 1
Qd 11751 11752 12003 12002 1
Qd 11752 11753 12004 12003 1
Qd 11753 11754 12005 12004 1
Qd 11754 11755 12006 12005 1
Qd 11755 11756 12007 12006 1
Qd 11756 11757 12008 12007 1
Qd 11757 11758 12009 12008 1
Qd 11758 11759 12010 12009 1
Qd 11759 11760 12011 12010 1
Qd 11760 11761 12012 12011 1
Qd 11761 11762 12013 12012 1
Qd 11762 11763 12014 12013 1
Qd 11763 11764 12015 12014 1
Qd 11764 11765 12016 12015 1
Qd 11765 11766 12017 12016 1
Qd 11766 11767 12018 12017 1
Qd 11767 11768 12019 12018 1
Qd 11768 11769 12020 12019 1
Qd 11769 11770 12021 12020 1
Qd 11770 11771 12022 12021 1
Qd 11771 11772 12023 12022 1
Qd 11772 11773 12024 12023 1
Qd 11773 11774 12025 12024 1
Qd 11774 11775 12026 12025 1
Qd 11775 11776 12027 12026 1
Qd 11776 11777 12028 12027 1
Qd 11777 11778 12029 12028 1
Qd 11778 11779 12030 12029 1
Qd 11779 11780 12031 12030 1
Qd 11780 11781 12032 12031 1
Qd 11781 11782 12033 12032 1
Qd 11782 11783 12034 12033 1
Qd 11783 11784 12035 12034 1
Qd 11784 11785 12036 12035 1
Qd 11785 11786 12037 12036 1
Qd 11786 11787 12038 12037 1
Qd 11787 11788 12039 12038 1
Qd 11788 11789 12040 12039 1
Qd 11789 11790 12041 12040 1
Qd 11790 11791 12042 12041 1
Qd 11791 11792 12043 12042 1
Qd 11792 11793 12044 12043 1
Qd 11793 11794 12045 12044 1
Qd 11794 11795 12046 12045 1
Qd 11795 11796 12047 12046 1
Qd 11797 11798 12049 12048 1
Qd 11798 11799 12050 12049 1
Qd 11799 11800 12051 12050 1
Qd 11800 11801 12052 12051 1
Qd 11801 11802 12053 12052 1
Qd 11802 11803 12054 12053 1
Qd 11803 11804 12055 12054 1
Qd 11804 11805 12056 12055 1
Qd 11805 11806 12057 12056 1
Qd 11806 11807 12058 12057 1
Qd 11807 11808 12059 12058 1
Qd 11808 11809 12060 12059 1
Qd 11809 11810 12061 12060 1
Qd 11810 11811 12062 12061 1
Qd 11811 11812 12063 12062 1
Qd 11812 11813 12064 12063 1
Qd 11813 11814 12065 12064 1
Qd 11814 11815 12066 12065 1
Qd 11815 11816 12067 12066 1
Qd 11816 11817 12068 12067 1
Qd 11817 11818 12069 12068 1
Qd 11818 11819 12070 12069 1
Qd 11819 11820 12071 12070 1
Qd 11820 11821 12072 12071 1
Qd 11821 11822 12073 12072 1
Qd 11822 11823 12074 12073 1
Qd 11823 11824 12075 12074 1
Qd 11824 11825 12076 12075 1
Qd 11825 11826 12077 12076 1
Qd 11826 11827 12078 12077 1
Qd 11827 11828 12079 12078 1
Qd 11828 11829 12080 12079 1
Qd 11829 11830 12081 12080 1
Qd 11830 11831 12082 12081 1
Qd 11831 11832 12083 12082 1
Qd 11832 11833 12084 12083 1
Qd 11833 11834 12085 12084 1
Qd 11834 11835 12086 12085 1
Qd 11835 11836 12087 12086 1
Qd 11836 11837 12088 12087 1
Qd 11837 11838 12089 12088 1
Qd 11838 11839 12090 12089 1
Qd 11839 11840 12091 12090 1
Qd 11840 11841 12092 12091 1
Qd 11841 11842 12093 12092 1
Qd 11842 11843 12094 12093 1
Qd 11843 11844 12095 12094 1
Qd 11844 11845 12096 12095 1
Qd 11845 11846 12097 12096 1
Qd 11846 11847 12098 12097 1
Qd 11847 11848 12099 12098 1
Qd 11848 11849 12100 12099 1
Qd 11849 11850 12101 12100 1
Qd 11850 11851 12102 12101 1
Qd 11851 11852 12103 12102 1
Qd 11852 11853 12104 12103 1
Qd 11853 11854 12105 12104 1
Qd 11854 11855 12106 12105 1
Qd 11855 11856 12107 12106 1
Qd 11856 11857 12108 12107 1
Qd 11857 11858 12109 12108 1
Qd 11858 11859 12110 12109 1
Qd 11859 11860 12111 12110 1
Qd 11860 11861 12112 12111 1
Qd 11861 11862 12113 12112 1
Qd 11862 11863 12114 12113 1
Qd 11863 11864 12115 12114 1
Qd 11864 11865 12116 12115 1
Qd 11865 11866 12117 12116 1
Qd 11866 11867 12118 12117 1
Qd 11867 11868 12119 12118 1
Qd 11868 11869 12120 12119 1
Qd 11869 11870 12121 12120 1
Qd 11870 11871 12122 12121 1
Qd 11871 11872 12123 12122 1
Qd 11872 11873 12124 12123 1
Qd 11873 11874 12125 12124 1
Qd 11874 11875 12126 12125 1
Qd 11875 11876 12127 12126 1
Qd 11876 11877 12128 12127 1
Qd 11877 11878 12129 12128 1
Qd 11878 11879 12130 12129 1
Qd 11879 11880 12131 12130 1
Qd 11880 11881 12132 12131 1
Qd 11881 11882 12133 12132 1
Qd 11882 11883 12134 12133 1
Qd 11883 11884 12135 12134 1
Qd 11884 11885 12136 12135 1
Qd 11885 11886 12137 12136 1
Qd 11886 11887 12138 12137 1
Qd 11887 11888 12139 12138 1
Qd 11888 11889 12140 12139 1
Qd 11889 11890 12141 12140 1
Qd 11890 11891 12142 12141 1
Qd 11891 11892 12143 12142 1
Qd 11892 11893 12144 12143 1
Qd 11893 11894 12145 12144 1
Qd 11894 11895 12146 12145 1
Qd 11895 11896 12147 12146 1
Qd 11896 11897 12148 12147 1
Qd 11897 11898 12149 12148 1
Qd 11898 11899 12150 12149 1
Qd 11899 11900 12151 12150 1
Qd 11900 11901 12152 12151 1
Qd 11901 11902 12153 12152 1
Qd 11902 11903 12154 12153 1
Qd 11903 11904 12155 12154 1
Qd 11904 11905 12156 12155 1
Qd 11905 11906 12157 12156 1
Qd 11906 11907 12158 12157 1
Qd 11907 11908 12159 12158 1
Qd 11908 11909 12160 12159 1
Qd 11909 11910 12161 12160 1
Qd 11910 11911 12162 12161 1
Qd 11911 11912 12163 12162 1
Qd 11912 11913 12164 12163 1
Qd 11913 11914 12165 12164 1
Qd 11914 11915 12166 12165 1
Qd 11915 11916 12167 12166 1
Qd 11916 11917 12168 12167 1
Qd 11917 11918 12169 12168 1
Qd 11918 11919 12170 12169 1
Qd 11919 11920 12171 12170 1
Qd 11920 11921 12172 12171 1
Qd 11921 11922 12173 12172 1
Qd 11922 11923 12174 12173 1
Qd 11923 11924 12175 12174 1
Qd 11924 11925 12176 12175 1
Qd 11925 11926 12177 12176 1
Qd 11926 11927 12178 12177 1
Qd 11927 11928 12179 12178 1
Qd 11928 11929 12180 12179 1
Qd 11929 11930 12181 12180 1
Qd 11930 11931 12182 12181 1
Qd 11931 11932 12183 12182 1
Qd 11932 11933 12184 12183 1
Qd 11933 11934 12185 12184 1
Qd 11934 11935 12186 12185 1
Qd 11935 11936 12187 12186 1
Qd 11936 11937 12188 12187 1
Qd 11937 11938 12189 12188 1
Qd 11938 11939 12190 12189 1
Qd 11939 11940 12191 12190 1
Qd 11940 11941 12192 12191 1
Qd 11941 11942 12193 12192 1
Qd 11942 11943 12194 12193 1
Qd 11943 11944 12195 12194 1
Qd 11944 11945 12196 12195 1
Qd 11945 11946 12197 12196 1
Qd 11946 11947 12198 12197 1
Qd 11947 11948 12199 12198 1
Qd 11948 11949 12200 12199 1
Qd 11949 11950 12201 12200 1
Qd 11950 11951 12202 12201 1
Qd 11951 11952 12203 12202 1
Qd 11952 11953 12204 12203 1
Qd 11953 11954 12205 12204 1
Qd 11954 11955 12206 12205 1
Qd 11955 11956 12207 12206 1
Qd 11956 11957 12208 12207 1
Qd 11957 11958 12209 12208 1
Qd 11958 11959 12210 12209 1
Qd 11959 11960 12211 12210 1
Qd 11960 11961 12212 12211 1
Qd 11961 11962 12213 12212 1
Qd 11962 11963 12214 12213 1
Qd 11963 11964 12215 12214 1
Qd 11964 11965 12216 12215 1
Qd 11965 11966 12217 12216 1
Qd 11966 11967 12218 12217 1
Qd 11967 11968 12219 12218 1
Qd 11968 11969 12220 12219 1
Qd 11969 11970 12221 12220 1
Qd 11970 11971 12222 12221 1
Qd 11971 11972 12223 12222 1
Qd 11972 11973 12224 12223 1
Qd 11973 11974 12225 12224 1
Qd 11974 11975 12226 12225 1
Qd 11975 11976 12227 12226 1
Qd 11976 11977 12228 12227 1
Qd 11977 11978 12229 12228 1
Qd 11978 11979 12230 12229 1
Qd 11979 11980 12231 12230 1
Qd 11980 11981 12232 12231 1
Qd 11981 11982 12233 12232 1
Qd 11982 11983 12234 12233 1
Qd 11983 11984 12235 12234 1
Qd 11984 11985 12236 12235 1
Qd 11985 11986 12237 12236 1
Qd 11986 11987 12238 12237 1
Qd 11987 11988 12239 12238 1
Qd 11988 11989 12240 12239 1
Qd 11989 11990 12241 12240 1
Qd 11990 11991 12242 12241 1
Qd 11991 11992 12243 12242 1
Qd 11992 11993 12244 12243 1
Qd 11993 11994 12245 12244 1
Qd 11994 11995 12246 12245 1
Qd 11995 11996 12247 12246 1
Qd 11996 11997 12248 12247 1
Qd 11997 11998 12249 12248 1
Qd 11998 11999 12250 12249 1
Qd 11999 12000 12251 12250 1
Qd 12000 12001 12252 12251 1
Qd 12001 12002 12253 12252 1
Qd 12002 12003 12254 12253 1
Qd 12003 12004 12255 12254 1
Qd 12004 12005 12256 12255 1
Qd 12005 12006 12257 12256 1
Qd 12006 12007 12258 12257 1
Qd 12007 12008 12259 12258 1
Qd 12008 12009 12260 12259 1
Qd 12009 12010 12261 12260 1
Qd 12010 12011 12262 12261 1
Qd 12011 12012 12263 12262 1
Qd 12012 12013 12264 12263 1
Qd 12013 12014 12265 12264 1
Qd 12014 12015 12266 12265 1
Qd 12015 12016 12267 12266 1
Qd 12016 12017 12268 12267 1
Qd 12017 12018 12269 12268 1
Qd 12018 12019 12270 12269 1
Qd 12019 12020 12271 12270 1
Qd 12020 12021 12272 12271 1
Qd 12021 12022 12273 12272 1
Qd 12022 12023 12274 12273 1
Qd 12023 12024 12275 12274 1
Qd 12024 12025 12276 12275 1
Qd 12025 12026 12277 12276 1
Qd 12026 12027 12278 12277 1
Qd 12027 12028 12279 12278 1
Qd 12028 12029 12280 12279 1
Qd 12029 12030 12281 12280 1
Qd 12030 12031 12282 12281 1
Qd 12031 12032 12283 12282 1
Qd 12032 12033 12284 12283 1
Qd 12033 12034 12285 12284 1
Qd 12034 12035 12286 12285 1
Qd 12035 12036 12287 12286 1
Qd 12036 12037 12288 12287 1
Qd 12037 12038 12289 12288 1
Qd 12038 12039 12290 12289 1
Qd 12039 12040 12291 12290 1
Qd 12040 12041 12292 12291 1
Qd 12041 12042 12293 12292 1
Qd 12042 12043 12294 12293 1
Qd 12043 12044 12295 12294 1
Qd 12044 12045 12296 12295 1
Qd 12045 12046 12297 12296 1
Qd 12046 12047 12298 12297 1
Qd 12048 12049 12300 12299 1
Qd 12049 12050 12301 12300 1
Qd 12050 12051 12302 12301 1
Qd 12051 12052 12303 12302 1
Qd 12052 12053 12304 12303 1
Qd 12053 12054 12305 12304 1
Qd 12054 12055 12306 12305 1
Qd 12055 12056 12307 12306 1
Qd 12056 12057 12308 12307 1
Qd 12057 12058 12309 12308 1
Qd 12058 12059 12310 12309 1
Qd 12059 12060 12311 12310 1
Qd 12060 12061 12312 12311 1
Qd 12061 12062 12313 12312 1
Qd 12062 12063 12314 12313 1
Qd 12063 12064 12315 12314 1
Qd 12064 12065 12316 12315 1
Qd 12065 12066 12317 12316 1
Qd 12066 12067 12318 12317 1
Qd 12067 12068 12319 12318 1
Qd 12068 12069 12320 12319 1
Qd 12069 12070 12321 12320 1
Qd 12070 12071 12322 12321 1
Qd 12071 12072 12323 12322 1
Qd 12072 12073 12324 12323 1
Qd 12073 12074 12325 12324 1
Qd 12074 12075 12326 12325 1
Qd 12075 12076 12327 12326 1
Qd 12076 12077 12328 12327 1
Qd 12077 12078 12329 12328 1
Qd 12078 12079 12330 12329 1
Qd 12079 12080 12331 12330 1
Qd 12080 12081 12332 12331 1
Qd 12081 12082 12333 12332 1
Qd 12082 12083 12334 12333 1
Qd 12083 12084 12335 12334 1
Qd 12084 12085 12336 12335 1
Qd 12085 12086 12337 12336 1
Qd 12086 12087 12338 12337 1
Qd 12087 12088 12339 12338 1
Qd 12088 12089 12340 12339 1
Qd 12089 12090 12341 12340 1
Qd 12090 12091 12342 12341 1
Qd 12091 12092 12343 12342 1
Qd 12092 12093 12344 12343 1
Qd 12093 12094 12345 12344 1
Qd 12094 12095 12346 12345 1
Qd 12095 12096 12347 12346 1
Qd 12096 12097 12348 12347 1
Qd 12097 12098 12349 12348 1
Qd 12098 12099 12350 12349 1
Qd 12099 12100 12351 12350 1
Qd 12100 12101 12352 12351 1
Qd 12101 12102 12353 12352 1
Qd 12102 12103 12354 12353 1
Qd 12103 12104 12355 12354 1
Qd 12104 12105 12356 12355 1
Qd 12105 12106 12357 12356 1
Qd 12106 12107 12358 12357 1
Qd 12107 12108 12359 12358 1
Qd 12108 12109 12360 12359 1
Qd 12109 12110 12361 12360 1
Qd 12110 12111 12362 12361 1
Qd 12111 12112 12363 12362 1
Qd 12112 12113 12364 12363 1
Qd 12113 12114 12365 12364 1
Qd 12114 12115 12366 12365 1
Qd 12115 12116 12367 12366 1
Qd 12116 12117 12368 12367 1
Qd 12117 12118 12369 12368 1
Qd 12118 12119 12370 12369 1
Qd 12119 12120 12371 12370 1
Qd 12120 12121 12372 12371 1
Qd 12121 12122 12373 12372 1
Qd 12122 12123 12374 12373 1
Qd 12123 12124 12375 12374 1
Qd 12124 12125 12376 12375 1
Qd 12125 12126 12377 12376 1
Qd 12126 12127 12378 12377 1
Qd 12127 12128 12379 12378 1
Qd 12128 12129 12380 12379 1
Qd 12129 12130 12381 12380 1
Qd 12130 12131 12382 12381 1
Qd 12131 12132 12383 12382 1
Qd 12132 12133 12384 12383 1
Qd 12133 12134 12385 12384 1
Qd 12134 12135 12386 12385 1
Qd 12135 12136 12387 12386 1
Qd 12136 12137 12388 12387 1
Qd 12137 12138 12389 12388 1
Qd 12138 12139 12390 12389 1
Qd 12139 12140 12391 12390 1
Qd 12140 12141 12392 12391 1
Qd 12141 12142 12393 12392 1
Qd 12142 12143 12394 12393 1
Qd 12143 12144 12395 12394 1
Qd 12144 12145 12396 12395 1
Qd 12145 12146 12397 12396 1
Qd 12146 12147 12398 12397 1
Qd 12147 12148 12399 12398 1
Qd 12148 12149 12400 12399 1
Qd 12149 12150 12401 12400 1
Qd 12150 12151 12402 12401 1
Qd 12151 12152 12403 12402 1
Qd 12152 12153 12404 12403 1
Qd 12153 12154 12405 12404 1
Qd 12154 12155 12406 12405 1
Qd 12155 12156 12407 12406 1
Qd 12156 12157 12408 12407 1
Qd 12157 12158 12409 12408 1
Qd 12158 12159 12410 12409 1
Qd 12159 12160 12411 12410 1
Qd 12160 12161 12412 12411 1
Qd 12161 12162 12413 12412 1
Qd 12162 12163 12414 12413 1
Qd 12163 12164 12415 12414 1
Qd 12164 12165 12416 12415 1
Qd 12165 12166 12417 12416 1
Qd 12166 12167 12418 12417 1
Qd 12167 12168 12419 12418 1
Qd 12168 12169 12420 12419 1
Qd 12169 12170 12421 12420 1
Qd 12170 12171 12422 12421 1
Qd 12171 12172 12423 12422 1
Qd 12172 12173 12424 12423 1
Qd 12173 12174 12425 12424 1
Qd 12174 12175 12426 12425 1
Qd 12175 12176 12427 12426 1
Qd 12176 12177 12428 12427 1
Qd 12177 12178 12429 12428 1
Qd 12178 12179 12430 12429 1
Qd 12179 12180 12431 12430 1
Qd 12180 12181 12432 12431 1
Qd 12181 12182 12433 12432 1
Qd 12182 12183 12434 12433 1
Qd 12183 12184 12435 12434 1
Qd 12184 12185 12436 12435 1
Qd 12185 12186 12437 12436 1
Qd 12186 12187 12438 12437 1
Qd 12187 12188 12439 12438 1
Qd 12188 12189 12440 12439 1
Qd 12189 12190 12441 12440 1
Qd 12190 12191 12442 12441 1
Qd 12191 12192 12443 12442 1
Qd 12192 12193 12444 12443 1
Qd 12193 12194 12445 12444 1
Qd 12194 12195 12446 12445 1
Qd 12195 12196 12447 12446 1
Qd 12196 12197 12448 12447 1
Qd 12197 12198 12449 12448 1
Qd 12198 12199 12450 12449 1
Qd 12199 12200 12451 12450 1
Qd 12200 12201 12452 12451 1
Qd 12201 12202 12453 12452 1
Qd 12202 12203 12454 12453 1
Qd 12203 12204 12455 12454 1
Qd 12204 12205 12456 12455 1
Qd 12205 12206 12457 12456 1
Qd 12206 12207 12458 12457 1
Qd 12207 12208 12459 12458 1
Qd 12208 12209 12460 12459 1
Qd 12209 12210 12461 12460 1
Qd 12210 12211 12462 12461 1
Qd 12211 12212 12463 12462 1
Qd 12212 12213 12464 12463 1
Qd 12213 12214 12465 12464 1
Qd 12214 12215 12466 12465 1
Qd 12215 12216 12467 12466 1
Qd 12216 12217 12468 12467 1
Qd 12217 12218 12469 12468 1
Qd 12218 12219 12470 12469 1
Qd 12219 12220 12471 12470 1
Qd 12220 12221 12472 12471 1
Qd 12221 12222 12473 12472 1
Qd 12222 12223 12474 12473 1
Qd 12223 12224 12475 12474 1
Qd 12224 12225 12476 12475 1
Qd 12225 12226 12477 12476 1
Qd 12226 12227 12478 12477 1
Qd 12227 12228 12479 12478 1
Qd 12228 12229 12480 12479 1
Qd 12229 12230 12481 12480 1
Qd 12230 12231 12482 12481 1
Qd 12231 12232 12483 12482 1
Qd 12232 12233 12484 12483 1
Qd 12233 12234 12485 12484 1
Qd 12234 12235 12486 12485 1
Qd 12235 12236 12487 12486 1
Qd 12236 12237 12488 12487 1
Qd 12237 12238 12489 12488 1
Qd 12238 12239 12490 12489 1
Qd 12239 12240 12491 12490 1
Qd 12240 12241 12492 12491 1
Qd 12241 12242 12493 12492 1
Qd 12242 12243 12494 12493 1
Qd 12243 12244 12495 12494 1
Qd 12244 12245 12496 12495 1
Qd 12245 12246 12497 12496 1
Qd 12246 12247 12498 12497 1
Qd 12247 12248 12499 12498 1
Qd 12248 12249 12500 12499 1
Qd 12249 12250 12501 12500 1
Qd 12250 12251 12502 12501 1
Qd 12251 12252 12503 12502 1
Qd 12252 12253 12504 12503 1
Qd 12253 12254 12505 12504 1
Qd 12254 12255 12506 12505 1
Qd 12255 12256 12507 12506 1
Qd 12256 12257 12508 12507 1
Qd 12257 12258 12509 12508 1
Qd 12258 12259 12510 12509 1
Qd 12259 12260 12511 12510 1
Qd 12260 12261 12512 12511 1
Qd 12261 12262 12513 12512 1
Qd 12262 12263 12514 12513 1
Qd 12263 12264 12515 12514 1
Qd 12264 12265 12516 12515 1
Qd 12265 12266 12517 12516 1
Qd 12266 12267 12518 12517 1
Qd 12267 12268 12519 12518 1
Qd 12268 12269 12520 12519 1
Qd 12269 12270 12521 12520 1
Qd 12270 12271 12522 12521 1
Qd 12271 12272 12523 12522 1
Qd 12272 12273 12524 12523 1
Qd 12273 12274 12525 12524 1
Qd 12274 12275 12526 12525 1
Qd 12275 12276 12527 12526 1
Qd 12276 12277 12528 12527 1
Qd 12277 12278 12529 12528 1
Qd 12278 12279 12530 12529 1
Qd 12279 12280 12531 12530 1
Qd 12280 12281 12532 12531 1
Qd 12281 12282 12533 12532 1
Qd 12282 12283 12534 12533 1
Qd 12283 12284 12535 12534 1
Qd 12284 12285 12536 12535 1
Qd 12285 12286 12537 12536 1
Qd 12286 12287 12538 12537 1
Qd 12287 12288 12539 12538 1
Qd 12288 12289 12540 12539 1
Qd 12289 12290 12541 12540 1
Qd 12290 12291 12542 12541 1
Qd 12291 12292 12543 12542 1
Qd 12292 12293 12544 12543 1
Qd 12293 12294 12545 12544 1
Qd 12294 12295 12546 12545 1
Qd 12295 12296 12547 12546 1
Qd 12296 12297 12548 12547 1
Qd 12297 12298 12549 12548 1
Qd 12299 12300 12551 12550 1
Qd 12300 12301 12552 12551 1
Qd 12301 12302 12553 12552 1
Qd 12302 12303 12554 12553 1
Qd 12303 12304 12555 12554 1
Qd 12304 12305 12556 12555 1
Qd 12305 12306 12557 12556 1
Qd 12306 12307 12558 12557 1
Qd 12307 12308 12559 12558 1
Qd 12308 12309 12560 12559 1
Qd 12309 12310 12561 12560 1
Qd 12310 12311 12562 12561 1
Qd 12311 12312 12563 12562 1
Qd 12312 12313 12564 12563 1
Qd 12313 12314 12565 12564 1
Qd 12314 12315 12566 12565 1
Qd 12315 12316 12567 12566 1
Qd 12316 12317 12568 12567 1
Qd 12317 12318 12569 12568 1
Qd 12318 12319 12570 12569 1
Qd 12319 12320 12571 12570 1
Qd 12320 12321 12572 12571 1
Qd 12321 12322 12573 12572 1
Qd 12322 12323 12574 12573 1
Qd 12323 12324 12575 12574 1
Qd 12324 12325 12576 12575 1
Qd 12325 12326 12577 12576 1
Qd 12326 12327 12578 12577 1
Qd 12327 12328 12579 12578 1
Qd 12328 12329 12580 12579 1
Qd 12329 12330 12581 12580 1
Qd 12330 12331 12582 12581 1
Qd 12331 12332 12583 12582 1
Qd 12332 12333 12584 12583 1
Qd 12333 12334 12585 12584 1
Qd 12334 12335 12586 12585 1
Qd 12335 12336 12587 12586 1
Qd 12336 12337 12588 12587 1
Qd 12337 12338 12589 12588 1
Qd 12338 12339 12590 12589 1
Qd 12339 12340 12591 12590 1
Qd 12340 12341 12592 12591 1
Qd 12341 12342 12593 12592 1
Qd 12342 12343 12594 12593 1
Qd 12343 12344 12595 12594 1
Qd 12344 12345 12596 12595 1
Qd 12345 12346 12597 12596 1
Qd 12346 12347 12598 12597 1
Qd 12347 12348 12599 12598 1
Qd 12348 12349 12600 12599 1
Qd 12349 12350 12601 12600 1
Qd 12350 12351 12602 12601 1
Qd 12351 12352 12603 12602 1
Qd 12352 12353 12604 12603 1
Qd 12353 12354 12605 12604 1
Qd 12354 12355 12606 12605 1
Qd 12355 12356 12607 12606 1
Qd 12356 12357 12608 12607 1
Qd 12357 12358 12609 12608 1
Qd 12358 12359 12610 12609 1
Qd 12359 12360 12611 12610 1
Qd 12360 12361 12612 12611 1
Qd 12361 12362 12613 12612 1
Qd 12362 12363 12614 12613 1
Qd 12363 12364 12615 12614 1
Qd 12364 12365 12616 12615 1
Qd 12365 12366 12617 12616 1
Qd 12366 12367 12618 12617 1
Qd 12367 12368 12619 12618 1
Qd 12368 12369 12620 12619 1
Qd 12369 12370 12621 12620 1
Qd 12370 12371 12622 12621 1
Qd 12371 12372 12623 12622 1
Qd 12372 12373 12624 12623 1
Qd 12373 12374 12625 12624 1
Qd 12374 12375 12626 12625 1
Qd 12375 12376 12627 12626 1
Qd 12376 12377 12628 12627 1
Qd 12377 12378 12629 12628 1
Qd 12378 12379 12630 12629 1
Qd 12379 12380 12631 12630 1
Qd 12380 12381 12632 12631 1
Qd 12381 12382 12633 12632 1
Qd 12382 12383 12634 12633 1
Qd 12383 12384 12635 12634 1
Qd 12384 12385 12636 12635 1
Qd 12385 12386 12637 12636 1
Qd 12386 12387 12638 12637 1
Qd 12387 12388 12639 12638 1
Qd 12388 12389 12640 12639 1
Qd 12389 12390 12641 12640 1
Qd 12390 12391 12642 12641 1
Qd 12391 12392 12643 12642 1
Qd 12392 12393 12644 12643 1
Qd 12393 12394 12645 12644 1
Qd 12394 12395 12646 12645 1
Qd 12395 12396 12647 12646 1
Qd 12396 12397 12648 12647 1
Qd 12397 12398 12649 12648 1
Qd 12398 12399 12650 12649 1
Qd 12399 12400 12651 12650 1
Qd 12400 12401 12652 12651 1
Qd 12401 12402 12653 12652 1
Qd 12402 12403 12654 12653 1
Qd 12403 12404 12655 12654 1
Qd 12404 12405 12656 12655 1
Qd 12405 12406 12657 12656 1
Qd 12406 12407 12658 12657 1
Qd 12407 12408 12659 12658 1
Qd 12408 12409 12660 12659 1
Qd 12409 12410 12661 12660 1
Qd 12410 12411 12662 12661 1
Qd 12411 12412 12663 12662 1
Qd 12412 12413 12664 12663 1
Qd 12413 12414 12665 12664 1
Qd 12414 12415 12666 12665 1
Qd 12415 12416 12667 12666 1
Qd 12416 12417 12668 12667 1
Qd 12417 12418 12669 12668 1
Qd 12418 12419 12670 12669 1
Qd 12419 12420 12671 12670 1
Qd 12420 12421 12672 12671 1
Qd 12421 12422 12673 12672 1
Qd 12422 12423 12674 12673 1
Qd 12423 12424 12675 12674 1
Qd 12424 12425 12676 12675 1
Qd 12425 12426 12677 12676 1
Qd 12426 12427 12678 12677 1
Qd 12427 12428 12679 12678 1
Qd 12428 12429 12680 12679 1
Qd 12429 12430 12681 12680 1
Qd 12430 12431 12682 12681 1
Qd 12431 12432 12683 12682 1
Qd 12432 12433 12684 12683 1
Qd 12433 12434 12685 12684 1
Qd 12434 12435 12686 12685 1
Qd 12435 12436 12687 12686 1
Qd 12436 12437 12688 12687 1
Qd 12437 12438 12689 12688 1
Qd 12438 12439 12690 12689 1
Qd 12439 12440 12691 12690 1
Qd 12440 12441 12692 12691 1
Qd 12441 12442 12693 12692 1
Qd 12442 12443 12694 12693 1
Qd 12443 12444 12695 12694 1
Qd 12444 12445 12696 12695 1
Qd 12445 12446 12697 12696 1
Qd 12446 12447 12698 12697 1
Qd 12447 12448 12699 12698 1
Qd 12448 12449 12700 12699 1
Qd 12449 12450 12701 12700 1
Qd 12450 12451 12702 12701 1
Qd 12451 12452 12703 12702 1
Qd 12452 12453 12704 12703 1
Qd 12453 12454 12705 12704 1
Qd 12454 12455 12706 12705 1
Qd 12455 12456 12707 12706 1
Qd 12456 12457 12708 12707 1
Qd 12457 12458 12709 12708 1
Qd 12458 12459 12710 12709 1
Qd 12459 12460 12711 12710 1
Qd 12460 12461 12712 12711 1
Qd 12461 12462 12713 12712 1
Qd 12462 12463 12714 12713 1
Qd 12463 12464 12715 12714 1
Qd 12464 12465 12716 12715 1
Qd 12465 12466 12717 12716 1
Qd 12466 12467 12718 12717 1
Qd 12467 12468 12719 12718 1
Qd 12468 12469 12720 12719 1
Qd 12469 12470 12721 12720 1
Qd 12470 12471 12722 12721 1
Qd 12471 12472 12723 12722 1
Qd 12472 12473 12724 12723 1
Qd 12473 12474 12725 12724 1
Qd 12474 12475 12726 12725 1
Qd 12475 12476 12727 12726 1
Qd 12476 12477 12728 12727 1
Qd 12477 12478 12729 12728 1
Qd 12478 12479 12730 12729 1
Qd 12479 12480 12731 12730 1
Qd 12480 12481 12732 12731 1
Qd 12481 12482 12733 12732 1
Qd 12482 12483 12734 12733 1
Qd 12483 12484 12735 12734 1
Qd 12484 12485 12736 12735 1
Qd 12485 12486 12737 12736 1
Qd 12486 12487 12738 12737 1
Qd 12487 12488 12739 12738 1
Qd 12488 12489 12740 12739 1
Qd 12489 12490 12741 12740 1
Qd 12490 12491 12742 12741 1
Qd 12491 12492 12743 12742 1
Qd 12492 12493 12744 12743 1
Qd 12493 12494 12745 12744 1
Qd 12494 12495 12746 12745 1
Qd 12495 12496 12747 12746 1
Qd 12496 12497 12748 12747 1
Qd 12497 12498 12749 12748 1
Qd 12498 12499 12750 12749 1
Qd 12499 12500 12751 12750 1
Qd 12500 12501 12752 12751 1
Qd 12501 12502 12753 12752 1
Qd 12502 12503 12754 12753 1
Qd 12503 12504 12755 12754 1
Qd 12504 12505 12756 12755 1
Qd 12505 12506 12757 12756 1
Qd 12506 12507 12758 12757 1
Qd 12507 12508 12759 12758 1
Qd 12508 12509 12760 12759 1
Qd 12509 12510 12761 12760 1
Qd 12510 12511 12762 12761 1
Qd 12511 12512 12763 12762 1
Qd 12512 12513 12764 12763 1
Qd 12513 12514 12765 12764 1
Qd 12514 12515 12766 12765 1
Qd 12515 12516 12767 12766 1
Qd 12516 12517 12768 12767 1
Qd 12517 12518 12769 12768 1
Qd 12518 12519 12770 12769 1
Qd 12519 12520 12771 12770 1
Qd 12520 12521 12772 12771 1
Qd 12521 12522 12773 12772 1
Qd 12522 12523 12774 12773 1
Qd 12523 12524 12775 12774 1
Qd 12524 12525 12776 12775 1
Qd 12525 12526 12777 12776 1
Qd 12526 12527 12778 12777 1
Qd 12527 12528 12779 12778 1
Qd 12528 12529 12780 12779 1
Qd 12529 12530 12781 12780 1
Qd 12530 12531 12782 12781 1
Qd 12531 12532 12783 12782 1
Qd 12532 12533 12784 12783 1
Qd 12533 12534 12785 12784 1
Qd 12534 12535 12786 12785 1
Qd 12535 12536 12787 12786 1
Qd 12536 12537 12788 12787 1
Qd 12537 12538 12789 12788 1
Qd 12538 12539 12790 12789 1
Qd 12539 12540 12791 12790 1
Qd 12540 12541 12792 12791 1
Qd 12541 12542 12793 12792 1
Qd 12542 12543 12794 12793 1
Qd 12543 12544 12795 12794 1
Qd 12544 12545 12796 12795 1
Qd 12545 12546 12797 12796 1
Qd 12546 12547 12798 12797 1
Qd 12547 12548 12799 12798 1
Qd 12548 12549 12800 12799 1
Qd 12550 12551 12802 12801 1
Qd 12551 12552 12803 12802 1
Qd 12552 12553 12804 12803 1
Qd 12553 12554 12805 12804 1
Qd 12554 12555 12806 12805 1
Qd 12555 12556 12807 12806 1
Qd 12556 12557 12808 12807 1
Qd 12557 12558 12809 12808 1
Qd 12558 12559 12810 12809 1
Qd 12559 12560 12811 12810 1
Qd 12560 12561 12812 12811 1
Qd 12561 12562 12813 12812 1
Qd 12562 12563 12814 12813 1
Qd 12563 12564 12815 12814 1
Qd 12564 12565 12816 12815 1
Qd 12565 12566 12817 12816 1
Qd 12566 12567 12818 12817 1
Qd 12567 12568 12819 12818 1
Qd 12568 12569 12820 12819 1
Qd 12569 12570 12821 12820 1
Qd 12570 12571 12822 12821 1
Qd 12571 12572 12823 12822 1
Qd 12572 12573 12824 12823 1
Qd 12573 12574 12825 12824 1
Qd 12574 12575 12826 12825 1
Qd 12575 12576 12827 12826 1
Qd 12576 12577 12828 12827 1
Qd 12577 12578 12829 12828 1
Qd 12578 12579 12830 12829 1
Qd 12579 12580 12831 12830 1
Qd 12580 12581 12832 12831 1
Qd 12581 12582 12833 12832 1
Qd 12582 12583 12834 12833 1
Qd 12583 12584 12835 12834 1
Qd 12584 12585 12836 12835 1
Qd 12585 12586 12837 12836 1
Qd 12586 12587 12838 12837 1
Qd 12587 12588 12839 12838 1
Qd 12588 12589 12840 12839 1
Qd 12589 12590 12841 12840 1
Qd 12590 12591 12842 12841 1
Qd 12591 12592 12843 12842 1
Qd 12592 12593 12844 12843 1
Qd 12593 12594 12845 12844 1
Qd 12594 12595 12846 12845 1
Qd 12595 12596 12847 12846 1
Qd 12596 12597 12848 12847 1
Qd 12597 12598 12849 12848 1
Qd 12598 12599 12850 12849 1
Qd 12599 12600 12851 12850 1
Qd 12600 12601 12852 12851 1
Qd 12601 12602 12853 12852 1
Qd 12602 12603 12854 12853 1
Qd 12603 12604 12855 12854 1
Qd 12604 12605 12856 12855 1
Qd 12605 12606 12857 12856 1
Qd 12606 12607 12858 12857 1
Qd 12607 12608 12859 12858 1
Qd 12608 12609 12860 12859 1
Qd 12609 12610 12861 12860 1
Qd 12610 12611 12862 12861 1
Qd 12611 12612 12863 12862 1
Qd 12612 12613 12864 12863 1
Qd 12613 12614 12865 12864 1
Qd 12614 12615 12866 12865 1
Qd 12615 12616 12867 12866 1
Qd 12616 12617 12868 12867 1
Qd 12617 12618 12869 12868 1
Qd 12618 12619 12870 12869 1
Qd 12619 12620 12871 12870 1
Qd 12620 12621 12872 12871 1
Qd 12621 12622 12873 12872 1
Qd 12622 12623 12874 12873 1
Qd 12623 12624 12875 12874 1
Qd 12624 12625 12876 12875 1
Qd 12625 12626 12877 12876 1
Qd 12626 12627 12878 12877 1
Qd 12627 12628 12879 12878 1
Qd 12628 12629 12880 12879 1
Qd 12629 12630 12881 12880 1
Qd 12630 12631 12882 12881 1
Qd 12631 12632 12883 12882 1
Qd 12632 12633 12884 12883 1
Qd 12633 12634 12885 12884 1
Qd 12634 12635 12886 12885 1
Qd 12635 12636 12887 12886 1
Qd 12636 12637 12888 12887 1
Qd 12637 12638 12889 12888 1
Qd 12638 12639 12890 12889 1
Qd 12639 12640 12891 12890 1
Qd 12640 12641 12892 12891 1
Qd 12641 12642 12893 12892 1
Qd 12642 12643 12894 12893 1
Qd 12643 12644 12895 12894 1
Qd 12644 12645 12896 12895 1
Qd 12645 12646 12897 12896 1
Qd 12646 12647 12898 12897 1
Qd 12647 12648 12899 12898 1
Qd 12648 12649 12900 12899 1
Qd 12649 12650 12901 12900 1
Qd 12650 12651 12902 12901 1
Qd 12651 12652 12903 12902 1
Qd 12652 12653 12904 12903 1
Qd 12653 12654 12905 12904 1
Qd 12654 12655 12906 12905 1
Qd 12655 12656 12907 12906 1
Qd 12656 12657 12908 12907 1
Qd 12657 12658 12909 12908 1
Qd 12658 12659 12910 12909 1
Qd 12659 12660 12911 12910 1
Qd 12660 12661 12912 12911 1
Qd 12661 12662 12913 12912 1
Qd 12662 12663 12914 12913 1
Qd 12663 12664 12915 12914 1
Qd 12664 12665 12916 12915 1
Qd 12665 12666 12917 12916 1
Qd 12666 12667 12918 12917 1
Qd 12667 12668 12919 12918 1
Qd 12668 12669 12920 12919 1
Qd 12669 12670 12921 12920 1
Qd 12670 12671 12922 12921 1
Qd 12671 12672 12923 12922 1
Qd 12672 12673 12924 12923 1
Qd 12673 12674 12925 12924 1
Qd 12674 12675 12926 12925 1
Qd 12675 12676 12927 12926 1
Qd 12676 12677 12928 12927 1
Qd 12677 12678 12929 12928 1
Qd 12678 12679 12930 12929 1
Qd 12679 12680 12931 12930 1
Qd 12680 12681 12932 12931 1
Qd 12681 12682 12933 12932 1
Qd 12682 12683 12934 12933 1
Qd 12683 12684 12935 12934 1
Qd 12684 12685 12936 12935 1
Qd 12685 12686 12937 12936 1
Qd 12686 12687 12938 12937 1
Qd 12687 12688 12939 12938 1
Qd 12688 12689 12940 12939 1
Qd 12689 12690 12941 12940 1
Qd 12690 12691 12942 12941 1
Qd 12691 12692 12943 12942 1
Qd 12692 12693 12944 12943 1
Qd 12693 12694 12945 12944 1
Qd 12694 12695 12946 12945 1
Qd 12695 12696 12947 12946 1
Qd 12696 12697 12948 12947 1
Qd 12697 12698 12949 12948 1
Qd 12698 12699 12950 12949 1
Qd 12699 12700 12951 12950 1
Qd 12700 12701 12952 12951 1
Qd 12701 12702 12953 12952 1
Qd 12702 12703 12954 12953 1
Qd 12703 12704 12955 12954 1
Qd 12704 12705 12956 12955 1
Qd 12705 12706 12957 12956 1
Qd 12706 12707 12958 12957 1
Qd 12707 12708 12959 12958 1
Qd 12708 12709 12960 12959 1
Qd 12709 12710 12961 12960 1
Qd 12710 12711 12962 12961 1
Qd 12711 12712 12963 12962 1
Qd 12712 12713 12964 12963 1
Qd 12713 12714 12965 12964 1
Qd 12714 12715 12966 12965 1
Qd 12715 12716 12967 12966 1
Qd 12716 12717 12968 12967 1
Qd 12717 12718 12969 12968 1
Qd 12718 12719 12970 12969 1
Qd 12719 12720 12971 12970 1
Qd 12720 12721 12972 12971 1
Qd 12721 12722 12973 12972 1
Qd 12722 12723 12974 12973 1
Qd 12723 12724 12975 12974 1
Qd 12724 12725 12976 12975 1
Qd 12725 12726 12977 12976 1
Qd 12726 12727 12978 12977 1
Qd 12727 12728 12979 12978 1
Qd 12728 12729 12980 12979 1
Qd 12729 12730 12981 12980 1
Qd 12730 12731 12982 12981 1
Qd 12731 12732 12983 12982 1
Qd 12732 12733 12984 12983 1
Qd 12733 12734 12985 12984 1
Qd 12734 12735 12986 12985 1
Qd 12735 12736 12987 12986 1
Qd 12736 12737 12988 12987 1
Qd 12737 12738 12989 12988 1
Qd 12738 12739 12990 12989 1
Qd 12739 12740 12991 12990 1
Qd 12740 12741 12992 12991 1
Qd 12741 12742 12993 12992 1
Qd 12742 12743 12994 12993 1
Qd 12743 12744 12995 12994 1
Qd 12744 12745 12996 12995 1
Qd 12745 12746 12997 12996 1
Qd 12746 12747 12998 12997 1
Qd 12747 12748 12999 12998 1
Qd 12748 12749 13000 12999 1
Qd 12749 12750 13001 13000 1
Qd 12750 12751 13002 13001 1
Qd 12751 12752 13003 13002 1
Qd 12752 12753 13004 13003 1
Qd 12753 12754 13005 13004 1
Qd 12754 12755 13006 13005 1
Qd 12755 12756 13007 13006 1
Qd 12756 12757 13008 13007 1
Qd 12757 12758 13009 13008 1
Qd 12758 12759 13010 13009 1
Qd 12759 12760 13011 13010 1
Qd 12760 12761 13012 13011 1
Qd 12761 12762 13013 13012 1
Qd 12762 12763 13014 13013 1
Qd 12763 12764 13015 13014 1
Qd 12764 12765 13016 13015 1
Qd 12765 12766 13017 13016 1
Qd 12766 12767 13018 13017 1
Qd 12767 12768 13019 13018 1
Qd 12768 12769 13020 13019 1
Qd 12769 12770 13021 13020 1
Qd 12770 12771 13022 13021 1
Qd 12771 12772 13023 13022 1
Qd 12772 12773 13024 13023 1
Qd 12773 12774 13025 13024 1
Qd 12774 12775 13026 13025 1
Qd 12775 12776 13027 13026 1
Qd 12776 12777 13028 13027 1
Qd 12777 12778 13029 13028 1
Qd 12778 12779 13030 13029 1
Qd 12779 12780 13031 13030 1
Qd 12780 12781 13032 13031 1
Qd 12781 12782 13033 13032 1
Qd 12782 12783 13034 13033 1
Qd 12783 12784 13035 13034 1
Qd 12784 12785 13036 13035 1
Qd 12785 12786 13037 13036 1
Qd 12786 12787 13038 13037 1
Qd 12787 12788 13039 13038 1
Qd 12788 12789 13040 13039 1
Qd 12789 12790 13041 13040 1
Qd 12790 12791 13042 13041 1
Qd 12791 12792 13043 13042 1
Qd 12792 12793 13044 13043 1
Qd 12793 12794 13045 13044 1
Qd 12794 12795 13046 13045 1
Qd 12795 12796 13047 13046 1
Qd 12796 12797 13048 13047 1
Qd 12797 12798 13049 13048 1
Qd 12798 12799 13050 13049 1
Qd 12799 12800 13051 13050 1
Qd 12801 12802 13053 13052 1
Qd 12802 12803 13054 13053 1
Qd 12803 12804 13055 13054 1
Qd 12804 12805 13056 13055 1
Qd 12805 12806 13057 13056 1
Qd 12806 12807 13058 13057 1
Qd 12807 12808 13059 13058 1
Qd 12808 12809 13060 13059 1
Qd 12809 12810 13061 13060 1
Qd 12810 12811 13062 13061 1
Qd 12811 12812 13063 13062 1
Qd 12812 12813 13064 13063 1
Qd 12813 12814 13065 13064 1
Qd 12814 12815 13066 13065 1
Qd 12815 12816 13067 13066 1
Qd 12816 12817 13068 13067 1
Qd 12817 12818 13069 13068 1
Qd 12818 12819 13070 13069 1
Qd 12819 12820 13071 13070 1
Qd 12820 12821 13072 13071 1
Qd 12821 12822 13073 13072 1
Qd 12822 12823 13074 13073 1
Qd 12823 12824 13075 13074 1
Qd 12824 12825 13076 13075 1
Qd 12825 12826 13077 13076 1
Qd 12826 12827 13078 13077 1
Qd 12827 12828 13079 13078 1
Qd 12828 12829 13080 13079 1
Qd 12829 12830 13081 13080 1
Qd 12830 12831 13082 13081 1
Qd 12831 12832 13083 13082 1
Qd 12832 12833 13084 13083 1
Qd 12833 12834 13085 13084 1
Qd 12834 12835 13086 13085 1
Qd 12835 12836 13087 13086 1
Qd 12836 12837 13088 13087 1
Qd 12837 12838 13089 13088 1
Qd 12838 12839 13090 13089 1
Qd 12839 12840 13091 13090 1
Qd 12840 12841 13092 13091 1
Qd 12841 12842 13093 13092 1
Qd 12842 12843 13094 13093 1
Qd 12843 12844 13095 13094 1
Qd 12844 12845 13096 13095 1
Qd 12845 12846 13097 13096 1
Qd 12846 12847 13098 13097 1
Qd 12847 12848 13099 13098 1
Qd 12848 12849 13100 13099 1
Qd 12849 12850 13101 13100 1
Qd 12850 12851 13102 13101 1
Qd 12851 12852 13103 13102 1
Qd 12852 12853 13104 13103 1
Qd 12853 12854 13105 13104 1
Qd 12854 12855 13106 13105 1
Qd 12855 12856 13107 13106 1
Qd 12856 12857 13108 13107 1
Qd 12857 12858 13109 13108 1
Qd 12858 12859 13110 13109 1
Qd 12859 12860 13111 13110 1
Qd 12860 12861 13112 13111 1
Qd 12861 12862 13113 13112 1
Qd 12862 12863 13114 13113 1
Qd 12863 12864 13115 13114 1
Qd 12864 12865 13116 13115 1
Qd 12865 12866 13117 13116 1
Qd 12866 12867 13118 13117 1
Qd 12867 12868 13119 13118 1
Qd 12868 12869 13120 13119 1
Qd 12869 12870 13121 13120 1
Qd 12870 12871 13122 13121 1
Qd 12871 12872 13123 13122 1
Qd 12872 12873 13124 13123 1
Qd 12873 12874 13125 13124 1
Qd 12874 12875 13126 13125 1
Qd 12875 12876 13127 13126 1
Qd 12876 12877 13128 13127 1
Qd 12877 12878 13129 13128 1
Qd 12878 12879 13130 13129 1
Qd 12879 12880 13131 13130 1
Qd 12880 12881 13132 13131 1
Qd 12881 12882 13133 13132 1
Qd 12882 12883 13134 13133 1
Qd 12883 12884 13135 13134 1
Qd 12884 12885 13136 13135 1
Qd 12885 12886 13137 13136 1
Qd 12886 12887 13138 13137 1
Qd 12887 12888 13139 13138 1
Qd 12888 12889 13140 13139 1
Qd 12889 12890 13141 13140 1
Qd 12890 12891 13142 13141 1
Qd 12891 12892 13143 13142 1
Qd 12892 12893 13144 13143 1
Qd 12893 12894 13145 13144 1
Qd 12894 12895 13146 13145 1
Qd 12895 12896 13147 13146 1
Qd 12896 12897 13148 13147 1
Qd 12897 12898 13149 13148 1
Qd 12898 12899 13150 13149 1
Qd 12899 12900 13151 13150 1
Qd 12900 12901 13152 13151 1
Qd 12901 12902 13153 13152 1
Qd 12902 12903 13154 13153 1
Qd 12903 12904 13155 13154 1
Qd 12904 12905 13156 13155 1
Qd 12905 12906 13157 13156 1
Qd 12906 12907 13158 13157 1
Qd 12907 12908 13159 13158 1
Qd 12908 12909 13160 13159 1
Qd 12909 12910 13161 13160 1
Qd 12910 12911 13162 13161 1
Qd 12911 12912 13163 13162 1
Qd 12912 12913 13164 13163 1
Qd 12913 12914 13165 13164 1
Qd 12914 12915 13166 13165 1
Qd 12915 12916 13167 13166 1
Qd 12916 12917 13168 13167 1
Qd 12917 12918 13169 13168 1
Qd 12918 12919 13170 13169 1
Qd 12919 12920 13171 13170 1
Qd 12920 12921 13172 13171 1
Qd 12921 12922 13173 13172 1
Qd 12922 12923 13174 13173 1
Qd 12923 12924 13175 13174 1
Qd 12924 12925 13176 13175 1
Qd 12925 12926 13177 13176 1
Qd 12926 12927 13178 13177 1
Qd 12927 12928 13179 13178 1
Qd 12928 12929 13180 13179 1
Qd 12929 12930 13181 13180 1
Qd 12930 12931 13182 13181 1
Qd 12931 12932 13183 13182 1
Qd 12932 12933 13184 13183 1
Qd 12933 12934 13185 13184 1
Qd 12934 12935 13186 13185 1
Qd 12935 12936 13187 13186 1
Qd 12936 12937 13188 13187 1
Qd 12937 12938 13189 13188 1
Qd 12938 12939 13190 13189 1
Qd 12939 12940 13191 13190 1
Qd 12940 12941 13192 13191 1
Qd 12941 12942 13193 13192 1
Qd 12942 12943 13194 13193 1
Qd 12943 12944 13195 13194 1
Qd 12944 12945 13196 13195 1
Qd 12945 12946 13197 13196 1
Qd 12946 12947 13198 13197 1
Qd 12947 12948 13199 13198 1
Qd 12948 12949 13200 13199 1
Qd 12949 12950 13201 13200 1
Qd 12950 12951 13202 13201 1
Qd 12951 12952 13203 13202 1
Qd 12952 12953 13204 13203 1
Qd 12953 12954 13205 13204 1
Qd 12954 12955 13206 13205 1
Qd 12955 12956 13207 13206 1
Qd 12956 12957 13208 13207 1
Qd 12957 12958 13209 13208 1
Qd 12958 12959 13210 13209 1
Qd 12959 12960 13211 13210 1
Qd 12960 12961 13212 13211 1
Qd 12961 12962 13213 13212 1
Qd 12962 12963 13214 13213 1
Qd 12963 12964 13215 13214 1
Qd 12964 12965 13216 13215 1
Qd 12965 12966 13217 13216 1
Qd 12966 12967 13218 13217 1
Qd 12967 12968 13219 13218 1
Qd 12968 12969 13220 13219 1
Qd 12969 12970 13221 13220 1
Qd 12970 12971 13222 13221 1
Qd 12971 12972 13223 13222 1
Qd 12972 12973 13224 13223 1
Qd 12973 12974 13225 13224 1
Qd 12974 12975 13226 13225 1
Qd 12975 12976 13227 13226 1
Qd 12976 12977 13228 13227 1
Qd 12977 12978 13229 13228 1
Qd 12978 12979 13230 13229 1
Qd 12979 12980 13231 13230 1
Qd 12980 12981 13232 13231 1
Qd 12981 12982 13233 13232 1
Qd 12982 12983 13234 13233 1
Qd 12983 12984 13235 13234 1
Qd 12984 12985 13236 13235 1
Qd 12985 12986 13237 13236 1
Qd 12986 12987 13238 13237 1
Qd 12987 12988 13239 13238 1
Qd 12988 12989 13240 13239 1
Qd 12989 12990 13241 13240 1
Qd 12990 12991 13242 13241 1
Qd 12991 12992 13243 13242 1
Qd 12992 12993 13244 13243 1
Qd 12993 12994 13245 13244 1
Qd 12994 12995 13246 13245 1
Qd 12995 12996 13247 13246 1
Qd 12996 12997 13248 13247 1
Qd 12997 12998 13249 13248 1
Qd 12998 12999 13250 13249 1
Qd 12999 13000 13251 13250 1
Qd 13000 13001 13252 13251 1
Qd 13001 13002 13253 13252 1
Qd 13002 13003 13254 13253 1
Qd 13003 13004 13255 13254 1
Qd 13004 13005 13256 13255 1
Qd 13005 13006 13257 13256 1
Qd 13006 13007 13258 13257 1
Qd 13007 13008 13259 13258 1
Qd 13008 13009 13260 13259 1
Qd 13009 13010 13261 13260 1
Qd 13010 13011 13262 13261 1
Qd 13011 13012 13263 13262 1
Qd 13012 13013 13264 13263 1
Qd 13013 13014 13265 13264 1
Qd 13014 13015 13266 13265 1
Qd 13015 13016 13267 13266 1
Qd 13016 13017 13268 13267 1
Qd 13017 13018 13269 13268 1
Qd 13018 13019 13270 13269 1
Qd 13019 13020 13271 13270 1
Qd 13020 13021 13272 13271 1
Qd 13021 13022 13273 13272 1
Qd 13022 13023 13274 13273 1
Qd 13023 13024 13275 13274 1
Qd 13024 13025 13276 13275 1
Qd 13025 13026 13277 13276 1
Qd 13026 13027 13278 13277 1
Qd 13027 13028 13279 13278 1
Qd 13028 13029 13280 13279 1
Qd 13029 13030 13281 13280 1
Qd 13030 13031 13282 13281 1
Qd 13031 13032 13283 13282 1
Qd 13032 13033 13284 13283 1
Qd 13033 13034 13285 13284 1
Qd 13034 13035 13286 13285 1
Qd 13035 13036 13287 13286 1
Qd 13036 13037 13288 13287 1
Qd 13037 13038 13289 13288 1
Qd 13038 13039 13290 13289 1
Qd 13039 13040 13291 13290 1
Qd 13040 13041 13292 13291 1
Qd 13041 13042 13293 13292 1
Qd 13042 13043 13294 13293 1
Qd 13043 13044 13295 13294 1
Qd 13044 13045 13296 13295 1
Qd 13045 13046 13297 13296 1
Qd 13046 13047 13298 13297 1
Qd 13047 13048 13299 13298 1
Qd 13048 13049 13300 13299 1
Qd 13049 13050 13301 13300 1
Qd 13050 13051 13302 13301 1
Qd 13052 13053 13304 13303 1
Qd 13053 13054 13305 13304 1
Qd 13054 13055 13306 13305 1
Qd 13055 13056 13307 13306 1
Qd 13056 13057 13308 13307 1
Qd 13057 13058 13309 13308 1
Qd 13058 13059 13310 13309 1
Qd 13059 13060 13311 13310 1
Qd 13060 13061 13312 13311 1
Qd 13061 13062 13313 13312 1
Qd 13062 13063 13314 13313 1
Qd 13063 13064 13315 13314 1
Qd 13064 13065 13316 13315 1
Qd 13065 13066 13317 13316 1
Qd 13066 13067 13318 13317 1
Qd 13067 13068 13319 13318 1
Qd 13068 13069 13320 13319 1
Qd 13069 13070 13321 13320 1
Qd 13070 13071 13322 13321 1
Qd 13071 13072 13323 13322 1
Qd 13072 13073 13324 13323 1
Qd 13073 13074 13325 13324 1
Qd 13074 13075 13326 13325 1
Qd 13075 13076 13327 13326 1
Qd 13076 13077 13328 13327 1
Qd 13077 13078 13329 13328 1
Qd 13078 13079 13330 13329 1
Qd 13079 13080 13331 13330 1
Qd 13080 13081 13332 13331 1
Qd 13081 13082 13333 13332 1
Qd 13082 13083 13334 13333 1
Qd 13083 13084 13335 13334 1
Qd 13084 13085 13336 13335 1
Qd 13085 13086 13337 13336 1
Qd 13086 13087 13338 13337 1
Qd 13087 13088 13339 13338 1
Qd 13088 13089 13340 13339 1
Qd 13089 13090 13341 13340 1
Qd 13090 13091 13342 13341 1
Qd 13091 13092 13343 13342 1
Qd 13092 13093 13344 13343 1
Qd 13093 13094 13345 13344 1
Qd 13094 13095 13346 13345 1
Qd 13095 13096 13347 13346 1
Qd 13096 13097 13348 13347 1
Qd 13097 13098 13349 13348 1
Qd 13098 13099 13350 13349 1
Qd 13099 13100 13351 13350 1
Qd 13100 13101 13352 13351 1
Qd 13101 13102 13353 13352 1
Qd 13102 13103 13354 13353 1
Qd 13103 13104 13355 13354 1
Qd 13104 13105 13356 13355 1
Qd 13105 13106 13357 13356 1
Qd 13106 13107 13358 13357 1
Qd 13107 13108 13359 13358 1
Qd 13108 13109 13360 13359 1
Qd 13109 13110 13361 13360 1
Qd 13110 13111 13362 13361 1
Qd 13111 13112 13363 13362 1
Qd 13112 13113 13364 13363 1
Qd 13113 13114 13365 13364 1
Qd 13114 13115 13366 13365 1
Qd 13115 13116 13367 13366 1
Qd 13116 13117 13368 13367 1
Qd 13117 13118 13369 13368 1
Qd 13118 13119 13370 13369 1
Qd 13119 13120 13371 13370 1
Qd 13120 13121 13372 13371 1
Qd 13121 13122 13373 13372 1
Qd 13122 13123 13374 13373 1
Qd 13123 13124 13375 13374 1
Qd 13124 13125 13376 13375 1
Qd 13125 13126 13377 13376 1
Qd 13126 13127 13378 13377 1
Qd 13127 13128 13379 13378 1
Qd 13128 13129 13380 13379 1
Qd 13129 13130 13381 13380 1
Qd 13130 13131 13382 13381 1
Qd 13131 13132 13383 13382 1
Qd 13132 13133 13384 13383 1
Qd 13133 13134 13385 13384 1
Qd 13134 13135 13386 13385 1
Qd 13135 13136 13387 13386 1
Qd 13136 13137 13388 13387 1
Qd 13137 13138 13389 13388 1
Qd 13138 13139 13390 13389 1
Qd 13139 13140 13391 13390 1
Qd 13140 13141 13392 13391 1
Qd 13141 13142 13393 13392 1
Qd 13142 13143 13394 13393 1
Qd 13143 13144 13395 13394 1
Qd 13144 13145 13396 13395 1
Qd 13145 13146 13397 13396 1
Qd 13146 13147 13398 13397 1
Qd 13147 13148 13399 13398 1
Qd 13148 13149 13400 13399 1
Qd 13149 13150 13401 13400 1
Qd 13150 13151 13402 13401 1
Qd 13151 13152 13403 13402 1
Qd 13152 13153 13404 13403 1
Qd 13153 13154 13405 13404 1
Qd 13154 13155 13406 13405 1
Qd 13155 13156 13407 13406 1
Qd 13156 13157 13408 13407 1
Qd 13157 13158 13409 13408 1
Qd 13158 13159 13410 13409 1
Qd 13159 13160 13411 13410 1
Qd 13160 13161 13412 13411 1
Qd 13161 13162 13413 13412 1
Qd 13162 13163 13414 13413 1
Qd 13163 13164 13415 13414 1
Qd 13164 13165 13416 13415 1
Qd 13165 13166 13417 13416 1
Qd 13166 13167 13418 13417 1
Qd 13167 13168 13419 13418 1
Qd 13168 13169 13420 13419 1
Qd 13169 13170 13421 13420 1
Qd 13170 13171 13422 13421 1
Qd 13171 13172 13423 13422 1
Qd 13172 13173 13424 13423 1
Qd 13173 13174 13425 13424 1
Qd 13174 13175 13426 13425 1
Qd 13175 13176 13427 13426 1
Qd 13176 13177 13428 13427 1
Qd 13177 13178 13429 13428 1
Qd 13178 13179 13430 13429 1
Qd 13179 13180 13431 13430 1
Qd 13180 13181 13432 13431 1
Qd 13181 13182 13433 13432 1
Qd 13182 13183 13434 13433 1
Qd 13183 13184 13435 13434 1
Qd 13184 13185 13436 13435 1
Qd 13185 13186 13437 13436 1
Qd 13186 13187 13438 13437 1
Qd 13187 13188 13439 13438 1
Qd 13188 13189 13440 13439 1
Qd 13189 13190 13441 13440 1
Qd 13190 13191 13442 13441 1
Qd 13191 13192 13443 13442 1
Qd 13192 13193 13444 13443 1
Qd 13193 13194 13445 13444 1
Qd 13194 13195 13446 13445 1
Qd 13195 13196 13447 13446 1
Qd 13196 13197 13448 13447 1
Qd 13197 13198 13449 13448 1
Qd 13198 13199 13450 13449 1
Qd 13199 13200 13451 13450 1
Qd 13200 13201 13452 13451 1
Qd 13201 13202 13453 13452 1
Qd 13202 13203 13454 13453 1
Qd 13203 13204 13455 13454 1
Qd 13204 13205 13456 13455 1
Qd 13205 13206 13457 13456 1
Qd 13206 13207 13458 13457 1
Qd 13207 13208 13459 13458 1
Qd 13208 13209 13460 13459 1
Qd 13209 13210 13461 13460 1
Qd 13210 13211 13462 13461 1
Qd 13211 13212 13463 13462 1
Qd 13212 13213 13464 13463 1
Qd 13213 13214 13465 13464 1
Qd 13214 13215 13466 13465 1
Qd 13215 13216 13467 13466 1
Qd 13216 13217 13468 13467 1
Qd 13217 13218 13469 13468 1
Qd 13218 13219 13470 13469 1
Qd 13219 13220 13471 13470 1
Qd 13220 13221 13472 13471 1
Qd 13221 13222 13473 13472 1
Qd 13222 13223 13474 13473 1
Qd 13223 13224 13475 13474 1
Qd 13224 13225 13476 13475 1
Qd 13225 13226 13477 13476 1
Qd 13226 13227 13478 13477 1
Qd 13227 13228 13479 13478 1
Qd 13228 13229 13480 13479 1
Qd 13229 13230 13481 13480 1
Qd 13230 13231 13482 13481 1
Qd 13231 13232 13483 13482 1
Qd 13232 13233 13484 13483 1
Qd 13233 13234 13485 13484 1
Qd 13234 13235 13486 13485 1
Qd 13235 13236 13487 13486 1
Qd 13236 13237 13488 13487 1
Qd 13237 13238 13489 13488 1
Qd 13238 13239 13490 13489 1
Qd 13239 13240 13491 13490 1
Qd 13240 13241 13492 13491 1
Qd 13241 13242 13493 13492 1
Qd 13242 13243 13494 13493 1
Qd 13243 13244 13495 13494 1
Qd 13244 13245 13496 13495 1
Qd 13245 13246 13497 13496 1
Qd 13246 13247 13498 13497 1
Qd 13247 13248 13499 13498 1
Qd 13248 13249 13500 13499 1
Qd 13249 13250 13501 13500 1
Qd 13250 13251 13502 13501 1
Qd 13251 13252 13503 13502 1
Qd 13252 13253 13504 13503 1
Qd 13253 13254 13505 13504 1
Qd 13254 13255 13506 13505 1
Qd 13255 13256 13507 13506 1
Qd 13256 13257 13508 13507 1
Qd 13257 13258 13509 13508 1
Qd 13258 13259 13510 13509 1
Qd 13259 13260 13511 13510 1
Qd 13260 13261 13512 13511 1
Qd 13261 13262 13513 13512 1
Qd 13262 13263 13514 13513 1
Qd 13263 13264 13515 13514 1
Qd 13264 13265 13516 13515 1
Qd 13265 13266 13517 13516 1
Qd 13266 13267 13518 13517 1
Qd 13267 13268 13519 13518 1
Qd 13268 13269 13520 13519 1
Qd 13269 13270 13521 13520 1
Qd 13270 13271 13522 13521 1
Qd 13271 13272 13523 13522 1
Qd 13272 13273 13524 13523 1
Qd 13273 13274 13525 13524 1
Qd 13274 13275 13526 13525 1
Qd 13275 13276 13527 13526 1
Qd 13276 13277 13528 13527 1
Qd 13277 13278 13529 13528 1
Qd 13278 13279 13530 13529 1
Qd 13279 13280 13531 13530 1
Qd 13280 13281 13532 13531 1
Qd 13281 13282 13533 13532 1
Qd 13282 13283 13534 13533 1
Qd 13283 13284 13535 13534 1
Qd 13284 13285 13536 13535 1
Qd 13285 13286 13537 13536 1
Qd 13286 13287 13538 13537 1
Qd 13287 13288 13539 13538 1
Qd 13288 13289 13540 13539 1
Qd 13289 13290 13541 13540 1
Qd 13290 13291 13542 13541 1
Qd 13291 13292 13543 13542 1
Qd 13292 13293 13544 13543 1
Qd 13293 13294 13545 13544 1
Qd 13294 13295 13546 13545 1
Qd 13295 13296 13547 13546 1
Qd 13296 13297 13548 13547 1
Qd 13297 13298 13549 13548 1
Qd 13298 13299 13550 13549 1
Qd 13299 13300 13551 13550 1
Qd 13300 13301 13552 13551 1
Qd 13301 13302 13553 13552 1
Qd 13303 13304 13555 13554 1
Qd 13304 13305 13556 13555 1
Qd 13305 13306 13557 13556 1
Qd 13306 13307 13558 13557 1
Qd 13307 13308 13559 13558 1
Qd 13308 13309 13560 13559 1
Qd 13309 13310 13561 13560 1
Qd 13310 13311 13562 13561 1
Qd 13311 13312 13563 13562 1
Qd 13312 13313 13564 13563 1
Qd 13313 13314 13565 13564 1
Qd 13314 13315 13566 13565 1
Qd 13315 13316 13567 13566 1
Qd 13316 13317 13568 13567 1
Qd 13317 13318 13569 13568 1
Qd 13318 13319 13570 13569 1
Qd 13319 13320 13571 13570 1
Qd 13320 13321 13572 13571 1
Qd 13321 13322 13573 13572 1
Qd 13322 13323 13574 13573 1
Qd 13323 13324 13575 13574 1
Qd 13324 13325 13576 13575 1
Qd 13325 13326 13577 13576 1
Qd 13326 13327 13578 13577 1
Qd 13327 13328 13579 13578 1
Qd 13328 13329 13580 13579 1
Qd 13329 13330 13581 13580 1
Qd 13330 13331 13582 13581 1
Qd 13331 13332 13583 13582 1
Qd 13332 13333 13584 13583 1
Qd 13333 13334 13585 13584 1
Qd 13334 13335 13586 13585 1
Qd 13335 13336 13587 13586 1
Qd 13336 13337 13588 13587 1
Qd 13337 13338 13589 13588 1
Qd 13338 13339 13590 13589 1
Qd 13339 13340 13591 13590 1
Qd 13340 13341 13592 13591 1
Qd 13341 13342 13593 13592 1
Qd 13342 13343 13594 13593 1
Qd 13343 13344 13595 13594 1
Qd 13344 13345 13596 13595 1
Qd 13345 13346 13597 13596 1
Qd 13346 13347 13598 13597 1
Qd 13347 13348 13599 13598 1
Qd 13348 13349 13600 13599 1
Qd 13349 13350 13601 13600 1
Qd 13350 13351 13602 13601 1
Qd 13351 13352 13603 13602 1
Qd 13352 13353 13604 13603 1
Qd 13353 13354 13605 13604 1
Qd 13354 13355 13606 13605 1
Qd 13355 13356 13607 13606 1
Qd 13356 13357 13608 13607 1
Qd 13357 13358 13609 13608 1
Qd 13358 13359 13610 13609 1
Qd 13359 13360 13611 13610 1
Qd 13360 13361 13612 13611 1
Qd 13361 13362 13613 13612 1
Qd 13362 13363 13614 13613 1
Qd 13363 13364 13615 13614 1
Qd 13364 13365 13616 13615 1
Qd 13365 13366 13617 13616 1
Qd 13366 13367 13618 13617 1
Qd 13367 13368 13619 13618 1
Qd 13368 13369 13620 13619 1
Qd 13369 13370 13621 13620 1
Qd 13370 13371 13622 13621 1
Qd 13371 13372 13623 13622 1
Qd 13372 13373 13624 13623 1
Qd 13373 13374 13625 13624 1
Qd 13374 13375 13626 13625 1
Qd 13375 13376 13627 13626 1
Qd 13376 13377 13628 13627 1
Qd 13377 13378 13629 13628 1
Qd 13378 13379 13630 13629 1
Qd 13379 13380 13631 13630 1
Qd 13380 13381 13632 13631 1
Qd 13381 13382 13633 13632 1
Qd 13382 13383 13634 13633 1
Qd 13383 13384 13635 13634 1
Qd 13384 13385 13636 13635 1
Qd 13385 13386 13637 13636 1
Qd 13386 13387 13638 13637 1
Qd 13387 13388 13639 13638 1
Qd 13388 13389 13640 13639 1
Qd 13389 13390 13641 13640 1
Qd 13390 13391 13642 13641 1
Qd 13391 13392 13643 13642 1
Qd 13392 13393 13644 13643 1
Qd 13393 13394 13645 13644 1
Qd 13394 13395 13646 13645 1
Qd 13395 13396 13647 13646 1
Qd 13396 13397 13648 13647 1
Qd 13397 13398 13649 13648 1
Qd 13398 13399 13650 13649 1
Qd 13399 13400 13651 13650 1
Qd 13400 13401 13652 13651 1
Qd 13401 13402 13653 13652 1
Qd 13402 13403 13654 13653 1
Qd 13403 13404 13655 13654 1
Qd 13404 13405 13656 13655 1
Qd 13405 13406 13657 13656 1
Qd 13406 13407 13658 13657 1
Qd 13407 13408 13659 13658 1
Qd 13408 13409 13660 13659 1
Qd 13409 13410 13661 13660 1
Qd 13410 13411 13662 13661 1
Qd 13411 13412 13663 13662 1
Qd 13412 13413 13664 13663 1
Qd 13413 13414 13665 13664 1
Qd 13414 13415 13666 13665 1
Qd 13415 13416 13667 13666 1
Qd 13416 13417 13668 13667 1
Qd 13417 13418 13669 13668 1
Qd 13418 13419 13670 13669 1
Qd 13419 13420 13671 13670 1
Qd 13420 13421 13672 13671 1
Qd 13421 13422 13673 13672 1
Qd 13422 13423 13674 13673 1
Qd 13423 13424 13675 13674 1
Qd 13424 13425 13676 13675 1
Qd 13425 13426 13677 13676 1
Qd 13426 13427 13678 13677 1
Qd 13427 13428 13679 13678 1
Qd 13428 13429 13680 13679 1
Qd 13429 13430 13681 13680 1
Qd 13430 13431 13682 13681 1
Qd 13431 13432 13683 13682 1
Qd 13432 13433 13684 13683 1
Qd 13433 13434 13685 13684 1
Qd 13434 13435 13686 13685 1
Qd 13435 13436 13687 13686 1
Qd 13436 13437 13688 13687 1
Qd 13437 13438 13689 13688 1
Qd 13438 13439 13690 13689 1
Qd 13439 13440 13691 13690 1
Qd 13440 13441 13692 13691 1
Qd 13441 13442 13693 13692 1
Qd 13442 13443 13694 13693 1
Qd 13443 13444 13695 13694 1
Qd 13444 13445 13696 13695 1
Qd 13445 13446 13697 13696 1
Qd 13446 13447 13698 13697 1
Qd 13447 13448 13699 13698 1
Qd 13448 13449 13700 13699 1
Qd 13449 13450 13701 13700 1
Qd 13450 13451 13702 13701 1
Qd 13451 13452 13703 13702 1
Qd 13452 13453 13704 13703 1
Qd 13453 13454 13705 13704 1
Qd 13454 13455 13706 13705 1
Qd 13455 13456 13707 13706 1
Qd 13456 13457 13708 13707 1
Qd 13457 13458 13709 13708 1
Qd 13458 13459 13710 13709 1
Qd 13459 13460 13711 13710 1
Qd 13460 13461 13712 13711 1
Qd 13461 13462 13713 13712 1
Qd 13462 13463 13714 13713 1
Qd 13463 13464 13715 13714 1
Qd 13464 13465 13716 13715 1
Qd 13465 13466 13717 13716 1
Qd 13466 13467 13718 13717 1
Qd 13467 13468 13719 13718 1
Qd 13468 13469 13720 13719 1
Qd 13469 13470 13721 13720 1
Qd 13470 13471 13722 13721 1
Qd 13471 13472 13723 13722 1
Qd 13472 13473 13724 13723 1
Qd 13473 13474 13725 13724 1
Qd 13474 13475 13726 13725 1
Qd 13475 13476 13727 13726 1
Qd 13476 13477 13728 13727 1
Qd 13477 13478 13729 13728 1
Qd 13478 13479 13730 13729 1
Qd 13479 13480 13731 13730 1
Qd 13480 13481 13732 13731 1
Qd 13481 13482 13733 13732 1
Qd 13482 13483 13734 13733 1
Qd 13483 13484 13735 13734 1
Qd 13484 13485 13736 13735 1
Qd 13485 13486 13737 13736 1
Qd 13486 13487 13738 13737 1
Qd 13487 13488 13739 13738 1
Qd 13488 13489 13740 13739 1
Qd 13489 13490 13741 13740 1
Qd 13490 13491 13742 13741 1
Qd 13491 13492 13743 13742 1
Qd 13492 13493 13744 13743 1
Qd 13493 13494 13745 13744 1
Qd 13494 13495 13746 13745 1
Qd 13495 13496 13747 13746 1
Qd 13496 13497 13748 13747 1
Qd 13497 13498 13749 13748 1
Qd 13498 13499 13750 13749 1
Qd 13499 13500 13751 13750 1
Qd 13500 13501 13752 13751 1
Qd 13501 13502 13753 13752 1
Qd 13502 13503 13754 13753 1
Qd 13503 13504 13755 13754 1
Qd 13504 13505 13756 13755 1
Qd 13505 13506 13757 13756 1
Qd 13506 13507 13758 13757 1
Qd 13507 13508 13759 13758 1
Qd 13508 13509 13760 13759 1
Qd 13509 13510 13761 13760 1
Qd 13510 13511 13762 13761 1
Qd 13511 13512 13763 13762 1
Qd 13512 13513 13764 13763 1
Qd 13513 13514 13765 13764 1
Qd 13514 13515 13766 13765 1
Qd 13515 13516 13767 13766 1
Qd 13516 13517 13768 13767 1
Qd 13517 13518 13769 13768 1
Qd 13518 13519 13770 13769 1
Qd 13519 13520 13771 13770 1
Qd 13520 13521 13772 13771 1
Qd 13521 13522 13773 13772 1
Qd 13522 13523 13774 13773 1
Qd 13523 13524 13775 13774 1
Qd 13524 13525 13776 13775 1
Qd 13525 13526 13777 13776 1
Qd 13526 13527 13778 13777 1
Qd 13527 13528 13779 13778 1
Qd 13528 13529 13780 13779 1
Qd 13529 13530 13781 13780 1
Qd 13530 13531 13782 13781 1
Qd 13531 13532 13783 13782 1
Qd 13532 13533 13784 13783 1
Qd 13533 13534 13785 13784 1
Qd 13534 13535 13786 13785 1
Qd 13535 13536 13787 13786 1
Qd 13536 13537 13788 13787 1
Qd 13537 13538 13789 13788 1
Qd 13538 13539 13790 13789 1
Qd 13539 13540 13791 13790 1
Qd 13540 13541 13792 13791 1
Qd 13541 13542 13793 13792 1
Qd 13542 13543 13794 13793 1
Qd 13543 13544 13795 13794 1
Qd 13544 13545 13796 13795 1
Qd 13545 13546 13797 13796 1
Qd 13546 13547 13798 13797 1
Qd 13547 13548 13799 13798 1
Qd 13548 13549 13800 13799 1
Qd 13549 13550 13801 13800 1
Qd 13550 13551 13802 13801 1
Qd 13551 13552 13803 13802 1
Qd 13552 13553 13804 13803 1
Qd 13554 13555 13806 13805 1
Qd 13555 13556 13807 13806 1
Qd 13556 13557 13808 13807 1
Qd 13557 13558 13809 13808 1
Qd 13558 13559 13810 13809 1
Qd 13559 13560 13811 13810 1
Qd 13560 13561 13812 13811 1
Qd 13561 13562 13813 13812 1
Qd 13562 13563 13814 13813 1
Qd 13563 13564 13815 13814 1
Qd 13564 13565 13816 13815 1
Qd 13565 13566 13817 13816 1
Qd 13566 13567 13818 13817 1
Qd 13567 13568 13819 13818 1
Qd 13568 13569 13820 13819 1
Qd 13569 13570 13821 13820 1
Qd 13570 13571 13822 13821 1
Qd 13571 13572 13823 13822 1
Qd 13572 13573 13824 13823 1
Qd 13573 13574 13825 13824 1
Qd 13574 13575 13826 13825 1
Qd 13575 13576 13827 13826 1
Qd 13576 13577 13828 13827 1
Qd 13577 13578 13829 13828 1
Qd 13578 13579 13830 13829 1
Qd 13579 13580 13831 13830 1
Qd 13580 13581 13832 13831 1
Qd 13581 13582 13833 13832 1
Qd 13582 13583 13834 13833 1
Qd 13583 13584 13835 13834 1
Qd 13584 13585 13836 13835 1
Qd 13585 13586 13837 13836 1
Qd 13586 13587 13838 13837 1
Qd 13587 13588 13839 13838 1
Qd 13588 13589 13840 13839 1
Qd 13589 13590 13841 13840 1
Qd 13590 13591 13842 13841 1
Qd 13591 13592 13843 13842 1
Qd 13592 13593 13844 13843 1
Qd 13593 13594 13845 13844 1
Qd 13594 13595 13846 13845 1
Qd 13595 13596 13847 13846 1
Qd 13596 13597 13848 13847 1
Qd 13597 13598 13849 13848 1
Qd 13598 13599 13850 13849 1
Qd 13599 13600 13851 13850 1
Qd 13600 13601 13852 13851 1
Qd 13601 13602 13853 13852 1
Qd 13602 13603 13854 13853 1
Qd 13603 13604 13855 13854 1
Qd 13604 13605 13856 13855 1
Qd 13605 13606 13857 13856 1
Qd 13606 13607 13858 13857 1
Qd 13607 13608 13859 13858 1
Qd 13608 13609 13860 13859 1
Qd 13609 13610 13861 13860 1
Qd 13610 13611 13862 13861 1
Qd 13611 13612 13863 13862 1
Qd 13612 13613 13864 13863 1
Qd 13613 13614 13865 13864 1
Qd 13614 13615 13866 13865 1
Qd 13615 13616 13867 13866 1
Qd 13616 13617 13868 13867 1
Qd 13617 13618 13869 13868 1
Qd 13618 13619 13870 13869 1
Qd 13619 13620 13871 13870 1
Qd 13620 13621 13872 13871 1
Qd 13621 13622 13873 13872 1
Qd 13622 13623 13874 13873 1
Qd 13623 13624 13875 13874 1
Qd 13624 13625 13876 13875 1
Qd 13625 13626 13877 13876 1
Qd 13626 13627 13878 13877 1
Qd 13627 13628 13879 13878 1
Qd 13628 13629 13880 13879 1
Qd 13629 13630 13881 13880 1
Qd 13630 13631 13882 13881 1
Qd 13631 13632 13883 13882 1
Qd 13632 13633 13884 13883 1
Qd 13633 13634 13885 13884 1
Qd 13634 13635 13886 13885 1
Qd 13635 13636 13887 13886 1
Qd 13636 13637 13888 13887 1
Qd 13637 13638 13889 13888 1
Qd 13638 13639 13890 13889 1
Qd 13639 13640 13891 13890 1
Qd 13640 13641 13892 13891 1
Qd 13641 13642 13893 13892 1
Qd 13642 13643 13894 13893 1
Qd 13643 13644 13895 13894 1
Qd 13644 13645 13896 13895 1
Qd 13645 13646 13897 13896 1
Qd 13646 13647 13898 13897 1
Qd 13647 13648 13899 13898 1
Qd 13648 13649 13900 13899 1
Qd 13649 13650 13901 13900 1
Qd 13650 13651 13902 13901 1
Qd 13651 13652 13903 13902 1
Qd 13652 13653 13904 13903 1
Qd 13653 13654 13905 13904 1
Qd 13654 13655 13906 13905 1
Qd 13655 13656 13907 13906 1
Qd 13656 13657 13908 13907 1
Qd 13657 13658 13909 13908 1
Qd 13658 13659 13910 13909 1
Qd 13659 13660 13911 13910 1
Qd 13660 13661 13912 13911 1
Qd 13661 13662 13913 13912 1
Qd 13662 13663 13914 13913 1
Qd 13663 13664 13915 13914 1
Qd 13664 13665 13916 13915 1
Qd 13665 13666 13917 13916 1
Qd 13666 13667 13918 13917 1
Qd 13667 13668 13919 13918 1
Qd 13668 13669 13920 13919 1
Qd 13669 13670 13921 13920 1
Qd 13670 13671 13922 13921 1
Qd 13671 13672 13923 13922 1
Qd 13672 13673 13924 13923 1
Qd 13673 13674 13925 13924 1
Qd 13674 13675 13926 13925 1
Qd 13675 13676 13927 13926 1
Qd 13676 13677 13928 13927 1
Qd 13677 13678 13929 13928 1
Qd 13678 13679 13930 13929 1
Qd 13679 13680 13931 13930 1
Qd 13680 13681 13932 13931 1
Qd 13681 13682 13933 13932 1
Qd 13682 13683 13934 13933 1
Qd 13683 13684 13935 13934 1
Qd 13684 13685 13936 13935 1
Qd 13685 13686 13937 13936 1
Qd 13686 13687 13938 13937 1
Qd 13687 13688 13939 13938 1
Qd 13688 13689 13940 13939 1
Qd 13689 13690 13941 13940 1
Qd 13690 13691 13942 13941 1
Qd 13691 13692 13943 13942 1
Qd 13692 13693 13944 13943 1
Qd 13693 13694 13945 13944 1
Qd 13694 13695 13946 13945 1
Qd 13695 13696 13947 13946 1
Qd 13696 13697 13948 13947 1
Qd 13697 13698 13949 13948 1
Qd 13698 13699 13950 13949 1
Qd 13699 13700 13951 13950 1
Qd 13700 13701 13952 13951 1
Qd 13701 13702 13953 13952 1
Qd 13702 13703 13954 13953 1
Qd 13703 13704 13955 13954 1
Qd 13704 13705 13956 13955 1
Qd 13705 13706 13957 13956 1
Qd 13706 13707 13958 13957 1
Qd 13707 13708 13959 13958 1
Qd 13708 13709 13960 13959 1
Qd 13709 13710 13961 13960 1
Qd 13710 13711 13962 13961 1
Qd 13711 13712 13963 13962 1
Qd 13712 13713 13964 13963 1
Qd 13713 13714 13965 13964 1
Qd 13714 13715 13966 13965 1
Qd 13715 13716 13967 13966 1
Qd 13716 13717 13968 13967 1
Qd 13717 13718 13969 13968 1
Qd 13718 13719 13970 13969 1
Qd 13719 13720 13971 13970 1
Qd 13720 13721 13972 13971 1
Qd 13721 13722 13973 13972 1
Qd 13722 13723 13974 13973 1
Qd 13723 13724 13975 13974 1
Qd 13724 13725 13976 13975 1
Qd 13725 13726 13977 13976 1
Qd 13726 13727 13978 13977 1
Qd 13727 13728 13979 13978 1
Qd 13728 13729 13980 13979 1
Qd 13729 13730 13981 13980 1
Qd 13730 13731 13982 13981 1
Qd 13731 13732 13983 13982 1
Qd 13732 13733 13984 13983 1
Qd 13733 13734 13985 13984 1
Qd 13734 13735 13986 13985 1
Qd 13735 13736 13987 13986 1
Qd 13736 13737 13988 13987 1
Qd 13737 13738 13989 13988 1
Qd 13738 13739 13990 13989 1
Qd 13739 13740 13991 13990 1
Qd 13740 13741 13992 13991 1
Qd 13741 13742 13993 13992 1
Qd 13742 13743 13994 13993 1
Qd 13743 13744 13995 13994 1
Qd 13744 13745 13996 13995 1
Qd 13745 13746 13997 13996 1
Qd 13746 13747 13998 13997 1
Qd 13747 13748 13999 13998 1
Qd 13748 13749 14000 13999 1
Qd 13749 13750 14001 14000 1
Qd 13750 13751 14002 14001 1
Qd 13751 13752 14003 14002 1
Qd 13752 13753 14004 14003 1
Qd 13753 13754 14005 14004 1
Qd 13754 13755 14006 14005 1
Qd 13755 13756 14007 14006 1
Qd 13756 13757 14008 14007 1
Qd 13757 13758 14009 14008 1
Qd 13758 13759 14010 14009 1
Qd 13759 13760 14011 14010 1
Qd 13760 13761 14012 14011 1
Qd 13761 13762 14013 14012 1
Qd 13762 13763 14014 14013 1
Qd 13763 13764 14015 14014 1
Qd 13764 13765 14016 14015 1
Qd 13765 13766 14017 14016 1
Qd 13766 13767 14018 14017 1
Qd 13767 13768 14019 14018 1
Qd 13768 13769 14020 14019 1
Qd 13769 13770 14021 14020 1
Qd 13770 13771 14022 14021 1
Qd 13771 13772 14023 14022 1
Qd 13772 13773 14024 14023 1
Qd 13773 13774 14025 14024 1
Qd 13774 13775 14026 14025 1
Qd 13775 13776 14027 14026 1
Qd 13776 13777 14028 14027 1
Qd 13777 13778 14029 14028 1
Qd 13778 13779 14030 14029 1
Qd 13779 13780 14031 14030 1
Qd 13780 13781 14032 14031 1
Qd 13781 13782 14033 14032 1
Qd 13782 13783 14034 14033 1
Qd 13783 13784 14035 14034 1
Qd 13784 13785 14036 14035 1
Qd 13785 13786 14037 14036 1
Qd 13786 13787 14038 14037 1
Qd 13787 13788 14039 14038 1
Qd 13788 13789 14040 14039 1
Qd 13789 13790 14041 14040 1
Qd 13790 13791 14042 14041 1
Qd 13791 13792 14043 14042 1
Qd 13792 13793 14044 14043 1
Qd 13793 13794 14045 14044 1
Qd 13794 13795 14046 14045 1
Qd 13795 13796 14047 14046 1
Qd 13796 13797 14048 14047 1
Qd 13797 13798 14049 14048 1
Qd 13798 13799 14050 14049 1
Qd 13799 13800 14051 14050 1
Qd 13800 13801 14052 14051 1
Qd 13801 13802 14053 14052 1
Qd 13802 13803 14054 14053 1
Qd 13803 13804 14055 14054 1
Qd 13805 13806 14057 14056 1
Qd 13806 13807 14058 14057 1
Qd 13807 13808 14059 14058 1
Qd 13808 13809 14060 14059 1
Qd 13809 13810 14061 14060 1
Qd 13810 13811 14062 14061 1
Qd 13811 13812 14063 14062 1
Qd 13812 13813 14064 14063 1
Qd 13813 13814 14065 14064 1
Qd 13814 13815 14066 14065 1
Qd 13815 13816 14067 14066 1
Qd 13816 13817 14068 14067 1
Qd 13817 13818 14069 14068 1
Qd 13818 13819 14070 14069 1
Qd 13819 13820 14071 14070 1
Qd 13820 13821 14072 14071 1
Qd 13821 13822 14073 14072 1
Qd 13822 13823 14074 14073 1
Qd 13823 13824 14075 14074 1
Qd 13824 13825 14076 14075 1
Qd 13825 13826 14077 14076 1
Qd 13826 13827 14078 14077 1
Qd 13827 13828 14079 14078 1
Qd 13828 13829 14080 14079 1
Qd 13829 13830 14081 14080 1
Qd 13830 13831 14082 14081 1
Qd 13831 13832 14083 14082 1
Qd 13832 13833 14084 14083 1
Qd 13833 13834 14085 14084 1
Qd 13834 13835 14086 14085 1
Qd 13835 13836 14087 14086 1
Qd 13836 13837 14088 14087 1
Qd 13837 13838 14089 14088 1
Qd 13838 13839 14090 14089 1
Qd 13839 13840 14091 14090 1
Qd 13840 13841 14092 14091 1
Qd 13841 13842 14093 14092 1
Qd 13842 13843 14094 14093 1
Qd 13843 13844 14095 14094 1
Qd 13844 13845 14096 14095 1
Qd 13845 13846 14097 14096 1
Qd 13846 13847 14098 14097 1
Qd 13847 13848 14099 14098 1
Qd 13848 13849 14100 14099 1
Qd 13849 13850 14101 14100 1
Qd 13850 13851 14102 14101 1
Qd 13851 13852 14103 14102 1
Qd 13852 13853 14104 14103 1
Qd 13853 13854 14105 14104 1
Qd 13854 13855 14106 14105 1
Qd 13855 13856 14107 14106 1
Qd 13856 13857 14108 14107 1
Qd 13857 13858 14109 14108 1
Qd 13858 13859 14110 14109 1
Qd 13859 13860 14111 14110 1
Qd 13860 13861 14112 14111 1
Qd 13861 13862 14113 14112 1
Qd 13862 13863 14114 14113 1
Qd 13863 13864 14115 14114 1
Qd 13864 13865 14116 14115 1
Qd 13865 13866 14117 14116 1
Qd 13866 13867 14118 14117 1
Qd 13867 13868 14119 14118 1
Qd 13868 13869 14120 14119 1
Qd 13869 13870 14121 14120 1
Qd 13870 13871 14122 14121 1
Qd 13871 13872 14123 14122 1
Qd 13872 13873 14124 14123 1
Qd 13873 13874 14125 14124 1
Qd 13874 13875 14126 14125 1
Qd 13875 13876 14127 14126 1
Qd 13876 13877 14128 14127 1
Qd 13877 13878 14129 14128 1
Qd 13878 13879 14130 14129 1
Qd 13879 13880 14131 14130 1
Qd 13880 13881 14132 14131 1
Qd 13881 13882 14133 14132 1
Qd 13882 13883 14134 14133 1
Qd 13883 13884 14135 14134 1
Qd 13884 13885 14136 14135 1
Qd 13885 13886 14137 14136 1
Qd 13886 13887 14138 14137 1
Qd 13887 13888 14139 14138 1
Qd 13888 13889 14140 14139 1
Qd 13889 13890 14141 14140 1
Qd 13890 13891 14142 14141 1
Qd 13891 13892 14143 14142 1
Qd 13892 13893 14144 14143 1
Qd 13893 13894 14145 14144 1
Qd 13894 13895 14146 14145 1
Qd 13895 13896 14147 14146 1
Qd 13896 13897 14148 14147 1
Qd 13897 13898 14149 14148 1
Qd 13898 13899 14150 14149 1
Qd 13899 13900 14151 14150 1
Qd 13900 13901 14152 14151 1
Qd 13901 13902 14153 14152 1
Qd 13902 13903 14154 14153 1
Qd 13903 13904 14155 14154 1
Qd 13904 13905 14156 14155 1
Qd 13905 13906 14157 14156 1
Qd 13906 13907 14158 14157 1
Qd 13907 13908 14159 14158 1
Qd 13908 13909 14160 14159 1
Qd 13909 13910 14161 14160 1
Qd 13910 13911 14162 14161 1
Qd 13911 13912 14163 14162 1
Qd 13912 13913 14164 14163 1
Qd 13913 13914 14165 14164 1
Qd 13914 13915 14166 14165 1
Qd 13915 13916 14167 14166 1
Qd 13916 13917 14168 14167 1
Qd 13917 13918 14169 14168 1
Qd 13918 13919 14170 14169 1
Qd 13919 13920 14171 14170 1
Qd 13920 13921 14172 14171 1
Qd 13921 13922 14173 14172 1
Qd 13922 13923 14174 14173 1
Qd 13923 13924 14175 14174 1
Qd 13924 13925 14176 14175 1
Qd 13925 13926 14177 14176 1
Qd 13926 13927 14178 14177 1
Qd 13927 13928 14179 14178 1
Qd 13928 13929 14180 14179 1
Qd 13929 13930 14181 14180 1
Qd 13930 13931 14182 14181 1
Qd 13931 13932 14183 14182 1
Qd 13932 13933 14184 14183 1
Qd 13933 13934 14185 14184 1
Qd 13934 13935 14186 14185 1
Qd 13935 13936 14187 14186 1
Qd 13936 13937 14188 14187 1
Qd 13937 13938 14189 14188 1
Qd 13938 13939 14190 14189 1
Qd 13939 13940 14191 14190 1
Qd 13940 13941 14192 14191 1
Qd 13941 13942 14193 14192 1
Qd 13942 13943 14194 14193 1
Qd 13943 13944 14195 14194 1
Qd 13944 13945 14196 14195 1
Qd 13945 13946 14197 14196 1
Qd 13946 13947 14198 14197 1
Qd 13947 13948 14199 14198 1
Qd 13948 13949 14200 14199 1
Qd 13949 13950 14201 14200 1
Qd 13950 13951 14202 14201 1
Qd 13951 13952 14203 14202 1
Qd 13952 13953 14204 14203 1
Qd 13953 13954 14205 14204 1
Qd 13954 13955 14206 14205 1
Qd 13955 13956 14207 14206 1
Qd 13956 13957 14208 14207 1
Qd 13957 13958 14209 14208 1
Qd 13958 13959 14210 14209 1
Qd 13959 13960 14211 14210 1
Qd 13960 13961 14212 14211 1
Qd 13961 13962 14213 14212 1
Qd 13962 13963 14214 14213 1
Qd 13963 13964 14215 14214 1
Qd 13964 13965 14216 14215 1
Qd 13965 13966 14217 14216 1
Qd 13966 13967 14218 14217 1
Qd 13967 13968 14219 14218 1
Qd 13968 13969 14220 14219 1
Qd 13969 13970 14221 14220 1
Qd 13970 13971 14222 14221 1
Qd 13971 13972 14223 14222 1
Qd 13972 13973 14224 14223 1
Qd 13973 13974 14225 14224 1
Qd 13974 13975 14226 14225 1
Qd 13975 13976 14227 14226 1
Qd 13976 13977 14228 14227 1
Qd 13977 13978 14229 14228 1
Qd 13978 13979 14230 14229 1
Qd 13979 13980 14231 14230 1
Qd 13980 13981 14232 14231 1
Qd 13981 13982 14233 14232 1
Qd 13982 13983 14234 14233 1
Qd 13983 13984 14235 14234 1
Qd 13984 13985 14236 14235 1
Qd 13985 13986 14237 14236 1
Qd 13986 13987 14238 14237 1
Qd 13987 13988 14239 14238 1
Qd 13988 13989 14240 14239 1
Qd 13989 13990 14241 14240 1
Qd 13990 13991 14242 14241 1
Qd 13991 13992 14243 14242 1
Qd 13992 13993 14244 14243 1
Qd 13993 13994 14245 14244 1
Qd 13994 13995 14246 14245 1
Qd 13995 13996 14247 14246 1
Qd 13996 13997 14248 14247 1
Qd 13997 13998 14249 14248 1
Qd 13998 13999 14250 14249 1
Qd 13999 14000 14251 14250 1
Qd 14000 14001 14252 14251 1
Qd 14001 14002 14253 14252 1
Qd 14002 14003 14254 14253 1
Qd 14003 14004 14255 14254 1
Qd 14004 14005 14256 14255 1
Qd 14005 14006 14257 14256 1
Qd 14006 14007 14258 14257 1
Qd 14007 14008 14259 14258 1
Qd 14008 14009 14260 14259 1
Qd 14009 14010 14261 14260 1
Qd 14010 14011 14262 14261 1
Qd 14011 14012 14263 14262 1
Qd 14012 14013 14264 14263 1
Qd 14013 14014 14265 14264 1
Qd 14014 14015 14266 14265 1
Qd 14015 14016 14267 14266 1
Qd 14016 14017 14268 14267 1
Qd 14017 14018 14269 14268 1
Qd 14018 14019 14270 14269 1
Qd 14019 14020 14271 14270 1
Qd 14020 14021 14272 14271 1
Qd 14021 14022 14273 14272 1
Qd 14022 14023 14274 14273 1
Qd 14023 14024 14275 14274 1
Qd 14024 14025 14276 14275 1
Qd 14025 14026 14277 14276 1
Qd 14026 14027 14278 14277 1
Qd 14027 14028 14279 14278 1
Qd 14028 14029 14280 14279 1
Qd 14029 14030 14281 14280 1
Qd 14030 14031 14282 14281 1
Qd 14031 14032 14283 14282 1
Qd 14032 14033 14284 14283 1
Qd 14033 14034 14285 14284 1
Qd 14034 14035 14286 14285 1
Qd 14035 14036 14287 14286 1
Qd 14036 14037 14288 14287 1
Qd 14037 14038 14289 14288 1
Qd 14038 14039 14290 14289 1
Qd 14039 14040 14291 14290 1
Qd 14040 14041 14292 14291 1
Qd 14041 14042 14293 14292 1
Qd 14042 14043 14294 14293 1
Qd 14043 14044 14295 14294 1
Qd 14044 14045 14296 14295 1
Qd 14045 14046 14297 14296 1
Qd 14046 14047 14298 14297 1
Qd 14047 14048 14299 14298 1
Qd 14048 14049 14300 14299 1
Qd 14049 14050 14301 14300 1
Qd 14050 14051 14302 14301 1
Qd 14051 14052 14303 14302 1
Qd 14052 14053 14304 14303 1
Qd 14053 14054 14305 14304 1
Qd 14054 14055 14306 14305 1
Qd 14056 14057 14308 14307 1
Qd 14057 14058 14309 14308 1
Qd 14058 14059 14310 14309 1
Qd 14059 14060 14311 14310 1
Qd 14060 14061 14312 14311 1
Qd 14061 14062 14313 14312 1
Qd 14062 14063 14314 14313 1
Qd 14063 14064 14315 14314 1
Qd 14064 14065 14316 14315 1
Qd 14065 14066 14317 14316 1
Qd 14066 14067 14318 14317 1
Qd 14067 14068 14319 14318 1
Qd 14068 14069 14320 14319 1
Qd 14069 14070 14321 14320 1
Qd 14070 14071 14322 14321 1
Qd 14071 14072 14323 14322 1
Qd 14072 14073 14324 14323 1
Qd 14073 14074 14325 14324 1
Qd 14074 14075 14326 14325 1
Qd 14075 14076 14327 14326 1
Qd 14076 14077 14328 14327 1
Qd 14077 14078 14329 14328 1
Qd 14078 14079 14330 14329 1
Qd 14079 14080 14331 14330 1
Qd 14080 14081 14332 14331 1
Qd 14081 14082 14333 14332 1
Qd 14082 14083 14334 14333 1
Qd 14083 14084 14335 14334 1
Qd 14084 14085 14336 14335 1
Qd 14085 14086 14337 14336 1
Qd 14086 14087 14338 14337 1
Qd 14087 14088 14339 14338 1
Qd 14088 14089 14340 14339 1
Qd 14089 14090 14341 14340 1
Qd 14090 14091 14342 14341 1
Qd 14091 14092 14343 14342 1
Qd 14092 14093 14344 14343 1
Qd 14093 14094 14345 14344 1
Qd 14094 14095 14346 14345 1
Qd 14095 14096 14347 14346 1
Qd 14096 14097 14348 14347 1
Qd 14097 14098 14349 14348 1
Qd 14098 14099 14350 14349 1
Qd 14099 14100 14351 14350 1
Qd 14100 14101 14352 14351 1
Qd 14101 14102 14353 14352 1
Qd 14102 14103 14354 14353 1
Qd 14103 14104 14355 14354 1
Qd 14104 14105 14356 14355 1
Qd 14105 14106 14357 14356 1
Qd 14106 14107 14358 14357 1
Qd 14107 14108 14359 14358 1
Qd 14108 14109 14360 14359 1
Qd 14109 14110 14361 14360 1
Qd 14110 14111 14362 14361 1
Qd 14111 14112 14363 14362 1
Qd 14112 14113 14364 14363 1
Qd 14113 14114 14365 14364 1
Qd 14114 14115 14366 14365 1
Qd 14115 14116 14367 14366 1
Qd 14116 14117 14368 14367 1
Qd 14117 14118 14369 14368 1
Qd 14118 14119 14370 14369 1
Qd 14119 14120 14371 14370 1
Qd 14120 14121 14372 14371 1
Qd 14121 14122 14373 14372 1
Qd 14122 14123 14374 14373 1
Qd 14123 14124 14375 14374 1
Qd 14124 14125 14376 14375 1
Qd 14125 14126 14377 14376 1
Qd 14126 14127 14378 14377 1
Qd 14127 14128 14379 14378 1
Qd 14128 14129 14380 14379 1
Qd 14129 14130 14381 14380 1
Qd 14130 14131 14382 14381 1
Qd 14131 14132 14383 14382 1
Qd 14132 14133 14384 14383 1
Qd 14133 14134 14385 14384 1
Qd 14134 14135 14386 14385 1
Qd 14135 14136 14387 14386 1
Qd 14136 14137 14388 14387 1
Qd 14137 14138 14389 14388 1
Qd 14138 14139 14390 14389 1
Qd 14139 14140 14391 14390 1
Qd 14140 14141 14392 14391 1
Qd 14141 14142 14393 14392 1
Qd 14142 14143 14394 14393 1
Qd 14143 14144 14395 14394 1
Qd 14144 14145 14396 14395 1
Qd 14145 14146 14397 14396 1
Qd 14146 14147 14398 14397 1
Qd 14147 14148 14399 14398 1
Qd 14148 14149 14400 14399 1
Qd 14149 14150 14401 14400 1
Qd 14150 14151 14402 14401 1
Qd 14151 14152 14403 14402 1
Qd 14152 14153 14404 14403 1
Qd 14153 14154 14405 14404 1
Qd 14154 14155 14406 14405 1
Qd 14155 14156 14407 14406 1
Qd 14156 14157 14408 14407 1
Qd 14157 14158 14409 14408 1
Qd 14158 14159 14410 14409 1
Qd 14159 14160 14411 14410 1
Qd 14160 14161 14412 14411 1
Qd 14161 14162 14413 14412 1
Qd 14162 14163 14414 14413 1
Qd 14163 14164 14415 14414 1
Qd 14164 14165 14416 14415 1
Qd 14165 14166 14417 14416 1
Qd 14166 14167 14418 14417 1
Qd 14167 14168 14419 14418 1
Qd 14168 14169 14420 14419 1
Qd 14169 14170 14421 14420 1
Qd 14170 14171 14422 14421 1
Qd 14171 14172 14423 14422 1
Qd 14172 14173 14424 14423 1
Qd 14173 14174 14425 14424 1
Qd 14174 14175 14426 14425 1
Qd 14175 14176 14427 14426 1
Qd 14176 14177 14428 14427 1
Qd 14177 14178 14429 14428 1
Qd 14178 14179 14430 14429 1
Qd 14179 14180 14431 14430 1
Qd 14180 14181 14432 14431 1
Qd 14181 14182 14433 14432 1
Qd 14182 14183 14434 14433 1
Qd 14183 14184 14435 14434 1
Qd 14184 14185 14436 14435 1
Qd 14185 14186 14437 14436 1
Qd 14186 14187 14438 14437 1
Qd 14187 14188 14439 14438 1
Qd 14188 14189 14440 14439 1
Qd 14189 14190 14441 14440 1
Qd 14190 14191 14442 14441 1
Qd 14191 14192 14443 14442 1
Qd 14192 14193 14444 14443 1
Qd 14193 14194 14445 14444 1
Qd 14194 14195 14446 14445 1
Qd 14195 14196 14447 14446 1
Qd 14196 14197 14448 14447 1
Qd 14197 14198 14449 14448 1
Qd 14198 14199 14450 14449 1
Qd 14199 14200 14451 14450 1
Qd 14200 14201 14452 14451 1
Qd 14201 14202 14453 14452 1
Qd 14202 14203 14454 14453 1
Qd 14203 14204 14455 14454 1
Qd 14204 14205 14456 14455 1
Qd 14205 14206 14457 14456 1
Qd 14206 14207 14458 14457 1
Qd 14207 14208 14459 14458 1
Qd 14208 14209 14460 14459 1
Qd 14209 14210 14461 14460 1
Qd 14210 14211 14462 14461 1
Qd 14211 14212 14463 14462 1
Qd 14212 14213 14464 14463 1
Qd 14213 14214 14465 14464 1
Qd 14214 14215 14466 14465 1
Qd 14215 14216 14467 14466 1
Qd 14216 14217 14468 14467 1
Qd 14217 14218 14469 14468 1
Qd 14218 14219 14470 14469 1
Qd 14219 14220 14471 14470 1
Qd 14220 14221 14472 14471 1
Qd 14221 14222 14473 14472 1
Qd 14222 14223 14474 14473 1
Qd 14223 14224 14475 14474 1
Qd 14224 14225 14476 14475 1
Qd 14225 14226 14477 14476 1
Qd 14226 14227 14478 14477 1
Qd 14227 14228 14479 14478 1
Qd 14228 14229 14480 14479 1
Qd 14229 14230 14481 14480 1
Qd 14230 14231 14482 14481 1
Qd 14231 14232 14483 14482 1
Qd 14232 14233 14484 14483 1
Qd 14233 14234 14485 14484 1
Qd 14234 14235 14486 14485 1
Qd 14235 14236 14487 14486 1
Qd 14236 14237 14488 14487 1
Qd 14237 14238 14489 14488 1
Qd 14238 14239 14490 14489 1
Qd 14239 14240 14491 14490 1
Qd 14240 14241 14492 14491 1
Qd 14241 14242 14493 14492 1
Qd 14242 14243 14494 14493 1
Qd 14243 14244 14495 14494 1
Qd 14244 14245 14496 14495 1
Qd 14245 14246 14497 14496 1
Qd 14246 14247 14498 14497 1
Qd 14247 14248 14499 14498 1
Qd 14248 14249 14500 14499 1
Qd 14249 14250 14501 14500 1
Qd 14250 14251 14502 14501 1
Qd 14251 14252 14503 14502 1
Qd 14252 14253 14504 14503 1
Qd 14253 14254 14505 14504 1
Qd 14254 14255 14506 14505 1
Qd 14255 14256 14507 14506 1
Qd 14256 14257 14508 14507 1
Qd 14257 14258 14509 14508 1
Qd 14258 14259 14510 14509 1
Qd 14259 14260 14511 14510 1
Qd 14260 14261 14512 14511 1
Qd 14261 14262 14513 14512 1
Qd 14262 14263 14514 14513 1
Qd 14263 14264 14515 14514 1
Qd 14264 14265 14516 14515 1
Qd 14265 14266 14517 14516 1
Qd 14266 14267 14518 14517 1
Qd 14267 14268 14519 14518 1
Qd 14268 14269 14520 14519 1
Qd 14269 14270 14521 14520 1
Qd 14270 14271 14522 14521 1
Qd 14271 14272 14523 14522 1
Qd 14272 14273 14524 14523 1
Qd 14273 14274 14525 14524 1
Qd 14274 14275 14526 14525 1
Qd 14275 14276 14527 14526 1
Qd 14276 14277 14528 14527 1
Qd 14277 14278 14529 14528 1
Qd 14278 14279 14530 14529 1
Qd 14279 14280 14531 14530 1
Qd 14280 14281 14532 14531 1
Qd 14281 14282 14533 14532 1
Qd 14282 14283 14534 14533 1
Qd 14283 14284 14535 14534 1
Qd 14284 14285 14536 14535 1
Qd 14285 14286 14537 14536 1
Qd 14286 14287 14538 14537 1
Qd 14287 14288 14539 14538 1
Qd 14288 14289 14540 14539 1
Qd 14289 14290 14541 14540 1
Qd 14290 14291 14542 14541 1
Qd 14291 14292 14543 14542 1
Qd 14292 14293 14544 14543 1
Qd 14293 14294 14545 14544 1
Qd 14294 14295 14546 14545 1
Qd 14295 14296 14547 14546 1
Qd 14296 14297 14548 14547 1
Qd 14297 14298 14549 14548 1
Qd 14298 14299 14550 14549 1
Qd 14299 14300 14551 14550 1
Qd 14300 14301 14552 14551 1
Qd 14301 14302 14553 14552 1
Qd 14302 14303 14554 14553 1
Qd 14303 14304 14555 14554 1
Qd 14304 14305 14556 14555 1
Qd 14305 14306 14557 14556 1
Qd 14307 14308 14559 14558 1
Qd 14308 14309 14560 14559 1
Qd 14309 14310 14561 14560 1
Qd 14310 14311 14562 14561 1
Qd 14311 14312 14563 14562 1
Qd 14312 14313 14564 14563 1
Qd 14313 14314 14565 14564 1
Qd 14314 14315 14566 14565 1
Qd 14315 14316 14567 14566 1
Qd 14316 14317 14568 14567 1
Qd 14317 14318 14569 14568 1
Qd 14318 14319 14570 14569 1
Qd 14319 14320 14571 14570 1
Qd 14320 14321 14572 14571 1
Qd 14321 14322 14573 14572 1
Qd 14322 14323 14574 14573 1
Qd 14323 14324 14575 14574 1
Qd 14324 14325 14576 14575 1
Qd 14325 14326 14577 14576 1
Qd 14326 14327 14578 14577 1
Qd 14327 14328 14579 14578 1
Qd 14328 14329 14580 14579 1
Qd 14329 14330 14581 14580 1
Qd 14330 14331 14582 14581 1
Qd 14331 14332 14583 14582 1
Qd 14332 14333 14584 14583 1
Qd 14333 14334 14585 14584 1
Qd 14334 14335 14586 14585 1
Qd 14335 14336 14587 14586 1
Qd 14336 14337 14588 14587 1
Qd 14337 14338 14589 14588 1
Qd 14338 14339 14590 14589 1
Qd 14339 14340 14591 14590 1
Qd 14340 14341 14592 14591 1
Qd 14341 14342 14593 14592 1
Qd 14342 14343 14594 14593 1
Qd 14343 14344 14595 14594 1
Qd 14344 14345 14596 14595 1
Qd 14345 14346 14597 14596 1
Qd 14346 14347 14598 14597 1
Qd 14347 14348 14599 14598 1
Qd 14348 14349 14600 14599 1
Qd 14349 14350 14601 14600 1
Qd 14350 14351 14602 14601 1
Qd 14351 14352 14603 14602 1
Qd 14352 14353 14604 14603 1
Qd 14353 14354 14605 14604 1
Qd 14354 14355 14606 14605 1
Qd 14355 14356 14607 14606 1
Qd 14356 14357 14608 14607 1
Qd 14357 14358 14609 14608 1
Qd 14358 14359 14610 14609 1
Qd 14359 14360 14611 14610 1
Qd 14360 14361 14612 14611 1
Qd 14361 14362 14613 14612 1
Qd 14362 14363 14614 14613 1
Qd 14363 14364 14615 14614 1
Qd 14364 14365 14616 14615 1
Qd 14365 14366 14617 14616 1
Qd 14366 14367 14618 14617 1
Qd 14367 14368 14619 14618 1
Qd 14368 14369 14620 14619 1
Qd 14369 14370 14621 14620 1
Qd 14370 14371 14622 14621 1
Qd 14371 14372 14623 14622 1
Qd 14372 14373 14624 14623 1
Qd 14373 14374 14625 14624 1
Qd 14374 14375 14626 14625 1
Qd 14375 14376 14627 14626 1
Qd 14376 14377 14628 14627 1
Qd 14377 14378 14629 14628 1
Qd 14378 14379 14630 14629 1
Qd 14379 14380 14631 14630 1
Qd 14380 14381 14632 14631 1
Qd 14381 14382 14633 14632 1
Qd 14382 14383 14634 14633 1
Qd 14383 14384 14635 14634 1
Qd 14384 14385 14636 14635 1
Qd 14385 14386 14637 14636 1
Qd 14386 14387 14638 14637 1
Qd 14387 14388 14639 14638 1
Qd 14388 14389 14640 14639 1
Qd 14389 14390 14641 14640 1
Qd 14390 14391 14642 14641 1
Qd 14391 14392 14643 14642 1
Qd 14392 14393 14644 14643 1
Qd 14393 14394 14645 14644 1
Qd 14394 14395 14646 14645 1
Qd 14395 14396 14647 14646 1
Qd 14396 14397 14648 14647 1
Qd 14397 14398 14649 14648 1
Qd 14398 14399 14650 14649 1
Qd 14399 14400 14651 14650 1
Qd 14400 14401 14652 14651 1
Qd 14401 14402 14653 14652 1
Qd 14402 14403 14654 14653 1
Qd 14403 14404 14655 14654 1
Qd 14404 14405 14656 14655 1
Qd 14405 14406 14657 14656 1
Qd 14406 14407 14658 14657 1
Qd 14407 14408 14659 14658 1
Qd 14408 14409 14660 14659 1
Qd 14409 14410 14661 14660 1
Qd 14410 14411 14662 14661 1
Qd 14411 14412 14663 14662 1
Qd 14412 14413 14664 14663 1
Qd 14413 14414 14665 14664 1
Qd 14414 14415 14666 14665 1
Qd 14415 14416 14667 14666 1
Qd 14416 14417 14668 14667 1
Qd 14417 14418 14669 14668 1
Qd 14418 14419 14670 14669 1
Qd 14419 14420 14671 14670 1
Qd 14420 14421 14672 14671 1
Qd 14421 14422 14673 14672 1
Qd 14422 14423 14674 14673 1
Qd 14423 14424 14675 14674 1
Qd 14424 14425 14676 14675 1
Qd 14425 14426 14677 14676 1
Qd 14426 14427 14678 14677 1
Qd 14427 14428 14679 14678 1
Qd 14428 14429 14680 14679 1
Qd 14429 14430 14681 14680 1
Qd 14430 14431 14682 14681 1
Qd 14431 14432 14683 14682 1
Qd 14432 14433 14684 14683 1
Qd 14433 14434 14685 14684 1
Qd 14434 14435 14686 14685 1
Qd 14435 14436 14687 14686 1
Qd 14436 14437 14688 14687 1
Qd 14437 14438 14689 14688 1
Qd 14438 14439 14690 14689 1
Qd 14439 14440 14691 14690 1
Qd 14440 14441 14692 14691 1
Qd 14441 14442 14693 14692 1
Qd 14442 14443 14694 14693 1
Qd 14443 14444 14695 14694 1
Qd 14444 14445 14696 14695 1
Qd 14445 14446 14697 14696 1
Qd 14446 14447 14698 14697 1
Qd 14447 14448 14699 14698 1
Qd 14448 14449 14700 14699 1
Qd 14449 14450 14701 14700 1
Qd 14450 14451 14702 14701 1
Qd 14451 14452 14703 14702 1
Qd 14452 14453 14704 14703 1
Qd 14453 14454 14705 14704 1
Qd 14454 14455 14706 14705 1
Qd 14455 14456 14707 14706 1
Qd 14456 14457 14708 14707 1
Qd 14457 14458 14709 14708 1
Qd 14458 14459 14710 14709 1
Qd 14459 14460 14711 14710 1
Qd 14460 14461 14712 14711 1
Qd 14461 14462 14713 14712 1
Qd 14462 14463 14714 14713 1
Qd 14463 14464 14715 14714 1
Qd 14464 14465 14716 14715 1
Qd 14465 14466 14717 14716 1
Qd 14466 14467 14718 14717 1
Qd 14467 14468 14719 14718 1
Qd 14468 14469 14720 14719 1
Qd 14469 14470 14721 14720 1
Qd 14470 14471 14722 14721 1
Qd 14471 14472 14723 14722 1
Qd 14472 14473 14724 14723 1
Qd 14473 14474 14725 14724 1
Qd 14474 14475 14726 14725 1
Qd 14475 14476 14727 14726 1
Qd 14476 14477 14728 14727 1
Qd 14477 14478 14729 14728 1
Qd 14478 14479 14730 14729 1
Qd 14479 14480 14731 14730 1
Qd 14480 14481 14732 14731 1
Qd 14481 14482 14733 14732 1
Qd 14482 14483 14734 14733 1
Qd 14483 14484 14735 14734 1
Qd 14484 14485 14736 14735 1
Qd 14485 14486 14737 14736 1
Qd 14486 14487 14738 14737 1
Qd 14487 14488 14739 14738 1
Qd 14488 14489 14740 14739 1
Qd 14489 14490 14741 14740 1
Qd 14490 14491 14742 14741 1
Qd 14491 14492 14743 14742 1
Qd 14492 14493 14744 14743 1
Qd 14493 14494 14745 14744 1
Qd 14494 14495 14746 14745 1
Qd 14495 14496 14747 14746 1
Qd 14496 14497 14748 14747 1
Qd 14497 14498 14749 14748 1
Qd 14498 14499 14750 14749 1
Qd 14499 14500 14751 14750 1
Qd 14500 14501 14752 14751 1
Qd 14501 14502 14753 14752 1
Qd 14502 14503 14754 14753 1
Qd 14503 14504 14755 14754 1
Qd 14504 14505 14756 14755 1
Qd 14505 14506 14757 14756 1
Qd 14506 14507 14758 14757 1
Qd 14507 14508 14759 14758 1
Qd 14508 14509 14760 14759 1
Qd 14509 14510 14761 14760 1
Qd 14510 14511 14762 14761 1
Qd 14511 14512 14763 14762 1
Qd 14512 14513 14764 14763 1
Qd 14513 14514 14765 14764 1
Qd 14514 14515 14766 14765 1
Qd 14515 14516 14767 14766 1
Qd 14516 14517 14768 14767 1
Qd 14517 14518 14769 14768 1
Qd 14518 14519 14770 14769 1
Qd 14519 14520 14771 14770 1
Qd 14520 14521 14772 14771 1
Qd 14521 14522 14773 14772 1
Qd 14522 14523 14774 14773 1
Qd 14523 14524 14775 14774 1
Qd 14524 14525 14776 14775 1
Qd 14525 14526 14777 14776 1
Qd 14526 14527 14778 14777 1
Qd 14527 14528 14779 14778 1
Qd 14528 14529 14780 14779 1
Qd 14529 14530 14781 14780 1
Qd 14530 14531 14782 14781 1
Qd 14531 14532 14783 14782 1
Qd 14532 14533 14784 14783 1
Qd 14533 14534 14785 14784 1
Qd 14534 14535 14786 14785 1
Qd 14535 14536 14787 14786 1
Qd 14536 14537 14788 14787 1
Qd 14537 14538 14789 14788 1
Qd 14538 14539 14790 14789 1
Qd 14539 14540 14791 14790 1
Qd 14540 14541 14792 14791 1
Qd 14541 14542 14793 14792 1
Qd 14542 14543 14794 14793 1
Qd 14543 14544 14795 14794 1
Qd 14544 14545 14796 14795 1
Qd 14545 14546 14797 14796 1
Qd 14546 14547 14798 14797 1
Qd 14547 14548 14799 14798 1
Qd 14548 14549 14800 14799 1
Qd 14549 14550 14801 14800 1
Qd 14550 14551 14802 14801 1
Qd 14551 14552 14803 14802 1
Qd 14552 14553 14804 14803 1
Qd 14553 14554 14805 14804 1
Qd 14554 14555 14806 14805 1
Qd 14555 14556 14807 14806 1
Qd 14556 14557 14808 14807 1
Qd 14558 14559 14810 14809 1
Qd 14559 14560 14811 14810 1
Qd 14560 14561 14812 14811 1
Qd 14561 14562 14813 14812 1
Qd 14562 14563 14814 14813 1
Qd 14563 14564 14815 14814 1
Qd 14564 14565 14816 14815 1
Qd 14565 14566 14817 14816 1
Qd 14566 14567 14818 14817 1
Qd 14567 14568 14819 14818 1
Qd 14568 14569 14820 14819 1
Qd 14569 14570 14821 14820 1
Qd 14570 14571 14822 14821 1
Qd 14571 14572 14823 14822 1
Qd 14572 14573 14824 14823 1
Qd 14573 14574 14825 14824 1
Qd 14574 14575 14826 14825 1
Qd 14575 14576 14827 14826 1
Qd 14576 14577 14828 14827 1
Qd 14577 14578 14829 14828 1
Qd 14578 14579 14830 14829 1
Qd 14579 14580 14831 14830 1
Qd 14580 14581 14832 14831 1
Qd 14581 14582 14833 14832 1
Qd 14582 14583 14834 14833 1
Qd 14583 14584 14835 14834 1
Qd 14584 14585 14836 14835 1
Qd 14585 14586 14837 14836 1
Qd 14586 14587 14838 14837 1
Qd 14587 14588 14839 14838 1
Qd 14588 14589 14840 14839 1
Qd 14589 14590 14841 14840 1
Qd 14590 14591 14842 14841 1
Qd 14591 14592 14843 14842 1
Qd 14592 14593 14844 14843 1
Qd 14593 14594 14845 14844 1
Qd 14594 14595 14846 14845 1
Qd 14595 14596 14847 14846 1
Qd 14596 14597 14848 14847 1
Qd 14597 14598 14849 14848 1
Qd 14598 14599 14850 14849 1
Qd 14599 14600 14851 14850 1
Qd 14600 14601 14852 14851 1
Qd 14601 14602 14853 14852 1
Qd 14602 14603 14854 14853 1
Qd 14603 14604 14855 14854 1
Qd 14604 14605 14856 14855 1
Qd 14605 14606 14857 14856 1
Qd 14606 14607 14858 14857 1
Qd 14607 14608 14859 14858 1
Qd 14608 14609 14860 14859 1
Qd 14609 14610 14861 14860 1
Qd 14610 14611 14862 14861 1
Qd 14611 14612 14863 14862 1
Qd 14612 14613 14864 14863 1
Qd 14613 14614 14865 14864 1
Qd 14614 14615 14866 14865 1
Qd 14615 14616 14867 14866 1
Qd 14616 14617 14868 14867 1
Qd 14617 14618 14869 14868 1
Qd 14618 14619 14870 14869 1
Qd 14619 14620 14871 14870 1
Qd 14620 14621 14872 14871 1
Qd 14621 14622 14873 14872 1
Qd 14622 14623 14874 14873 1
Qd 14623 14624 14875 14874 1
Qd 14624 14625 14876 14875 1
Qd 14625 14626 14877 14876 1
Qd 14626 14627 14878 14877 1
Qd 14627 14628 14879 14878 1
Qd 14628 14629 14880 14879 1
Qd 14629 14630 14881 14880 1
Qd 14630 14631 14882 14881 1
Qd 14631 14632 14883 14882 1
Qd 14632 14633 14884 14883 1
Qd 14633 14634 14885 14884 1
Qd 14634 14635 14886 14885 1
Qd 14635 14636 14887 14886 1
Qd 14636 14637 14888 14887 1
Qd 14637 14638 14889 14888 1
Qd 14638 14639 14890 14889 1
Qd 14639 14640 14891 14890 1
Qd 14640 14641 14892 14891 1
Qd 14641 14642 14893 14892 1
Qd 14642 14643 14894 14893 1
Qd 14643 14644 14895 14894 1
Qd 14644 14645 14896 14895 1
Qd 14645 14646 14897 14896 1
Qd 14646 14647 14898 14897 1
Qd 14647 14648 14899 14898 1
Qd 14648 14649 14900 14899 1
Qd 14649 14650 14901 14900 1
Qd 14650 14651 14902 14901 1
Qd 14651 14652 14903 14902 1
Qd 14652 14653 14904 14903 1
Qd 14653 14654 14905 14904 1
Qd 14654 14655 14906 14905 1
Qd 14655 14656 14907 14906 1
Qd 14656 14657 14908 14907 1
Qd 14657 14658 14909 14908 1
Qd 14658 14659 14910 14909 1
Qd 14659 14660 14911 14910 1
Qd 14660 14661 14912 14911 1
Qd 14661 14662 14913 14912 1
Qd 14662 14663 14914 14913 1
Qd 14663 14664 14915 14914 1
Qd 14664 14665 14916 14915 1
Qd 14665 14666 14917 14916 1
Qd 14666 14667 14918 14917 1
Qd 14667 14668 14919 14918 1
Qd 14668 14669 14920 14919 1
Qd 14669 14670 14921 14920 1
Qd 14670 14671 14922 14921 1
Qd 14671 14672 14923 14922 1
Qd 14672 14673 14924 14923 1
Qd 14673 14674 14925 14924 1
Qd 14674 14675 14926 14925 1
Qd 14675 14676 14927 14926 1
Qd 14676 14677 14928 14927 1
Qd 14677 14678 14929 14928 1
Qd 14678 14679 14930 14929 1
Qd 14679 14680 14931 14930 1
Qd 14680 14681 14932 14931 1
Qd 14681 14682 14933 14932 1
Qd 14682 14683 14934 14933 1
Qd 14683 14684 14935 14934 1
Qd 14684 14685 14936 14935 1
Qd 14685 14686 14937 14936 1
Qd 14686 14687 14938 14937 1
Qd 14687 14688 14939 14938 1
Qd 14688 14689 14940 14939 1
Qd 14689 14690 14941 14940 1
Qd 14690 14691 14942 14941 1
Qd 14691 14692 14943 14942 1
Qd 14692 14693 14944 14943 1
Qd 14693 14694 14945 14944 1
Qd 14694 14695 14946 14945 1
Qd 14695 14696 14947 14946 1
Qd 14696 14697 14948 14947 1
Qd 14697 14698 14949 14948 1
Qd 14698 14699 14950 14949 1
Qd 14699 14700 14951 14950 1
Qd 14700 14701 14952 14951 1
Qd 14701 14702 14953 14952 1
Qd 14702 14703 14954 14953 1
Qd 14703 14704 14955 14954 1
Qd 14704 14705 14956 14955 1
Qd 14705 14706 14957 14956 1
Qd 14706 14707 14958 14957 1
Qd 14707 14708 14959 14958 1
Qd 14708 14709 14960 14959 1
Qd 14709 14710 14961 14960 1
Qd 14710 14711 14962 14961 1
Qd 14711 14712 14963 14962 1
Qd 14712 14713 14964 14963 1
Qd 14713 14714 14965 14964 1
Qd 14714 14715 14966 14965 1
Qd 14715 14716 14967 14966 1
Qd 14716 14717 14968 14967 1
Qd 14717 14718 14969 14968 1
Qd 14718 14719 14970 14969 1
Qd 14719 14720 14971 14970 1
Qd 14720 14721 14972 14971 1
Qd 14721 14722 14973 14972 1
Qd 14722 14723 14974 14973 1
Qd 14723 14724 14975 14974 1
Qd 14724 14725 14976 14975 1
Qd 14725 14726 14977 14976 1
Qd 14726 14727 14978 14977 1
Qd 14727 14728 14979 14978 1
Qd 14728 14729 14980 14979 1
Qd 14729 14730 14981 14980 1
Qd 14730 14731 14982 14981 1
Qd 14731 14732 14983 14982 1
Qd 14732 14733 14984 14983 1
Qd 14733 14734 14985 14984 1
Qd 14734 14735 14986 14985 1
Qd 14735 14736 14987 14986 1
Qd 14736 14737 14988 14987 1
Qd 14737 14738 14989 14988 1
Qd 14738 14739 14990 14989 1
Qd 14739 14740 14991 14990 1
Qd 14740 14741 14992 14991 1
Qd 14741 14742 14993 14992 1
Qd 14742 14743 14994 14993 1
Qd 14743 14744 14995 14994 1
Qd 14744 14745 14996 14995 1
Qd 14745 14746 14997 14996 1
Qd 14746 14747 14998 14997 1
Qd 14747 14748 14999 14998 1
Qd 14748 14749 15000 14999 1
Qd 14749 14750 15001 15000 1
Qd 14750 14751 15002 15001 1
Qd 14751 14752 15003 15002 1
Qd 14752 14753 15004 15003 1
Qd 14753 14754 15005 15004 1
Qd 14754 14755 15006 15005 1
Qd 14755 14756 15007 15006 1
Qd 14756 14757 15008 15007 1
Qd 14757 14758 15009 15008 1
Qd 14758 14759 15010 15009 1
Qd 14759 14760 15011 15010 1
Qd 14760 14761 15012 15011 1
Qd 14761 14762 15013 15012 1
Qd 14762 14763 15014 15013 1
Qd 14763 14764 15015 15014 1
Qd 14764 14765 15016 15015 1
Qd 14765 14766 15017 15016 1
Qd 14766 14767 15018 15017 1
Qd 14767 14768 15019 15018 1
Qd 14768 14769 15020 15019 1
Qd 14769 14770 15021 15020 1
Qd 14770 14771 15022 15021 1
Qd 14771 14772 15023 15022 1
Qd 14772 14773 15024 15023 1
Qd 14773 14774 15025 15024 1
Qd 14774 14775 15026 15025 1
Qd 14775 14776 15027 15026 1
Qd 14776 14777 15028 15027 1
Qd 14777 14778 15029 15028 1
Qd 14778 14779 15030 15029 1
Qd 14779 14780 15031 15030 1
Qd 14780 14781 15032 15031 1
Qd 14781 14782 15033 15032 1
Qd 14782 14783 15034 15033 1
Qd 14783 14784 15035 15034 1
Qd 14784 14785 15036 15035 1
Qd 14785 14786 15037 15036 1
Qd 14786 14787 15038 15037 1
Qd 14787 14788 15039 15038 1
Qd 14788 14789 15040 15039 1
Qd 14789 14790 15041 15040 1
Qd 14790 14791 15042 15041 1
Qd 14791 14792 15043 15042 1
Qd 14792 14793 15044 15043 1
Qd 14793 14794 15045 15044 1
Qd 14794 14795 15046 15045 1
Qd 14795 14796 15047 15046 1
Qd 14796 14797 15048 15047 1
Qd 14797 14798 15049 15048 1
Qd 14798 14799 15050 15049 1
Qd 14799 14800 15051 15050 1
Qd 14800 14801 15052 15051 1
Qd 14801 14802 15053 15052 1
Qd 14802 14803 15054 15053 1
Qd 14803 14804 15055 15054 1
Qd 14804 14805 15056 15055 1
Qd 14805 14806 15057 15056 1
Qd 14806 14807 15058 15057 1
Qd 14807 14808 15059 15058 1
Qd 14809 14810 15061 15060 1
Qd 14810 14811 15062 15061 1
Qd 14811 14812 15063 15062 1
Qd 14812 14813 15064 15063 1
Qd 14813 14814 15065 15064 1
Qd 14814 14815 15066 15065 1
Qd 14815 14816 15067 15066 1
Qd 14816 14817 15068 15067 1
Qd 14817 14818 15069 15068 1
Qd 14818 14819 15070 15069 1
Qd 14819 14820 15071 15070 1
Qd 14820 14821 15072 15071 1
Qd 14821 14822 15073 15072 1
Qd 14822 14823 15074 15073 1
Qd 14823 14824 15075 15074 1
Qd 14824 14825 15076 15075 1
Qd 14825 14826 15077 15076 1
Qd 14826 14827 15078 15077 1
Qd 14827 14828 15079 15078 1
Qd 14828 14829 15080 15079 1
Qd 14829 14830 15081 15080 1
Qd 14830 14831 15082 15081 1
Qd 14831 14832 15083 15082 1
Qd 14832 14833 15084 15083 1
Qd 14833 14834 15085 15084 1
Qd 14834 14835 15086 15085 1
Qd 14835 14836 15087 15086 1
Qd 14836 14837 15088 15087 1
Qd 14837 14838 15089 15088 1
Qd 14838 14839 15090 15089 1
Qd 14839 14840 15091 15090 1
Qd 14840 14841 15092 15091 1
Qd 14841 14842 15093 15092 1
Qd 14842 14843 15094 15093 1
Qd 14843 14844 15095 15094 1
Qd 14844 14845 15096 15095 1
Qd 14845 14846 15097 15096 1
Qd 14846 14847 15098 15097 1
Qd 14847 14848 15099 15098 1
Qd 14848 14849 15100 15099 1
Qd 14849 14850 15101 15100 1
Qd 14850 14851 15102 15101 1
Qd 14851 14852 15103 15102 1
Qd 14852 14853 15104 15103 1
Qd 14853 14854 15105 15104 1
Qd 14854 14855 15106 15105 1
Qd 14855 14856 15107 15106 1
Qd 14856 14857 15108 15107 1
Qd 14857 14858 15109 15108 1
Qd 14858 14859 15110 15109 1
Qd 14859 14860 15111 15110 1
Qd 14860 14861 15112 15111 1
Qd 14861 14862 15113 15112 1
Qd 14862 14863 15114 15113 1
Qd 14863 14864 15115 15114 1
Qd 14864 14865 15116 15115 1
Qd 14865 14866 15117 15116 1
Qd 14866 14867 15118 15117 1
Qd 14867 14868 15119 15118 1
Qd 14868 14869 15120 15119 1
Qd 14869 14870 15121 15120 1
Qd 14870 14871 15122 15121 1
Qd 14871 14872 15123 15122 1
Qd 14872 14873 15124 15123 1
Qd 14873 14874 15125 15124 1
Qd 14874 14875 15126 15125 1
Qd 14875 14876 15127 15126 1
Qd 14876 14877 15128 15127 1
Qd 14877 14878 15129 15128 1
Qd 14878 14879 15130 15129 1
Qd 14879 14880 15131 15130 1
Qd 14880 14881 15132 15131 1
Qd 14881 14882 15133 15132 1
Qd 14882 14883 15134 15133 1
Qd 14883 14884 15135 15134 1
Qd 14884 14885 15136 15135 1
Qd 14885 14886 15137 15136 1
Qd 14886 14887 15138 15137 1
Qd 14887 14888 15139 15138 1
Qd 14888 14889 15140 15139 1
Qd 14889 14890 15141 15140 1
Qd 14890 14891 15142 15141 1
Qd 14891 14892 15143 15142 1
Qd 14892 14893 15144 15143 1
Qd 14893 14894 15145 15144 1
Qd 14894 14895 15146 15145 1
Qd 14895 14896 15147 15146 1
Qd 14896 14897 15148 15147 1
Qd 14897 14898 15149 15148 1
Qd 14898 14899 15150 15149 1
Qd 14899 14900 15151 15150 1
Qd 14900 14901 15152 15151 1
Qd 14901 14902 15153 15152 1
Qd 14902 14903 15154 15153 1
Qd 14903 14904 15155 15154 1
Qd 14904 14905 15156 15155 1
Qd 14905 14906 15157 15156 1
Qd 14906 14907 15158 15157 1
Qd 14907 14908 15159 15158 1
Qd 14908 14909 15160 15159 1
Qd 14909 14910 15161 15160 1
Qd 14910 14911 15162 15161 1
Qd 14911 14912 15163 15162 1
Qd 14912 14913 15164 15163 1
Qd 14913 14914 15165 15164 1
Qd 14914 14915 15166 15165 1
Qd 14915 14916 15167 15166 1
Qd 14916 14917 15168 15167 1
Qd 14917 14918 15169 15168 1
Qd 14918 14919 15170 15169 1
Qd 14919 14920 15171 15170 1
Qd 14920 14921 15172 15171 1
Qd 14921 14922 15173 15172 1
Qd 14922 14923 15174 15173 1
Qd 14923 14924 15175 15174 1
Qd 14924 14925 15176 15175 1
Qd 14925 14926 15177 15176 1
Qd 14926 14927 15178 15177 1
Qd 14927 14928 15179 15178 1
Qd 14928 14929 15180 15179 1
Qd 14929 14930 15181 15180 1
Qd 14930 14931 15182 15181 1
Qd 14931 14932 15183 15182 1
Qd 14932 14933 15184 15183 1
Qd 14933 14934 15185 15184 1
Qd 14934 14935 15186 15185 1
Qd 14935 14936 15187 15186 1
Qd 14936 14937 15188 15187 1
Qd 14937 14938 15189 15188 1
Qd 14938 14939 15190 15189 1
Qd 14939 14940 15191 15190 1
Qd 14940 14941 15192 15191 1
Qd 14941 14942 15193 15192 1
Qd 14942 14943 15194 15193 1
Qd 14943 14944 15195 15194 1
Qd 14944 14945 15196 15195 1
Qd 14945 14946 15197 15196 1
Qd 14946 14947 15198 15197 1
Qd 14947 14948 15199 15198 1
Qd 14948 14949 15200 15199 1
Qd 14949 14950 15201 15200 1
Qd 14950 14951 15202 15201 1
Qd 14951 14952 15203 15202 1
Qd 14952 14953 15204 15203 1
Qd 14953 14954 15205 15204 1
Qd 14954 14955 15206 15205 1
Qd 14955 14956 15207 15206 1
Qd 14956 14957 15208 15207 1
Qd 14957 14958 15209 15208 1
Qd 14958 14959 15210 15209 1
Qd 14959 14960 15211 15210 1
Qd 14960 14961 15212 15211 1
Qd 14961 14962 15213 15212 1
Qd 14962 14963 15214 15213 1
Qd 14963 14964 15215 15214 1
Qd 14964 14965 15216 15215 1
Qd 14965 14966 15217 15216 1
Qd 14966 14967 15218 15217 1
Qd 14967 14968 15219 15218 1
Qd 14968 14969 15220 15219 1
Qd 14969 14970 15221 15220 1
Qd 14970 14971 15222 15221 1
Qd 14971 14972 15223 15222 1
Qd 14972 14973 15224 15223 1
Qd 14973 14974 15225 15224 1
Qd 14974 14975 15226 15225 1
Qd 14975 14976 15227 15226 1
Qd 14976 14977 15228 15227 1
Qd 14977 14978 15229 15228 1
Qd 14978 14979 15230 15229 1
Qd 14979 14980 15231 15230 1
Qd 14980 14981 15232 15231 1
Qd 14981 14982 15233 15232 1
Qd 14982 14983 15234 15233 1
Qd 14983 14984 15235 15234 1
Qd 14984 14985 15236 15235 1
Qd 14985 14986 15237 15236 1
Qd 14986 14987 15238 15237 1
Qd 14987 14988 15239 15238 1
Qd 14988 14989 15240 15239 1
Qd 14989 14990 15241 15240 1
Qd 14990 14991 15242 15241 1
Qd 14991 14992 15243 15242 1
Qd 14992 14993 15244 15243 1
Qd 14993 14994 15245 15244 1
Qd 14994 14995 15246 15245 1
Qd 14995 14996 15247 15246 1
Qd 14996 14997 15248 15247 1
Qd 14997 14998 15249 15248 1
Qd 14998 14999 15250 15249 1
Qd 14999 15000 15251 15250 1
Qd 15000 15001 15252 15251 1
Qd 15001 15002 15253 15252 1
Qd 15002 15003 15254 15253 1
Qd 15003 15004 15255 15254 1
Qd 15004 15005 15256 15255 1
Qd 15005 15006 15257 15256 1
Qd 15006 15007 15258 15257 1
Qd 15007 15008 15259 15258 1
Qd 15008 15009 15260 15259 1
Qd 15009 15010 15261 15260 1
Qd 15010 15011 15262 15261 1
Qd 15011 15012 15263 15262 1
Qd 15012 15013 15264 15263 1
Qd 15013 15014 15265 15264 1
Qd 15014 15015 15266 15265 1
Qd 15015 15016 15267 15266 1
Qd 15016 15017 15268 15267 1
Qd 15017 15018 15269 15268 1
Qd 15018 15019 15270 15269 1
Qd 15019 15020 15271 15270 1
Qd 15020 15021 15272 15271 1
Qd 15021 15022 15273 15272 1
Qd 15022 15023 15274 15273 1
Qd 15023 15024 15275 15274 1
Qd 15024 15025 15276 15275 1
Qd 15025 15026 15277 15276 1
Qd 15026 15027 15278 15277 1
Qd 15027 15028 15279 15278 1
Qd 15028 15029 15280 15279 1
Qd 15029 15030 15281 15280 1
Qd 15030 15031 15282 15281 1
Qd 15031 15032 15283 15282 1
Qd 15032 15033 15284 15283 1
Qd 15033 15034 15285 15284 1
Qd 15034 15035 15286 15285 1
Qd 15035 15036 15287 15286 1
Qd 15036 15037 15288 15287 1
Qd 15037 15038 15289 15288 1
Qd 15038 15039 15290 15289 1
Qd 15039 15040 15291 15290 1
Qd 15040 15041 15292 15291 1
Qd 15041 15042 15293 15292 1
Qd 15042 15043 15294 15293 1
Qd 15043 15044 15295 15294 1
Qd 15044 15045 15296 15295 1
Qd 15045 15046 15297 15296 1
Qd 15046 15047 15298 15297 1
Qd 15047 15048 15299 15298 1
Qd 15048 15049 15300 15299 1
Qd 15049 15050 15301 15300 1
Qd 15050 15051 15302 15301 1
Qd 15051 15052 15303 15302 1
Qd 15052 15053 15304 15303 1
Qd 15053 15054 15305 15304 1
Qd 15054 15055 15306 15305 1
Qd 15055 15056 15307 15306 1
Qd 15056 15057 15308 15307 1
Qd 15057 15058 15309 15308 1
Qd 15058 15059 15310 15309 1
Qd 15060 15061 15312 15311 1
Qd 15061 15062 15313 15312 1
Qd 15062 15063 15314 15313 1
Qd 15063 15064 15315 15314 1
Qd 15064 15065 15316 15315 1
Qd 15065 15066 15317 15316 1
Qd 15066 15067 15318 15317 1
Qd 15067 15068 15319 15318 1
Qd 15068 15069 15320 15319 1
Qd 15069 15070 15321 15320 1
Qd 15070 15071 15322 15321 1
Qd 15071 15072 15323 15322 1
Qd 15072 15073 15324 15323 1
Qd 15073 15074 15325 15324 1
Qd 15074 15075 15326 15325 1
Qd 15075 15076 15327 15326 1
Qd 15076 15077 15328 15327 1
Qd 15077 15078 15329 15328 1
Qd 15078 15079 15330 15329 1
Qd 15079 15080 15331 15330 1
Qd 15080 15081 15332 15331 1
Qd 15081 15082 15333 15332 1
Qd 15082 15083 15334 15333 1
Qd 15083 15084 15335 15334 1
Qd 15084 15085 15336 15335 1
Qd 15085 15086 15337 15336 1
Qd 15086 15087 15338 15337 1
Qd 15087 15088 15339 15338 1
Qd 15088 15089 15340 15339 1
Qd 15089 15090 15341 15340 1
Qd 15090 15091 15342 15341 1
Qd 15091 15092 15343 15342 1
Qd 15092 15093 15344 15343 1
Qd 15093 15094 15345 15344 1
Qd 15094 15095 15346 15345 1
Qd 15095 15096 15347 15346 1
Qd 15096 15097 15348 15347 1
Qd 15097 15098 15349 15348 1
Qd 15098 15099 15350 15349 1
Qd 15099 15100 15351 15350 1
Qd 15100 15101 15352 15351 1
Qd 15101 15102 15353 15352 1
Qd 15102 15103 15354 15353 1
Qd 15103 15104 15355 15354 1
Qd 15104 15105 15356 15355 1
Qd 15105 15106 15357 15356 1
Qd 15106 15107 15358 15357 1
Qd 15107 15108 15359 15358 1
Qd 15108 15109 15360 15359 1
Qd 15109 15110 15361 15360 1
Qd 15110 15111 15362 15361 1
Qd 15111 15112 15363 15362 1
Qd 15112 15113 15364 15363 1
Qd 15113 15114 15365 15364 1
Qd 15114 15115 15366 15365 1
Qd 15115 15116 15367 15366 1
Qd 15116 15117 15368 15367 1
Qd 15117 15118 15369 15368 1
Qd 15118 15119 15370 15369 1
Qd 15119 15120 15371 15370 1
Qd 15120 15121 15372 15371 1
Qd 15121 15122 15373 15372 1
Qd 15122 15123 15374 15373 1
Qd 15123 15124 15375 15374 1
Qd 15124 15125 15376 15375 1
Qd 15125 15126 15377 15376 1
Qd 15126 15127 15378 15377 1
Qd 15127 15128 15379 15378 1
Qd 15128 15129 15380 15379 1
Qd 15129 15130 15381 15380 1
Qd 15130 15131 15382 15381 1
Qd 15131 15132 15383 15382 1
Qd 15132 15133 15384 15383 1
Qd 15133 15134 15385 15384 1
Qd 15134 15135 15386 15385 1
Qd 15135 15136 15387 15386 1
Qd 15136 15137 15388 15387 1
Qd 15137 15138 15389 15388 1
Qd 15138 15139 15390 15389 1
Qd 15139 15140 15391 15390 1
Qd 15140 15141 15392 15391 1
Qd 15141 15142 15393 15392 1
Qd 15142 15143 15394 15393 1
Qd 15143 15144 15395 15394 1
Qd 15144 15145 15396 15395 1
Qd 15145 15146 15397 15396 1
Qd 15146 15147 15398 15397 1
Qd 15147 15148 15399 15398 1
Qd 15148 15149 15400 15399 1
Qd 15149 15150 15401 15400 1
Qd 15150 15151 15402 15401 1
Qd 15151 15152 15403 15402 1
Qd 15152 15153 15404 15403 1
Qd 15153 15154 15405 15404 1
Qd 15154 15155 15406 15405 1
Qd 15155 15156 15407 15406 1
Qd 15156 15157 15408 15407 1
Qd 15157 15158 15409 15408 1
Qd 15158 15159 15410 15409 1
Qd 15159 15160 15411 15410 1
Qd 15160 15161 15412 15411 1
Qd 15161 15162 15413 15412 1
Qd 15162 15163 15414 15413 1
Qd 15163 15164 15415 15414 1
Qd 15164 15165 15416 15415 1
Qd 15165 15166 15417 15416 1
Qd 15166 15167 15418 15417 1
Qd 15167 15168 15419 15418 1
Qd 15168 15169 15420 15419 1
Qd 15169 15170 15421 15420 1
Qd 15170 15171 15422 15421 1
Qd 15171 15172 15423 15422 1
Qd 15172 15173 15424 15423 1
Qd 15173 15174 15425 15424 1
Qd 15174 15175 15426 15425 1
Qd 15175 15176 15427 15426 1
Qd 15176 15177 15428 15427 1
Qd 15177 15178 15429 15428 1
Qd 15178 15179 15430 15429 1
Qd 15179 15180 15431 15430 1
Qd 15180 15181 15432 15431 1
Qd 15181 15182 15433 15432 1
Qd 15182 15183 15434 15433 1
Qd 15183 15184 15435 15434 1
Qd 15184 15185 15436 15435 1
Qd 15185 15186 15437 15436 1
Qd 15186 15187 15438 15437 1
Qd 15187 15188 15439 15438 1
Qd 15188 15189 15440 15439 1
Qd 15189 15190 15441 15440 1
Qd 15190 15191 15442 15441 1
Qd 15191 15192 15443 15442 1
Qd 15192 15193 15444 15443 1
Qd 15193 15194 15445 15444 1
Qd 15194 15195 15446 15445 1
Qd 15195 15196 15447 15446 1
Qd 15196 15197 15448 15447 1
Qd 15197 15198 15449 15448 1
Qd 15198 15199 15450 15449 1
Qd 15199 15200 15451 15450 1
Qd 15200 15201 15452 15451 1
Qd 15201 15202 15453 15452 1
Qd 15202 15203 15454 15453 1
Qd 15203 15204 15455 15454 1
Qd 15204 15205 15456 15455 1
Qd 15205 15206 15457 15456 1
Qd 15206 15207 15458 15457 1
Qd 15207 15208 15459 15458 1
Qd 15208 15209 15460 15459 1
Qd 15209 15210 15461 15460 1
Qd 15210 15211 15462 15461 1
Qd 15211 15212 15463 15462 1
Qd 15212 15213 15464 15463 1
Qd 15213 15214 15465 15464 1
Qd 15214 15215 15466 15465 1
Qd 15215 15216 15467 15466 1
Qd 15216 15217 15468 15467 1
Qd 15217 15218 15469 15468 1
Qd 15218 15219 15470 15469 1
Qd 15219 15220 15471 15470 1
Qd 15220 15221 15472 15471 1
Qd 15221 15222 15473 15472 1
Qd 15222 15223 15474 15473 1
Qd 15223 15224 15475 15474 1
Qd 15224 15225 15476 15475 1
Qd 15225 15226 15477 15476 1
Qd 15226 15227 15478 15477 1
Qd 15227 15228 15479 15478 1
Qd 15228 15229 15480 15479 1
Qd 15229 15230 15481 15480 1
Qd 15230 15231 15482 15481 1
Qd 15231 15232 15483 15482 1
Qd 15232 15233 15484 15483 1
Qd 15233 15234 15485 15484 1
Qd 15234 15235 15486 15485 1
Qd 15235 15236 15487 15486 1
Qd 15236 15237 15488 15487 1
Qd 15237 15238 15489 15488 1
Qd 15238 15239 15490 15489 1
Qd 15239 15240 15491 15490 1
Qd 15240 15241 15492 15491 1
Qd 15241 15242 15493 15492 1
Qd 15242 15243 15494 15493 1
Qd 15243 15244 15495 15494 1
Qd 15244 15245 15496 15495 1
Qd 15245 15246 15497 15496 1
Qd 15246 15247 15498 15497 1
Qd 15247 15248 15499 15498 1
Qd 15248 15249 15500 15499 1
Qd 15249 15250 15501 15500 1
Qd 15250 15251 15502 15501 1
Qd 15251 15252 15503 15502 1
Qd 15252 15253 15504 15503 1
Qd 15253 15254 15505 15504 1
Qd 15254 15255 15506 15505 1
Qd 15255 15256 15507 15506 1
Qd 15256 15257 15508 15507 1
Qd 15257 15258 15509 15508 1
Qd 15258 15259 15510 15509 1
Qd 15259 15260 15511 15510 1
Qd 15260 15261 15512 15511 1
Qd 15261 15262 15513 15512 1
Qd 15262 15263 15514 15513 1
Qd 15263 15264 15515 15514 1
Qd 15264 15265 15516 15515 1
Qd 15265 15266 15517 15516 1
Qd 15266 15267 15518 15517 1
Qd 15267 15268 15519 15518 1
Qd 15268 15269 15520 15519 1
Qd 15269 15270 15521 15520 1
Qd 15270 15271 15522 15521 1
Qd 15271 15272 15523 15522 1
Qd 15272 15273 15524 15523 1
Qd 15273 15274 15525 15524 1
Qd 15274 15275 15526 15525 1
Qd 15275 15276 15527 15526 1
Qd 15276 15277 15528 15527 1
Qd 15277 15278 15529 15528 1
Qd 15278 15279 15530 15529 1
Qd 15279 15280 15531 15530 1
Qd 15280 15281 15532 15531 1
Qd 15281 15282 15533 15532 1
Qd 15282 15283 15534 15533 1
Qd 15283 15284 15535 15534 1
Qd 15284 15285 15536 15535 1
Qd 15285 15286 15537 15536 1
Qd 15286 15287 15538 15537 1
Qd 15287 15288 15539 15538 1
Qd 15288 15289 15540 15539 1
Qd 15289 15290 15541 15540 1
Qd 15290 15291 15542 15541 1
Qd 15291 15292 15543 15542 1
Qd 15292 15293 15544 15543 1
Qd 15293 15294 15545 15544 1
Qd 15294 15295 15546 15545 1
Qd 15295 15296 15547 15546 1
Qd 15296 15297 15548 15547 1
Qd 15297 15298 15549 15548 1
Qd 15298 15299 15550 15549 1
Qd 15299 15300 15551 15550 1
Qd 15300 15301 15552 15551 1
Qd 15301 15302 15553 15552 1
Qd 15302 15303 15554 15553 1
Qd 15303 15304 15555 15554 1
Qd 15304 15305 15556 15555 1
Qd 15305 15306 15557 15556 1
Qd 15306 15307 15558 15557 1
Qd 15307 15308 15559 15558 1
Qd 15308 15309 15560 15559 1
Qd 15309 15310 15561 15560 1
Qd 15311 15312 15563 15562 1
Qd 15312 15313 15564 15563 1
Qd 15313 15314 15565 15564 1
Qd 15314 15315 15566 15565 1
Qd 15315 15316 15567 15566 1
Qd 15316 15317 15568 15567 1
Qd 15317 15318 15569 15568 1
Qd 15318 15319 15570 15569 1
Qd 15319 15320 15571 15570 1
Qd 15320 15321 15572 15571 1
Qd 15321 15322 15573 15572 1
Qd 15322 15323 15574 15573 1
Qd 15323 15324 15575 15574 1
Qd 15324 15325 15576 15575 1
Qd 15325 15326 15577 15576 1
Qd 15326 15327 15578 15577 1
Qd 15327 15328 15579 15578 1
Qd 15328 15329 15580 15579 1
Qd 15329 15330 15581 15580 1
Qd 15330 15331 15582 15581 1
Qd 15331 15332 15583 15582 1
Qd 15332 15333 15584 15583 1
Qd 15333 15334 15585 15584 1
Qd 15334 15335 15586 15585 1
Qd 15335 15336 15587 15586 1
Qd 15336 15337 15588 15587 1
Qd 15337 15338 15589 15588 1
[truncated: 1,369,468 more chars]
