# Supplementary material for: Investigating a Novel Activation-Repolarisation Time Metric to Predict Localised Vulnerability to Reentry Using Computational Modelling
Source: PLoS One. 2016 Mar 2;11(3):e0149342. doi: 10.1371/journal.pone.0149342 (PMC4775046; doi:10.1371/journal.pone.0149342)
Supplement: S1 Data — Specifically, this relates primarily to the data presented in Figs 3, 4 & 5. Data provided constitute AT, RT and RVI datasets, along with corresponding finite element mesh files required for visualisation and analysis. (ZIP) [file pone.0149342.s001.zip › Data/Figure3/FFmesh.pts]

63001
-25000 -25000 0
-24800 -25000 0
-24600 -25000 0
-24400 -25000 0
-24200 -25000 0
-24000 -25000 0
-23800 -25000 0
-23600 -25000 0
-23400 -25000 0
-23200 -25000 0
-23000 -25000 0
-22800 -25000 0
-22600 -25000 0
-22400 -25000 0
-22200 -25000 0
-22000 -25000 0
-21800 -25000 0
-21600 -25000 0
-21400 -25000 0
-21200 -25000 0
-21000 -25000 0
-20800 -25000 0
-20600 -25000 0
-20400 -25000 0
-20200 -25000 0
-20000 -25000 0
-19800 -25000 0
-19600 -25000 0
-19400 -25000 0
-19200 -25000 0
-19000 -25000 0
-18800 -25000 0
-18600 -25000 0
-18400 -25000 0
-18200 -25000 0
-18000 -25000 0
-17800 -25000 0
-17600 -25000 0
-17400 -25000 0
-17200 -25000 0
-17000 -25000 0
-16800 -25000 0
-16600 -25000 0
-16400 -25000 0
-16200 -25000 0
-16000 -25000 0
-15800 -25000 0
-15600 -25000 0
-15400 -25000 0
-15200 -25000 0
-15000 -25000 0
-14800 -25000 0
-14600 -25000 0
-14400 -25000 0
-14200 -25000 0
-14000 -25000 0
-13800 -25000 0
-13600 -25000 0
-13400 -25000 0
-13200 -25000 0
-13000 -25000 0
-12800 -25000 0
-12600 -25000 0
-12400 -25000 0
-12200 -25000 0
-12000 -25000 0
-11800 -25000 0
-11600 -25000 0
-11400 -25000 0
-11200 -25000 0
-11000 -25000 0
-10800 -25000 0
-10600 -25000 0
-10400 -25000 0
-10200 -25000 0
-10000 -25000 0
-9800 -25000 0
-9600 -25000 0
-9400 -25000 0
-9200 -25000 0
-9000 -25000 0
-8800 -25000 0
-8600 -25000 0
-8400 -25000 0
-8200 -25000 0
-8000 -25000 0
-7800 -25000 0
-7600 -25000 0
-7400 -25000 0
-7200 -25000 0
-7000 -25000 0
-6800 -25000 0
-6600 -25000 0
-6400 -25000 0
-6200 -25000 0
-6000 -25000 0
-5800 -25000 0
-5600 -25000 0
-5400 -25000 0
-5200 -25000 0
-5000 -25000 0
-4800 -25000 0
-4600 -25000 0
-4400 -25000 0
-4200 -25000 0
-4000 -25000 0
-3800 -25000 0
-3600 -25000 0
-3400 -25000 0
-3200 -25000 0
-3000 -25000 0
-2800 -25000 0
-2600 -25000 0
-2400 -25000 0
-2200 -25000 0
-2000 -25000 0
-1800 -25000 0
-1600 -25000 0
-1400 -25000 0
-1200 -25000 0
-1000 -25000 0
-800 -25000 0
-600 -25000 0
-400 -25000 0
-200 -25000 0
0 -25000 0
200 -25000 0
400 -25000 0
600 -25000 0
800 -25000 0
1000 -25000 0
1200 -25000 0
1400 -25000 0
1600 -25000 0
1800 -25000 0
2000 -25000 0
2200 -25000 0
2400 -25000 0
2600 -25000 0
2800 -25000 0
3000 -25000 0
3200 -25000 0
3400 -25000 0
3600 -25000 0
3800 -25000 0
4000 -25000 0
4200 -25000 0
4400 -25000 0
4600 -25000 0
4800 -25000 0
5000 -25000 0
5200 -25000 0
5400 -25000 0
5600 -25000 0
5800 -25000 0
6000 -25000 0
6200 -25000 0
6400 -25000 0
6600 -25000 0
6800 -25000 0
7000 -25000 0
7200 -25000 0
7400 -25000 0
7600 -25000 0
7800 -25000 0
8000 -25000 0
8200 -25000 0
8400 -25000 0
8600 -25000 0
8800 -25000 0
9000 -25000 0
9200 -25000 0
9400 -25000 0
9600 -25000 0
9800 -25000 0
10000 -25000 0
10200 -25000 0
10400 -25000 0
10600 -25000 0
10800 -25000 0
11000 -25000 0
11200 -25000 0
11400 -25000 0
11600 -25000 0
11800 -25000 0
12000 -25000 0
12200 -25000 0
12400 -25000 0
12600 -25000 0
12800 -25000 0
13000 -25000 0
13200 -25000 0
13400 -25000 0
13600 -25000 0
13800 -25000 0
14000 -25000 0
14200 -25000 0
14400 -25000 0
14600 -25000 0
14800 -25000 0
15000 -25000 0
15200 -25000 0
15400 -25000 0
15600 -25000 0
15800 -25000 0
16000 -25000 0
16200 -25000 0
16400 -25000 0
16600 -25000 0
16800 -25000 0
17000 -25000 0
17200 -25000 0
17400 -25000 0
17600 -25000 0
17800 -25000 0
18000 -25000 0
18200 -25000 0
18400 -25000 0
18600 -25000 0
18800 -25000 0
19000 -25000 0
19200 -25000 0
19400 -25000 0
19600 -25000 0
19800 -25000 0
20000 -25000 0
20200 -25000 0
20400 -25000 0
20600 -25000 0
20800 -25000 0
21000 -25000 0
21200 -25000 0
21400 -25000 0
21600 -25000 0
21800 -25000 0
22000 -25000 0
22200 -25000 0
22400 -25000 0
22600 -25000 0
22800 -25000 0
23000 -25000 0
23200 -25000 0
23400 -25000 0
23600 -25000 0
23800 -25000 0
24000 -25000 0
24200 -25000 0
24400 -25000 0
24600 -25000 0
24800 -25000 0
25000 -25000 0
-25000 -24800 0
-24800 -24800 0
-24600 -24800 0
-24400 -24800 0
-24200 -24800 0
-24000 -24800 0
-23800 -24800 0
-23600 -24800 0
-23400 -24800 0
-23200 -24800 0
-23000 -24800 0
-22800 -24800 0
-22600 -24800 0
-22400 -24800 0
-22200 -24800 0
-22000 -24800 0
-21800 -24800 0
-21600 -24800 0
-21400 -24800 0
-21200 -24800 0
-21000 -24800 0
-20800 -24800 0
-20600 -24800 0
-20400 -24800 0
-20200 -24800 0
-20000 -24800 0
-19800 -24800 0
-19600 -24800 0
-19400 -24800 0
-19200 -24800 0
-19000 -24800 0
-18800 -24800 0
-18600 -24800 0
-18400 -24800 0
-18200 -24800 0
-18000 -24800 0
-17800 -24800 0
-17600 -24800 0
-17400 -24800 0
-17200 -24800 0
-17000 -24800 0
-16800 -24800 0
-16600 -24800 0
-16400 -24800 0
-16200 -24800 0
-16000 -24800 0
-15800 -24800 0
-15600 -24800 0
-15400 -24800 0
-15200 -24800 0
-15000 -24800 0
-14800 -24800 0
-14600 -24800 0
-14400 -24800 0
-14200 -24800 0
-14000 -24800 0
-13800 -24800 0
-13600 -24800 0
-13400 -24800 0
-13200 -24800 0
-13000 -24800 0
-12800 -24800 0
-12600 -24800 0
-12400 -24800 0
-12200 -24800 0
-12000 -24800 0
-11800 -24800 0
-11600 -24800 0
-11400 -24800 0
-11200 -24800 0
-11000 -24800 0
-10800 -24800 0
-10600 -24800 0
-10400 -24800 0
-10200 -24800 0
-10000 -24800 0
-9800 -24800 0
-9600 -24800 0
-9400 -24800 0
-9200 -24800 0
-9000 -24800 0
-8800 -24800 0
-8600 -24800 0
-8400 -24800 0
-8200 -24800 0
-8000 -24800 0
-7800 -24800 0
-7600 -24800 0
-7400 -24800 0
-7200 -24800 0
-7000 -24800 0
-6800 -24800 0
-6600 -24800 0
-6400 -24800 0
-6200 -24800 0
-6000 -24800 0
-5800 -24800 0
-5600 -24800 0
-5400 -24800 0
-5200 -24800 0
-5000 -24800 0
-4800 -24800 0
-4600 -24800 0
-4400 -24800 0
-4200 -24800 0
-4000 -24800 0
-3800 -24800 0
-3600 -24800 0
-3400 -24800 0
-3200 -24800 0
-3000 -24800 0
-2800 -24800 0
-2600 -24800 0
-2400 -24800 0
-2200 -24800 0
-2000 -24800 0
-1800 -24800 0
-1600 -24800 0
-1400 -24800 0
-1200 -24800 0
-1000 -24800 0
-800 -24800 0
-600 -24800 0
-400 -24800 0
-200 -24800 0
0 -24800 0
200 -24800 0
400 -24800 0
600 -24800 0
800 -24800 0
1000 -24800 0
1200 -24800 0
1400 -24800 0
1600 -24800 0
1800 -24800 0
2000 -24800 0
2200 -24800 0
2400 -24800 0
2600 -24800 0
2800 -24800 0
3000 -24800 0
3200 -24800 0
3400 -24800 0
3600 -24800 0
3800 -24800 0
4000 -24800 0
4200 -24800 0
4400 -24800 0
4600 -24800 0
4800 -24800 0
5000 -24800 0
5200 -24800 0
5400 -24800 0
5600 -24800 0
5800 -24800 0
6000 -24800 0
6200 -24800 0
6400 -24800 0
6600 -24800 0
6800 -24800 0
7000 -24800 0
7200 -24800 0
7400 -24800 0
7600 -24800 0
7800 -24800 0
8000 -24800 0
8200 -24800 0
8400 -24800 0
8600 -24800 0
8800 -24800 0
9000 -24800 0
9200 -24800 0
9400 -24800 0
9600 -24800 0
9800 -24800 0
10000 -24800 0
10200 -24800 0
10400 -24800 0
10600 -24800 0
10800 -24800 0
11000 -24800 0
11200 -24800 0
11400 -24800 0
11600 -24800 0
11800 -24800 0
12000 -24800 0
12200 -24800 0
12400 -24800 0
12600 -24800 0
12800 -24800 0
13000 -24800 0
13200 -24800 0
13400 -24800 0
13600 -24800 0
13800 -24800 0
14000 -24800 0
14200 -24800 0
14400 -24800 0
14600 -24800 0
14800 -24800 0
15000 -24800 0
15200 -24800 0
15400 -24800 0
15600 -24800 0
15800 -24800 0
16000 -24800 0
16200 -24800 0
16400 -24800 0
16600 -24800 0
16800 -24800 0
17000 -24800 0
17200 -24800 0
17400 -24800 0
17600 -24800 0
17800 -24800 0
18000 -24800 0
18200 -24800 0
18400 -24800 0
18600 -24800 0
18800 -24800 0
19000 -24800 0
19200 -24800 0
19400 -24800 0
19600 -24800 0
19800 -24800 0
20000 -24800 0
20200 -24800 0
20400 -24800 0
20600 -24800 0
20800 -24800 0
21000 -24800 0
21200 -24800 0
21400 -24800 0
21600 -24800 0
21800 -24800 0
22000 -24800 0
22200 -24800 0
22400 -24800 0
22600 -24800 0
22800 -24800 0
23000 -24800 0
23200 -24800 0
23400 -24800 0
23600 -24800 0
23800 -24800 0
24000 -24800 0
24200 -24800 0
24400 -24800 0
24600 -24800 0
24800 -24800 0
25000 -24800 0
-25000 -24600 0
-24800 -24600 0
-24600 -24600 0
-24400 -24600 0
-24200 -24600 0
-24000 -24600 0
-23800 -24600 0
-23600 -24600 0
-23400 -24600 0
-23200 -24600 0
-23000 -24600 0
-22800 -24600 0
-22600 -24600 0
-22400 -24600 0
-22200 -24600 0
-22000 -24600 0
-21800 -24600 0
-21600 -24600 0
-21400 -24600 0
-21200 -24600 0
-21000 -24600 0
-20800 -24600 0
-20600 -24600 0
-20400 -24600 0
-20200 -24600 0
-20000 -24600 0
-19800 -24600 0
-19600 -24600 0
-19400 -24600 0
-19200 -24600 0
-19000 -24600 0
-18800 -24600 0
-18600 -24600 0
-18400 -24600 0
-18200 -24600 0
-18000 -24600 0
-17800 -24600 0
-17600 -24600 0
-17400 -24600 0
-17200 -24600 0
-17000 -24600 0
-16800 -24600 0
-16600 -24600 0
-16400 -24600 0
-16200 -24600 0
-16000 -24600 0
-15800 -24600 0
-15600 -24600 0
-15400 -24600 0
-15200 -24600 0
-15000 -24600 0
-14800 -24600 0
-14600 -24600 0
-14400 -24600 0
-14200 -24600 0
-14000 -24600 0
-13800 -24600 0
-13600 -24600 0
-13400 -24600 0
-13200 -24600 0
-13000 -24600 0
-12800 -24600 0
-12600 -24600 0
-12400 -24600 0
-12200 -24600 0
-12000 -24600 0
-11800 -24600 0
-11600 -24600 0
-11400 -24600 0
-11200 -24600 0
-11000 -24600 0
-10800 -24600 0
-10600 -24600 0
-10400 -24600 0
-10200 -24600 0
-10000 -24600 0
-9800 -24600 0
-9600 -24600 0
-9400 -24600 0
-9200 -24600 0
-9000 -24600 0
-8800 -24600 0
-8600 -24600 0
-8400 -24600 0
-8200 -24600 0
-8000 -24600 0
-7800 -24600 0
-7600 -24600 0
-7400 -24600 0
-7200 -24600 0
-7000 -24600 0
-6800 -24600 0
-6600 -24600 0
-6400 -24600 0
-6200 -24600 0
-6000 -24600 0
-5800 -24600 0
-5600 -24600 0
-5400 -24600 0
-5200 -24600 0
-5000 -24600 0
-4800 -24600 0
-4600 -24600 0
-4400 -24600 0
-4200 -24600 0
-4000 -24600 0
-3800 -24600 0
-3600 -24600 0
-3400 -24600 0
-3200 -24600 0
-3000 -24600 0
-2800 -24600 0
-2600 -24600 0
-2400 -24600 0
-2200 -24600 0
-2000 -24600 0
-1800 -24600 0
-1600 -24600 0
-1400 -24600 0
-1200 -24600 0
-1000 -24600 0
-800 -24600 0
-600 -24600 0
-400 -24600 0
-200 -24600 0
0 -24600 0
200 -24600 0
400 -24600 0
600 -24600 0
800 -24600 0
1000 -24600 0
1200 -24600 0
1400 -24600 0
1600 -24600 0
1800 -24600 0
2000 -24600 0
2200 -24600 0
2400 -24600 0
2600 -24600 0
2800 -24600 0
3000 -24600 0
3200 -24600 0
3400 -24600 0
3600 -24600 0
3800 -24600 0
4000 -24600 0
4200 -24600 0
4400 -24600 0
4600 -24600 0
4800 -24600 0
5000 -24600 0
5200 -24600 0
5400 -24600 0
5600 -24600 0
5800 -24600 0
6000 -24600 0
6200 -24600 0
6400 -24600 0
6600 -24600 0
6800 -24600 0
7000 -24600 0
7200 -24600 0
7400 -24600 0
7600 -24600 0
7800 -24600 0
8000 -24600 0
8200 -24600 0
8400 -24600 0
8600 -24600 0
8800 -24600 0
9000 -24600 0
9200 -24600 0
9400 -24600 0
9600 -24600 0
9800 -24600 0
10000 -24600 0
10200 -24600 0
10400 -24600 0
10600 -24600 0
10800 -24600 0
11000 -24600 0
11200 -24600 0
11400 -24600 0
11600 -24600 0
11800 -24600 0
12000 -24600 0
12200 -24600 0
12400 -24600 0
12600 -24600 0
12800 -24600 0
13000 -24600 0
13200 -24600 0
13400 -24600 0
13600 -24600 0
13800 -24600 0
14000 -24600 0
14200 -24600 0
14400 -24600 0
14600 -24600 0
14800 -24600 0
15000 -24600 0
15200 -24600 0
15400 -24600 0
15600 -24600 0
15800 -24600 0
16000 -24600 0
16200 -24600 0
16400 -24600 0
16600 -24600 0
16800 -24600 0
17000 -24600 0
17200 -24600 0
17400 -24600 0
17600 -24600 0
17800 -24600 0
18000 -24600 0
18200 -24600 0
18400 -24600 0
18600 -24600 0
18800 -24600 0
19000 -24600 0
19200 -24600 0
19400 -24600 0
19600 -24600 0
19800 -24600 0
20000 -24600 0
20200 -24600 0
20400 -24600 0
20600 -24600 0
20800 -24600 0
21000 -24600 0
21200 -24600 0
21400 -24600 0
21600 -24600 0
21800 -24600 0
22000 -24600 0
22200 -24600 0
22400 -24600 0
22600 -24600 0
22800 -24600 0
23000 -24600 0
23200 -24600 0
23400 -24600 0
23600 -24600 0
23800 -24600 0
24000 -24600 0
24200 -24600 0
24400 -24600 0
24600 -24600 0
24800 -24600 0
25000 -24600 0
-25000 -24400 0
-24800 -24400 0
-24600 -24400 0
-24400 -24400 0
-24200 -24400 0
-24000 -24400 0
-23800 -24400 0
-23600 -24400 0
-23400 -24400 0
-23200 -24400 0
-23000 -24400 0
-22800 -24400 0
-22600 -24400 0
-22400 -24400 0
-22200 -24400 0
-22000 -24400 0
-21800 -24400 0
-21600 -24400 0
-21400 -24400 0
-21200 -24400 0
-21000 -24400 0
-20800 -24400 0
-20600 -24400 0
-20400 -24400 0
-20200 -24400 0
-20000 -24400 0
-19800 -24400 0
-19600 -24400 0
-19400 -24400 0
-19200 -24400 0
-19000 -24400 0
-18800 -24400 0
-18600 -24400 0
-18400 -24400 0
-18200 -24400 0
-18000 -24400 0
-17800 -24400 0
-17600 -24400 0
-17400 -24400 0
-17200 -24400 0
-17000 -24400 0
-16800 -24400 0
-16600 -24400 0
-16400 -24400 0
-16200 -24400 0
-16000 -24400 0
-15800 -24400 0
-15600 -24400 0
-15400 -24400 0
-15200 -24400 0
-15000 -24400 0
-14800 -24400 0
-14600 -24400 0
-14400 -24400 0
-14200 -24400 0
-14000 -24400 0
-13800 -24400 0
-13600 -24400 0
-13400 -24400 0
-13200 -24400 0
-13000 -24400 0
-12800 -24400 0
-12600 -24400 0
-12400 -24400 0
-12200 -24400 0
-12000 -24400 0
-11800 -24400 0
-11600 -24400 0
-11400 -24400 0
-11200 -24400 0
-11000 -24400 0
-10800 -24400 0
-10600 -24400 0
-10400 -24400 0
-10200 -24400 0
-10000 -24400 0
-9800 -24400 0
-9600 -24400 0
-9400 -24400 0
-9200 -24400 0
-9000 -24400 0
-8800 -24400 0
-8600 -24400 0
-8400 -24400 0
-8200 -24400 0
-8000 -24400 0
-7800 -24400 0
-7600 -24400 0
-7400 -24400 0
-7200 -24400 0
-7000 -24400 0
-6800 -24400 0
-6600 -24400 0
-6400 -24400 0
-6200 -24400 0
-6000 -24400 0
-5800 -24400 0
-5600 -24400 0
-5400 -24400 0
-5200 -24400 0
-5000 -24400 0
-4800 -24400 0
-4600 -24400 0
-4400 -24400 0
-4200 -24400 0
-4000 -24400 0
-3800 -24400 0
-3600 -24400 0
-3400 -24400 0
-3200 -24400 0
-3000 -24400 0
-2800 -24400 0
-2600 -24400 0
-2400 -24400 0
-2200 -24400 0
-2000 -24400 0
-1800 -24400 0
-1600 -24400 0
-1400 -24400 0
-1200 -24400 0
-1000 -24400 0
-800 -24400 0
-600 -24400 0
-400 -24400 0
-200 -24400 0
0 -24400 0
200 -24400 0
400 -24400 0
600 -24400 0
800 -24400 0
1000 -24400 0
1200 -24400 0
1400 -24400 0
1600 -24400 0
1800 -24400 0
2000 -24400 0
2200 -24400 0
2400 -24400 0
2600 -24400 0
2800 -24400 0
3000 -24400 0
3200 -24400 0
3400 -24400 0
3600 -24400 0
3800 -24400 0
4000 -24400 0
4200 -24400 0
4400 -24400 0
4600 -24400 0
4800 -24400 0
5000 -24400 0
5200 -24400 0
5400 -24400 0
5600 -24400 0
5800 -24400 0
6000 -24400 0
6200 -24400 0
6400 -24400 0
6600 -24400 0
6800 -24400 0
7000 -24400 0
7200 -24400 0
7400 -24400 0
7600 -24400 0
7800 -24400 0
8000 -24400 0
8200 -24400 0
8400 -24400 0
8600 -24400 0
8800 -24400 0
9000 -24400 0
9200 -24400 0
9400 -24400 0
9600 -24400 0
9800 -24400 0
10000 -24400 0
10200 -24400 0
10400 -24400 0
10600 -24400 0
10800 -24400 0
11000 -24400 0
11200 -24400 0
11400 -24400 0
11600 -24400 0
11800 -24400 0
12000 -24400 0
12200 -24400 0
12400 -24400 0
12600 -24400 0
12800 -24400 0
13000 -24400 0
13200 -24400 0
13400 -24400 0
13600 -24400 0
13800 -24400 0
14000 -24400 0
14200 -24400 0
14400 -24400 0
14600 -24400 0
14800 -24400 0
15000 -24400 0
15200 -24400 0
15400 -24400 0
15600 -24400 0
15800 -24400 0
16000 -24400 0
16200 -24400 0
16400 -24400 0
16600 -24400 0
16800 -24400 0
17000 -24400 0
17200 -24400 0
17400 -24400 0
17600 -24400 0
17800 -24400 0
18000 -24400 0
18200 -24400 0
18400 -24400 0
18600 -24400 0
18800 -24400 0
19000 -24400 0
19200 -24400 0
19400 -24400 0
19600 -24400 0
19800 -24400 0
20000 -24400 0
20200 -24400 0
20400 -24400 0
20600 -24400 0
20800 -24400 0
21000 -24400 0
21200 -24400 0
21400 -24400 0
21600 -24400 0
21800 -24400 0
22000 -24400 0
22200 -24400 0
22400 -24400 0
22600 -24400 0
22800 -24400 0
23000 -24400 0
23200 -24400 0
23400 -24400 0
23600 -24400 0
23800 -24400 0
24000 -24400 0
24200 -24400 0
24400 -24400 0
24600 -24400 0
24800 -24400 0
25000 -24400 0
-25000 -24200 0
-24800 -24200 0
-24600 -24200 0
-24400 -24200 0
-24200 -24200 0
-24000 -24200 0
-23800 -24200 0
-23600 -24200 0
-23400 -24200 0
-23200 -24200 0
-23000 -24200 0
-22800 -24200 0
-22600 -24200 0
-22400 -24200 0
-22200 -24200 0
-22000 -24200 0
-21800 -24200 0
-21600 -24200 0
-21400 -24200 0
-21200 -24200 0
-21000 -24200 0
-20800 -24200 0
-20600 -24200 0
-20400 -24200 0
-20200 -24200 0
-20000 -24200 0
-19800 -24200 0
-19600 -24200 0
-19400 -24200 0
-19200 -24200 0
-19000 -24200 0
-18800 -24200 0
-18600 -24200 0
-18400 -24200 0
-18200 -24200 0
-18000 -24200 0
-17800 -24200 0
-17600 -24200 0
-17400 -24200 0
-17200 -24200 0
-17000 -24200 0
-16800 -24200 0
-16600 -24200 0
-16400 -24200 0
-16200 -24200 0
-16000 -24200 0
-15800 -24200 0
-15600 -24200 0
-15400 -24200 0
-15200 -24200 0
-15000 -24200 0
-14800 -24200 0
-14600 -24200 0
-14400 -24200 0
-14200 -24200 0
-14000 -24200 0
-13800 -24200 0
-13600 -24200 0
-13400 -24200 0
-13200 -24200 0
-13000 -24200 0
-12800 -24200 0
-12600 -24200 0
-12400 -24200 0
-12200 -24200 0
-12000 -24200 0
-11800 -24200 0
-11600 -24200 0
-11400 -24200 0
-11200 -24200 0
-11000 -24200 0
-10800 -24200 0
-10600 -24200 0
-10400 -24200 0
-10200 -24200 0
-10000 -24200 0
-9800 -24200 0
-9600 -24200 0
-9400 -24200 0
-9200 -24200 0
-9000 -24200 0
-8800 -24200 0
-8600 -24200 0
-8400 -24200 0
-8200 -24200 0
-8000 -24200 0
-7800 -24200 0
-7600 -24200 0
-7400 -24200 0
-7200 -24200 0
-7000 -24200 0
-6800 -24200 0
-6600 -24200 0
-6400 -24200 0
-6200 -24200 0
-6000 -24200 0
-5800 -24200 0
-5600 -24200 0
-5400 -24200 0
-5200 -24200 0
-5000 -24200 0
-4800 -24200 0
-4600 -24200 0
-4400 -24200 0
-4200 -24200 0
-4000 -24200 0
-3800 -24200 0
-3600 -24200 0
-3400 -24200 0
-3200 -24200 0
-3000 -24200 0
-2800 -24200 0
-2600 -24200 0
-2400 -24200 0
-2200 -24200 0
-2000 -24200 0
-1800 -24200 0
-1600 -24200 0
-1400 -24200 0
-1200 -24200 0
-1000 -24200 0
-800 -24200 0
-600 -24200 0
-400 -24200 0
-200 -24200 0
0 -24200 0
200 -24200 0
400 -24200 0
600 -24200 0
800 -24200 0
1000 -24200 0
1200 -24200 0
1400 -24200 0
1600 -24200 0
1800 -24200 0
2000 -24200 0
2200 -24200 0
2400 -24200 0
2600 -24200 0
2800 -24200 0
3000 -24200 0
3200 -24200 0
3400 -24200 0
3600 -24200 0
3800 -24200 0
4000 -24200 0
4200 -24200 0
4400 -24200 0
4600 -24200 0
4800 -24200 0
5000 -24200 0
5200 -24200 0
5400 -24200 0
5600 -24200 0
5800 -24200 0
6000 -24200 0
6200 -24200 0
6400 -24200 0
6600 -24200 0
6800 -24200 0
7000 -24200 0
7200 -24200 0
7400 -24200 0
7600 -24200 0
7800 -24200 0
8000 -24200 0
8200 -24200 0
8400 -24200 0
8600 -24200 0
8800 -24200 0
9000 -24200 0
9200 -24200 0
9400 -24200 0
9600 -24200 0
9800 -24200 0
10000 -24200 0
10200 -24200 0
10400 -24200 0
10600 -24200 0
10800 -24200 0
11000 -24200 0
11200 -24200 0
11400 -24200 0
11600 -24200 0
11800 -24200 0
12000 -24200 0
12200 -24200 0
12400 -24200 0
12600 -24200 0
12800 -24200 0
13000 -24200 0
13200 -24200 0
13400 -24200 0
13600 -24200 0
13800 -24200 0
14000 -24200 0
14200 -24200 0
14400 -24200 0
14600 -24200 0
14800 -24200 0
15000 -24200 0
15200 -24200 0
15400 -24200 0
15600 -24200 0
15800 -24200 0
16000 -24200 0
16200 -24200 0
16400 -24200 0
16600 -24200 0
16800 -24200 0
17000 -24200 0
17200 -24200 0
17400 -24200 0
17600 -24200 0
17800 -24200 0
18000 -24200 0
18200 -24200 0
18400 -24200 0
18600 -24200 0
18800 -24200 0
19000 -24200 0
19200 -24200 0
19400 -24200 0
19600 -24200 0
19800 -24200 0
20000 -24200 0
20200 -24200 0
20400 -24200 0
20600 -24200 0
20800 -24200 0
21000 -24200 0
21200 -24200 0
21400 -24200 0
21600 -24200 0
21800 -24200 0
22000 -24200 0
22200 -24200 0
22400 -24200 0
22600 -24200 0
22800 -24200 0
23000 -24200 0
23200 -24200 0
23400 -24200 0
23600 -24200 0
23800 -24200 0
24000 -24200 0
24200 -24200 0
24400 -24200 0
24600 -24200 0
24800 -24200 0
25000 -24200 0
-25000 -24000 0
-24800 -24000 0
-24600 -24000 0
-24400 -24000 0
-24200 -24000 0
-24000 -24000 0
-23800 -24000 0
-23600 -24000 0
-23400 -24000 0
-23200 -24000 0
-23000 -24000 0
-22800 -24000 0
-22600 -24000 0
-22400 -24000 0
-22200 -24000 0
-22000 -24000 0
-21800 -24000 0
-21600 -24000 0
-21400 -24000 0
-21200 -24000 0
-21000 -24000 0
-20800 -24000 0
-20600 -24000 0
-20400 -24000 0
-20200 -24000 0
-20000 -24000 0
-19800 -24000 0
-19600 -24000 0
-19400 -24000 0
-19200 -24000 0
-19000 -24000 0
-18800 -24000 0
-18600 -24000 0
-18400 -24000 0
-18200 -24000 0
-18000 -24000 0
-17800 -24000 0
-17600 -24000 0
-17400 -24000 0
-17200 -24000 0
-17000 -24000 0
-16800 -24000 0
-16600 -24000 0
-16400 -24000 0
-16200 -24000 0
-16000 -24000 0
-15800 -24000 0
-15600 -24000 0
-15400 -24000 0
-15200 -24000 0
-15000 -24000 0
-14800 -24000 0
-14600 -24000 0
-14400 -24000 0
-14200 -24000 0
-14000 -24000 0
-13800 -24000 0
-13600 -24000 0
-13400 -24000 0
-13200 -24000 0
-13000 -24000 0
-12800 -24000 0
-12600 -24000 0
-12400 -24000 0
-12200 -24000 0
-12000 -24000 0
-11800 -24000 0
-11600 -24000 0
-11400 -24000 0
-11200 -24000 0
-11000 -24000 0
-10800 -24000 0
-10600 -24000 0
-10400 -24000 0
-10200 -24000 0
-10000 -24000 0
-9800 -24000 0
-9600 -24000 0
-9400 -24000 0
-9200 -24000 0
-9000 -24000 0
-8800 -24000 0
-8600 -24000 0
-8400 -24000 0
-8200 -24000 0
-8000 -24000 0
-7800 -24000 0
-7600 -24000 0
-7400 -24000 0
-7200 -24000 0
-7000 -24000 0
-6800 -24000 0
-6600 -24000 0
-6400 -24000 0
-6200 -24000 0
-6000 -24000 0
-5800 -24000 0
-5600 -24000 0
-5400 -24000 0
-5200 -24000 0
-5000 -24000 0
-4800 -24000 0
-4600 -24000 0
-4400 -24000 0
-4200 -24000 0
-4000 -24000 0
-3800 -24000 0
-3600 -24000 0
-3400 -24000 0
-3200 -24000 0
-3000 -24000 0
-2800 -24000 0
-2600 -24000 0
-2400 -24000 0
-2200 -24000 0
-2000 -24000 0
-1800 -24000 0
-1600 -24000 0
-1400 -24000 0
-1200 -24000 0
-1000 -24000 0
-800 -24000 0
-600 -24000 0
-400 -24000 0
-200 -24000 0
0 -24000 0
200 -24000 0
400 -24000 0
600 -24000 0
800 -24000 0
1000 -24000 0
1200 -24000 0
1400 -24000 0
1600 -24000 0
1800 -24000 0
2000 -24000 0
2200 -24000 0
2400 -24000 0
2600 -24000 0
2800 -24000 0
3000 -24000 0
3200 -24000 0
3400 -24000 0
3600 -24000 0
3800 -24000 0
4000 -24000 0
4200 -24000 0
4400 -24000 0
4600 -24000 0
4800 -24000 0
5000 -24000 0
5200 -24000 0
5400 -24000 0
5600 -24000 0
5800 -24000 0
6000 -24000 0
6200 -24000 0
6400 -24000 0
6600 -24000 0
6800 -24000 0
7000 -24000 0
7200 -24000 0
7400 -24000 0
7600 -24000 0
7800 -24000 0
8000 -24000 0
8200 -24000 0
8400 -24000 0
8600 -24000 0
8800 -24000 0
9000 -24000 0
9200 -24000 0
9400 -24000 0
9600 -24000 0
9800 -24000 0
10000 -24000 0
10200 -24000 0
10400 -24000 0
10600 -24000 0
10800 -24000 0
11000 -24000 0
11200 -24000 0
11400 -24000 0
11600 -24000 0
11800 -24000 0
12000 -24000 0
12200 -24000 0
12400 -24000 0
12600 -24000 0
12800 -24000 0
13000 -24000 0
13200 -24000 0
13400 -24000 0
13600 -24000 0
13800 -24000 0
14000 -24000 0
14200 -24000 0
14400 -24000 0
14600 -24000 0
14800 -24000 0
15000 -24000 0
15200 -24000 0
15400 -24000 0
15600 -24000 0
15800 -24000 0
16000 -24000 0
16200 -24000 0
16400 -24000 0
16600 -24000 0
16800 -24000 0
17000 -24000 0
17200 -24000 0
17400 -24000 0
17600 -24000 0
17800 -24000 0
18000 -24000 0
18200 -24000 0
18400 -24000 0
18600 -24000 0
18800 -24000 0
19000 -24000 0
19200 -24000 0
19400 -24000 0
19600 -24000 0
19800 -24000 0
20000 -24000 0
20200 -24000 0
20400 -24000 0
20600 -24000 0
20800 -24000 0
21000 -24000 0
21200 -24000 0
21400 -24000 0
21600 -24000 0
21800 -24000 0
22000 -24000 0
22200 -24000 0
22400 -24000 0
22600 -24000 0
22800 -24000 0
23000 -24000 0
23200 -24000 0
23400 -24000 0
23600 -24000 0
23800 -24000 0
24000 -24000 0
24200 -24000 0
24400 -24000 0
24600 -24000 0
24800 -24000 0
25000 -24000 0
-25000 -23800 0
-24800 -23800 0
-24600 -23800 0
-24400 -23800 0
-24200 -23800 0
-24000 -23800 0
-23800 -23800 0
-23600 -23800 0
-23400 -23800 0
-23200 -23800 0
-23000 -23800 0
-22800 -23800 0
-22600 -23800 0
-22400 -23800 0
-22200 -23800 0
-22000 -23800 0
-21800 -23800 0
-21600 -23800 0
-21400 -23800 0
-21200 -23800 0
-21000 -23800 0
-20800 -23800 0
-20600 -23800 0
-20400 -23800 0
-20200 -23800 0
-20000 -23800 0
-19800 -23800 0
-19600 -23800 0
-19400 -23800 0
-19200 -23800 0
-19000 -23800 0
-18800 -23800 0
-18600 -23800 0
-18400 -23800 0
-18200 -23800 0
-18000 -23800 0
-17800 -23800 0
-17600 -23800 0
-17400 -23800 0
-17200 -23800 0
-17000 -23800 0
-16800 -23800 0
-16600 -23800 0
-16400 -23800 0
-16200 -23800 0
-16000 -23800 0
-15800 -23800 0
-15600 -23800 0
-15400 -23800 0
-15200 -23800 0
-15000 -23800 0
-14800 -23800 0
-14600 -23800 0
-14400 -23800 0
-14200 -23800 0
-14000 -23800 0
-13800 -23800 0
-13600 -23800 0
-13400 -23800 0
-13200 -23800 0
-13000 -23800 0
-12800 -23800 0
-12600 -23800 0
-12400 -23800 0
-12200 -23800 0
-12000 -23800 0
-11800 -23800 0
-11600 -23800 0
-11400 -23800 0
-11200 -23800 0
-11000 -23800 0
-10800 -23800 0
-10600 -23800 0
-10400 -23800 0
-10200 -23800 0
-10000 -23800 0
-9800 -23800 0
-9600 -23800 0
-9400 -23800 0
-9200 -23800 0
-9000 -23800 0
-8800 -23800 0
-8600 -23800 0
-8400 -23800 0
-8200 -23800 0
-8000 -23800 0
-7800 -23800 0
-7600 -23800 0
-7400 -23800 0
-7200 -23800 0
-7000 -23800 0
-6800 -23800 0
-6600 -23800 0
-6400 -23800 0
-6200 -23800 0
-6000 -23800 0
-5800 -23800 0
-5600 -23800 0
-5400 -23800 0
-5200 -23800 0
-5000 -23800 0
-4800 -23800 0
-4600 -23800 0
-4400 -23800 0
-4200 -23800 0
-4000 -23800 0
-3800 -23800 0
-3600 -23800 0
-3400 -23800 0
-3200 -23800 0
-3000 -23800 0
-2800 -23800 0
-2600 -23800 0
-2400 -23800 0
-2200 -23800 0
-2000 -23800 0
-1800 -23800 0
-1600 -23800 0
-1400 -23800 0
-1200 -23800 0
-1000 -23800 0
-800 -23800 0
-600 -23800 0
-400 -23800 0
-200 -23800 0
0 -23800 0
200 -23800 0
400 -23800 0
600 -23800 0
800 -23800 0
1000 -23800 0
1200 -23800 0
1400 -23800 0
1600 -23800 0
1800 -23800 0
2000 -23800 0
2200 -23800 0
2400 -23800 0
2600 -23800 0
2800 -23800 0
3000 -23800 0
3200 -23800 0
3400 -23800 0
3600 -23800 0
3800 -23800 0
4000 -23800 0
4200 -23800 0
4400 -23800 0
4600 -23800 0
4800 -23800 0
5000 -23800 0
5200 -23800 0
5400 -23800 0
5600 -23800 0
5800 -23800 0
6000 -23800 0
6200 -23800 0
6400 -23800 0
6600 -23800 0
6800 -23800 0
7000 -23800 0
7200 -23800 0
7400 -23800 0
7600 -23800 0
7800 -23800 0
8000 -23800 0
8200 -23800 0
8400 -23800 0
8600 -23800 0
8800 -23800 0
9000 -23800 0
9200 -23800 0
9400 -23800 0
9600 -23800 0
9800 -23800 0
10000 -23800 0
10200 -23800 0
10400 -23800 0
10600 -23800 0
10800 -23800 0
11000 -23800 0
11200 -23800 0
11400 -23800 0
11600 -23800 0
11800 -23800 0
12000 -23800 0
12200 -23800 0
12400 -23800 0
12600 -23800 0
12800 -23800 0
13000 -23800 0
13200 -23800 0
13400 -23800 0
13600 -23800 0
13800 -23800 0
14000 -23800 0
14200 -23800 0
14400 -23800 0
14600 -23800 0
14800 -23800 0
15000 -23800 0
15200 -23800 0
15400 -23800 0
15600 -23800 0
15800 -23800 0
16000 -23800 0
16200 -23800 0
16400 -23800 0
16600 -23800 0
16800 -23800 0
17000 -23800 0
17200 -23800 0
17400 -23800 0
17600 -23800 0
17800 -23800 0
18000 -23800 0
18200 -23800 0
18400 -23800 0
18600 -23800 0
18800 -23800 0
19000 -23800 0
19200 -23800 0
19400 -23800 0
19600 -23800 0
19800 -23800 0
20000 -23800 0
20200 -23800 0
20400 -23800 0
20600 -23800 0
20800 -23800 0
21000 -23800 0
21200 -23800 0
21400 -23800 0
21600 -23800 0
21800 -23800 0
22000 -23800 0
22200 -23800 0
22400 -23800 0
22600 -23800 0
22800 -23800 0
23000 -23800 0
23200 -23800 0
23400 -23800 0
23600 -23800 0
23800 -23800 0
24000 -23800 0
24200 -23800 0
24400 -23800 0
24600 -23800 0
24800 -23800 0
25000 -23800 0
-25000 -23600 0
-24800 -23600 0
-24600 -23600 0
-24400 -23600 0
-24200 -23600 0
-24000 -23600 0
-23800 -23600 0
-23600 -23600 0
-23400 -23600 0
-23200 -23600 0
-23000 -23600 0
-22800 -23600 0
-22600 -23600 0
-22400 -23600 0
-22200 -23600 0
-22000 -23600 0
-21800 -23600 0
-21600 -23600 0
-21400 -23600 0
-21200 -23600 0
-21000 -23600 0
-20800 -23600 0
-20600 -23600 0
-20400 -23600 0
-20200 -23600 0
-20000 -23600 0
-19800 -23600 0
-19600 -23600 0
-19400 -23600 0
-19200 -23600 0
-19000 -23600 0
-18800 -23600 0
-18600 -23600 0
-18400 -23600 0
-18200 -23600 0
-18000 -23600 0
-17800 -23600 0
-17600 -23600 0
-17400 -23600 0
-17200 -23600 0
-17000 -23600 0
-16800 -23600 0
-16600 -23600 0
-16400 -23600 0
-16200 -23600 0
-16000 -23600 0
-15800 -23600 0
-15600 -23600 0
-15400 -23600 0
-15200 -23600 0
-15000 -23600 0
-14800 -23600 0
-14600 -23600 0
-14400 -23600 0
-14200 -23600 0
-14000 -23600 0
-13800 -23600 0
-13600 -23600 0
-13400 -23600 0
-13200 -23600 0
-13000 -23600 0
-12800 -23600 0
-12600 -23600 0
-12400 -23600 0
-12200 -23600 0
-12000 -23600 0
-11800 -23600 0
-11600 -23600 0
-11400 -23600 0
-11200 -23600 0
-11000 -23600 0
-10800 -23600 0
-10600 -23600 0
-10400 -23600 0
-10200 -23600 0
-10000 -23600 0
-9800 -23600 0
-9600 -23600 0
-9400 -23600 0
-9200 -23600 0
-9000 -23600 0
-8800 -23600 0
-8600 -23600 0
-8400 -23600 0
-8200 -23600 0
-8000 -23600 0
-7800 -23600 0
-7600 -23600 0
-7400 -23600 0
-7200 -23600 0
-7000 -23600 0
-6800 -23600 0
-6600 -23600 0
-6400 -23600 0
-6200 -23600 0
-6000 -23600 0
-5800 -23600 0
-5600 -23600 0
-5400 -23600 0
-5200 -23600 0
-5000 -23600 0
-4800 -23600 0
-4600 -23600 0
-4400 -23600 0
-4200 -23600 0
-4000 -23600 0
-3800 -23600 0
-3600 -23600 0
-3400 -23600 0
-3200 -23600 0
-3000 -23600 0
-2800 -23600 0
-2600 -23600 0
-2400 -23600 0
-2200 -23600 0
-2000 -23600 0
-1800 -23600 0
-1600 -23600 0
-1400 -23600 0
-1200 -23600 0
-1000 -23600 0
-800 -23600 0
-600 -23600 0
-400 -23600 0
-200 -23600 0
0 -23600 0
200 -23600 0
400 -23600 0
600 -23600 0
800 -23600 0
1000 -23600 0
1200 -23600 0
1400 -23600 0
1600 -23600 0
1800 -23600 0
2000 -23600 0
2200 -23600 0
2400 -23600 0
2600 -23600 0
2800 -23600 0
3000 -23600 0
3200 -23600 0
3400 -23600 0
3600 -23600 0
3800 -23600 0
4000 -23600 0
4200 -23600 0
4400 -23600 0
4600 -23600 0
4800 -23600 0
5000 -23600 0
5200 -23600 0
5400 -23600 0
5600 -23600 0
5800 -23600 0
6000 -23600 0
6200 -23600 0
6400 -23600 0
6600 -23600 0
6800 -23600 0
7000 -23600 0
7200 -23600 0
7400 -23600 0
7600 -23600 0
7800 -23600 0
8000 -23600 0
8200 -23600 0
8400 -23600 0
8600 -23600 0
8800 -23600 0
9000 -23600 0
9200 -23600 0
9400 -23600 0
9600 -23600 0
9800 -23600 0
10000 -23600 0
10200 -23600 0
10400 -23600 0
10600 -23600 0
10800 -23600 0
11000 -23600 0
11200 -23600 0
11400 -23600 0
11600 -23600 0
11800 -23600 0
12000 -23600 0
12200 -23600 0
12400 -23600 0
12600 -23600 0
12800 -23600 0
13000 -23600 0
13200 -23600 0
13400 -23600 0
13600 -23600 0
13800 -23600 0
14000 -23600 0
14200 -23600 0
14400 -23600 0
14600 -23600 0
14800 -23600 0
15000 -23600 0
15200 -23600 0
15400 -23600 0
15600 -23600 0
15800 -23600 0
16000 -23600 0
16200 -23600 0
16400 -23600 0
16600 -23600 0
16800 -23600 0
17000 -23600 0
17200 -23600 0
17400 -23600 0
17600 -23600 0
17800 -23600 0
18000 -23600 0
18200 -23600 0
18400 -23600 0
18600 -23600 0
18800 -23600 0
19000 -23600 0
19200 -23600 0
19400 -23600 0
19600 -23600 0
19800 -23600 0
20000 -23600 0
20200 -23600 0
20400 -23600 0
20600 -23600 0
20800 -23600 0
21000 -23600 0
21200 -23600 0
21400 -23600 0
21600 -23600 0
21800 -23600 0
22000 -23600 0
22200 -23600 0
22400 -23600 0
22600 -23600 0
22800 -23600 0
23000 -23600 0
23200 -23600 0
23400 -23600 0
23600 -23600 0
23800 -23600 0
24000 -23600 0
24200 -23600 0
24400 -23600 0
24600 -23600 0
24800 -23600 0
25000 -23600 0
-25000 -23400 0
-24800 -23400 0
-24600 -23400 0
-24400 -23400 0
-24200 -23400 0
-24000 -23400 0
-23800 -23400 0
-23600 -23400 0
-23400 -23400 0
-23200 -23400 0
-23000 -23400 0
-22800 -23400 0
-22600 -23400 0
-22400 -23400 0
-22200 -23400 0
-22000 -23400 0
-21800 -23400 0
-21600 -23400 0
-21400 -23400 0
-21200 -23400 0
-21000 -23400 0
-20800 -23400 0
-20600 -23400 0
-20400 -23400 0
-20200 -23400 0
-20000 -23400 0
-19800 -23400 0
-19600 -23400 0
-19400 -23400 0
-19200 -23400 0
-19000 -23400 0
-18800 -23400 0
-18600 -23400 0
-18400 -23400 0
-18200 -23400 0
-18000 -23400 0
-17800 -23400 0
-17600 -23400 0
-17400 -23400 0
-17200 -23400 0
-17000 -23400 0
-16800 -23400 0
-16600 -23400 0
-16400 -23400 0
-16200 -23400 0
-16000 -23400 0
-15800 -23400 0
-15600 -23400 0
-15400 -23400 0
-15200 -23400 0
-15000 -23400 0
-14800 -23400 0
-14600 -23400 0
-14400 -23400 0
-14200 -23400 0
-14000 -23400 0
-13800 -23400 0
-13600 -23400 0
-13400 -23400 0
-13200 -23400 0
-13000 -23400 0
-12800 -23400 0
-12600 -23400 0
-12400 -23400 0
-12200 -23400 0
-12000 -23400 0
-11800 -23400 0
-11600 -23400 0
-11400 -23400 0
-11200 -23400 0
-11000 -23400 0
-10800 -23400 0
-10600 -23400 0
-10400 -23400 0
-10200 -23400 0
-10000 -23400 0
-9800 -23400 0
-9600 -23400 0
-9400 -23400 0
-9200 -23400 0
-9000 -23400 0
-8800 -23400 0
-8600 -23400 0
-8400 -23400 0
-8200 -23400 0
-8000 -23400 0
-7800 -23400 0
-7600 -23400 0
-7400 -23400 0
-7200 -23400 0
-7000 -23400 0
-6800 -23400 0
-6600 -23400 0
-6400 -23400 0
-6200 -23400 0
-6000 -23400 0
-5800 -23400 0
-5600 -23400 0
-5400 -23400 0
-5200 -23400 0
-5000 -23400 0
-4800 -23400 0
-4600 -23400 0
-4400 -23400 0
-4200 -23400 0
-4000 -23400 0
-3800 -23400 0
-3600 -23400 0
-3400 -23400 0
-3200 -23400 0
-3000 -23400 0
-2800 -23400 0
-2600 -23400 0
-2400 -23400 0
-2200 -23400 0
-2000 -23400 0
-1800 -23400 0
-1600 -23400 0
-1400 -23400 0
-1200 -23400 0
-1000 -23400 0
-800 -23400 0
-600 -23400 0
-400 -23400 0
-200 -23400 0
0 -23400 0
200 -23400 0
400 -23400 0
600 -23400 0
800 -23400 0
1000 -23400 0
1200 -23400 0
1400 -23400 0
1600 -23400 0
1800 -23400 0
2000 -23400 0
2200 -23400 0
2400 -23400 0
2600 -23400 0
2800 -23400 0
3000 -23400 0
3200 -23400 0
3400 -23400 0
3600 -23400 0
3800 -23400 0
4000 -23400 0
4200 -23400 0
4400 -23400 0
4600 -23400 0
4800 -23400 0
5000 -23400 0
5200 -23400 0
5400 -23400 0
5600 -23400 0
5800 -23400 0
6000 -23400 0
6200 -23400 0
6400 -23400 0
6600 -23400 0
6800 -23400 0
7000 -23400 0
7200 -23400 0
7400 -23400 0
7600 -23400 0
7800 -23400 0
8000 -23400 0
8200 -23400 0
8400 -23400 0
8600 -23400 0
8800 -23400 0
9000 -23400 0
9200 -23400 0
9400 -23400 0
9600 -23400 0
9800 -23400 0
10000 -23400 0
10200 -23400 0
10400 -23400 0
10600 -23400 0
10800 -23400 0
11000 -23400 0
11200 -23400 0
11400 -23400 0
11600 -23400 0
11800 -23400 0
12000 -23400 0
12200 -23400 0
12400 -23400 0
12600 -23400 0
12800 -23400 0
13000 -23400 0
13200 -23400 0
13400 -23400 0
13600 -23400 0
13800 -23400 0
14000 -23400 0
14200 -23400 0
14400 -23400 0
14600 -23400 0
14800 -23400 0
15000 -23400 0
15200 -23400 0
15400 -23400 0
15600 -23400 0
15800 -23400 0
16000 -23400 0
16200 -23400 0
16400 -23400 0
16600 -23400 0
16800 -23400 0
17000 -23400 0
17200 -23400 0
17400 -23400 0
17600 -23400 0
17800 -23400 0
18000 -23400 0
18200 -23400 0
18400 -23400 0
18600 -23400 0
18800 -23400 0
19000 -23400 0
19200 -23400 0
19400 -23400 0
19600 -23400 0
19800 -23400 0
20000 -23400 0
20200 -23400 0
20400 -23400 0
20600 -23400 0
20800 -23400 0
21000 -23400 0
21200 -23400 0
21400 -23400 0
21600 -23400 0
21800 -23400 0
22000 -23400 0
22200 -23400 0
22400 -23400 0
22600 -23400 0
22800 -23400 0
23000 -23400 0
23200 -23400 0
23400 -23400 0
23600 -23400 0
23800 -23400 0
24000 -23400 0
24200 -23400 0
24400 -23400 0
24600 -23400 0
24800 -23400 0
25000 -23400 0
-25000 -23200 0
-24800 -23200 0
-24600 -23200 0
-24400 -23200 0
-24200 -23200 0
-24000 -23200 0
-23800 -23200 0
-23600 -23200 0
-23400 -23200 0
-23200 -23200 0
-23000 -23200 0
-22800 -23200 0
-22600 -23200 0
-22400 -23200 0
-22200 -23200 0
-22000 -23200 0
-21800 -23200 0
-21600 -23200 0
-21400 -23200 0
-21200 -23200 0
-21000 -23200 0
-20800 -23200 0
-20600 -23200 0
-20400 -23200 0
-20200 -23200 0
-20000 -23200 0
-19800 -23200 0
-19600 -23200 0
-19400 -23200 0
-19200 -23200 0
-19000 -23200 0
-18800 -23200 0
-18600 -23200 0
-18400 -23200 0
-18200 -23200 0
-18000 -23200 0
-17800 -23200 0
-17600 -23200 0
-17400 -23200 0
-17200 -23200 0
-17000 -23200 0
-16800 -23200 0
-16600 -23200 0
-16400 -23200 0
-16200 -23200 0
-16000 -23200 0
-15800 -23200 0
-15600 -23200 0
-15400 -23200 0
-15200 -23200 0
-15000 -23200 0
-14800 -23200 0
-14600 -23200 0
-14400 -23200 0
-14200 -23200 0
-14000 -23200 0
-13800 -23200 0
-13600 -23200 0
-13400 -23200 0
-13200 -23200 0
-13000 -23200 0
-12800 -23200 0
-12600 -23200 0
-12400 -23200 0
-12200 -23200 0
-12000 -23200 0
-11800 -23200 0
-11600 -23200 0
-11400 -23200 0
-11200 -23200 0
-11000 -23200 0
-10800 -23200 0
-10600 -23200 0
-10400 -23200 0
-10200 -23200 0
-10000 -23200 0
-9800 -23200 0
-9600 -23200 0
-9400 -23200 0
-9200 -23200 0
-9000 -23200 0
-8800 -23200 0
-8600 -23200 0
-8400 -23200 0
-8200 -23200 0
-8000 -23200 0
-7800 -23200 0
-7600 -23200 0
-7400 -23200 0
-7200 -23200 0
-7000 -23200 0
-6800 -23200 0
-6600 -23200 0
-6400 -23200 0
-6200 -23200 0
-6000 -23200 0
-5800 -23200 0
-5600 -23200 0
-5400 -23200 0
-5200 -23200 0
-5000 -23200 0
-4800 -23200 0
-4600 -23200 0
-4400 -23200 0
-4200 -23200 0
-4000 -23200 0
-3800 -23200 0
-3600 -23200 0
-3400 -23200 0
-3200 -23200 0
-3000 -23200 0
-2800 -23200 0
-2600 -23200 0
-2400 -23200 0
-2200 -23200 0
-2000 -23200 0
-1800 -23200 0
-1600 -23200 0
-1400 -23200 0
-1200 -23200 0
-1000 -23200 0
-800 -23200 0
-600 -23200 0
-400 -23200 0
-200 -23200 0
0 -23200 0
200 -23200 0
400 -23200 0
600 -23200 0
800 -23200 0
1000 -23200 0
1200 -23200 0
1400 -23200 0
1600 -23200 0
1800 -23200 0
2000 -23200 0
2200 -23200 0
2400 -23200 0
2600 -23200 0
2800 -23200 0
3000 -23200 0
3200 -23200 0
3400 -23200 0
3600 -23200 0
3800 -23200 0
4000 -23200 0
4200 -23200 0
4400 -23200 0
4600 -23200 0
4800 -23200 0
5000 -23200 0
5200 -23200 0
5400 -23200 0
5600 -23200 0
5800 -23200 0
6000 -23200 0
6200 -23200 0
6400 -23200 0
6600 -23200 0
6800 -23200 0
7000 -23200 0
7200 -23200 0
7400 -23200 0
7600 -23200 0
7800 -23200 0
8000 -23200 0
8200 -23200 0
8400 -23200 0
8600 -23200 0
8800 -23200 0
9000 -23200 0
9200 -23200 0
9400 -23200 0
9600 -23200 0
9800 -23200 0
10000 -23200 0
10200 -23200 0
10400 -23200 0
10600 -23200 0
10800 -23200 0
11000 -23200 0
11200 -23200 0
11400 -23200 0
11600 -23200 0
11800 -23200 0
12000 -23200 0
12200 -23200 0
12400 -23200 0
12600 -23200 0
12800 -23200 0
13000 -23200 0
13200 -23200 0
13400 -23200 0
13600 -23200 0
13800 -23200 0
14000 -23200 0
14200 -23200 0
14400 -23200 0
14600 -23200 0
14800 -23200 0
15000 -23200 0
15200 -23200 0
15400 -23200 0
15600 -23200 0
15800 -23200 0
16000 -23200 0
16200 -23200 0
16400 -23200 0
16600 -23200 0
16800 -23200 0
17000 -23200 0
17200 -23200 0
17400 -23200 0
17600 -23200 0
17800 -23200 0
18000 -23200 0
18200 -23200 0
18400 -23200 0
18600 -23200 0
18800 -23200 0
19000 -23200 0
19200 -23200 0
19400 -23200 0
19600 -23200 0
19800 -23200 0
20000 -23200 0
20200 -23200 0
20400 -23200 0
20600 -23200 0
20800 -23200 0
21000 -23200 0
21200 -23200 0
21400 -23200 0
21600 -23200 0
21800 -23200 0
22000 -23200 0
22200 -23200 0
22400 -23200 0
22600 -23200 0
22800 -23200 0
23000 -23200 0
23200 -23200 0
23400 -23200 0
23600 -23200 0
23800 -23200 0
24000 -23200 0
24200 -23200 0
24400 -23200 0
24600 -23200 0
24800 -23200 0
25000 -23200 0
-25000 -23000 0
-24800 -23000 0
-24600 -23000 0
-24400 -23000 0
-24200 -23000 0
-24000 -23000 0
-23800 -23000 0
-23600 -23000 0
-23400 -23000 0
-23200 -23000 0
-23000 -23000 0
-22800 -23000 0
-22600 -23000 0
-22400 -23000 0
-22200 -23000 0
-22000 -23000 0
-21800 -23000 0
-21600 -23000 0
-21400 -23000 0
-21200 -23000 0
-21000 -23000 0
-20800 -23000 0
-20600 -23000 0
-20400 -23000 0
-20200 -23000 0
-20000 -23000 0
-19800 -23000 0
-19600 -23000 0
-19400 -23000 0
-19200 -23000 0
-19000 -23000 0
-18800 -23000 0
-18600 -23000 0
-18400 -23000 0
-18200 -23000 0
-18000 -23000 0
-17800 -23000 0
-17600 -23000 0
-17400 -23000 0
-17200 -23000 0
-17000 -23000 0
-16800 -23000 0
-16600 -23000 0
-16400 -23000 0
-16200 -23000 0
-16000 -23000 0
-15800 -23000 0
-15600 -23000 0
-15400 -23000 0
-15200 -23000 0
-15000 -23000 0
-14800 -23000 0
-14600 -23000 0
-14400 -23000 0
-14200 -23000 0
-14000 -23000 0
-13800 -23000 0
-13600 -23000 0
-13400 -23000 0
-13200 -23000 0
-13000 -23000 0
-12800 -23000 0
-12600 -23000 0
-12400 -23000 0
-12200 -23000 0
-12000 -23000 0
-11800 -23000 0
-11600 -23000 0
-11400 -23000 0
-11200 -23000 0
-11000 -23000 0
-10800 -23000 0
-10600 -23000 0
-10400 -23000 0
-10200 -23000 0
-10000 -23000 0
-9800 -23000 0
-9600 -23000 0
-9400 -23000 0
-9200 -23000 0
-9000 -23000 0
-8800 -23000 0
-8600 -23000 0
-8400 -23000 0
-8200 -23000 0
-8000 -23000 0
-7800 -23000 0
-7600 -23000 0
-7400 -23000 0
-7200 -23000 0
-7000 -23000 0
-6800 -23000 0
-6600 -23000 0
-6400 -23000 0
-6200 -23000 0
-6000 -23000 0
-5800 -23000 0
-5600 -23000 0
-5400 -23000 0
-5200 -23000 0
-5000 -23000 0
-4800 -23000 0
-4600 -23000 0
-4400 -23000 0
-4200 -23000 0
-4000 -23000 0
-3800 -23000 0
-3600 -23000 0
-3400 -23000 0
-3200 -23000 0
-3000 -23000 0
-2800 -23000 0
-2600 -23000 0
-2400 -23000 0
-2200 -23000 0
-2000 -23000 0
-1800 -23000 0
-1600 -23000 0
-1400 -23000 0
-1200 -23000 0
-1000 -23000 0
-800 -23000 0
-600 -23000 0
-400 -23000 0
-200 -23000 0
0 -23000 0
200 -23000 0
400 -23000 0
600 -23000 0
800 -23000 0
1000 -23000 0
1200 -23000 0
1400 -23000 0
1600 -23000 0
1800 -23000 0
2000 -23000 0
2200 -23000 0
2400 -23000 0
2600 -23000 0
2800 -23000 0
3000 -23000 0
3200 -23000 0
3400 -23000 0
3600 -23000 0
3800 -23000 0
4000 -23000 0
4200 -23000 0
4400 -23000 0
4600 -23000 0
4800 -23000 0
5000 -23000 0
5200 -23000 0
5400 -23000 0
5600 -23000 0
5800 -23000 0
6000 -23000 0
6200 -23000 0
6400 -23000 0
6600 -23000 0
6800 -23000 0
7000 -23000 0
7200 -23000 0
7400 -23000 0
7600 -23000 0
7800 -23000 0
8000 -23000 0
8200 -23000 0
8400 -23000 0
8600 -23000 0
8800 -23000 0
9000 -23000 0
9200 -23000 0
9400 -23000 0
9600 -23000 0
9800 -23000 0
10000 -23000 0
10200 -23000 0
10400 -23000 0
10600 -23000 0
10800 -23000 0
11000 -23000 0
11200 -23000 0
11400 -23000 0
11600 -23000 0
11800 -23000 0
12000 -23000 0
12200 -23000 0
12400 -23000 0
12600 -23000 0
12800 -23000 0
13000 -23000 0
13200 -23000 0
13400 -23000 0
13600 -23000 0
13800 -23000 0
14000 -23000 0
14200 -23000 0
14400 -23000 0
14600 -23000 0
14800 -23000 0
15000 -23000 0
15200 -23000 0
15400 -23000 0
15600 -23000 0
15800 -23000 0
16000 -23000 0
16200 -23000 0
16400 -23000 0
16600 -23000 0
16800 -23000 0
17000 -23000 0
17200 -23000 0
17400 -23000 0
17600 -23000 0
17800 -23000 0
18000 -23000 0
18200 -23000 0
18400 -23000 0
18600 -23000 0
18800 -23000 0
19000 -23000 0
19200 -23000 0
19400 -23000 0
19600 -23000 0
19800 -23000 0
20000 -23000 0
20200 -23000 0
20400 -23000 0
20600 -23000 0
20800 -23000 0
21000 -23000 0
21200 -23000 0
21400 -23000 0
21600 -23000 0
21800 -23000 0
22000 -23000 0
22200 -23000 0
22400 -23000 0
22600 -23000 0
22800 -23000 0
23000 -23000 0
23200 -23000 0
23400 -23000 0
23600 -23000 0
23800 -23000 0
24000 -23000 0
24200 -23000 0
24400 -23000 0
24600 -23000 0
24800 -23000 0
25000 -23000 0
-25000 -22800 0
-24800 -22800 0
-24600 -22800 0
-24400 -22800 0
-24200 -22800 0
-24000 -22800 0
-23800 -22800 0
-23600 -22800 0
-23400 -22800 0
-23200 -22800 0
-23000 -22800 0
-22800 -22800 0
-22600 -22800 0
-22400 -22800 0
-22200 -22800 0
-22000 -22800 0
-21800 -22800 0
-21600 -22800 0
-21400 -22800 0
-21200 -22800 0
-21000 -22800 0
-20800 -22800 0
-20600 -22800 0
-20400 -22800 0
-20200 -22800 0
-20000 -22800 0
-19800 -22800 0
-19600 -22800 0
-19400 -22800 0
-19200 -22800 0
-19000 -22800 0
-18800 -22800 0
-18600 -22800 0
-18400 -22800 0
-18200 -22800 0
-18000 -22800 0
-17800 -22800 0
-17600 -22800 0
-17400 -22800 0
-17200 -22800 0
-17000 -22800 0
-16800 -22800 0
-16600 -22800 0
-16400 -22800 0
-16200 -22800 0
-16000 -22800 0
-15800 -22800 0
-15600 -22800 0
-15400 -22800 0
-15200 -22800 0
-15000 -22800 0
-14800 -22800 0
-14600 -22800 0
-14400 -22800 0
-14200 -22800 0
-14000 -22800 0
-13800 -22800 0
-13600 -22800 0
-13400 -22800 0
-13200 -22800 0
-13000 -22800 0
-12800 -22800 0
-12600 -22800 0
-12400 -22800 0
-12200 -22800 0
-12000 -22800 0
-11800 -22800 0
-11600 -22800 0
-11400 -22800 0
-11200 -22800 0
-11000 -22800 0
-10800 -22800 0
-10600 -22800 0
-10400 -22800 0
-10200 -22800 0
-10000 -22800 0
-9800 -22800 0
-9600 -22800 0
-9400 -22800 0
-9200 -22800 0
-9000 -22800 0
-8800 -22800 0
-8600 -22800 0
-8400 -22800 0
-8200 -22800 0
-8000 -22800 0
-7800 -22800 0
-7600 -22800 0
-7400 -22800 0
-7200 -22800 0
-7000 -22800 0
-6800 -22800 0
-6600 -22800 0
-6400 -22800 0
-6200 -22800 0
-6000 -22800 0
-5800 -22800 0
-5600 -22800 0
-5400 -22800 0
-5200 -22800 0
-5000 -22800 0
-4800 -22800 0
-4600 -22800 0
-4400 -22800 0
-4200 -22800 0
-4000 -22800 0
-3800 -22800 0
-3600 -22800 0
-3400 -22800 0
-3200 -22800 0
-3000 -22800 0
-2800 -22800 0
-2600 -22800 0
-2400 -22800 0
-2200 -22800 0
-2000 -22800 0
-1800 -22800 0
-1600 -22800 0
-1400 -22800 0
-1200 -22800 0
-1000 -22800 0
-800 -22800 0
-600 -22800 0
-400 -22800 0
-200 -22800 0
0 -22800 0
200 -22800 0
400 -22800 0
600 -22800 0
800 -22800 0
1000 -22800 0
1200 -22800 0
1400 -22800 0
1600 -22800 0
1800 -22800 0
2000 -22800 0
2200 -22800 0
2400 -22800 0
2600 -22800 0
2800 -22800 0
3000 -22800 0
3200 -22800 0
3400 -22800 0
3600 -22800 0
3800 -22800 0
4000 -22800 0
4200 -22800 0
4400 -22800 0
4600 -22800 0
4800 -22800 0
5000 -22800 0
5200 -22800 0
5400 -22800 0
5600 -22800 0
5800 -22800 0
6000 -22800 0
6200 -22800 0
6400 -22800 0
6600 -22800 0
6800 -22800 0
7000 -22800 0
7200 -22800 0
7400 -22800 0
7600 -22800 0
7800 -22800 0
8000 -22800 0
8200 -22800 0
8400 -22800 0
8600 -22800 0
8800 -22800 0
9000 -22800 0
9200 -22800 0
9400 -22800 0
9600 -22800 0
9800 -22800 0
10000 -22800 0
10200 -22800 0
10400 -22800 0
10600 -22800 0
10800 -22800 0
11000 -22800 0
11200 -22800 0
11400 -22800 0
11600 -22800 0
11800 -22800 0
12000 -22800 0
12200 -22800 0
12400 -22800 0
12600 -22800 0
12800 -22800 0
13000 -22800 0
13200 -22800 0
13400 -22800 0
13600 -22800 0
13800 -22800 0
14000 -22800 0
14200 -22800 0
14400 -22800 0
14600 -22800 0
14800 -22800 0
15000 -22800 0
15200 -22800 0
15400 -22800 0
15600 -22800 0
15800 -22800 0
16000 -22800 0
16200 -22800 0
16400 -22800 0
16600 -22800 0
16800 -22800 0
17000 -22800 0
17200 -22800 0
17400 -22800 0
17600 -22800 0
17800 -22800 0
18000 -22800 0
18200 -22800 0
18400 -22800 0
18600 -22800 0
18800 -22800 0
19000 -22800 0
19200 -22800 0
19400 -22800 0
19600 -22800 0
19800 -22800 0
20000 -22800 0
20200 -22800 0
20400 -22800 0
20600 -22800 0
20800 -22800 0
21000 -22800 0
21200 -22800 0
21400 -22800 0
21600 -22800 0
21800 -22800 0
22000 -22800 0
22200 -22800 0
22400 -22800 0
22600 -22800 0
22800 -22800 0
23000 -22800 0
23200 -22800 0
23400 -22800 0
23600 -22800 0
23800 -22800 0
24000 -22800 0
24200 -22800 0
24400 -22800 0
24600 -22800 0
24800 -22800 0
25000 -22800 0
-25000 -22600 0
-24800 -22600 0
-24600 -22600 0
-24400 -22600 0
-24200 -22600 0
-24000 -22600 0
-23800 -22600 0
-23600 -22600 0
-23400 -22600 0
-23200 -22600 0
-23000 -22600 0
-22800 -22600 0
-22600 -22600 0
-22400 -22600 0
-22200 -22600 0
-22000 -22600 0
-21800 -22600 0
-21600 -22600 0
-21400 -22600 0
-21200 -22600 0
-21000 -22600 0
-20800 -22600 0
-20600 -22600 0
-20400 -22600 0
-20200 -22600 0
-20000 -22600 0
-19800 -22600 0
-19600 -22600 0
-19400 -22600 0
-19200 -22600 0
-19000 -22600 0
-18800 -22600 0
-18600 -22600 0
-18400 -22600 0
-18200 -22600 0
-18000 -22600 0
-17800 -22600 0
-17600 -22600 0
-17400 -22600 0
-17200 -22600 0
-17000 -22600 0
-16800 -22600 0
-16600 -22600 0
-16400 -22600 0
-16200 -22600 0
-16000 -22600 0
-15800 -22600 0
-15600 -22600 0
-15400 -22600 0
-15200 -22600 0
-15000 -22600 0
-14800 -22600 0
-14600 -22600 0
-14400 -22600 0
-14200 -22600 0
-14000 -22600 0
-13800 -22600 0
-13600 -22600 0
-13400 -22600 0
-13200 -22600 0
-13000 -22600 0
-12800 -22600 0
-12600 -22600 0
-12400 -22600 0
-12200 -22600 0
-12000 -22600 0
-11800 -22600 0
-11600 -22600 0
-11400 -22600 0
-11200 -22600 0
-11000 -22600 0
-10800 -22600 0
-10600 -22600 0
-10400 -22600 0
-10200 -22600 0
-10000 -22600 0
-9800 -22600 0
-9600 -22600 0
-9400 -22600 0
-9200 -22600 0
-9000 -22600 0
-8800 -22600 0
-8600 -22600 0
-8400 -22600 0
-8200 -22600 0
-8000 -22600 0
-7800 -22600 0
-7600 -22600 0
-7400 -22600 0
-7200 -22600 0
-7000 -22600 0
-6800 -22600 0
-6600 -22600 0
-6400 -22600 0
-6200 -22600 0
-6000 -22600 0
-5800 -22600 0
-5600 -22600 0
-5400 -22600 0
-5200 -22600 0
-5000 -22600 0
-4800 -22600 0
-4600 -22600 0
-4400 -22600 0
-4200 -22600 0
-4000 -22600 0
-3800 -22600 0
-3600 -22600 0
-3400 -22600 0
-3200 -22600 0
-3000 -22600 0
-2800 -22600 0
-2600 -22600 0
-2400 -22600 0
-2200 -22600 0
-2000 -22600 0
-1800 -22600 0
-1600 -22600 0
-1400 -22600 0
-1200 -22600 0
-1000 -22600 0
-800 -22600 0
-600 -22600 0
-400 -22600 0
-200 -22600 0
0 -22600 0
200 -22600 0
400 -22600 0
600 -22600 0
800 -22600 0
1000 -22600 0
1200 -22600 0
1400 -22600 0
1600 -22600 0
1800 -22600 0
2000 -22600 0
2200 -22600 0
2400 -22600 0
2600 -22600 0
2800 -22600 0
3000 -22600 0
3200 -22600 0
3400 -22600 0
3600 -22600 0
3800 -22600 0
4000 -22600 0
4200 -22600 0
4400 -22600 0
4600 -22600 0
4800 -22600 0
5000 -22600 0
5200 -22600 0
5400 -22600 0
5600 -22600 0
5800 -22600 0
6000 -22600 0
6200 -22600 0
6400 -22600 0
6600 -22600 0
6800 -22600 0
7000 -22600 0
7200 -22600 0
7400 -22600 0
7600 -22600 0
7800 -22600 0
8000 -22600 0
8200 -22600 0
8400 -22600 0
8600 -22600 0
8800 -22600 0
9000 -22600 0
9200 -22600 0
9400 -22600 0
9600 -22600 0
9800 -22600 0
10000 -22600 0
10200 -22600 0
10400 -22600 0
10600 -22600 0
10800 -22600 0
11000 -22600 0
11200 -22600 0
11400 -22600 0
11600 -22600 0
11800 -22600 0
12000 -22600 0
12200 -22600 0
12400 -22600 0
12600 -22600 0
12800 -22600 0
13000 -22600 0
13200 -22600 0
13400 -22600 0
13600 -22600 0
13800 -22600 0
14000 -22600 0
14200 -22600 0
14400 -22600 0
14600 -22600 0
14800 -22600 0
15000 -22600 0
15200 -22600 0
15400 -22600 0
15600 -22600 0
15800 -22600 0
16000 -22600 0
16200 -22600 0
16400 -22600 0
16600 -22600 0
16800 -22600 0
17000 -22600 0
17200 -22600 0
17400 -22600 0
17600 -22600 0
17800 -22600 0
18000 -22600 0
18200 -22600 0
18400 -22600 0
18600 -22600 0
18800 -22600 0
19000 -22600 0
19200 -22600 0
19400 -22600 0
19600 -22600 0
19800 -22600 0
20000 -22600 0
20200 -22600 0
20400 -22600 0
20600 -22600 0
20800 -22600 0
21000 -22600 0
21200 -22600 0
21400 -22600 0
21600 -22600 0
21800 -22600 0
22000 -22600 0
22200 -22600 0
22400 -22600 0
22600 -22600 0
22800 -22600 0
23000 -22600 0
23200 -22600 0
23400 -22600 0
23600 -22600 0
23800 -22600 0
24000 -22600 0
24200 -22600 0
24400 -22600 0
24600 -22600 0
24800 -22600 0
25000 -22600 0
-25000 -22400 0
-24800 -22400 0
-24600 -22400 0
-24400 -22400 0
-24200 -22400 0
-24000 -22400 0
-23800 -22400 0
-23600 -22400 0
-23400 -22400 0
-23200 -22400 0
-23000 -22400 0
-22800 -22400 0
-22600 -22400 0
-22400 -22400 0
-22200 -22400 0
-22000 -22400 0
-21800 -22400 0
-21600 -22400 0
-21400 -22400 0
-21200 -22400 0
-21000 -22400 0
-20800 -22400 0
-20600 -22400 0
-20400 -22400 0
-20200 -22400 0
-20000 -22400 0
-19800 -22400 0
-19600 -22400 0
-19400 -22400 0
-19200 -22400 0
-19000 -22400 0
-18800 -22400 0
-18600 -22400 0
-18400 -22400 0
-18200 -22400 0
-18000 -22400 0
-17800 -22400 0
-17600 -22400 0
-17400 -22400 0
-17200 -22400 0
-17000 -22400 0
-16800 -22400 0
-16600 -22400 0
-16400 -22400 0
-16200 -22400 0
-16000 -22400 0
-15800 -22400 0
-15600 -22400 0
-15400 -22400 0
-15200 -22400 0
-15000 -22400 0
-14800 -22400 0
-14600 -22400 0
-14400 -22400 0
-14200 -22400 0
-14000 -22400 0
-13800 -22400 0
-13600 -22400 0
-13400 -22400 0
-13200 -22400 0
-13000 -22400 0
-12800 -22400 0
-12600 -22400 0
-12400 -22400 0
-12200 -22400 0
-12000 -22400 0
-11800 -22400 0
-11600 -22400 0
-11400 -22400 0
-11200 -22400 0
-11000 -22400 0
-10800 -22400 0
-10600 -22400 0
-10400 -22400 0
-10200 -22400 0
-10000 -22400 0
-9800 -22400 0
-9600 -22400 0
-9400 -22400 0
-9200 -22400 0
-9000 -22400 0
-8800 -22400 0
-8600 -22400 0
-8400 -22400 0
-8200 -22400 0
-8000 -22400 0
-7800 -22400 0
-7600 -22400 0
-7400 -22400 0
-7200 -22400 0
-7000 -22400 0
-6800 -22400 0
-6600 -22400 0
-6400 -22400 0
-6200 -22400 0
-6000 -22400 0
-5800 -22400 0
-5600 -22400 0
-5400 -22400 0
-5200 -22400 0
-5000 -22400 0
-4800 -22400 0
-4600 -22400 0
-4400 -22400 0
-4200 -22400 0
-4000 -22400 0
-3800 -22400 0
-3600 -22400 0
-3400 -22400 0
-3200 -22400 0
-3000 -22400 0
-2800 -22400 0
-2600 -22400 0
-2400 -22400 0
-2200 -22400 0
-2000 -22400 0
-1800 -22400 0
-1600 -22400 0
-1400 -22400 0
-1200 -22400 0
-1000 -22400 0
-800 -22400 0
-600 -22400 0
-400 -22400 0
-200 -22400 0
0 -22400 0
200 -22400 0
400 -22400 0
600 -22400 0
800 -22400 0
1000 -22400 0
1200 -22400 0
1400 -22400 0
1600 -22400 0
1800 -22400 0
2000 -22400 0
2200 -22400 0
2400 -22400 0
2600 -22400 0
2800 -22400 0
3000 -22400 0
3200 -22400 0
3400 -22400 0
3600 -22400 0
3800 -22400 0
4000 -22400 0
4200 -22400 0
4400 -22400 0
4600 -22400 0
4800 -22400 0
5000 -22400 0
5200 -22400 0
5400 -22400 0
5600 -22400 0
5800 -22400 0
6000 -22400 0
6200 -22400 0
6400 -22400 0
6600 -22400 0
6800 -22400 0
7000 -22400 0
7200 -22400 0
7400 -22400 0
7600 -22400 0
7800 -22400 0
8000 -22400 0
8200 -22400 0
8400 -22400 0
8600 -22400 0
8800 -22400 0
9000 -22400 0
9200 -22400 0
9400 -22400 0
9600 -22400 0
9800 -22400 0
10000 -22400 0
10200 -22400 0
10400 -22400 0
10600 -22400 0
10800 -22400 0
11000 -22400 0
11200 -22400 0
11400 -22400 0
11600 -22400 0
11800 -22400 0
12000 -22400 0
12200 -22400 0
12400 -22400 0
12600 -22400 0
12800 -22400 0
13000 -22400 0
13200 -22400 0
13400 -22400 0
13600 -22400 0
13800 -22400 0
14000 -22400 0
14200 -22400 0
14400 -22400 0
14600 -22400 0
14800 -22400 0
15000 -22400 0
15200 -22400 0
15400 -22400 0
15600 -22400 0
15800 -22400 0
16000 -22400 0
16200 -22400 0
16400 -22400 0
16600 -22400 0
16800 -22400 0
17000 -22400 0
17200 -22400 0
17400 -22400 0
17600 -22400 0
17800 -22400 0
18000 -22400 0
18200 -22400 0
18400 -22400 0
18600 -22400 0
18800 -22400 0
19000 -22400 0
19200 -22400 0
19400 -22400 0
19600 -22400 0
19800 -22400 0
20000 -22400 0
20200 -22400 0
20400 -22400 0
20600 -22400 0
20800 -22400 0
21000 -22400 0
21200 -22400 0
21400 -22400 0
21600 -22400 0
21800 -22400 0
22000 -22400 0
22200 -22400 0
22400 -22400 0
22600 -22400 0
22800 -22400 0
23000 -22400 0
23200 -22400 0
23400 -22400 0
23600 -22400 0
23800 -22400 0
24000 -22400 0
24200 -22400 0
24400 -22400 0
24600 -22400 0
24800 -22400 0
25000 -22400 0
-25000 -22200 0
-24800 -22200 0
-24600 -22200 0
-24400 -22200 0
-24200 -22200 0
-24000 -22200 0
-23800 -22200 0
-23600 -22200 0
-23400 -22200 0
-23200 -22200 0
-23000 -22200 0
-22800 -22200 0
-22600 -22200 0
-22400 -22200 0
-22200 -22200 0
-22000 -22200 0
-21800 -22200 0
-21600 -22200 0
-21400 -22200 0
-21200 -22200 0
-21000 -22200 0
-20800 -22200 0
-20600 -22200 0
-20400 -22200 0
-20200 -22200 0
-20000 -22200 0
-19800 -22200 0
-19600 -22200 0
-19400 -22200 0
-19200 -22200 0
-19000 -22200 0
-18800 -22200 0
-18600 -22200 0
-18400 -22200 0
-18200 -22200 0
-18000 -22200 0
-17800 -22200 0
-17600 -22200 0
-17400 -22200 0
-17200 -22200 0
-17000 -22200 0
-16800 -22200 0
-16600 -22200 0
-16400 -22200 0
-16200 -22200 0
-16000 -22200 0
-15800 -22200 0
-15600 -22200 0
-15400 -22200 0
-15200 -22200 0
-15000 -22200 0
-14800 -22200 0
-14600 -22200 0
-14400 -22200 0
-14200 -22200 0
-14000 -22200 0
-13800 -22200 0
-13600 -22200 0
-13400 -22200 0
-13200 -22200 0
-13000 -22200 0
-12800 -22200 0
-12600 -22200 0
-12400 -22200 0
-12200 -22200 0
-12000 -22200 0
-11800 -22200 0
-11600 -22200 0
-11400 -22200 0
-11200 -22200 0
-11000 -22200 0
-10800 -22200 0
-10600 -22200 0
-10400 -22200 0
-10200 -22200 0
-10000 -22200 0
-9800 -22200 0
-9600 -22200 0
-9400 -22200 0
-9200 -22200 0
-9000 -22200 0
-8800 -22200 0
-8600 -22200 0
-8400 -22200 0
-8200 -22200 0
-8000 -22200 0
-7800 -22200 0
-7600 -22200 0
-7400 -22200 0
-7200 -22200 0
-7000 -22200 0
-6800 -22200 0
-6600 -22200 0
-6400 -22200 0
-6200 -22200 0
-6000 -22200 0
-5800 -22200 0
-5600 -22200 0
-5400 -22200 0
-5200 -22200 0
-5000 -22200 0
-4800 -22200 0
-4600 -22200 0
-4400 -22200 0
-4200 -22200 0
-4000 -22200 0
-3800 -22200 0
-3600 -22200 0
-3400 -22200 0
-3200 -22200 0
-3000 -22200 0
-2800 -22200 0
-2600 -22200 0
-2400 -22200 0
-2200 -22200 0
-2000 -22200 0
-1800 -22200 0
-1600 -22200 0
-1400 -22200 0
-1200 -22200 0
-1000 -22200 0
-800 -22200 0
-600 -22200 0
-400 -22200 0
-200 -22200 0
0 -22200 0
200 -22200 0
400 -22200 0
600 -22200 0
800 -22200 0
1000 -22200 0
1200 -22200 0
1400 -22200 0
1600 -22200 0
1800 -22200 0
2000 -22200 0
2200 -22200 0
2400 -22200 0
2600 -22200 0
2800 -22200 0
3000 -22200 0
3200 -22200 0
3400 -22200 0
3600 -22200 0
3800 -22200 0
4000 -22200 0
4200 -22200 0
4400 -22200 0
4600 -22200 0
4800 -22200 0
5000 -22200 0
5200 -22200 0
5400 -22200 0
5600 -22200 0
5800 -22200 0
6000 -22200 0
6200 -22200 0
6400 -22200 0
6600 -22200 0
6800 -22200 0
7000 -22200 0
7200 -22200 0
7400 -22200 0
7600 -22200 0
7800 -22200 0
8000 -22200 0
8200 -22200 0
8400 -22200 0
8600 -22200 0
8800 -22200 0
9000 -22200 0
9200 -22200 0
9400 -22200 0
9600 -22200 0
9800 -22200 0
10000 -22200 0
10200 -22200 0
10400 -22200 0
10600 -22200 0
10800 -22200 0
11000 -22200 0
11200 -22200 0
11400 -22200 0
11600 -22200 0
11800 -22200 0
12000 -22200 0
12200 -22200 0
12400 -22200 0
12600 -22200 0
12800 -22200 0
13000 -22200 0
13200 -22200 0
13400 -22200 0
13600 -22200 0
13800 -22200 0
14000 -22200 0
14200 -22200 0
14400 -22200 0
14600 -22200 0
14800 -22200 0
15000 -22200 0
15200 -22200 0
15400 -22200 0
15600 -22200 0
15800 -22200 0
16000 -22200 0
16200 -22200 0
16400 -22200 0
16600 -22200 0
16800 -22200 0
17000 -22200 0
17200 -22200 0
17400 -22200 0
17600 -22200 0
17800 -22200 0
18000 -22200 0
18200 -22200 0
18400 -22200 0
18600 -22200 0
18800 -22200 0
19000 -22200 0
19200 -22200 0
19400 -22200 0
19600 -22200 0
19800 -22200 0
20000 -22200 0
20200 -22200 0
20400 -22200 0
20600 -22200 0
20800 -22200 0
21000 -22200 0
21200 -22200 0
21400 -22200 0
21600 -22200 0
21800 -22200 0
22000 -22200 0
22200 -22200 0
22400 -22200 0
22600 -22200 0
22800 -22200 0
23000 -22200 0
23200 -22200 0
23400 -22200 0
23600 -22200 0
23800 -22200 0
24000 -22200 0
24200 -22200 0
24400 -22200 0
24600 -22200 0
24800 -22200 0
25000 -22200 0
-25000 -22000 0
-24800 -22000 0
-24600 -22000 0
-24400 -22000 0
-24200 -22000 0
-24000 -22000 0
-23800 -22000 0
-23600 -22000 0
-23400 -22000 0
-23200 -22000 0
-23000 -22000 0
-22800 -22000 0
-22600 -22000 0
-22400 -22000 0
-22200 -22000 0
-22000 -22000 0
-21800 -22000 0
-21600 -22000 0
-21400 -22000 0
-21200 -22000 0
-21000 -22000 0
-20800 -22000 0
-20600 -22000 0
-20400 -22000 0
-20200 -22000 0
-20000 -22000 0
-19800 -22000 0
-19600 -22000 0
-19400 -22000 0
-19200 -22000 0
-19000 -22000 0
-18800 -22000 0
-18600 -22000 0
-18400 -22000 0
-18200 -22000 0
-18000 -22000 0
-17800 -22000 0
-17600 -22000 0
-17400 -22000 0
-17200 -22000 0
-17000 -22000 0
-16800 -22000 0
-16600 -22000 0
-16400 -22000 0
-16200 -22000 0
-16000 -22000 0
-15800 -22000 0
-15600 -22000 0
-15400 -22000 0
-15200 -22000 0
-15000 -22000 0
-14800 -22000 0
-14600 -22000 0
-14400 -22000 0
-14200 -22000 0
-14000 -22000 0
-13800 -22000 0
-13600 -22000 0
-13400 -22000 0
-13200 -22000 0
-13000 -22000 0
-12800 -22000 0
-12600 -22000 0
-12400 -22000 0
-12200 -22000 0
-12000 -22000 0
-11800 -22000 0
-11600 -22000 0
-11400 -22000 0
-11200 -22000 0
-11000 -22000 0
-10800 -22000 0
-10600 -22000 0
-10400 -22000 0
-10200 -22000 0
-10000 -22000 0
-9800 -22000 0
-9600 -22000 0
-9400 -22000 0
-9200 -22000 0
-9000 -22000 0
-8800 -22000 0
-8600 -22000 0
-8400 -22000 0
-8200 -22000 0
-8000 -22000 0
-7800 -22000 0
-7600 -22000 0
-7400 -22000 0
-7200 -22000 0
-7000 -22000 0
-6800 -22000 0
-6600 -22000 0
-6400 -22000 0
-6200 -22000 0
-6000 -22000 0
-5800 -22000 0
-5600 -22000 0
-5400 -22000 0
-5200 -22000 0
-5000 -22000 0
-4800 -22000 0
-4600 -22000 0
-4400 -22000 0
-4200 -22000 0
-4000 -22000 0
-3800 -22000 0
-3600 -22000 0
-3400 -22000 0
-3200 -22000 0
-3000 -22000 0
-2800 -22000 0
-2600 -22000 0
-2400 -22000 0
-2200 -22000 0
-2000 -22000 0
-1800 -22000 0
-1600 -22000 0
-1400 -22000 0
-1200 -22000 0
-1000 -22000 0
-800 -22000 0
-600 -22000 0
-400 -22000 0
-200 -22000 0
0 -22000 0
200 -22000 0
400 -22000 0
600 -22000 0
800 -22000 0
1000 -22000 0
1200 -22000 0
1400 -22000 0
1600 -22000 0
1800 -22000 0
2000 -22000 0
2200 -22000 0
2400 -22000 0
2600 -22000 0
2800 -22000 0
3000 -22000 0
3200 -22000 0
3400 -22000 0
3600 -22000 0
3800 -22000 0
4000 -22000 0
4200 -22000 0
4400 -22000 0
4600 -22000 0
4800 -22000 0
5000 -22000 0
5200 -22000 0
5400 -22000 0
5600 -22000 0
5800 -22000 0
6000 -22000 0
6200 -22000 0
6400 -22000 0
6600 -22000 0
6800 -22000 0
7000 -22000 0
7200 -22000 0
7400 -22000 0
7600 -22000 0
7800 -22000 0
8000 -22000 0
8200 -22000 0
8400 -22000 0
8600 -22000 0
8800 -22000 0
9000 -22000 0
9200 -22000 0
9400 -22000 0
9600 -22000 0
9800 -22000 0
10000 -22000 0
10200 -22000 0
10400 -22000 0
10600 -22000 0
10800 -22000 0
11000 -22000 0
11200 -22000 0
11400 -22000 0
11600 -22000 0
11800 -22000 0
12000 -22000 0
12200 -22000 0
12400 -22000 0
12600 -22000 0
12800 -22000 0
13000 -22000 0
13200 -22000 0
13400 -22000 0
13600 -22000 0
13800 -22000 0
14000 -22000 0
14200 -22000 0
14400 -22000 0
14600 -22000 0
14800 -22000 0
15000 -22000 0
15200 -22000 0
15400 -22000 0
15600 -22000 0
15800 -22000 0
16000 -22000 0
16200 -22000 0
16400 -22000 0
16600 -22000 0
16800 -22000 0
17000 -22000 0
17200 -22000 0
17400 -22000 0
17600 -22000 0
17800 -22000 0
18000 -22000 0
18200 -22000 0
18400 -22000 0
18600 -22000 0
18800 -22000 0
19000 -22000 0
19200 -22000 0
19400 -22000 0
19600 -22000 0
19800 -22000 0
20000 -22000 0
20200 -22000 0
20400 -22000 0
20600 -22000 0
20800 -22000 0
21000 -22000 0
21200 -22000 0
21400 -22000 0
21600 -22000 0
21800 -22000 0
22000 -22000 0
22200 -22000 0
22400 -22000 0
22600 -22000 0
22800 -22000 0
23000 -22000 0
23200 -22000 0
23400 -22000 0
23600 -22000 0
23800 -22000 0
24000 -22000 0
24200 -22000 0
24400 -22000 0
24600 -22000 0
24800 -22000 0
25000 -22000 0
-25000 -21800 0
-24800 -21800 0
-24600 -21800 0
-24400 -21800 0
-24200 -21800 0
-24000 -21800 0
-23800 -21800 0
-23600 -21800 0
-23400 -21800 0
-23200 -21800 0
-23000 -21800 0
-22800 -21800 0
-22600 -21800 0
-22400 -21800 0
-22200 -21800 0
-22000 -21800 0
-21800 -21800 0
-21600 -21800 0
-21400 -21800 0
-21200 -21800 0
-21000 -21800 0
-20800 -21800 0
-20600 -21800 0
-20400 -21800 0
-20200 -21800 0
-20000 -21800 0
-19800 -21800 0
-19600 -21800 0
-19400 -21800 0
-19200 -21800 0
-19000 -21800 0
-18800 -21800 0
-18600 -21800 0
-18400 -21800 0
-18200 -21800 0
-18000 -21800 0
-17800 -21800 0
-17600 -21800 0
-17400 -21800 0
-17200 -21800 0
-17000 -21800 0
-16800 -21800 0
-16600 -21800 0
-16400 -21800 0
-16200 -21800 0
-16000 -21800 0
-15800 -21800 0
-15600 -21800 0
-15400 -21800 0
-15200 -21800 0
-15000 -21800 0
-14800 -21800 0
-14600 -21800 0
-14400 -21800 0
-14200 -21800 0
-14000 -21800 0
-13800 -21800 0
-13600 -21800 0
-13400 -21800 0
-13200 -21800 0
-13000 -21800 0
-12800 -21800 0
-12600 -21800 0
-12400 -21800 0
-12200 -21800 0
-12000 -21800 0
-11800 -21800 0
-11600 -21800 0
-11400 -21800 0
-11200 -21800 0
-11000 -21800 0
-10800 -21800 0
-10600 -21800 0
-10400 -21800 0
-10200 -21800 0
-10000 -21800 0
-9800 -21800 0
-9600 -21800 0
-9400 -21800 0
-9200 -21800 0
-9000 -21800 0
-8800 -21800 0
-8600 -21800 0
-8400 -21800 0
-8200 -21800 0
-8000 -21800 0
-7800 -21800 0
-7600 -21800 0
-7400 -21800 0
-7200 -21800 0
-7000 -21800 0
-6800 -21800 0
-6600 -21800 0
-6400 -21800 0
-6200 -21800 0
-6000 -21800 0
-5800 -21800 0
-5600 -21800 0
-5400 -21800 0
-5200 -21800 0
-5000 -21800 0
-4800 -21800 0
-4600 -21800 0
-4400 -21800 0
-4200 -21800 0
-4000 -21800 0
-3800 -21800 0
-3600 -21800 0
-3400 -21800 0
-3200 -21800 0
-3000 -21800 0
-2800 -21800 0
-2600 -21800 0
-2400 -21800 0
-2200 -21800 0
-2000 -21800 0
-1800 -21800 0
-1600 -21800 0
-1400 -21800 0
-1200 -21800 0
-1000 -21800 0
-800 -21800 0
-600 -21800 0
-400 -21800 0
-200 -21800 0
0 -21800 0
200 -21800 0
400 -21800 0
600 -21800 0
800 -21800 0
1000 -21800 0
1200 -21800 0
1400 -21800 0
1600 -21800 0
1800 -21800 0
2000 -21800 0
2200 -21800 0
2400 -21800 0
2600 -21800 0
2800 -21800 0
3000 -21800 0
3200 -21800 0
3400 -21800 0
3600 -21800 0
3800 -21800 0
4000 -21800 0
4200 -21800 0
4400 -21800 0
4600 -21800 0
4800 -21800 0
5000 -21800 0
5200 -21800 0
5400 -21800 0
5600 -21800 0
5800 -21800 0
6000 -21800 0
6200 -21800 0
6400 -21800 0
6600 -21800 0
6800 -21800 0
7000 -21800 0
7200 -21800 0
7400 -21800 0
7600 -21800 0
7800 -21800 0
8000 -21800 0
8200 -21800 0
8400 -21800 0
8600 -21800 0
8800 -21800 0
9000 -21800 0
9200 -21800 0
9400 -21800 0
9600 -21800 0
9800 -21800 0
10000 -21800 0
10200 -21800 0
10400 -21800 0
10600 -21800 0
10800 -21800 0
11000 -21800 0
11200 -21800 0
11400 -21800 0
11600 -21800 0
11800 -21800 0
12000 -21800 0
12200 -21800 0
12400 -21800 0
12600 -21800 0
12800 -21800 0
13000 -21800 0
13200 -21800 0
13400 -21800 0
13600 -21800 0
13800 -21800 0
14000 -21800 0
14200 -21800 0
14400 -21800 0
14600 -21800 0
14800 -21800 0
15000 -21800 0
15200 -21800 0
15400 -21800 0
15600 -21800 0
15800 -21800 0
16000 -21800 0
16200 -21800 0
16400 -21800 0
16600 -21800 0
16800 -21800 0
17000 -21800 0
17200 -21800 0
17400 -21800 0
17600 -21800 0
17800 -21800 0
18000 -21800 0
18200 -21800 0
18400 -21800 0
18600 -21800 0
18800 -21800 0
19000 -21800 0
19200 -21800 0
19400 -21800 0
19600 -21800 0
19800 -21800 0
20000 -21800 0
20200 -21800 0
20400 -21800 0
20600 -21800 0
20800 -21800 0
21000 -21800 0
21200 -21800 0
21400 -21800 0
21600 -21800 0
21800 -21800 0
22000 -21800 0
22200 -21800 0
22400 -21800 0
22600 -21800 0
22800 -21800 0
23000 -21800 0
23200 -21800 0
23400 -21800 0
23600 -21800 0
23800 -21800 0
24000 -21800 0
24200 -21800 0
24400 -21800 0
24600 -21800 0
24800 -21800 0
25000 -21800 0
-25000 -21600 0
-24800 -21600 0
-24600 -21600 0
-24400 -21600 0
-24200 -21600 0
-24000 -21600 0
-23800 -21600 0
-23600 -21600 0
-23400 -21600 0
-23200 -21600 0
-23000 -21600 0
-22800 -21600 0
-22600 -21600 0
-22400 -21600 0
-22200 -21600 0
-22000 -21600 0
-21800 -21600 0
-21600 -21600 0
-21400 -21600 0
-21200 -21600 0
-21000 -21600 0
-20800 -21600 0
-20600 -21600 0
-20400 -21600 0
-20200 -21600 0
-20000 -21600 0
-19800 -21600 0
-19600 -21600 0
-19400 -21600 0
-19200 -21600 0
-19000 -21600 0
-18800 -21600 0
-18600 -21600 0
-18400 -21600 0
-18200 -21600 0
-18000 -21600 0
-17800 -21600 0
-17600 -21600 0
-17400 -21600 0
-17200 -21600 0
-17000 -21600 0
-16800 -21600 0
-16600 -21600 0
-16400 -21600 0
-16200 -21600 0
-16000 -21600 0
-15800 -21600 0
-15600 -21600 0
-15400 -21600 0
-15200 -21600 0
-15000 -21600 0
-14800 -21600 0
-14600 -21600 0
-14400 -21600 0
-14200 -21600 0
-14000 -21600 0
-13800 -21600 0
-13600 -21600 0
-13400 -21600 0
-13200 -21600 0
-13000 -21600 0
-12800 -21600 0
-12600 -21600 0
-12400 -21600 0
-12200 -21600 0
-12000 -21600 0
-11800 -21600 0
-11600 -21600 0
-11400 -21600 0
-11200 -21600 0
-11000 -21600 0
-10800 -21600 0
-10600 -21600 0
-10400 -21600 0
-10200 -21600 0
-10000 -21600 0
-9800 -21600 0
-9600 -21600 0
-9400 -21600 0
-9200 -21600 0
-9000 -21600 0
-8800 -21600 0
-8600 -21600 0
-8400 -21600 0
-8200 -21600 0
-8000 -21600 0
-7800 -21600 0
-7600 -21600 0
-7400 -21600 0
-7200 -21600 0
-7000 -21600 0
-6800 -21600 0
-6600 -21600 0
-6400 -21600 0
-6200 -21600 0
-6000 -21600 0
-5800 -21600 0
-5600 -21600 0
-5400 -21600 0
-5200 -21600 0
-5000 -21600 0
-4800 -21600 0
-4600 -21600 0
-4400 -21600 0
-4200 -21600 0
-4000 -21600 0
-3800 -21600 0
-3600 -21600 0
-3400 -21600 0
-3200 -21600 0
-3000 -21600 0
-2800 -21600 0
-2600 -21600 0
-2400 -21600 0
-2200 -21600 0
-2000 -21600 0
-1800 -21600 0
-1600 -21600 0
-1400 -21600 0
-1200 -21600 0
-1000 -21600 0
-800 -21600 0
-600 -21600 0
-400 -21600 0
-200 -21600 0
0 -21600 0
200 -21600 0
400 -21600 0
600 -21600 0
800 -21600 0
1000 -21600 0
1200 -21600 0
1400 -21600 0
1600 -21600 0
1800 -21600 0
2000 -21600 0
2200 -21600 0
2400 -21600 0
2600 -21600 0
2800 -21600 0
3000 -21600 0
3200 -21600 0
3400 -21600 0
3600 -21600 0
3800 -21600 0
4000 -21600 0
4200 -21600 0
4400 -21600 0
4600 -21600 0
4800 -21600 0
5000 -21600 0
5200 -21600 0
5400 -21600 0
5600 -21600 0
5800 -21600 0
6000 -21600 0
6200 -21600 0
6400 -21600 0
6600 -21600 0
6800 -21600 0
7000 -21600 0
7200 -21600 0
7400 -21600 0
7600 -21600 0
7800 -21600 0
8000 -21600 0
8200 -21600 0
8400 -21600 0
8600 -21600 0
8800 -21600 0
9000 -21600 0
9200 -21600 0
9400 -21600 0
9600 -21600 0
9800 -21600 0
10000 -21600 0
10200 -21600 0
10400 -21600 0
10600 -21600 0
10800 -21600 0
11000 -21600 0
11200 -21600 0
11400 -21600 0
11600 -21600 0
11800 -21600 0
12000 -21600 0
12200 -21600 0
12400 -21600 0
12600 -21600 0
12800 -21600 0
13000 -21600 0
13200 -21600 0
13400 -21600 0
13600 -21600 0
13800 -21600 0
14000 -21600 0
14200 -21600 0
14400 -21600 0
14600 -21600 0
14800 -21600 0
15000 -21600 0
15200 -21600 0
15400 -21600 0
15600 -21600 0
15800 -21600 0
16000 -21600 0
16200 -21600 0
16400 -21600 0
16600 -21600 0
16800 -21600 0
17000 -21600 0
17200 -21600 0
17400 -21600 0
17600 -21600 0
17800 -21600 0
18000 -21600 0
18200 -21600 0
18400 -21600 0
18600 -21600 0
18800 -21600 0
19000 -21600 0
19200 -21600 0
19400 -21600 0
19600 -21600 0
19800 -21600 0
20000 -21600 0
20200 -21600 0
20400 -21600 0
20600 -21600 0
20800 -21600 0
21000 -21600 0
21200 -21600 0
21400 -21600 0
21600 -21600 0
21800 -21600 0
22000 -21600 0
22200 -21600 0
22400 -21600 0
22600 -21600 0
22800 -21600 0
23000 -21600 0
23200 -21600 0
23400 -21600 0
23600 -21600 0
23800 -21600 0
24000 -21600 0
24200 -21600 0
24400 -21600 0
24600 -21600 0
24800 -21600 0
25000 -21600 0
-25000 -21400 0
-24800 -21400 0
-24600 -21400 0
-24400 -21400 0
-24200 -21400 0
-24000 -21400 0
-23800 -21400 0
-23600 -21400 0
-23400 -21400 0
-23200 -21400 0
-23000 -21400 0
-22800 -21400 0
-22600 -21400 0
-22400 -21400 0
-22200 -21400 0
-22000 -21400 0
-21800 -21400 0
-21600 -21400 0
-21400 -21400 0
-21200 -21400 0
-21000 -21400 0
-20800 -21400 0
-20600 -21400 0
-20400 -21400 0
-20200 -21400 0
-20000 -21400 0
-19800 -21400 0
-19600 -21400 0
-19400 -21400 0
-19200 -21400 0
-19000 -21400 0
-18800 -21400 0
-18600 -21400 0
-18400 -21400 0
-18200 -21400 0
-18000 -21400 0
-17800 -21400 0
-17600 -21400 0
-17400 -21400 0
-17200 -21400 0
-17000 -21400 0
-16800 -21400 0
-16600 -21400 0
-16400 -21400 0
-16200 -21400 0
-16000 -21400 0
-15800 -21400 0
-15600 -21400 0
-15400 -21400 0
-15200 -21400 0
-15000 -21400 0
-14800 -21400 0
-14600 -21400 0
-14400 -21400 0
-14200 -21400 0
-14000 -21400 0
-13800 -21400 0
-13600 -21400 0
-13400 -21400 0
-13200 -21400 0
-13000 -21400 0
-12800 -21400 0
-12600 -21400 0
-12400 -21400 0
-12200 -21400 0
-12000 -21400 0
-11800 -21400 0
-11600 -21400 0
-11400 -21400 0
-11200 -21400 0
-11000 -21400 0
-10800 -21400 0
-10600 -21400 0
-10400 -21400 0
-10200 -21400 0
-10000 -21400 0
-9800 -21400 0
-9600 -21400 0
-9400 -21400 0
-9200 -21400 0
-9000 -21400 0
-8800 -21400 0
-8600 -21400 0
-8400 -21400 0
-8200 -21400 0
-8000 -21400 0
-7800 -21400 0
-7600 -21400 0
-7400 -21400 0
-7200 -21400 0
-7000 -21400 0
-6800 -21400 0
-6600 -21400 0
-6400 -21400 0
-6200 -21400 0
-6000 -21400 0
-5800 -21400 0
-5600 -21400 0
-5400 -21400 0
-5200 -21400 0
-5000 -21400 0
-4800 -21400 0
-4600 -21400 0
-4400 -21400 0
-4200 -21400 0
-4000 -21400 0
-3800 -21400 0
-3600 -21400 0
-3400 -21400 0
-3200 -21400 0
-3000 -21400 0
-2800 -21400 0
-2600 -21400 0
-2400 -21400 0
-2200 -21400 0
-2000 -21400 0
-1800 -21400 0
-1600 -21400 0
-1400 -21400 0
-1200 -21400 0
-1000 -21400 0
-800 -21400 0
-600 -21400 0
-400 -21400 0
-200 -21400 0
0 -21400 0
200 -21400 0
400 -21400 0
600 -21400 0
800 -21400 0
1000 -21400 0
1200 -21400 0
1400 -21400 0
1600 -21400 0
1800 -21400 0
2000 -21400 0
2200 -21400 0
2400 -21400 0
2600 -21400 0
2800 -21400 0
3000 -21400 0
3200 -21400 0
3400 -21400 0
3600 -21400 0
3800 -21400 0
4000 -21400 0
4200 -21400 0
4400 -21400 0
4600 -21400 0
4800 -21400 0
5000 -21400 0
5200 -21400 0
5400 -21400 0
5600 -21400 0
5800 -21400 0
6000 -21400 0
6200 -21400 0
6400 -21400 0
6600 -21400 0
6800 -21400 0
7000 -21400 0
7200 -21400 0
7400 -21400 0
7600 -21400 0
7800 -21400 0
8000 -21400 0
8200 -21400 0
8400 -21400 0
8600 -21400 0
8800 -21400 0
9000 -21400 0
9200 -21400 0
9400 -21400 0
9600 -21400 0
9800 -21400 0
10000 -21400 0
10200 -21400 0
10400 -21400 0
10600 -21400 0
10800 -21400 0
11000 -21400 0
11200 -21400 0
11400 -21400 0
11600 -21400 0
11800 -21400 0
12000 -21400 0
12200 -21400 0
12400 -21400 0
12600 -21400 0
12800 -21400 0
13000 -21400 0
13200 -21400 0
13400 -21400 0
13600 -21400 0
13800 -21400 0
14000 -21400 0
14200 -21400 0
14400 -21400 0
14600 -21400 0
14800 -21400 0
15000 -21400 0
15200 -21400 0
15400 -21400 0
15600 -21400 0
15800 -21400 0
16000 -21400 0
16200 -21400 0
16400 -21400 0
16600 -21400 0
16800 -21400 0
17000 -21400 0
17200 -21400 0
17400 -21400 0
17600 -21400 0
17800 -21400 0
18000 -21400 0
18200 -21400 0
18400 -21400 0
18600 -21400 0
18800 -21400 0
19000 -21400 0
19200 -21400 0
19400 -21400 0
19600 -21400 0
19800 -21400 0
20000 -21400 0
20200 -21400 0
20400 -21400 0
20600 -21400 0
20800 -21400 0
21000 -21400 0
21200 -21400 0
21400 -21400 0
21600 -21400 0
21800 -21400 0
22000 -21400 0
22200 -21400 0
22400 -21400 0
22600 -21400 0
22800 -21400 0
23000 -21400 0
23200 -21400 0
23400 -21400 0
23600 -21400 0
23800 -21400 0
24000 -21400 0
24200 -21400 0
24400 -21400 0
24600 -21400 0
24800 -21400 0
25000 -21400 0
-25000 -21200 0
-24800 -21200 0
-24600 -21200 0
-24400 -21200 0
-24200 -21200 0
-24000 -21200 0
-23800 -21200 0
-23600 -21200 0
-23400 -21200 0
-23200 -21200 0
-23000 -21200 0
-22800 -21200 0
-22600 -21200 0
-22400 -21200 0
-22200 -21200 0
-22000 -21200 0
-21800 -21200 0
-21600 -21200 0
-21400 -21200 0
-21200 -21200 0
-21000 -21200 0
-20800 -21200 0
-20600 -21200 0
-20400 -21200 0
-20200 -21200 0
-20000 -21200 0
-19800 -21200 0
-19600 -21200 0
-19400 -21200 0
-19200 -21200 0
-19000 -21200 0
-18800 -21200 0
-18600 -21200 0
-18400 -21200 0
-18200 -21200 0
-18000 -21200 0
-17800 -21200 0
-17600 -21200 0
-17400 -21200 0
-17200 -21200 0
-17000 -21200 0
-16800 -21200 0
-16600 -21200 0
-16400 -21200 0
-16200 -21200 0
-16000 -21200 0
-15800 -21200 0
-15600 -21200 0
-15400 -21200 0
-15200 -21200 0
-15000 -21200 0
-14800 -21200 0
-14600 -21200 0
-14400 -21200 0
-14200 -21200 0
-14000 -21200 0
-13800 -21200 0
-13600 -21200 0
-13400 -21200 0
-13200 -21200 0
-13000 -21200 0
-12800 -21200 0
-12600 -21200 0
-12400 -21200 0
-12200 -21200 0
-12000 -21200 0
-11800 -21200 0
-11600 -21200 0
-11400 -21200 0
-11200 -21200 0
-11000 -21200 0
-10800 -21200 0
-10600 -21200 0
-10400 -21200 0
-10200 -21200 0
-10000 -21200 0
-9800 -21200 0
-9600 -21200 0
-9400 -21200 0
-9200 -21200 0
-9000 -21200 0
-8800 -21200 0
-8600 -21200 0
-8400 -21200 0
-8200 -21200 0
-8000 -21200 0
-7800 -21200 0
-7600 -21200 0
-7400 -21200 0
-7200 -21200 0
-7000 -21200 0
-6800 -21200 0
-6600 -21200 0
-6400 -21200 0
-6200 -21200 0
-6000 -21200 0
-5800 -21200 0
-5600 -21200 0
-5400 -21200 0
-5200 -21200 0
-5000 -21200 0
-4800 -21200 0
-4600 -21200 0
-4400 -21200 0
-4200 -21200 0
-4000 -21200 0
-3800 -21200 0
-3600 -21200 0
-3400 -21200 0
-3200 -21200 0
-3000 -21200 0
-2800 -21200 0
-2600 -21200 0
-2400 -21200 0
-2200 -21200 0
-2000 -21200 0
-1800 -21200 0
-1600 -21200 0
-1400 -21200 0
-1200 -21200 0
-1000 -21200 0
-800 -21200 0
-600 -21200 0
-400 -21200 0
-200 -21200 0
0 -21200 0
200 -21200 0
400 -21200 0
600 -21200 0
800 -21200 0
1000 -21200 0
1200 -21200 0
1400 -21200 0
1600 -21200 0
1800 -21200 0
2000 -21200 0
2200 -21200 0
2400 -21200 0
2600 -21200 0
2800 -21200 0
3000 -21200 0
3200 -21200 0
3400 -21200 0
3600 -21200 0
3800 -21200 0
4000 -21200 0
4200 -21200 0
4400 -21200 0
4600 -21200 0
4800 -21200 0
5000 -21200 0
5200 -21200 0
5400 -21200 0
5600 -21200 0
5800 -21200 0
6000 -21200 0
6200 -21200 0
6400 -21200 0
6600 -21200 0
6800 -21200 0
7000 -21200 0
7200 -21200 0
7400 -21200 0
7600 -21200 0
7800 -21200 0
8000 -21200 0
8200 -21200 0
8400 -21200 0
8600 -21200 0
8800 -21200 0
9000 -21200 0
9200 -21200 0
9400 -21200 0
9600 -21200 0
9800 -21200 0
10000 -21200 0
10200 -21200 0
10400 -21200 0
10600 -21200 0
10800 -21200 0
11000 -21200 0
11200 -21200 0
11400 -21200 0
11600 -21200 0
11800 -21200 0
12000 -21200 0
12200 -21200 0
12400 -21200 0
12600 -21200 0
12800 -21200 0
13000 -21200 0
13200 -21200 0
13400 -21200 0
13600 -21200 0
13800 -21200 0
14000 -21200 0
14200 -21200 0
14400 -21200 0
14600 -21200 0
14800 -21200 0
15000 -21200 0
15200 -21200 0
15400 -21200 0
15600 -21200 0
15800 -21200 0
16000 -21200 0
16200 -21200 0
16400 -21200 0
16600 -21200 0
16800 -21200 0
17000 -21200 0
17200 -21200 0
17400 -21200 0
17600 -21200 0
17800 -21200 0
18000 -21200 0
18200 -21200 0
18400 -21200 0
18600 -21200 0
18800 -21200 0
19000 -21200 0
19200 -21200 0
19400 -21200 0
19600 -21200 0
19800 -21200 0
20000 -21200 0
20200 -21200 0
20400 -21200 0
20600 -21200 0
20800 -21200 0
21000 -21200 0
21200 -21200 0
21400 -21200 0
21600 -21200 0
21800 -21200 0
22000 -21200 0
22200 -21200 0
22400 -21200 0
22600 -21200 0
22800 -21200 0
23000 -21200 0
23200 -21200 0
23400 -21200 0
23600 -21200 0
23800 -21200 0
24000 -21200 0
24200 -21200 0
24400 -21200 0
24600 -21200 0
24800 -21200 0
25000 -21200 0
-25000 -21000 0
-24800 -21000 0
-24600 -21000 0
-24400 -21000 0
-24200 -21000 0
-24000 -21000 0
-23800 -21000 0
-23600 -21000 0
-23400 -21000 0
-23200 -21000 0
-23000 -21000 0
-22800 -21000 0
-22600 -21000 0
-22400 -21000 0
-22200 -21000 0
-22000 -21000 0
-21800 -21000 0
-21600 -21000 0
-21400 -21000 0
-21200 -21000 0
-21000 -21000 0
-20800 -21000 0
-20600 -21000 0
-20400 -21000 0
-20200 -21000 0
-20000 -21000 0
-19800 -21000 0
-19600 -21000 0
-19400 -21000 0
-19200 -21000 0
-19000 -21000 0
-18800 -21000 0
-18600 -21000 0
-18400 -21000 0
-18200 -21000 0
-18000 -21000 0
-17800 -21000 0
-17600 -21000 0
-17400 -21000 0
-17200 -21000 0
-17000 -21000 0
-16800 -21000 0
-16600 -21000 0
-16400 -21000 0
-16200 -21000 0
-16000 -21000 0
-15800 -21000 0
-15600 -21000 0
-15400 -21000 0
-15200 -21000 0
-15000 -21000 0
-14800 -21000 0
-14600 -21000 0
-14400 -21000 0
-14200 -21000 0
-14000 -21000 0
-13800 -21000 0
-13600 -21000 0
-13400 -21000 0
-13200 -21000 0
-13000 -21000 0
-12800 -21000 0
-12600 -21000 0
-12400 -21000 0
-12200 -21000 0
-12000 -21000 0
-11800 -21000 0
-11600 -21000 0
-11400 -21000 0
-11200 -21000 0
-11000 -21000 0
-10800 -21000 0
-10600 -21000 0
-10400 -21000 0
-10200 -21000 0
-10000 -21000 0
-9800 -21000 0
-9600 -21000 0
-9400 -21000 0
-9200 -21000 0
-9000 -21000 0
-8800 -21000 0
-8600 -21000 0
-8400 -21000 0
-8200 -21000 0
-8000 -21000 0
-7800 -21000 0
-7600 -21000 0
-7400 -21000 0
-7200 -21000 0
-7000 -21000 0
-6800 -21000 0
-6600 -21000 0
-6400 -21000 0
-6200 -21000 0
-6000 -21000 0
-5800 -21000 0
-5600 -21000 0
-5400 -21000 0
-5200 -21000 0
-5000 -21000 0
-4800 -21000 0
-4600 -21000 0
-4400 -21000 0
-4200 -21000 0
-4000 -21000 0
-3800 -21000 0
-3600 -21000 0
-3400 -21000 0
-3200 -21000 0
-3000 -21000 0
-2800 -21000 0
-2600 -21000 0
-2400 -21000 0
-2200 -21000 0
-2000 -21000 0
-1800 -21000 0
-1600 -21000 0
-1400 -21000 0
-1200 -21000 0
-1000 -21000 0
-800 -21000 0
-600 -21000 0
-400 -21000 0
-200 -21000 0
0 -21000 0
200 -21000 0
400 -21000 0
600 -21000 0
800 -21000 0
1000 -21000 0
1200 -21000 0
1400 -21000 0
1600 -21000 0
1800 -21000 0
2000 -21000 0
2200 -21000 0
2400 -21000 0
2600 -21000 0
2800 -21000 0
3000 -21000 0
3200 -21000 0
3400 -21000 0
3600 -21000 0
3800 -21000 0
4000 -21000 0
4200 -21000 0
4400 -21000 0
4600 -21000 0
4800 -21000 0
5000 -21000 0
5200 -21000 0
5400 -21000 0
5600 -21000 0
5800 -21000 0
6000 -21000 0
6200 -21000 0
6400 -21000 0
6600 -21000 0
6800 -21000 0
7000 -21000 0
7200 -21000 0
7400 -21000 0
7600 -21000 0
7800 -21000 0
8000 -21000 0
8200 -21000 0
8400 -21000 0
8600 -21000 0
8800 -21000 0
9000 -21000 0
9200 -21000 0
9400 -21000 0
9600 -21000 0
9800 -21000 0
10000 -21000 0
10200 -21000 0
10400 -21000 0
10600 -21000 0
10800 -21000 0
11000 -21000 0
11200 -21000 0
11400 -21000 0
11600 -21000 0
11800 -21000 0
12000 -21000 0
12200 -21000 0
12400 -21000 0
12600 -21000 0
12800 -21000 0
13000 -21000 0
13200 -21000 0
13400 -21000 0
13600 -21000 0
13800 -21000 0
14000 -21000 0
14200 -21000 0
14400 -21000 0
14600 -21000 0
14800 -21000 0
15000 -21000 0
15200 -21000 0
15400 -21000 0
15600 -21000 0
15800 -21000 0
16000 -21000 0
16200 -21000 0
16400 -21000 0
16600 -21000 0
16800 -21000 0
17000 -21000 0
17200 -21000 0
17400 -21000 0
17600 -21000 0
17800 -21000 0
18000 -21000 0
18200 -21000 0
18400 -21000 0
18600 -21000 0
18800 -21000 0
19000 -21000 0
19200 -21000 0
19400 -21000 0
19600 -21000 0
19800 -21000 0
20000 -21000 0
20200 -21000 0
20400 -21000 0
20600 -21000 0
20800 -21000 0
21000 -21000 0
21200 -21000 0
21400 -21000 0
21600 -21000 0
21800 -21000 0
22000 -21000 0
22200 -21000 0
22400 -21000 0
22600 -21000 0
22800 -21000 0
23000 -21000 0
23200 -21000 0
23400 -21000 0
23600 -21000 0
23800 -21000 0
24000 -21000 0
24200 -21000 0
24400 -21000 0
24600 -21000 0
24800 -21000 0
25000 -21000 0
-25000 -20800 0
-24800 -20800 0
-24600 -20800 0
-24400 -20800 0
-24200 -20800 0
-24000 -20800 0
-23800 -20800 0
-23600 -20800 0
-23400 -20800 0
-23200 -20800 0
-23000 -20800 0
-22800 -20800 0
-22600 -20800 0
-22400 -20800 0
-22200 -20800 0
-22000 -20800 0
-21800 -20800 0
-21600 -20800 0
-21400 -20800 0
-21200 -20800 0
-21000 -20800 0
-20800 -20800 0
-20600 -20800 0
-20400 -20800 0
-20200 -20800 0
-20000 -20800 0
-19800 -20800 0
-19600 -20800 0
-19400 -20800 0
-19200 -20800 0
-19000 -20800 0
-18800 -20800 0
-18600 -20800 0
-18400 -20800 0
-18200 -20800 0
-18000 -20800 0
-17800 -20800 0
-17600 -20800 0
-17400 -20800 0
-17200 -20800 0
-17000 -20800 0
-16800 -20800 0
-16600 -20800 0
-16400 -20800 0
-16200 -20800 0
-16000 -20800 0
-15800 -20800 0
-15600 -20800 0
-15400 -20800 0
-15200 -20800 0
-15000 -20800 0
-14800 -20800 0
-14600 -20800 0
-14400 -20800 0
-14200 -20800 0
-14000 -20800 0
-13800 -20800 0
-13600 -20800 0
-13400 -20800 0
-13200 -20800 0
-13000 -20800 0
-12800 -20800 0
-12600 -20800 0
-12400 -20800 0
-12200 -20800 0
-12000 -20800 0
-11800 -20800 0
-11600 -20800 0
-11400 -20800 0
-11200 -20800 0
-11000 -20800 0
-10800 -20800 0
-10600 -20800 0
-10400 -20800 0
-10200 -20800 0
-10000 -20800 0
-9800 -20800 0
-9600 -20800 0
-9400 -20800 0
-9200 -20800 0
-9000 -20800 0
-8800 -20800 0
-8600 -20800 0
-8400 -20800 0
-8200 -20800 0
-8000 -20800 0
-7800 -20800 0
-7600 -20800 0
-7400 -20800 0
-7200 -20800 0
-7000 -20800 0
-6800 -20800 0
-6600 -20800 0
-6400 -20800 0
-6200 -20800 0
-6000 -20800 0
-5800 -20800 0
-5600 -20800 0
-5400 -20800 0
-5200 -20800 0
-5000 -20800 0
-4800 -20800 0
-4600 -20800 0
-4400 -20800 0
-4200 -20800 0
-4000 -20800 0
-3800 -20800 0
-3600 -20800 0
-3400 -20800 0
-3200 -20800 0
-3000 -20800 0
-2800 -20800 0
-2600 -20800 0
-2400 -20800 0
-2200 -20800 0
-2000 -20800 0
-1800 -20800 0
-1600 -20800 0
-1400 -20800 0
-1200 -20800 0
-1000 -20800 0
-800 -20800 0
-600 -20800 0
-400 -20800 0
-200 -20800 0
0 -20800 0
200 -20800 0
400 -20800 0
600 -20800 0
800 -20800 0
1000 -20800 0
1200 -20800 0
1400 -20800 0
1600 -20800 0
1800 -20800 0
2000 -20800 0
2200 -20800 0
2400 -20800 0
2600 -20800 0
2800 -20800 0
3000 -20800 0
3200 -20800 0
3400 -20800 0
3600 -20800 0
3800 -20800 0
4000 -20800 0
4200 -20800 0
4400 -20800 0
4600 -20800 0
4800 -20800 0
5000 -20800 0
5200 -20800 0
5400 -20800 0
5600 -20800 0
5800 -20800 0
6000 -20800 0
6200 -20800 0
6400 -20800 0
6600 -20800 0
6800 -20800 0
7000 -20800 0
7200 -20800 0
7400 -20800 0
7600 -20800 0
7800 -20800 0
8000 -20800 0
8200 -20800 0
8400 -20800 0
8600 -20800 0
8800 -20800 0
9000 -20800 0
9200 -20800 0
9400 -20800 0
9600 -20800 0
9800 -20800 0
10000 -20800 0
10200 -20800 0
10400 -20800 0
10600 -20800 0
10800 -20800 0
11000 -20800 0
11200 -20800 0
11400 -20800 0
11600 -20800 0
11800 -20800 0
12000 -20800 0
12200 -20800 0
12400 -20800 0
12600 -20800 0
12800 -20800 0
13000 -20800 0
13200 -20800 0
13400 -20800 0
13600 -20800 0
13800 -20800 0
14000 -20800 0
14200 -20800 0
14400 -20800 0
14600 -20800 0
14800 -20800 0
15000 -20800 0
15200 -20800 0
15400 -20800 0
15600 -20800 0
15800 -20800 0
16000 -20800 0
16200 -20800 0
16400 -20800 0
16600 -20800 0
16800 -20800 0
17000 -20800 0
17200 -20800 0
17400 -20800 0
17600 -20800 0
17800 -20800 0
18000 -20800 0
18200 -20800 0
18400 -20800 0
18600 -20800 0
18800 -20800 0
19000 -20800 0
19200 -20800 0
19400 -20800 0
19600 -20800 0
19800 -20800 0
20000 -20800 0
20200 -20800 0
20400 -20800 0
20600 -20800 0
20800 -20800 0
21000 -20800 0
21200 -20800 0
21400 -20800 0
21600 -20800 0
21800 -20800 0
22000 -20800 0
22200 -20800 0
22400 -20800 0
22600 -20800 0
22800 -20800 0
23000 -20800 0
23200 -20800 0
23400 -20800 0
23600 -20800 0
23800 -20800 0
24000 -20800 0
24200 -20800 0
24400 -20800 0
24600 -20800 0
24800 -20800 0
25000 -20800 0
-25000 -20600 0
-24800 -20600 0
-24600 -20600 0
-24400 -20600 0
-24200 -20600 0
-24000 -20600 0
-23800 -20600 0
-23600 -20600 0
-23400 -20600 0
-23200 -20600 0
-23000 -20600 0
-22800 -20600 0
-22600 -20600 0
-22400 -20600 0
-22200 -20600 0
-22000 -20600 0
-21800 -20600 0
-21600 -20600 0
-21400 -20600 0
-21200 -20600 0
-21000 -20600 0
-20800 -20600 0
-20600 -20600 0
-20400 -20600 0
-20200 -20600 0
-20000 -20600 0
-19800 -20600 0
-19600 -20600 0
-19400 -20600 0
-19200 -20600 0
-19000 -20600 0
-18800 -20600 0
-18600 -20600 0
-18400 -20600 0
-18200 -20600 0
-18000 -20600 0
-17800 -20600 0
-17600 -20600 0
-17400 -20600 0
-17200 -20600 0
-17000 -20600 0
-16800 -20600 0
-16600 -20600 0
-16400 -20600 0
-16200 -20600 0
-16000 -20600 0
-15800 -20600 0
-15600 -20600 0
-15400 -20600 0
-15200 -20600 0
-15000 -20600 0
-14800 -20600 0
-14600 -20600 0
-14400 -20600 0
-14200 -20600 0
-14000 -20600 0
-13800 -20600 0
-13600 -20600 0
-13400 -20600 0
-13200 -20600 0
-13000 -20600 0
-12800 -20600 0
-12600 -20600 0
-12400 -20600 0
-12200 -20600 0
-12000 -20600 0
-11800 -20600 0
-11600 -20600 0
-11400 -20600 0
-11200 -20600 0
-11000 -20600 0
-10800 -20600 0
-10600 -20600 0
-10400 -20600 0
-10200 -20600 0
-10000 -20600 0
-9800 -20600 0
-9600 -20600 0
-9400 -20600 0
-9200 -20600 0
-9000 -20600 0
-8800 -20600 0
-8600 -20600 0
-8400 -20600 0
-8200 -20600 0
-8000 -20600 0
-7800 -20600 0
-7600 -20600 0
-7400 -20600 0
-7200 -20600 0
-7000 -20600 0
-6800 -20600 0
-6600 -20600 0
-6400 -20600 0
-6200 -20600 0
-6000 -20600 0
-5800 -20600 0
-5600 -20600 0
-5400 -20600 0
-5200 -20600 0
-5000 -20600 0
-4800 -20600 0
-4600 -20600 0
-4400 -20600 0
-4200 -20600 0
-4000 -20600 0
-3800 -20600 0
-3600 -20600 0
-3400 -20600 0
-3200 -20600 0
-3000 -20600 0
-2800 -20600 0
-2600 -20600 0
-2400 -20600 0
-2200 -20600 0
-2000 -20600 0
-1800 -20600 0
-1600 -20600 0
-1400 -20600 0
-1200 -20600 0
-1000 -20600 0
-800 -20600 0
-600 -20600 0
-400 -20600 0
-200 -20600 0
0 -20600 0
200 -20600 0
400 -20600 0
600 -20600 0
800 -20600 0
1000 -20600 0
1200 -20600 0
1400 -20600 0
1600 -20600 0
1800 -20600 0
2000 -20600 0
2200 -20600 0
2400 -20600 0
2600 -20600 0
2800 -20600 0
3000 -20600 0
3200 -20600 0
3400 -20600 0
3600 -20600 0
3800 -20600 0
4000 -20600 0
4200 -20600 0
4400 -20600 0
4600 -20600 0
4800 -20600 0
5000 -20600 0
5200 -20600 0
5400 -20600 0
5600 -20600 0
5800 -20600 0
6000 -20600 0
6200 -20600 0
6400 -20600 0
6600 -20600 0
6800 -20600 0
7000 -20600 0
7200 -20600 0
7400 -20600 0
7600 -20600 0
7800 -20600 0
8000 -20600 0
8200 -20600 0
8400 -20600 0
8600 -20600 0
8800 -20600 0
9000 -20600 0
9200 -20600 0
9400 -20600 0
9600 -20600 0
9800 -20600 0
10000 -20600 0
10200 -20600 0
10400 -20600 0
10600 -20600 0
10800 -20600 0
11000 -20600 0
11200 -20600 0
11400 -20600 0
11600 -20600 0
11800 -20600 0
12000 -20600 0
12200 -20600 0
12400 -20600 0
12600 -20600 0
12800 -20600 0
13000 -20600 0
13200 -20600 0
13400 -20600 0
13600 -20600 0
13800 -20600 0
14000 -20600 0
14200 -20600 0
14400 -20600 0
14600 -20600 0
14800 -20600 0
15000 -20600 0
15200 -20600 0
15400 -20600 0
15600 -20600 0
15800 -20600 0
16000 -20600 0
16200 -20600 0
16400 -20600 0
16600 -20600 0
16800 -20600 0
17000 -20600 0
17200 -20600 0
17400 -20600 0
17600 -20600 0
17800 -20600 0
18000 -20600 0
18200 -20600 0
18400 -20600 0
18600 -20600 0
18800 -20600 0
19000 -20600 0
19200 -20600 0
19400 -20600 0
19600 -20600 0
19800 -20600 0
20000 -20600 0
20200 -20600 0
20400 -20600 0
20600 -20600 0
20800 -20600 0
21000 -20600 0
21200 -20600 0
21400 -20600 0
21600 -20600 0
21800 -20600 0
22000 -20600 0
22200 -20600 0
22400 -20600 0
22600 -20600 0
22800 -20600 0
23000 -20600 0
23200 -20600 0
23400 -20600 0
23600 -20600 0
23800 -20600 0
24000 -20600 0
24200 -20600 0
24400 -20600 0
24600 -20600 0
24800 -20600 0
25000 -20600 0
-25000 -20400 0
-24800 -20400 0
-24600 -20400 0
-24400 -20400 0
-24200 -20400 0
-24000 -20400 0
-23800 -20400 0
-23600 -20400 0
-23400 -20400 0
-23200 -20400 0
-23000 -20400 0
-22800 -20400 0
-22600 -20400 0
-22400 -20400 0
-22200 -20400 0
-22000 -20400 0
-21800 -20400 0
-21600 -20400 0
-21400 -20400 0
-21200 -20400 0
-21000 -20400 0
-20800 -20400 0
-20600 -20400 0
-20400 -20400 0
-20200 -20400 0
-20000 -20400 0
-19800 -20400 0
-19600 -20400 0
-19400 -20400 0
-19200 -20400 0
-19000 -20400 0
-18800 -20400 0
-18600 -20400 0
-18400 -20400 0
-18200 -20400 0
-18000 -20400 0
-17800 -20400 0
-17600 -20400 0
-17400 -20400 0
-17200 -20400 0
-17000 -20400 0
-16800 -20400 0
-16600 -20400 0
-16400 -20400 0
-16200 -20400 0
-16000 -20400 0
-15800 -20400 0
-15600 -20400 0
-15400 -20400 0
-15200 -20400 0
-15000 -20400 0
-14800 -20400 0
-14600 -20400 0
-14400 -20400 0
-14200 -20400 0
-14000 -20400 0
-13800 -20400 0
-13600 -20400 0
-13400 -20400 0
-13200 -20400 0
-13000 -20400 0
-12800 -20400 0
-12600 -20400 0
-12400 -20400 0
-12200 -20400 0
-12000 -20400 0
-11800 -20400 0
-11600 -20400 0
-11400 -20400 0
-11200 -20400 0
-11000 -20400 0
-10800 -20400 0
-10600 -20400 0
-10400 -20400 0
-10200 -20400 0
-10000 -20400 0
-9800 -20400 0
-9600 -20400 0
-9400 -20400 0
-9200 -20400 0
-9000 -20400 0
-8800 -20400 0
-8600 -20400 0
-8400 -20400 0
-8200 -20400 0
-8000 -20400 0
-7800 -20400 0
-7600 -20400 0
-7400 -20400 0
-7200 -20400 0
-7000 -20400 0
-6800 -20400 0
-6600 -20400 0
-6400 -20400 0
-6200 -20400 0
-6000 -20400 0
-5800 -20400 0
-5600 -20400 0
-5400 -20400 0
-5200 -20400 0
-5000 -20400 0
-4800 -20400 0
-4600 -20400 0
-4400 -20400 0
-4200 -20400 0
-4000 -20400 0
-3800 -20400 0
-3600 -20400 0
-3400 -20400 0
-3200 -20400 0
-3000 -20400 0
-2800 -20400 0
-2600 -20400 0
-2400 -20400 0
-2200 -20400 0
-2000 -20400 0
-1800 -20400 0
-1600 -20400 0
-1400 -20400 0
-1200 -20400 0
-1000 -20400 0
-800 -20400 0
-600 -20400 0
-400 -20400 0
-200 -20400 0
0 -20400 0
200 -20400 0
400 -20400 0
600 -20400 0
800 -20400 0
1000 -20400 0
1200 -20400 0
1400 -20400 0
1600 -20400 0
1800 -20400 0
2000 -20400 0
2200 -20400 0
2400 -20400 0
2600 -20400 0
2800 -20400 0
3000 -20400 0
3200 -20400 0
3400 -20400 0
3600 -20400 0
3800 -20400 0
4000 -20400 0
4200 -20400 0
4400 -20400 0
4600 -20400 0
4800 -20400 0
5000 -20400 0
5200 -20400 0
5400 -20400 0
5600 -20400 0
5800 -20400 0
6000 -20400 0
6200 -20400 0
6400 -20400 0
6600 -20400 0
6800 -20400 0
7000 -20400 0
7200 -20400 0
7400 -20400 0
7600 -20400 0
7800 -20400 0
8000 -20400 0
8200 -20400 0
8400 -20400 0
8600 -20400 0
8800 -20400 0
9000 -20400 0
9200 -20400 0
9400 -20400 0
9600 -20400 0
9800 -20400 0
10000 -20400 0
10200 -20400 0
10400 -20400 0
10600 -20400 0
10800 -20400 0
11000 -20400 0
11200 -20400 0
11400 -20400 0
11600 -20400 0
11800 -20400 0
12000 -20400 0
12200 -20400 0
12400 -20400 0
12600 -20400 0
12800 -20400 0
13000 -20400 0
13200 -20400 0
13400 -20400 0
13600 -20400 0
13800 -20400 0
14000 -20400 0
14200 -20400 0
14400 -20400 0
14600 -20400 0
14800 -20400 0
15000 -20400 0
15200 -20400 0
15400 -20400 0
15600 -20400 0
15800 -20400 0
16000 -20400 0
16200 -20400 0
16400 -20400 0
16600 -20400 0
16800 -20400 0
17000 -20400 0
17200 -20400 0
17400 -20400 0
17600 -20400 0
17800 -20400 0
18000 -20400 0
18200 -20400 0
18400 -20400 0
18600 -20400 0
18800 -20400 0
19000 -20400 0
19200 -20400 0
19400 -20400 0
19600 -20400 0
19800 -20400 0
20000 -20400 0
20200 -20400 0
20400 -20400 0
20600 -20400 0
20800 -20400 0
21000 -20400 0
21200 -20400 0
21400 -20400 0
21600 -20400 0
21800 -20400 0
22000 -20400 0
22200 -20400 0
22400 -20400 0
22600 -20400 0
22800 -20400 0
23000 -20400 0
23200 -20400 0
23400 -20400 0
23600 -20400 0
23800 -20400 0
24000 -20400 0
24200 -20400 0
24400 -20400 0
24600 -20400 0
24800 -20400 0
25000 -20400 0
-25000 -20200 0
-24800 -20200 0
-24600 -20200 0
-24400 -20200 0
-24200 -20200 0
-24000 -20200 0
-23800 -20200 0
-23600 -20200 0
-23400 -20200 0
-23200 -20200 0
-23000 -20200 0
-22800 -20200 0
-22600 -20200 0
-22400 -20200 0
-22200 -20200 0
-22000 -20200 0
-21800 -20200 0
-21600 -20200 0
-21400 -20200 0
-21200 -20200 0
-21000 -20200 0
-20800 -20200 0
-20600 -20200 0
-20400 -20200 0
-20200 -20200 0
-20000 -20200 0
-19800 -20200 0
-19600 -20200 0
-19400 -20200 0
-19200 -20200 0
-19000 -20200 0
-18800 -20200 0
-18600 -20200 0
-18400 -20200 0
-18200 -20200 0
-18000 -20200 0
-17800 -20200 0
-17600 -20200 0
-17400 -20200 0
-17200 -20200 0
-17000 -20200 0
-16800 -20200 0
-16600 -20200 0
-16400 -20200 0
-16200 -20200 0
-16000 -20200 0
-15800 -20200 0
-15600 -20200 0
-15400 -20200 0
-15200 -20200 0
-15000 -20200 0
-14800 -20200 0
-14600 -20200 0
-14400 -20200 0
-14200 -20200 0
-14000 -20200 0
-13800 -20200 0
-13600 -20200 0
-13400 -20200 0
-13200 -20200 0
-13000 -20200 0
-12800 -20200 0
-12600 -20200 0
-12400 -20200 0
-12200 -20200 0
-12000 -20200 0
-11800 -20200 0
-11600 -20200 0
-11400 -20200 0
-11200 -20200 0
-11000 -20200 0
-10800 -20200 0
-10600 -20200 0
-10400 -20200 0
-10200 -20200 0
-10000 -20200 0
-9800 -20200 0
-9600 -20200 0
-9400 -20200 0
-9200 -20200 0
-9000 -20200 0
-8800 -20200 0
-8600 -20200 0
-8400 -20200 0
-8200 -20200 0
-8000 -20200 0
-7800 -20200 0
-7600 -20200 0
-7400 -20200 0
-7200 -20200 0
-7000 -20200 0
-6800 -20200 0
-6600 -20200 0
-6400 -20200 0
-6200 -20200 0
-6000 -20200 0
-5800 -20200 0
-5600 -20200 0
-5400 -20200 0
-5200 -20200 0
-5000 -20200 0
-4800 -20200 0
-4600 -20200 0
-4400 -20200 0
-4200 -20200 0
-4000 -20200 0
-3800 -20200 0
-3600 -20200 0
-3400 -20200 0
-3200 -20200 0
-3000 -20200 0
-2800 -20200 0
-2600 -20200 0
-2400 -20200 0
-2200 -20200 0
-2000 -20200 0
-1800 -20200 0
-1600 -20200 0
-1400 -20200 0
-1200 -20200 0
-1000 -20200 0
-800 -20200 0
-600 -20200 0
-400 -20200 0
-200 -20200 0
0 -20200 0
200 -20200 0
400 -20200 0
600 -20200 0
800 -20200 0
1000 -20200 0
1200 -20200 0
1400 -20200 0
1600 -20200 0
1800 -20200 0
2000 -20200 0
2200 -20200 0
2400 -20200 0
2600 -20200 0
2800 -20200 0
3000 -20200 0
3200 -20200 0
3400 -20200 0
3600 -20200 0
3800 -20200 0
4000 -20200 0
4200 -20200 0
4400 -20200 0
4600 -20200 0
4800 -20200 0
5000 -20200 0
5200 -20200 0
5400 -20200 0
5600 -20200 0
5800 -20200 0
6000 -20200 0
6200 -20200 0
6400 -20200 0
6600 -20200 0
6800 -20200 0
7000 -20200 0
7200 -20200 0
7400 -20200 0
7600 -20200 0
7800 -20200 0
8000 -20200 0
8200 -20200 0
8400 -20200 0
8600 -20200 0
8800 -20200 0
9000 -20200 0
9200 -20200 0
9400 -20200 0
9600 -20200 0
9800 -20200 0
10000 -20200 0
10200 -20200 0
10400 -20200 0
10600 -20200 0
10800 -20200 0
11000 -20200 0
11200 -20200 0
11400 -20200 0
11600 -20200 0
11800 -20200 0
12000 -20200 0
12200 -20200 0
12400 -20200 0
12600 -20200 0
12800 -20200 0
13000 -20200 0
13200 -20200 0
13400 -20200 0
13600 -20200 0
13800 -20200 0
14000 -20200 0
14200 -20200 0
14400 -20200 0
14600 -20200 0
14800 -20200 0
15000 -20200 0
15200 -20200 0
15400 -20200 0
15600 -20200 0
15800 -20200 0
16000 -20200 0
16200 -20200 0
16400 -20200 0
16600 -20200 0
16800 -20200 0
17000 -20200 0
17200 -20200 0
17400 -20200 0
17600 -20200 0
17800 -20200 0
18000 -20200 0
18200 -20200 0
18400 -20200 0
18600 -20200 0
18800 -20200 0
19000 -20200 0
19200 -20200 0
19400 -20200 0
19600 -20200 0
19800 -20200 0
20000 -20200 0
20200 -20200 0
20400 -20200 0
20600 -20200 0
20800 -20200 0
21000 -20200 0
21200 -20200 0
21400 -20200 0
21600 -20200 0
21800 -20200 0
22000 -20200 0
22200 -20200 0
22400 -20200 0
22600 -20200 0
22800 -20200 0
23000 -20200 0
23200 -20200 0
23400 -20200 0
23600 -20200 0
23800 -20200 0
24000 -20200 0
24200 -20200 0
24400 -20200 0
24600 -20200 0
24800 -20200 0
25000 -20200 0
-25000 -20000 0
-24800 -20000 0
-24600 -20000 0
-24400 -20000 0
-24200 -20000 0
-24000 -20000 0
-23800 -20000 0
-23600 -20000 0
-23400 -20000 0
-23200 -20000 0
-23000 -20000 0
-22800 -20000 0
-22600 -20000 0
-22400 -20000 0
-22200 -20000 0
-22000 -20000 0
-21800 -20000 0
-21600 -20000 0
-21400 -20000 0
-21200 -20000 0
-21000 -20000 0
-20800 -20000 0
-20600 -20000 0
-20400 -20000 0
-20200 -20000 0
-20000 -20000 0
-19800 -20000 0
-19600 -20000 0
-19400 -20000 0
-19200 -20000 0
-19000 -20000 0
-18800 -20000 0
-18600 -20000 0
-18400 -20000 0
-18200 -20000 0
-18000 -20000 0
-17800 -20000 0
-17600 -20000 0
-17400 -20000 0
-17200 -20000 0
-17000 -20000 0
-16800 -20000 0
-16600 -20000 0
-16400 -20000 0
-16200 -20000 0
-16000 -20000 0
-15800 -20000 0
-15600 -20000 0
-15400 -20000 0
-15200 -20000 0
-15000 -20000 0
-14800 -20000 0
-14600 -20000 0
-14400 -20000 0
-14200 -20000 0
-14000 -20000 0
-13800 -20000 0
-13600 -20000 0
-13400 -20000 0
-13200 -20000 0
-13000 -20000 0
-12800 -20000 0
-12600 -20000 0
-12400 -20000 0
-12200 -20000 0
-12000 -20000 0
-11800 -20000 0
-11600 -20000 0
-11400 -20000 0
-11200 -20000 0
-11000 -20000 0
-10800 -20000 0
-10600 -20000 0
-10400 -20000 0
-10200 -20000 0
-10000 -20000 0
-9800 -20000 0
-9600 -20000 0
-9400 -20000 0
-9200 -20000 0
-9000 -20000 0
-8800 -20000 0
-8600 -20000 0
-8400 -20000 0
-8200 -20000 0
-8000 -20000 0
-7800 -20000 0
-7600 -20000 0
-7400 -20000 0
-7200 -20000 0
-7000 -20000 0
-6800 -20000 0
-6600 -20000 0
-6400 -20000 0
-6200 -20000 0
-6000 -20000 0
-5800 -20000 0
-5600 -20000 0
-5400 -20000 0
-5200 -20000 0
-5000 -20000 0
-4800 -20000 0
-4600 -20000 0
-4400 -20000 0
-4200 -20000 0
-4000 -20000 0
-3800 -20000 0
-3600 -20000 0
-3400 -20000 0
-3200 -20000 0
-3000 -20000 0
-2800 -20000 0
-2600 -20000 0
-2400 -20000 0
-2200 -20000 0
-2000 -20000 0
-1800 -20000 0
-1600 -20000 0
-1400 -20000 0
-1200 -20000 0
-1000 -20000 0
-800 -20000 0
-600 -20000 0
-400 -20000 0
-200 -20000 0
0 -20000 0
200 -20000 0
400 -20000 0
600 -20000 0
800 -20000 0
1000 -20000 0
1200 -20000 0
1400 -20000 0
1600 -20000 0
1800 -20000 0
2000 -20000 0
2200 -20000 0
2400 -20000 0
2600 -20000 0
2800 -20000 0
3000 -20000 0
3200 -20000 0
3400 -20000 0
3600 -20000 0
3800 -20000 0
4000 -20000 0
4200 -20000 0
4400 -20000 0
4600 -20000 0
4800 -20000 0
5000 -20000 0
5200 -20000 0
5400 -20000 0
5600 -20000 0
5800 -20000 0
6000 -20000 0
6200 -20000 0
6400 -20000 0
6600 -20000 0
6800 -20000 0
7000 -20000 0
7200 -20000 0
7400 -20000 0
7600 -20000 0
7800 -20000 0
8000 -20000 0
8200 -20000 0
8400 -20000 0
8600 -20000 0
8800 -20000 0
9000 -20000 0
9200 -20000 0
9400 -20000 0
9600 -20000 0
9800 -20000 0
10000 -20000 0
10200 -20000 0
10400 -20000 0
10600 -20000 0
10800 -20000 0
11000 -20000 0
11200 -20000 0
11400 -20000 0
11600 -20000 0
11800 -20000 0
12000 -20000 0
12200 -20000 0
12400 -20000 0
12600 -20000 0
12800 -20000 0
13000 -20000 0
13200 -20000 0
13400 -20000 0
13600 -20000 0
13800 -20000 0
14000 -20000 0
14200 -20000 0
14400 -20000 0
14600 -20000 0
14800 -20000 0
15000 -20000 0
15200 -20000 0
15400 -20000 0
15600 -20000 0
15800 -20000 0
16000 -20000 0
16200 -20000 0
16400 -20000 0
16600 -20000 0
16800 -20000 0
17000 -20000 0
17200 -20000 0
17400 -20000 0
17600 -20000 0
17800 -20000 0
18000 -20000 0
18200 -20000 0
18400 -20000 0
18600 -20000 0
18800 -20000 0
19000 -20000 0
19200 -20000 0
19400 -20000 0
19600 -20000 0
19800 -20000 0
20000 -20000 0
20200 -20000 0
20400 -20000 0
20600 -20000 0
20800 -20000 0
21000 -20000 0
21200 -20000 0
21400 -20000 0
21600 -20000 0
21800 -20000 0
22000 -20000 0
22200 -20000 0
22400 -20000 0
22600 -20000 0
22800 -20000 0
23000 -20000 0
23200 -20000 0
23400 -20000 0
23600 -20000 0
23800 -20000 0
24000 -20000 0
24200 -20000 0
24400 -20000 0
24600 -20000 0
24800 -20000 0
25000 -20000 0
-25000 -19800 0
-24800 -19800 0
-24600 -19800 0
-24400 -19800 0
-24200 -19800 0
-24000 -19800 0
-23800 -19800 0
-23600 -19800 0
-23400 -19800 0
-23200 -19800 0
-23000 -19800 0
-22800 -19800 0
-22600 -19800 0
-22400 -19800 0
-22200 -19800 0
-22000 -19800 0
-21800 -19800 0
-21600 -19800 0
-21400 -19800 0
-21200 -19800 0
-21000 -19800 0
-20800 -19800 0
-20600 -19800 0
-20400 -19800 0
-20200 -19800 0
-20000 -19800 0
-19800 -19800 0
-19600 -19800 0
-19400 -19800 0
-19200 -19800 0
-19000 -19800 0
-18800 -19800 0
-18600 -19800 0
-18400 -19800 0
-18200 -19800 0
-18000 -19800 0
-17800 -19800 0
-17600 -19800 0
-17400 -19800 0
-17200 -19800 0
-17000 -19800 0
-16800 -19800 0
-16600 -19800 0
-16400 -19800 0
-16200 -19800 0
-16000 -19800 0
-15800 -19800 0
-15600 -19800 0
-15400 -19800 0
-15200 -19800 0
-15000 -19800 0
-14800 -19800 0
-14600 -19800 0
-14400 -19800 0
-14200 -19800 0
-14000 -19800 0
-13800 -19800 0
-13600 -19800 0
-13400 -19800 0
-13200 -19800 0
-13000 -19800 0
-12800 -19800 0
-12600 -19800 0
-12400 -19800 0
-12200 -19800 0
-12000 -19800 0
-11800 -19800 0
-11600 -19800 0
-11400 -19800 0
-11200 -19800 0
-11000 -19800 0
-10800 -19800 0
-10600 -19800 0
-10400 -19800 0
-10200 -19800 0
-10000 -19800 0
-9800 -19800 0
-9600 -19800 0
-9400 -19800 0
-9200 -19800 0
-9000 -19800 0
-8800 -19800 0
-8600 -19800 0
-8400 -19800 0
-8200 -19800 0
-8000 -19800 0
-7800 -19800 0
-7600 -19800 0
-7400 -19800 0
-7200 -19800 0
-7000 -19800 0
-6800 -19800 0
-6600 -19800 0
-6400 -19800 0
-6200 -19800 0
-6000 -19800 0
-5800 -19800 0
-5600 -19800 0
-5400 -19800 0
-5200 -19800 0
-5000 -19800 0
-4800 -19800 0
-4600 -19800 0
-4400 -19800 0
-4200 -19800 0
-4000 -19800 0
-3800 -19800 0
-3600 -19800 0
-3400 -19800 0
-3200 -19800 0
-3000 -19800 0
-2800 -19800 0
-2600 -19800 0
-2400 -19800 0
-2200 -19800 0
-2000 -19800 0
-1800 -19800 0
-1600 -19800 0
-1400 -19800 0
-1200 -19800 0
-1000 -19800 0
-800 -19800 0
-600 -19800 0
-400 -19800 0
-200 -19800 0
0 -19800 0
200 -19800 0
400 -19800 0
600 -19800 0
800 -19800 0
1000 -19800 0
1200 -19800 0
1400 -19800 0
1600 -19800 0
1800 -19800 0
2000 -19800 0
2200 -19800 0
2400 -19800 0
2600 -19800 0
2800 -19800 0
3000 -19800 0
3200 -19800 0
3400 -19800 0
3600 -19800 0
3800 -19800 0
4000 -19800 0
4200 -19800 0
4400 -19800 0
4600 -19800 0
4800 -19800 0
5000 -19800 0
5200 -19800 0
5400 -19800 0
5600 -19800 0
5800 -19800 0
6000 -19800 0
6200 -19800 0
6400 -19800 0
6600 -19800 0
6800 -19800 0
7000 -19800 0
7200 -19800 0
7400 -19800 0
7600 -19800 0
7800 -19800 0
8000 -19800 0
8200 -19800 0
8400 -19800 0
8600 -19800 0
8800 -19800 0
9000 -19800 0
9200 -19800 0
9400 -19800 0
9600 -19800 0
9800 -19800 0
10000 -19800 0
10200 -19800 0
10400 -19800 0
10600 -19800 0
10800 -19800 0
11000 -19800 0
11200 -19800 0
11400 -19800 0
11600 -19800 0
11800 -19800 0
12000 -19800 0
12200 -19800 0
12400 -19800 0
12600 -19800 0
12800 -19800 0
13000 -19800 0
13200 -19800 0
13400 -19800 0
13600 -19800 0
13800 -19800 0
14000 -19800 0
14200 -19800 0
14400 -19800 0
14600 -19800 0
14800 -19800 0
15000 -19800 0
15200 -19800 0
15400 -19800 0
15600 -19800 0
15800 -19800 0
16000 -19800 0
16200 -19800 0
16400 -19800 0
16600 -19800 0
16800 -19800 0
17000 -19800 0
17200 -19800 0
17400 -19800 0
17600 -19800 0
17800 -19800 0
18000 -19800 0
18200 -19800 0
18400 -19800 0
18600 -19800 0
18800 -19800 0
19000 -19800 0
19200 -19800 0
19400 -19800 0
19600 -19800 0
19800 -19800 0
20000 -19800 0
20200 -19800 0
20400 -19800 0
20600 -19800 0
20800 -19800 0
21000 -19800 0
21200 -19800 0
21400 -19800 0
21600 -19800 0
21800 -19800 0
22000 -19800 0
22200 -19800 0
22400 -19800 0
22600 -19800 0
22800 -19800 0
23000 -19800 0
23200 -19800 0
23400 -19800 0
23600 -19800 0
23800 -19800 0
24000 -19800 0
24200 -19800 0
24400 -19800 0
24600 -19800 0
24800 -19800 0
25000 -19800 0
-25000 -19600 0
-24800 -19600 0
-24600 -19600 0
-24400 -19600 0
-24200 -19600 0
-24000 -19600 0
-23800 -19600 0
-23600 -19600 0
-23400 -19600 0
-23200 -19600 0
-23000 -19600 0
-22800 -19600 0
-22600 -19600 0
-22400 -19600 0
-22200 -19600 0
-22000 -19600 0
-21800 -19600 0
-21600 -19600 0
-21400 -19600 0
-21200 -19600 0
-21000 -19600 0
-20800 -19600 0
-20600 -19600 0
-20400 -19600 0
-20200 -19600 0
-20000 -19600 0
-19800 -19600 0
-19600 -19600 0
-19400 -19600 0
-19200 -19600 0
-19000 -19600 0
-18800 -19600 0
-18600 -19600 0
-18400 -19600 0
-18200 -19600 0
-18000 -19600 0
-17800 -19600 0
-17600 -19600 0
-17400 -19600 0
-17200 -19600 0
-17000 -19600 0
-16800 -19600 0
-16600 -19600 0
-16400 -19600 0
-16200 -19600 0
-16000 -19600 0
-15800 -19600 0
-15600 -19600 0
-15400 -19600 0
-15200 -19600 0
-15000 -19600 0
-14800 -19600 0
-14600 -19600 0
-14400 -19600 0
-14200 -19600 0
-14000 -19600 0
-13800 -19600 0
-13600 -19600 0
-13400 -19600 0
-13200 -19600 0
-13000 -19600 0
-12800 -19600 0
-12600 -19600 0
-12400 -19600 0
-12200 -19600 0
-12000 -19600 0
-11800 -19600 0
-11600 -19600 0
-11400 -19600 0
-11200 -19600 0
-11000 -19600 0
-10800 -19600 0
-10600 -19600 0
-10400 -19600 0
-10200 -19600 0
-10000 -19600 0
-9800 -19600 0
-9600 -19600 0
-9400 -19600 0
-9200 -19600 0
-9000 -19600 0
-8800 -19600 0
-8600 -19600 0
-8400 -19600 0
-8200 -19600 0
-8000 -19600 0
-7800 -19600 0
-7600 -19600 0
-7400 -19600 0
-7200 -19600 0
-7000 -19600 0
-6800 -19600 0
-6600 -19600 0
-6400 -19600 0
-6200 -19600 0
-6000 -19600 0
-5800 -19600 0
-5600 -19600 0
-5400 -19600 0
-5200 -19600 0
-5000 -19600 0
-4800 -19600 0
-4600 -19600 0
-4400 -19600 0
-4200 -19600 0
-4000 -19600 0
-3800 -19600 0
-3600 -19600 0
-3400 -19600 0
-3200 -19600 0
-3000 -19600 0
-2800 -19600 0
-2600 -19600 0
-2400 -19600 0
-2200 -19600 0
-2000 -19600 0
-1800 -19600 0
-1600 -19600 0
-1400 -19600 0
-1200 -19600 0
-1000 -19600 0
-800 -19600 0
-600 -19600 0
-400 -19600 0
-200 -19600 0
0 -19600 0
200 -19600 0
400 -19600 0
600 -19600 0
800 -19600 0
1000 -19600 0
1200 -19600 0
1400 -19600 0
1600 -19600 0
1800 -19600 0
2000 -19600 0
2200 -19600 0
2400 -19600 0
2600 -19600 0
2800 -19600 0
3000 -19600 0
3200 -19600 0
3400 -19600 0
3600 -19600 0
3800 -19600 0
4000 -19600 0
4200 -19600 0
4400 -19600 0
4600 -19600 0
4800 -19600 0
5000 -19600 0
5200 -19600 0
5400 -19600 0
5600 -19600 0
5800 -19600 0
6000 -19600 0
6200 -19600 0
6400 -19600 0
6600 -19600 0
6800 -19600 0
7000 -19600 0
7200 -19600 0
7400 -19600 0
7600 -19600 0
7800 -19600 0
8000 -19600 0
8200 -19600 0
8400 -19600 0
8600 -19600 0
8800 -19600 0
9000 -19600 0
9200 -19600 0
9400 -19600 0
9600 -19600 0
9800 -19600 0
10000 -19600 0
10200 -19600 0
10400 -19600 0
10600 -19600 0
10800 -19600 0
11000 -19600 0
11200 -19600 0
11400 -19600 0
11600 -19600 0
11800 -19600 0
12000 -19600 0
12200 -19600 0
12400 -19600 0
12600 -19600 0
12800 -19600 0
13000 -19600 0
13200 -19600 0
13400 -19600 0
13600 -19600 0
13800 -19600 0
14000 -19600 0
14200 -19600 0
14400 -19600 0
14600 -19600 0
14800 -19600 0
15000 -19600 0
15200 -19600 0
15400 -19600 0
15600 -19600 0
15800 -19600 0
16000 -19600 0
16200 -19600 0
16400 -19600 0
16600 -19600 0
16800 -19600 0
17000 -19600 0
17200 -19600 0
17400 -19600 0
17600 -19600 0
17800 -19600 0
18000 -19600 0
18200 -19600 0
18400 -19600 0
18600 -19600 0
18800 -19600 0
19000 -19600 0
19200 -19600 0
19400 -19600 0
19600 -19600 0
19800 -19600 0
20000 -19600 0
20200 -19600 0
20400 -19600 0
20600 -19600 0
20800 -19600 0
21000 -19600 0
21200 -19600 0
21400 -19600 0
21600 -19600 0
21800 -19600 0
22000 -19600 0
22200 -19600 0
22400 -19600 0
22600 -19600 0
22800 -19600 0
23000 -19600 0
23200 -19600 0
23400 -19600 0
23600 -19600 0
23800 -19600 0
24000 -19600 0
24200 -19600 0
24400 -19600 0
24600 -19600 0
24800 -19600 0
25000 -19600 0
-25000 -19400 0
-24800 -19400 0
-24600 -19400 0
-24400 -19400 0
-24200 -19400 0
-24000 -19400 0
-23800 -19400 0
-23600 -19400 0
-23400 -19400 0
-23200 -19400 0
-23000 -19400 0
-22800 -19400 0
-22600 -19400 0
-22400 -19400 0
-22200 -19400 0
-22000 -19400 0
-21800 -19400 0
-21600 -19400 0
-21400 -19400 0
-21200 -19400 0
-21000 -19400 0
-20800 -19400 0
-20600 -19400 0
-20400 -19400 0
-20200 -19400 0
-20000 -19400 0
-19800 -19400 0
-19600 -19400 0
-19400 -19400 0
-19200 -19400 0
-19000 -19400 0
-18800 -19400 0
-18600 -19400 0
-18400 -19400 0
-18200 -19400 0
-18000 -19400 0
-17800 -19400 0
-17600 -19400 0
-17400 -19400 0
-17200 -19400 0
-17000 -19400 0
-16800 -19400 0
-16600 -19400 0
-16400 -19400 0
-16200 -19400 0
-16000 -19400 0
-15800 -19400 0
-15600 -19400 0
-15400 -19400 0
-15200 -19400 0
-15000 -19400 0
-14800 -19400 0
-14600 -19400 0
-14400 -19400 0
-14200 -19400 0
-14000 -19400 0
-13800 -19400 0
-13600 -19400 0
-13400 -19400 0
-13200 -19400 0
-13000 -19400 0
-12800 -19400 0
-12600 -19400 0
-12400 -19400 0
-12200 -19400 0
-12000 -19400 0
-11800 -19400 0
-11600 -19400 0
-11400 -19400 0
-11200 -19400 0
-11000 -19400 0
-10800 -19400 0
-10600 -19400 0
-10400 -19400 0
-10200 -19400 0
-10000 -19400 0
-9800 -19400 0
-9600 -19400 0
-9400 -19400 0
-9200 -19400 0
-9000 -19400 0
-8800 -19400 0
-8600 -19400 0
-8400 -19400 0
-8200 -19400 0
-8000 -19400 0
-7800 -19400 0
-7600 -19400 0
-7400 -19400 0
-7200 -19400 0
-7000 -19400 0
-6800 -19400 0
-6600 -19400 0
-6400 -19400 0
-6200 -19400 0
-6000 -19400 0
-5800 -19400 0
-5600 -19400 0
-5400 -19400 0
-5200 -19400 0
-5000 -19400 0
-4800 -19400 0
-4600 -19400 0
-4400 -19400 0
-4200 -19400 0
-4000 -19400 0
-3800 -19400 0
-3600 -19400 0
-3400 -19400 0
-3200 -19400 0
-3000 -19400 0
-2800 -19400 0
-2600 -19400 0
-2400 -19400 0
-2200 -19400 0
-2000 -19400 0
-1800 -19400 0
-1600 -19400 0
-1400 -19400 0
-1200 -19400 0
-1000 -19400 0
-800 -19400 0
-600 -19400 0
-400 -19400 0
-200 -19400 0
0 -19400 0
200 -19400 0
400 -19400 0
600 -19400 0
800 -19400 0
1000 -19400 0
1200 -19400 0
1400 -19400 0
1600 -19400 0
1800 -19400 0
2000 -19400 0
2200 -19400 0
2400 -19400 0
2600 -19400 0
2800 -19400 0
3000 -19400 0
3200 -19400 0
3400 -19400 0
3600 -19400 0
3800 -19400 0
4000 -19400 0
4200 -19400 0
4400 -19400 0
4600 -19400 0
4800 -19400 0
5000 -19400 0
5200 -19400 0
5400 -19400 0
5600 -19400 0
5800 -19400 0
6000 -19400 0
6200 -19400 0
6400 -19400 0
6600 -19400 0
6800 -19400 0
7000 -19400 0
7200 -19400 0
7400 -19400 0
7600 -19400 0
7800 -19400 0
8000 -19400 0
8200 -19400 0
8400 -19400 0
8600 -19400 0
8800 -19400 0
9000 -19400 0
9200 -19400 0
9400 -19400 0
9600 -19400 0
9800 -19400 0
10000 -19400 0
10200 -19400 0
10400 -19400 0
10600 -19400 0
10800 -19400 0
11000 -19400 0
11200 -19400 0
11400 -19400 0
11600 -19400 0
11800 -19400 0
12000 -19400 0
12200 -19400 0
12400 -19400 0
12600 -19400 0
12800 -19400 0
13000 -19400 0
13200 -19400 0
13400 -19400 0
13600 -19400 0
13800 -19400 0
14000 -19400 0
14200 -19400 0
14400 -19400 0
14600 -19400 0
14800 -19400 0
15000 -19400 0
15200 -19400 0
15400 -19400 0
15600 -19400 0
15800 -19400 0
16000 -19400 0
16200 -19400 0
16400 -19400 0
16600 -19400 0
16800 -19400 0
17000 -19400 0
17200 -19400 0
17400 -19400 0
17600 -19400 0
17800 -19400 0
18000 -19400 0
18200 -19400 0
18400 -19400 0
18600 -19400 0
18800 -19400 0
19000 -19400 0
19200 -19400 0
19400 -19400 0
19600 -19400 0
19800 -19400 0
20000 -19400 0
20200 -19400 0
20400 -19400 0
20600 -19400 0
20800 -19400 0
21000 -19400 0
21200 -19400 0
21400 -19400 0
21600 -19400 0
21800 -19400 0
22000 -19400 0
22200 -19400 0
22400 -19400 0
22600 -19400 0
22800 -19400 0
23000 -19400 0
23200 -19400 0
23400 -19400 0
23600 -19400 0
23800 -19400 0
24000 -19400 0
24200 -19400 0
24400 -19400 0
24600 -19400 0
24800 -19400 0
25000 -19400 0
-25000 -19200 0
-24800 -19200 0
-24600 -19200 0
-24400 -19200 0
-24200 -19200 0
-24000 -19200 0
-23800 -19200 0
-23600 -19200 0
-23400 -19200 0
-23200 -19200 0
-23000 -19200 0
-22800 -19200 0
-22600 -19200 0
-22400 -19200 0
-22200 -19200 0
-22000 -19200 0
-21800 -19200 0
-21600 -19200 0
-21400 -19200 0
-21200 -19200 0
-21000 -19200 0
-20800 -19200 0
-20600 -19200 0
-20400 -19200 0
-20200 -19200 0
-20000 -19200 0
-19800 -19200 0
-19600 -19200 0
-19400 -19200 0
-19200 -19200 0
-19000 -19200 0
-18800 -19200 0
-18600 -19200 0
-18400 -19200 0
-18200 -19200 0
-18000 -19200 0
-17800 -19200 0
-17600 -19200 0
-17400 -19200 0
-17200 -19200 0
-17000 -19200 0
-16800 -19200 0
-16600 -19200 0
-16400 -19200 0
-16200 -19200 0
-16000 -19200 0
-15800 -19200 0
-15600 -19200 0
-15400 -19200 0
-15200 -19200 0
-15000 -19200 0
-14800 -19200 0
-14600 -19200 0
-14400 -19200 0
-14200 -19200 0
-14000 -19200 0
-13800 -19200 0
-13600 -19200 0
-13400 -19200 0
-13200 -19200 0
-13000 -19200 0
-12800 -19200 0
-12600 -19200 0
-12400 -19200 0
-12200 -19200 0
-12000 -19200 0
-11800 -19200 0
-11600 -19200 0
-11400 -19200 0
-11200 -19200 0
-11000 -19200 0
-10800 -19200 0
-10600 -19200 0
-10400 -19200 0
-10200 -19200 0
-10000 -19200 0
-9800 -19200 0
-9600 -19200 0
-9400 -19200 0
-9200 -19200 0
-9000 -19200 0
-8800 -19200 0
-8600 -19200 0
-8400 -19200 0
-8200 -19200 0
-8000 -19200 0
-7800 -19200 0
-7600 -19200 0
-7400 -19200 0
-7200 -19200 0
-7000 -19200 0
-6800 -19200 0
-6600 -19200 0
-6400 -19200 0
-6200 -19200 0
-6000 -19200 0
-5800 -19200 0
-5600 -19200 0
-5400 -19200 0
-5200 -19200 0
-5000 -19200 0
-4800 -19200 0
-4600 -19200 0
-4400 -19200 0
-4200 -19200 0
-4000 -19200 0
-3800 -19200 0
-3600 -19200 0
-3400 -19200 0
-3200 -19200 0
-3000 -19200 0
-2800 -19200 0
-2600 -19200 0
-2400 -19200 0
-2200 -19200 0
-2000 -19200 0
-1800 -19200 0
-1600 -19200 0
-1400 -19200 0
-1200 -19200 0
-1000 -19200 0
-800 -19200 0
-600 -19200 0
-400 -19200 0
-200 -19200 0
0 -19200 0
200 -19200 0
400 -19200 0
600 -19200 0
800 -19200 0
1000 -19200 0
1200 -19200 0
1400 -19200 0
1600 -19200 0
1800 -19200 0
2000 -19200 0
2200 -19200 0
2400 -19200 0
2600 -19200 0
2800 -19200 0
3000 -19200 0
3200 -19200 0
3400 -19200 0
3600 -19200 0
3800 -19200 0
4000 -19200 0
4200 -19200 0
4400 -19200 0
4600 -19200 0
4800 -19200 0
5000 -19200 0
5200 -19200 0
5400 -19200 0
5600 -19200 0
5800 -19200 0
6000 -19200 0
6200 -19200 0
6400 -19200 0
6600 -19200 0
6800 -19200 0
7000 -19200 0
7200 -19200 0
7400 -19200 0
7600 -19200 0
7800 -19200 0
8000 -19200 0
8200 -19200 0
8400 -19200 0
8600 -19200 0
8800 -19200 0
9000 -19200 0
9200 -19200 0
9400 -19200 0
9600 -19200 0
9800 -19200 0
10000 -19200 0
10200 -19200 0
10400 -19200 0
10600 -19200 0
10800 -19200 0
11000 -19200 0
11200 -19200 0
11400 -19200 0
11600 -19200 0
11800 -19200 0
12000 -19200 0
12200 -19200 0
12400 -19200 0
12600 -19200 0
12800 -19200 0
13000 -19200 0
13200 -19200 0
13400 -19200 0
13600 -19200 0
13800 -19200 0
14000 -19200 0
14200 -19200 0
14400 -19200 0
14600 -19200 0
14800 -19200 0
15000 -19200 0
15200 -19200 0
15400 -19200 0
15600 -19200 0
15800 -19200 0
16000 -19200 0
16200 -19200 0
16400 -19200 0
16600 -19200 0
16800 -19200 0
17000 -19200 0
17200 -19200 0
17400 -19200 0
17600 -19200 0
17800 -19200 0
18000 -19200 0
18200 -19200 0
18400 -19200 0
18600 -19200 0
18800 -19200 0
19000 -19200 0
19200 -19200 0
19400 -19200 0
19600 -19200 0
19800 -19200 0
20000 -19200 0
20200 -19200 0
20400 -19200 0
20600 -19200 0
20800 -19200 0
21000 -19200 0
21200 -19200 0
21400 -19200 0
21600 -19200 0
21800 -19200 0
22000 -19200 0
22200 -19200 0
22400 -19200 0
22600 -19200 0
22800 -19200 0
23000 -19200 0
23200 -19200 0
23400 -19200 0
23600 -19200 0
23800 -19200 0
24000 -19200 0
24200 -19200 0
24400 -19200 0
24600 -19200 0
24800 -19200 0
25000 -19200 0
-25000 -19000 0
-24800 -19000 0
-24600 -19000 0
-24400 -19000 0
-24200 -19000 0
-24000 -19000 0
-23800 -19000 0
-23600 -19000 0
-23400 -19000 0
-23200 -19000 0
-23000 -19000 0
-22800 -19000 0
-22600 -19000 0
-22400 -19000 0
-22200 -19000 0
-22000 -19000 0
-21800 -19000 0
-21600 -19000 0
-21400 -19000 0
-21200 -19000 0
-21000 -19000 0
-20800 -19000 0
-20600 -19000 0
-20400 -19000 0
-20200 -19000 0
-20000 -19000 0
-19800 -19000 0
-19600 -19000 0
-19400 -19000 0
-19200 -19000 0
-19000 -19000 0
-18800 -19000 0
-18600 -19000 0
-18400 -19000 0
-18200 -19000 0
-18000 -19000 0
-17800 -19000 0
-17600 -19000 0
-17400 -19000 0
-17200 -19000 0
-17000 -19000 0
-16800 -19000 0
-16600 -19000 0
-16400 -19000 0
-16200 -19000 0
-16000 -19000 0
-15800 -19000 0
-15600 -19000 0
-15400 -19000 0
-15200 -19000 0
-15000 -19000 0
-14800 -19000 0
-14600 -19000 0
-14400 -19000 0
-14200 -19000 0
-14000 -19000 0
-13800 -19000 0
-13600 -19000 0
-13400 -19000 0
-13200 -19000 0
-13000 -19000 0
-12800 -19000 0
-12600 -19000 0
-12400 -19000 0
-12200 -19000 0
-12000 -19000 0
-11800 -19000 0
-11600 -19000 0
-11400 -19000 0
-11200 -19000 0
-11000 -19000 0
-10800 -19000 0
-10600 -19000 0
-10400 -19000 0
-10200 -19000 0
-10000 -19000 0
-9800 -19000 0
-9600 -19000 0
-9400 -19000 0
-9200 -19000 0
-9000 -19000 0
-8800 -19000 0
-8600 -19000 0
-8400 -19000 0
-8200 -19000 0
-8000 -19000 0
-7800 -19000 0
-7600 -19000 0
-7400 -19000 0
-7200 -19000 0
-7000 -19000 0
-6800 -19000 0
-6600 -19000 0
-6400 -19000 0
-6200 -19000 0
-6000 -19000 0
-5800 -19000 0
-5600 -19000 0
-5400 -19000 0
-5200 -19000 0
-5000 -19000 0
-4800 -19000 0
-4600 -19000 0
-4400 -19000 0
-4200 -19000 0
-4000 -19000 0
-3800 -19000 0
-3600 -19000 0
-3400 -19000 0
-3200 -19000 0
-3000 -19000 0
-2800 -19000 0
-2600 -19000 0
-2400 -19000 0
-2200 -19000 0
-2000 -19000 0
-1800 -19000 0
-1600 -19000 0
-1400 -19000 0
-1200 -19000 0
-1000 -19000 0
-800 -19000 0
-600 -19000 0
-400 -19000 0
-200 -19000 0
0 -19000 0
200 -19000 0
400 -19000 0
600 -19000 0
800 -19000 0
1000 -19000 0
1200 -19000 0
1400 -19000 0
1600 -19000 0
1800 -19000 0
2000 -19000 0
2200 -19000 0
2400 -19000 0
2600 -19000 0
2800 -19000 0
3000 -19000 0
3200 -19000 0
3400 -19000 0
3600 -19000 0
3800 -19000 0
4000 -19000 0
4200 -19000 0
4400 -19000 0
4600 -19000 0
4800 -19000 0
5000 -19000 0
5200 -19000 0
5400 -19000 0
5600 -19000 0
5800 -19000 0
6000 -19000 0
6200 -19000 0
6400 -19000 0
6600 -19000 0
6800 -19000 0
7000 -19000 0
7200 -19000 0
7400 -19000 0
7600 -19000 0
7800 -19000 0
8000 -19000 0
8200 -19000 0
8400 -19000 0
8600 -19000 0
8800 -19000 0
9000 -19000 0
9200 -19000 0
9400 -19000 0
9600 -19000 0
9800 -19000 0
10000 -19000 0
10200 -19000 0
10400 -19000 0
10600 -19000 0
10800 -19000 0
11000 -19000 0
11200 -19000 0
11400 -19000 0
11600 -19000 0
11800 -19000 0
12000 -19000 0
12200 -19000 0
12400 -19000 0
12600 -19000 0
12800 -19000 0
13000 -19000 0
13200 -19000 0
13400 -19000 0
13600 -19000 0
13800 -19000 0
14000 -19000 0
14200 -19000 0
14400 -19000 0
14600 -19000 0
14800 -19000 0
15000 -19000 0
15200 -19000 0
15400 -19000 0
15600 -19000 0
15800 -19000 0
16000 -19000 0
16200 -19000 0
16400 -19000 0
16600 -19000 0
16800 -19000 0
17000 -19000 0
17200 -19000 0
17400 -19000 0
17600 -19000 0
17800 -19000 0
18000 -19000 0
18200 -19000 0
18400 -19000 0
18600 -19000 0
18800 -19000 0
19000 -19000 0
19200 -19000 0
19400 -19000 0
19600 -19000 0
19800 -19000 0
20000 -19000 0
20200 -19000 0
20400 -19000 0
20600 -19000 0
20800 -19000 0
21000 -19000 0
21200 -19000 0
21400 -19000 0
21600 -19000 0
21800 -19000 0
22000 -19000 0
22200 -19000 0
22400 -19000 0
22600 -19000 0
22800 -19000 0
23000 -19000 0
23200 -19000 0
23400 -19000 0
23600 -19000 0
23800 -19000 0
24000 -19000 0
24200 -19000 0
24400 -19000 0
24600 -19000 0
24800 -19000 0
25000 -19000 0
-25000 -18800 0
-24800 -18800 0
-24600 -18800 0
-24400 -18800 0
-24200 -18800 0
-24000 -18800 0
-23800 -18800 0
-23600 -18800 0
-23400 -18800 0
-23200 -18800 0
-23000 -18800 0
-22800 -18800 0
-22600 -18800 0
-22400 -18800 0
-22200 -18800 0
-22000 -18800 0
-21800 -18800 0
-21600 -18800 0
-21400 -18800 0
-21200 -18800 0
-21000 -18800 0
-20800 -18800 0
-20600 -18800 0
-20400 -18800 0
-20200 -18800 0
-20000 -18800 0
-19800 -18800 0
-19600 -18800 0
-19400 -18800 0
-19200 -18800 0
-19000 -18800 0
-18800 -18800 0
-18600 -18800 0
-18400 -18800 0
-18200 -18800 0
-18000 -18800 0
-17800 -18800 0
-17600 -18800 0
-17400 -18800 0
-17200 -18800 0
-17000 -18800 0
-16800 -18800 0
-16600 -18800 0
-16400 -18800 0
-16200 -18800 0
-16000 -18800 0
-15800 -18800 0
-15600 -18800 0
-15400 -18800 0
-15200 -18800 0
-15000 -18800 0
-14800 -18800 0
-14600 -18800 0
-14400 -18800 0
-14200 -18800 0
-14000 -18800 0
-13800 -18800 0
-13600 -18800 0
-13400 -18800 0
-13200 -18800 0
-13000 -18800 0
-12800 -18800 0
-12600 -18800 0
-12400 -18800 0
-12200 -18800 0
-12000 -18800 0
-11800 -18800 0
-11600 -18800 0
-11400 -18800 0
-11200 -18800 0
-11000 -18800 0
-10800 -18800 0
-10600 -18800 0
-10400 -18800 0
-10200 -18800 0
-10000 -18800 0
-9800 -18800 0
-9600 -18800 0
-9400 -18800 0
-9200 -18800 0
-9000 -18800 0
-8800 -18800 0
-8600 -18800 0
-8400 -18800 0
-8200 -18800 0
-8000 -18800 0
-7800 -18800 0
-7600 -18800 0
-7400 -18800 0
-7200 -18800 0
-7000 -18800 0
-6800 -18800 0
-6600 -18800 0
-6400 -18800 0
-6200 -18800 0
-6000 -18800 0
-5800 -18800 0
-5600 -18800 0
-5400 -18800 0
-5200 -18800 0
-5000 -18800 0
-4800 -18800 0
-4600 -18800 0
-4400 -18800 0
-4200 -18800 0
-4000 -18800 0
-3800 -18800 0
-3600 -18800 0
-3400 -18800 0
-3200 -18800 0
-3000 -18800 0
-2800 -18800 0
-2600 -18800 0
-2400 -18800 0
-2200 -18800 0
-2000 -18800 0
-1800 -18800 0
-1600 -18800 0
-1400 -18800 0
-1200 -18800 0
-1000 -18800 0
-800 -18800 0
-600 -18800 0
-400 -18800 0
-200 -18800 0
0 -18800 0
200 -18800 0
400 -18800 0
600 -18800 0
800 -18800 0
1000 -18800 0
1200 -18800 0
1400 -18800 0
1600 -18800 0
1800 -18800 0
2000 -18800 0
2200 -18800 0
2400 -18800 0
2600 -18800 0
2800 -18800 0
3000 -18800 0
3200 -18800 0
3400 -18800 0
3600 -18800 0
3800 -18800 0
4000 -18800 0
4200 -18800 0
4400 -18800 0
4600 -18800 0
4800 -18800 0
5000 -18800 0
5200 -18800 0
5400 -18800 0
5600 -18800 0
5800 -18800 0
6000 -18800 0
6200 -18800 0
6400 -18800 0
6600 -18800 0
6800 -18800 0
7000 -18800 0
7200 -18800 0
7400 -18800 0
7600 -18800 0
7800 -18800 0
8000 -18800 0
8200 -18800 0
8400 -18800 0
8600 -18800 0
8800 -18800 0
9000 -18800 0
9200 -18800 0
9400 -18800 0
9600 -18800 0
9800 -18800 0
10000 -18800 0
10200 -18800 0
10400 -18800 0
10600 -18800 0
10800 -18800 0
11000 -18800 0
11200 -18800 0
11400 -18800 0
11600 -18800 0
11800 -18800 0
12000 -18800 0
12200 -18800 0
12400 -18800 0
12600 -18800 0
12800 -18800 0
13000 -18800 0
13200 -18800 0
13400 -18800 0
13600 -18800 0
13800 -18800 0
14000 -18800 0
14200 -18800 0
14400 -18800 0
14600 -18800 0
14800 -18800 0
15000 -18800 0
15200 -18800 0
15400 -18800 0
15600 -18800 0
15800 -18800 0
16000 -18800 0
16200 -18800 0
16400 -18800 0
16600 -18800 0
16800 -18800 0
17000 -18800 0
17200 -18800 0
17400 -18800 0
17600 -18800 0
17800 -18800 0
18000 -18800 0
18200 -18800 0
18400 -18800 0
18600 -18800 0
18800 -18800 0
19000 -18800 0
19200 -18800 0
19400 -18800 0
19600 -18800 0
19800 -18800 0
20000 -18800 0
20200 -18800 0
20400 -18800 0
20600 -18800 0
20800 -18800 0
21000 -18800 0
21200 -18800 0
21400 -18800 0
21600 -18800 0
21800 -18800 0
22000 -18800 0
22200 -18800 0
22400 -18800 0
22600 -18800 0
22800 -18800 0
23000 -18800 0
23200 -18800 0
23400 -18800 0
23600 -18800 0
23800 -18800 0
24000 -18800 0
24200 -18800 0
24400 -18800 0
24600 -18800 0
24800 -18800 0
25000 -18800 0
-25000 -18600 0
-24800 -18600 0
-24600 -18600 0
-24400 -18600 0
-24200 -18600 0
-24000 -18600 0
-23800 -18600 0
-23600 -18600 0
-23400 -18600 0
-23200 -18600 0
-23000 -18600 0
-22800 -18600 0
-22600 -18600 0
-22400 -18600 0
-22200 -18600 0
-22000 -18600 0
-21800 -18600 0
-21600 -18600 0
-21400 -18600 0
-21200 -18600 0
-21000 -18600 0
-20800 -18600 0
-20600 -18600 0
-20400 -18600 0
-20200 -18600 0
-20000 -18600 0
-19800 -18600 0
-19600 -18600 0
-19400 -18600 0
-19200 -18600 0
-19000 -18600 0
-18800 -18600 0
-18600 -18600 0
-18400 -18600 0
-18200 -18600 0
-18000 -18600 0
-17800 -18600 0
-17600 -18600 0
-17400 -18600 0
-17200 -18600 0
-17000 -18600 0
-16800 -18600 0
-16600 -18600 0
-16400 -18600 0
-16200 -18600 0
-16000 -18600 0
-15800 -18600 0
-15600 -18600 0
-15400 -18600 0
-15200 -18600 0
-15000 -18600 0
-14800 -18600 0
-14600 -18600 0
-14400 -18600 0
-14200 -18600 0
-14000 -18600 0
-13800 -18600 0
-13600 -18600 0
-13400 -18600 0
-13200 -18600 0
-13000 -18600 0
-12800 -18600 0
-12600 -18600 0
-12400 -18600 0
-12200 -18600 0
-12000 -18600 0
-11800 -18600 0
-11600 -18600 0
-11400 -18600 0
-11200 -18600 0
-11000 -18600 0
-10800 -18600 0
-10600 -18600 0
-10400 -18600 0
-10200 -18600 0
-10000 -18600 0
-9800 -18600 0
-9600 -18600 0
-9400 -18600 0
-9200 -18600 0
-9000 -18600 0
-8800 -18600 0
-8600 -18600 0
-8400 -18600 0
-8200 -18600 0
-8000 -18600 0
-7800 -18600 0
-7600 -18600 0
-7400 -18600 0
-7200 -18600 0
-7000 -18600 0
-6800 -18600 0
-6600 -18600 0
-6400 -18600 0
-6200 -18600 0
-6000 -18600 0
-5800 -18600 0
-5600 -18600 0
-5400 -18600 0
-5200 -18600 0
-5000 -18600 0
-4800 -18600 0
-4600 -18600 0
-4400 -18600 0
-4200 -18600 0
-4000 -18600 0
-3800 -18600 0
-3600 -18600 0
-3400 -18600 0
-3200 -18600 0
-3000 -18600 0
-2800 -18600 0
-2600 -18600 0
-2400 -18600 0
-2200 -18600 0
-2000 -18600 0
-1800 -18600 0
-1600 -18600 0
-1400 -18600 0
-1200 -18600 0
-1000 -18600 0
-800 -18600 0
-600 -18600 0
-400 -18600 0
-200 -18600 0
0 -18600 0
200 -18600 0
400 -18600 0
600 -18600 0
800 -18600 0
1000 -18600 0
1200 -18600 0
1400 -18600 0
1600 -18600 0
1800 -18600 0
2000 -18600 0
2200 -18600 0
2400 -18600 0
2600 -18600 0
2800 -18600 0
3000 -18600 0
3200 -18600 0
3400 -18600 0
3600 -18600 0
3800 -18600 0
4000 -18600 0
4200 -18600 0
4400 -18600 0
4600 -18600 0
4800 -18600 0
5000 -18600 0
5200 -18600 0
5400 -18600 0
5600 -18600 0
5800 -18600 0
6000 -18600 0
6200 -18600 0
6400 -18600 0
6600 -18600 0
6800 -18600 0
7000 -18600 0
7200 -18600 0
7400 -18600 0
7600 -18600 0
7800 -18600 0
8000 -18600 0
8200 -18600 0
8400 -18600 0
8600 -18600 0
8800 -18600 0
9000 -18600 0
9200 -18600 0
9400 -18600 0
9600 -18600 0
9800 -18600 0
10000 -18600 0
10200 -18600 0
10400 -18600 0
10600 -18600 0
10800 -18600 0
11000 -18600 0
11200 -18600 0
11400 -18600 0
11600 -18600 0
11800 -18600 0
12000 -18600 0
12200 -18600 0
12400 -18600 0
12600 -18600 0
12800 -18600 0
13000 -18600 0
13200 -18600 0
13400 -18600 0
13600 -18600 0
13800 -18600 0
14000 -18600 0
14200 -18600 0
14400 -18600 0
14600 -18600 0
14800 -18600 0
15000 -18600 0
15200 -18600 0
15400 -18600 0
15600 -18600 0
15800 -18600 0
16000 -18600 0
16200 -18600 0
16400 -18600 0
16600 -18600 0
16800 -18600 0
17000 -18600 0
17200 -18600 0
17400 -18600 0
17600 -18600 0
17800 -18600 0
18000 -18600 0
18200 -18600 0
18400 -18600 0
18600 -18600 0
18800 -18600 0
19000 -18600 0
19200 -18600 0
19400 -18600 0
19600 -18600 0
19800 -18600 0
20000 -18600 0
20200 -18600 0
20400 -18600 0
20600 -18600 0
20800 -18600 0
21000 -18600 0
21200 -18600 0
21400 -18600 0
21600 -18600 0
21800 -18600 0
22000 -18600 0
22200 -18600 0
22400 -18600 0
22600 -18600 0
22800 -18600 0
23000 -18600 0
23200 -18600 0
23400 -18600 0
23600 -18600 0
23800 -18600 0
24000 -18600 0
24200 -18600 0
24400 -18600 0
24600 -18600 0
24800 -18600 0
25000 -18600 0
-25000 -18400 0
-24800 -18400 0
-24600 -18400 0
-24400 -18400 0
-24200 -18400 0
-24000 -18400 0
-23800 -18400 0
-23600 -18400 0
-23400 -18400 0
-23200 -18400 0
-23000 -18400 0
-22800 -18400 0
-22600 -18400 0
-22400 -18400 0
-22200 -18400 0
-22000 -18400 0
-21800 -18400 0
-21600 -18400 0
-21400 -18400 0
-21200 -18400 0
-21000 -18400 0
-20800 -18400 0
-20600 -18400 0
-20400 -18400 0
-20200 -18400 0
-20000 -18400 0
-19800 -18400 0
-19600 -18400 0
-19400 -18400 0
-19200 -18400 0
-19000 -18400 0
-18800 -18400 0
-18600 -18400 0
-18400 -18400 0
-18200 -18400 0
-18000 -18400 0
-17800 -18400 0
-17600 -18400 0
-17400 -18400 0
-17200 -18400 0
-17000 -18400 0
-16800 -18400 0
-16600 -18400 0
-16400 -18400 0
-16200 -18400 0
-16000 -18400 0
-15800 -18400 0
-15600 -18400 0
-15400 -18400 0
-15200 -18400 0
-15000 -18400 0
-14800 -18400 0
-14600 -18400 0
-14400 -18400 0
-14200 -18400 0
-14000 -18400 0
-13800 -18400 0
-13600 -18400 0
-13400 -18400 0
-13200 -18400 0
-13000 -18400 0
-12800 -18400 0
-12600 -18400 0
-12400 -18400 0
-12200 -18400 0
-12000 -18400 0
-11800 -18400 0
-11600 -18400 0
-11400 -18400 0
-11200 -18400 0
-11000 -18400 0
-10800 -18400 0
-10600 -18400 0
-10400 -18400 0
-10200 -18400 0
-10000 -18400 0
-9800 -18400 0
-9600 -18400 0
-9400 -18400 0
-9200 -18400 0
-9000 -18400 0
-8800 -18400 0
-8600 -18400 0
-8400 -18400 0
-8200 -18400 0
-8000 -18400 0
-7800 -18400 0
-7600 -18400 0
-7400 -18400 0
-7200 -18400 0
-7000 -18400 0
-6800 -18400 0
-6600 -18400 0
-6400 -18400 0
-6200 -18400 0
-6000 -18400 0
-5800 -18400 0
-5600 -18400 0
-5400 -18400 0
-5200 -18400 0
-5000 -18400 0
-4800 -18400 0
-4600 -18400 0
-4400 -18400 0
-4200 -18400 0
-4000 -18400 0
-3800 -18400 0
-3600 -18400 0
-3400 -18400 0
-3200 -18400 0
-3000 -18400 0
-2800 -18400 0
-2600 -18400 0
-2400 -18400 0
-2200 -18400 0
-2000 -18400 0
-1800 -18400 0
-1600 -18400 0
-1400 -18400 0
-1200 -18400 0
-1000 -18400 0
-800 -18400 0
-600 -18400 0
-400 -18400 0
-200 -18400 0
0 -18400 0
200 -18400 0
400 -18400 0
600 -18400 0
800 -18400 0
1000 -18400 0
1200 -18400 0
1400 -18400 0
1600 -18400 0
1800 -18400 0
2000 -18400 0
2200 -18400 0
2400 -18400 0
2600 -18400 0
2800 -18400 0
3000 -18400 0
3200 -18400 0
3400 -18400 0
3600 -18400 0
3800 -18400 0
4000 -18400 0
4200 -18400 0
4400 -18400 0
4600 -18400 0
4800 -18400 0
5000 -18400 0
5200 -18400 0
5400 -18400 0
5600 -18400 0
5800 -18400 0
6000 -18400 0
6200 -18400 0
6400 -18400 0
6600 -18400 0
6800 -18400 0
7000 -18400 0
7200 -18400 0
7400 -18400 0
7600 -18400 0
7800 -18400 0
8000 -18400 0
8200 -18400 0
8400 -18400 0
8600 -18400 0
8800 -18400 0
9000 -18400 0
9200 -18400 0
9400 -18400 0
9600 -18400 0
9800 -18400 0
10000 -18400 0
10200 -18400 0
10400 -18400 0
10600 -18400 0
10800 -18400 0
11000 -18400 0
11200 -18400 0
11400 -18400 0
11600 -18400 0
11800 -18400 0
12000 -18400 0
12200 -18400 0
12400 -18400 0
12600 -18400 0
12800 -18400 0
13000 -18400 0
13200 -18400 0
13400 -18400 0
13600 -18400 0
13800 -18400 0
14000 -18400 0
14200 -18400 0
14400 -18400 0
14600 -18400 0
14800 -18400 0
15000 -18400 0
15200 -18400 0
15400 -18400 0
15600 -18400 0
15800 -18400 0
16000 -18400 0
16200 -18400 0
16400 -18400 0
16600 -18400 0
16800 -18400 0
17000 -18400 0
17200 -18400 0
17400 -18400 0
17600 -18400 0
17800 -18400 0
18000 -18400 0
18200 -18400 0
18400 -18400 0
18600 -18400 0
18800 -18400 0
19000 -18400 0
19200 -18400 0
19400 -18400 0
19600 -18400 0
19800 -18400 0
20000 -18400 0
20200 -18400 0
20400 -18400 0
20600 -18400 0
20800 -18400 0
21000 -18400 0
21200 -18400 0
21400 -18400 0
21600 -18400 0
21800 -18400 0
22000 -18400 0
22200 -18400 0
22400 -18400 0
22600 -18400 0
22800 -18400 0
23000 -18400 0
23200 -18400 0
23400 -18400 0
23600 -18400 0
23800 -18400 0
24000 -18400 0
24200 -18400 0
24400 -18400 0
24600 -18400 0
24800 -18400 0
25000 -18400 0
-25000 -18200 0
-24800 -18200 0
-24600 -18200 0
-24400 -18200 0
-24200 -18200 0
-24000 -18200 0
-23800 -18200 0
-23600 -18200 0
-23400 -18200 0
-23200 -18200 0
-23000 -18200 0
-22800 -18200 0
-22600 -18200 0
-22400 -18200 0
-22200 -18200 0
-22000 -18200 0
-21800 -18200 0
-21600 -18200 0
-21400 -18200 0
-21200 -18200 0
-21000 -18200 0
-20800 -18200 0
-20600 -18200 0
-20400 -18200 0
-20200 -18200 0
-20000 -18200 0
-19800 -18200 0
-19600 -18200 0
-19400 -18200 0
-19200 -18200 0
-19000 -18200 0
-18800 -18200 0
-18600 -18200 0
-18400 -18200 0
-18200 -18200 0
-18000 -18200 0
-17800 -18200 0
-17600 -18200 0
-17400 -18200 0
-17200 -18200 0
-17000 -18200 0
-16800 -18200 0
-16600 -18200 0
-16400 -18200 0
-16200 -18200 0
-16000 -18200 0
-15800 -18200 0
-15600 -18200 0
-15400 -18200 0
-15200 -18200 0
-15000 -18200 0
-14800 -18200 0
-14600 -18200 0
-14400 -18200 0
-14200 -18200 0
-14000 -18200 0
-13800 -18200 0
-13600 -18200 0
-13400 -18200 0
-13200 -18200 0
-13000 -18200 0
-12800 -18200 0
-12600 -18200 0
-12400 -18200 0
-12200 -18200 0
-12000 -18200 0
-11800 -18200 0
-11600 -18200 0
-11400 -18200 0
-11200 -18200 0
-11000 -18200 0
-10800 -18200 0
-10600 -18200 0
-10400 -18200 0
-10200 -18200 0
-10000 -18200 0
-9800 -18200 0
-9600 -18200 0
-9400 -18200 0
-9200 -18200 0
-9000 -18200 0
-8800 -18200 0
-8600 -18200 0
-8400 -18200 0
-8200 -18200 0
-8000 -18200 0
-7800 -18200 0
-7600 -18200 0
-7400 -18200 0
-7200 -18200 0
-7000 -18200 0
-6800 -18200 0
-6600 -18200 0
-6400 -18200 0
-6200 -18200 0
-6000 -18200 0
-5800 -18200 0
-5600 -18200 0
-5400 -18200 0
-5200 -18200 0
-5000 -18200 0
-4800 -18200 0
-4600 -18200 0
-4400 -18200 0
-4200 -18200 0
-4000 -18200 0
-3800 -18200 0
-3600 -18200 0
-3400 -18200 0
-3200 -18200 0
-3000 -18200 0
-2800 -18200 0
-2600 -18200 0
-2400 -18200 0
-2200 -18200 0
-2000 -18200 0
-1800 -18200 0
-1600 -18200 0
-1400 -18200 0
-1200 -18200 0
-1000 -18200 0
-800 -18200 0
-600 -18200 0
-400 -18200 0
-200 -18200 0
0 -18200 0
200 -18200 0
400 -18200 0
600 -18200 0
800 -18200 0
1000 -18200 0
1200 -18200 0
1400 -18200 0
1600 -18200 0
1800 -18200 0
2000 -18200 0
2200 -18200 0
2400 -18200 0
2600 -18200 0
2800 -18200 0
3000 -18200 0
3200 -18200 0
3400 -18200 0
3600 -18200 0
3800 -18200 0
4000 -18200 0
4200 -18200 0
4400 -18200 0
4600 -18200 0
4800 -18200 0
5000 -18200 0
5200 -18200 0
5400 -18200 0
5600 -18200 0
5800 -18200 0
6000 -18200 0
6200 -18200 0
6400 -18200 0
6600 -18200 0
6800 -18200 0
7000 -18200 0
7200 -18200 0
7400 -18200 0
7600 -18200 0
7800 -18200 0
8000 -18200 0
8200 -18200 0
8400 -18200 0
8600 -18200 0
8800 -18200 0
9000 -18200 0
9200 -18200 0
9400 -18200 0
9600 -18200 0
9800 -18200 0
10000 -18200 0
10200 -18200 0
10400 -18200 0
10600 -18200 0
10800 -18200 0
11000 -18200 0
11200 -18200 0
11400 -18200 0
11600 -18200 0
11800 -18200 0
12000 -18200 0
12200 -18200 0
12400 -18200 0
12600 -18200 0
12800 -18200 0
13000 -18200 0
13200 -18200 0
13400 -18200 0
13600 -18200 0
13800 -18200 0
14000 -18200 0
14200 -18200 0
14400 -18200 0
14600 -18200 0
14800 -18200 0
15000 -18200 0
15200 -18200 0
15400 -18200 0
15600 -18200 0
15800 -18200 0
16000 -18200 0
16200 -18200 0
16400 -18200 0
16600 -18200 0
16800 -18200 0
17000 -18200 0
17200 -18200 0
17400 -18200 0
17600 -18200 0
17800 -18200 0
18000 -18200 0
18200 -18200 0
18400 -18200 0
18600 -18200 0
18800 -18200 0
19000 -18200 0
19200 -18200 0
19400 -18200 0
19600 -18200 0
19800 -18200 0
20000 -18200 0
20200 -18200 0
20400 -18200 0
20600 -18200 0
20800 -18200 0
21000 -18200 0
21200 -18200 0
21400 -18200 0
21600 -18200 0
21800 -18200 0
22000 -18200 0
22200 -18200 0
22400 -18200 0
22600 -18200 0
22800 -18200 0
23000 -18200 0
23200 -18200 0
23400 -18200 0
23600 -18200 0
23800 -18200 0
24000 -18200 0
24200 -18200 0
24400 -18200 0
24600 -18200 0
24800 -18200 0
25000 -18200 0
-25000 -18000 0
-24800 -18000 0
-24600 -18000 0
-24400 -18000 0
-24200 -18000 0
-24000 -18000 0
-23800 -18000 0
-23600 -18000 0
-23400 -18000 0
-23200 -18000 0
-23000 -18000 0
-22800 -18000 0
-22600 -18000 0
-22400 -18000 0
-22200 -18000 0
-22000 -18000 0
-21800 -18000 0
-21600 -18000 0
-21400 -18000 0
-21200 -18000 0
-21000 -18000 0
-20800 -18000 0
-20600 -18000 0
-20400 -18000 0
-20200 -18000 0
-20000 -18000 0
-19800 -18000 0
-19600 -18000 0
-19400 -18000 0
-19200 -18000 0
-19000 -18000 0
-18800 -18000 0
-18600 -18000 0
-18400 -18000 0
-18200 -18000 0
-18000 -18000 0
-17800 -18000 0
-17600 -18000 0
-17400 -18000 0
-17200 -18000 0
-17000 -18000 0
-16800 -18000 0
-16600 -18000 0
-16400 -18000 0
-16200 -18000 0
-16000 -18000 0
-15800 -18000 0
-15600 -18000 0
-15400 -18000 0
-15200 -18000 0
-15000 -18000 0
-14800 -18000 0
-14600 -18000 0
-14400 -18000 0
-14200 -18000 0
-14000 -18000 0
-13800 -18000 0
-13600 -18000 0
-13400 -18000 0
-13200 -18000 0
-13000 -18000 0
-12800 -18000 0
-12600 -18000 0
-12400 -18000 0
-12200 -18000 0
-12000 -18000 0
-11800 -18000 0
-11600 -18000 0
-11400 -18000 0
-11200 -18000 0
-11000 -18000 0
-10800 -18000 0
-10600 -18000 0
-10400 -18000 0
-10200 -18000 0
-10000 -18000 0
-9800 -18000 0
-9600 -18000 0
-9400 -18000 0
-9200 -18000 0
-9000 -18000 0
-8800 -18000 0
-8600 -18000 0
-8400 -18000 0
-8200 -18000 0
-8000 -18000 0
-7800 -18000 0
-7600 -18000 0
-7400 -18000 0
-7200 -18000 0
-7000 -18000 0
-6800 -18000 0
-6600 -18000 0
-6400 -18000 0
-6200 -18000 0
-6000 -18000 0
-5800 -18000 0
-5600 -18000 0
-5400 -18000 0
-5200 -18000 0
-5000 -18000 0
-4800 -18000 0
-4600 -18000 0
-4400 -18000 0
-4200 -18000 0
-4000 -18000 0
-3800 -18000 0
-3600 -18000 0
-3400 -18000 0
-3200 -18000 0
-3000 -18000 0
-2800 -18000 0
-2600 -18000 0
-2400 -18000 0
-2200 -18000 0
-2000 -18000 0
-1800 -18000 0
-1600 -18000 0
-1400 -18000 0
-1200 -18000 0
-1000 -18000 0
-800 -18000 0
-600 -18000 0
-400 -18000 0
-200 -18000 0
0 -18000 0
200 -18000 0
400 -18000 0
600 -18000 0
800 -18000 0
1000 -18000 0
1200 -18000 0
1400 -18000 0
1600 -18000 0
1800 -18000 0
2000 -18000 0
2200 -18000 0
2400 -18000 0
2600 -18000 0
2800 -18000 0
3000 -18000 0
3200 -18000 0
3400 -18000 0
3600 -18000 0
3800 -18000 0
4000 -18000 0
4200 -18000 0
4400 -18000 0
4600 -18000 0
4800 -18000 0
5000 -18000 0
5200 -18000 0
5400 -18000 0
5600 -18000 0
5800 -18000 0
6000 -18000 0
6200 -18000 0
6400 -18000 0
6600 -18000 0
6800 -18000 0
7000 -18000 0
7200 -18000 0
7400 -18000 0
7600 -18000 0
7800 -18000 0
8000 -18000 0
8200 -18000 0
8400 -18000 0
8600 -18000 0
8800 -18000 0
9000 -18000 0
9200 -18000 0
9400 -18000 0
9600 -18000 0
9800 -18000 0
10000 -18000 0
10200 -18000 0
10400 -18000 0
10600 -18000 0
10800 -18000 0
11000 -18000 0
11200 -18000 0
11400 -18000 0
11600 -18000 0
11800 -18000 0
12000 -18000 0
12200 -18000 0
12400 -18000 0
12600 -18000 0
12800 -18000 0
13000 -18000 0
13200 -18000 0
13400 -18000 0
13600 -18000 0
13800 -18000 0
14000 -18000 0
14200 -18000 0
14400 -18000 0
14600 -18000 0
14800 -18000 0
15000 -18000 0
15200 -18000 0
15400 -18000 0
15600 -18000 0
15800 -18000 0
16000 -18000 0
16200 -18000 0
16400 -18000 0
16600 -18000 0
16800 -18000 0
17000 -18000 0
17200 -18000 0
17400 -18000 0
17600 -18000 0
17800 -18000 0
18000 -18000 0
18200 -18000 0
18400 -18000 0
18600 -18000 0
18800 -18000 0
19000 -18000 0
19200 -18000 0
19400 -18000 0
19600 -18000 0
19800 -18000 0
20000 -18000 0
20200 -18000 0
20400 -18000 0
20600 -18000 0
20800 -18000 0
21000 -18000 0
21200 -18000 0
21400 -18000 0
21600 -18000 0
21800 -18000 0
22000 -18000 0
22200 -18000 0
22400 -18000 0
22600 -18000 0
22800 -18000 0
23000 -18000 0
23200 -18000 0
23400 -18000 0
23600 -18000 0
23800 -18000 0
24000 -18000 0
24200 -18000 0
24400 -18000 0
24600 -18000 0
24800 -18000 0
25000 -18000 0
-25000 -17800 0
-24800 -17800 0
-24600 -17800 0
-24400 -17800 0
-24200 -17800 0
-24000 -17800 0
-23800 -17800 0
-23600 -17800 0
-23400 -17800 0
-23200 -17800 0
-23000 -17800 0
-22800 -17800 0
-22600 -17800 0
-22400 -17800 0
-22200 -17800 0
-22000 -17800 0
-21800 -17800 0
-21600 -17800 0
-21400 -17800 0
-21200 -17800 0
-21000 -17800 0
-20800 -17800 0
-20600 -17800 0
-20400 -17800 0
-20200 -17800 0
-20000 -17800 0
-19800 -17800 0
-19600 -17800 0
-19400 -17800 0
-19200 -17800 0
-19000 -17800 0
-18800 -17800 0
-18600 -17800 0
-18400 -17800 0
-18200 -17800 0
-18000 -17800 0
-17800 -17800 0
-17600 -17800 0
-17400 -17800 0
-17200 -17800 0
-17000 -17800 0
-16800 -17800 0
-16600 -17800 0
-16400 -17800 0
-16200 -17800 0
-16000 -17800 0
-15800 -17800 0
-15600 -17800 0
-15400 -17800 0
-15200 -17800 0
-15000 -17800 0
-14800 -17800 0
-14600 -17800 0
-14400 -17800 0
-14200 -17800 0
-14000 -17800 0
-13800 -17800 0
-13600 -17800 0
-13400 -17800 0
-13200 -17800 0
-13000 -17800 0
-12800 -17800 0
-12600 -17800 0
-12400 -17800 0
-12200 -17800 0
-12000 -17800 0
-11800 -17800 0
-11600 -17800 0
-11400 -17800 0
-11200 -17800 0
-11000 -17800 0
-10800 -17800 0
-10600 -17800 0
-10400 -17800 0
-10200 -17800 0
-10000 -17800 0
-9800 -17800 0
-9600 -17800 0
-9400 -17800 0
-9200 -17800 0
-9000 -17800 0
-8800 -17800 0
-8600 -17800 0
-8400 -17800 0
-8200 -17800 0
-8000 -17800 0
-7800 -17800 0
-7600 -17800 0
-7400 -17800 0
-7200 -17800 0
-7000 -17800 0
-6800 -17800 0
-6600 -17800 0
-6400 -17800 0
-6200 -17800 0
-6000 -17800 0
-5800 -17800 0
-5600 -17800 0
-5400 -17800 0
-5200 -17800 0
-5000 -17800 0
-4800 -17800 0
-4600 -17800 0
-4400 -17800 0
-4200 -17800 0
-4000 -17800 0
-3800 -17800 0
-3600 -17800 0
-3400 -17800 0
-3200 -17800 0
-3000 -17800 0
-2800 -17800 0
-2600 -17800 0
-2400 -17800 0
-2200 -17800 0
-2000 -17800 0
-1800 -17800 0
-1600 -17800 0
-1400 -17800 0
-1200 -17800 0
-1000 -17800 0
-800 -17800 0
-600 -17800 0
-400 -17800 0
-200 -17800 0
0 -17800 0
200 -17800 0
400 -17800 0
600 -17800 0
800 -17800 0
1000 -17800 0
1200 -17800 0
1400 -17800 0
1600 -17800 0
1800 -17800 0
2000 -17800 0
2200 -17800 0
2400 -17800 0
2600 -17800 0
2800 -17800 0
3000 -17800 0
3200 -17800 0
3400 -17800 0
3600 -17800 0
3800 -17800 0
4000 -17800 0
4200 -17800 0
4400 -17800 0
4600 -17800 0
4800 -17800 0
5000 -17800 0
5200 -17800 0
5400 -17800 0
5600 -17800 0
5800 -17800 0
6000 -17800 0
6200 -17800 0
6400 -17800 0
6600 -17800 0
6800 -17800 0
7000 -17800 0
7200 -17800 0
7400 -17800 0
7600 -17800 0
7800 -17800 0
8000 -17800 0
8200 -17800 0
8400 -17800 0
8600 -17800 0
8800 -17800 0
9000 -17800 0
9200 -17800 0
9400 -17800 0
9600 -17800 0
9800 -17800 0
10000 -17800 0
10200 -17800 0
10400 -17800 0
10600 -17800 0
10800 -17800 0
11000 -17800 0
11200 -17800 0
11400 -17800 0
11600 -17800 0
11800 -17800 0
12000 -17800 0
12200 -17800 0
12400 -17800 0
12600 -17800 0
12800 -17800 0
13000 -17800 0
13200 -17800 0
13400 -17800 0
13600 -17800 0
13800 -17800 0
14000 -17800 0
14200 -17800 0
14400 -17800 0
14600 -17800 0
14800 -17800 0
15000 -17800 0
15200 -17800 0
15400 -17800 0
15600 -17800 0
15800 -17800 0
16000 -17800 0
16200 -17800 0
16400 -17800 0
16600 -17800 0
16800 -17800 0
17000 -17800 0
17200 -17800 0
17400 -17800 0
17600 -17800 0
17800 -17800 0
18000 -17800 0
18200 -17800 0
18400 -17800 0
18600 -17800 0
18800 -17800 0
19000 -17800 0
19200 -17800 0
19400 -17800 0
19600 -17800 0
19800 -17800 0
20000 -17800 0
20200 -17800 0
20400 -17800 0
20600 -17800 0
20800 -17800 0
21000 -17800 0
21200 -17800 0
21400 -17800 0
21600 -17800 0
21800 -17800 0
22000 -17800 0
22200 -17800 0
22400 -17800 0
22600 -17800 0
22800 -17800 0
23000 -17800 0
23200 -17800 0
23400 -17800 0
23600 -17800 0
23800 -17800 0
24000 -17800 0
24200 -17800 0
24400 -17800 0
24600 -17800 0
24800 -17800 0
25000 -17800 0
-25000 -17600 0
-24800 -17600 0
-24600 -17600 0
-24400 -17600 0
-24200 -17600 0
-24000 -17600 0
-23800 -17600 0
-23600 -17600 0
-23400 -17600 0
-23200 -17600 0
-23000 -17600 0
-22800 -17600 0
-22600 -17600 0
-22400 -17600 0
-22200 -17600 0
-22000 -17600 0
-21800 -17600 0
-21600 -17600 0
-21400 -17600 0
-21200 -17600 0
-21000 -17600 0
-20800 -17600 0
-20600 -17600 0
-20400 -17600 0
-20200 -17600 0
-20000 -17600 0
-19800 -17600 0
-19600 -17600 0
-19400 -17600 0
-19200 -17600 0
-19000 -17600 0
-18800 -17600 0
-18600 -17600 0
-18400 -17600 0
-18200 -17600 0
-18000 -17600 0
-17800 -17600 0
-17600 -17600 0
-17400 -17600 0
-17200 -17600 0
-17000 -17600 0
-16800 -17600 0
-16600 -17600 0
-16400 -17600 0
-16200 -17600 0
-16000 -17600 0
-15800 -17600 0
-15600 -17600 0
-15400 -17600 0
-15200 -17600 0
-15000 -17600 0
-14800 -17600 0
-14600 -17600 0
-14400 -17600 0
-14200 -17600 0
-14000 -17600 0
-13800 -17600 0
-13600 -17600 0
-13400 -17600 0
-13200 -17600 0
-13000 -17600 0
-12800 -17600 0
-12600 -17600 0
-12400 -17600 0
-12200 -17600 0
-12000 -17600 0
-11800 -17600 0
-11600 -17600 0
-11400 -17600 0
-11200 -17600 0
-11000 -17600 0
-10800 -17600 0
-10600 -17600 0
-10400 -17600 0
-10200 -17600 0
-10000 -17600 0
-9800 -17600 0
-9600 -17600 0
-9400 -17600 0
-9200 -17600 0
-9000 -17600 0
-8800 -17600 0
-8600 -17600 0
-8400 -17600 0
-8200 -17600 0
-8000 -17600 0
-7800 -17600 0
-7600 -17600 0
-7400 -17600 0
-7200 -17600 0
-7000 -17600 0
-6800 -17600 0
-6600 -17600 0
-6400 -17600 0
-6200 -17600 0
-6000 -17600 0
-5800 -17600 0
-5600 -17600 0
-5400 -17600 0
-5200 -17600 0
-5000 -17600 0
-4800 -17600 0
-4600 -17600 0
-4400 -17600 0
-4200 -17600 0
-4000 -17600 0
-3800 -17600 0
-3600 -17600 0
-3400 -17600 0
-3200 -17600 0
-3000 -17600 0
-2800 -17600 0
-2600 -17600 0
-2400 -17600 0
-2200 -17600 0
-2000 -17600 0
-1800 -17600 0
-1600 -17600 0
-1400 -17600 0
-1200 -17600 0
-1000 -17600 0
-800 -17600 0
-600 -17600 0
-400 -17600 0
-200 -17600 0
0 -17600 0
200 -17600 0
400 -17600 0
600 -17600 0
800 -17600 0
1000 -17600 0
1200 -17600 0
1400 -17600 0
1600 -17600 0
1800 -17600 0
2000 -17600 0
2200 -17600 0
2400 -17600 0
2600 -17600 0
2800 -17600 0
3000 -17600 0
3200 -17600 0
3400 -17600 0
3600 -17600 0
3800 -17600 0
4000 -17600 0
4200 -17600 0
4400 -17600 0
4600 -17600 0
4800 -17600 0
5000 -17600 0
5200 -17600 0
5400 -17600 0
5600 -17600 0
5800 -17600 0
6000 -17600 0
6200 -17600 0
6400 -17600 0
6600 -17600 0
6800 -17600 0
7000 -17600 0
7200 -17600 0
7400 -17600 0
7600 -17600 0
7800 -17600 0
8000 -17600 0
8200 -17600 0
8400 -17600 0
8600 -17600 0
8800 -17600 0
9000 -17600 0
9200 -17600 0
9400 -17600 0
9600 -17600 0
9800 -17600 0
10000 -17600 0
10200 -17600 0
10400 -17600 0
10600 -17600 0
10800 -17600 0
11000 -17600 0
11200 -17600 0
11400 -17600 0
11600 -17600 0
11800 -17600 0
12000 -17600 0
12200 -17600 0
12400 -17600 0
12600 -17600 0
12800 -17600 0
13000 -17600 0
13200 -17600 0
13400 -17600 0
13600 -17600 0
13800 -17600 0
14000 -17600 0
14200 -17600 0
14400 -17600 0
14600 -17600 0
14800 -17600 0
15000 -17600 0
15200 -17600 0
15400 -17600 0
15600 -17600 0
15800 -17600 0
16000 -17600 0
16200 -17600 0
16400 -17600 0
16600 -17600 0
16800 -17600 0
17000 -17600 0
17200 -17600 0
17400 -17600 0
17600 -17600 0
17800 -17600 0
18000 -17600 0
18200 -17600 0
18400 -17600 0
18600 -17600 0
18800 -17600 0
19000 -17600 0
19200 -17600 0
19400 -17600 0
19600 -17600 0
19800 -17600 0
20000 -17600 0
20200 -17600 0
20400 -17600 0
20600 -17600 0
20800 -17600 0
21000 -17600 0
21200 -17600 0
21400 -17600 0
21600 -17600 0
21800 -17600 0
22000 -17600 0
22200 -17600 0
22400 -17600 0
22600 -17600 0
22800 -17600 0
23000 -17600 0
23200 -17600 0
23400 -17600 0
23600 -17600 0
23800 -17600 0
24000 -17600 0
24200 -17600 0
24400 -17600 0
24600 -17600 0
24800 -17600 0
25000 -17600 0
-25000 -17400 0
-24800 -17400 0
-24600 -17400 0
-24400 -17400 0
-24200 -17400 0
-24000 -17400 0
-23800 -17400 0
-23600 -17400 0
-23400 -17400 0
-23200 -17400 0
-23000 -17400 0
-22800 -17400 0
-22600 -17400 0
-22400 -17400 0
-22200 -17400 0
-22000 -17400 0
-21800 -17400 0
-21600 -17400 0
-21400 -17400 0
-21200 -17400 0
-21000 -17400 0
-20800 -17400 0
-20600 -17400 0
-20400 -17400 0
-20200 -17400 0
-20000 -17400 0
-19800 -17400 0
-19600 -17400 0
-19400 -17400 0
-19200 -17400 0
-19000 -17400 0
-18800 -17400 0
-18600 -17400 0
-18400 -17400 0
-18200 -17400 0
-18000 -17400 0
-17800 -17400 0
-17600 -17400 0
-17400 -17400 0
-17200 -17400 0
-17000 -17400 0
-16800 -17400 0
-16600 -17400 0
-16400 -17400 0
-16200 -17400 0
-16000 -17400 0
-15800 -17400 0
-15600 -17400 0
-15400 -17400 0
-15200 -17400 0
-15000 -17400 0
-14800 -17400 0
-14600 -17400 0
-14400 -17400 0
-14200 -17400 0
-14000 -17400 0
-13800 -17400 0
-13600 -17400 0
-13400 -17400 0
-13200 -17400 0
-13000 -17400 0
-12800 -17400 0
-12600 -17400 0
-12400 -17400 0
-12200 -17400 0
-12000 -17400 0
-11800 -17400 0
-11600 -17400 0
-11400 -17400 0
-11200 -17400 0
-11000 -17400 0
-10800 -17400 0
-10600 -17400 0
-10400 -17400 0
-10200 -17400 0
-10000 -17400 0
-9800 -17400 0
-9600 -17400 0
-9400 -17400 0
-9200 -17400 0
-9000 -17400 0
-8800 -17400 0
-8600 -17400 0
-8400 -17400 0
-8200 -17400 0
-8000 -17400 0
-7800 -17400 0
-7600 -17400 0
-7400 -17400 0
-7200 -17400 0
-7000 -17400 0
-6800 -17400 0
-6600 -17400 0
-6400 -17400 0
-6200 -17400 0
-6000 -17400 0
-5800 -17400 0
-5600 -17400 0
-5400 -17400 0
-5200 -17400 0
-5000 -17400 0
-4800 -17400 0
-4600 -17400 0
-4400 -17400 0
-4200 -17400 0
-4000 -17400 0
-3800 -17400 0
-3600 -17400 0
-3400 -17400 0
-3200 -17400 0
-3000 -17400 0
-2800 -17400 0
-2600 -17400 0
-2400 -17400 0
-2200 -17400 0
-2000 -17400 0
-1800 -17400 0
-1600 -17400 0
-1400 -17400 0
-1200 -17400 0
-1000 -17400 0
-800 -17400 0
-600 -17400 0
-400 -17400 0
-200 -17400 0
0 -17400 0
200 -17400 0
400 -17400 0
600 -17400 0
800 -17400 0
1000 -17400 0
1200 -17400 0
1400 -17400 0
1600 -17400 0
1800 -17400 0
2000 -17400 0
2200 -17400 0
2400 -17400 0
2600 -17400 0
2800 -17400 0
3000 -17400 0
3200 -17400 0
3400 -17400 0
3600 -17400 0
3800 -17400 0
4000 -17400 0
4200 -17400 0
4400 -17400 0
4600 -17400 0
4800 -17400 0
5000 -17400 0
5200 -17400 0
5400 -17400 0
5600 -17400 0
5800 -17400 0
6000 -17400 0
6200 -17400 0
6400 -17400 0
6600 -17400 0
6800 -17400 0
7000 -17400 0
7200 -17400 0
7400 -17400 0
7600 -17400 0
7800 -17400 0
8000 -17400 0
8200 -17400 0
8400 -17400 0
8600 -17400 0
8800 -17400 0
9000 -17400 0
9200 -17400 0
9400 -17400 0
9600 -17400 0
9800 -17400 0
10000 -17400 0
10200 -17400 0
10400 -17400 0
10600 -17400 0
10800 -17400 0
11000 -17400 0
11200 -17400 0
11400 -17400 0
11600 -17400 0
11800 -17400 0
12000 -17400 0
12200 -17400 0
12400 -17400 0
12600 -17400 0
12800 -17400 0
13000 -17400 0
13200 -17400 0
13400 -17400 0
13600 -17400 0
13800 -17400 0
14000 -17400 0
14200 -17400 0
14400 -17400 0
14600 -17400 0
14800 -17400 0
15000 -17400 0
15200 -17400 0
15400 -17400 0
15600 -17400 0
15800 -17400 0
16000 -17400 0
16200 -17400 0
16400 -17400 0
16600 -17400 0
16800 -17400 0
17000 -17400 0
17200 -17400 0
17400 -17400 0
17600 -17400 0
17800 -17400 0
18000 -17400 0
18200 -17400 0
18400 -17400 0
18600 -17400 0
18800 -17400 0
19000 -17400 0
19200 -17400 0
19400 -17400 0
19600 -17400 0
19800 -17400 0
20000 -17400 0
20200 -17400 0
20400 -17400 0
20600 -17400 0
20800 -17400 0
21000 -17400 0
21200 -17400 0
21400 -17400 0
21600 -17400 0
21800 -17400 0
22000 -17400 0
22200 -17400 0
22400 -17400 0
22600 -17400 0
22800 -17400 0
23000 -17400 0
23200 -17400 0
23400 -17400 0
23600 -17400 0
23800 -17400 0
24000 -17400 0
24200 -17400 0
24400 -17400 0
24600 -17400 0
24800 -17400 0
25000 -17400 0
-25000 -17200 0
-24800 -17200 0
-24600 -17200 0
-24400 -17200 0
-24200 -17200 0
-24000 -17200 0
-23800 -17200 0
-23600 -17200 0
-23400 -17200 0
-23200 -17200 0
-23000 -17200 0
-22800 -17200 0
-22600 -17200 0
-22400 -17200 0
-22200 -17200 0
-22000 -17200 0
-21800 -17200 0
-21600 -17200 0
-21400 -17200 0
-21200 -17200 0
-21000 -17200 0
-20800 -17200 0
-20600 -17200 0
-20400 -17200 0
-20200 -17200 0
-20000 -17200 0
-19800 -17200 0
-19600 -17200 0
-19400 -17200 0
-19200 -17200 0
-19000 -17200 0
-18800 -17200 0
-18600 -17200 0
-18400 -17200 0
-18200 -17200 0
-18000 -17200 0
-17800 -17200 0
-17600 -17200 0
-17400 -17200 0
-17200 -17200 0
-17000 -17200 0
-16800 -17200 0
-16600 -17200 0
-16400 -17200 0
-16200 -17200 0
-16000 -17200 0
-15800 -17200 0
-15600 -17200 0
-15400 -17200 0
-15200 -17200 0
-15000 -17200 0
-14800 -17200 0
-14600 -17200 0
-14400 -17200 0
-14200 -17200 0
-14000 -17200 0
-13800 -17200 0
-13600 -17200 0
-13400 -17200 0
-13200 -17200 0
-13000 -17200 0
-12800 -17200 0
-12600 -17200 0
-12400 -17200 0
-12200 -17200 0
-12000 -17200 0
-11800 -17200 0
-11600 -17200 0
-11400 -17200 0
-11200 -17200 0
-11000 -17200 0
-10800 -17200 0
-10600 -17200 0
-10400 -17200 0
-10200 -17200 0
-10000 -17200 0
-9800 -17200 0
-9600 -17200 0
-9400 -17200 0
-9200 -17200 0
-9000 -17200 0
-8800 -17200 0
-8600 -17200 0
-8400 -17200 0
-8200 -17200 0
-8000 -17200 0
-7800 -17200 0
-7600 -17200 0
-7400 -17200 0
-7200 -17200 0
-7000 -17200 0
-6800 -17200 0
-6600 -17200 0
-6400 -17200 0
-6200 -17200 0
-6000 -17200 0
-5800 -17200 0
-5600 -17200 0
-5400 -17200 0
-5200 -17200 0
-5000 -17200 0
-4800 -17200 0
-4600 -17200 0
-4400 -17200 0
-4200 -17200 0
-4000 -17200 0
-3800 -17200 0
-3600 -17200 0
-3400 -17200 0
-3200 -17200 0
-3000 -17200 0
-2800 -17200 0
-2600 -17200 0
-2400 -17200 0
-2200 -17200 0
-2000 -17200 0
-1800 -17200 0
-1600 -17200 0
-1400 -17200 0
-1200 -17200 0
-1000 -17200 0
-800 -17200 0
-600 -17200 0
-400 -17200 0
-200 -17200 0
0 -17200 0
200 -17200 0
400 -17200 0
600 -17200 0
800 -17200 0
1000 -17200 0
1200 -17200 0
1400 -17200 0
1600 -17200 0
1800 -17200 0
2000 -17200 0
2200 -17200 0
2400 -17200 0
2600 -17200 0
2800 -17200 0
3000 -17200 0
3200 -17200 0
3400 -17200 0
3600 -17200 0
3800 -17200 0
4000 -17200 0
4200 -17200 0
4400 -17200 0
4600 -17200 0
4800 -17200 0
5000 -17200 0
5200 -17200 0
5400 -17200 0
5600 -17200 0
5800 -17200 0
6000 -17200 0
6200 -17200 0
6400 -17200 0
6600 -17200 0
6800 -17200 0
7000 -17200 0
7200 -17200 0
7400 -17200 0
7600 -17200 0
7800 -17200 0
8000 -17200 0
8200 -17200 0
8400 -17200 0
8600 -17200 0
8800 -17200 0
9000 -17200 0
9200 -17200 0
9400 -17200 0
9600 -17200 0
9800 -17200 0
10000 -17200 0
10200 -17200 0
10400 -17200 0
10600 -17200 0
10800 -17200 0
11000 -17200 0
11200 -17200 0
11400 -17200 0
11600 -17200 0
11800 -17200 0
12000 -17200 0
12200 -17200 0
12400 -17200 0
12600 -17200 0
12800 -17200 0
13000 -17200 0
13200 -17200 0
13400 -17200 0
13600 -17200 0
13800 -17200 0
14000 -17200 0
14200 -17200 0
14400 -17200 0
14600 -17200 0
14800 -17200 0
15000 -17200 0
15200 -17200 0
15400 -17200 0
15600 -17200 0
15800 -17200 0
16000 -17200 0
16200 -17200 0
16400 -17200 0
16600 -17200 0
16800 -17200 0
17000 -17200 0
17200 -17200 0
17400 -17200 0
17600 -17200 0
17800 -17200 0
18000 -17200 0
18200 -17200 0
18400 -17200 0
18600 -17200 0
18800 -17200 0
19000 -17200 0
19200 -17200 0
19400 -17200 0
19600 -17200 0
19800 -17200 0
20000 -17200 0
20200 -17200 0
20400 -17200 0
20600 -17200 0
20800 -17200 0
21000 -17200 0
21200 -17200 0
21400 -17200 0
21600 -17200 0
21800 -17200 0
22000 -17200 0
22200 -17200 0
22400 -17200 0
22600 -17200 0
22800 -17200 0
23000 -17200 0
23200 -17200 0
23400 -17200 0
23600 -17200 0
23800 -17200 0
24000 -17200 0
24200 -17200 0
24400 -17200 0
24600 -17200 0
24800 -17200 0
25000 -17200 0
-25000 -17000 0
-24800 -17000 0
-24600 -17000 0
-24400 -17000 0
-24200 -17000 0
-24000 -17000 0
-23800 -17000 0
-23600 -17000 0
-23400 -17000 0
-23200 -17000 0
-23000 -17000 0
-22800 -17000 0
-22600 -17000 0
-22400 -17000 0
-22200 -17000 0
-22000 -17000 0
-21800 -17000 0
-21600 -17000 0
-21400 -17000 0
-21200 -17000 0
-21000 -17000 0
-20800 -17000 0
-20600 -17000 0
-20400 -17000 0
-20200 -17000 0
-20000 -17000 0
-19800 -17000 0
-19600 -17000 0
-19400 -17000 0
-19200 -17000 0
-19000 -17000 0
-18800 -17000 0
-18600 -17000 0
-18400 -17000 0
-18200 -17000 0
-18000 -17000 0
-17800 -17000 0
-17600 -17000 0
-17400 -17000 0
-17200 -17000 0
-17000 -17000 0
-16800 -17000 0
-16600 -17000 0
-16400 -17000 0
-16200 -17000 0
-16000 -17000 0
-15800 -17000 0
-15600 -17000 0
-15400 -17000 0
-15200 -17000 0
-15000 -17000 0
-14800 -17000 0
-14600 -17000 0
-14400 -17000 0
-14200 -17000 0
-14000 -17000 0
-13800 -17000 0
-13600 -17000 0
-13400 -17000 0
-13200 -17000 0
-13000 -17000 0
-12800 -17000 0
-12600 -17000 0
-12400 -17000 0
-12200 -17000 0
-12000 -17000 0
-11800 -17000 0
-11600 -17000 0
-11400 -17000 0
-11200 -17000 0
-11000 -17000 0
-10800 -17000 0
-10600 -17000 0
-10400 -17000 0
-10200 -17000 0
-10000 -17000 0
-9800 -17000 0
-9600 -17000 0
-9400 -17000 0
-9200 -17000 0
-9000 -17000 0
-8800 -17000 0
-8600 -17000 0
-8400 -17000 0
-8200 -17000 0
-8000 -17000 0
-7800 -17000 0
-7600 -17000 0
-7400 -17000 0
-7200 -17000 0
-7000 -17000 0
-6800 -17000 0
-6600 -17000 0
-6400 -17000 0
-6200 -17000 0
-6000 -17000 0
-5800 -17000 0
-5600 -17000 0
-5400 -17000 0
-5200 -17000 0
-5000 -17000 0
-4800 -17000 0
-4600 -17000 0
-4400 -17000 0
-4200 -17000 0
-4000 -17000 0
-3800 -17000 0
-3600 -17000 0
-3400 -17000 0
-3200 -17000 0
-3000 -17000 0
-2800 -17000 0
-2600 -17000 0
-2400 -17000 0
-2200 -17000 0
-2000 -17000 0
-1800 -17000 0
-1600 -17000 0
-1400 -17000 0
-1200 -17000 0
-1000 -17000 0
-800 -17000 0
-600 -17000 0
-400 -17000 0
-200 -17000 0
0 -17000 0
200 -17000 0
400 -17000 0
600 -17000 0
800 -17000 0
1000 -17000 0
1200 -17000 0
1400 -17000 0
1600 -17000 0
1800 -17000 0
2000 -17000 0
2200 -17000 0
2400 -17000 0
2600 -17000 0
2800 -17000 0
3000 -17000 0
3200 -17000 0
3400 -17000 0
3600 -17000 0
3800 -17000 0
4000 -17000 0
4200 -17000 0
4400 -17000 0
4600 -17000 0
4800 -17000 0
5000 -17000 0
5200 -17000 0
5400 -17000 0
5600 -17000 0
5800 -17000 0
6000 -17000 0
6200 -17000 0
6400 -17000 0
6600 -17000 0
6800 -17000 0
7000 -17000 0
7200 -17000 0
7400 -17000 0
7600 -17000 0
7800 -17000 0
8000 -17000 0
8200 -17000 0
8400 -17000 0
8600 -17000 0
8800 -17000 0
9000 -17000 0
9200 -17000 0
9400 -17000 0
9600 -17000 0
9800 -17000 0
10000 -17000 0
10200 -17000 0
10400 -17000 0
10600 -17000 0
10800 -17000 0
11000 -17000 0
11200 -17000 0
11400 -17000 0
11600 -17000 0
11800 -17000 0
12000 -17000 0
12200 -17000 0
12400 -17000 0
12600 -17000 0
12800 -17000 0
13000 -17000 0
13200 -17000 0
13400 -17000 0
13600 -17000 0
13800 -17000 0
14000 -17000 0
14200 -17000 0
14400 -17000 0
14600 -17000 0
14800 -17000 0
15000 -17000 0
15200 -17000 0
15400 -17000 0
15600 -17000 0
15800 -17000 0
16000 -17000 0
16200 -17000 0
16400 -17000 0
16600 -17000 0
16800 -17000 0
17000 -17000 0
17200 -17000 0
17400 -17000 0
17600 -17000 0
17800 -17000 0
18000 -17000 0
18200 -17000 0
18400 -17000 0
18600 -17000 0
18800 -17000 0
19000 -17000 0
19200 -17000 0
19400 -17000 0
19600 -17000 0
19800 -17000 0
20000 -17000 0
20200 -17000 0
20400 -17000 0
20600 -17000 0
20800 -17000 0
21000 -17000 0
21200 -17000 0
21400 -17000 0
21600 -17000 0
21800 -17000 0
22000 -17000 0
22200 -17000 0
22400 -17000 0
22600 -17000 0
22800 -17000 0
23000 -17000 0
23200 -17000 0
23400 -17000 0
23600 -17000 0
23800 -17000 0
24000 -17000 0
24200 -17000 0
24400 -17000 0
24600 -17000 0
24800 -17000 0
25000 -17000 0
-25000 -16800 0
-24800 -16800 0
-24600 -16800 0
-24400 -16800 0
-24200 -16800 0
-24000 -16800 0
-23800 -16800 0
-23600 -16800 0
-23400 -16800 0
-23200 -16800 0
-23000 -16800 0
-22800 -16800 0
-22600 -16800 0
-22400 -16800 0
-22200 -16800 0
-22000 -16800 0
-21800 -16800 0
-21600 -16800 0
-21400 -16800 0
-21200 -16800 0
-21000 -16800 0
-20800 -16800 0
-20600 -16800 0
-20400 -16800 0
-20200 -16800 0
-20000 -16800 0
-19800 -16800 0
-19600 -16800 0
-19400 -16800 0
-19200 -16800 0
-19000 -16800 0
-18800 -16800 0
-18600 -16800 0
-18400 -16800 0
-18200 -16800 0
-18000 -16800 0
-17800 -16800 0
-17600 -16800 0
-17400 -16800 0
-17200 -16800 0
-17000 -16800 0
-16800 -16800 0
-16600 -16800 0
-16400 -16800 0
-16200 -16800 0
-16000 -16800 0
-15800 -16800 0
-15600 -16800 0
-15400 -16800 0
-15200 -16800 0
-15000 -16800 0
-14800 -16800 0
-14600 -16800 0
-14400 -16800 0
-14200 -16800 0
-14000 -16800 0
-13800 -16800 0
-13600 -16800 0
-13400 -16800 0
-13200 -16800 0
-13000 -16800 0
-12800 -16800 0
-12600 -16800 0
-12400 -16800 0
-12200 -16800 0
-12000 -16800 0
-11800 -16800 0
-11600 -16800 0
-11400 -16800 0
-11200 -16800 0
-11000 -16800 0
-10800 -16800 0
-10600 -16800 0
-10400 -16800 0
-10200 -16800 0
-10000 -16800 0
-9800 -16800 0
-9600 -16800 0
-9400 -16800 0
-9200 -16800 0
-9000 -16800 0
-8800 -16800 0
-8600 -16800 0
-8400 -16800 0
-8200 -16800 0
-8000 -16800 0
-7800 -16800 0
-7600 -16800 0
-7400 -16800 0
-7200 -16800 0
-7000 -16800 0
-6800 -16800 0
-6600 -16800 0
-6400 -16800 0
-6200 -16800 0
-6000 -16800 0
-5800 -16800 0
-5600 -16800 0
-5400 -16800 0
-5200 -16800 0
-5000 -16800 0
-4800 -16800 0
-4600 -16800 0
-4400 -16800 0
-4200 -16800 0
-4000 -16800 0
-3800 -16800 0
-3600 -16800 0
-3400 -16800 0
-3200 -16800 0
-3000 -16800 0
-2800 -16800 0
-2600 -16800 0
-2400 -16800 0
-2200 -16800 0
-2000 -16800 0
-1800 -16800 0
-1600 -16800 0
-1400 -16800 0
-1200 -16800 0
-1000 -16800 0
-800 -16800 0
-600 -16800 0
-400 -16800 0
-200 -16800 0
0 -16800 0
200 -16800 0
400 -16800 0
600 -16800 0
800 -16800 0
1000 -16800 0
1200 -16800 0
1400 -16800 0
1600 -16800 0
1800 -16800 0
2000 -16800 0
2200 -16800 0
2400 -16800 0
2600 -16800 0
2800 -16800 0
3000 -16800 0
3200 -16800 0
3400 -16800 0
3600 -16800 0
3800 -16800 0
4000 -16800 0
4200 -16800 0
4400 -16800 0
4600 -16800 0
4800 -16800 0
5000 -16800 0
5200 -16800 0
5400 -16800 0
5600 -16800 0
5800 -16800 0
6000 -16800 0
6200 -16800 0
6400 -16800 0
6600 -16800 0
6800 -16800 0
7000 -16800 0
7200 -16800 0
7400 -16800 0
7600 -16800 0
7800 -16800 0
8000 -16800 0
8200 -16800 0
8400 -16800 0
8600 -16800 0
8800 -16800 0
9000 -16800 0
9200 -16800 0
9400 -16800 0
9600 -16800 0
9800 -16800 0
10000 -16800 0
10200 -16800 0
10400 -16800 0
10600 -16800 0
10800 -16800 0
11000 -16800 0
11200 -16800 0
11400 -16800 0
11600 -16800 0
11800 -16800 0
12000 -16800 0
12200 -16800 0
12400 -16800 0
12600 -16800 0
12800 -16800 0
13000 -16800 0
13200 -16800 0
13400 -16800 0
13600 -16800 0
13800 -16800 0
14000 -16800 0
14200 -16800 0
14400 -16800 0
14600 -16800 0
14800 -16800 0
15000 -16800 0
15200 -16800 0
15400 -16800 0
15600 -16800 0
15800 -16800 0
16000 -16800 0
16200 -16800 0
16400 -16800 0
16600 -16800 0
16800 -16800 0
17000 -16800 0
17200 -16800 0
17400 -16800 0
17600 -16800 0
17800 -16800 0
18000 -16800 0
18200 -16800 0
18400 -16800 0
18600 -16800 0
18800 -16800 0
19000 -16800 0
19200 -16800 0
19400 -16800 0
19600 -16800 0
19800 -16800 0
20000 -16800 0
20200 -16800 0
20400 -16800 0
20600 -16800 0
20800 -16800 0
21000 -16800 0
21200 -16800 0
21400 -16800 0
21600 -16800 0
21800 -16800 0
22000 -16800 0
22200 -16800 0
22400 -16800 0
22600 -16800 0
22800 -16800 0
23000 -16800 0
23200 -16800 0
23400 -16800 0
23600 -16800 0
23800 -16800 0
24000 -16800 0
24200 -16800 0
24400 -16800 0
24600 -16800 0
24800 -16800 0
25000 -16800 0
-25000 -16600 0
-24800 -16600 0
-24600 -16600 0
-24400 -16600 0
-24200 -16600 0
-24000 -16600 0
-23800 -16600 0
-23600 -16600 0
-23400 -16600 0
-23200 -16600 0
-23000 -16600 0
-22800 -16600 0
-22600 -16600 0
-22400 -16600 0
-22200 -16600 0
-22000 -16600 0
-21800 -16600 0
-21600 -16600 0
-21400 -16600 0
-21200 -16600 0
-21000 -16600 0
-20800 -16600 0
-20600 -16600 0
-20400 -16600 0
-20200 -16600 0
-20000 -16600 0
-19800 -16600 0
-19600 -16600 0
-19400 -16600 0
-19200 -16600 0
-19000 -16600 0
-18800 -16600 0
-18600 -16600 0
-18400 -16600 0
-18200 -16600 0
-18000 -16600 0
-17800 -16600 0
-17600 -16600 0
-17400 -16600 0
-17200 -16600 0
-17000 -16600 0
-16800 -16600 0
-16600 -16600 0
-16400 -16600 0
-16200 -16600 0
-16000 -16600 0
-15800 -16600 0
-15600 -16600 0
-15400 -16600 0
-15200 -16600 0
-15000 -16600 0
-14800 -16600 0
-14600 -16600 0
-14400 -16600 0
-14200 -16600 0
-14000 -16600 0
-13800 -16600 0
-13600 -16600 0
-13400 -16600 0
-13200 -16600 0
-13000 -16600 0
-12800 -16600 0
-12600 -16600 0
-12400 -16600 0
-12200 -16600 0
-12000 -16600 0
-11800 -16600 0
-11600 -16600 0
-11400 -16600 0
-11200 -16600 0
-11000 -16600 0
-10800 -16600 0
-10600 -16600 0
-10400 -16600 0
-10200 -16600 0
-10000 -16600 0
-9800 -16600 0
-9600 -16600 0
-9400 -16600 0
-9200 -16600 0
-9000 -16600 0
-8800 -16600 0
-8600 -16600 0
-8400 -16600 0
-8200 -16600 0
-8000 -16600 0
-7800 -16600 0
-7600 -16600 0
-7400 -16600 0
-7200 -16600 0
-7000 -16600 0
-6800 -16600 0
-6600 -16600 0
-6400 -16600 0
-6200 -16600 0
-6000 -16600 0
-5800 -16600 0
-5600 -16600 0
-5400 -16600 0
-5200 -16600 0
-5000 -16600 0
-4800 -16600 0
-4600 -16600 0
-4400 -16600 0
-4200 -16600 0
-4000 -16600 0
-3800 -16600 0
-3600 -16600 0
-3400 -16600 0
-3200 -16600 0
-3000 -16600 0
-2800 -16600 0
-2600 -16600 0
-2400 -16600 0
-2200 -16600 0
-2000 -16600 0
-1800 -16600 0
-1600 -16600 0
-1400 -16600 0
-1200 -16600 0
-1000 -16600 0
-800 -16600 0
-600 -16600 0
-400 -16600 0
-200 -16600 0
0 -16600 0
200 -16600 0
400 -16600 0
600 -16600 0
800 -16600 0
1000 -16600 0
1200 -16600 0
1400 -16600 0
1600 -16600 0
1800 -16600 0
2000 -16600 0
2200 -16600 0
2400 -16600 0
2600 -16600 0
2800 -16600 0
3000 -16600 0
3200 -16600 0
3400 -16600 0
3600 -16600 0
3800 -16600 0
4000 -16600 0
4200 -16600 0
4400 -16600 0
4600 -16600 0
4800 -16600 0
5000 -16600 0
5200 -16600 0
5400 -16600 0
5600 -16600 0
5800 -16600 0
6000 -16600 0
6200 -16600 0
6400 -16600 0
6600 -16600 0
6800 -16600 0
7000 -16600 0
7200 -16600 0
7400 -16600 0
7600 -16600 0
7800 -16600 0
8000 -16600 0
8200 -16600 0
8400 -16600 0
8600 -16600 0
8800 -16600 0
9000 -16600 0
9200 -16600 0
9400 -16600 0
9600 -16600 0
9800 -16600 0
10000 -16600 0
10200 -16600 0
10400 -16600 0
10600 -16600 0
10800 -16600 0
11000 -16600 0
11200 -16600 0
11400 -16600 0
11600 -16600 0
11800 -16600 0
12000 -16600 0
12200 -16600 0
12400 -16600 0
12600 -16600 0
12800 -16600 0
13000 -16600 0
13200 -16600 0
13400 -16600 0
13600 -16600 0
13800 -16600 0
14000 -16600 0
14200 -16600 0
14400 -16600 0
14600 -16600 0
14800 -16600 0
15000 -16600 0
15200 -16600 0
15400 -16600 0
15600 -16600 0
15800 -16600 0
16000 -16600 0
16200 -16600 0
16400 -16600 0
16600 -16600 0
16800 -16600 0
17000 -16600 0
17200 -16600 0
17400 -16600 0
17600 -16600 0
17800 -16600 0
18000 -16600 0
18200 -16600 0
18400 -16600 0
18600 -16600 0
18800 -16600 0
19000 -16600 0
19200 -16600 0
19400 -16600 0
19600 -16600 0
19800 -16600 0
20000 -16600 0
20200 -16600 0
20400 -16600 0
20600 -16600 0
20800 -16600 0
21000 -16600 0
21200 -16600 0
21400 -16600 0
21600 -16600 0
21800 -16600 0
22000 -16600 0
22200 -16600 0
22400 -16600 0
22600 -16600 0
22800 -16600 0
23000 -16600 0
23200 -16600 0
23400 -16600 0
23600 -16600 0
23800 -16600 0
24000 -16600 0
24200 -16600 0
24400 -16600 0
24600 -16600 0
24800 -16600 0
25000 -16600 0
-25000 -16400 0
-24800 -16400 0
-24600 -16400 0
-24400 -16400 0
-24200 -16400 0
-24000 -16400 0
-23800 -16400 0
-23600 -16400 0
-23400 -16400 0
-23200 -16400 0
-23000 -16400 0
-22800 -16400 0
-22600 -16400 0
-22400 -16400 0
-22200 -16400 0
-22000 -16400 0
-21800 -16400 0
-21600 -16400 0
-21400 -16400 0
-21200 -16400 0
-21000 -16400 0
-20800 -16400 0
-20600 -16400 0
-20400 -16400 0
-20200 -16400 0
-20000 -16400 0
-19800 -16400 0
-19600 -16400 0
-19400 -16400 0
-19200 -16400 0
-19000 -16400 0
-18800 -16400 0
-18600 -16400 0
-18400 -16400 0
-18200 -16400 0
-18000 -16400 0
-17800 -16400 0
-17600 -16400 0
-17400 -16400 0
-17200 -16400 0
-17000 -16400 0
-16800 -16400 0
-16600 -16400 0
-16400 -16400 0
-16200 -16400 0
-16000 -16400 0
-15800 -16400 0
-15600 -16400 0
-15400 -16400 0
-15200 -16400 0
-15000 -16400 0
-14800 -16400 0
-14600 -16400 0
-14400 -16400 0
-14200 -16400 0
-14000 -16400 0
-13800 -16400 0
-13600 -16400 0
-13400 -16400 0
-13200 -16400 0
-13000 -16400 0
-12800 -16400 0
-12600 -16400 0
-12400 -16400 0
-12200 -16400 0
-12000 -16400 0
-11800 -16400 0
-11600 -16400 0
-11400 -16400 0
-11200 -16400 0
-11000 -16400 0
-10800 -16400 0
-10600 -16400 0
-10400 -16400 0
-10200 -16400 0
-10000 -16400 0
-9800 -16400 0
-9600 -16400 0
-9400 -16400 0
-9200 -16400 0
-9000 -16400 0
-8800 -16400 0
-8600 -16400 0
-8400 -16400 0
-8200 -16400 0
-8000 -16400 0
-7800 -16400 0
-7600 -16400 0
-7400 -16400 0
-7200 -16400 0
-7000 -16400 0
-6800 -16400 0
-6600 -16400 0
-6400 -16400 0
-6200 -16400 0
-6000 -16400 0
-5800 -16400 0
-5600 -16400 0
-5400 -16400 0
-5200 -16400 0
-5000 -16400 0
-4800 -16400 0
-4600 -16400 0
-4400 -16400 0
-4200 -16400 0
-4000 -16400 0
-3800 -16400 0
-3600 -16400 0
-3400 -16400 0
-3200 -16400 0
-3000 -16400 0
-2800 -16400 0
-2600 -16400 0
-2400 -16400 0
-2200 -16400 0
-2000 -16400 0
-1800 -16400 0
-1600 -16400 0
-1400 -16400 0
-1200 -16400 0
-1000 -16400 0
-800 -16400 0
-600 -16400 0
-400 -16400 0
-200 -16400 0
0 -16400 0
200 -16400 0
400 -16400 0
600 -16400 0
800 -16400 0
1000 -16400 0
1200 -16400 0
1400 -16400 0
1600 -16400 0
1800 -16400 0
2000 -16400 0
2200 -16400 0
2400 -16400 0
2600 -16400 0
2800 -16400 0
3000 -16400 0
3200 -16400 0
3400 -16400 0
3600 -16400 0
3800 -16400 0
4000 -16400 0
4200 -16400 0
4400 -16400 0
4600 -16400 0
4800 -16400 0
5000 -16400 0
5200 -16400 0
5400 -16400 0
5600 -16400 0
5800 -16400 0
6000 -16400 0
6200 -16400 0
6400 -16400 0
6600 -16400 0
6800 -16400 0
7000 -16400 0
7200 -16400 0
7400 -16400 0
7600 -16400 0
7800 -16400 0
8000 -16400 0
8200 -16400 0
8400 -16400 0
8600 -16400 0
8800 -16400 0
9000 -16400 0
9200 -16400 0
9400 -16400 0
9600 -16400 0
9800 -16400 0
10000 -16400 0
10200 -16400 0
10400 -16400 0
10600 -16400 0
10800 -16400 0
11000 -16400 0
11200 -16400 0
11400 -16400 0
11600 -16400 0
11800 -16400 0
12000 -16400 0
12200 -16400 0
12400 -16400 0
12600 -16400 0
12800 -16400 0
13000 -16400 0
13200 -16400 0
13400 -16400 0
13600 -16400 0
13800 -16400 0
14000 -16400 0
14200 -16400 0
14400 -16400 0
14600 -16400 0
14800 -16400 0
15000 -16400 0
15200 -16400 0
15400 -16400 0
15600 -16400 0
15800 -16400 0
16000 -16400 0
16200 -16400 0
16400 -16400 0
16600 -16400 0
16800 -16400 0
17000 -16400 0
17200 -16400 0
17400 -16400 0
17600 -16400 0
17800 -16400 0
18000 -16400 0
18200 -16400 0
18400 -16400 0
18600 -16400 0
18800 -16400 0
19000 -16400 0
19200 -16400 0
19400 -16400 0
19600 -16400 0
19800 -16400 0
20000 -16400 0
20200 -16400 0
20400 -16400 0
20600 -16400 0
20800 -16400 0
21000 -16400 0
21200 -16400 0
21400 -16400 0
21600 -16400 0
21800 -16400 0
22000 -16400 0
22200 -16400 0
22400 -16400 0
22600 -16400 0
22800 -16400 0
23000 -16400 0
23200 -16400 0
23400 -16400 0
23600 -16400 0
23800 -16400 0
24000 -16400 0
24200 -16400 0
24400 -16400 0
24600 -16400 0
24800 -16400 0
25000 -16400 0
-25000 -16200 0
-24800 -16200 0
-24600 -16200 0
-24400 -16200 0
-24200 -16200 0
-24000 -16200 0
-23800 -16200 0
-23600 -16200 0
-23400 -16200 0
-23200 -16200 0
-23000 -16200 0
-22800 -16200 0
-22600 -16200 0
-22400 -16200 0
-22200 -16200 0
-22000 -16200 0
-21800 -16200 0
-21600 -16200 0
-21400 -16200 0
-21200 -16200 0
-21000 -16200 0
-20800 -16200 0
-20600 -16200 0
-20400 -16200 0
-20200 -16200 0
-20000 -16200 0
-19800 -16200 0
-19600 -16200 0
-19400 -16200 0
-19200 -16200 0
-19000 -16200 0
-18800 -16200 0
-18600 -16200 0
-18400 -16200 0
-18200 -16200 0
-18000 -16200 0
-17800 -16200 0
-17600 -16200 0
-17400 -16200 0
-17200 -16200 0
-17000 -16200 0
-16800 -16200 0
-16600 -16200 0
-16400 -16200 0
-16200 -16200 0
-16000 -16200 0
-15800 -16200 0
-15600 -16200 0
-15400 -16200 0
-15200 -16200 0
-15000 -16200 0
-14800 -16200 0
-14600 -16200 0
-14400 -16200 0
-14200 -16200 0
-14000 -16200 0
-13800 -16200 0
-13600 -16200 0
-13400 -16200 0
-13200 -16200 0
-13000 -16200 0
-12800 -16200 0
-12600 -16200 0
-12400 -16200 0
-12200 -16200 0
-12000 -16200 0
-11800 -16200 0
-11600 -16200 0
-11400 -16200 0
-11200 -16200 0
-11000 -16200 0
-10800 -16200 0
-10600 -16200 0
-10400 -16200 0
-10200 -16200 0
-10000 -16200 0
-9800 -16200 0
-9600 -16200 0
-9400 -16200 0
-9200 -16200 0
-9000 -16200 0
-8800 -16200 0
-8600 -16200 0
-8400 -16200 0
-8200 -16200 0
-8000 -16200 0
-7800 -16200 0
-7600 -16200 0
-7400 -16200 0
-7200 -16200 0
-7000 -16200 0
-6800 -16200 0
-6600 -16200 0
-6400 -16200 0
-6200 -16200 0
-6000 -16200 0
-5800 -16200 0
-5600 -16200 0
-5400 -16200 0
-5200 -16200 0
-5000 -16200 0
-4800 -16200 0
-4600 -16200 0
-4400 -16200 0
-4200 -16200 0
-4000 -16200 0
-3800 -16200 0
-3600 -16200 0
-3400 -16200 0
-3200 -16200 0
-3000 -16200 0
-2800 -16200 0
-2600 -16200 0
-2400 -16200 0
-2200 -16200 0
-2000 -16200 0
-1800 -16200 0
-1600 -16200 0
-1400 -16200 0
-1200 -16200 0
-1000 -16200 0
-800 -16200 0
-600 -16200 0
-400 -16200 0
-200 -16200 0
0 -16200 0
200 -16200 0
400 -16200 0
600 -16200 0
800 -16200 0
1000 -16200 0
1200 -16200 0
1400 -16200 0
1600 -16200 0
1800 -16200 0
2000 -16200 0
2200 -16200 0
2400 -16200 0
2600 -16200 0
2800 -16200 0
3000 -16200 0
3200 -16200 0
3400 -16200 0
3600 -16200 0
3800 -16200 0
4000 -16200 0
4200 -16200 0
4400 -16200 0
4600 -16200 0
4800 -16200 0
5000 -16200 0
5200 -16200 0
5400 -16200 0
5600 -16200 0
5800 -16200 0
6000 -16200 0
6200 -16200 0
6400 -16200 0
6600 -16200 0
6800 -16200 0
7000 -16200 0
7200 -16200 0
7400 -16200 0
7600 -16200 0
7800 -16200 0
8000 -16200 0
8200 -16200 0
8400 -16200 0
8600 -16200 0
8800 -16200 0
9000 -16200 0
9200 -16200 0
9400 -16200 0
9600 -16200 0
9800 -16200 0
10000 -16200 0
10200 -16200 0
10400 -16200 0
10600 -16200 0
10800 -16200 0
11000 -16200 0
11200 -16200 0
11400 -16200 0
11600 -16200 0
11800 -16200 0
12000 -16200 0
12200 -16200 0
12400 -16200 0
12600 -16200 0
12800 -16200 0
13000 -16200 0
13200 -16200 0
13400 -16200 0
13600 -16200 0
13800 -16200 0
14000 -16200 0
14200 -16200 0
14400 -16200 0
14600 -16200 0
14800 -16200 0
15000 -16200 0
15200 -16200 0
15400 -16200 0
15600 -16200 0
15800 -16200 0
16000 -16200 0
16200 -16200 0
16400 -16200 0
16600 -16200 0
16800 -16200 0
17000 -16200 0
17200 -16200 0
17400 -16200 0
17600 -16200 0
17800 -16200 0
18000 -16200 0
18200 -16200 0
18400 -16200 0
18600 -16200 0
18800 -16200 0
19000 -16200 0
19200 -16200 0
19400 -16200 0
19600 -16200 0
19800 -16200 0
20000 -16200 0
20200 -16200 0
20400 -16200 0
20600 -16200 0
20800 -16200 0
21000 -16200 0
21200 -16200 0
21400 -16200 0
21600 -16200 0
21800 -16200 0
22000 -16200 0
22200 -16200 0
22400 -16200 0
22600 -16200 0
22800 -16200 0
23000 -16200 0
23200 -16200 0
23400 -16200 0
23600 -16200 0
23800 -16200 0
24000 -16200 0
24200 -16200 0
24400 -16200 0
24600 -16200 0
24800 -16200 0
25000 -16200 0
-25000 -16000 0
-24800 -16000 0
-24600 -16000 0
-24400 -16000 0
-24200 -16000 0
-24000 -16000 0
-23800 -16000 0
-23600 -16000 0
-23400 -16000 0
-23200 -16000 0
-23000 -16000 0
-22800 -16000 0
-22600 -16000 0
-22400 -16000 0
-22200 -16000 0
-22000 -16000 0
-21800 -16000 0
-21600 -16000 0
-21400 -16000 0
-21200 -16000 0
-21000 -16000 0
-20800 -16000 0
-20600 -16000 0
-20400 -16000 0
-20200 -16000 0
-20000 -16000 0
-19800 -16000 0
-19600 -16000 0
-19400 -16000 0
-19200 -16000 0
-19000 -16000 0
-18800 -16000 0
-18600 -16000 0
-18400 -16000 0
-18200 -16000 0
-18000 -16000 0
-17800 -16000 0
-17600 -16000 0
-17400 -16000 0
-17200 -16000 0
-17000 -16000 0
-16800 -16000 0
-16600 -16000 0
-16400 -16000 0
-16200 -16000 0
-16000 -16000 0
-15800 -16000 0
-15600 -16000 0
-15400 -16000 0
-15200 -16000 0
-15000 -16000 0
-14800 -16000 0
-14600 -16000 0
-14400 -16000 0
-14200 -16000 0
-14000 -16000 0
-13800 -16000 0
-13600 -16000 0
-13400 -16000 0
-13200 -16000 0
-13000 -16000 0
-12800 -16000 0
-12600 -16000 0
-12400 -16000 0
-12200 -16000 0
-12000 -16000 0
-11800 -16000 0
-11600 -16000 0
-11400 -16000 0
-11200 -16000 0
-11000 -16000 0
-10800 -16000 0
-10600 -16000 0
-10400 -16000 0
-10200 -16000 0
-10000 -16000 0
-9800 -16000 0
-9600 -16000 0
-9400 -16000 0
-9200 -16000 0
-9000 -16000 0
-8800 -16000 0
-8600 -16000 0
-8400 -16000 0
-8200 -16000 0
-8000 -16000 0
-7800 -16000 0
-7600 -16000 0
-7400 -16000 0
-7200 -16000 0
-7000 -16000 0
-6800 -16000 0
-6600 -16000 0
-6400 -16000 0
-6200 -16000 0
-6000 -16000 0
-5800 -16000 0
-5600 -16000 0
-5400 -16000 0
-5200 -16000 0
-5000 -16000 0
-4800 -16000 0
-4600 -16000 0
-4400 -16000 0
-4200 -16000 0
-4000 -16000 0
-3800 -16000 0
-3600 -16000 0
-3400 -16000 0
-3200 -16000 0
-3000 -16000 0
-2800 -16000 0
-2600 -16000 0
-2400 -16000 0
-2200 -16000 0
-2000 -16000 0
-1800 -16000 0
-1600 -16000 0
-1400 -16000 0
-1200 -16000 0
-1000 -16000 0
-800 -16000 0
-600 -16000 0
-400 -16000 0
-200 -16000 0
0 -16000 0
200 -16000 0
400 -16000 0
600 -16000 0
800 -16000 0
1000 -16000 0
1200 -16000 0
1400 -16000 0
1600 -16000 0
1800 -16000 0
2000 -16000 0
2200 -16000 0
2400 -16000 0
2600 -16000 0
2800 -16000 0
3000 -16000 0
3200 -16000 0
3400 -16000 0
3600 -16000 0
3800 -16000 0
4000 -16000 0
4200 -16000 0
4400 -16000 0
4600 -16000 0
4800 -16000 0
5000 -16000 0
5200 -16000 0
5400 -16000 0
5600 -16000 0
5800 -16000 0
6000 -16000 0
6200 -16000 0
6400 -16000 0
6600 -16000 0
6800 -16000 0
7000 -16000 0
7200 -16000 0
7400 -16000 0
7600 -16000 0
7800 -16000 0
8000 -16000 0
8200 -16000 0
8400 -16000 0
8600 -16000 0
8800 -16000 0
9000 -16000 0
9200 -16000 0
9400 -16000 0
9600 -16000 0
9800 -16000 0
10000 -16000 0
10200 -16000 0
10400 -16000 0
10600 -16000 0
10800 -16000 0
11000 -16000 0
11200 -16000 0
11400 -16000 0
11600 -16000 0
11800 -16000 0
12000 -16000 0
12200 -16000 0
12400 -16000 0
12600 -16000 0
12800 -16000 0
13000 -16000 0
13200 -16000 0
13400 -16000 0
13600 -16000 0
13800 -16000 0
14000 -16000 0
14200 -16000 0
14400 -16000 0
14600 -16000 0
14800 -16000 0
15000 -16000 0
15200 -16000 0
15400 -16000 0
15600 -16000 0
15800 -16000 0
16000 -16000 0
16200 -16000 0
16400 -16000 0
16600 -16000 0
16800 -16000 0
17000 -16000 0
17200 -16000 0
17400 -16000 0
17600 -16000 0
17800 -16000 0
18000 -16000 0
18200 -16000 0
18400 -16000 0
18600 -16000 0
18800 -16000 0
19000 -16000 0
19200 -16000 0
19400 -16000 0
19600 -16000 0
19800 -16000 0
20000 -16000 0
20200 -16000 0
20400 -16000 0
20600 -16000 0
20800 -16000 0
21000 -16000 0
21200 -16000 0
21400 -16000 0
21600 -16000 0
21800 -16000 0
22000 -16000 0
22200 -16000 0
22400 -16000 0
22600 -16000 0
22800 -16000 0
23000 -16000 0
23200 -16000 0
23400 -16000 0
23600 -16000 0
23800 -16000 0
24000 -16000 0
24200 -16000 0
24400 -16000 0
24600 -16000 0
24800 -16000 0
25000 -16000 0
-25000 -15800 0
-24800 -15800 0
-24600 -15800 0
-24400 -15800 0
-24200 -15800 0
-24000 -15800 0
-23800 -15800 0
-23600 -15800 0
-23400 -15800 0
-23200 -15800 0
-23000 -15800 0
-22800 -15800 0
-22600 -15800 0
-22400 -15800 0
-22200 -15800 0
-22000 -15800 0
-21800 -15800 0
-21600 -15800 0
-21400 -15800 0
-21200 -15800 0
-21000 -15800 0
-20800 -15800 0
-20600 -15800 0
-20400 -15800 0
-20200 -15800 0
-20000 -15800 0
-19800 -15800 0
-19600 -15800 0
-19400 -15800 0
-19200 -15800 0
-19000 -15800 0
-18800 -15800 0
-18600 -15800 0
-18400 -15800 0
-18200 -15800 0
-18000 -15800 0
-17800 -15800 0
-17600 -15800 0
-17400 -15800 0
-17200 -15800 0
-17000 -15800 0
-16800 -15800 0
-16600 -15800 0
-16400 -15800 0
-16200 -15800 0
-16000 -15800 0
-15800 -15800 0
-15600 -15800 0
-15400 -15800 0
-15200 -15800 0
-15000 -15800 0
-14800 -15800 0
-14600 -15800 0
-14400 -15800 0
-14200 -15800 0
-14000 -15800 0
-13800 -15800 0
-13600 -15800 0
-13400 -15800 0
-13200 -15800 0
-13000 -15800 0
-12800 -15800 0
-12600 -15800 0
-12400 -15800 0
-12200 -15800 0
-12000 -15800 0
-11800 -15800 0
-11600 -15800 0
-11400 -15800 0
-11200 -15800 0
-11000 -15800 0
-10800 -15800 0
-10600 -15800 0
-10400 -15800 0
-10200 -15800 0
-10000 -15800 0
-9800 -15800 0
-9600 -15800 0
-9400 -15800 0
-9200 -15800 0
-9000 -15800 0
-8800 -15800 0
-8600 -15800 0
-8400 -15800 0
-8200 -15800 0
-8000 -15800 0
-7800 -15800 0
-7600 -15800 0
-7400 -15800 0
-7200 -15800 0
-7000 -15800 0
-6800 -15800 0
-6600 -15800 0
-6400 -15800 0
-6200 -15800 0
-6000 -15800 0
-5800 -15800 0
-5600 -15800 0
-5400 -15800 0
-5200 -15800 0
-5000 -15800 0
-4800 -15800 0
-4600 -15800 0
-4400 -15800 0
-4200 -15800 0
-4000 -15800 0
-3800 -15800 0
-3600 -15800 0
-3400 -15800 0
-3200 -15800 0
-3000 -15800 0
-2800 -15800 0
-2600 -15800 0
-2400 -15800 0
-2200 -15800 0
-2000 -15800 0
-1800 -15800 0
-1600 -15800 0
-1400 -15800 0
-1200 -15800 0
-1000 -15800 0
-800 -15800 0
-600 -15800 0
-400 -15800 0
-200 -15800 0
0 -15800 0
200 -15800 0
400 -15800 0
600 -15800 0
800 -15800 0
1000 -15800 0
1200 -15800 0
1400 -15800 0
1600 -15800 0
1800 -15800 0
2000 -15800 0
2200 -15800 0
2400 -15800 0
2600 -15800 0
2800 -15800 0
3000 -15800 0
3200 -15800 0
3400 -15800 0
3600 -15800 0
3800 -15800 0
4000 -15800 0
4200 -15800 0
4400 -15800 0
4600 -15800 0
4800 -15800 0
5000 -15800 0
5200 -15800 0
5400 -15800 0
5600 -15800 0
5800 -15800 0
6000 -15800 0
6200 -15800 0
6400 -15800 0
6600 -15800 0
6800 -15800 0
7000 -15800 0
7200 -15800 0
7400 -15800 0
7600 -15800 0
7800 -15800 0
8000 -15800 0
8200 -15800 0
8400 -15800 0
8600 -15800 0
8800 -15800 0
9000 -15800 0
9200 -15800 0
9400 -15800 0
9600 -15800 0
9800 -15800 0
10000 -15800 0
10200 -15800 0
10400 -15800 0
10600 -15800 0
10800 -15800 0
11000 -15800 0
11200 -15800 0
11400 -15800 0
11600 -15800 0
11800 -15800 0
12000 -15800 0
12200 -15800 0
12400 -15800 0
12600 -15800 0
12800 -15800 0
13000 -15800 0
13200 -15800 0
13400 -15800 0
13600 -15800 0
13800 -15800 0
14000 -15800 0
14200 -15800 0
14400 -15800 0
14600 -15800 0
14800 -15800 0
15000 -15800 0
15200 -15800 0
15400 -15800 0
15600 -15800 0
15800 -15800 0
16000 -15800 0
16200 -15800 0
16400 -15800 0
16600 -15800 0
16800 -15800 0
17000 -15800 0
17200 -15800 0
17400 -15800 0
17600 -15800 0
17800 -15800 0
18000 -15800 0
18200 -15800 0
18400 -15800 0
18600 -15800 0
18800 -15800 0
19000 -15800 0
19200 -15800 0
19400 -15800 0
19600 -15800 0
19800 -15800 0
20000 -15800 0
20200 -15800 0
20400 -15800 0
20600 -15800 0
20800 -15800 0
21000 -15800 0
21200 -15800 0
21400 -15800 0
21600 -15800 0
21800 -15800 0
22000 -15800 0
22200 -15800 0
22400 -15800 0
22600 -15800 0
22800 -15800 0
23000 -15800 0
23200 -15800 0
23400 -15800 0
23600 -15800 0
23800 -15800 0
24000 -15800 0
24200 -15800 0
24400 -15800 0
24600 -15800 0
24800 -15800 0
25000 -15800 0
-25000 -15600 0
-24800 -15600 0
-24600 -15600 0
-24400 -15600 0
-24200 -15600 0
-24000 -15600 0
-23800 -15600 0
-23600 -15600 0
-23400 -15600 0
-23200 -15600 0
-23000 -15600 0
-22800 -15600 0
-22600 -15600 0
-22400 -15600 0
-22200 -15600 0
-22000 -15600 0
-21800 -15600 0
-21600 -15600 0
-21400 -15600 0
-21200 -15600 0
-21000 -15600 0
-20800 -15600 0
-20600 -15600 0
-20400 -15600 0
-20200 -15600 0
-20000 -15600 0
-19800 -15600 0
-19600 -15600 0
-19400 -15600 0
-19200 -15600 0
-19000 -15600 0
-18800 -15600 0
-18600 -15600 0
-18400 -15600 0
-18200 -15600 0
-18000 -15600 0
-17800 -15600 0
-17600 -15600 0
-17400 -15600 0
-17200 -15600 0
-17000 -15600 0
-16800 -15600 0
-16600 -15600 0
-16400 -15600 0
-16200 -15600 0
-16000 -15600 0
-15800 -15600 0
-15600 -15600 0
-15400 -15600 0
-15200 -15600 0
-15000 -15600 0
-14800 -15600 0
-14600 -15600 0
-14400 -15600 0
-14200 -15600 0
-14000 -15600 0
-13800 -15600 0
-13600 -15600 0
-13400 -15600 0
-13200 -15600 0
-13000 -15600 0
-12800 -15600 0
-12600 -15600 0
-12400 -15600 0
-12200 -15600 0
-12000 -15600 0
-11800 -15600 0
-11600 -15600 0
-11400 -15600 0
-11200 -15600 0
-11000 -15600 0
-10800 -15600 0
-10600 -15600 0
-10400 -15600 0
-10200 -15600 0
-10000 -15600 0
-9800 -15600 0
-9600 -15600 0
-9400 -15600 0
-9200 -15600 0
-9000 -15600 0
-8800 -15600 0
-8600 -15600 0
-8400 -15600 0
-8200 -15600 0
-8000 -15600 0
-7800 -15600 0
-7600 -15600 0
-7400 -15600 0
-7200 -15600 0
-7000 -15600 0
-6800 -15600 0
-6600 -15600 0
-6400 -15600 0
-6200 -15600 0
-6000 -15600 0
-5800 -15600 0
-5600 -15600 0
-5400 -15600 0
-5200 -15600 0
-5000 -15600 0
-4800 -15600 0
-4600 -15600 0
-4400 -15600 0
-4200 -15600 0
-4000 -15600 0
-3800 -15600 0
-3600 -15600 0
-3400 -15600 0
-3200 -15600 0
-3000 -15600 0
-2800 -15600 0
-2600 -15600 0
-2400 -15600 0
-2200 -15600 0
-2000 -15600 0
-1800 -15600 0
-1600 -15600 0
-1400 -15600 0
-1200 -15600 0
-1000 -15600 0
-800 -15600 0
-600 -15600 0
-400 -15600 0
-200 -15600 0
0 -15600 0
200 -15600 0
400 -15600 0
600 -15600 0
800 -15600 0
1000 -15600 0
1200 -15600 0
1400 -15600 0
1600 -15600 0
1800 -15600 0
2000 -15600 0
2200 -15600 0
2400 -15600 0
2600 -15600 0
2800 -15600 0
3000 -15600 0
3200 -15600 0
3400 -15600 0
3600 -15600 0
3800 -15600 0
4000 -15600 0
4200 -15600 0
4400 -15600 0
4600 -15600 0
4800 -15600 0
5000 -15600 0
5200 -15600 0
5400 -15600 0
5600 -15600 0
5800 -15600 0
6000 -15600 0
6200 -15600 0
6400 -15600 0
6600 -15600 0
6800 -15600 0
7000 -15600 0
7200 -15600 0
7400 -15600 0
7600 -15600 0
7800 -15600 0
8000 -15600 0
8200 -15600 0
8400 -15600 0
8600 -15600 0
8800 -15600 0
9000 -15600 0
9200 -15600 0
9400 -15600 0
9600 -15600 0
9800 -15600 0
10000 -15600 0
10200 -15600 0
10400 -15600 0
10600 -15600 0
10800 -15600 0
11000 -15600 0
11200 -15600 0
11400 -15600 0
11600 -15600 0
11800 -15600 0
12000 -15600 0
12200 -15600 0
12400 -15600 0
12600 -15600 0
12800 -15600 0
13000 -15600 0
13200 -15600 0
13400 -15600 0
13600 -15600 0
13800 -15600 0
14000 -15600 0
14200 -15600 0
14400 -15600 0
14600 -15600 0
14800 -15600 0
15000 -15600 0
15200 -15600 0
15400 -15600 0
15600 -15600 0
15800 -15600 0
16000 -15600 0
16200 -15600 0
16400 -15600 0
16600 -15600 0
16800 -15600 0
17000 -15600 0
17200 -15600 0
17400 -15600 0
17600 -15600 0
17800 -15600 0
18000 -15600 0
18200 -15600 0
18400 -15600 0
18600 -15600 0
18800 -15600 0
19000 -15600 0
19200 -15600 0
19400 -15600 0
19600 -15600 0
19800 -15600 0
20000 -15600 0
20200 -15600 0
20400 -15600 0
20600 -15600 0
20800 -15600 0
21000 -15600 0
21200 -15600 0
21400 -15600 0
21600 -15600 0
21800 -15600 0
22000 -15600 0
22200 -15600 0
22400 -15600 0
22600 -15600 0
22800 -15600 0
23000 -15600 0
23200 -15600 0
23400 -15600 0
23600 -15600 0
23800 -15600 0
24000 -15600 0
24200 -15600 0
24400 -15600 0
24600 -15600 0
24800 -15600 0
25000 -15600 0
-25000 -15400 0
-24800 -15400 0
-24600 -15400 0
-24400 -15400 0
-24200 -15400 0
-24000 -15400 0
-23800 -15400 0
-23600 -15400 0
-23400 -15400 0
-23200 -15400 0
-23000 -15400 0
-22800 -15400 0
-22600 -15400 0
-22400 -15400 0
-22200 -15400 0
-22000 -15400 0
-21800 -15400 0
-21600 -15400 0
-21400 -15400 0
-21200 -15400 0
-21000 -15400 0
-20800 -15400 0
-20600 -15400 0
-20400 -15400 0
-20200 -15400 0
-20000 -15400 0
-19800 -15400 0
-19600 -15400 0
-19400 -15400 0
-19200 -15400 0
-19000 -15400 0
-18800 -15400 0
-18600 -15400 0
-18400 -15400 0
-18200 -15400 0
-18000 -15400 0
-17800 -15400 0
-17600 -15400 0
-17400 -15400 0
-17200 -15400 0
-17000 -15400 0
-16800 -15400 0
-16600 -15400 0
-16400 -15400 0
-16200 -15400 0
-16000 -15400 0
-15800 -15400 0
-15600 -15400 0
-15400 -15400 0
-15200 -15400 0
-15000 -15400 0
-14800 -15400 0
-14600 -15400 0
-14400 -15400 0
-14200 -15400 0
-14000 -15400 0
-13800 -15400 0
-13600 -15400 0
-13400 -15400 0
-13200 -15400 0
-13000 -15400 0
-12800 -15400 0
-12600 -15400 0
-12400 -15400 0
-12200 -15400 0
-12000 -15400 0
-11800 -15400 0
-11600 -15400 0
-11400 -15400 0
-11200 -15400 0
-11000 -15400 0
-10800 -15400 0
-10600 -15400 0
-10400 -15400 0
-10200 -15400 0
-10000 -15400 0
-9800 -15400 0
-9600 -15400 0
-9400 -15400 0
-9200 -15400 0
-9000 -15400 0
-8800 -15400 0
-8600 -15400 0
-8400 -15400 0
-8200 -15400 0
-8000 -15400 0
-7800 -15400 0
-7600 -15400 0
-7400 -15400 0
-7200 -15400 0
-7000 -15400 0
-6800 -15400 0
-6600 -15400 0
-6400 -15400 0
-6200 -15400 0
-6000 -15400 0
-5800 -15400 0
-5600 -15400 0
-5400 -15400 0
-5200 -15400 0
-5000 -15400 0
-4800 -15400 0
-4600 -15400 0
-4400 -15400 0
-4200 -15400 0
-4000 -15400 0
-3800 -15400 0
-3600 -15400 0
-3400 -15400 0
-3200 -15400 0
-3000 -15400 0
-2800 -15400 0
-2600 -15400 0
-2400 -15400 0
-2200 -15400 0
-2000 -15400 0
-1800 -15400 0
-1600 -15400 0
-1400 -15400 0
-1200 -15400 0
-1000 -15400 0
-800 -15400 0
-600 -15400 0
-400 -15400 0
-200 -15400 0
0 -15400 0
200 -15400 0
400 -15400 0
600 -15400 0
800 -15400 0
1000 -15400 0
1200 -15400 0
1400 -15400 0
1600 -15400 0
1800 -15400 0
2000 -15400 0
2200 -15400 0
2400 -15400 0
2600 -15400 0
2800 -15400 0
3000 -15400 0
3200 -15400 0
3400 -15400 0
3600 -15400 0
3800 -15400 0
4000 -15400 0
4200 -15400 0
4400 -15400 0
4600 -15400 0
4800 -15400 0
5000 -15400 0
5200 -15400 0
5400 -15400 0
5600 -15400 0
5800 -15400 0
6000 -15400 0
6200 -15400 0
6400 -15400 0
6600 -15400 0
6800 -15400 0
7000 -15400 0
7200 -15400 0
7400 -15400 0
7600 -15400 0
7800 -15400 0
8000 -15400 0
8200 -15400 0
8400 -15400 0
8600 -15400 0
8800 -15400 0
9000 -15400 0
9200 -15400 0
9400 -15400 0
9600 -15400 0
9800 -15400 0
10000 -15400 0
10200 -15400 0
10400 -15400 0
10600 -15400 0
10800 -15400 0
11000 -15400 0
11200 -15400 0
11400 -15400 0
11600 -15400 0
11800 -15400 0
12000 -15400 0
12200 -15400 0
12400 -15400 0
12600 -15400 0
12800 -15400 0
13000 -15400 0
13200 -15400 0
13400 -15400 0
13600 -15400 0
13800 -15400 0
14000 -15400 0
14200 -15400 0
14400 -15400 0
14600 -15400 0
14800 -15400 0
15000 -15400 0
15200 -15400 0
15400 -15400 0
15600 -15400 0
15800 -15400 0
16000 -15400 0
16200 -15400 0
16400 -15400 0
16600 -15400 0
16800 -15400 0
17000 -15400 0
17200 -15400 0
17400 -15400 0
17600 -15400 0
17800 -15400 0
18000 -15400 0
18200 -15400 0
18400 -15400 0
18600 -15400 0
18800 -15400 0
19000 -15400 0
19200 -15400 0
19400 -15400 0
19600 -15400 0
19800 -15400 0
20000 -15400 0
20200 -15400 0
20400 -15400 0
20600 -15400 0
20800 -15400 0
21000 -15400 0
21200 -15400 0
21400 -15400 0
21600 -15400 0
21800 -15400 0
22000 -15400 0
22200 -15400 0
22400 -15400 0
22600 -15400 0
22800 -15400 0
23000 -15400 0
23200 -15400 0
23400 -15400 0
23600 -15400 0
23800 -15400 0
24000 -15400 0
24200 -15400 0
24400 -15400 0
24600 -15400 0
24800 -15400 0
25000 -15400 0
-25000 -15200 0
-24800 -15200 0
-24600 -15200 0
-24400 -15200 0
-24200 -15200 0
-24000 -15200 0
-23800 -15200 0
-23600 -15200 0
-23400 -15200 0
-23200 -15200 0
-23000 -15200 0
-22800 -15200 0
-22600 -15200 0
-22400 -15200 0
-22200 -15200 0
-22000 -15200 0
-21800 -15200 0
-21600 -15200 0
-21400 -15200 0
-21200 -15200 0
-21000 -15200 0
-20800 -15200 0
-20600 -15200 0
-20400 -15200 0
-20200 -15200 0
-20000 -15200 0
-19800 -15200 0
-19600 -15200 0
-19400 -15200 0
-19200 -15200 0
-19000 -15200 0
-18800 -15200 0
-18600 -15200 0
-18400 -15200 0
-18200 -15200 0
-18000 -15200 0
-17800 -15200 0
-17600 -15200 0
-17400 -15200 0
-17200 -15200 0
-17000 -15200 0
-16800 -15200 0
-16600 -15200 0
-16400 -15200 0
-16200 -15200 0
-16000 -15200 0
-15800 -15200 0
-15600 -15200 0
-15400 -15200 0
-15200 -15200 0
-15000 -15200 0
-14800 -15200 0
-14600 -15200 0
-14400 -15200 0
-14200 -15200 0
-14000 -15200 0
-13800 -15200 0
-13600 -15200 0
-13400 -15200 0
-13200 -15200 0
-13000 -15200 0
-12800 -15200 0
-12600 -15200 0
-12400 -15200 0
-12200 -15200 0
-12000 -15200 0
-11800 -15200 0
-11600 -15200 0
-11400 -15200 0
-11200 -15200 0
-11000 -15200 0
-10800 -15200 0
-10600 -15200 0
-10400 -15200 0
-10200 -15200 0
-10000 -15200 0
-9800 -15200 0
-9600 -15200 0
-9400 -15200 0
-9200 -15200 0
-9000 -15200 0
-8800 -15200 0
-8600 -15200 0
-8400 -15200 0
-8200 -15200 0
-8000 -15200 0
-7800 -15200 0
-7600 -15200 0
-7400 -15200 0
-7200 -15200 0
-7000 -15200 0
-6800 -15200 0
-6600 -15200 0
-6400 -15200 0
-6200 -15200 0
-6000 -15200 0
-5800 -15200 0
-5600 -15200 0
-5400 -15200 0
-5200 -15200 0
-5000 -15200 0
-4800 -15200 0
-4600 -15200 0
-4400 -15200 0
-4200 -15200 0
-4000 -15200 0
-3800 -15200 0
-3600 -15200 0
-3400 -15200 0
-3200 -15200 0
-3000 -15200 0
-2800 -15200 0
-2600 -15200 0
-2400 -15200 0
-2200 -15200 0
-2000 -15200 0
-1800 -15200 0
-1600 -15200 0
-1400 -15200 0
-1200 -15200 0
-1000 -15200 0
-800 -15200 0
-600 -15200 0
-400 -15200 0
-200 -15200 0
0 -15200 0
200 -15200 0
400 -15200 0
600 -15200 0
800 -15200 0
1000 -15200 0
1200 -15200 0
1400 -15200 0
1600 -15200 0
1800 -15200 0
2000 -15200 0
2200 -15200 0
2400 -15200 0
2600 -15200 0
2800 -15200 0
3000 -15200 0
3200 -15200 0
3400 -15200 0
3600 -15200 0
3800 -15200 0
4000 -15200 0
4200 -15200 0
4400 -15200 0
4600 -15200 0
4800 -15200 0
5000 -15200 0
5200 -15200 0
5400 -15200 0
5600 -15200 0
5800 -15200 0
6000 -15200 0
6200 -15200 0
6400 -15200 0
6600 -15200 0
6800 -15200 0
7000 -15200 0
7200 -15200 0
7400 -15200 0
7600 -15200 0
7800 -15200 0
8000 -15200 0
8200 -15200 0
8400 -15200 0
8600 -15200 0
8800 -15200 0
9000 -15200 0
9200 -15200 0
9400 -15200 0
9600 -15200 0
9800 -15200 0
10000 -15200 0
10200 -15200 0
10400 -15200 0
10600 -15200 0
10800 -15200 0
11000 -15200 0
11200 -15200 0
11400 -15200 0
11600 -15200 0
11800 -15200 0
12000 -15200 0
12200 -15200 0
12400 -15200 0
12600 -15200 0
12800 -15200 0
13000 -15200 0
13200 -15200 0
13400 -15200 0
13600 -15200 0
13800 -15200 0
14000 -15200 0
14200 -15200 0
14400 -15200 0
14600 -15200 0
14800 -15200 0
15000 -15200 0
15200 -15200 0
15400 -15200 0
15600 -15200 0
15800 -15200 0
16000 -15200 0
16200 -15200 0
16400 -15200 0
16600 -15200 0
16800 -15200 0
17000 -15200 0
17200 -15200 0
17400 -15200 0
17600 -15200 0
17800 -15200 0
18000 -15200 0
18200 -15200 0
18400 -15200 0
18600 -15200 0
18800 -15200 0
19000 -15200 0
19200 -15200 0
19400 -15200 0
19600 -15200 0
19800 -15200 0
20000 -15200 0
20200 -15200 0
20400 -15200 0
20600 -15200 0
20800 -15200 0
21000 -15200 0
21200 -15200 0
21400 -15200 0
21600 -15200 0
21800 -15200 0
22000 -15200 0
22200 -15200 0
22400 -15200 0
22600 -15200 0
22800 -15200 0
23000 -15200 0
23200 -15200 0
23400 -15200 0
23600 -15200 0
23800 -15200 0
24000 -15200 0
24200 -15200 0
24400 -15200 0
24600 -15200 0
24800 -15200 0
25000 -15200 0
-25000 -15000 0
-24800 -15000 0
-24600 -15000 0
-24400 -15000 0
-24200 -15000 0
-24000 -15000 0
-23800 -15000 0
-23600 -15000 0
-23400 -15000 0
-23200 -15000 0
-23000 -15000 0
-22800 -15000 0
-22600 -15000 0
-22400 -15000 0
-22200 -15000 0
-22000 -15000 0
-21800 -15000 0
-21600 -15000 0
-21400 -15000 0
-21200 -15000 0
-21000 -15000 0
-20800 -15000 0
-20600 -15000 0
-20400 -15000 0
-20200 -15000 0
-20000 -15000 0
-19800 -15000 0
-19600 -15000 0
-19400 -15000 0
-19200 -15000 0
-19000 -15000 0
-18800 -15000 0
-18600 -15000 0
-18400 -15000 0
-18200 -15000 0
-18000 -15000 0
-17800 -15000 0
-17600 -15000 0
-17400 -15000 0
-17200 -15000 0
-17000 -15000 0
-16800 -15000 0
-16600 -15000 0
-16400 -15000 0
-16200 -15000 0
-16000 -15000 0
-15800 -15000 0
-15600 -15000 0
-15400 -15000 0
-15200 -15000 0
-15000 -15000 0
-14800 -15000 0
-14600 -15000 0
-14400 -15000 0
-14200 -15000 0
-14000 -15000 0
-13800 -15000 0
-13600 -15000 0
-13400 -15000 0
-13200 -15000 0
-13000 -15000 0
-12800 -15000 0
-12600 -15000 0
-12400 -15000 0
-12200 -15000 0
-12000 -15000 0
-11800 -15000 0
-11600 -15000 0
-11400 -15000 0
-11200 -15000 0
-11000 -15000 0
-10800 -15000 0
-10600 -15000 0
-10400 -15000 0
-10200 -15000 0
-10000 -15000 0
-9800 -15000 0
-9600 -15000 0
-9400 -15000 0
-9200 -15000 0
-9000 -15000 0
-8800 -15000 0
-8600 -15000 0
-8400 -15000 0
-8200 -15000 0
-8000 -15000 0
-7800 -15000 0
-7600 -15000 0
-7400 -15000 0
-7200 -15000 0
-7000 -15000 0
-6800 -15000 0
-6600 -15000 0
-6400 -15000 0
-6200 -15000 0
-6000 -15000 0
-5800 -15000 0
-5600 -15000 0
-5400 -15000 0
-5200 -15000 0
-5000 -15000 0
-4800 -15000 0
-4600 -15000 0
-4400 -15000 0
-4200 -15000 0
-4000 -15000 0
-3800 -15000 0
-3600 -15000 0
-3400 -15000 0
-3200 -15000 0
-3000 -15000 0
-2800 -15000 0
-2600 -15000 0
-2400 -15000 0
-2200 -15000 0
-2000 -15000 0
-1800 -15000 0
-1600 -15000 0
-1400 -15000 0
-1200 -15000 0
-1000 -15000 0
-800 -15000 0
-600 -15000 0
-400 -15000 0
-200 -15000 0
0 -15000 0
200 -15000 0
400 -15000 0
600 -15000 0
800 -15000 0
1000 -15000 0
1200 -15000 0
1400 -15000 0
1600 -15000 0
1800 -15000 0
2000 -15000 0
2200 -15000 0
2400 -15000 0
2600 -15000 0
2800 -15000 0
3000 -15000 0
3200 -15000 0
3400 -15000 0
3600 -15000 0
3800 -15000 0
4000 -15000 0
4200 -15000 0
4400 -15000 0
4600 -15000 0
4800 -15000 0
5000 -15000 0
5200 -15000 0
5400 -15000 0
5600 -15000 0
5800 -15000 0
6000 -15000 0
6200 -15000 0
6400 -15000 0
6600 -15000 0
6800 -15000 0
7000 -15000 0
7200 -15000 0
7400 -15000 0
7600 -15000 0
7800 -15000 0
8000 -15000 0
8200 -15000 0
8400 -15000 0
8600 -15000 0
8800 -15000 0
9000 -15000 0
9200 -15000 0
9400 -15000 0
9600 -15000 0
9800 -15000 0
10000 -15000 0
10200 -15000 0
10400 -15000 0
10600 -15000 0
10800 -15000 0
11000 -15000 0
11200 -15000 0
11400 -15000 0
11600 -15000 0
11800 -15000 0
12000 -15000 0
12200 -15000 0
12400 -15000 0
12600 -15000 0
12800 -15000 0
13000 -15000 0
13200 -15000 0
13400 -15000 0
13600 -15000 0
13800 -15000 0
14000 -15000 0
14200 -15000 0
14400 -15000 0
14600 -15000 0
14800 -15000 0
15000 -15000 0
15200 -15000 0
15400 -15000 0
15600 -15000 0
15800 -15000 0
16000 -15000 0
16200 -15000 0
16400 -15000 0
16600 -15000 0
16800 -15000 0
17000 -15000 0
17200 -15000 0
17400 -15000 0
17600 -15000 0
17800 -15000 0
18000 -15000 0
18200 -15000 0
18400 -15000 0
18600 -15000 0
18800 -15000 0
19000 -15000 0
19200 -15000 0
19400 -15000 0
19600 -15000 0
19800 -15000 0
20000 -15000 0
20200 -15000 0
20400 -15000 0
20600 -15000 0
20800 -15000 0
21000 -15000 0
21200 -15000 0
21400 -15000 0
21600 -15000 0
21800 -15000 0
22000 -15000 0
22200 -15000 0
22400 -15000 0
22600 -15000 0
22800 -15000 0
23000 -15000 0
23200 -15000 0
23400 -15000 0
23600 -15000 0
23800 -15000 0
24000 -15000 0
24200 -15000 0
24400 -15000 0
24600 -15000 0
24800 -15000 0
25000 -15000 0
-25000 -14800 0
-24800 -14800 0
-24600 -14800 0
-24400 -14800 0
-24200 -14800 0
-24000 -14800 0
-23800 -14800 0
-23600 -14800 0
-23400 -14800 0
-23200 -14800 0
-23000 -14800 0
-22800 -14800 0
-22600 -14800 0
-22400 -14800 0
-22200 -14800 0
-22000 -14800 0
-21800 -14800 0
-21600 -14800 0
-21400 -14800 0
-21200 -14800 0
-21000 -14800 0
-20800 -14800 0
-20600 -14800 0
-20400 -14800 0
-20200 -14800 0
-20000 -14800 0
-19800 -14800 0
-19600 -14800 0
-19400 -14800 0
-19200 -14800 0
-19000 -14800 0
-18800 -14800 0
-18600 -14800 0
-18400 -14800 0
-18200 -14800 0
-18000 -14800 0
-17800 -14800 0
-17600 -14800 0
-17400 -14800 0
-17200 -14800 0
-17000 -14800 0
-16800 -14800 0
-16600 -14800 0
-16400 -14800 0
-16200 -14800 0
-16000 -14800 0
-15800 -14800 0
-15600 -14800 0
-15400 -14800 0
-15200 -14800 0
-15000 -14800 0
-14800 -14800 0
-14600 -14800 0
-14400 -14800 0
-14200 -14800 0
-14000 -14800 0
-13800 -14800 0
-13600 -14800 0
-13400 -14800 0
-13200 -14800 0
-13000 -14800 0
-12800 -14800 0
-12600 -14800 0
-12400 -14800 0
-12200 -14800 0
-12000 -14800 0
-11800 -14800 0
-11600 -14800 0
-11400 -14800 0
-11200 -14800 0
-11000 -14800 0
-10800 -14800 0
-10600 -14800 0
-10400 -14800 0
-10200 -14800 0
-10000 -14800 0
-9800 -14800 0
-9600 -14800 0
-9400 -14800 0
-9200 -14800 0
-9000 -14800 0
-8800 -14800 0
-8600 -14800 0
-8400 -14800 0
-8200 -14800 0
-8000 -14800 0
-7800 -14800 0
-7600 -14800 0
-7400 -14800 0
-7200 -14800 0
-7000 -14800 0
-6800 -14800 0
-6600 -14800 0
-6400 -14800 0
-6200 -14800 0
-6000 -14800 0
-5800 -14800 0
-5600 -14800 0
-5400 -14800 0
-5200 -14800 0
-5000 -14800 0
-4800 -14800 0
-4600 -14800 0
-4400 -14800 0
-4200 -14800 0
-4000 -14800 0
-3800 -14800 0
-3600 -14800 0
-3400 -14800 0
-3200 -14800 0
-3000 -14800 0
-2800 -14800 0
-2600 -14800 0
-2400 -14800 0
-2200 -14800 0
-2000 -14800 0
-1800 -14800 0
-1600 -14800 0
-1400 -14800 0
-1200 -14800 0
-1000 -14800 0
-800 -14800 0
-600 -14800 0
-400 -14800 0
-200 -14800 0
0 -14800 0
200 -14800 0
400 -14800 0
600 -14800 0
800 -14800 0
1000 -14800 0
1200 -14800 0
1400 -14800 0
1600 -14800 0
1800 -14800 0
2000 -14800 0
2200 -14800 0
2400 -14800 0
2600 -14800 0
2800 -14800 0
3000 -14800 0
3200 -14800 0
3400 -14800 0
3600 -14800 0
3800 -14800 0
4000 -14800 0
4200 -14800 0
4400 -14800 0
4600 -14800 0
4800 -14800 0
5000 -14800 0
5200 -14800 0
5400 -14800 0
5600 -14800 0
5800 -14800 0
6000 -14800 0
6200 -14800 0
6400 -14800 0
6600 -14800 0
6800 -14800 0
7000 -14800 0
7200 -14800 0
7400 -14800 0
7600 -14800 0
7800 -14800 0
8000 -14800 0
8200 -14800 0
8400 -14800 0
8600 -14800 0
8800 -14800 0
9000 -14800 0
9200 -14800 0
9400 -14800 0
9600 -14800 0
9800 -14800 0
10000 -14800 0
10200 -14800 0
10400 -14800 0
10600 -14800 0
10800 -14800 0
11000 -14800 0
11200 -14800 0
11400 -14800 0
11600 -14800 0
11800 -14800 0
12000 -14800 0
12200 -14800 0
12400 -14800 0
12600 -14800 0
12800 -14800 0
13000 -14800 0
13200 -14800 0
13400 -14800 0
13600 -14800 0
13800 -14800 0
14000 -14800 0
14200 -14800 0
14400 -14800 0
14600 -14800 0
14800 -14800 0
15000 -14800 0
15200 -14800 0
15400 -14800 0
15600 -14800 0
15800 -14800 0
16000 -14800 0
16200 -14800 0
16400 -14800 0
16600 -14800 0
16800 -14800 0
17000 -14800 0
17200 -14800 0
17400 -14800 0
17600 -14800 0
17800 -14800 0
18000 -14800 0
18200 -14800 0
18400 -14800 0
18600 -14800 0
18800 -14800 0
19000 -14800 0
19200 -14800 0
19400 -14800 0
19600 -14800 0
19800 -14800 0
20000 -14800 0
20200 -14800 0
20400 -14800 0
20600 -14800 0
20800 -14800 0
21000 -14800 0
21200 -14800 0
21400 -14800 0
21600 -14800 0
21800 -14800 0
22000 -14800 0
22200 -14800 0
22400 -14800 0
22600 -14800 0
22800 -14800 0
23000 -14800 0
23200 -14800 0
23400 -14800 0
23600 -14800 0
23800 -14800 0
24000 -14800 0
24200 -14800 0
24400 -14800 0
24600 -14800 0
24800 -14800 0
25000 -14800 0
-25000 -14600 0
-24800 -14600 0
-24600 -14600 0
-24400 -14600 0
-24200 -14600 0
-24000 -14600 0
-23800 -14600 0
-23600 -14600 0
-23400 -14600 0
-23200 -14600 0
-23000 -14600 0
-22800 -14600 0
-22600 -14600 0
-22400 -14600 0
-22200 -14600 0
-22000 -14600 0
-21800 -14600 0
-21600 -14600 0
-21400 -14600 0
-21200 -14600 0
-21000 -14600 0
-20800 -14600 0
-20600 -14600 0
-20400 -14600 0
-20200 -14600 0
-20000 -14600 0
-19800 -14600 0
-19600 -14600 0
-19400 -14600 0
-19200 -14600 0
-19000 -14600 0
-18800 -14600 0
-18600 -14600 0
-18400 -14600 0
-18200 -14600 0
-18000 -14600 0
-17800 -14600 0
-17600 -14600 0
-17400 -14600 0
-17200 -14600 0
-17000 -14600 0
-16800 -14600 0
-16600 -14600 0
-16400 -14600 0
-16200 -14600 0
-16000 -14600 0
-15800 -14600 0
-15600 -14600 0
-15400 -14600 0
-15200 -14600 0
-15000 -14600 0
-14800 -14600 0
-14600 -14600 0
-14400 -14600 0
-14200 -14600 0
-14000 -14600 0
-13800 -14600 0
-13600 -14600 0
-13400 -14600 0
-13200 -14600 0
-13000 -14600 0
-12800 -14600 0
-12600 -14600 0
-12400 -14600 0
-12200 -14600 0
-12000 -14600 0
-11800 -14600 0
-11600 -14600 0
-11400 -14600 0
-11200 -14600 0
-11000 -14600 0
-10800 -14600 0
-10600 -14600 0
-10400 -14600 0
-10200 -14600 0
-10000 -14600 0
-9800 -14600 0
-9600 -14600 0
-9400 -14600 0
-9200 -14600 0
-9000 -14600 0
-8800 -14600 0
-8600 -14600 0
-8400 -14600 0
-8200 -14600 0
-8000 -14600 0
-7800 -14600 0
-7600 -14600 0
-7400 -14600 0
-7200 -14600 0
-7000 -14600 0
-6800 -14600 0
-6600 -14600 0
-6400 -14600 0
-6200 -14600 0
-6000 -14600 0
-5800 -14600 0
-5600 -14600 0
-5400 -14600 0
-5200 -14600 0
-5000 -14600 0
-4800 -14600 0
-4600 -14600 0
-4400 -14600 0
-4200 -14600 0
-4000 -14600 0
-3800 -14600 0
-3600 -14600 0
-3400 -14600 0
-3200 -14600 0
-3000 -14600 0
-2800 -14600 0
-2600 -14600 0
-2400 -14600 0
-2200 -14600 0
-2000 -14600 0
-1800 -14600 0
-1600 -14600 0
-1400 -14600 0
-1200 -14600 0
-1000 -14600 0
-800 -14600 0
-600 -14600 0
-400 -14600 0
-200 -14600 0
0 -14600 0
200 -14600 0
400 -14600 0
600 -14600 0
800 -14600 0
1000 -14600 0
1200 -14600 0
1400 -14600 0
1600 -14600 0
1800 -14600 0
2000 -14600 0
2200 -14600 0
2400 -14600 0
2600 -14600 0
2800 -14600 0
3000 -14600 0
3200 -14600 0
3400 -14600 0
3600 -14600 0
3800 -14600 0
4000 -14600 0
4200 -14600 0
4400 -14600 0
4600 -14600 0
4800 -14600 0
5000 -14600 0
5200 -14600 0
5400 -14600 0
5600 -14600 0
5800 -14600 0
6000 -14600 0
6200 -14600 0
6400 -14600 0
6600 -14600 0
6800 -14600 0
7000 -14600 0
7200 -14600 0
7400 -14600 0
7600 -14600 0
7800 -14600 0
8000 -14600 0
8200 -14600 0
8400 -14600 0
8600 -14600 0
8800 -14600 0
9000 -14600 0
9200 -14600 0
9400 -14600 0
9600 -14600 0
9800 -14600 0
10000 -14600 0
10200 -14600 0
10400 -14600 0
10600 -14600 0
10800 -14600 0
11000 -14600 0
11200 -14600 0
11400 -14600 0
11600 -14600 0
11800 -14600 0
12000 -14600 0
12200 -14600 0
12400 -14600 0
12600 -14600 0
12800 -14600 0
13000 -14600 0
13200 -14600 0
13400 -14600 0
13600 -14600 0
13800 -14600 0
14000 -14600 0
14200 -14600 0
14400 -14600 0
14600 -14600 0
14800 -14600 0
15000 -14600 0
15200 -14600 0
15400 -14600 0
15600 -14600 0
15800 -14600 0
16000 -14600 0
16200 -14600 0
16400 -14600 0
16600 -14600 0
16800 -14600 0
17000 -14600 0
17200 -14600 0
17400 -14600 0
17600 -14600 0
17800 -14600 0
18000 -14600 0
18200 -14600 0
18400 -14600 0
18600 -14600 0
18800 -14600 0
19000 -14600 0
19200 -14600 0
19400 -14600 0
19600 -14600 0
19800 -14600 0
20000 -14600 0
20200 -14600 0
20400 -14600 0
20600 -14600 0
20800 -14600 0
21000 -14600 0
21200 -14600 0
21400 -14600 0
21600 -14600 0
21800 -14600 0
22000 -14600 0
22200 -14600 0
22400 -14600 0
22600 -14600 0
22800 -14600 0
23000 -14600 0
23200 -14600 0
23400 -14600 0
23600 -14600 0
23800 -14600 0
24000 -14600 0
24200 -14600 0
24400 -14600 0
24600 -14600 0
24800 -14600 0
25000 -14600 0
-25000 -14400 0
-24800 -14400 0
-24600 -14400 0
-24400 -14400 0
-24200 -14400 0
-24000 -14400 0
-23800 -14400 0
-23600 -14400 0
-23400 -14400 0
-23200 -14400 0
-23000 -14400 0
-22800 -14400 0
-22600 -14400 0
-22400 -14400 0
-22200 -14400 0
-22000 -14400 0
-21800 -14400 0
-21600 -14400 0
-21400 -14400 0
-21200 -14400 0
-21000 -14400 0
-20800 -14400 0
-20600 -14400 0
-20400 -14400 0
-20200 -14400 0
-20000 -14400 0
-19800 -14400 0
-19600 -14400 0
-19400 -14400 0
-19200 -14400 0
-19000 -14400 0
-18800 -14400 0
-18600 -14400 0
-18400 -14400 0
-18200 -14400 0
-18000 -14400 0
-17800 -14400 0
-17600 -14400 0
-17400 -14400 0
-17200 -14400 0
-17000 -14400 0
-16800 -14400 0
-16600 -14400 0
-16400 -14400 0
-16200 -14400 0
-16000 -14400 0
-15800 -14400 0
-15600 -14400 0
-15400 -14400 0
-15200 -14400 0
-15000 -14400 0
-14800 -14400 0
-14600 -14400 0
-14400 -14400 0
-14200 -14400 0
-14000 -14400 0
-13800 -14400 0
-13600 -14400 0
-13400 -14400 0
-13200 -14400 0
-13000 -14400 0
-12800 -14400 0
-12600 -14400 0
-12400 -14400 0
-12200 -14400 0
-12000 -14400 0
-11800 -14400 0
-11600 -14400 0
-11400 -14400 0
-11200 -14400 0
-11000 -14400 0
-10800 -14400 0
-10600 -14400 0
-10400 -14400 0
-10200 -14400 0
-10000 -14400 0
-9800 -14400 0
-9600 -14400 0
-9400 -14400 0
-9200 -14400 0
-9000 -14400 0
-8800 -14400 0
-8600 -14400 0
-8400 -14400 0
-8200 -14400 0
-8000 -14400 0
-7800 -14400 0
-7600 -14400 0
-7400 -14400 0
-7200 -14400 0
-7000 -14400 0
-6800 -14400 0
-6600 -14400 0
-6400 -14400 0
-6200 -14400 0
-6000 -14400 0
-5800 -14400 0
-5600 -14400 0
-5400 -14400 0
-5200 -14400 0
-5000 -14400 0
-4800 -14400 0
-4600 -14400 0
-4400 -14400 0
-4200 -14400 0
-4000 -14400 0
-3800 -14400 0
-3600 -14400 0
-3400 -14400 0
-3200 -14400 0
-3000 -14400 0
-2800 -14400 0
-2600 -14400 0
-2400 -14400 0
-2200 -14400 0
-2000 -14400 0
-1800 -14400 0
-1600 -14400 0
-1400 -14400 0
-1200 -14400 0
-1000 -14400 0
-800 -14400 0
-600 -14400 0
-400 -14400 0
-200 -14400 0
0 -14400 0
200 -14400 0
400 -14400 0
600 -14400 0
800 -14400 0
1000 -14400 0
1200 -14400 0
1400 -14400 0
1600 -14400 0
1800 -14400 0
2000 -14400 0
2200 -14400 0
2400 -14400 0
2600 -14400 0
2800 -14400 0
3000 -14400 0
3200 -14400 0
3400 -14400 0
3600 -14400 0
3800 -14400 0
4000 -14400 0
4200 -14400 0
4400 -14400 0
4600 -14400 0
4800 -14400 0
5000 -14400 0
5200 -14400 0
5400 -14400 0
5600 -14400 0
5800 -14400 0
6000 -14400 0
6200 -14400 0
6400 -14400 0
6600 -14400 0
6800 -14400 0
7000 -14400 0
7200 -14400 0
7400 -14400 0
7600 -14400 0
7800 -14400 0
8000 -14400 0
8200 -14400 0
8400 -14400 0
8600 -14400 0
8800 -14400 0
9000 -14400 0
9200 -14400 0
9400 -14400 0
9600 -14400 0
9800 -14400 0
10000 -14400 0
10200 -14400 0
10400 -14400 0
10600 -14400 0
10800 -14400 0
11000 -14400 0
11200 -14400 0
11400 -14400 0
11600 -14400 0
11800 -14400 0
12000 -14400 0
12200 -14400 0
12400 -14400 0
12600 -14400 0
12800 -14400 0
13000 -14400 0
13200 -14400 0
13400 -14400 0
13600 -14400 0
13800 -14400 0
14000 -14400 0
14200 -14400 0
14400 -14400 0
14600 -14400 0
14800 -14400 0
15000 -14400 0
15200 -14400 0
15400 -14400 0
15600 -14400 0
15800 -14400 0
16000 -14400 0
16200 -14400 0
16400 -14400 0
16600 -14400 0
16800 -14400 0
17000 -14400 0
17200 -14400 0
17400 -14400 0
17600 -14400 0
17800 -14400 0
18000 -14400 0
18200 -14400 0
18400 -14400 0
18600 -14400 0
18800 -14400 0
19000 -14400 0
19200 -14400 0
19400 -14400 0
19600 -14400 0
19800 -14400 0
20000 -14400 0
20200 -14400 0
20400 -14400 0
20600 -14400 0
20800 -14400 0
21000 -14400 0
21200 -14400 0
21400 -14400 0
21600 -14400 0
21800 -14400 0
22000 -14400 0
22200 -14400 0
22400 -14400 0
22600 -14400 0
22800 -14400 0
23000 -14400 0
23200 -14400 0
23400 -14400 0
23600 -14400 0
23800 -14400 0
24000 -14400 0
24200 -14400 0
24400 -14400 0
24600 -14400 0
24800 -14400 0
25000 -14400 0
-25000 -14200 0
-24800 -14200 0
-24600 -14200 0
-24400 -14200 0
-24200 -14200 0
-24000 -14200 0
-23800 -14200 0
-23600 -14200 0
-23400 -14200 0
-23200 -14200 0
-23000 -14200 0
-22800 -14200 0
-22600 -14200 0
-22400 -14200 0
-22200 -14200 0
-22000 -14200 0
-21800 -14200 0
-21600 -14200 0
-21400 -14200 0
-21200 -14200 0
-21000 -14200 0
-20800 -14200 0
-20600 -14200 0
-20400 -14200 0
-20200 -14200 0
-20000 -14200 0
-19800 -14200 0
-19600 -14200 0
-19400 -14200 0
-19200 -14200 0
-19000 -14200 0
-18800 -14200 0
-18600 -14200 0
-18400 -14200 0
-18200 -14200 0
-18000 -14200 0
-17800 -14200 0
-17600 -14200 0
-17400 -14200 0
-17200 -14200 0
-17000 -14200 0
-16800 -14200 0
-16600 -14200 0
-16400 -14200 0
-16200 -14200 0
-16000 -14200 0
-15800 -14200 0
-15600 -14200 0
-15400 -14200 0
-15200 -14200 0
-15000 -14200 0
-14800 -14200 0
-14600 -14200 0
-14400 -14200 0
-14200 -14200 0
-14000 -14200 0
-13800 -14200 0
-13600 -14200 0
-13400 -14200 0
-13200 -14200 0
-13000 -14200 0
-12800 -14200 0
-12600 -14200 0
-12400 -14200 0
-12200 -14200 0
-12000 -14200 0
-11800 -14200 0
-11600 -14200 0
-11400 -14200 0
-11200 -14200 0
-11000 -14200 0
-10800 -14200 0
-10600 -14200 0
-10400 -14200 0
-10200 -14200 0
-10000 -14200 0
-9800 -14200 0
-9600 -14200 0
-9400 -14200 0
-9200 -14200 0
-9000 -14200 0
-8800 -14200 0
-8600 -14200 0
-8400 -14200 0
-8200 -14200 0
-8000 -14200 0
-7800 -14200 0
-7600 -14200 0
-7400 -14200 0
-7200 -14200 0
-7000 -14200 0
-6800 -14200 0
-6600 -14200 0
-6400 -14200 0
-6200 -14200 0
-6000 -14200 0
-5800 -14200 0
-5600 -14200 0
-5400 -14200 0
-5200 -14200 0
-5000 -14200 0
-4800 -14200 0
-4600 -14200 0
-4400 -14200 0
-4200 -14200 0
-4000 -14200 0
-3800 -14200 0
-3600 -14200 0
-3400 -14200 0
-3200 -14200 0
-3000 -14200 0
-2800 -14200 0
-2600 -14200 0
-2400 -14200 0
-2200 -14200 0
-2000 -14200 0
-1800 -14200 0
-1600 -14200 0
-1400 -14200 0
-1200 -14200 0
-1000 -14200 0
-800 -14200 0
-600 -14200 0
-400 -14200 0
-200 -14200 0
0 -14200 0
200 -14200 0
400 -14200 0
600 -14200 0
800 -14200 0
1000 -14200 0
1200 -14200 0
1400 -14200 0
1600 -14200 0
1800 -14200 0
2000 -14200 0
2200 -14200 0
2400 -14200 0
2600 -14200 0
2800 -14200 0
3000 -14200 0
3200 -14200 0
3400 -14200 0
3600 -14200 0
3800 -14200 0
4000 -14200 0
4200 -14200 0
4400 -14200 0
4600 -14200 0
4800 -14200 0
5000 -14200 0
5200 -14200 0
5400 -14200 0
5600 -14200 0
5800 -14200 0
6000 -14200 0
6200 -14200 0
6400 -14200 0
6600 -14200 0
6800 -14200 0
7000 -14200 0
7200 -14200 0
7400 -14200 0
7600 -14200 0
7800 -14200 0
8000 -14200 0
8200 -14200 0
8400 -14200 0
8600 -14200 0
8800 -14200 0
9000 -14200 0
9200 -14200 0
9400 -14200 0
9600 -14200 0
9800 -14200 0
10000 -14200 0
10200 -14200 0
10400 -14200 0
10600 -14200 0
10800 -14200 0
11000 -14200 0
11200 -14200 0
11400 -14200 0
11600 -14200 0
11800 -14200 0
12000 -14200 0
12200 -14200 0
12400 -14200 0
12600 -14200 0
12800 -14200 0
13000 -14200 0
13200 -14200 0
13400 -14200 0
13600 -14200 0
13800 -14200 0
14000 -14200 0
14200 -14200 0
14400 -14200 0
14600 -14200 0
14800 -14200 0
15000 -14200 0
15200 -14200 0
15400 -14200 0
15600 -14200 0
15800 -14200 0
16000 -14200 0
16200 -14200 0
16400 -14200 0
16600 -14200 0
16800 -14200 0
17000 -14200 0
17200 -14200 0
17400 -14200 0
17600 -14200 0
17800 -14200 0
18000 -14200 0
18200 -14200 0
18400 -14200 0
18600 -14200 0
18800 -14200 0
19000 -14200 0
19200 -14200 0
19400 -14200 0
19600 -14200 0
19800 -14200 0
20000 -14200 0
20200 -14200 0
20400 -14200 0
20600 -14200 0
20800 -14200 0
21000 -14200 0
21200 -14200 0
21400 -14200 0
21600 -14200 0
21800 -14200 0
22000 -14200 0
22200 -14200 0
22400 -14200 0
22600 -14200 0
22800 -14200 0
23000 -14200 0
23200 -14200 0
23400 -14200 0
23600 -14200 0
23800 -14200 0
24000 -14200 0
24200 -14200 0
24400 -14200 0
24600 -14200 0
24800 -14200 0
25000 -14200 0
-25000 -14000 0
-24800 -14000 0
-24600 -14000 0
-24400 -14000 0
-24200 -14000 0
-24000 -14000 0
-23800 -14000 0
-23600 -14000 0
-23400 -14000 0
-23200 -14000 0
-23000 -14000 0
-22800 -14000 0
-22600 -14000 0
-22400 -14000 0
-22200 -14000 0
-22000 -14000 0
-21800 -14000 0
-21600 -14000 0
-21400 -14000 0
-21200 -14000 0
-21000 -14000 0
-20800 -14000 0
-20600 -14000 0
-20400 -14000 0
-20200 -14000 0
-20000 -14000 0
-19800 -14000 0
-19600 -14000 0
-19400 -14000 0
-19200 -14000 0
-19000 -14000 0
-18800 -14000 0
-18600 -14000 0
-18400 -14000 0
-18200 -14000 0
-18000 -14000 0
-17800 -14000 0
-17600 -14000 0
-17400 -14000 0
-17200 -14000 0
-17000 -14000 0
-16800 -14000 0
-16600 -14000 0
-16400 -14000 0
-16200 -14000 0
-16000 -14000 0
-15800 -14000 0
-15600 -14000 0
-15400 -14000 0
-15200 -14000 0
-15000 -14000 0
-14800 -14000 0
-14600 -14000 0
-14400 -14000 0
-14200 -14000 0
-14000 -14000 0
-13800 -14000 0
-13600 -14000 0
-13400 -14000 0
-13200 -14000 0
-13000 -14000 0
-12800 -14000 0
-12600 -14000 0
-12400 -14000 0
-12200 -14000 0
-12000 -14000 0
-11800 -14000 0
-11600 -14000 0
-11400 -14000 0
-11200 -14000 0
-11000 -14000 0
-10800 -14000 0
-10600 -14000 0
-10400 -14000 0
-10200 -14000 0
-10000 -14000 0
-9800 -14000 0
-9600 -14000 0
-9400 -14000 0
-9200 -14000 0
-9000 -14000 0
-8800 -14000 0
-8600 -14000 0
-8400 -14000 0
-8200 -14000 0
-8000 -14000 0
-7800 -14000 0
-7600 -14000 0
-7400 -14000 0
-7200 -14000 0
-7000 -14000 0
-6800 -14000 0
-6600 -14000 0
-6400 -14000 0
-6200 -14000 0
-6000 -14000 0
-5800 -14000 0
-5600 -14000 0
-5400 -14000 0
-5200 -14000 0
-5000 -14000 0
-4800 -14000 0
-4600 -14000 0
-4400 -14000 0
-4200 -14000 0
-4000 -14000 0
-3800 -14000 0
-3600 -14000 0
-3400 -14000 0
-3200 -14000 0
-3000 -14000 0
-2800 -14000 0
-2600 -14000 0
-2400 -14000 0
-2200 -14000 0
-2000 -14000 0
-1800 -14000 0
-1600 -14000 0
-1400 -14000 0
-1200 -14000 0
-1000 -14000 0
-800 -14000 0
-600 -14000 0
-400 -14000 0
-200 -14000 0
0 -14000 0
200 -14000 0
400 -14000 0
600 -14000 0
800 -14000 0
1000 -14000 0
1200 -14000 0
1400 -14000 0
1600 -14000 0
1800 -14000 0
2000 -14000 0
2200 -14000 0
2400 -14000 0
2600 -14000 0
2800 -14000 0
3000 -14000 0
3200 -14000 0
3400 -14000 0
3600 -14000 0
3800 -14000 0
4000 -14000 0
4200 -14000 0
4400 -14000 0
4600 -14000 0
4800 -14000 0
5000 -14000 0
5200 -14000 0
5400 -14000 0
5600 -14000 0
5800 -14000 0
6000 -14000 0
6200 -14000 0
6400 -14000 0
6600 -14000 0
6800 -14000 0
7000 -14000 0
7200 -14000 0
7400 -14000 0
7600 -14000 0
7800 -14000 0
8000 -14000 0
8200 -14000 0
8400 -14000 0
8600 -14000 0
8800 -14000 0
9000 -14000 0
9200 -14000 0
9400 -14000 0
9600 -14000 0
9800 -14000 0
10000 -14000 0
10200 -14000 0
10400 -14000 0
10600 -14000 0
10800 -14000 0
11000 -14000 0
11200 -14000 0
11400 -14000 0
11600 -14000 0
11800 -14000 0
12000 -14000 0
12200 -14000 0
12400 -14000 0
12600 -14000 0
12800 -14000 0
13000 -14000 0
13200 -14000 0
13400 -14000 0
13600 -14000 0
13800 -14000 0
14000 -14000 0
14200 -14000 0
14400 -14000 0
14600 -14000 0
14800 -14000 0
15000 -14000 0
15200 -14000 0
15400 -14000 0
15600 -14000 0
15800 -14000 0
16000 -14000 0
16200 -14000 0
16400 -14000 0
16600 -14000 0
16800 -14000 0
17000 -14000 0
17200 -14000 0
17400 -14000 0
17600 -14000 0
17800 -14000 0
18000 -14000 0
18200 -14000 0
18400 -14000 0
18600 -14000 0
18800 -14000 0
19000 -14000 0
19200 -14000 0
19400 -14000 0
19600 -14000 0
19800 -14000 0
20000 -14000 0
20200 -14000 0
20400 -14000 0
20600 -14000 0
20800 -14000 0
21000 -14000 0
21200 -14000 0
21400 -14000 0
21600 -14000 0
21800 -14000 0
22000 -14000 0
22200 -14000 0
22400 -14000 0
22600 -14000 0
22800 -14000 0
23000 -14000 0
23200 -14000 0
23400 -14000 0
23600 -14000 0
23800 -14000 0
24000 -14000 0
24200 -14000 0
24400 -14000 0
24600 -14000 0
24800 -14000 0
25000 -14000 0
-25000 -13800 0
-24800 -13800 0
-24600 -13800 0
-24400 -13800 0
-24200 -13800 0
-24000 -13800 0
-23800 -13800 0
-23600 -13800 0
-23400 -13800 0
-23200 -13800 0
-23000 -13800 0
-22800 -13800 0
-22600 -13800 0
-22400 -13800 0
-22200 -13800 0
-22000 -13800 0
-21800 -13800 0
-21600 -13800 0
-21400 -13800 0
-21200 -13800 0
-21000 -13800 0
-20800 -13800 0
-20600 -13800 0
-20400 -13800 0
-20200 -13800 0
-20000 -13800 0
-19800 -13800 0
-19600 -13800 0
-19400 -13800 0
-19200 -13800 0
-19000 -13800 0
-18800 -13800 0
-18600 -13800 0
-18400 -13800 0
-18200 -13800 0
-18000 -13800 0
-17800 -13800 0
-17600 -13800 0
-17400 -13800 0
-17200 -13800 0
-17000 -13800 0
-16800 -13800 0
-16600 -13800 0
-16400 -13800 0
-16200 -13800 0
-16000 -13800 0
-15800 -13800 0
-15600 -13800 0
-15400 -13800 0
-15200 -13800 0
-15000 -13800 0
-14800 -13800 0
-14600 -13800 0
-14400 -13800 0
-14200 -13800 0
-14000 -13800 0
-13800 -13800 0
-13600 -13800 0
-13400 -13800 0
-13200 -13800 0
-13000 -13800 0
-12800 -13800 0
-12600 -13800 0
-12400 -13800 0
-12200 -13800 0
-12000 -13800 0
-11800 -13800 0
-11600 -13800 0
-11400 -13800 0
-11200 -13800 0
-11000 -13800 0
-10800 -13800 0
-10600 -13800 0
-10400 -13800 0
-10200 -13800 0
-10000 -13800 0
-9800 -13800 0
-9600 -13800 0
-9400 -13800 0
-9200 -13800 0
-9000 -13800 0
-8800 -13800 0
-8600 -13800 0
-8400 -13800 0
-8200 -13800 0
-8000 -13800 0
-7800 -13800 0
-7600 -13800 0
-7400 -13800 0
-7200 -13800 0
-7000 -13800 0
-6800 -13800 0
-6600 -13800 0
-6400 -13800 0
-6200 -13800 0
-6000 -13800 0
-5800 -13800 0
-5600 -13800 0
-5400 -13800 0
-5200 -13800 0
-5000 -13800 0
-4800 -13800 0
-4600 -13800 0
-4400 -13800 0
-4200 -13800 0
-4000 -13800 0
-3800 -13800 0
-3600 -13800 0
-3400 -13800 0
-3200 -13800 0
-3000 -13800 0
-2800 -13800 0
-2600 -13800 0
-2400 -13800 0
-2200 -13800 0
-2000 -13800 0
-1800 -13800 0
-1600 -13800 0
-1400 -13800 0
-1200 -13800 0
-1000 -13800 0
-800 -13800 0
-600 -13800 0
-400 -13800 0
-200 -13800 0
0 -13800 0
200 -13800 0
400 -13800 0
600 -13800 0
800 -13800 0
1000 -13800 0
1200 -13800 0
1400 -13800 0
1600 -13800 0
1800 -13800 0
2000 -13800 0
2200 -13800 0
2400 -13800 0
2600 -13800 0
2800 -13800 0
3000 -13800 0
3200 -13800 0
3400 -13800 0
3600 -13800 0
3800 -13800 0
4000 -13800 0
4200 -13800 0
4400 -13800 0
4600 -13800 0
4800 -13800 0
5000 -13800 0
5200 -13800 0
5400 -13800 0
5600 -13800 0
5800 -13800 0
6000 -13800 0
6200 -13800 0
6400 -13800 0
6600 -13800 0
6800 -13800 0
7000 -13800 0
7200 -13800 0
7400 -13800 0
7600 -13800 0
7800 -13800 0
8000 -13800 0
8200 -13800 0
8400 -13800 0
8600 -13800 0
8800 -13800 0
9000 -13800 0
9200 -13800 0
9400 -13800 0
9600 -13800 0
9800 -13800 0
10000 -13800 0
10200 -13800 0
10400 -13800 0
10600 -13800 0
10800 -13800 0
11000 -13800 0
11200 -13800 0
11400 -13800 0
11600 -13800 0
11800 -13800 0
12000 -13800 0
12200 -13800 0
12400 -13800 0
12600 -13800 0
12800 -13800 0
13000 -13800 0
13200 -13800 0
13400 -13800 0
13600 -13800 0
13800 -13800 0
14000 -13800 0
14200 -13800 0
14400 -13800 0
14600 -13800 0
14800 -13800 0
15000 -13800 0
15200 -13800 0
15400 -13800 0
15600 -13800 0
15800 -13800 0
16000 -13800 0
16200 -13800 0
16400 -13800 0
16600 -13800 0
16800 -13800 0
17000 -13800 0
17200 -13800 0
17400 -13800 0
17600 -13800 0
17800 -13800 0
18000 -13800 0
18200 -13800 0
18400 -13800 0
18600 -13800 0
18800 -13800 0
19000 -13800 0
19200 -13800 0
19400 -13800 0
19600 -13800 0
19800 -13800 0
20000 -13800 0
20200 -13800 0
20400 -13800 0
20600 -13800 0
20800 -13800 0
21000 -13800 0
21200 -13800 0
21400 -13800 0
21600 -13800 0
21800 -13800 0
22000 -13800 0
22200 -13800 0
22400 -13800 0
22600 -13800 0
22800 -13800 0
23000 -13800 0
23200 -13800 0
23400 -13800 0
23600 -13800 0
23800 -13800 0
24000 -13800 0
24200 -13800 0
24400 -13800 0
24600 -13800 0
24800 -13800 0
25000 -13800 0
-25000 -13600 0
-24800 -13600 0
-24600 -13600 0
-24400 -13600 0
-24200 -13600 0
-24000 -13600 0
-23800 -13600 0
-23600 -13600 0
-23400 -13600 0
-23200 -13600 0
-23000 -13600 0
-22800 -13600 0
-22600 -13600 0
-22400 -13600 0
-22200 -13600 0
-22000 -13600 0
-21800 -13600 0
-21600 -13600 0
-21400 -13600 0
-21200 -13600 0
-21000 -13600 0
-20800 -13600 0
-20600 -13600 0
-20400 -13600 0
-20200 -13600 0
-20000 -13600 0
-19800 -13600 0
-19600 -13600 0
-19400 -13600 0
-19200 -13600 0
-19000 -13600 0
-18800 -13600 0
-18600 -13600 0
-18400 -13600 0
-18200 -13600 0
-18000 -13600 0
-17800 -13600 0
-17600 -13600 0
-17400 -13600 0
-17200 -13600 0
-17000 -13600 0
-16800 -13600 0
-16600 -13600 0
-16400 -13600 0
-16200 -13600 0
-16000 -13600 0
-15800 -13600 0
-15600 -13600 0
-15400 -13600 0
-15200 -13600 0
-15000 -13600 0
-14800 -13600 0
-14600 -13600 0
-14400 -13600 0
-14200 -13600 0
-14000 -13600 0
-13800 -13600 0
-13600 -13600 0
-13400 -13600 0
-13200 -13600 0
-13000 -13600 0
-12800 -13600 0
-12600 -13600 0
-12400 -13600 0
-12200 -13600 0
-12000 -13600 0
-11800 -13600 0
-11600 -13600 0
-11400 -13600 0
-11200 -13600 0
-11000 -13600 0
-10800 -13600 0
-10600 -13600 0
-10400 -13600 0
-10200 -13600 0
-10000 -13600 0
-9800 -13600 0
-9600 -13600 0
-9400 -13600 0
-9200 -13600 0
-9000 -13600 0
-8800 -13600 0
-8600 -13600 0
-8400 -13600 0
-8200 -13600 0
-8000 -13600 0
-7800 -13600 0
-7600 -13600 0
-7400 -13600 0
-7200 -13600 0
-7000 -13600 0
-6800 -13600 0
-6600 -13600 0
-6400 -13600 0
-6200 -13600 0
-6000 -13600 0
-5800 -13600 0
-5600 -13600 0
-5400 -13600 0
-5200 -13600 0
-5000 -13600 0
-4800 -13600 0
-4600 -13600 0
-4400 -13600 0
-4200 -13600 0
-4000 -13600 0
-3800 -13600 0
-3600 -13600 0
-3400 -13600 0
-3200 -13600 0
-3000 -13600 0
-2800 -13600 0
-2600 -13600 0
-2400 -13600 0
-2200 -13600 0
-2000 -13600 0
-1800 -13600 0
-1600 -13600 0
-1400 -13600 0
-1200 -13600 0
-1000 -13600 0
-800 -13600 0
-600 -13600 0
-400 -13600 0
-200 -13600 0
0 -13600 0
200 -13600 0
400 -13600 0
600 -13600 0
800 -13600 0
1000 -13600 0
1200 -13600 0
1400 -13600 0
1600 -13600 0
1800 -13600 0
2000 -13600 0
2200 -13600 0
2400 -13600 0
2600 -13600 0
2800 -13600 0
3000 -13600 0
3200 -13600 0
3400 -13600 0
3600 -13600 0
3800 -13600 0
4000 -13600 0
4200 -13600 0
4400 -13600 0
4600 -13600 0
4800 -13600 0
5000 -13600 0
5200 -13600 0
5400 -13600 0
5600 -13600 0
5800 -13600 0
6000 -13600 0
6200 -13600 0
6400 -13600 0
6600 -13600 0
6800 -13600 0
7000 -13600 0
7200 -13600 0
7400 -13600 0
7600 -13600 0
7800 -13600 0
8000 -13600 0
8200 -13600 0
8400 -13600 0
8600 -13600 0
8800 -13600 0
9000 -13600 0
9200 -13600 0
9400 -13600 0
9600 -13600 0
9800 -13600 0
10000 -13600 0
10200 -13600 0
10400 -13600 0
10600 -13600 0
10800 -13600 0
11000 -13600 0
11200 -13600 0
11400 -13600 0
11600 -13600 0
11800 -13600 0
12000 -13600 0
12200 -13600 0
12400 -13600 0
12600 -13600 0
12800 -13600 0
13000 -13600 0
13200 -13600 0
13400 -13600 0
13600 -13600 0
13800 -13600 0
14000 -13600 0
14200 -13600 0
14400 -13600 0
14600 -13600 0
14800 -13600 0
15000 -13600 0
15200 -13600 0
15400 -13600 0
15600 -13600 0
15800 -13600 0
16000 -13600 0
16200 -13600 0
16400 -13600 0
16600 -13600 0
16800 -13600 0
17000 -13600 0
17200 -13600 0
17400 -13600 0
17600 -13600 0
17800 -13600 0
18000 -13600 0
18200 -13600 0
18400 -13600 0
18600 -13600 0
18800 -13600 0
19000 -13600 0
19200 -13600 0
19400 -13600 0
19600 -13600 0
19800 -13600 0
20000 -13600 0
20200 -13600 0
20400 -13600 0
20600 -13600 0
20800 -13600 0
21000 -13600 0
21200 -13600 0
21400 -13600 0
21600 -13600 0
21800 -13600 0
22000 -13600 0
22200 -13600 0
22400 -13600 0
22600 -13600 0
22800 -13600 0
23000 -13600 0
23200 -13600 0
23400 -13600 0
23600 -13600 0
23800 -13600 0
24000 -13600 0
24200 -13600 0
24400 -13600 0
24600 -13600 0
24800 -13600 0
25000 -13600 0
-25000 -13400 0
-24800 -13400 0
-24600 -13400 0
-24400 -13400 0
-24200 -13400 0
-24000 -13400 0
-23800 -13400 0
-23600 -13400 0
-23400 -13400 0
-23200 -13400 0
-23000 -13400 0
-22800 -13400 0
-22600 -13400 0
-22400 -13400 0
-22200 -13400 0
-22000 -13400 0
-21800 -13400 0
-21600 -13400 0
-21400 -13400 0
-21200 -13400 0
-21000 -13400 0
-20800 -13400 0
-20600 -13400 0
-20400 -13400 0
-20200 -13400 0
-20000 -13400 0
-19800 -13400 0
-19600 -13400 0
-19400 -13400 0
-19200 -13400 0
-19000 -13400 0
-18800 -13400 0
-18600 -13400 0
-18400 -13400 0
-18200 -13400 0
-18000 -13400 0
-17800 -13400 0
-17600 -13400 0
-17400 -13400 0
-17200 -13400 0
-17000 -13400 0
-16800 -13400 0
-16600 -13400 0
-16400 -13400 0
-16200 -13400 0
-16000 -13400 0
-15800 -13400 0
-15600 -13400 0
-15400 -13400 0
-15200 -13400 0
-15000 -13400 0
-14800 -13400 0
-14600 -13400 0
-14400 -13400 0
-14200 -13400 0
-14000 -13400 0
-13800 -13400 0
-13600 -13400 0
-13400 -13400 0
-13200 -13400 0
-13000 -13400 0
-12800 -13400 0
-12600 -13400 0
-12400 -13400 0
-12200 -13400 0
-12000 -13400 0
-11800 -13400 0
-11600 -13400 0
-11400 -13400 0
-11200 -13400 0
-11000 -13400 0
-10800 -13400 0
-10600 -13400 0
-10400 -13400 0
-10200 -13400 0
-10000 -13400 0
-9800 -13400 0
-9600 -13400 0
-9400 -13400 0
-9200 -13400 0
-9000 -13400 0
-8800 -13400 0
-8600 -13400 0
-8400 -13400 0
-8200 -13400 0
-8000 -13400 0
-7800 -13400 0
-7600 -13400 0
-7400 -13400 0
-7200 -13400 0
-7000 -13400 0
-6800 -13400 0
-6600 -13400 0
-6400 -13400 0
-6200 -13400 0
-6000 -13400 0
-5800 -13400 0
-5600 -13400 0
-5400 -13400 0
-5200 -13400 0
-5000 -13400 0
-4800 -13400 0
-4600 -13400 0
-4400 -13400 0
-4200 -13400 0
-4000 -13400 0
-3800 -13400 0
-3600 -13400 0
-3400 -13400 0
-3200 -13400 0
-3000 -13400 0
-2800 -13400 0
-2600 -13400 0
-2400 -13400 0
-2200 -13400 0
-2000 -13400 0
-1800 -13400 0
-1600 -13400 0
-1400 -13400 0
-1200 -13400 0
-1000 -13400 0
-800 -13400 0
-600 -13400 0
-400 -13400 0
-200 -13400 0
0 -13400 0
200 -13400 0
400 -13400 0
600 -13400 0
800 -13400 0
1000 -13400 0
1200 -13400 0
1400 -13400 0
1600 -13400 0
1800 -13400 0
2000 -13400 0
2200 -13400 0
2400 -13400 0
2600 -13400 0
2800 -13400 0
3000 -13400 0
3200 -13400 0
3400 -13400 0
3600 -13400 0
3800 -13400 0
4000 -13400 0
4200 -13400 0
4400 -13400 0
4600 -13400 0
4800 -13400 0
5000 -13400 0
5200 -13400 0
5400 -13400 0
5600 -13400 0
5800 -13400 0
6000 -13400 0
6200 -13400 0
6400 -13400 0
6600 -13400 0
6800 -13400 0
7000 -13400 0
7200 -13400 0
7400 -13400 0
7600 -13400 0
7800 -13400 0
8000 -13400 0
8200 -13400 0
8400 -13400 0
8600 -13400 0
8800 -13400 0
9000 -13400 0
9200 -13400 0
9400 -13400 0
9600 -13400 0
9800 -13400 0
10000 -13400 0
10200 -13400 0
10400 -13400 0
10600 -13400 0
10800 -13400 0
11000 -13400 0
11200 -13400 0
11400 -13400 0
11600 -13400 0
11800 -13400 0
12000 -13400 0
12200 -13400 0
12400 -13400 0
12600 -13400 0
12800 -13400 0
13000 -13400 0
13200 -13400 0
13400 -13400 0
13600 -13400 0
13800 -13400 0
14000 -13400 0
14200 -13400 0
14400 -13400 0
14600 -13400 0
14800 -13400 0
15000 -13400 0
15200 -13400 0
15400 -13400 0
15600 -13400 0
15800 -13400 0
16000 -13400 0
16200 -13400 0
16400 -13400 0
16600 -13400 0
16800 -13400 0
17000 -13400 0
17200 -13400 0
17400 -13400 0
17600 -13400 0
17800 -13400 0
18000 -13400 0
18200 -13400 0
18400 -13400 0
18600 -13400 0
18800 -13400 0
19000 -13400 0
19200 -13400 0
19400 -13400 0
19600 -13400 0
19800 -13400 0
20000 -13400 0
20200 -13400 0
20400 -13400 0
20600 -13400 0
20800 -13400 0
21000 -13400 0
21200 -13400 0
21400 -13400 0
21600 -13400 0
21800 -13400 0
22000 -13400 0
22200 -13400 0
22400 -13400 0
22600 -13400 0
22800 -13400 0
23000 -13400 0
23200 -13400 0
23400 -13400 0
23600 -13400 0
23800 -13400 0
24000 -13400 0
24200 -13400 0
24400 -13400 0
24600 -13400 0
24800 -13400 0
25000 -13400 0
-25000 -13200 0
-24800 -13200 0
-24600 -13200 0
-24400 -13200 0
-24200 -13200 0
-24000 -13200 0
-23800 -13200 0
-23600 -13200 0
-23400 -13200 0
-23200 -13200 0
-23000 -13200 0
-22800 -13200 0
-22600 -13200 0
-22400 -13200 0
-22200 -13200 0
-22000 -13200 0
-21800 -13200 0
-21600 -13200 0
-21400 -13200 0
-21200 -13200 0
-21000 -13200 0
-20800 -13200 0
-20600 -13200 0
-20400 -13200 0
-20200 -13200 0
-20000 -13200 0
-19800 -13200 0
-19600 -13200 0
-19400 -13200 0
-19200 -13200 0
-19000 -13200 0
-18800 -13200 0
-18600 -13200 0
-18400 -13200 0
-18200 -13200 0
-18000 -13200 0
-17800 -13200 0
-17600 -13200 0
-17400 -13200 0
-17200 -13200 0
-17000 -13200 0
-16800 -13200 0
-16600 -13200 0
-16400 -13200 0
-16200 -13200 0
-16000 -13200 0
-15800 -13200 0
-15600 -13200 0
-15400 -13200 0
-15200 -13200 0
-15000 -13200 0
-14800 -13200 0
-14600 -13200 0
-14400 -13200 0
-14200 -13200 0
-14000 -13200 0
-13800 -13200 0
-13600 -13200 0
-13400 -13200 0
-13200 -13200 0
-13000 -13200 0
-12800 -13200 0
-12600 -13200 0
-12400 -13200 0
-12200 -13200 0
-12000 -13200 0
-11800 -13200 0
-11600 -13200 0
-11400 -13200 0
-11200 -13200 0
-11000 -13200 0
-10800 -13200 0
-10600 -13200 0
-10400 -13200 0
-10200 -13200 0
-10000 -13200 0
-9800 -13200 0
-9600 -13200 0
-9400 -13200 0
-9200 -13200 0
-9000 -13200 0
-8800 -13200 0
-8600 -13200 0
-8400 -13200 0
-8200 -13200 0
-8000 -13200 0
-7800 -13200 0
-7600 -13200 0
-7400 -13200 0
-7200 -13200 0
-7000 -13200 0
-6800 -13200 0
-6600 -13200 0
-6400 -13200 0
-6200 -13200 0
-6000 -13200 0
-5800 -13200 0
-5600 -13200 0
-5400 -13200 0
-5200 -13200 0
-5000 -13200 0
-4800 -13200 0
-4600 -13200 0
-4400 -13200 0
-4200 -13200 0
-4000 -13200 0
-3800 -13200 0
-3600 -13200 0
-3400 -13200 0
-3200 -13200 0
-3000 -13200 0
-2800 -13200 0
-2600 -13200 0
-2400 -13200 0
-2200 -13200 0
-2000 -13200 0
-1800 -13200 0
-1600 -13200 0
-1400 -13200 0
-1200 -13200 0
-1000 -13200 0
-800 -13200 0
-600 -13200 0
-400 -13200 0
-200 -13200 0
0 -13200 0
200 -13200 0
400 -13200 0
600 -13200 0
800 -13200 0
1000 -13200 0
1200 -13200 0
1400 -13200 0
1600 -13200 0
1800 -13200 0
2000 -13200 0
2200 -13200 0
2400 -13200 0
2600 -13200 0
2800 -13200 0
3000 -13200 0
3200 -13200 0
3400 -13200 0
3600 -13200 0
3800 -13200 0
4000 -13200 0
4200 -13200 0
4400 -13200 0
4600 -13200 0
4800 -13200 0
5000 -13200 0
5200 -13200 0
5400 -13200 0
5600 -13200 0
5800 -13200 0
6000 -13200 0
6200 -13200 0
6400 -13200 0
6600 -13200 0
6800 -13200 0
7000 -13200 0
7200 -13200 0
7400 -13200 0
7600 -13200 0
7800 -13200 0
8000 -13200 0
8200 -13200 0
8400 -13200 0
8600 -13200 0
8800 -13200 0
9000 -13200 0
9200 -13200 0
9400 -13200 0
9600 -13200 0
9800 -13200 0
10000 -13200 0
10200 -13200 0
10400 -13200 0
10600 -13200 0
10800 -13200 0
11000 -13200 0
11200 -13200 0
11400 -13200 0
11600 -13200 0
11800 -13200 0
12000 -13200 0
12200 -13200 0
12400 -13200 0
12600 -13200 0
12800 -13200 0
13000 -13200 0
13200 -13200 0
13400 -13200 0
13600 -13200 0
13800 -13200 0
14000 -13200 0
14200 -13200 0
14400 -13200 0
14600 -13200 0
14800 -13200 0
15000 -13200 0
15200 -13200 0
15400 -13200 0
15600 -13200 0
15800 -13200 0
16000 -13200 0
16200 -13200 0
16400 -13200 0
16600 -13200 0
16800 -13200 0
17000 -13200 0
17200 -13200 0
17400 -13200 0
17600 -13200 0
17800 -13200 0
18000 -13200 0
18200 -13200 0
18400 -13200 0
18600 -13200 0
18800 -13200 0
19000 -13200 0
19200 -13200 0
19400 -13200 0
19600 -13200 0
19800 -13200 0
20000 -13200 0
20200 -13200 0
20400 -13200 0
20600 -13200 0
20800 -13200 0
21000 -13200 0
21200 -13200 0
21400 -13200 0
21600 -13200 0
21800 -13200 0
22000 -13200 0
22200 -13200 0
22400 -13200 0
22600 -13200 0
22800 -13200 0
23000 -13200 0
23200 -13200 0
23400 -13200 0
23600 -13200 0
23800 -13200 0
24000 -13200 0
24200 -13200 0
24400 -13200 0
24600 -13200 0
24800 -13200 0
25000 -13200 0
-25000 -13000 0
-24800 -13000 0
-24600 -13000 0
-24400 -13000 0
-24200 -13000 0
-24000 -13000 0
-23800 -13000 0
-23600 -13000 0
-23400 -13000 0
-23200 -13000 0
-23000 -13000 0
-22800 -13000 0
-22600 -13000 0
-22400 -13000 0
-22200 -13000 0
-22000 -13000 0
-21800 -13000 0
-21600 -13000 0
-21400 -13000 0
-21200 -13000 0
-21000 -13000 0
-20800 -13000 0
-20600 -13000 0
-20400 -13000 0
-20200 -13000 0
-20000 -13000 0
-19800 -13000 0
-19600 -13000 0
-19400 -13000 0
-19200 -13000 0
-19000 -13000 0
-18800 -13000 0
-18600 -13000 0
-18400 -13000 0
-18200 -13000 0
-18000 -13000 0
-17800 -13000 0
-17600 -13000 0
-17400 -13000 0
-17200 -13000 0
-17000 -13000 0
-16800 -13000 0
-16600 -13000 0
-16400 -13000 0
-16200 -13000 0
-16000 -13000 0
-15800 -13000 0
-15600 -13000 0
-15400 -13000 0
-15200 -13000 0
-15000 -13000 0
-14800 -13000 0
-14600 -13000 0
-14400 -13000 0
-14200 -13000 0
-14000 -13000 0
-13800 -13000 0
-13600 -13000 0
-13400 -13000 0
-13200 -13000 0
-13000 -13000 0
-12800 -13000 0
-12600 -13000 0
-12400 -13000 0
-12200 -13000 0
-12000 -13000 0
-11800 -13000 0
-11600 -13000 0
-11400 -13000 0
-11200 -13000 0
-11000 -13000 0
-10800 -13000 0
-10600 -13000 0
-10400 -13000 0
-10200 -13000 0
-10000 -13000 0
-9800 -13000 0
-9600 -13000 0
-9400 -13000 0
-9200 -13000 0
-9000 -13000 0
-8800 -13000 0
-8600 -13000 0
-8400 -13000 0
-8200 -13000 0
-8000 -13000 0
-7800 -13000 0
-7600 -13000 0
-7400 -13000 0
-7200 -13000 0
-7000 -13000 0
-6800 -13000 0
-6600 -13000 0
-6400 -13000 0
-6200 -13000 0
-6000 -13000 0
-5800 -13000 0
-5600 -13000 0
-5400 -13000 0
-5200 -13000 0
-5000 -13000 0
-4800 -13000 0
-4600 -13000 0
-4400 -13000 0
-4200 -13000 0
-4000 -13000 0
-3800 -13000 0
-3600 -13000 0
-3400 -13000 0
-3200 -13000 0
-3000 -13000 0
-2800 -13000 0
-2600 -13000 0
-2400 -13000 0
-2200 -13000 0
-2000 -13000 0
-1800 -13000 0
-1600 -13000 0
-1400 -13000 0
-1200 -13000 0
-1000 -13000 0
-800 -13000 0
-600 -13000 0
-400 -13000 0
-200 -13000 0
0 -13000 0
200 -13000 0
400 -13000 0
600 -13000 0
800 -13000 0
1000 -13000 0
1200 -13000 0
1400 -13000 0
1600 -13000 0
1800 -13000 0
2000 -13000 0
2200 -13000 0
2400 -13000 0
2600 -13000 0
2800 -13000 0
3000 -13000 0
3200 -13000 0
3400 -13000 0
3600 -13000 0
3800 -13000 0
4000 -13000 0
4200 -13000 0
4400 -13000 0
4600 -13000 0
4800 -13000 0
5000 -13000 0
5200 -13000 0
5400 -13000 0
5600 -13000 0
5800 -13000 0
6000 -13000 0
6200 -13000 0
6400 -13000 0
6600 -13000 0
6800 -13000 0
7000 -13000 0
7200 -13000 0
7400 -13000 0
7600 -13000 0
7800 -13000 0
8000 -13000 0
8200 -13000 0
8400 -13000 0
8600 -13000 0
8800 -13000 0
9000 -13000 0
9200 -13000 0
9400 -13000 0
9600 -13000 0
9800 -13000 0
10000 -13000 0
10200 -13000 0
10400 -13000 0
10600 -13000 0
10800 -13000 0
11000 -13000 0
11200 -13000 0
11400 -13000 0
11600 -13000 0
11800 -13000 0
12000 -13000 0
12200 -13000 0
12400 -13000 0
12600 -13000 0
12800 -13000 0
13000 -13000 0
13200 -13000 0
13400 -13000 0
13600 -13000 0
13800 -13000 0
14000 -13000 0
14200 -13000 0
14400 -13000 0
14600 -13000 0
14800 -13000 0
15000 -13000 0
15200 -13000 0
15400 -13000 0
15600 -13000 0
15800 -13000 0
16000 -13000 0
16200 -13000 0
16400 -13000 0
16600 -13000 0
16800 -13000 0
17000 -13000 0
17200 -13000 0
17400 -13000 0
17600 -13000 0
17800 -13000 0
18000 -13000 0
18200 -13000 0
18400 -13000 0
18600 -13000 0
18800 -13000 0
19000 -13000 0
19200 -13000 0
19400 -13000 0
19600 -13000 0
19800 -13000 0
20000 -13000 0
20200 -13000 0
20400 -13000 0
20600 -13000 0
20800 -13000 0
21000 -13000 0
21200 -13000 0
21400 -13000 0
21600 -13000 0
21800 -13000 0
22000 -13000 0
22200 -13000 0
22400 -13000 0
22600 -13000 0
22800 -13000 0
23000 -13000 0
23200 -13000 0
23400 -13000 0
23600 -13000 0
23800 -13000 0
24000 -13000 0
24200 -13000 0
24400 -13000 0
24600 -13000 0
24800 -13000 0
25000 -13000 0
-25000 -12800 0
-24800 -12800 0
-24600 -12800 0
-24400 -12800 0
-24200 -12800 0
-24000 -12800 0
-23800 -12800 0
-23600 -12800 0
-23400 -12800 0
-23200 -12800 0
-23000 -12800 0
-22800 -12800 0
-22600 -12800 0
-22400 -12800 0
-22200 -12800 0
-22000 -12800 0
-21800 -12800 0
-21600 -12800 0
-21400 -12800 0
-21200 -12800 0
-21000 -12800 0
-20800 -12800 0
-20600 -12800 0
-20400 -12800 0
-20200 -12800 0
-20000 -12800 0
-19800 -12800 0
-19600 -12800 0
-19400 -12800 0
-19200 -12800 0
-19000 -12800 0
-18800 -12800 0
-18600 -12800 0
-18400 -12800 0
-18200 -12800 0
-18000 -12800 0
-17800 -12800 0
-17600 -12800 0
-17400 -12800 0
-17200 -12800 0
-17000 -12800 0
-16800 -12800 0
-16600 -12800 0
-16400 -12800 0
-16200 -12800 0
-16000 -12800 0
-15800 -12800 0
-15600 -12800 0
-15400 -12800 0
-15200 -12800 0
-15000 -12800 0
-14800 -12800 0
-14600 -12800 0
-14400 -12800 0
-14200 -12800 0
-14000 -12800 0
-13800 -12800 0
-13600 -12800 0
-13400 -12800 0
-13200 -12800 0
-13000 -12800 0
-12800 -12800 0
-12600 -12800 0
-12400 -12800 0
-12200 -12800 0
-12000 -12800 0
-11800 -12800 0
-11600 -12800 0
-11400 -12800 0
-11200 -12800 0
-11000 -12800 0
-10800 -12800 0
-10600 -12800 0
-10400 -12800 0
-10200 -12800 0
-10000 -12800 0
-9800 -12800 0
-9600 -12800 0
-9400 -12800 0
-9200 -12800 0
-9000 -12800 0
-8800 -12800 0
-8600 -12800 0
-8400 -12800 0
-8200 -12800 0
-8000 -12800 0
-7800 -12800 0
-7600 -12800 0
-7400 -12800 0
-7200 -12800 0
-7000 -12800 0
-6800 -12800 0
-6600 -12800 0
-6400 -12800 0
-6200 -12800 0
-6000 -12800 0
-5800 -12800 0
-5600 -12800 0
-5400 -12800 0
-5200 -12800 0
-5000 -12800 0
-4800 -12800 0
-4600 -12800 0
-4400 -12800 0
-4200 -12800 0
-4000 -12800 0
-3800 -12800 0
-3600 -12800 0
-3400 -12800 0
-3200 -12800 0
-3000 -12800 0
-2800 -12800 0
-2600 -12800 0
-2400 -12800 0
-2200 -12800 0
-2000 -12800 0
-1800 -12800 0
-1600 -12800 0
-1400 -12800 0
-1200 -12800 0
-1000 -12800 0
-800 -12800 0
-600 -12800 0
-400 -12800 0
-200 -12800 0
0 -12800 0
200 -12800 0
400 -12800 0
600 -12800 0
800 -12800 0
1000 -12800 0
1200 -12800 0
1400 -12800 0
1600 -12800 0
1800 -12800 0
2000 -12800 0
2200 -12800 0
2400 -12800 0
2600 -12800 0
2800 -12800 0
3000 -12800 0
3200 -12800 0
3400 -12800 0
3600 -12800 0
3800 -12800 0
4000 -12800 0
4200 -12800 0
4400 -12800 0
4600 -12800 0
4800 -12800 0
5000 -12800 0
5200 -12800 0
5400 -12800 0
5600 -12800 0
5800 -12800 0
6000 -12800 0
6200 -12800 0
6400 -12800 0
6600 -12800 0
6800 -12800 0
7000 -12800 0
7200 -12800 0
7400 -12800 0
7600 -12800 0
7800 -12800 0
8000 -12800 0
8200 -12800 0
8400 -12800 0
8600 -12800 0
8800 -12800 0
9000 -12800 0
9200 -12800 0
9400 -12800 0
9600 -12800 0
9800 -12800 0
10000 -12800 0
10200 -12800 0
10400 -12800 0
10600 -12800 0
10800 -12800 0
11000 -12800 0
11200 -12800 0
11400 -12800 0
11600 -12800 0
11800 -12800 0
12000 -12800 0
12200 -12800 0
12400 -12800 0
12600 -12800 0
12800 -12800 0
13000 -12800 0
13200 -12800 0
13400 -12800 0
13600 -12800 0
13800 -12800 0
14000 -12800 0
14200 -12800 0
14400 -12800 0
14600 -12800 0
14800 -12800 0
15000 -12800 0
15200 -12800 0
15400 -12800 0
15600 -12800 0
15800 -12800 0
16000 -12800 0
16200 -12800 0
16400 -12800 0
16600 -12800 0
16800 -12800 0
17000 -12800 0
17200 -12800 0
17400 -12800 0
17600 -12800 0
17800 -12800 0
18000 -12800 0
18200 -12800 0
18400 -12800 0
18600 -12800 0
18800 -12800 0
19000 -12800 0
19200 -12800 0
19400 -12800 0
19600 -12800 0
19800 -12800 0
20000 -12800 0
20200 -12800 0
20400 -12800 0
20600 -12800 0
20800 -12800 0
21000 -12800 0
21200 -12800 0
21400 -12800 0
21600 -12800 0
21800 -12800 0
22000 -12800 0
22200 -12800 0
22400 -12800 0
22600 -12800 0
22800 -12800 0
23000 -12800 0
23200 -12800 0
23400 -12800 0
23600 -12800 0
23800 -12800 0
24000 -12800 0
24200 -12800 0
24400 -12800 0
24600 -12800 0
24800 -12800 0
25000 -12800 0
-25000 -12600 0
-24800 -12600 0
-24600 -12600 0
-24400 -12600 0
-24200 -12600 0
-24000 -12600 0
-23800 -12600 0
-23600 -12600 0
-23400 -12600 0
-23200 -12600 0
-23000 -12600 0
-22800 -12600 0
-22600 -12600 0
-22400 -12600 0
-22200 -12600 0
-22000 -12600 0
-21800 -12600 0
-21600 -12600 0
-21400 -12600 0
-21200 -12600 0
-21000 -12600 0
-20800 -12600 0
-20600 -12600 0
-20400 -12600 0
-20200 -12600 0
-20000 -12600 0
-19800 -12600 0
-19600 -12600 0
-19400 -12600 0
-19200 -12600 0
-19000 -12600 0
-18800 -12600 0
-18600 -12600 0
-18400 -12600 0
-18200 -12600 0
-18000 -12600 0
-17800 -12600 0
-17600 -12600 0
-17400 -12600 0
-17200 -12600 0
-17000 -12600 0
-16800 -12600 0
-16600 -12600 0
-16400 -12600 0
-16200 -12600 0
-16000 -12600 0
-15800 -12600 0
-15600 -12600 0
-15400 -12600 0
-15200 -12600 0
-15000 -12600 0
-14800 -12600 0
-14600 -12600 0
-14400 -12600 0
-14200 -12600 0
-14000 -12600 0
-13800 -12600 0
-13600 -12600 0
-13400 -12600 0
-13200 -12600 0
-13000 -12600 0
-12800 -12600 0
-12600 -12600 0
-12400 -12600 0
-12200 -12600 0
-12000 -12600 0
-11800 -12600 0
-11600 -12600 0
-11400 -12600 0
-11200 -12600 0
-11000 -12600 0
-10800 -12600 0
-10600 -12600 0
-10400 -12600 0
-10200 -12600 0
-10000 -12600 0
-9800 -12600 0
-9600 -12600 0
-9400 -12600 0
-9200 -12600 0
-9000 -12600 0
-8800 -12600 0
-8600 -12600 0
-8400 -12600 0
-8200 -12600 0
-8000 -12600 0
-7800 -12600 0
-7600 -12600 0
-7400 -12600 0
-7200 -12600 0
-7000 -12600 0
-6800 -12600 0
-6600 -12600 0
-6400 -12600 0
-6200 -12600 0
-6000 -12600 0
-5800 -12600 0
-5600 -12600 0
-5400 -12600 0
-5200 -12600 0
-5000 -12600 0
-4800 -12600 0
-4600 -12600 0
-4400 -12600 0
-4200 -12600 0
-4000 -12600 0
-3800 -12600 0
-3600 -12600 0
-3400 -12600 0
-3200 -12600 0
-3000 -12600 0
-2800 -12600 0
-2600 -12600 0
-2400 -12600 0
-2200 -12600 0
-2000 -12600 0
-1800 -12600 0
-1600 -12600 0
-1400 -12600 0
-1200 -12600 0
-1000 -12600 0
-800 -12600 0
-600 -12600 0
-400 -12600 0
-200 -12600 0
0 -12600 0
200 -12600 0
400 -12600 0
600 -12600 0
800 -12600 0
1000 -12600 0
1200 -12600 0
1400 -12600 0
1600 -12600 0
1800 -12600 0
2000 -12600 0
2200 -12600 0
2400 -12600 0
2600 -12600 0
2800 -12600 0
3000 -12600 0
3200 -12600 0
3400 -12600 0
3600 -12600 0
3800 -12600 0
4000 -12600 0
4200 -12600 0
4400 -12600 0
4600 -12600 0
4800 -12600 0
5000 -12600 0
5200 -12600 0
5400 -12600 0
5600 -12600 0
5800 -12600 0
6000 -12600 0
6200 -12600 0
6400 -12600 0
6600 -12600 0
6800 -12600 0
7000 -12600 0
7200 -12600 0
7400 -12600 0
7600 -12600 0
7800 -12600 0
8000 -12600 0
8200 -12600 0
8400 -12600 0
8600 -12600 0
8800 -12600 0
9000 -12600 0
9200 -12600 0
9400 -12600 0
9600 -12600 0
9800 -12600 0
10000 -12600 0
10200 -12600 0
10400 -12600 0
10600 -12600 0
10800 -12600 0
11000 -12600 0
11200 -12600 0
11400 -12600 0
11600 -12600 0
11800 -12600 0
12000 -12600 0
12200 -12600 0
12400 -12600 0
12600 -12600 0
12800 -12600 0
13000 -12600 0
13200 -12600 0
13400 -12600 0
13600 -12600 0
13800 -12600 0
14000 -12600 0
14200 -12600 0
14400 -12600 0
14600 -12600 0
14800 -12600 0
15000 -12600 0
15200 -12600 0
15400 -12600 0
15600 -12600 0
15800 -12600 0
16000 -12600 0
16200 -12600 0
16400 -12600 0
16600 -12600 0
16800 -12600 0
17000 -12600 0
17200 -12600 0
17400 -12600 0
17600 -12600 0
17800 -12600 0
18000 -12600 0
18200 -12600 0
18400 -12600 0
18600 -12600 0
18800 -12600 0
19000 -12600 0
19200 -12600 0
19400 -12600 0
19600 -12600 0
19800 -12600 0
20000 -12600 0
20200 -12600 0
20400 -12600 0
20600 -12600 0
20800 -12600 0
21000 -12600 0
21200 -12600 0
21400 -12600 0
21600 -12600 0
21800 -12600 0
22000 -12600 0
22200 -12600 0
22400 -12600 0
22600 -12600 0
22800 -12600 0
23000 -12600 0
23200 -12600 0
23400 -12600 0
23600 -12600 0
23800 -12600 0
24000 -12600 0
24200 -12600 0
24400 -12600 0
24600 -12600 0
24800 -12600 0
25000 -12600 0
-25000 -12400 0
-24800 -12400 0
-24600 -12400 0
-24400 -12400 0
-24200 -12400 0
-24000 -12400 0
-23800 -12400 0
-23600 -12400 0
-23400 -12400 0
-23200 -12400 0
-23000 -12400 0
-22800 -12400 0
-22600 -12400 0
-22400 -12400 0
-22200 -12400 0
-22000 -12400 0
-21800 -12400 0
-21600 -12400 0
-21400 -12400 0
-21200 -12400 0
-21000 -12400 0
-20800 -12400 0
-20600 -12400 0
-20400 -12400 0
-20200 -12400 0
-20000 -12400 0
-19800 -12400 0
-19600 -12400 0
-19400 -12400 0
-19200 -12400 0
-19000 -12400 0
-18800 -12400 0
-18600 -12400 0
-18400 -12400 0
-18200 -12400 0
-18000 -12400 0
-17800 -12400 0
-17600 -12400 0
-17400 -12400 0
-17200 -12400 0
-17000 -12400 0
-16800 -12400 0
-16600 -12400 0
-16400 -12400 0
-16200 -12400 0
-16000 -12400 0
-15800 -12400 0
-15600 -12400 0
-15400 -12400 0
-15200 -12400 0
-15000 -12400 0
-14800 -12400 0
-14600 -12400 0
-14400 -12400 0
-14200 -12400 0
-14000 -12400 0
-13800 -12400 0
-13600 -12400 0
-13400 -12400 0
-13200 -12400 0
-13000 -12400 0
-12800 -12400 0
-12600 -12400 0
-12400 -12400 0
-12200 -12400 0
-12000 -12400 0
-11800 -12400 0
-11600 -12400 0
-11400 -12400 0
-11200 -12400 0
-11000 -12400 0
-10800 -12400 0
-10600 -12400 0
-10400 -12400 0
-10200 -12400 0
-10000 -12400 0
-9800 -12400 0
-9600 -12400 0
-9400 -12400 0
-9200 -12400 0
-9000 -12400 0
-8800 -12400 0
-8600 -12400 0
-8400 -12400 0
-8200 -12400 0
-8000 -12400 0
-7800 -12400 0
-7600 -12400 0
-7400 -12400 0
-7200 -12400 0
-7000 -12400 0
-6800 -12400 0
-6600 -12400 0
-6400 -12400 0
-6200 -12400 0
-6000 -12400 0
-5800 -12400 0
-5600 -12400 0
-5400 -12400 0
-5200 -12400 0
-5000 -12400 0
-4800 -12400 0
-4600 -12400 0
-4400 -12400 0
-4200 -12400 0
-4000 -12400 0
-3800 -12400 0
-3600 -12400 0
-3400 -12400 0
-3200 -12400 0
-3000 -12400 0
-2800 -12400 0
-2600 -12400 0
-2400 -12400 0
-2200 -12400 0
-2000 -12400 0
-1800 -12400 0
-1600 -12400 0
-1400 -12400 0
-1200 -12400 0
-1000 -12400 0
-800 -12400 0
-600 -12400 0
-400 -12400 0
-200 -12400 0
0 -12400 0
200 -12400 0
400 -12400 0
600 -12400 0
800 -12400 0
1000 -12400 0
1200 -12400 0
1400 -12400 0
1600 -12400 0
1800 -12400 0
2000 -12400 0
2200 -12400 0
2400 -12400 0
2600 -12400 0
2800 -12400 0
3000 -12400 0
3200 -12400 0
3400 -12400 0
3600 -12400 0
3800 -12400 0
4000 -12400 0
4200 -12400 0
4400 -12400 0
4600 -12400 0
4800 -12400 0
5000 -12400 0
5200 -12400 0
5400 -12400 0
5600 -12400 0
5800 -12400 0
6000 -12400 0
6200 -12400 0
6400 -12400 0
6600 -12400 0
6800 -12400 0
7000 -12400 0
7200 -12400 0
7400 -12400 0
7600 -12400 0
7800 -12400 0
8000 -12400 0
8200 -12400 0
8400 -12400 0
8600 -12400 0
8800 -12400 0
9000 -12400 0
9200 -12400 0
9400 -12400 0
9600 -12400 0
9800 -12400 0
10000 -12400 0
10200 -12400 0
10400 -12400 0
10600 -12400 0
10800 -12400 0
11000 -12400 0
11200 -12400 0
11400 -12400 0
11600 -12400 0
11800 -12400 0
12000 -12400 0
12200 -12400 0
12400 -12400 0
12600 -12400 0
12800 -12400 0
13000 -12400 0
13200 -12400 0
13400 -12400 0
13600 -12400 0
13800 -12400 0
14000 -12400 0
14200 -12400 0
14400 -12400 0
14600 -12400 0
14800 -12400 0
15000 -12400 0
15200 -12400 0
15400 -12400 0
15600 -12400 0
15800 -12400 0
16000 -12400 0
16200 -12400 0
16400 -12400 0
16600 -12400 0
16800 -12400 0
17000 -12400 0
17200 -12400 0
17400 -12400 0
17600 -12400 0
17800 -12400 0
18000 -12400 0
18200 -12400 0
18400 -12400 0
18600 -12400 0
18800 -12400 0
19000 -12400 0
19200 -12400 0
19400 -12400 0
19600 -12400 0
19800 -12400 0
20000 -12400 0
20200 -12400 0
20400 -12400 0
20600 -12400 0
20800 -12400 0
21000 -12400 0
21200 -12400 0
21400 -12400 0
21600 -12400 0
21800 -12400 0
22000 -12400 0
22200 -12400 0
22400 -12400 0
22600 -12400 0
22800 -12400 0
23000 -12400 0
23200 -12400 0
23400 -12400 0
23600 -12400 0
23800 -12400 0
24000 -12400 0
24200 -12400 0
24400 -12400 0
24600 -12400 0
24800 -12400 0
25000 -12400 0
-25000 -12200 0
-24800 -12200 0
-24600 -12200 0
-24400 -12200 0
-24200 -12200 0
-24000 -12200 0
-23800 -12200 0
-23600 -12200 0
-23400 -12200 0
-23200 -12200 0
-23000 -12200 0
-22800 -12200 0
-22600 -12200 0
-22400 -12200 0
-22200 -12200 0
-22000 -12200 0
-21800 -12200 0
-21600 -12200 0
-21400 -12200 0
-21200 -12200 0
-21000 -12200 0
-20800 -12200 0
-20600 -12200 0
-20400 -12200 0
-20200 -12200 0
-20000 -12200 0
-19800 -12200 0
-19600 -12200 0
-19400 -12200 0
-19200 -12200 0
-19000 -12200 0
-18800 -12200 0
-18600 -12200 0
-18400 -12200 0
-18200 -12200 0
-18000 -12200 0
-17800 -12200 0
-17600 -12200 0
-17400 -12200 0
-17200 -12200 0
-17000 -12200 0
-16800 -12200 0
-16600 -12200 0
-16400 -12200 0
-16200 -12200 0
-16000 -12200 0
-15800 -12200 0
-15600 -12200 0
-15400 -12200 0
-15200 -12200 0
-15000 -12200 0
-14800 -12200 0
-14600 -12200 0
-14400 -12200 0
-14200 -12200 0
-14000 -12200 0
-13800 -12200 0
-13600 -12200 0
-13400 -12200 0
-13200 -12200 0
-13000 -12200 0
-12800 -12200 0
-12600 -12200 0
-12400 -12200 0
-12200 -12200 0
-12000 -12200 0
-11800 -12200 0
-11600 -12200 0
-11400 -12200 0
-11200 -12200 0
-11000 -12200 0
-10800 -12200 0
-10600 -12200 0
-10400 -12200 0
-10200 -12200 0
-10000 -12200 0
-9800 -12200 0
-9600 -12200 0
-9400 -12200 0
-9200 -12200 0
-9000 -12200 0
-8800 -12200 0
-8600 -12200 0
-8400 -12200 0
-8200 -12200 0
-8000 -12200 0
-7800 -12200 0
-7600 -12200 0
-7400 -12200 0
-7200 -12200 0
-7000 -12200 0
-6800 -12200 0
-6600 -12200 0
-6400 -12200 0
-6200 -12200 0
-6000 -12200 0
-5800 -12200 0
-5600 -12200 0
-5400 -12200 0
-5200 -12200 0
-5000 -12200 0
-4800 -12200 0
-4600 -12200 0
-4400 -12200 0
-4200 -12200 0
-4000 -12200 0
-3800 -12200 0
-3600 -12200 0
-3400 -12200 0
-3200 -12200 0
-3000 -12200 0
-2800 -12200 0
-2600 -12200 0
-2400 -12200 0
-2200 -12200 0
-2000 -12200 0
-1800 -12200 0
-1600 -12200 0
-1400 -12200 0
-1200 -12200 0
-1000 -12200 0
-800 -12200 0
-600 -12200 0
-400 -12200 0
-200 -12200 0
0 -12200 0
200 -12200 0
400 -12200 0
600 -12200 0
800 -12200 0
1000 -12200 0
1200 -12200 0
1400 -12200 0
1600 -12200 0
1800 -12200 0
2000 -12200 0
2200 -12200 0
2400 -12200 0
2600 -12200 0
2800 -12200 0
3000 -12200 0
3200 -12200 0
3400 -12200 0
3600 -12200 0
3800 -12200 0
4000 -12200 0
4200 -12200 0
4400 -12200 0
4600 -12200 0
4800 -12200 0
5000 -12200 0
5200 -12200 0
5400 -12200 0
5600 -12200 0
5800 -12200 0
6000 -12200 0
6200 -12200 0
6400 -12200 0
6600 -12200 0
6800 -12200 0
7000 -12200 0
7200 -12200 0
7400 -12200 0
7600 -12200 0
7800 -12200 0
8000 -12200 0
8200 -12200 0
8400 -12200 0
8600 -12200 0
8800 -12200 0
9000 -12200 0
9200 -12200 0
9400 -12200 0
9600 -12200 0
9800 -12200 0
10000 -12200 0
10200 -12200 0
10400 -12200 0
10600 -12200 0
10800 -12200 0
11000 -12200 0
11200 -12200 0
11400 -12200 0
11600 -12200 0
11800 -12200 0
12000 -12200 0
12200 -12200 0
12400 -12200 0
12600 -12200 0
12800 -12200 0
13000 -12200 0
13200 -12200 0
13400 -12200 0
13600 -12200 0
13800 -12200 0
14000 -12200 0
14200 -12200 0
14400 -12200 0
14600 -12200 0
14800 -12200 0
15000 -12200 0
15200 -12200 0
15400 -12200 0
15600 -12200 0
15800 -12200 0
16000 -12200 0
16200 -12200 0
16400 -12200 0
16600 -12200 0
16800 -12200 0
17000 -12200 0
17200 -12200 0
17400 -12200 0
17600 -12200 0
17800 -12200 0
18000 -12200 0
18200 -12200 0
18400 -12200 0
18600 -12200 0
18800 -12200 0
19000 -12200 0
19200 -12200 0
19400 -12200 0
19600 -12200 0
19800 -12200 0
20000 -12200 0
20200 -12200 0
20400 -12200 0
20600 -12200 0
20800 -12200 0
21000 -12200 0
21200 -12200 0
21400 -12200 0
21600 -12200 0
21800 -12200 0
22000 -12200 0
22200 -12200 0
22400 -12200 0
22600 -12200 0
22800 -12200 0
23000 -12200 0
23200 -12200 0
23400 -12200 0
23600 -12200 0
23800 -12200 0
24000 -12200 0
24200 -12200 0
24400 -12200 0
24600 -12200 0
24800 -12200 0
25000 -12200 0
-25000 -12000 0
-24800 -12000 0
-24600 -12000 0
-24400 -12000 0
-24200 -12000 0
-24000 -12000 0
-23800 -12000 0
-23600 -12000 0
-23400 -12000 0
-23200 -12000 0
-23000 -12000 0
-22800 -12000 0
-22600 -12000 0
-22400 -12000 0
-22200 -12000 0
-22000 -12000 0
-21800 -12000 0
-21600 -12000 0
-21400 -12000 0
-21200 -12000 0
-21000 -12000 0
-20800 -12000 0
-20600 -12000 0
-20400 -12000 0
-20200 -12000 0
-20000 -12000 0
-19800 -12000 0
-19600 -12000 0
-19400 -12000 0
-19200 -12000 0
-19000 -12000 0
-18800 -12000 0
-18600 -12000 0
-18400 -12000 0
-18200 -12000 0
-18000 -12000 0
-17800 -12000 0
-17600 -12000 0
-17400 -12000 0
-17200 -12000 0
-17000 -12000 0
-16800 -12000 0
-16600 -12000 0
-16400 -12000 0
-16200 -12000 0
-16000 -12000 0
-15800 -12000 0
-15600 -12000 0
-15400 -12000 0
-15200 -12000 0
-15000 -12000 0
-14800 -12000 0
-14600 -12000 0
-14400 -12000 0
-14200 -12000 0
-14000 -12000 0
-13800 -12000 0
-13600 -12000 0
-13400 -12000 0
-13200 -12000 0
-13000 -12000 0
-12800 -12000 0
-12600 -12000 0
-12400 -12000 0
-12200 -12000 0
-12000 -12000 0
-11800 -12000 0
-11600 -12000 0
-11400 -12000 0
-11200 -12000 0
-11000 -12000 0
-10800 -12000 0
-10600 -12000 0
-10400 -12000 0
-10200 -12000 0
-10000 -12000 0
-9800 -12000 0
-9600 -12000 0
-9400 -12000 0
-9200 -12000 0
-9000 -12000 0
-8800 -12000 0
-8600 -12000 0
-8400 -12000 0
-8200 -12000 0
-8000 -12000 0
-7800 -12000 0
-7600 -12000 0
-7400 -12000 0
-7200 -12000 0
-7000 -12000 0
-6800 -12000 0
-6600 -12000 0
-6400 -12000 0
-6200 -12000 0
-6000 -12000 0
-5800 -12000 0
-5600 -12000 0
-5400 -12000 0
-5200 -12000 0
-5000 -12000 0
-4800 -12000 0
-4600 -12000 0
-4400 -12000 0
-4200 -12000 0
-4000 -12000 0
-3800 -12000 0
-3600 -12000 0
-3400 -12000 0
-3200 -12000 0
-3000 -12000 0
-2800 -12000 0
-2600 -12000 0
-2400 -12000 0
-2200 -12000 0
-2000 -12000 0
-1800 -12000 0
-1600 -12000 0
-1400 -12000 0
-1200 -12000 0
-1000 -12000 0
-800 -12000 0
-600 -12000 0
-400 -12000 0
-200 -12000 0
0 -12000 0
200 -12000 0
400 -12000 0
600 -12000 0
800 -12000 0
1000 -12000 0
1200 -12000 0
1400 -12000 0
1600 -12000 0
1800 -12000 0
2000 -12000 0
2200 -12000 0
2400 -12000 0
2600 -12000 0
2800 -12000 0
3000 -12000 0
3200 -12000 0
3400 -12000 0
3600 -12000 0
3800 -12000 0
4000 -12000 0
4200 -12000 0
4400 -12000 0
4600 -12000 0
4800 -12000 0
5000 -12000 0
5200 -12000 0
5400 -12000 0
5600 -12000 0
5800 -12000 0
6000 -12000 0
6200 -12000 0
6400 -12000 0
6600 -12000 0
6800 -12000 0
7000 -12000 0
7200 -12000 0
7400 -12000 0
7600 -12000 0
7800 -12000 0
8000 -12000 0
8200 -12000 0
8400 -12000 0
8600 -12000 0
8800 -12000 0
9000 -12000 0
9200 -12000 0
9400 -12000 0
9600 -12000 0
9800 -12000 0
10000 -12000 0
10200 -12000 0
10400 -12000 0
10600 -12000 0
10800 -12000 0
11000 -12000 0
11200 -12000 0
11400 -12000 0
11600 -12000 0
11800 -12000 0
12000 -12000 0
12200 -12000 0
12400 -12000 0
12600 -12000 0
12800 -12000 0
13000 -12000 0
13200 -12000 0
13400 -12000 0
13600 -12000 0
13800 -12000 0
14000 -12000 0
14200 -12000 0
14400 -12000 0
14600 -12000 0
14800 -12000 0
15000 -12000 0
15200 -12000 0
15400 -12000 0
15600 -12000 0
15800 -12000 0
16000 -12000 0
16200 -12000 0
16400 -12000 0
16600 -12000 0
16800 -12000 0
17000 -12000 0
17200 -12000 0
17400 -12000 0
17600 -12000 0
17800 -12000 0
18000 -12000 0
18200 -12000 0
18400 -12000 0
18600 -12000 0
18800 -12000 0
19000 -12000 0
19200 -12000 0
19400 -12000 0
19600 -12000 0
19800 -12000 0
20000 -12000 0
20200 -12000 0
20400 -12000 0
20600 -12000 0
20800 -12000 0
21000 -12000 0
21200 -12000 0
21400 -12000 0
21600 -12000 0
21800 -12000 0
22000 -12000 0
22200 -12000 0
22400 -12000 0
22600 -12000 0
22800 -12000 0
23000 -12000 0
23200 -12000 0
23400 -12000 0
23600 -12000 0
23800 -12000 0
24000 -12000 0
24200 -12000 0
24400 -12000 0
24600 -12000 0
24800 -12000 0
25000 -12000 0
-25000 -11800 0
-24800 -11800 0
-24600 -11800 0
-24400 -11800 0
-24200 -11800 0
-24000 -11800 0
-23800 -11800 0
-23600 -11800 0
-23400 -11800 0
-23200 -11800 0
-23000 -11800 0
-22800 -11800 0
-22600 -11800 0
-22400 -11800 0
-22200 -11800 0
-22000 -11800 0
-21800 -11800 0
-21600 -11800 0
-21400 -11800 0
-21200 -11800 0
-21000 -11800 0
-20800 -11800 0
-20600 -11800 0
-20400 -11800 0
-20200 -11800 0
-20000 -11800 0
-19800 -11800 0
-19600 -11800 0
-19400 -11800 0
-19200 -11800 0
-19000 -11800 0
-18800 -11800 0
-18600 -11800 0
-18400 -11800 0
-18200 -11800 0
-18000 -11800 0
-17800 -11800 0
-17600 -11800 0
-17400 -11800 0
-17200 -11800 0
-17000 -11800 0
-16800 -11800 0
-16600 -11800 0
-16400 -11800 0
-16200 -11800 0
-16000 -11800 0
-15800 -11800 0
-15600 -11800 0
-15400 -11800 0
-15200 -11800 0
-15000 -11800 0
-14800 -11800 0
-14600 -11800 0
-14400 -11800 0
-14200 -11800 0
-14000 -11800 0
-13800 -11800 0
-13600 -11800 0
-13400 -11800 0
-13200 -11800 0
-13000 -11800 0
-12800 -11800 0
-12600 -11800 0
-12400 -11800 0
-12200 -11800 0
-12000 -11800 0
-11800 -11800 0
-11600 -11800 0
-11400 -11800 0
-11200 -11800 0
-11000 -11800 0
-10800 -11800 0
-10600 -11800 0
-10400 -11800 0
-10200 -11800 0
-10000 -11800 0
-9800 -11800 0
-9600 -11800 0
-9400 -11800 0
-9200 -11800 0
-9000 -11800 0
-8800 -11800 0
-8600 -11800 0
-8400 -11800 0
-8200 -11800 0
-8000 -11800 0
-7800 -11800 0
-7600 -11800 0
-7400 -11800 0
-7200 -11800 0
-7000 -11800 0
-6800 -11800 0
-6600 -11800 0
-6400 -11800 0
-6200 -11800 0
-6000 -11800 0
-5800 -11800 0
-5600 -11800 0
-5400 -11800 0
-5200 -11800 0
-5000 -11800 0
-4800 -11800 0
-4600 -11800 0
-4400 -11800 0
-4200 -11800 0
-4000 -11800 0
-3800 -11800 0
-3600 -11800 0
-3400 -11800 0
-3200 -11800 0
-3000 -11800 0
-2800 -11800 0
-2600 -11800 0
-2400 -11800 0
-2200 -11800 0
-2000 -11800 0
-1800 -11800 0
-1600 -11800 0
-1400 -11800 0
-1200 -11800 0
-1000 -11800 0
-800 -11800 0
-600 -11800 0
-400 -11800 0
-200 -11800 0
0 -11800 0
200 -11800 0
400 -11800 0
600 -11800 0
800 -11800 0
1000 -11800 0
1200 -11800 0
1400 -11800 0
1600 -11800 0
1800 -11800 0
2000 -11800 0
2200 -11800 0
2400 -11800 0
2600 -11800 0
2800 -11800 0
3000 -11800 0
3200 -11800 0
3400 -11800 0
3600 -11800 0
3800 -11800 0
4000 -11800 0
4200 -11800 0
4400 -11800 0
4600 -11800 0
4800 -11800 0
5000 -11800 0
5200 -11800 0
5400 -11800 0
5600 -11800 0
5800 -11800 0
6000 -11800 0
6200 -11800 0
6400 -11800 0
6600 -11800 0
6800 -11800 0
7000 -11800 0
7200 -11800 0
7400 -11800 0
7600 -11800 0
7800 -11800 0
8000 -11800 0
8200 -11800 0
8400 -11800 0
8600 -11800 0
8800 -11800 0
9000 -11800 0
9200 -11800 0
9400 -11800 0
9600 -11800 0
9800 -11800 0
10000 -11800 0
10200 -11800 0
10400 -11800 0
10600 -11800 0
10800 -11800 0
11000 -11800 0
11200 -11800 0
11400 -11800 0
11600 -11800 0
11800 -11800 0
12000 -11800 0
12200 -11800 0
12400 -11800 0
12600 -11800 0
12800 -11800 0
13000 -11800 0
13200 -11800 0
13400 -11800 0
13600 -11800 0
13800 -11800 0
14000 -11800 0
14200 -11800 0
14400 -11800 0
14600 -11800 0
14800 -11800 0
15000 -11800 0
15200 -11800 0
15400 -11800 0
15600 -11800 0
15800 -11800 0
16000 -11800 0
16200 -11800 0
16400 -11800 0
16600 -11800 0
16800 -11800 0
17000 -11800 0
17200 -11800 0
17400 -11800 0
17600 -11800 0
17800 -11800 0
18000 -11800 0
18200 -11800 0
18400 -11800 0
18600 -11800 0
18800 -11800 0
19000 -11800 0
19200 -11800 0
19400 -11800 0
19600 -11800 0
19800 -11800 0
20000 -11800 0
20200 -11800 0
20400 -11800 0
20600 -11800 0
20800 -11800 0
21000 -11800 0
21200 -11800 0
21400 -11800 0
21600 -11800 0
21800 -11800 0
22000 -11800 0
22200 -11800 0
22400 -11800 0
22600 -11800 0
22800 -11800 0
23000 -11800 0
23200 -11800 0
23400 -11800 0
23600 -11800 0
23800 -11800 0
24000 -11800 0
24200 -11800 0
24400 -11800 0
24600 -11800 0
24800 -11800 0
25000 -11800 0
-25000 -11600 0
-24800 -11600 0
-24600 -11600 0
-24400 -11600 0
-24200 -11600 0
-24000 -11600 0
-23800 -11600 0
-23600 -11600 0
-23400 -11600 0
-23200 -11600 0
-23000 -11600 0
-22800 -11600 0
-22600 -11600 0
-22400 -11600 0
-22200 -11600 0
-22000 -11600 0
-21800 -11600 0
-21600 -11600 0
-21400 -11600 0
-21200 -11600 0
-21000 -11600 0
-20800 -11600 0
-20600 -11600 0
-20400 -11600 0
-20200 -11600 0
-20000 -11600 0
-19800 -11600 0
-19600 -11600 0
-19400 -11600 0
-19200 -11600 0
-19000 -11600 0
-18800 -11600 0
-18600 -11600 0
-18400 -11600 0
-18200 -11600 0
-18000 -11600 0
-17800 -11600 0
-17600 -11600 0
-17400 -11600 0
-17200 -11600 0
-17000 -11600 0
-16800 -11600 0
-16600 -11600 0
-16400 -11600 0
-16200 -11600 0
-16000 -11600 0
-15800 -11600 0
-15600 -11600 0
-15400 -11600 0
-15200 -11600 0
-15000 -11600 0
-14800 -11600 0
-14600 -11600 0
-14400 -11600 0
-14200 -11600 0
-14000 -11600 0
-13800 -11600 0
-13600 -11600 0
-13400 -11600 0
-13200 -11600 0
-13000 -11600 0
-12800 -11600 0
-12600 -11600 0
-12400 -11600 0
-12200 -11600 0
-12000 -11600 0
-11800 -11600 0
-11600 -11600 0
-11400 -11600 0
-11200 -11600 0
-11000 -11600 0
-10800 -11600 0
-10600 -11600 0
-10400 -11600 0
-10200 -11600 0
-10000 -11600 0
-9800 -11600 0
-9600 -11600 0
-9400 -11600 0
-9200 -11600 0
-9000 -11600 0
-8800 -11600 0
-8600 -11600 0
-8400 -11600 0
-8200 -11600 0
-8000 -11600 0
-7800 -11600 0
-7600 -11600 0
-7400 -11600 0
-7200 -11600 0
-7000 -11600 0
-6800 -11600 0
-6600 -11600 0
-6400 -11600 0
-6200 -11600 0
-6000 -11600 0
-5800 -11600 0
-5600 -11600 0
-5400 -11600 0
-5200 -11600 0
-5000 -11600 0
-4800 -11600 0
-4600 -11600 0
-4400 -11600 0
-4200 -11600 0
-4000 -11600 0
-3800 -11600 0
-3600 -11600 0
-3400 -11600 0
-3200 -11600 0
-3000 -11600 0
-2800 -11600 0
-2600 -11600 0
-2400 -11600 0
-2200 -11600 0
-2000 -11600 0
-1800 -11600 0
-1600 -11600 0
-1400 -11600 0
-1200 -11600 0
-1000 -11600 0
-800 -11600 0
-600 -11600 0
-400 -11600 0
-200 -11600 0
0 -11600 0
200 -11600 0
400 -11600 0
600 -11600 0
800 -11600 0
1000 -11600 0
1200 -11600 0
1400 -11600 0
1600 -11600 0
1800 -11600 0
2000 -11600 0
2200 -11600 0
2400 -11600 0
2600 -11600 0
2800 -11600 0
3000 -11600 0
3200 -11600 0
3400 -11600 0
3600 -11600 0
3800 -11600 0
4000 -11600 0
4200 -11600 0
4400 -11600 0
4600 -11600 0
4800 -11600 0
5000 -11600 0
5200 -11600 0
5400 -11600 0
5600 -11600 0
5800 -11600 0
6000 -11600 0
6200 -11600 0
6400 -11600 0
6600 -11600 0
6800 -11600 0
7000 -11600 0
7200 -11600 0
7400 -11600 0
7600 -11600 0
7800 -11600 0
8000 -11600 0
8200 -11600 0
8400 -11600 0
8600 -11600 0
8800 -11600 0
9000 -11600 0
9200 -11600 0
9400 -11600 0
9600 -11600 0
9800 -11600 0
10000 -11600 0
10200 -11600 0
10400 -11600 0
10600 -11600 0
10800 -11600 0
11000 -11600 0
11200 -11600 0
11400 -11600 0
11600 -11600 0
11800 -11600 0
12000 -11600 0
12200 -11600 0
12400 -11600 0
12600 -11600 0
12800 -11600 0
13000 -11600 0
13200 -11600 0
13400 -11600 0
13600 -11600 0
13800 -11600 0
14000 -11600 0
14200 -11600 0
14400 -11600 0
14600 -11600 0
14800 -11600 0
15000 -11600 0
15200 -11600 0
15400 -11600 0
15600 -11600 0
15800 -11600 0
16000 -11600 0
16200 -11600 0
16400 -11600 0
16600 -11600 0
16800 -11600 0
17000 -11600 0
17200 -11600 0
17400 -11600 0
17600 -11600 0
17800 -11600 0
18000 -11600 0
18200 -11600 0
18400 -11600 0
18600 -11600 0
18800 -11600 0
19000 -11600 0
19200 -11600 0
19400 -11600 0
19600 -11600 0
19800 -11600 0
20000 -11600 0
20200 -11600 0
20400 -11600 0
20600 -11600 0
20800 -11600 0
21000 -11600 0
21200 -11600 0
21400 -11600 0
21600 -11600 0
21800 -11600 0
22000 -11600 0
22200 -11600 0
22400 -11600 0
22600 -11600 0
22800 -11600 0
23000 -11600 0
23200 -11600 0
23400 -11600 0
23600 -11600 0
23800 -11600 0
24000 -11600 0
24200 -11600 0
24400 -11600 0
24600 -11600 0
24800 -11600 0
25000 -11600 0
-25000 -11400 0
-24800 -11400 0
-24600 -11400 0
-24400 -11400 0
-24200 -11400 0
-24000 -11400 0
-23800 -11400 0
-23600 -11400 0
-23400 -11400 0
-23200 -11400 0
-23000 -11400 0
-22800 -11400 0
-22600 -11400 0
-22400 -11400 0
-22200 -11400 0
-22000 -11400 0
-21800 -11400 0
-21600 -11400 0
-21400 -11400 0
-21200 -11400 0
-21000 -11400 0
-20800 -11400 0
-20600 -11400 0
-20400 -11400 0
-20200 -11400 0
-20000 -11400 0
-19800 -11400 0
-19600 -11400 0
-19400 -11400 0
-19200 -11400 0
-19000 -11400 0
-18800 -11400 0
-18600 -11400 0
-18400 -11400 0
-18200 -11400 0
-18000 -11400 0
-17800 -11400 0
-17600 -11400 0
-17400 -11400 0
-17200 -11400 0
-17000 -11400 0
-16800 -11400 0
-16600 -11400 0
-16400 -11400 0
-16200 -11400 0
-16000 -11400 0
-15800 -11400 0
-15600 -11400 0
-15400 -11400 0
-15200 -11400 0
-15000 -11400 0
-14800 -11400 0
-14600 -11400 0
-14400 -11400 0
-14200 -11400 0
-14000 -11400 0
-13800 -11400 0
-13600 -11400 0
-13400 -11400 0
-13200 -11400 0
-13000 -11400 0
-12800 -11400 0
-12600 -11400 0
-12400 -11400 0
-12200 -11400 0
-12000 -11400 0
-11800 -11400 0
-11600 -11400 0
-11400 -11400 0
-11200 -11400 0
-11000 -11400 0
-10800 -11400 0
-10600 -11400 0
-10400 -11400 0
-10200 -11400 0
-10000 -11400 0
-9800 -11400 0
-9600 -11400 0
-9400 -11400 0
-9200 -11400 0
-9000 -11400 0
-8800 -11400 0
-8600 -11400 0
-8400 -11400 0
-8200 -11400 0
-8000 -11400 0
-7800 -11400 0
-7600 -11400 0
-7400 -11400 0
-7200 -11400 0
-7000 -11400 0
-6800 -11400 0
-6600 -11400 0
-6400 -11400 0
-6200 -11400 0
-6000 -11400 0
-5800 -11400 0
-5600 -11400 0
-5400 -11400 0
-5200 -11400 0
-5000 -11400 0
-4800 -11400 0
-4600 -11400 0
-4400 -11400 0
-4200 -11400 0
-4000 -11400 0
-3800 -11400 0
-3600 -11400 0
-3400 -11400 0
-3200 -11400 0
-3000 -11400 0
-2800 -11400 0
-2600 -11400 0
-2400 -11400 0
-2200 -11400 0
-2000 -11400 0
-1800 -11400 0
-1600 -11400 0
-1400 -11400 0
-1200 -11400 0
-1000 -11400 0
-800 -11400 0
-600 -11400 0
-400 -11400 0
-200 -11400 0
0 -11400 0
200 -11400 0
400 -11400 0
600 -11400 0
800 -11400 0
1000 -11400 0
1200 -11400 0
1400 -11400 0
1600 -11400 0
1800 -11400 0
2000 -11400 0
2200 -11400 0
2400 -11400 0
2600 -11400 0
2800 -11400 0
3000 -11400 0
3200 -11400 0
3400 -11400 0
3600 -11400 0
3800 -11400 0
4000 -11400 0
4200 -11400 0
4400 -11400 0
4600 -11400 0
4800 -11400 0
5000 -11400 0
5200 -11400 0
5400 -11400 0
5600 -11400 0
5800 -11400 0
6000 -11400 0
6200 -11400 0
6400 -11400 0
6600 -11400 0
6800 -11400 0
7000 -11400 0
7200 -11400 0
7400 -11400 0
7600 -11400 0
7800 -11400 0
8000 -11400 0
8200 -11400 0
8400 -11400 0
8600 -11400 0
8800 -11400 0
9000 -11400 0
9200 -11400 0
9400 -11400 0
9600 -11400 0
9800 -11400 0
10000 -11400 0
10200 -11400 0
10400 -11400 0
10600 -11400 0
10800 -11400 0
11000 -11400 0
11200 -11400 0
11400 -11400 0
11600 -11400 0
11800 -11400 0
12000 -11400 0
12200 -11400 0
12400 -11400 0
12600 -11400 0
12800 -11400 0
13000 -11400 0
13200 -11400 0
13400 -11400 0
13600 -11400 0
13800 -11400 0
14000 -11400 0
14200 -11400 0
14400 -11400 0
14600 -11400 0
14800 -11400 0
15000 -11400 0
15200 -11400 0
15400 -11400 0
15600 -11400 0
15800 -11400 0
16000 -11400 0
16200 -11400 0
16400 -11400 0
16600 -11400 0
16800 -11400 0
17000 -11400 0
17200 -11400 0
17400 -11400 0
17600 -11400 0
17800 -11400 0
18000 -11400 0
18200 -11400 0
18400 -11400 0
18600 -11400 0
18800 -11400 0
19000 -11400 0
19200 -11400 0
19400 -11400 0
19600 -11400 0
19800 -11400 0
20000 -11400 0
20200 -11400 0
20400 -11400 0
20600 -11400 0
20800 -11400 0
21000 -11400 0
21200 -11400 0
21400 -11400 0
21600 -11400 0
21800 -11400 0
22000 -11400 0
22200 -11400 0
22400 -11400 0
22600 -11400 0
22800 -11400 0
23000 -11400 0
23200 -11400 0
23400 -11400 0
23600 -11400 0
23800 -11400 0
24000 -11400 0
24200 -11400 0
24400 -11400 0
24600 -11400 0
24800 -11400 0
25000 -11400 0
-25000 -11200 0
-24800 -11200 0
-24600 -11200 0
-24400 -11200 0
-24200 -11200 0
-24000 -11200 0
-23800 -11200 0
-23600 -11200 0
-23400 -11200 0
-23200 -11200 0
-23000 -11200 0
-22800 -11200 0
-22600 -11200 0
-22400 -11200 0
-22200 -11200 0
-22000 -11200 0
-21800 -11200 0
-21600 -11200 0
-21400 -11200 0
-21200 -11200 0
-21000 -11200 0
-20800 -11200 0
-20600 -11200 0
-20400 -11200 0
-20200 -11200 0
-20000 -11200 0
-19800 -11200 0
-19600 -11200 0
-19400 -11200 0
-19200 -11200 0
-19000 -11200 0
-18800 -11200 0
-18600 -11200 0
-18400 -11200 0
-18200 -11200 0
-18000 -11200 0
-17800 -11200 0
-17600 -11200 0
-17400 -11200 0
-17200 -11200 0
-17000 -11200 0
-16800 -11200 0
-16600 -11200 0
-16400 -11200 0
-16200 -11200 0
-16000 -11200 0
-15800 -11200 0
-15600 -11200 0
-15400 -11200 0
-15200 -11200 0
-15000 -11200 0
-14800 -11200 0
-14600 -11200 0
-14400 -11200 0
-14200 -11200 0
-14000 -11200 0
-13800 -11200 0
-13600 -11200 0
-13400 -11200 0
-13200 -11200 0
-13000 -11200 0
-12800 -11200 0
-12600 -11200 0
-12400 -11200 0
-12200 -11200 0
-12000 -11200 0
-11800 -11200 0
-11600 -11200 0
-11400 -11200 0
-11200 -11200 0
-11000 -11200 0
-10800 -11200 0
-10600 -11200 0
-10400 -11200 0
-10200 -11200 0
-10000 -11200 0
-9800 -11200 0
-9600 -11200 0
-9400 -11200 0
-9200 -11200 0
-9000 -11200 0
-8800 -11200 0
-8600 -11200 0
-8400 -11200 0
-8200 -11200 0
-8000 -11200 0
-7800 -11200 0
-7600 -11200 0
-7400 -11200 0
-7200 -11200 0
-7000 -11200 0
-6800 -11200 0
-6600 -11200 0
-6400 -11200 0
-6200 -11200 0
-6000 -11200 0
-5800 -11200 0
-5600 -11200 0
-5400 -11200 0
-5200 -11200 0
-5000 -11200 0
-4800 -11200 0
-4600 -11200 0
-4400 -11200 0
-4200 -11200 0
-4000 -11200 0
-3800 -11200 0
-3600 -11200 0
-3400 -11200 0
-3200 -11200 0
-3000 -11200 0
-2800 -11200 0
-2600 -11200 0
-2400 -11200 0
-2200 -11200 0
-2000 -11200 0
-1800 -11200 0
-1600 -11200 0
-1400 -11200 0
-1200 -11200 0
-1000 -11200 0
-800 -11200 0
-600 -11200 0
-400 -11200 0
-200 -11200 0
0 -11200 0
200 -11200 0
400 -11200 0
600 -11200 0
800 -11200 0
1000 -11200 0
1200 -11200 0
1400 -11200 0
1600 -11200 0
1800 -11200 0
2000 -11200 0
2200 -11200 0
2400 -11200 0
2600 -11200 0
2800 -11200 0
3000 -11200 0
3200 -11200 0
3400 -11200 0
3600 -11200 0
3800 -11200 0
4000 -11200 0
4200 -11200 0
4400 -11200 0
4600 -11200 0
4800 -11200 0
5000 -11200 0
5200 -11200 0
5400 -11200 0
5600 -11200 0
5800 -11200 0
6000 -11200 0
6200 -11200 0
6400 -11200 0
6600 -11200 0
6800 -11200 0
7000 -11200 0
7200 -11200 0
7400 -11200 0
7600 -11200 0
7800 -11200 0
8000 -11200 0
8200 -11200 0
8400 -11200 0
8600 -11200 0
8800 -11200 0
9000 -11200 0
9200 -11200 0
9400 -11200 0
9600 -11200 0
9800 -11200 0
10000 -11200 0
10200 -11200 0
10400 -11200 0
10600 -11200 0
10800 -11200 0
11000 -11200 0
11200 -11200 0
11400 -11200 0
11600 -11200 0
11800 -11200 0
12000 -11200 0
12200 -11200 0
12400 -11200 0
12600 -11200 0
12800 -11200 0
13000 -11200 0
13200 -11200 0
13400 -11200 0
13600 -11200 0
13800 -11200 0
14000 -11200 0
14200 -11200 0
14400 -11200 0
14600 -11200 0
14800 -11200 0
15000 -11200 0
15200 -11200 0
15400 -11200 0
15600 -11200 0
15800 -11200 0
16000 -11200 0
16200 -11200 0
16400 -11200 0
16600 -11200 0
16800 -11200 0
17000 -11200 0
17200 -11200 0
17400 -11200 0
17600 -11200 0
17800 -11200 0
18000 -11200 0
18200 -11200 0
18400 -11200 0
18600 -11200 0
18800 -11200 0
19000 -11200 0
19200 -11200 0
19400 -11200 0
19600 -11200 0
19800 -11200 0
20000 -11200 0
20200 -11200 0
20400 -11200 0
20600 -11200 0
20800 -11200 0
21000 -11200 0
21200 -11200 0
21400 -11200 0
21600 -11200 0
21800 -11200 0
22000 -11200 0
22200 -11200 0
22400 -11200 0
22600 -11200 0
22800 -11200 0
23000 -11200 0
23200 -11200 0
23400 -11200 0
23600 -11200 0
23800 -11200 0
24000 -11200 0
24200 -11200 0
24400 -11200 0
24600 -11200 0
24800 -11200 0
25000 -11200 0
-25000 -11000 0
-24800 -11000 0
-24600 -11000 0
-24400 -11000 0
-24200 -11000 0
-24000 -11000 0
-23800 -11000 0
-23600 -11000 0
-23400 -11000 0
-23200 -11000 0
-23000 -11000 0
-22800 -11000 0
-22600 -11000 0
-22400 -11000 0
-22200 -11000 0
-22000 -11000 0
-21800 -11000 0
-21600 -11000 0
-21400 -11000 0
-21200 -11000 0
-21000 -11000 0
-20800 -11000 0
-20600 -11000 0
-20400 -11000 0
-20200 -11000 0
-20000 -11000 0
-19800 -11000 0
-19600 -11000 0
-19400 -11000 0
-19200 -11000 0
-19000 -11000 0
-18800 -11000 0
-18600 -11000 0
-18400 -11000 0
-18200 -11000 0
-18000 -11000 0
-17800 -11000 0
-17600 -11000 0
-17400 -11000 0
-17200 -11000 0
-17000 -11000 0
-16800 -11000 0
-16600 -11000 0
-16400 -11000 0
-16200 -11000 0
-16000 -11000 0
-15800 -11000 0
-15600 -11000 0
-15400 -11000 0
-15200 -11000 0
-15000 -11000 0
-14800 -11000 0
-14600 -11000 0
-14400 -11000 0
-14200 -11000 0
-14000 -11000 0
-13800 -11000 0
-13600 -11000 0
-13400 -11000 0
-13200 -11000 0
-13000 -11000 0
-12800 -11000 0
-12600 -11000 0
-12400 -11000 0
-12200 -11000 0
-12000 -11000 0
-11800 -11000 0
-11600 -11000 0
-11400 -11000 0
-11200 -11000 0
-11000 -11000 0
-10800 -11000 0
-10600 -11000 0
-10400 -11000 0
-10200 -11000 0
-10000 -11000 0
-9800 -11000 0
-9600 -11000 0
-9400 -11000 0
-9200 -11000 0
-9000 -11000 0
-8800 -11000 0
-8600 -11000 0
-8400 -11000 0
-8200 -11000 0
-8000 -11000 0
-7800 -11000 0
-7600 -11000 0
-7400 -11000 0
-7200 -11000 0
-7000 -11000 0
-6800 -11000 0
-6600 -11000 0
-6400 -11000 0
-6200 -11000 0
-6000 -11000 0
-5800 -11000 0
-5600 -11000 0
-5400 -11000 0
-5200 -11000 0
-5000 -11000 0
-4800 -11000 0
-4600 -11000 0
-4400 -11000 0
-4200 -11000 0
-4000 -11000 0
-3800 -11000 0
-3600 -11000 0
-3400 -11000 0
-3200 -11000 0
-3000 -11000 0
-2800 -11000 0
-2600 -11000 0
-2400 -11000 0
-2200 -11000 0
-2000 -11000 0
-1800 -11000 0
-1600 -11000 0
-1400 -11000 0
-1200 -11000 0
-1000 -11000 0
-800 -11000 0
-600 -11000 0
-400 -11000 0
-200 -11000 0
0 -11000 0
200 -11000 0
400 -11000 0
600 -11000 0
800 -11000 0
1000 -11000 0
1200 -11000 0
1400 -11000 0
1600 -11000 0
1800 -11000 0
2000 -11000 0
2200 -11000 0
2400 -11000 0
2600 -11000 0
2800 -11000 0
3000 -11000 0
3200 -11000 0
3400 -11000 0
3600 -11000 0
3800 -11000 0
4000 -11000 0
4200 -11000 0
4400 -11000 0
4600 -11000 0
4800 -11000 0
5000 -11000 0
5200 -11000 0
5400 -11000 0
5600 -11000 0
5800 -11000 0
6000 -11000 0
6200 -11000 0
6400 -11000 0
6600 -11000 0
6800 -11000 0
7000 -11000 0
7200 -11000 0
7400 -11000 0
7600 -11000 0
7800 -11000 0
8000 -11000 0
8200 -11000 0
8400 -11000 0
8600 -11000 0
8800 -11000 0
9000 -11000 0
9200 -11000 0
9400 -11000 0
9600 -11000 0
9800 -11000 0
10000 -11000 0
10200 -11000 0
10400 -11000 0
10600 -11000 0
10800 -11000 0
11000 -11000 0
11200 -11000 0
11400 -11000 0
11600 -11000 0
11800 -11000 0
12000 -11000 0
12200 -11000 0
12400 -11000 0
12600 -11000 0
12800 -11000 0
13000 -11000 0
13200 -11000 0
13400 -11000 0
13600 -11000 0
13800 -11000 0
14000 -11000 0
14200 -11000 0
14400 -11000 0
14600 -11000 0
14800 -11000 0
15000 -11000 0
15200 -11000 0
15400 -11000 0
15600 -11000 0
15800 -11000 0
16000 -11000 0
16200 -11000 0
16400 -11000 0
16600 -11000 0
16800 -11000 0
17000 -11000 0
17200 -11000 0
17400 -11000 0
17600 -11000 0
17800 -11000 0
18000 -11000 0
18200 -11000 0
18400 -11000 0
18600 -11000 0
18800 -11000 0
19000 -11000 0
19200 -11000 0
19400 -11000 0
19600 -11000 0
19800 -11000 0
20000 -11000 0
20200 -11000 0
20400 -11000 0
20600 -11000 0
20800 -11000 0
21000 -11000 0
21200 -11000 0
21400 -11000 0
21600 -11000 0
21800 -11000 0
22000 -11000 0
22200 -11000 0
22400 -11000 0
22600 -11000 0
22800 -11000 0
23000 -11000 0
23200 -11000 0
23400 -11000 0
23600 -11000 0
23800 -11000 0
24000 -11000 0
24200 -11000 0
24400 -11000 0
24600 -11000 0
24800 -11000 0
25000 -11000 0
-25000 -10800 0
-24800 -10800 0
-24600 -10800 0
-24400 -10800 0
-24200 -10800 0
-24000 -10800 0
-23800 -10800 0
-23600 -10800 0
-23400 -10800 0
-23200 -10800 0
-23000 -10800 0
-22800 -10800 0
-22600 -10800 0
-22400 -10800 0
-22200 -10800 0
-22000 -10800 0
-21800 -10800 0
-21600 -10800 0
-21400 -10800 0
-21200 -10800 0
-21000 -10800 0
-20800 -10800 0
-20600 -10800 0
-20400 -10800 0
-20200 -10800 0
-20000 -10800 0
-19800 -10800 0
-19600 -10800 0
-19400 -10800 0
-19200 -10800 0
-19000 -10800 0
-18800 -10800 0
-18600 -10800 0
-18400 -10800 0
-18200 -10800 0
-18000 -10800 0
-17800 -10800 0
-17600 -10800 0
-17400 -10800 0
-17200 -10800 0
-17000 -10800 0
-16800 -10800 0
-16600 -10800 0
-16400 -10800 0
-16200 -10800 0
-16000 -10800 0
-15800 -10800 0
-15600 -10800 0
-15400 -10800 0
-15200 -10800 0
-15000 -10800 0
-14800 -10800 0
-14600 -10800 0
-14400 -10800 0
-14200 -10800 0
-14000 -10800 0
-13800 -10800 0
-13600 -10800 0
-13400 -10800 0
-13200 -10800 0
-13000 -10800 0
-12800 -10800 0
-12600 -10800 0
-12400 -10800 0
-12200 -10800 0
-12000 -10800 0
-11800 -10800 0
-11600 -10800 0
-11400 -10800 0
-11200 -10800 0
-11000 -10800 0
-10800 -10800 0
-10600 -10800 0
-10400 -10800 0
-10200 -10800 0
-10000 -10800 0
-9800 -10800 0
-9600 -10800 0
-9400 -10800 0
-9200 -10800 0
-9000 -10800 0
-8800 -10800 0
-8600 -10800 0
-8400 -10800 0
-8200 -10800 0
-8000 -10800 0
-7800 -10800 0
-7600 -10800 0
-7400 -10800 0
-7200 -10800 0
-7000 -10800 0
-6800 -10800 0
-6600 -10800 0
-6400 -10800 0
-6200 -10800 0
-6000 -10800 0
-5800 -10800 0
-5600 -10800 0
-5400 -10800 0
-5200 -10800 0
-5000 -10800 0
-4800 -10800 0
-4600 -10800 0
-4400 -10800 0
-4200 -10800 0
-4000 -10800 0
-3800 -10800 0
-3600 -10800 0
-3400 -10800 0
-3200 -10800 0
-3000 -10800 0
-2800 -10800 0
-2600 -10800 0
-2400 -10800 0
-2200 -10800 0
-2000 -10800 0
-1800 -10800 0
-1600 -10800 0
-1400 -10800 0
-1200 -10800 0
-1000 -10800 0
-800 -10800 0
-600 -10800 0
-400 -10800 0
-200 -10800 0
0 -10800 0
200 -10800 0
400 -10800 0
600 -10800 0
800 -10800 0
1000 -10800 0
1200 -10800 0
1400 -10800 0
1600 -10800 0
1800 -10800 0
2000 -10800 0
2200 -10800 0
2400 -10800 0
2600 -10800 0
2800 -10800 0
3000 -10800 0
3200 -10800 0
3400 -10800 0
3600 -10800 0
3800 -10800 0
4000 -10800 0
4200 -10800 0
4400 -10800 0
4600 -10800 0
4800 -10800 0
5000 -10800 0
5200 -10800 0
5400 -10800 0
5600 -10800 0
5800 -10800 0
6000 -10800 0
6200 -10800 0
6400 -10800 0
6600 -10800 0
6800 -10800 0
7000 -10800 0
7200 -10800 0
7400 -10800 0
7600 -10800 0
7800 -10800 0
8000 -10800 0
8200 -10800 0
8400 -10800 0
8600 -10800 0
8800 -10800 0
9000 -10800 0
9200 -10800 0
9400 -10800 0
9600 -10800 0
9800 -10800 0
10000 -10800 0
10200 -10800 0
10400 -10800 0
10600 -10800 0
10800 -10800 0
11000 -10800 0
11200 -10800 0
11400 -10800 0
11600 -10800 0
11800 -10800 0
12000 -10800 0
12200 -10800 0
12400 -10800 0
12600 -10800 0
12800 -10800 0
13000 -10800 0
13200 -10800 0
13400 -10800 0
13600 -10800 0
13800 -10800 0
14000 -10800 0
14200 -10800 0
14400 -10800 0
14600 -10800 0
14800 -10800 0
15000 -10800 0
15200 -10800 0
15400 -10800 0
15600 -10800 0
15800 -10800 0
16000 -10800 0
16200 -10800 0
16400 -10800 0
16600 -10800 0
16800 -10800 0
17000 -10800 0
17200 -10800 0
17400 -10800 0
17600 -10800 0
17800 -10800 0
18000 -10800 0
18200 -10800 0
18400 -10800 0
18600 -10800 0
18800 -10800 0
19000 -10800 0
19200 -10800 0
19400 -10800 0
19600 -10800 0
19800 -10800 0
20000 -10800 0
20200 -10800 0
20400 -10800 0
20600 -10800 0
20800 -10800 0
21000 -10800 0
21200 -10800 0
21400 -10800 0
21600 -10800 0
21800 -10800 0
22000 -10800 0
22200 -10800 0
22400 -10800 0
22600 -10800 0
22800 -10800 0
23000 -10800 0
23200 -10800 0
23400 -10800 0
23600 -10800 0
23800 -10800 0
24000 -10800 0
24200 -10800 0
24400 -10800 0
24600 -10800 0
24800 -10800 0
25000 -10800 0
-25000 -10600 0
-24800 -10600 0
-24600 -10600 0
-24400 -10600 0
-24200 -10600 0
-24000 -10600 0
-23800 -10600 0
-23600 -10600 0
-23400 -10600 0
-23200 -10600 0
-23000 -10600 0
-22800 -10600 0
-22600 -10600 0
-22400 -10600 0
-22200 -10600 0
-22000 -10600 0
-21800 -10600 0
-21600 -10600 0
-21400 -10600 0
-21200 -10600 0
-21000 -10600 0
-20800 -10600 0
-20600 -10600 0
-20400 -10600 0
-20200 -10600 0
-20000 -10600 0
-19800 -10600 0
-19600 -10600 0
-19400 -10600 0
-19200 -10600 0
-19000 -10600 0
-18800 -10600 0
-18600 -10600 0
-18400 -10600 0
-18200 -10600 0
-18000 -10600 0
-17800 -10600 0
-17600 -10600 0
-17400 -10600 0
-17200 -10600 0
-17000 -10600 0
-16800 -10600 0
-16600 -10600 0
-16400 -10600 0
-16200 -10600 0
-16000 -10600 0
-15800 -10600 0
-15600 -10600 0
-15400 -10600 0
-15200 -10600 0
-15000 -10600 0
-14800 -10600 0
-14600 -10600 0
-14400 -10600 0
-14200 -10600 0
-14000 -10600 0
-13800 -10600 0
-13600 -10600 0
-13400 -10600 0
-13200 -10600 0
-13000 -10600 0
-12800 -10600 0
-12600 -10600 0
-12400 -10600 0
-12200 -10600 0
-12000 -10600 0
-11800 -10600 0
-11600 -10600 0
-11400 -10600 0
-11200 -10600 0
-11000 -10600 0
-10800 -10600 0
-10600 -10600 0
-10400 -10600 0
-10200 -10600 0
-10000 -10600 0
-9800 -10600 0
-9600 -10600 0
-9400 -10600 0
-9200 -10600 0
-9000 -10600 0
-8800 -10600 0
-8600 -10600 0
-8400 -10600 0
-8200 -10600 0
-8000 -10600 0
-7800 -10600 0
-7600 -10600 0
-7400 -10600 0
-7200 -10600 0
-7000 -10600 0
-6800 -10600 0
-6600 -10600 0
-6400 -10600 0
-6200 -10600 0
-6000 -10600 0
-5800 -10600 0
-5600 -10600 0
-5400 -10600 0
-5200 -10600 0
-5000 -10600 0
-4800 -10600 0
-4600 -10600 0
-4400 -10600 0
-4200 -10600 0
-4000 -10600 0
-3800 -10600 0
-3600 -10600 0
-3400 -10600 0
-3200 -10600 0
-3000 -10600 0
-2800 -10600 0
-2600 -10600 0
-2400 -10600 0
-2200 -10600 0
-2000 -10600 0
-1800 -10600 0
-1600 -10600 0
-1400 -10600 0
-1200 -10600 0
-1000 -10600 0
-800 -10600 0
-600 -10600 0
-400 -10600 0
-200 -10600 0
0 -10600 0
200 -10600 0
400 -10600 0
600 -10600 0
800 -10600 0
1000 -10600 0
1200 -10600 0
1400 -10600 0
1600 -10600 0
1800 -10600 0
2000 -10600 0
2200 -10600 0
2400 -10600 0
2600 -10600 0
2800 -10600 0
3000 -10600 0
3200 -10600 0
3400 -10600 0
3600 -10600 0
3800 -10600 0
4000 -10600 0
4200 -10600 0
4400 -10600 0
4600 -10600 0
4800 -10600 0
5000 -10600 0
5200 -10600 0
5400 -10600 0
5600 -10600 0
5800 -10600 0
6000 -10600 0
6200 -10600 0
6400 -10600 0
6600 -10600 0
6800 -10600 0
7000 -10600 0
7200 -10600 0
7400 -10600 0
7600 -10600 0
7800 -10600 0
8000 -10600 0
8200 -10600 0
8400 -10600 0
8600 -10600 0
8800 -10600 0
9000 -10600 0
9200 -10600 0
9400 -10600 0
9600 -10600 0
9800 -10600 0
10000 -10600 0
10200 -10600 0
10400 -10600 0
10600 -10600 0
10800 -10600 0
11000 -10600 0
11200 -10600 0
11400 -10600 0
11600 -10600 0
11800 -10600 0
12000 -10600 0
12200 -10600 0
12400 -10600 0
12600 -10600 0
12800 -10600 0
13000 -10600 0
13200 -10600 0
13400 -10600 0
13600 -10600 0
13800 -10600 0
14000 -10600 0
14200 -10600 0
14400 -10600 0
14600 -10600 0
14800 -10600 0
15000 -10600 0
15200 -10600 0
15400 -10600 0
15600 -10600 0
15800 -10600 0
16000 -10600 0
16200 -10600 0
16400 -10600 0
16600 -10600 0
16800 -10600 0
17000 -10600 0
17200 -10600 0
17400 -10600 0
17600 -10600 0
17800 -10600 0
18000 -10600 0
18200 -10600 0
18400 -10600 0
18600 -10600 0
18800 -10600 0
19000 -10600 0
19200 -10600 0
19400 -10600 0
19600 -10600 0
19800 -10600 0
20000 -10600 0
20200 -10600 0
20400 -10600 0
20600 -10600 0
20800 -10600 0
21000 -10600 0
21200 -10600 0
21400 -10600 0
21600 -10600 0
21800 -10600 0
22000 -10600 0
22200 -10600 0
22400 -10600 0
22600 -10600 0
22800 -10600 0
23000 -10600 0
23200 -10600 0
23400 -10600 0
23600 -10600 0
23800 -10600 0
24000 -10600 0
24200 -10600 0
24400 -10600 0
24600 -10600 0
24800 -10600 0
25000 -10600 0
-25000 -10400 0
-24800 -10400 0
-24600 -10400 0
-24400 -10400 0
-24200 -10400 0
-24000 -10400 0
-23800 -10400 0
-23600 -10400 0
-23400 -10400 0
-23200 -10400 0
-23000 -10400 0
-22800 -10400 0
-22600 -10400 0
-22400 -10400 0
-22200 -10400 0
-22000 -10400 0
-21800 -10400 0
-21600 -10400 0
-21400 -10400 0
-21200 -10400 0
-21000 -10400 0
-20800 -10400 0
-20600 -10400 0
-20400 -10400 0
-20200 -10400 0
-20000 -10400 0
-19800 -10400 0
-19600 -10400 0
-19400 -10400 0
-19200 -10400 0
-19000 -10400 0
-18800 -10400 0
-18600 -10400 0
-18400 -10400 0
-18200 -10400 0
-18000 -10400 0
-17800 -10400 0
-17600 -10400 0
-17400 -10400 0
-17200 -10400 0
-17000 -10400 0
-16800 -10400 0
-16600 -10400 0
-16400 -10400 0
-16200 -10400 0
-16000 -10400 0
-15800 -10400 0
-15600 -10400 0
-15400 -10400 0
-15200 -10400 0
-15000 -10400 0
-14800 -10400 0
-14600 -10400 0
-14400 -10400 0
-14200 -10400 0
-14000 -10400 0
-13800 -10400 0
-13600 -10400 0
-13400 -10400 0
-13200 -10400 0
-13000 -10400 0
-12800 -10400 0
-12600 -10400 0
-12400 -10400 0
-12200 -10400 0
-12000 -10400 0
-11800 -10400 0
-11600 -10400 0
-11400 -10400 0
-11200 -10400 0
-11000 -10400 0
-10800 -10400 0
-10600 -10400 0
-10400 -10400 0
-10200 -10400 0
-10000 -10400 0
-9800 -10400 0
-9600 -10400 0
-9400 -10400 0
-9200 -10400 0
-9000 -10400 0
-8800 -10400 0
-8600 -10400 0
-8400 -10400 0
-8200 -10400 0
-8000 -10400 0
-7800 -10400 0
-7600 -10400 0
-7400 -10400 0
-7200 -10400 0
-7000 -10400 0
-6800 -10400 0
-6600 -10400 0
-6400 -10400 0
-6200 -10400 0
-6000 -10400 0
-5800 -10400 0
-5600 -10400 0
-5400 -10400 0
-5200 -10400 0
-5000 -10400 0
-4800 -10400 0
-4600 -10400 0
-4400 -10400 0
-4200 -10400 0
-4000 -10400 0
-3800 -10400 0
-3600 -10400 0
-3400 -10400 0
-3200 -10400 0
-3000 -10400 0
-2800 -10400 0
-2600 -10400 0
-2400 -10400 0
-2200 -10400 0
-2000 -10400 0
-1800 -10400 0
-1600 -10400 0
-1400 -10400 0
-1200 -10400 0
-1000 -10400 0
-800 -10400 0
-600 -10400 0
-400 -10400 0
-200 -10400 0
0 -10400 0
200 -10400 0
400 -10400 0
600 -10400 0
800 -10400 0
1000 -10400 0
1200 -10400 0
1400 -10400 0
1600 -10400 0
1800 -10400 0
2000 -10400 0
2200 -10400 0
2400 -10400 0
2600 -10400 0
2800 -10400 0
3000 -10400 0
3200 -10400 0
3400 -10400 0
3600 -10400 0
3800 -10400 0
4000 -10400 0
4200 -10400 0
4400 -10400 0
4600 -10400 0
4800 -10400 0
5000 -10400 0
5200 -10400 0
5400 -10400 0
5600 -10400 0
5800 -10400 0
6000 -10400 0
6200 -10400 0
6400 -10400 0
6600 -10400 0
6800 -10400 0
7000 -10400 0
7200 -10400 0
7400 -10400 0
7600 -10400 0
7800 -10400 0
8000 -10400 0
8200 -10400 0
8400 -10400 0
8600 -10400 0
8800 -10400 0
9000 -10400 0
9200 -10400 0
9400 -10400 0
9600 -10400 0
9800 -10400 0
10000 -10400 0
10200 -10400 0
10400 -10400 0
10600 -10400 0
10800 -10400 0
11000 -10400 0
11200 -10400 0
11400 -10400 0
11600 -10400 0
11800 -10400 0
12000 -10400 0
12200 -10400 0
12400 -10400 0
12600 -10400 0
12800 -10400 0
13000 -10400 0
13200 -10400 0
13400 -10400 0
13600 -10400 0
13800 -10400 0
14000 -10400 0
14200 -10400 0
14400 -10400 0
14600 -10400 0
14800 -10400 0
15000 -10400 0
15200 -10400 0
15400 -10400 0
15600 -10400 0
15800 -10400 0
16000 -10400 0
16200 -10400 0
16400 -10400 0
16600 -10400 0
16800 -10400 0
17000 -10400 0
17200 -10400 0
17400 -10400 0
17600 -10400 0
17800 -10400 0
18000 -10400 0
18200 -10400 0
18400 -10400 0
18600 -10400 0
18800 -10400 0
19000 -10400 0
19200 -10400 0
19400 -10400 0
19600 -10400 0
19800 -10400 0
20000 -10400 0
20200 -10400 0
20400 -10400 0
20600 -10400 0
20800 -10400 0
21000 -10400 0
21200 -10400 0
21400 -10400 0
21600 -10400 0
21800 -10400 0
22000 -10400 0
22200 -10400 0
22400 -10400 0
22600 -10400 0
22800 -10400 0
23000 -10400 0
23200 -10400 0
23400 -10400 0
23600 -10400 0
23800 -10400 0
24000 -10400 0
24200 -10400 0
24400 -10400 0
24600 -10400 0
24800 -10400 0
25000 -10400 0
-25000 -10200 0
-24800 -10200 0
-24600 -10200 0
-24400 -10200 0
-24200 -10200 0
-24000 -10200 0
-23800 -10200 0
-23600 -10200 0
-23400 -10200 0
-23200 -10200 0
-23000 -10200 0
-22800 -10200 0
-22600 -10200 0
-22400 -10200 0
-22200 -10200 0
-22000 -10200 0
-21800 -10200 0
-21600 -10200 0
-21400 -10200 0
-21200 -10200 0
-21000 -10200 0
-20800 -10200 0
-20600 -10200 0
-20400 -10200 0
-20200 -10200 0
-20000 -10200 0
-19800 -10200 0
-19600 -10200 0
-19400 -10200 0
-19200 -10200 0
-19000 -10200 0
-18800 -10200 0
-18600 -10200 0
-18400 -10200 0
-18200 -10200 0
-18000 -10200 0
-17800 -10200 0
-17600 -10200 0
-17400 -10200 0
-17200 -10200 0
-17000 -10200 0
-16800 -10200 0
-16600 -10200 0
-16400 -10200 0
-16200 -10200 0
-16000 -10200 0
-15800 -10200 0
-15600 -10200 0
-15400 -10200 0
-15200 -10200 0
-15000 -10200 0
-14800 -10200 0
-14600 -10200 0
-14400 -10200 0
-14200 -10200 0
-14000 -10200 0
-13800 -10200 0
-13600 -10200 0
-13400 -10200 0
-13200 -10200 0
-13000 -10200 0
-12800 -10200 0
-12600 -10200 0
-12400 -10200 0
-12200 -10200 0
-12000 -10200 0
-11800 -10200 0
-11600 -10200 0
-11400 -10200 0
-11200 -10200 0
-11000 -10200 0
-10800 -10200 0
-10600 -10200 0
-10400 -10200 0
-10200 -10200 0
-10000 -10200 0
-9800 -10200 0
-9600 -10200 0
-9400 -10200 0
-9200 -10200 0
-9000 -10200 0
-8800 -10200 0
-8600 -10200 0
-8400 -10200 0
-8200 -10200 0
-8000 -10200 0
-7800 -10200 0
-7600 -10200 0
-7400 -10200 0
-7200 -10200 0
-7000 -10200 0
-6800 -10200 0
-6600 -10200 0
-6400 -10200 0
-6200 -10200 0
-6000 -10200 0
-5800 -10200 0
-5600 -10200 0
-5400 -10200 0
-5200 -10200 0
-5000 -10200 0
-4800 -10200 0
-4600 -10200 0
-4400 -10200 0
-4200 -10200 0
-4000 -10200 0
-3800 -10200 0
-3600 -10200 0
-3400 -10200 0
-3200 -10200 0
-3000 -10200 0
-2800 -10200 0
-2600 -10200 0
-2400 -10200 0
-2200 -10200 0
-2000 -10200 0
-1800 -10200 0
-1600 -10200 0
-1400 -10200 0
-1200 -10200 0
-1000 -10200 0
-800 -10200 0
-600 -10200 0
-400 -10200 0
-200 -10200 0
0 -10200 0
200 -10200 0
400 -10200 0
600 -10200 0
800 -10200 0
1000 -10200 0
1200 -10200 0
1400 -10200 0
1600 -10200 0
1800 -10200 0
2000 -10200 0
2200 -10200 0
2400 -10200 0
2600 -10200 0
2800 -10200 0
3000 -10200 0
3200 -10200 0
3400 -10200 0
3600 -10200 0
3800 -10200 0
4000 -10200 0
4200 -10200 0
4400 -10200 0
4600 -10200 0
4800 -10200 0
5000 -10200 0
5200 -10200 0
5400 -10200 0
5600 -10200 0
5800 -10200 0
6000 -10200 0
6200 -10200 0
6400 -10200 0
6600 -10200 0
6800 -10200 0
7000 -10200 0
7200 -10200 0
7400 -10200 0
7600 -10200 0
7800 -10200 0
8000 -10200 0
8200 -10200 0
8400 -10200 0
8600 -10200 0
8800 -10200 0
9000 -10200 0
9200 -10200 0
9400 -10200 0
9600 -10200 0
9800 -10200 0
10000 -10200 0
10200 -10200 0
10400 -10200 0
10600 -10200 0
10800 -10200 0
11000 -10200 0
11200 -10200 0
11400 -10200 0
11600 -10200 0
11800 -10200 0
12000 -10200 0
12200 -10200 0
12400 -10200 0
12600 -10200 0
12800 -10200 0
13000 -10200 0
13200 -10200 0
13400 -10200 0
13600 -10200 0
13800 -10200 0
14000 -10200 0
14200 -10200 0
14400 -10200 0
14600 -10200 0
14800 -10200 0
15000 -10200 0
15200 -10200 0
15400 -10200 0
15600 -10200 0
15800 -10200 0
16000 -10200 0
16200 -10200 0
16400 -10200 0
16600 -10200 0
16800 -10200 0
17000 -10200 0
17200 -10200 0
17400 -10200 0
17600 -10200 0
17800 -10200 0
18000 -10200 0
18200 -10200 0
18400 -10200 0
18600 -10200 0
18800 -10200 0
19000 -10200 0
19200 -10200 0
19400 -10200 0
19600 -10200 0
19800 -10200 0
20000 -10200 0
20200 -10200 0
20400 -10200 0
20600 -10200 0
20800 -10200 0
21000 -10200 0
21200 -10200 0
21400 -10200 0
21600 -10200 0
21800 -10200 0
22000 -10200 0
22200 -10200 0
22400 -10200 0
22600 -10200 0
22800 -10200 0
23000 -10200 0
23200 -10200 0
23400 -10200 0
23600 -10200 0
23800 -10200 0
24000 -10200 0
24200 -10200 0
24400 -10200 0
24600 -10200 0
24800 -10200 0
25000 -10200 0
-25000 -10000 0
-24800 -10000 0
-24600 -10000 0
-24400 -10000 0
-24200 -10000 0
-24000 -10000 0
-23800 -10000 0
-23600 -10000 0
-23400 -10000 0
-23200 -10000 0
-23000 -10000 0
-22800 -10000 0
-22600 -10000 0
-22400 -10000 0
-22200 -10000 0
-22000 -10000 0
-21800 -10000 0
-21600 -10000 0
-21400 -10000 0
-21200 -10000 0
-21000 -10000 0
-20800 -10000 0
-20600 -10000 0
-20400 -10000 0
-20200 -10000 0
-20000 -10000 0
-19800 -10000 0
-19600 -10000 0
-19400 -10000 0
-19200 -10000 0
-19000 -10000 0
-18800 -10000 0
-18600 -10000 0
-18400 -10000 0
-18200 -10000 0
-18000 -10000 0
-17800 -10000 0
-17600 -10000 0
-17400 -10000 0
-17200 -10000 0
-17000 -10000 0
-16800 -10000 0
-16600 -10000 0
-16400 -10000 0
-16200 -10000 0
-16000 -10000 0
-15800 -10000 0
-15600 -10000 0
-15400 -10000 0
-15200 -10000 0
-15000 -10000 0
-14800 -10000 0
-14600 -10000 0
-14400 -10000 0
-14200 -10000 0
-14000 -10000 0
-13800 -10000 0
-13600 -10000 0
-13400 -10000 0
-13200 -10000 0
-13000 -10000 0
-12800 -10000 0
-12600 -10000 0
-12400 -10000 0
-12200 -10000 0
-12000 -10000 0
-11800 -10000 0
-11600 -10000 0
-11400 -10000 0
-11200 -10000 0
-11000 -10000 0
-10800 -10000 0
-10600 -10000 0
-10400 -10000 0
-10200 -10000 0
-10000 -10000 0
-9800 -10000 0
-9600 -10000 0
-9400 -10000 0
-9200 -10000 0
-9000 -10000 0
-8800 -10000 0
-8600 -10000 0
-8400 -10000 0
-8200 -10000 0
-8000 -10000 0
-7800 -10000 0
-7600 -10000 0
-7400 -10000 0
-7200 -10000 0
-7000 -10000 0
-6800 -10000 0
-6600 -10000 0
-6400 -10000 0
-6200 -10000 0
-6000 -10000 0
-5800 -10000 0
-5600 -10000 0
-5400 -10000 0
-5200 -10000 0
-5000 -10000 0
-4800 -10000 0
-4600 -10000 0
-4400 -10000 0
-4200 -10000 0
-4000 -10000 0
-3800 -10000 0
-3600 -10000 0
-3400 -10000 0
-3200 -10000 0
-3000 -10000 0
-2800 -10000 0
-2600 -10000 0
-2400 -10000 0
-2200 -10000 0
-2000 -10000 0
-1800 -10000 0
-1600 -10000 0
-1400 -10000 0
-1200 -10000 0
-1000 -10000 0
-800 -10000 0
-600 -10000 0
-400 -10000 0
-200 -10000 0
0 -10000 0
200 -10000 0
400 -10000 0
600 -10000 0
800 -10000 0
1000 -10000 0
1200 -10000 0
1400 -10000 0
1600 -10000 0
1800 -10000 0
2000 -10000 0
2200 -10000 0
2400 -10000 0
2600 -10000 0
2800 -10000 0
3000 -10000 0
3200 -10000 0
3400 -10000 0
3600 -10000 0
3800 -10000 0
4000 -10000 0
4200 -10000 0
4400 -10000 0
4600 -10000 0
4800 -10000 0
5000 -10000 0
5200 -10000 0
5400 -10000 0
5600 -10000 0
5800 -10000 0
6000 -10000 0
6200 -10000 0
6400 -10000 0
6600 -10000 0
6800 -10000 0
7000 -10000 0
7200 -10000 0
7400 -10000 0
7600 -10000 0
7800 -10000 0
8000 -10000 0
8200 -10000 0
8400 -10000 0
8600 -10000 0
8800 -10000 0
9000 -10000 0
9200 -10000 0
9400 -10000 0
9600 -10000 0
9800 -10000 0
10000 -10000 0
10200 -10000 0
10400 -10000 0
10600 -10000 0
10800 -10000 0
11000 -10000 0
11200 -10000 0
11400 -10000 0
11600 -10000 0
11800 -10000 0
12000 -10000 0
12200 -10000 0
12400 -10000 0
12600 -10000 0
12800 -10000 0
13000 -10000 0
13200 -10000 0
13400 -10000 0
13600 -10000 0
13800 -10000 0
14000 -10000 0
14200 -10000 0
14400 -10000 0
14600 -10000 0
14800 -10000 0
15000 -10000 0
15200 -10000 0
15400 -10000 0
15600 -10000 0
15800 -10000 0
16000 -10000 0
16200 -10000 0
16400 -10000 0
16600 -10000 0
16800 -10000 0
17000 -10000 0
17200 -10000 0
17400 -10000 0
17600 -10000 0
17800 -10000 0
18000 -10000 0
18200 -10000 0
18400 -10000 0
18600 -10000 0
18800 -10000 0
19000 -10000 0
19200 -10000 0
19400 -10000 0
19600 -10000 0
19800 -10000 0
20000 -10000 0
20200 -10000 0
20400 -10000 0
20600 -10000 0
20800 -10000 0
21000 -10000 0
21200 -10000 0
21400 -10000 0
21600 -10000 0
21800 -10000 0
22000 -10000 0
22200 -10000 0
22400 -10000 0
22600 -10000 0
22800 -10000 0
23000 -10000 0
23200 -10000 0
23400 -10000 0
23600 -10000 0
23800 -10000 0
24000 -10000 0
24200 -10000 0
24400 -10000 0
24600 -10000 0
24800 -10000 0
25000 -10000 0
-25000 -9800 0
-24800 -9800 0
-24600 -9800 0
-24400 -9800 0
-24200 -9800 0
-24000 -9800 0
-23800 -9800 0
-23600 -9800 0
-23400 -9800 0
-23200 -9800 0
-23000 -9800 0
-22800 -9800 0
-22600 -9800 0
-22400 -9800 0
-22200 -9800 0
-22000 -9800 0
-21800 -9800 0
-21600 -9800 0
-21400 -9800 0
-21200 -9800 0
-21000 -9800 0
-20800 -9800 0
-20600 -9800 0
-20400 -9800 0
-20200 -9800 0
-20000 -9800 0
-19800 -9800 0
-19600 -9800 0
-19400 -9800 0
-19200 -9800 0
-19000 -9800 0
-18800 -9800 0
-18600 -9800 0
-18400 -9800 0
-18200 -9800 0
-18000 -9800 0
-17800 -9800 0
-17600 -9800 0
-17400 -9800 0
-17200 -9800 0
-17000 -9800 0
-16800 -9800 0
-16600 -9800 0
-16400 -9800 0
-16200 -9800 0
-16000 -9800 0
-15800 -9800 0
-15600 -9800 0
-15400 -9800 0
-15200 -9800 0
-15000 -9800 0
-14800 -9800 0
-14600 -9800 0
-14400 -9800 0
-14200 -9800 0
-14000 -9800 0
-13800 -9800 0
-13600 -9800 0
-13400 -9800 0
-13200 -9800 0
-13000 -9800 0
-12800 -9800 0
-12600 -9800 0
-12400 -9800 0
-12200 -9800 0
-12000 -9800 0
-11800 -9800 0
-11600 -9800 0
-11400 -9800 0
-11200 -9800 0
-11000 -9800 0
-10800 -9800 0
-10600 -9800 0
-10400 -9800 0
-10200 -9800 0
-10000 -9800 0
-9800 -9800 0
-9600 -9800 0
-9400 -9800 0
-9200 -9800 0
-9000 -9800 0
-8800 -9800 0
-8600 -9800 0
-8400 -9800 0
-8200 -9800 0
-8000 -9800 0
-7800 -9800 0
-7600 -9800 0
-7400 -9800 0
-7200 -9800 0
-7000 -9800 0
-6800 -9800 0
-6600 -9800 0
-6400 -9800 0
-6200 -9800 0
-6000 -9800 0
-5800 -9800 0
-5600 -9800 0
-5400 -9800 0
-5200 -9800 0
-5000 -9800 0
-4800 -9800 0
-4600 -9800 0
-4400 -9800 0
-4200 -9800 0
-4000 -9800 0
-3800 -9800 0
-3600 -9800 0
-3400 -9800 0
-3200 -9800 0
-3000 -9800 0
-2800 -9800 0
-2600 -9800 0
-2400 -9800 0
-2200 -9800 0
-2000 -9800 0
-1800 -9800 0
-1600 -9800 0
-1400 -9800 0
-1200 -9800 0
-1000 -9800 0
-800 -9800 0
-600 -9800 0
-400 -9800 0
-200 -9800 0
0 -9800 0
200 -9800 0
400 -9800 0
600 -9800 0
800 -9800 0
1000 -9800 0
1200 -9800 0
1400 -9800 0
1600 -9800 0
1800 -9800 0
2000 -9800 0
2200 -9800 0
2400 -9800 0
2600 -9800 0
2800 -9800 0
3000 -9800 0
3200 -9800 0
3400 -9800 0
3600 -9800 0
3800 -9800 0
4000 -9800 0
4200 -9800 0
4400 -9800 0
4600 -9800 0
4800 -9800 0
5000 -9800 0
5200 -9800 0
5400 -9800 0
5600 -9800 0
5800 -9800 0
6000 -9800 0
6200 -9800 0
6400 -9800 0
6600 -9800 0
6800 -9800 0
7000 -9800 0
7200 -9800 0
7400 -9800 0
7600 -9800 0
7800 -9800 0
8000 -9800 0
8200 -9800 0
8400 -9800 0
8600 -9800 0
8800 -9800 0
9000 -9800 0
9200 -9800 0
9400 -9800 0
9600 -9800 0
9800 -9800 0
10000 -9800 0
10200 -9800 0
10400 -9800 0
10600 -9800 0
10800 -9800 0
11000 -9800 0
11200 -9800 0
11400 -9800 0
11600 -9800 0
11800 -9800 0
12000 -9800 0
12200 -9800 0
12400 -9800 0
12600 -9800 0
12800 -9800 0
13000 -9800 0
13200 -9800 0
13400 -9800 0
13600 -9800 0
13800 -9800 0
14000 -9800 0
14200 -9800 0
14400 -9800 0
14600 -9800 0
14800 -9800 0
15000 -9800 0
15200 -9800 0
15400 -9800 0
15600 -9800 0
15800 -9800 0
16000 -9800 0
16200 -9800 0
16400 -9800 0
16600 -9800 0
16800 -9800 0
17000 -9800 0
17200 -9800 0
17400 -9800 0
17600 -9800 0
17800 -9800 0
18000 -9800 0
18200 -9800 0
18400 -9800 0
18600 -9800 0
18800 -9800 0
19000 -9800 0
19200 -9800 0
19400 -9800 0
19600 -9800 0
19800 -9800 0
20000 -9800 0
20200 -9800 0
20400 -9800 0
20600 -9800 0
20800 -9800 0
21000 -9800 0
21200 -9800 0
21400 -9800 0
21600 -9800 0
21800 -9800 0
22000 -9800 0
22200 -9800 0
22400 -9800 0
22600 -9800 0
22800 -9800 0
23000 -9800 0
23200 -9800 0
23400 -9800 0
23600 -9800 0
23800 -9800 0
24000 -9800 0
24200 -9800 0
24400 -9800 0
24600 -9800 0
24800 -9800 0
25000 -9800 0
-25000 -9600 0
-24800 -9600 0
-24600 -9600 0
-24400 -9600 0
-24200 -9600 0
-24000 -9600 0
-23800 -9600 0
-23600 -9600 0
-23400 -9600 0
-23200 -9600 0
-23000 -9600 0
-22800 -9600 0
-22600 -9600 0
-22400 -9600 0
-22200 -9600 0
-22000 -9600 0
-21800 -9600 0
-21600 -9600 0
-21400 -9600 0
-21200 -9600 0
-21000 -9600 0
-20800 -9600 0
-20600 -9600 0
-20400 -9600 0
-20200 -9600 0
-20000 -9600 0
-19800 -9600 0
-19600 -9600 0
-19400 -9600 0
-19200 -9600 0
-19000 -9600 0
-18800 -9600 0
-18600 -9600 0
-18400 -9600 0
-18200 -9600 0
-18000 -9600 0
-17800 -9600 0
-17600 -9600 0
-17400 -9600 0
-17200 -9600 0
-17000 -9600 0
-16800 -9600 0
-16600 -9600 0
-16400 -9600 0
-16200 -9600 0
-16000 -9600 0
-15800 -9600 0
-15600 -9600 0
-15400 -9600 0
-15200 -9600 0
-15000 -9600 0
-14800 -9600 0
-14600 -9600 0
-14400 -9600 0
-14200 -9600 0
-14000 -9600 0
-13800 -9600 0
-13600 -9600 0
-13400 -9600 0
-13200 -9600 0
-13000 -9600 0
-12800 -9600 0
-12600 -9600 0
-12400 -9600 0
-12200 -9600 0
-12000 -9600 0
-11800 -9600 0
-11600 -9600 0
-11400 -9600 0
-11200 -9600 0
-11000 -9600 0
-10800 -9600 0
-10600 -9600 0
-10400 -9600 0
-10200 -9600 0
-10000 -9600 0
-9800 -9600 0
-9600 -9600 0
-9400 -9600 0
-9200 -9600 0
-9000 -9600 0
-8800 -9600 0
-8600 -9600 0
-8400 -9600 0
-8200 -9600 0
-8000 -9600 0
-7800 -9600 0
-7600 -9600 0
-7400 -9600 0
-7200 -9600 0
-7000 -9600 0
-6800 -9600 0
-6600 -9600 0
-6400 -9600 0
-6200 -9600 0
-6000 -9600 0
-5800 -9600 0
-5600 -9600 0
-5400 -9600 0
-5200 -9600 0
-5000 -9600 0
-4800 -9600 0
-4600 -9600 0
-4400 -9600 0
-4200 -9600 0
-4000 -9600 0
-3800 -9600 0
-3600 -9600 0
-3400 -9600 0
-3200 -9600 0
-3000 -9600 0
-2800 -9600 0
-2600 -9600 0
-2400 -9600 0
-2200 -9600 0
-2000 -9600 0
-1800 -9600 0
-1600 -9600 0
-1400 -9600 0
-1200 -9600 0
-1000 -9600 0
-800 -9600 0
-600 -9600 0
-400 -9600 0
-200 -9600 0
0 -9600 0
200 -9600 0
400 -9600 0
600 -9600 0
800 -9600 0
1000 -9600 0
1200 -9600 0
1400 -9600 0
1600 -9600 0
1800 -9600 0
2000 -9600 0
2200 -9600 0
2400 -9600 0
2600 -9600 0
2800 -9600 0
3000 -9600 0
3200 -9600 0
3400 -9600 0
3600 -9600 0
3800 -9600 0
4000 -9600 0
4200 -9600 0
4400 -9600 0
4600 -9600 0
4800 -9600 0
5000 -9600 0
5200 -9600 0
5400 -9600 0
5600 -9600 0
5800 -9600 0
6000 -9600 0
6200 -9600 0
6400 -9600 0
6600 -9600 0
6800 -9600 0
7000 -9600 0
7200 -9600 0
7400 -9600 0
7600 -9600 0
7800 -9600 0
8000 -9600 0
8200 -9600 0
8400 -9600 0
8600 -9600 0
8800 -9600 0
9000 -9600 0
9200 -9600 0
9400 -9600 0
9600 -9600 0
9800 -9600 0
10000 -9600 0
10200 -9600 0
10400 -9600 0
10600 -9600 0
10800 -9600 0
11000 -9600 0
11200 -9600 0
11400 -9600 0
11600 -9600 0
11800 -9600 0
12000 -9600 0
12200 -9600 0
12400 -9600 0
12600 -9600 0
12800 -9600 0
13000 -9600 0
13200 -9600 0
13400 -9600 0
13600 -9600 0
13800 -9600 0
14000 -9600 0
14200 -9600 0
14400 -9600 0
14600 -9600 0
14800 -9600 0
15000 -9600 0
15200 -9600 0
15400 -9600 0
15600 -9600 0
15800 -9600 0
16000 -9600 0
16200 -9600 0
16400 -9600 0
16600 -9600 0
16800 -9600 0
17000 -9600 0
17200 -9600 0
17400 -9600 0
17600 -9600 0
17800 -9600 0
18000 -9600 0
18200 -9600 0
18400 -9600 0
18600 -9600 0
18800 -9600 0
19000 -9600 0
19200 -9600 0
19400 -9600 0
19600 -9600 0
19800 -9600 0
20000 -9600 0
20200 -9600 0
20400 -9600 0
20600 -9600 0
20800 -9600 0
21000 -9600 0
21200 -9600 0
21400 -9600 0
21600 -9600 0
21800 -9600 0
22000 -9600 0
22200 -9600 0
22400 -9600 0
22600 -9600 0
22800 -9600 0
23000 -9600 0
23200 -9600 0
23400 -9600 0
23600 -9600 0
23800 -9600 0
24000 -9600 0
24200 -9600 0
24400 -9600 0
24600 -9600 0
24800 -9600 0
25000 -9600 0
-25000 -9400 0
-24800 -9400 0
-24600 -9400 0
-24400 -9400 0
-24200 -9400 0
-24000 -9400 0
-23800 -9400 0
-23600 -9400 0
-23400 -9400 0
-23200 -9400 0
-23000 -9400 0
-22800 -9400 0
-22600 -9400 0
-22400 -9400 0
-22200 -9400 0
-22000 -9400 0
-21800 -9400 0
-21600 -9400 0
-21400 -9400 0
-21200 -9400 0
-21000 -9400 0
-20800 -9400 0
-20600 -9400 0
-20400 -9400 0
-20200 -9400 0
-20000 -9400 0
-19800 -9400 0
-19600 -9400 0
-19400 -9400 0
-19200 -9400 0
-19000 -9400 0
-18800 -9400 0
-18600 -9400 0
-18400 -9400 0
-18200 -9400 0
-18000 -9400 0
-17800 -9400 0
-17600 -9400 0
-17400 -9400 0
-17200 -9400 0
-17000 -9400 0
-16800 -9400 0
-16600 -9400 0
-16400 -9400 0
-16200 -9400 0
-16000 -9400 0
-15800 -9400 0
-15600 -9400 0
-15400 -9400 0
-15200 -9400 0
-15000 -9400 0
-14800 -9400 0
-14600 -9400 0
-14400 -9400 0
-14200 -9400 0
-14000 -9400 0
-13800 -9400 0
-13600 -9400 0
-13400 -9400 0
-13200 -9400 0
-13000 -9400 0
-12800 -9400 0
-12600 -9400 0
-12400 -9400 0
-12200 -9400 0
-12000 -9400 0
-11800 -9400 0
-11600 -9400 0
-11400 -9400 0
-11200 -9400 0
-11000 -9400 0
-10800 -9400 0
-10600 -9400 0
-10400 -9400 0
-10200 -9400 0
-10000 -9400 0
-9800 -9400 0
-9600 -9400 0
-9400 -9400 0
-9200 -9400 0
-9000 -9400 0
-8800 -9400 0
-8600 -9400 0
-8400 -9400 0
-8200 -9400 0
-8000 -9400 0
-7800 -9400 0
-7600 -9400 0
-7400 -9400 0
-7200 -9400 0
-7000 -9400 0
-6800 -9400 0
-6600 -9400 0
-6400 -9400 0
-6200 -9400 0
-6000 -9400 0
-5800 -9400 0
-5600 -9400 0
-5400 -9400 0
-5200 -9400 0
-5000 -9400 0
-4800 -9400 0
-4600 -9400 0
-4400 -9400 0
-4200 -9400 0
-4000 -9400 0
-3800 -9400 0
-3600 -9400 0
-3400 -9400 0
-3200 -9400 0
-3000 -9400 0
-2800 -9400 0
-2600 -9400 0
-2400 -9400 0
-2200 -9400 0
-2000 -9400 0
-1800 -9400 0
-1600 -9400 0
-1400 -9400 0
-1200 -9400 0
-1000 -9400 0
-800 -9400 0
-600 -9400 0
-400 -9400 0
-200 -9400 0
0 -9400 0
200 -9400 0
400 -9400 0
600 -9400 0
800 -9400 0
1000 -9400 0
1200 -9400 0
1400 -9400 0
1600 -9400 0
1800 -9400 0
2000 -9400 0
2200 -9400 0
2400 -9400 0
2600 -9400 0
2800 -9400 0
3000 -9400 0
3200 -9400 0
3400 -9400 0
3600 -9400 0
3800 -9400 0
4000 -9400 0
4200 -9400 0
4400 -9400 0
4600 -9400 0
4800 -9400 0
5000 -9400 0
5200 -9400 0
5400 -9400 0
5600 -9400 0
5800 -9400 0
6000 -9400 0
6200 -9400 0
6400 -9400 0
6600 -9400 0
6800 -9400 0
7000 -9400 0
7200 -9400 0
7400 -9400 0
7600 -9400 0
7800 -9400 0
8000 -9400 0
8200 -9400 0
8400 -9400 0
8600 -9400 0
8800 -9400 0
9000 -9400 0
9200 -9400 0
9400 -9400 0
9600 -9400 0
9800 -9400 0
10000 -9400 0
10200 -9400 0
10400 -9400 0
10600 -9400 0
10800 -9400 0
11000 -9400 0
11200 -9400 0
11400 -9400 0
11600 -9400 0
11800 -9400 0
12000 -9400 0
12200 -9400 0
12400 -9400 0
12600 -9400 0
12800 -9400 0
13000 -9400 0
13200 -9400 0
13400 -9400 0
13600 -9400 0
13800 -9400 0
14000 -9400 0
14200 -9400 0
14400 -9400 0
14600 -9400 0
14800 -9400 0
15000 -9400 0
15200 -9400 0
15400 -9400 0
15600 -9400 0
15800 -9400 0
16000 -9400 0
16200 -9400 0
16400 -9400 0
16600 -9400 0
16800 -9400 0
17000 -9400 0
17200 -9400 0
17400 -9400 0
17600 -9400 0
17800 -9400 0
18000 -9400 0
18200 -9400 0
18400 -9400 0
18600 -9400 0
18800 -9400 0
19000 -9400 0
19200 -9400 0
19400 -9400 0
19600 -9400 0
19800 -9400 0
20000 -9400 0
20200 -9400 0
20400 -9400 0
20600 -9400 0
20800 -9400 0
21000 -9400 0
21200 -9400 0
21400 -9400 0
21600 -9400 0
21800 -9400 0
22000 -9400 0
22200 -9400 0
22400 -9400 0
22600 -9400 0
22800 -9400 0
23000 -9400 0
23200 -9400 0
23400 -9400 0
23600 -9400 0
23800 -9400 0
24000 -9400 0
24200 -9400 0
24400 -9400 0
24600 -9400 0
24800 -9400 0
25000 -9400 0
-25000 -9200 0
-24800 -9200 0
-24600 -9200 0
-24400 -9200 0
-24200 -9200 0
-24000 -9200 0
-23800 -9200 0
-23600 -9200 0
-23400 -9200 0
-23200 -9200 0
-23000 -9200 0
-22800 -9200 0
-22600 -9200 0
-22400 -9200 0
-22200 -9200 0
-22000 -9200 0
-21800 -9200 0
-21600 -9200 0
-21400 -9200 0
-21200 -9200 0
-21000 -9200 0
-20800 -9200 0
-20600 -9200 0
-20400 -9200 0
-20200 -9200 0
-20000 -9200 0
-19800 -9200 0
-19600 -9200 0
-19400 -9200 0
-19200 -9200 0
-19000 -9200 0
-18800 -9200 0
-18600 -9200 0
-18400 -9200 0
-18200 -9200 0
-18000 -9200 0
-17800 -9200 0
-17600 -9200 0
-17400 -9200 0
-17200 -9200 0
-17000 -9200 0
-16800 -9200 0
-16600 -9200 0
-16400 -9200 0
-16200 -9200 0
-16000 -9200 0
-15800 -9200 0
-15600 -9200 0
-15400 -9200 0
-15200 -9200 0
-15000 -9200 0
-14800 -9200 0
-14600 -9200 0
-14400 -9200 0
-14200 -9200 0
-14000 -9200 0
-13800 -9200 0
-13600 -9200 0
-13400 -9200 0
-13200 -9200 0
-13000 -9200 0
-12800 -9200 0
-12600 -9200 0
-12400 -9200 0
-12200 -9200 0
-12000 -9200 0
-11800 -9200 0
-11600 -9200 0
-11400 -9200 0
-11200 -9200 0
-11000 -9200 0
-10800 -9200 0
-10600 -9200 0
-10400 -9200 0
-10200 -9200 0
-10000 -9200 0
-9800 -9200 0
-9600 -9200 0
-9400 -9200 0
-9200 -9200 0
-9000 -9200 0
-8800 -9200 0
-8600 -9200 0
-8400 -9200 0
-8200 -9200 0
-8000 -9200 0
-7800 -9200 0
-7600 -9200 0
-7400 -9200 0
-7200 -9200 0
-7000 -9200 0
-6800 -9200 0
-6600 -9200 0
-6400 -9200 0
-6200 -9200 0
-6000 -9200 0
-5800 -9200 0
-5600 -9200 0
-5400 -9200 0
-5200 -9200 0
-5000 -9200 0
-4800 -9200 0
-4600 -9200 0
-4400 -9200 0
-4200 -9200 0
-4000 -9200 0
-3800 -9200 0
-3600 -9200 0
-3400 -9200 0
-3200 -9200 0
-3000 -9200 0
-2800 -9200 0
-2600 -9200 0
-2400 -9200 0
-2200 -9200 0
-2000 -9200 0
-1800 -9200 0
-1600 -9200 0
-1400 -9200 0
-1200 -9200 0
-1000 -9200 0
-800 -9200 0
-600 -9200 0
-400 -9200 0
-200 -9200 0
0 -9200 0
200 -9200 0
400 -9200 0
600 -9200 0
800 -9200 0
1000 -9200 0
1200 -9200 0
1400 -9200 0
1600 -9200 0
1800 -9200 0
2000 -9200 0
2200 -9200 0
2400 -9200 0
2600 -9200 0
2800 -9200 0
3000 -9200 0
3200 -9200 0
3400 -9200 0
3600 -9200 0
3800 -9200 0
4000 -9200 0
4200 -9200 0
4400 -9200 0
4600 -9200 0
4800 -9200 0
5000 -9200 0
5200 -9200 0
5400 -9200 0
5600 -9200 0
5800 -9200 0
6000 -9200 0
6200 -9200 0
6400 -9200 0
6600 -9200 0
6800 -9200 0
7000 -9200 0
7200 -9200 0
7400 -9200 0
7600 -9200 0
7800 -9200 0
8000 -9200 0
8200 -9200 0
8400 -9200 0
8600 -9200 0
8800 -9200 0
9000 -9200 0
9200 -9200 0
9400 -9200 0
9600 -9200 0
9800 -9200 0
10000 -9200 0
10200 -9200 0
10400 -9200 0
10600 -9200 0
10800 -9200 0
11000 -9200 0
11200 -9200 0
11400 -9200 0
11600 -9200 0
11800 -9200 0
12000 -9200 0
12200 -9200 0
12400 -9200 0
12600 -9200 0
12800 -9200 0
13000 -9200 0
13200 -9200 0
13400 -9200 0
13600 -9200 0
13800 -9200 0
14000 -9200 0
14200 -9200 0
14400 -9200 0
14600 -9200 0
14800 -9200 0
15000 -9200 0
15200 -9200 0
15400 -9200 0
15600 -9200 0
15800 -9200 0
16000 -9200 0
16200 -9200 0
16400 -9200 0
16600 -9200 0
16800 -9200 0
17000 -9200 0
17200 -9200 0
17400 -9200 0
17600 -9200 0
17800 -9200 0
18000 -9200 0
18200 -9200 0
18400 -9200 0
18600 -9200 0
18800 -9200 0
19000 -9200 0
19200 -9200 0
19400 -9200 0
19600 -9200 0
19800 -9200 0
20000 -9200 0
20200 -9200 0
20400 -9200 0
20600 -9200 0
20800 -9200 0
21000 -9200 0
21200 -9200 0
21400 -9200 0
21600 -9200 0
21800 -9200 0
22000 -9200 0
22200 -9200 0
22400 -9200 0
22600 -9200 0
22800 -9200 0
23000 -9200 0
23200 -9200 0
23400 -9200 0
23600 -9200 0
23800 -9200 0
24000 -9200 0
24200 -9200 0
24400 -9200 0
24600 -9200 0
24800 -9200 0
25000 -9200 0
-25000 -9000 0
-24800 -9000 0
-24600 -9000 0
-24400 -9000 0
-24200 -9000 0
-24000 -9000 0
-23800 -9000 0
-23600 -9000 0
-23400 -9000 0
-23200 -9000 0
-23000 -9000 0
-22800 -9000 0
-22600 -9000 0
-22400 -9000 0
-22200 -9000 0
-22000 -9000 0
-21800 -9000 0
-21600 -9000 0
-21400 -9000 0
-21200 -9000 0
-21000 -9000 0
-20800 -9000 0
-20600 -9000 0
-20400 -9000 0
-20200 -9000 0
-20000 -9000 0
-19800 -9000 0
-19600 -9000 0
-19400 -9000 0
-19200 -9000 0
-19000 -9000 0
-18800 -9000 0
-18600 -9000 0
-18400 -9000 0
-18200 -9000 0
-18000 -9000 0
-17800 -9000 0
-17600 -9000 0
-17400 -9000 0
-17200 -9000 0
-17000 -9000 0
-16800 -9000 0
-16600 -9000 0
-16400 -9000 0
-16200 -9000 0
-16000 -9000 0
-15800 -9000 0
-15600 -9000 0
-15400 -9000 0
-15200 -9000 0
-15000 -9000 0
-14800 -9000 0
-14600 -9000 0
-14400 -9000 0
-14200 -9000 0
-14000 -9000 0
-13800 -9000 0
-13600 -9000 0
-13400 -9000 0
-13200 -9000 0
-13000 -9000 0
-12800 -9000 0
-12600 -9000 0
-12400 -9000 0
-12200 -9000 0
-12000 -9000 0
-11800 -9000 0
-11600 -9000 0
-11400 -9000 0
-11200 -9000 0
-11000 -9000 0
-10800 -9000 0
-10600 -9000 0
-10400 -9000 0
-10200 -9000 0
-10000 -9000 0
-9800 -9000 0
-9600 -9000 0
-9400 -9000 0
-9200 -9000 0
-9000 -9000 0
-8800 -9000 0
-8600 -9000 0
-8400 -9000 0
-8200 -9000 0
-8000 -9000 0
-7800 -9000 0
-7600 -9000 0
-7400 -9000 0
-7200 -9000 0
-7000 -9000 0
-6800 -9000 0
-6600 -9000 0
-6400 -9000 0
-6200 -9000 0
-6000 -9000 0
-5800 -9000 0
-5600 -9000 0
-5400 -9000 0
-5200 -9000 0
-5000 -9000 0
-4800 -9000 0
-4600 -9000 0
-4400 -9000 0
-4200 -9000 0
-4000 -9000 0
-3800 -9000 0
-3600 -9000 0
-3400 -9000 0
-3200 -9000 0
-3000 -9000 0
-2800 -9000 0
-2600 -9000 0
-2400 -9000 0
-2200 -9000 0
-2000 -9000 0
-1800 -9000 0
-1600 -9000 0
-1400 -9000 0
-1200 -9000 0
-1000 -9000 0
-800 -9000 0
-600 -9000 0
-400 -9000 0
-200 -9000 0
0 -9000 0
200 -9000 0
400 -9000 0
600 -9000 0
800 -9000 0
1000 -9000 0
1200 -9000 0
1400 -9000 0
1600 -9000 0
1800 -9000 0
2000 -9000 0
2200 -9000 0
2400 -9000 0
2600 -9000 0
2800 -9000 0
3000 -9000 0
3200 -9000 0
3400 -9000 0
3600 -9000 0
3800 -9000 0
4000 -9000 0
4200 -9000 0
4400 -9000 0
4600 -9000 0
4800 -9000 0
5000 -9000 0
5200 -9000 0
5400 -9000 0
5600 -9000 0
5800 -9000 0
6000 -9000 0
6200 -9000 0
6400 -9000 0
6600 -9000 0
6800 -9000 0
7000 -9000 0
7200 -9000 0
7400 -9000 0
7600 -9000 0
7800 -9000 0
8000 -9000 0
8200 -9000 0
8400 -9000 0
8600 -9000 0
8800 -9000 0
9000 -9000 0
9200 -9000 0
9400 -9000 0
9600 -9000 0
9800 -9000 0
10000 -9000 0
10200 -9000 0
10400 -9000 0
10600 -9000 0
10800 -9000 0
11000 -9000 0
11200 -9000 0
11400 -9000 0
11600 -9000 0
11800 -9000 0
12000 -9000 0
12200 -9000 0
12400 -9000 0
12600 -9000 0
12800 -9000 0
13000 -9000 0
13200 -9000 0
13400 -9000 0
13600 -9000 0
13800 -9000 0
14000 -9000 0
14200 -9000 0
14400 -9000 0
14600 -9000 0
14800 -9000 0
15000 -9000 0
15200 -9000 0
15400 -9000 0
15600 -9000 0
15800 -9000 0
16000 -9000 0
16200 -9000 0
16400 -9000 0
16600 -9000 0
16800 -9000 0
17000 -9000 0
17200 -9000 0
17400 -9000 0
17600 -9000 0
17800 -9000 0
18000 -9000 0
18200 -9000 0
18400 -9000 0
18600 -9000 0
18800 -9000 0
19000 -9000 0
19200 -9000 0
19400 -9000 0
19600 -9000 0
19800 -9000 0
20000 -9000 0
20200 -9000 0
20400 -9000 0
20600 -9000 0
20800 -9000 0
21000 -9000 0
21200 -9000 0
21400 -9000 0
21600 -9000 0
21800 -9000 0
22000 -9000 0
22200 -9000 0
22400 -9000 0
22600 -9000 0
22800 -9000 0
23000 -9000 0
23200 -9000 0
23400 -9000 0
23600 -9000 0
23800 -9000 0
24000 -9000 0
24200 -9000 0
24400 -9000 0
24600 -9000 0
24800 -9000 0
25000 -9000 0
-25000 -8800 0
-24800 -8800 0
-24600 -8800 0
-24400 -8800 0
-24200 -8800 0
-24000 -8800 0
-23800 -8800 0
-23600 -8800 0
-23400 -8800 0
-23200 -8800 0
-23000 -8800 0
-22800 -8800 0
-22600 -8800 0
-22400 -8800 0
-22200 -8800 0
-22000 -8800 0
-21800 -8800 0
-21600 -8800 0
-21400 -8800 0
-21200 -8800 0
-21000 -8800 0
-20800 -8800 0
-20600 -8800 0
-20400 -8800 0
-20200 -8800 0
-20000 -8800 0
-19800 -8800 0
-19600 -8800 0
-19400 -8800 0
-19200 -8800 0
-19000 -8800 0
-18800 -8800 0
-18600 -8800 0
-18400 -8800 0
-18200 -8800 0
-18000 -8800 0
-17800 -8800 0
-17600 -8800 0
-17400 -8800 0
-17200 -8800 0
-17000 -8800 0
-16800 -8800 0
-16600 -8800 0
-16400 -8800 0
-16200 -8800 0
-16000 -8800 0
-15800 -8800 0
-15600 -8800 0
-15400 -8800 0
-15200 -8800 0
-15000 -8800 0
-14800 -8800 0
-14600 -8800 0
-14400 -8800 0
-14200 -8800 0
-14000 -8800 0
-13800 -8800 0
-13600 -8800 0
-13400 -8800 0
-13200 -8800 0
-13000 -8800 0
-12800 -8800 0
-12600 -8800 0
-12400 -8800 0
-12200 -8800 0
-12000 -8800 0
-11800 -8800 0
-11600 -8800 0
-11400 -8800 0
-11200 -8800 0
-11000 -8800 0
-10800 -8800 0
-10600 -8800 0
-10400 -8800 0
-10200 -8800 0
-10000 -8800 0
-9800 -8800 0
-9600 -8800 0
-9400 -8800 0
-9200 -8800 0
-9000 -8800 0
-8800 -8800 0
-8600 -8800 0
-8400 -8800 0
-8200 -8800 0
-8000 -8800 0
-7800 -8800 0
-7600 -8800 0
-7400 -8800 0
-7200 -8800 0
-7000 -8800 0
-6800 -8800 0
-6600 -8800 0
-6400 -8800 0
-6200 -8800 0
-6000 -8800 0
-5800 -8800 0
-5600 -8800 0
-5400 -8800 0
-5200 -8800 0
-5000 -8800 0
-4800 -8800 0
-4600 -8800 0
-4400 -8800 0
-4200 -8800 0
-4000 -8800 0
-3800 -8800 0
-3600 -8800 0
-3400 -8800 0
-3200 -8800 0
-3000 -8800 0
-2800 -8800 0
-2600 -8800 0
-2400 -8800 0
-2200 -8800 0
-2000 -8800 0
-1800 -8800 0
-1600 -8800 0
-1400 -8800 0
-1200 -8800 0
-1000 -8800 0
-800 -8800 0
-600 -8800 0
-400 -8800 0
-200 -8800 0
0 -8800 0
200 -8800 0
400 -8800 0
600 -8800 0
800 -8800 0
1000 -8800 0
1200 -8800 0
1400 -8800 0
1600 -8800 0
1800 -8800 0
2000 -8800 0
2200 -8800 0
2400 -8800 0
2600 -8800 0
2800 -8800 0
3000 -8800 0
3200 -8800 0
3400 -8800 0
3600 -8800 0
3800 -8800 0
4000 -8800 0
4200 -8800 0
4400 -8800 0
4600 -8800 0
4800 -8800 0
5000 -8800 0
5200 -8800 0
5400 -8800 0
5600 -8800 0
5800 -8800 0
6000 -8800 0
6200 -8800 0
6400 -8800 0
6600 -8800 0
6800 -8800 0
7000 -8800 0
7200 -8800 0
7400 -8800 0
7600 -8800 0
7800 -8800 0
8000 -8800 0
8200 -8800 0
8400 -8800 0
8600 -8800 0
8800 -8800 0
9000 -8800 0
9200 -8800 0
9400 -8800 0
9600 -8800 0
9800 -8800 0
10000 -8800 0
10200 -8800 0
10400 -8800 0
10600 -8800 0
10800 -8800 0
11000 -8800 0
11200 -8800 0
11400 -8800 0
11600 -8800 0
11800 -8800 0
12000 -8800 0
12200 -8800 0
12400 -8800 0
12600 -8800 0
12800 -8800 0
13000 -8800 0
13200 -8800 0
13400 -8800 0
13600 -8800 0
13800 -8800 0
14000 -8800 0
14200 -8800 0
14400 -8800 0
14600 -8800 0
14800 -8800 0
15000 -8800 0
15200 -8800 0
15400 -8800 0
15600 -8800 0
15800 -8800 0
16000 -8800 0
16200 -8800 0
16400 -8800 0
16600 -8800 0
16800 -8800 0
17000 -8800 0
17200 -8800 0
17400 -8800 0
17600 -8800 0
17800 -8800 0
18000 -8800 0
18200 -8800 0
18400 -8800 0
18600 -8800 0
18800 -8800 0
19000 -8800 0
19200 -8800 0
19400 -8800 0
19600 -8800 0
19800 -8800 0
20000 -8800 0
20200 -8800 0
20400 -8800 0
20600 -8800 0
20800 -8800 0
21000 -8800 0
21200 -8800 0
21400 -8800 0
21600 -8800 0
21800 -8800 0
22000 -8800 0
22200 -8800 0
22400 -8800 0
22600 -8800 0
22800 -8800 0
23000 -8800 0
23200 -8800 0
23400 -8800 0
23600 -8800 0
23800 -8800 0
24000 -8800 0
24200 -8800 0
24400 -8800 0
24600 -8800 0
24800 -8800 0
25000 -8800 0
-25000 -8600 0
-24800 -8600 0
-24600 -8600 0
-24400 -8600 0
-24200 -8600 0
-24000 -8600 0
-23800 -8600 0
-23600 -8600 0
-23400 -8600 0
-23200 -8600 0
-23000 -8600 0
-22800 -8600 0
-22600 -8600 0
-22400 -8600 0
-22200 -8600 0
-22000 -8600 0
-21800 -8600 0
-21600 -8600 0
-21400 -8600 0
-21200 -8600 0
-21000 -8600 0
-20800 -8600 0
-20600 -8600 0
-20400 -8600 0
-20200 -8600 0
-20000 -8600 0
-19800 -8600 0
-19600 -8600 0
-19400 -8600 0
-19200 -8600 0
-19000 -8600 0
-18800 -8600 0
-18600 -8600 0
-18400 -8600 0
-18200 -8600 0
-18000 -8600 0
-17800 -8600 0
-17600 -8600 0
-17400 -8600 0
-17200 -8600 0
-17000 -8600 0
-16800 -8600 0
-16600 -8600 0
-16400 -8600 0
-16200 -8600 0
-16000 -8600 0
-15800 -8600 0
-15600 -8600 0
-15400 -8600 0
-15200 -8600 0
-15000 -8600 0
-14800 -8600 0
-14600 -8600 0
-14400 -8600 0
-14200 -8600 0
-14000 -8600 0
-13800 -8600 0
-13600 -8600 0
-13400 -8600 0
-13200 -8600 0
-13000 -8600 0
-12800 -8600 0
-12600 -8600 0
-12400 -8600 0
-12200 -8600 0
-12000 -8600 0
-11800 -8600 0
-11600 -8600 0
-11400 -8600 0
-11200 -8600 0
-11000 -8600 0
-10800 -8600 0
-10600 -8600 0
-10400 -8600 0
-10200 -8600 0
-10000 -8600 0
-9800 -8600 0
-9600 -8600 0
-9400 -8600 0
-9200 -8600 0
-9000 -8600 0
-8800 -8600 0
-8600 -8600 0
-8400 -8600 0
-8200 -8600 0
-8000 -8600 0
-7800 -8600 0
-7600 -8600 0
-7400 -8600 0
-7200 -8600 0
-7000 -8600 0
-6800 -8600 0
-6600 -8600 0
-6400 -8600 0
-6200 -8600 0
-6000 -8600 0
-5800 -8600 0
-5600 -8600 0
-5400 -8600 0
-5200 -8600 0
-5000 -8600 0
-4800 -8600 0
-4600 -8600 0
-4400 -8600 0
-4200 -8600 0
-4000 -8600 0
-3800 -8600 0
-3600 -8600 0
-3400 -8600 0
-3200 -8600 0
-3000 -8600 0
-2800 -8600 0
-2600 -8600 0
-2400 -8600 0
-2200 -8600 0
-2000 -8600 0
-1800 -8600 0
-1600 -8600 0
-1400 -8600 0
-1200 -8600 0
-1000 -8600 0
-800 -8600 0
-600 -8600 0
-400 -8600 0
-200 -8600 0
0 -8600 0
200 -8600 0
400 -8600 0
600 -8600 0
800 -8600 0
1000 -8600 0
1200 -8600 0
1400 -8600 0
1600 -8600 0
1800 -8600 0
2000 -8600 0
2200 -8600 0
2400 -8600 0
2600 -8600 0
2800 -8600 0
3000 -8600 0
3200 -8600 0
3400 -8600 0
3600 -8600 0
3800 -8600 0
4000 -8600 0
4200 -8600 0
4400 -8600 0
4600 -8600 0
4800 -8600 0
5000 -8600 0
5200 -8600 0
5400 -8600 0
5600 -8600 0
5800 -8600 0
6000 -8600 0
6200 -8600 0
6400 -8600 0
6600 -8600 0
6800 -8600 0
7000 -8600 0
7200 -8600 0
7400 -8600 0
7600 -8600 0
7800 -8600 0
8000 -8600 0
8200 -8600 0
8400 -8600 0
8600 -8600 0
8800 -8600 0
9000 -8600 0
9200 -8600 0
9400 -8600 0
9600 -8600 0
9800 -8600 0
10000 -8600 0
10200 -8600 0
10400 -8600 0
10600 -8600 0
10800 -8600 0
11000 -8600 0
11200 -8600 0
11400 -8600 0
11600 -8600 0
11800 -8600 0
12000 -8600 0
12200 -8600 0
12400 -8600 0
12600 -8600 0
12800 -8600 0
13000 -8600 0
13200 -8600 0
13400 -8600 0
13600 -8600 0
13800 -8600 0
14000 -8600 0
14200 -8600 0
14400 -8600 0
14600 -8600 0
14800 -8600 0
15000 -8600 0
15200 -8600 0
15400 -8600 0
15600 -8600 0
15800 -8600 0
16000 -8600 0
16200 -8600 0
16400 -8600 0
16600 -8600 0
16800 -8600 0
17000 -8600 0
17200 -8600 0
17400 -8600 0
17600 -8600 0
17800 -8600 0
18000 -8600 0
18200 -8600 0
18400 -8600 0
18600 -8600 0
18800 -8600 0
19000 -8600 0
19200 -8600 0
19400 -8600 0
19600 -8600 0
19800 -8600 0
20000 -8600 0
20200 -8600 0
20400 -8600 0
20600 -8600 0
20800 -8600 0
21000 -8600 0
21200 -8600 0
21400 -8600 0
21600 -8600 0
21800 -8600 0
22000 -8600 0
22200 -8600 0
22400 -8600 0
22600 -8600 0
22800 -8600 0
23000 -8600 0
23200 -8600 0
23400 -8600 0
23600 -8600 0
23800 -8600 0
24000 -8600 0
24200 -8600 0
24400 -8600 0
24600 -8600 0
24800 -8600 0
25000 -8600 0
-25000 -8400 0
-24800 -8400 0
-24600 -8400 0
-24400 -8400 0
-24200 -8400 0
-24000 -8400 0
-23800 -8400 0
-23600 -8400 0
-23400 -8400 0
-23200 -8400 0
-23000 -8400 0
-22800 -8400 0
-22600 -8400 0
-22400 -8400 0
-22200 -8400 0
-22000 -8400 0
-21800 -8400 0
-21600 -8400 0
-21400 -8400 0
-21200 -8400 0
-21000 -8400 0
-20800 -8400 0
-20600 -8400 0
-20400 -8400 0
-20200 -8400 0
-20000 -8400 0
-19800 -8400 0
-19600 -8400 0
-19400 -8400 0
-19200 -8400 0
-19000 -8400 0
-18800 -8400 0
-18600 -8400 0
-18400 -8400 0
-18200 -8400 0
-18000 -8400 0
-17800 -8400 0
-17600 -8400 0
-17400 -8400 0
-17200 -8400 0
-17000 -8400 0
-16800 -8400 0
-16600 -8400 0
-16400 -8400 0
-16200 -8400 0
-16000 -8400 0
-15800 -8400 0
-15600 -8400 0
-15400 -8400 0
-15200 -8400 0
-15000 -8400 0
-14800 -8400 0
-14600 -8400 0
-14400 -8400 0
-14200 -8400 0
-14000 -8400 0
-13800 -8400 0
-13600 -8400 0
-13400 -8400 0
-13200 -8400 0
-13000 -8400 0
-12800 -8400 0
-12600 -8400 0
-12400 -8400 0
-12200 -8400 0
-12000 -8400 0
-11800 -8400 0
-11600 -8400 0
-11400 -8400 0
-11200 -8400 0
-11000 -8400 0
-10800 -8400 0
-10600 -8400 0
-10400 -8400 0
-10200 -8400 0
-10000 -8400 0
-9800 -8400 0
-9600 -8400 0
-9400 -8400 0
-9200 -8400 0
-9000 -8400 0
-8800 -8400 0
-8600 -8400 0
-8400 -8400 0
-8200 -8400 0
-8000 -8400 0
-7800 -8400 0
-7600 -8400 0
-7400 -8400 0
-7200 -8400 0
-7000 -8400 0
-6800 -8400 0
-6600 -8400 0
-6400 -8400 0
-6200 -8400 0
-6000 -8400 0
-5800 -8400 0
-5600 -8400 0
-5400 -8400 0
-5200 -8400 0
-5000 -8400 0
-4800 -8400 0
-4600 -8400 0
-4400 -8400 0
-4200 -8400 0
-4000 -8400 0
-3800 -8400 0
-3600 -8400 0
-3400 -8400 0
-3200 -8400 0
-3000 -8400 0
-2800 -8400 0
-2600 -8400 0
-2400 -8400 0
-2200 -8400 0
-2000 -8400 0
-1800 -8400 0
-1600 -8400 0
-1400 -8400 0
-1200 -8400 0
-1000 -8400 0
-800 -8400 0
-600 -8400 0
-400 -8400 0
-200 -8400 0
0 -8400 0
200 -8400 0
400 -8400 0
600 -8400 0
800 -8400 0
1000 -8400 0
1200 -8400 0
1400 -8400 0
1600 -8400 0
1800 -8400 0
2000 -8400 0
2200 -8400 0
2400 -8400 0
2600 -8400 0
2800 -8400 0
3000 -8400 0
3200 -8400 0
3400 -8400 0
3600 -8400 0
3800 -8400 0
4000 -8400 0
4200 -8400 0
4400 -8400 0
4600 -8400 0
4800 -8400 0
5000 -8400 0
5200 -8400 0
5400 -8400 0
5600 -8400 0
5800 -8400 0
6000 -8400 0
6200 -8400 0
6400 -8400 0
6600 -8400 0
6800 -8400 0
7000 -8400 0
7200 -8400 0
7400 -8400 0
7600 -8400 0
7800 -8400 0
8000 -8400 0
8200 -8400 0
8400 -8400 0
8600 -8400 0
8800 -8400 0
9000 -8400 0
9200 -8400 0
9400 -8400 0
9600 -8400 0
9800 -8400 0
10000 -8400 0
10200 -8400 0
10400 -8400 0
10600 -8400 0
10800 -8400 0
11000 -8400 0
11200 -8400 0
11400 -8400 0
11600 -8400 0
11800 -8400 0
12000 -8400 0
12200 -8400 0
12400 -8400 0
12600 -8400 0
12800 -8400 0
13000 -8400 0
13200 -8400 0
13400 -8400 0
13600 -8400 0
13800 -8400 0
14000 -8400 0
14200 -8400 0
14400 -8400 0
14600 -8400 0
14800 -8400 0
15000 -8400 0
15200 -8400 0
15400 -8400 0
15600 -8400 0
15800 -8400 0
16000 -8400 0
16200 -8400 0
16400 -8400 0
16600 -8400 0
16800 -8400 0
17000 -8400 0
17200 -8400 0
17400 -8400 0
17600 -8400 0
17800 -8400 0
18000 -8400 0
18200 -8400 0
18400 -8400 0
18600 -8400 0
18800 -8400 0
19000 -8400 0
19200 -8400 0
19400 -8400 0
19600 -8400 0
19800 -8400 0
20000 -8400 0
20200 -8400 0
20400 -8400 0
20600 -8400 0
20800 -8400 0
21000 -8400 0
21200 -8400 0
21400 -8400 0
21600 -8400 0
21800 -8400 0
22000 -8400 0
22200 -8400 0
22400 -8400 0
22600 -8400 0
22800 -8400 0
23000 -8400 0
23200 -8400 0
23400 -8400 0
23600 -8400 0
23800 -8400 0
24000 -8400 0
24200 -8400 0
24400 -8400 0
24600 -8400 0
24800 -8400 0
25000 -8400 0
-25000 -8200 0
-24800 -8200 0
-24600 -8200 0
-24400 -8200 0
-24200 -8200 0
-24000 -8200 0
-23800 -8200 0
-23600 -8200 0
-23400 -8200 0
-23200 -8200 0
-23000 -8200 0
-22800 -8200 0
-22600 -8200 0
-22400 -8200 0
-22200 -8200 0
-22000 -8200 0
-21800 -8200 0
-21600 -8200 0
-21400 -8200 0
-21200 -8200 0
-21000 -8200 0
-20800 -8200 0
-20600 -8200 0
-20400 -8200 0
-20200 -8200 0
-20000 -8200 0
-19800 -8200 0
-19600 -8200 0
-19400 -8200 0
-19200 -8200 0
-19000 -8200 0
-18800 -8200 0
-18600 -8200 0
-18400 -8200 0
-18200 -8200 0
-18000 -8200 0
-17800 -8200 0
-17600 -8200 0
-17400 -8200 0
-17200 -8200 0
-17000 -8200 0
-16800 -8200 0
-16600 -8200 0
-16400 -8200 0
-16200 -8200 0
-16000 -8200 0
-15800 -8200 0
-15600 -8200 0
-15400 -8200 0
-15200 -8200 0
-15000 -8200 0
-14800 -8200 0
-14600 -8200 0
-14400 -8200 0
-14200 -8200 0
-14000 -8200 0
-13800 -8200 0
-13600 -8200 0
-13400 -8200 0
-13200 -8200 0
-13000 -8200 0
-12800 -8200 0
-12600 -8200 0
-12400 -8200 0
-12200 -8200 0
-12000 -8200 0
-11800 -8200 0
-11600 -8200 0
-11400 -8200 0
-11200 -8200 0
-11000 -8200 0
-10800 -8200 0
-10600 -8200 0
-10400 -8200 0
-10200 -8200 0
-10000 -8200 0
-9800 -8200 0
-9600 -8200 0
-9400 -8200 0
-9200 -8200 0
-9000 -8200 0
-8800 -8200 0
-8600 -8200 0
-8400 -8200 0
-8200 -8200 0
-8000 -8200 0
-7800 -8200 0
-7600 -8200 0
-7400 -8200 0
-7200 -8200 0
-7000 -8200 0
-6800 -8200 0
-6600 -8200 0
-6400 -8200 0
-6200 -8200 0
-6000 -8200 0
-5800 -8200 0
-5600 -8200 0
-5400 -8200 0
-5200 -8200 0
-5000 -8200 0
-4800 -8200 0
-4600 -8200 0
-4400 -8200 0
-4200 -8200 0
-4000 -8200 0
-3800 -8200 0
-3600 -8200 0
-3400 -8200 0
-3200 -8200 0
-3000 -8200 0
-2800 -8200 0
-2600 -8200 0
-2400 -8200 0
-2200 -8200 0
-2000 -8200 0
-1800 -8200 0
-1600 -8200 0
-1400 -8200 0
-1200 -8200 0
-1000 -8200 0
-800 -8200 0
-600 -8200 0
-400 -8200 0
-200 -8200 0
0 -8200 0
200 -8200 0
400 -8200 0
600 -8200 0
800 -8200 0
1000 -8200 0
1200 -8200 0
1400 -8200 0
1600 -8200 0
1800 -8200 0
2000 -8200 0
2200 -8200 0
2400 -8200 0
2600 -8200 0
2800 -8200 0
3000 -8200 0
3200 -8200 0
3400 -8200 0
3600 -8200 0
3800 -8200 0
4000 -8200 0
4200 -8200 0
4400 -8200 0
4600 -8200 0
4800 -8200 0
5000 -8200 0
5200 -8200 0
5400 -8200 0
5600 -8200 0
5800 -8200 0
6000 -8200 0
6200 -8200 0
6400 -8200 0
6600 -8200 0
6800 -8200 0
7000 -8200 0
7200 -8200 0
7400 -8200 0
7600 -8200 0
7800 -8200 0
8000 -8200 0
8200 -8200 0
8400 -8200 0
8600 -8200 0
8800 -8200 0
9000 -8200 0
9200 -8200 0
9400 -8200 0
9600 -8200 0
9800 -8200 0
10000 -8200 0
10200 -8200 0
10400 -8200 0
10600 -8200 0
10800 -8200 0
11000 -8200 0
11200 -8200 0
11400 -8200 0
11600 -8200 0
11800 -8200 0
12000 -8200 0
12200 -8200 0
12400 -8200 0
12600 -8200 0
12800 -8200 0
13000 -8200 0
13200 -8200 0
13400 -8200 0
13600 -8200 0
13800 -8200 0
14000 -8200 0
14200 -8200 0
14400 -8200 0
14600 -8200 0
14800 -8200 0
15000 -8200 0
15200 -8200 0
15400 -8200 0
15600 -8200 0
15800 -8200 0
16000 -8200 0
16200 -8200 0
16400 -8200 0
16600 -8200 0
16800 -8200 0
17000 -8200 0
17200 -8200 0
17400 -8200 0
17600 -8200 0
17800 -8200 0
18000 -8200 0
18200 -8200 0
18400 -8200 0
18600 -8200 0
18800 -8200 0
19000 -8200 0
19200 -8200 0
19400 -8200 0
19600 -8200 0
19800 -8200 0
20000 -8200 0
20200 -8200 0
20400 -8200 0
20600 -8200 0
20800 -8200 0
21000 -8200 0
21200 -8200 0
21400 -8200 0
21600 -8200 0
21800 -8200 0
22000 -8200 0
22200 -8200 0
22400 -8200 0
22600 -8200 0
22800 -8200 0
23000 -8200 0
23200 -8200 0
23400 -8200 0
23600 -8200 0
23800 -8200 0
24000 -8200 0
24200 -8200 0
24400 -8200 0
24600 -8200 0
24800 -8200 0
25000 -8200 0
-25000 -8000 0
-24800 -8000 0
-24600 -8000 0
-24400 -8000 0
-24200 -8000 0
-24000 -8000 0
-23800 -8000 0
-23600 -8000 0
-23400 -8000 0
-23200 -8000 0
-23000 -8000 0
-22800 -8000 0
-22600 -8000 0
-22400 -8000 0
-22200 -8000 0
-22000 -8000 0
-21800 -8000 0
-21600 -8000 0
-21400 -8000 0
-21200 -8000 0
-21000 -8000 0
-20800 -8000 0
-20600 -8000 0
-20400 -8000 0
-20200 -8000 0
-20000 -8000 0
-19800 -8000 0
-19600 -8000 0
-19400 -8000 0
-19200 -8000 0
-19000 -8000 0
-18800 -8000 0
-18600 -8000 0
-18400 -8000 0
-18200 -8000 0
-18000 -8000 0
-17800 -8000 0
-17600 -8000 0
-17400 -8000 0
-17200 -8000 0
-17000 -8000 0
-16800 -8000 0
-16600 -8000 0
-16400 -8000 0
-16200 -8000 0
-16000 -8000 0
-15800 -8000 0
-15600 -8000 0
-15400 -8000 0
-15200 -8000 0
-15000 -8000 0
-14800 -8000 0
-14600 -8000 0
-14400 -8000 0
-14200 -8000 0
-14000 -8000 0
-13800 -8000 0
-13600 -8000 0
-13400 -8000 0
-13200 -8000 0
-13000 -8000 0
-12800 -8000 0
-12600 -8000 0
-12400 -8000 0
-12200 -8000 0
-12000 -8000 0
-11800 -8000 0
-11600 -8000 0
-11400 -8000 0
-11200 -8000 0
-11000 -8000 0
-10800 -8000 0
-10600 -8000 0
-10400 -8000 0
-10200 -8000 0
-10000 -8000 0
-9800 -8000 0
-9600 -8000 0
-9400 -8000 0
-9200 -8000 0
-9000 -8000 0
-8800 -8000 0
-8600 -8000 0
-8400 -8000 0
-8200 -8000 0
-8000 -8000 0
-7800 -8000 0
-7600 -8000 0
-7400 -8000 0
-7200 -8000 0
-7000 -8000 0
-6800 -8000 0
-6600 -8000 0
-6400 -8000 0
-6200 -8000 0
-6000 -8000 0
-5800 -8000 0
-5600 -8000 0
-5400 -8000 0
-5200 -8000 0
-5000 -8000 0
-4800 -8000 0
-4600 -8000 0
-4400 -8000 0
-4200 -8000 0
-4000 -8000 0
-3800 -8000 0
-3600 -8000 0
-3400 -8000 0
-3200 -8000 0
-3000 -8000 0
-2800 -8000 0
-2600 -8000 0
-2400 -8000 0
-2200 -8000 0
-2000 -8000 0
-1800 -8000 0
-1600 -8000 0
-1400 -8000 0
-1200 -8000 0
-1000 -8000 0
-800 -8000 0
-600 -8000 0
-400 -8000 0
-200 -8000 0
0 -8000 0
200 -8000 0
400 -8000 0
600 -8000 0
800 -8000 0
1000 -8000 0
1200 -8000 0
1400 -8000 0
1600 -8000 0
1800 -8000 0
2000 -8000 0
2200 -8000 0
2400 -8000 0
2600 -8000 0
2800 -8000 0
3000 -8000 0
3200 -8000 0
3400 -8000 0
3600 -8000 0
3800 -8000 0
4000 -8000 0
4200 -8000 0
4400 -8000 0
4600 -8000 0
4800 -8000 0
5000 -8000 0
5200 -8000 0
5400 -8000 0
5600 -8000 0
5800 -8000 0
6000 -8000 0
6200 -8000 0
6400 -8000 0
6600 -8000 0
6800 -8000 0
7000 -8000 0
7200 -8000 0
7400 -8000 0
7600 -8000 0
7800 -8000 0
8000 -8000 0
8200 -8000 0
8400 -8000 0
8600 -8000 0
8800 -8000 0
9000 -8000 0
9200 -8000 0
9400 -8000 0
9600 -8000 0
9800 -8000 0
10000 -8000 0
10200 -8000 0
10400 -8000 0
10600 -8000 0
10800 -8000 0
11000 -8000 0
11200 -8000 0
11400 -8000 0
11600 -8000 0
11800 -8000 0
12000 -8000 0
12200 -8000 0
12400 -8000 0
12600 -8000 0
12800 -8000 0
13000 -8000 0
13200 -8000 0
13400 -8000 0
13600 -8000 0
13800 -8000 0
14000 -8000 0
14200 -8000 0
14400 -8000 0
14600 -8000 0
14800 -8000 0
15000 -8000 0
15200 -8000 0
15400 -8000 0
15600 -8000 0
15800 -8000 0
16000 -8000 0
16200 -8000 0
16400 -8000 0
16600 -8000 0
16800 -8000 0
17000 -8000 0
17200 -8000 0
17400 -8000 0
17600 -8000 0
17800 -8000 0
18000 -8000 0
18200 -8000 0
18400 -8000 0
18600 -8000 0
18800 -8000 0
19000 -8000 0
19200 -8000 0
19400 -8000 0
19600 -8000 0
19800 -8000 0
20000 -8000 0
20200 -8000 0
20400 -8000 0
20600 -8000 0
20800 -8000 0
21000 -8000 0
21200 -8000 0
21400 -8000 0
21600 -8000 0
21800 -8000 0
22000 -8000 0
22200 -8000 0
22400 -8000 0
22600 -8000 0
22800 -8000 0
23000 -8000 0
23200 -8000 0
23400 -8000 0
23600 -8000 0
23800 -8000 0
24000 -8000 0
24200 -8000 0
24400 -8000 0
24600 -8000 0
24800 -8000 0
25000 -8000 0
-25000 -7800 0
-24800 -7800 0
-24600 -7800 0
-24400 -7800 0
-24200 -7800 0
-24000 -7800 0
-23800 -7800 0
-23600 -7800 0
-23400 -7800 0
-23200 -7800 0
-23000 -7800 0
-22800 -7800 0
-22600 -7800 0
-22400 -7800 0
-22200 -7800 0
-22000 -7800 0
-21800 -7800 0
-21600 -7800 0
-21400 -7800 0
-21200 -7800 0
-21000 -7800 0
-20800 -7800 0
-20600 -7800 0
-20400 -7800 0
-20200 -7800 0
-20000 -7800 0
-19800 -7800 0
-19600 -7800 0
-19400 -7800 0
-19200 -7800 0
-19000 -7800 0
-18800 -7800 0
-18600 -7800 0
-18400 -7800 0
-18200 -7800 0
-18000 -7800 0
-17800 -7800 0
-17600 -7800 0
-17400 -7800 0
-17200 -7800 0
-17000 -7800 0
-16800 -7800 0
-16600 -7800 0
-16400 -7800 0
-16200 -7800 0
-16000 -7800 0
-15800 -7800 0
-15600 -7800 0
-15400 -7800 0
-15200 -7800 0
-15000 -7800 0
-14800 -7800 0
-14600 -7800 0
-14400 -7800 0
-14200 -7800 0
-14000 -7800 0
-13800 -7800 0
-13600 -7800 0
-13400 -7800 0
-13200 -7800 0
-13000 -7800 0
-12800 -7800 0
-12600 -7800 0
-12400 -7800 0
-12200 -7800 0
-12000 -7800 0
-11800 -7800 0
-11600 -7800 0
-11400 -7800 0
-11200 -7800 0
-11000 -7800 0
-10800 -7800 0
-10600 -7800 0
-10400 -7800 0
-10200 -7800 0
-10000 -7800 0
-9800 -7800 0
-9600 -7800 0
-9400 -7800 0
-9200 -7800 0
-9000 -7800 0
-8800 -7800 0
-8600 -7800 0
-8400 -7800 0
-8200 -7800 0
-8000 -7800 0
-7800 -7800 0
-7600 -7800 0
-7400 -7800 0
-7200 -7800 0
-7000 -7800 0
-6800 -7800 0
-6600 -7800 0
-6400 -7800 0
-6200 -7800 0
-6000 -7800 0
-5800 -7800 0
-5600 -7800 0
-5400 -7800 0
-5200 -7800 0
-5000 -7800 0
-4800 -7800 0
-4600 -7800 0
-4400 -7800 0
-4200 -7800 0
-4000 -7800 0
-3800 -7800 0
-3600 -7800 0
-3400 -7800 0
-3200 -7800 0
-3000 -7800 0
-2800 -7800 0
-2600 -7800 0
-2400 -7800 0
-2200 -7800 0
-2000 -7800 0
-1800 -7800 0
-1600 -7800 0
-1400 -7800 0
-1200 -7800 0
-1000 -7800 0
-800 -7800 0
-600 -7800 0
-400 -7800 0
-200 -7800 0
0 -7800 0
200 -7800 0
400 -7800 0
600 -7800 0
800 -7800 0
1000 -7800 0
1200 -7800 0
1400 -7800 0
1600 -7800 0
1800 -7800 0
2000 -7800 0
2200 -7800 0
2400 -7800 0
2600 -7800 0
2800 -7800 0
3000 -7800 0
3200 -7800 0
3400 -7800 0
3600 -7800 0
3800 -7800 0
4000 -7800 0
4200 -7800 0
4400 -7800 0
4600 -7800 0
4800 -7800 0
5000 -7800 0
5200 -7800 0
5400 -7800 0
5600 -7800 0
5800 -7800 0
6000 -7800 0
6200 -7800 0
6400 -7800 0
6600 -7800 0
6800 -7800 0
7000 -7800 0
7200 -7800 0
7400 -7800 0
7600 -7800 0
7800 -7800 0
8000 -7800 0
8200 -7800 0
8400 -7800 0
8600 -7800 0
8800 -7800 0
9000 -7800 0
9200 -7800 0
9400 -7800 0
9600 -7800 0
9800 -7800 0
10000 -7800 0
10200 -7800 0
10400 -7800 0
10600 -7800 0
10800 -7800 0
11000 -7800 0
11200 -7800 0
11400 -7800 0
11600 -7800 0
11800 -7800 0
12000 -7800 0
12200 -7800 0
12400 -7800 0
12600 -7800 0
12800 -7800 0
13000 -7800 0
13200 -7800 0
13400 -7800 0
13600 -7800 0
13800 -7800 0
14000 -7800 0
14200 -7800 0
14400 -7800 0
14600 -7800 0
14800 -7800 0
15000 -7800 0
15200 -7800 0
15400 -7800 0
15600 -7800 0
15800 -7800 0
16000 -7800 0
16200 -7800 0
16400 -7800 0
16600 -7800 0
16800 -7800 0
17000 -7800 0
17200 -7800 0
17400 -7800 0
17600 -7800 0
17800 -7800 0
18000 -7800 0
18200 -7800 0
18400 -7800 0
18600 -7800 0
18800 -7800 0
19000 -7800 0
19200 -7800 0
19400 -7800 0
19600 -7800 0
19800 -7800 0
20000 -7800 0
20200 -7800 0
20400 -7800 0
20600 -7800 0
20800 -7800 0
21000 -7800 0
21200 -7800 0
21400 -7800 0
21600 -7800 0
21800 -7800 0
22000 -7800 0
22200 -7800 0
22400 -7800 0
22600 -7800 0
22800 -7800 0
23000 -7800 0
23200 -7800 0
23400 -7800 0
23600 -7800 0
23800 -7800 0
24000 -7800 0
24200 -7800 0
24400 -7800 0
24600 -7800 0
24800 -7800 0
25000 -7800 0
-25000 -7600 0
-24800 -7600 0
-24600 -7600 0
-24400 -7600 0
-24200 -7600 0
-24000 -7600 0
-23800 -7600 0
-23600 -7600 0
-23400 -7600 0
-23200 -7600 0
-23000 -7600 0
-22800 -7600 0
-22600 -7600 0
-22400 -7600 0
-22200 -7600 0
-22000 -7600 0
-21800 -7600 0
-21600 -7600 0
-21400 -7600 0
-21200 -7600 0
-21000 -7600 0
-20800 -7600 0
-20600 -7600 0
-20400 -7600 0
-20200 -7600 0
-20000 -7600 0
-19800 -7600 0
-19600 -7600 0
-19400 -7600 0
-19200 -7600 0
-19000 -7600 0
-18800 -7600 0
-18600 -7600 0
-18400 -7600 0
-18200 -7600 0
-18000 -7600 0
-17800 -7600 0
-17600 -7600 0
-17400 -7600 0
-17200 -7600 0
-17000 -7600 0
-16800 -7600 0
-16600 -7600 0
-16400 -7600 0
-16200 -7600 0
-16000 -7600 0
-15800 -7600 0
-15600 -7600 0
-15400 -7600 0
-15200 -7600 0
-15000 -7600 0
-14800 -7600 0
-14600 -7600 0
-14400 -7600 0
-14200 -7600 0
-14000 -7600 0
-13800 -7600 0
-13600 -7600 0
-13400 -7600 0
-13200 -7600 0
-13000 -7600 0
-12800 -7600 0
-12600 -7600 0
-12400 -7600 0
-12200 -7600 0
-12000 -7600 0
-11800 -7600 0
-11600 -7600 0
-11400 -7600 0
-11200 -7600 0
-11000 -7600 0
-10800 -7600 0
-10600 -7600 0
-10400 -7600 0
-10200 -7600 0
-10000 -7600 0
-9800 -7600 0
-9600 -7600 0
-9400 -7600 0
-9200 -7600 0
-9000 -7600 0
-8800 -7600 0
-8600 -7600 0
-8400 -7600 0
-8200 -7600 0
-8000 -7600 0
-7800 -7600 0
-7600 -7600 0
-7400 -7600 0
-7200 -7600 0
-7000 -7600 0
-6800 -7600 0
-6600 -7600 0
-6400 -7600 0
-6200 -7600 0
-6000 -7600 0
-5800 -7600 0
-5600 -7600 0
-5400 -7600 0
-5200 -7600 0
-5000 -7600 0
-4800 -7600 0
-4600 -7600 0
-4400 -7600 0
-4200 -7600 0
-4000 -7600 0
-3800 -7600 0
-3600 -7600 0
-3400 -7600 0
-3200 -7600 0
-3000 -7600 0
-2800 -7600 0
-2600 -7600 0
-2400 -7600 0
-2200 -7600 0
-2000 -7600 0
-1800 -7600 0
-1600 -7600 0
-1400 -7600 0
-1200 -7600 0
-1000 -7600 0
-800 -7600 0
-600 -7600 0
-400 -7600 0
-200 -7600 0
0 -7600 0
200 -7600 0
400 -7600 0
600 -7600 0
800 -7600 0
1000 -7600 0
1200 -7600 0
1400 -7600 0
1600 -7600 0
1800 -7600 0
2000 -7600 0
2200 -7600 0
2400 -7600 0
2600 -7600 0
2800 -7600 0
3000 -7600 0
3200 -7600 0
3400 -7600 0
3600 -7600 0
3800 -7600 0
4000 -7600 0
4200 -7600 0
4400 -7600 0
4600 -7600 0
4800 -7600 0
5000 -7600 0
5200 -7600 0
5400 -7600 0
5600 -7600 0
5800 -7600 0
6000 -7600 0
6200 -7600 0
6400 -7600 0
6600 -7600 0
6800 -7600 0
7000 -7600 0
7200 -7600 0
7400 -7600 0
7600 -7600 0
7800 -7600 0
8000 -7600 0
8200 -7600 0
8400 -7600 0
8600 -7600 0
8800 -7600 0
9000 -7600 0
9200 -7600 0
9400 -7600 0
9600 -7600 0
9800 -7600 0
10000 -7600 0
10200 -7600 0
10400 -7600 0
10600 -7600 0
10800 -7600 0
11000 -7600 0
11200 -7600 0
11400 -7600 0
11600 -7600 0
11800 -7600 0
12000 -7600 0
12200 -7600 0
12400 -7600 0
12600 -7600 0
12800 -7600 0
13000 -7600 0
13200 -7600 0
13400 -7600 0
13600 -7600 0
13800 -7600 0
14000 -7600 0
14200 -7600 0
14400 -7600 0
14600 -7600 0
14800 -7600 0
15000 -7600 0
15200 -7600 0
15400 -7600 0
15600 -7600 0
15800 -7600 0
16000 -7600 0
16200 -7600 0
16400 -7600 0
16600 -7600 0
16800 -7600 0
17000 -7600 0
17200 -7600 0
17400 -7600 0
17600 -7600 0
17800 -7600 0
18000 -7600 0
18200 -7600 0
18400 -7600 0
18600 -7600 0
18800 -7600 0
19000 -7600 0
19200 -7600 0
19400 -7600 0
19600 -7600 0
19800 -7600 0
20000 -7600 0
20200 -7600 0
20400 -7600 0
20600 -7600 0
20800 -7600 0
21000 -7600 0
21200 -7600 0
21400 -7600 0
21600 -7600 0
21800 -7600 0
22000 -7600 0
22200 -7600 0
22400 -7600 0
22600 -7600 0
22800 -7600 0
23000 -7600 0
23200 -7600 0
23400 -7600 0
23600 -7600 0
23800 -7600 0
24000 -7600 0
24200 -7600 0
24400 -7600 0
24600 -7600 0
24800 -7600 0
25000 -7600 0
-25000 -7400 0
-24800 -7400 0
-24600 -7400 0
-24400 -7400 0
-24200 -7400 0
-24000 -7400 0
-23800 -7400 0
-23600 -7400 0
-23400 -7400 0
-23200 -7400 0
-23000 -7400 0
-22800 -7400 0
-22600 -7400 0
-22400 -7400 0
-22200 -7400 0
-22000 -7400 0
-21800 -7400 0
-21600 -7400 0
-21400 -7400 0
-21200 -7400 0
-21000 -7400 0
-20800 -7400 0
-20600 -7400 0
-20400 -7400 0
-20200 -7400 0
-20000 -7400 0
-19800 -7400 0
-19600 -7400 0
-19400 -7400 0
-19200 -7400 0
-19000 -7400 0
-18800 -7400 0
-18600 -7400 0
-18400 -7400 0
-18200 -7400 0
-18000 -7400 0
-17800 -7400 0
-17600 -7400 0
-17400 -7400 0
-17200 -7400 0
-17000 -7400 0
-16800 -7400 0
-16600 -7400 0
-16400 -7400 0
-16200 -7400 0
-16000 -7400 0
-15800 -7400 0
-15600 -7400 0
-15400 -7400 0
-15200 -7400 0
-15000 -7400 0
-14800 -7400 0
-14600 -7400 0
-14400 -7400 0
-14200 -7400 0
-14000 -7400 0
-13800 -7400 0
-13600 -7400 0
-13400 -7400 0
-13200 -7400 0
-13000 -7400 0
-12800 -7400 0
-12600 -7400 0
-12400 -7400 0
-12200 -7400 0
-12000 -7400 0
-11800 -7400 0
-11600 -7400 0
-11400 -7400 0
-11200 -7400 0
-11000 -7400 0
-10800 -7400 0
-10600 -7400 0
-10400 -7400 0
-10200 -7400 0
-10000 -7400 0
-9800 -7400 0
-9600 -7400 0
-9400 -7400 0
-9200 -7400 0
-9000 -7400 0
-8800 -7400 0
-8600 -7400 0
-8400 -7400 0
-8200 -7400 0
-8000 -7400 0
-7800 -7400 0
-7600 -7400 0
-7400 -7400 0
-7200 -7400 0
-7000 -7400 0
-6800 -7400 0
-6600 -7400 0
-6400 -7400 0
-6200 -7400 0
-6000 -7400 0
-5800 -7400 0
-5600 -7400 0
-5400 -7400 0
-5200 -7400 0
-5000 -7400 0
-4800 -7400 0
-4600 -7400 0
-4400 -7400 0
-4200 -7400 0
-4000 -7400 0
-3800 -7400 0
-3600 -7400 0
-3400 -7400 0
-3200 -7400 0
-3000 -7400 0
-2800 -7400 0
-2600 -7400 0
-2400 -7400 0
-2200 -7400 0
-2000 -7400 0
-1800 -7400 0
-1600 -7400 0
-1400 -7400 0
-1200 -7400 0
-1000 -7400 0
-800 -7400 0
-600 -7400 0
-400 -7400 0
-200 -7400 0
0 -7400 0
200 -7400 0
400 -7400 0
600 -7400 0
800 -7400 0
1000 -7400 0
1200 -7400 0
1400 -7400 0
1600 -7400 0
1800 -7400 0
2000 -7400 0
2200 -7400 0
2400 -7400 0
2600 -7400 0
2800 -7400 0
3000 -7400 0
3200 -7400 0
3400 -7400 0
3600 -7400 0
3800 -7400 0
4000 -7400 0
4200 -7400 0
4400 -7400 0
4600 -7400 0
4800 -7400 0
5000 -7400 0
5200 -7400 0
5400 -7400 0
5600 -7400 0
5800 -7400 0
6000 -7400 0
6200 -7400 0
6400 -7400 0
6600 -7400 0
6800 -7400 0
7000 -7400 0
7200 -7400 0
7400 -7400 0
7600 -7400 0
7800 -7400 0
8000 -7400 0
8200 -7400 0
8400 -7400 0
8600 -7400 0
8800 -7400 0
9000 -7400 0
9200 -7400 0
9400 -7400 0
9600 -7400 0
9800 -7400 0
10000 -7400 0
10200 -7400 0
10400 -7400 0
10600 -7400 0
10800 -7400 0
11000 -7400 0
11200 -7400 0
11400 -7400 0
11600 -7400 0
11800 -7400 0
12000 -7400 0
12200 -7400 0
12400 -7400 0
12600 -7400 0
12800 -7400 0
13000 -7400 0
13200 -7400 0
13400 -7400 0
13600 -7400 0
13800 -7400 0
14000 -7400 0
14200 -7400 0
14400 -7400 0
14600 -7400 0
14800 -7400 0
15000 -7400 0
15200 -7400 0
15400 -7400 0
15600 -7400 0
15800 -7400 0
16000 -7400 0
16200 -7400 0
16400 -7400 0
16600 -7400 0
16800 -7400 0
17000 -7400 0
17200 -7400 0
17400 -7400 0
17600 -7400 0
17800 -7400 0
18000 -7400 0
18200 -7400 0
18400 -7400 0
18600 -7400 0
18800 -7400 0
19000 -7400 0
19200 -7400 0
19400 -7400 0
19600 -7400 0
19800 -7400 0
20000 -7400 0
20200 -7400 0
20400 -7400 0
20600 -7400 0
20800 -7400 0
21000 -7400 0
21200 -7400 0
21400 -7400 0
21600 -7400 0
21800 -7400 0
22000 -7400 0
22200 -7400 0
22400 -7400 0
22600 -7400 0
22800 -7400 0
23000 -7400 0
23200 -7400 0
23400 -7400 0
23600 -7400 0
23800 -7400 0
24000 -7400 0
24200 -7400 0
24400 -7400 0
24600 -7400 0
24800 -7400 0
25000 -7400 0
-25000 -7200 0
-24800 -7200 0
-24600 -7200 0
-24400 -7200 0
-24200 -7200 0
-24000 -7200 0
-23800 -7200 0
-23600 -7200 0
-23400 -7200 0
-23200 -7200 0
-23000 -7200 0
-22800 -7200 0
-22600 -7200 0
-22400 -7200 0
-22200 -7200 0
-22000 -7200 0
-21800 -7200 0
-21600 -7200 0
-21400 -7200 0
-21200 -7200 0
-21000 -7200 0
-20800 -7200 0
-20600 -7200 0
-20400 -7200 0
-20200 -7200 0
-20000 -7200 0
-19800 -7200 0
-19600 -7200 0
-19400 -7200 0
-19200 -7200 0
-19000 -7200 0
-18800 -7200 0
-18600 -7200 0
-18400 -7200 0
-18200 -7200 0
-18000 -7200 0
-17800 -7200 0
-17600 -7200 0
-17400 -7200 0
-17200 -7200 0
-17000 -7200 0
-16800 -7200 0
-16600 -7200 0
-16400 -7200 0
-16200 -7200 0
-16000 -7200 0
-15800 -7200 0
-15600 -7200 0
-15400 -7200 0
-15200 -7200 0
-15000 -7200 0
-14800 -7200 0
-14600 -7200 0
-14400 -7200 0
-14200 -7200 0
-14000 -7200 0
-13800 -7200 0
-13600 -7200 0
-13400 -7200 0
-13200 -7200 0
-13000 -7200 0
-12800 -7200 0
-12600 -7200 0
-12400 -7200 0
-12200 -7200 0
-12000 -7200 0
-11800 -7200 0
-11600 -7200 0
-11400 -7200 0
-11200 -7200 0
-11000 -7200 0
-10800 -7200 0
-10600 -7200 0
-10400 -7200 0
-10200 -7200 0
-10000 -7200 0
-9800 -7200 0
-9600 -7200 0
-9400 -7200 0
-9200 -7200 0
-9000 -7200 0
-8800 -7200 0
-8600 -7200 0
-8400 -7200 0
-8200 -7200 0
-8000 -7200 0
-7800 -7200 0
-7600 -7200 0
-7400 -7200 0
-7200 -7200 0
-7000 -7200 0
-6800 -7200 0
-6600 -7200 0
-6400 -7200 0
-6200 -7200 0
-6000 -7200 0
-5800 -7200 0
-5600 -7200 0
-5400 -7200 0
-5200 -7200 0
-5000 -7200 0
-4800 -7200 0
-4600 -7200 0
-4400 -7200 0
-4200 -7200 0
-4000 -7200 0
-3800 -7200 0
-3600 -7200 0
-3400 -7200 0
-3200 -7200 0
-3000 -7200 0
-2800 -7200 0
-2600 -7200 0
-2400 -7200 0
-2200 -7200 0
-2000 -7200 0
-1800 -7200 0
-1600 -7200 0
-1400 -7200 0
-1200 -7200 0
-1000 -7200 0
-800 -7200 0
-600 -7200 0
-400 -7200 0
-200 -7200 0
0 -7200 0
200 -7200 0
400 -7200 0
600 -7200 0
800 -7200 0
1000 -7200 0
1200 -7200 0
1400 -7200 0
1600 -7200 0
1800 -7200 0
2000 -7200 0
2200 -7200 0
2400 -7200 0
2600 -7200 0
2800 -7200 0
3000 -7200 0
3200 -7200 0
3400 -7200 0
3600 -7200 0
3800 -7200 0
4000 -7200 0
4200 -7200 0
4400 -7200 0
4600 -7200 0
4800 -7200 0
5000 -7200 0
5200 -7200 0
5400 -7200 0
5600 -7200 0
5800 -7200 0
6000 -7200 0
6200 -7200 0
6400 -7200 0
6600 -7200 0
6800 -7200 0
7000 -7200 0
7200 -7200 0
7400 -7200 0
7600 -7200 0
7800 -7200 0
8000 -7200 0
8200 -7200 0
8400 -7200 0
8600 -7200 0
8800 -7200 0
9000 -7200 0
9200 -7200 0
9400 -7200 0
9600 -7200 0
9800 -7200 0
10000 -7200 0
10200 -7200 0
10400 -7200 0
10600 -7200 0
10800 -7200 0
11000 -7200 0
11200 -7200 0
11400 -7200 0
11600 -7200 0
11800 -7200 0
12000 -7200 0
12200 -7200 0
12400 -7200 0
12600 -7200 0
12800 -7200 0
13000 -7200 0
13200 -7200 0
13400 -7200 0
13600 -7200 0
13800 -7200 0
14000 -7200 0
14200 -7200 0
14400 -7200 0
14600 -7200 0
14800 -7200 0
15000 -7200 0
15200 -7200 0
15400 -7200 0
15600 -7200 0
15800 -7200 0
16000 -7200 0
16200 -7200 0
16400 -7200 0
16600 -7200 0
16800 -7200 0
17000 -7200 0
17200 -7200 0
17400 -7200 0
17600 -7200 0
17800 -7200 0
18000 -7200 0
18200 -7200 0
18400 -7200 0
18600 -7200 0
18800 -7200 0
19000 -7200 0
19200 -7200 0
19400 -7200 0
19600 -7200 0
19800 -7200 0
20000 -7200 0
20200 -7200 0
20400 -7200 0
20600 -7200 0
20800 -7200 0
21000 -7200 0
21200 -7200 0
21400 -7200 0
21600 -7200 0
21800 -7200 0
22000 -7200 0
22200 -7200 0
22400 -7200 0
22600 -7200 0
22800 -7200 0
23000 -7200 0
23200 -7200 0
23400 -7200 0
23600 -7200 0
23800 -7200 0
24000 -7200 0
24200 -7200 0
24400 -7200 0
24600 -7200 0
24800 -7200 0
25000 -7200 0
-25000 -7000 0
-24800 -7000 0
-24600 -7000 0
-24400 -7000 0
-24200 -7000 0
-24000 -7000 0
-23800 -7000 0
-23600 -7000 0
-23400 -7000 0
-23200 -7000 0
-23000 -7000 0
-22800 -7000 0
-22600 -7000 0
-22400 -7000 0
-22200 -7000 0
-22000 -7000 0
-21800 -7000 0
-21600 -7000 0
-21400 -7000 0
-21200 -7000 0
-21000 -7000 0
-20800 -7000 0
-20600 -7000 0
-20400 -7000 0
-20200 -7000 0
-20000 -7000 0
-19800 -7000 0
-19600 -7000 0
-19400 -7000 0
-19200 -7000 0
-19000 -7000 0
-18800 -7000 0
-18600 -7000 0
-18400 -7000 0
-18200 -7000 0
-18000 -7000 0
-17800 -7000 0
-17600 -7000 0
-17400 -7000 0
-17200 -7000 0
-17000 -7000 0
-16800 -7000 0
-16600 -7000 0
-16400 -7000 0
-16200 -7000 0
-16000 -7000 0
-15800 -7000 0
-15600 -7000 0
-15400 -7000 0
-15200 -7000 0
-15000 -7000 0
-14800 -7000 0
-14600 -7000 0
-14400 -7000 0
-14200 -7000 0
-14000 -7000 0
-13800 -7000 0
-13600 -7000 0
-13400 -7000 0
-13200 -7000 0
-13000 -7000 0
-12800 -7000 0
-12600 -7000 0
-12400 -7000 0
-12200 -7000 0
-12000 -7000 0
-11800 -7000 0
-11600 -7000 0
-11400 -7000 0
-11200 -7000 0
-11000 -7000 0
-10800 -7000 0
-10600 -7000 0
-10400 -7000 0
-10200 -7000 0
-10000 -7000 0
-9800 -7000 0
-9600 -7000 0
-9400 -7000 0
-9200 -7000 0
-9000 -7000 0
-8800 -7000 0
-8600 -7000 0
-8400 -7000 0
-8200 -7000 0
-8000 -7000 0
-7800 -7000 0
-7600 -7000 0
-7400 -7000 0
-7200 -7000 0
-7000 -7000 0
-6800 -7000 0
-6600 -7000 0
-6400 -7000 0
-6200 -7000 0
-6000 -7000 0
-5800 -7000 0
-5600 -7000 0
-5400 -7000 0
-5200 -7000 0
-5000 -7000 0
-4800 -7000 0
-4600 -7000 0
-4400 -7000 0
-4200 -7000 0
-4000 -7000 0
-3800 -7000 0
-3600 -7000 0
-3400 -7000 0
-3200 -7000 0
-3000 -7000 0
-2800 -7000 0
-2600 -7000 0
-2400 -7000 0
-2200 -7000 0
-2000 -7000 0
-1800 -7000 0
-1600 -7000 0
-1400 -7000 0
-1200 -7000 0
-1000 -7000 0
-800 -7000 0
-600 -7000 0
-400 -7000 0
-200 -7000 0
0 -7000 0
200 -7000 0
400 -7000 0
600 -7000 0
800 -7000 0
1000 -7000 0
1200 -7000 0
1400 -7000 0
1600 -7000 0
1800 -7000 0
2000 -7000 0
2200 -7000 0
2400 -7000 0
2600 -7000 0
2800 -7000 0
3000 -7000 0
3200 -7000 0
3400 -7000 0
3600 -7000 0
3800 -7000 0
4000 -7000 0
4200 -7000 0
4400 -7000 0
4600 -7000 0
4800 -7000 0
5000 -7000 0
5200 -7000 0
5400 -7000 0
5600 -7000 0
5800 -7000 0
6000 -7000 0
6200 -7000 0
6400 -7000 0
6600 -7000 0
6800 -7000 0
7000 -7000 0
7200 -7000 0
7400 -7000 0
7600 -7000 0
7800 -7000 0
8000 -7000 0
8200 -7000 0
8400 -7000 0
8600 -7000 0
8800 -7000 0
9000 -7000 0
9200 -7000 0
9400 -7000 0
9600 -7000 0
9800 -7000 0
10000 -7000 0
10200 -7000 0
10400 -7000 0
10600 -7000 0
10800 -7000 0
11000 -7000 0
11200 -7000 0
11400 -7000 0
11600 -7000 0
11800 -7000 0
12000 -7000 0
12200 -7000 0
12400 -7000 0
12600 -7000 0
12800 -7000 0
13000 -7000 0
13200 -7000 0
13400 -7000 0
13600 -7000 0
13800 -7000 0
14000 -7000 0
14200 -7000 0
14400 -7000 0
14600 -7000 0
14800 -7000 0
15000 -7000 0
15200 -7000 0
15400 -7000 0
15600 -7000 0
15800 -7000 0
16000 -7000 0
16200 -7000 0
16400 -7000 0
16600 -7000 0
16800 -7000 0
17000 -7000 0
17200 -7000 0
17400 -7000 0
17600 -7000 0
17800 -7000 0
18000 -7000 0
18200 -7000 0
18400 -7000 0
18600 -7000 0
18800 -7000 0
19000 -7000 0
19200 -7000 0
19400 -7000 0
19600 -7000 0
19800 -7000 0
20000 -7000 0
20200 -7000 0
20400 -7000 0
20600 -7000 0
20800 -7000 0
21000 -7000 0
21200 -7000 0
21400 -7000 0
21600 -7000 0
21800 -7000 0
22000 -7000 0
22200 -7000 0
22400 -7000 0
22600 -7000 0
22800 -7000 0
23000 -7000 0
23200 -7000 0
23400 -7000 0
23600 -7000 0
23800 -7000 0
24000 -7000 0
24200 -7000 0
24400 -7000 0
24600 -7000 0
24800 -7000 0
25000 -7000 0
-25000 -6800 0
-24800 -6800 0
-24600 -6800 0
-24400 -6800 0
-24200 -6800 0
-24000 -6800 0
-23800 -6800 0
-23600 -6800 0
-23400 -6800 0
-23200 -6800 0
-23000 -6800 0
-22800 -6800 0
-22600 -6800 0
-22400 -6800 0
-22200 -6800 0
-22000 -6800 0
-21800 -6800 0
-21600 -6800 0
-21400 -6800 0
-21200 -6800 0
-21000 -6800 0
-20800 -6800 0
-20600 -6800 0
-20400 -6800 0
-20200 -6800 0
-20000 -6800 0
-19800 -6800 0
-19600 -6800 0
-19400 -6800 0
-19200 -6800 0
-19000 -6800 0
-18800 -6800 0
-18600 -6800 0
-18400 -6800 0
-18200 -6800 0
-18000 -6800 0
-17800 -6800 0
-17600 -6800 0
-17400 -6800 0
-17200 -6800 0
-17000 -6800 0
-16800 -6800 0
-16600 -6800 0
-16400 -6800 0
-16200 -6800 0
-16000 -6800 0
-15800 -6800 0
-15600 -6800 0
-15400 -6800 0
-15200 -6800 0
-15000 -6800 0
-14800 -6800 0
-14600 -6800 0
-14400 -6800 0
-14200 -6800 0
-14000 -6800 0
-13800 -6800 0
-13600 -6800 0
-13400 -6800 0
-13200 -6800 0
-13000 -6800 0
-12800 -6800 0
-12600 -6800 0
-12400 -6800 0
-12200 -6800 0
-12000 -6800 0
-11800 -6800 0
-11600 -6800 0
-11400 -6800 0
-11200 -6800 0
-11000 -6800 0
-10800 -6800 0
-10600 -6800 0
-10400 -6800 0
-10200 -6800 0
-10000 -6800 0
-9800 -6800 0
-9600 -6800 0
-9400 -6800 0
-9200 -6800 0
-9000 -6800 0
-8800 -6800 0
-8600 -6800 0
-8400 -6800 0
-8200 -6800 0
-8000 -6800 0
-7800 -6800 0
-7600 -6800 0
-7400 -6800 0
-7200 -6800 0
-7000 -6800 0
-6800 -6800 0
-6600 -6800 0
-6400 -6800 0
-6200 -6800 0
-6000 -6800 0
-5800 -6800 0
-5600 -6800 0
-5400 -6800 0
-5200 -6800 0
-5000 -6800 0
-4800 -6800 0
-4600 -6800 0
-4400 -6800 0
-4200 -6800 0
-4000 -6800 0
-3800 -6800 0
-3600 -6800 0
-3400 -6800 0
-3200 -6800 0
-3000 -6800 0
-2800 -6800 0
-2600 -6800 0
-2400 -6800 0
-2200 -6800 0
-2000 -6800 0
-1800 -6800 0
-1600 -6800 0
-1400 -6800 0
-1200 -6800 0
-1000 -6800 0
-800 -6800 0
-600 -6800 0
-400 -6800 0
-200 -6800 0
0 -6800 0
200 -6800 0
400 -6800 0
600 -6800 0
800 -6800 0
1000 -6800 0
1200 -6800 0
1400 -6800 0
1600 -6800 0
1800 -6800 0
2000 -6800 0
2200 -6800 0
2400 -6800 0
2600 -6800 0
2800 -6800 0
3000 -6800 0
3200 -6800 0
3400 -6800 0
3600 -6800 0
3800 -6800 0
4000 -6800 0
4200 -6800 0
4400 -6800 0
4600 -6800 0
4800 -6800 0
5000 -6800 0
5200 -6800 0
5400 -6800 0
5600 -6800 0
5800 -6800 0
6000 -6800 0
6200 -6800 0
6400 -6800 0
6600 -6800 0
6800 -6800 0
7000 -6800 0
7200 -6800 0
7400 -6800 0
7600 -6800 0
7800 -6800 0
8000 -6800 0
8200 -6800 0
8400 -6800 0
8600 -6800 0
8800 -6800 0
9000 -6800 0
9200 -6800 0
9400 -6800 0
9600 -6800 0
9800 -6800 0
10000 -6800 0
10200 -6800 0
10400 -6800 0
10600 -6800 0
10800 -6800 0
11000 -6800 0
11200 -6800 0
11400 -6800 0
11600 -6800 0
11800 -6800 0
12000 -6800 0
12200 -6800 0
12400 -6800 0
12600 -6800 0
12800 -6800 0
13000 -6800 0
13200 -6800 0
13400 -6800 0
13600 -6800 0
13800 -6800 0
14000 -6800 0
14200 -6800 0
14400 -6800 0
14600 -6800 0
14800 -6800 0
15000 -6800 0
15200 -6800 0
15400 -6800 0
15600 -6800 0
15800 -6800 0
16000 -6800 0
16200 -6800 0
16400 -6800 0
16600 -6800 0
16800 -6800 0
17000 -6800 0
17200 -6800 0
17400 -6800 0
17600 -6800 0
17800 -6800 0
18000 -6800 0
18200 -6800 0
18400 -6800 0
18600 -6800 0
18800 -6800 0
19000 -6800 0
19200 -6800 0
19400 -6800 0
19600 -6800 0
19800 -6800 0
20000 -6800 0
20200 -6800 0
20400 -6800 0
20600 -6800 0
20800 -6800 0
21000 -6800 0
21200 -6800 0
21400 -6800 0
21600 -6800 0
21800 -6800 0
22000 -6800 0
22200 -6800 0
22400 -6800 0
22600 -6800 0
22800 -6800 0
23000 -6800 0
23200 -6800 0
23400 -6800 0
23600 -6800 0
23800 -6800 0
24000 -6800 0
24200 -6800 0
24400 -6800 0
24600 -6800 0
24800 -6800 0
25000 -6800 0
-25000 -6600 0
-24800 -6600 0
-24600 -6600 0
-24400 -6600 0
-24200 -6600 0
-24000 -6600 0
-23800 -6600 0
-23600 -6600 0
-23400 -6600 0
-23200 -6600 0
-23000 -6600 0
-22800 -6600 0
-22600 -6600 0
-22400 -6600 0
-22200 -6600 0
-22000 -6600 0
-21800 -6600 0
-21600 -6600 0
-21400 -6600 0
-21200 -6600 0
-21000 -6600 0
-20800 -6600 0
-20600 -6600 0
-20400 -6600 0
-20200 -6600 0
-20000 -6600 0
-19800 -6600 0
-19600 -6600 0
-19400 -6600 0
-19200 -6600 0
-19000 -6600 0
-18800 -6600 0
-18600 -6600 0
-18400 -6600 0
-18200 -6600 0
-18000 -6600 0
-17800 -6600 0
-17600 -6600 0
-17400 -6600 0
-17200 -6600 0
-17000 -6600 0
-16800 -6600 0
-16600 -6600 0
-16400 -6600 0
-16200 -6600 0
-16000 -6600 0
-15800 -6600 0
-15600 -6600 0
-15400 -6600 0
-15200 -6600 0
-15000 -6600 0
-14800 -6600 0
-14600 -6600 0
-14400 -6600 0
-14200 -6600 0
-14000 -6600 0
-13800 -6600 0
-13600 -6600 0
-13400 -6600 0
-13200 -6600 0
-13000 -6600 0
-12800 -6600 0
-12600 -6600 0
-12400 -6600 0
-12200 -6600 0
-12000 -6600 0
-11800 -6600 0
-11600 -6600 0
-11400 -6600 0
-11200 -6600 0
-11000 -6600 0
-10800 -6600 0
-10600 -6600 0
-10400 -6600 0
-10200 -6600 0
-10000 -6600 0
-9800 -6600 0
-9600 -6600 0
-9400 -6600 0
-9200 -6600 0
-9000 -6600 0
-8800 -6600 0
-8600 -6600 0
-8400 -6600 0
-8200 -6600 0
-8000 -6600 0
-7800 -6600 0
-7600 -6600 0
-7400 -6600 0
-7200 -6600 0
-7000 -6600 0
-6800 -6600 0
-6600 -6600 0
-6400 -6600 0
-6200 -6600 0
-6000 -6600 0
-5800 -6600 0
-5600 -6600 0
-5400 -6600 0
-5200 -6600 0
-5000 -6600 0
-4800 -6600 0
-4600 -6600 0
-4400 -6600 0
-4200 -6600 0
-4000 -6600 0
-3800 -6600 0
-3600 -6600 0
-3400 -6600 0
-3200 -6600 0
-3000 -6600 0
-2800 -6600 0
-2600 -6600 0
-2400 -6600 0
-2200 -6600 0
-2000 -6600 0
-1800 -6600 0
-1600 -6600 0
-1400 -6600 0
-1200 -6600 0
-1000 -6600 0
-800 -6600 0
-600 -6600 0
-400 -6600 0
-200 -6600 0
0 -6600 0
200 -6600 0
400 -6600 0
600 -6600 0
800 -6600 0
1000 -6600 0
1200 -6600 0
1400 -6600 0
1600 -6600 0
1800 -6600 0
2000 -6600 0
2200 -6600 0
2400 -6600 0
2600 -6600 0
2800 -6600 0
3000 -6600 0
3200 -6600 0
3400 -6600 0
3600 -6600 0
3800 -6600 0
4000 -6600 0
4200 -6600 0
4400 -6600 0
4600 -6600 0
4800 -6600 0
5000 -6600 0
5200 -6600 0
5400 -6600 0
5600 -6600 0
5800 -6600 0
6000 -6600 0
6200 -6600 0
6400 -6600 0
6600 -6600 0
6800 -6600 0
7000 -6600 0
7200 -6600 0
7400 -6600 0
7600 -6600 0
7800 -6600 0
8000 -6600 0
8200 -6600 0
8400 -6600 0
8600 -6600 0
8800 -6600 0
9000 -6600 0
9200 -6600 0
9400 -6600 0
9600 -6600 0
9800 -6600 0
10000 -6600 0
10200 -6600 0
10400 -6600 0
10600 -6600 0
10800 -6600 0
11000 -6600 0
11200 -6600 0
11400 -6600 0
11600 -6600 0
11800 -6600 0
12000 -6600 0
12200 -6600 0
12400 -6600 0
12600 -6600 0
12800 -6600 0
13000 -6600 0
13200 -6600 0
13400 -6600 0
13600 -6600 0
13800 -6600 0
14000 -6600 0
14200 -6600 0
14400 -6600 0
14600 -6600 0
14800 -6600 0
15000 -6600 0
15200 -6600 0
15400 -6600 0
15600 -6600 0
15800 -6600 0
16000 -6600 0
16200 -6600 0
16400 -6600 0
16600 -6600 0
16800 -6600 0
17000 -6600 0
17200 -6600 0
17400 -6600 0
17600 -6600 0
17800 -6600 0
18000 -6600 0
18200 -6600 0
18400 -6600 0
18600 -6600 0
18800 -6600 0
19000 -6600 0
19200 -6600 0
19400 -6600 0
19600 -6600 0
19800 -6600 0
20000 -6600 0
20200 -6600 0
20400 -6600 0
20600 -6600 0
20800 -6600 0
21000 -6600 0
21200 -6600 0
21400 -6600 0
21600 -6600 0
21800 -6600 0
22000 -6600 0
22200 -6600 0
22400 -6600 0
22600 -6600 0
22800 -6600 0
23000 -6600 0
23200 -6600 0
23400 -6600 0
23600 -6600 0
23800 -6600 0
24000 -6600 0
24200 -6600 0
24400 -6600 0
24600 -6600 0
24800 -6600 0
25000 -6600 0
-25000 -6400 0
-24800 -6400 0
-24600 -6400 0
-24400 -6400 0
-24200 -6400 0
-24000 -6400 0
-23800 -6400 0
-23600 -6400 0
-23400 -6400 0
-23200 -6400 0
-23000 -6400 0
-22800 -6400 0
-22600 -6400 0
-22400 -6400 0
-22200 -6400 0
-22000 -6400 0
-21800 -6400 0
-21600 -6400 0
-21400 -6400 0
-21200 -6400 0
-21000 -6400 0
-20800 -6400 0
-20600 -6400 0
-20400 -6400 0
-20200 -6400 0
-20000 -6400 0
-19800 -6400 0
-19600 -6400 0
-19400 -6400 0
-19200 -6400 0
-19000 -6400 0
-18800 -6400 0
-18600 -6400 0
-18400 -6400 0
-18200 -6400 0
-18000 -6400 0
-17800 -6400 0
-17600 -6400 0
-17400 -6400 0
-17200 -6400 0
-17000 -6400 0
-16800 -6400 0
-16600 -6400 0
-16400 -6400 0
-16200 -6400 0
-16000 -6400 0
-15800 -6400 0
-15600 -6400 0
-15400 -6400 0
-15200 -6400 0
-15000 -6400 0
-14800 -6400 0
-14600 -6400 0
-14400 -6400 0
-14200 -6400 0
-14000 -6400 0
-13800 -6400 0
-13600 -6400 0
-13400 -6400 0
-13200 -6400 0
-13000 -6400 0
-12800 -6400 0
-12600 -6400 0
-12400 -6400 0
-12200 -6400 0
-12000 -6400 0
-11800 -6400 0
-11600 -6400 0
-11400 -6400 0
-11200 -6400 0
-11000 -6400 0
-10800 -6400 0
-10600 -6400 0
-10400 -6400 0
-10200 -6400 0
-10000 -6400 0
-9800 -6400 0
-9600 -6400 0
-9400 -6400 0
-9200 -6400 0
-9000 -6400 0
-8800 -6400 0
-8600 -6400 0
-8400 -6400 0
-8200 -6400 0
-8000 -6400 0
-7800 -6400 0
-7600 -6400 0
-7400 -6400 0
-7200 -6400 0
-7000 -6400 0
-6800 -6400 0
-6600 -6400 0
-6400 -6400 0
-6200 -6400 0
-6000 -6400 0
-5800 -6400 0
-5600 -6400 0
-5400 -6400 0
-5200 -6400 0
-5000 -6400 0
-4800 -6400 0
-4600 -6400 0
-4400 -6400 0
-4200 -6400 0
-4000 -6400 0
-3800 -6400 0
-3600 -6400 0
-3400 -6400 0
-3200 -6400 0
-3000 -6400 0
-2800 -6400 0
-2600 -6400 0
-2400 -6400 0
-2200 -6400 0
-2000 -6400 0
-1800 -6400 0
-1600 -6400 0
-1400 -6400 0
-1200 -6400 0
-1000 -6400 0
-800 -6400 0
-600 -6400 0
-400 -6400 0
-200 -6400 0
0 -6400 0
200 -6400 0
400 -6400 0
600 -6400 0
800 -6400 0
1000 -6400 0
1200 -6400 0
1400 -6400 0
1600 -6400 0
1800 -6400 0
2000 -6400 0
2200 -6400 0
2400 -6400 0
2600 -6400 0
2800 -6400 0
3000 -6400 0
3200 -6400 0
3400 -6400 0
3600 -6400 0
3800 -6400 0
4000 -6400 0
4200 -6400 0
4400 -6400 0
4600 -6400 0
4800 -6400 0
5000 -6400 0
5200 -6400 0
5400 -6400 0
5600 -6400 0
5800 -6400 0
6000 -6400 0
6200 -6400 0
6400 -6400 0
6600 -6400 0
6800 -6400 0
7000 -6400 0
7200 -6400 0
7400 -6400 0
7600 -6400 0
7800 -6400 0
8000 -6400 0
8200 -6400 0
8400 -6400 0
8600 -6400 0
8800 -6400 0
9000 -6400 0
9200 -6400 0
9400 -6400 0
9600 -6400 0
9800 -6400 0
10000 -6400 0
10200 -6400 0
10400 -6400 0
10600 -6400 0
10800 -6400 0
11000 -6400 0
11200 -6400 0
11400 -6400 0
11600 -6400 0
11800 -6400 0
12000 -6400 0
12200 -6400 0
12400 -6400 0
12600 -6400 0
12800 -6400 0
13000 -6400 0
13200 -6400 0
13400 -6400 0
13600 -6400 0
13800 -6400 0
14000 -6400 0
14200 -6400 0
14400 -6400 0
14600 -6400 0
14800 -6400 0
15000 -6400 0
15200 -6400 0
15400 -6400 0
15600 -6400 0
15800 -6400 0
16000 -6400 0
16200 -6400 0
16400 -6400 0
16600 -6400 0
16800 -6400 0
17000 -6400 0
17200 -6400 0
17400 -6400 0
17600 -6400 0
17800 -6400 0
18000 -6400 0
18200 -6400 0
18400 -6400 0
18600 -6400 0
18800 -6400 0
19000 -6400 0
19200 -6400 0
19400 -6400 0
19600 -6400 0
19800 -6400 0
20000 -6400 0
20200 -6400 0
20400 -6400 0
20600 -6400 0
20800 -6400 0
21000 -6400 0
21200 -6400 0
21400 -6400 0
21600 -6400 0
21800 -6400 0
22000 -6400 0
22200 -6400 0
22400 -6400 0
22600 -6400 0
22800 -6400 0
23000 -6400 0
23200 -6400 0
23400 -6400 0
23600 -6400 0
23800 -6400 0
24000 -6400 0
24200 -6400 0
24400 -6400 0
24600 -6400 0
24800 -6400 0
25000 -6400 0
-25000 -6200 0
-24800 -6200 0
-24600 -6200 0
-24400 -6200 0
-24200 -6200 0
-24000 -6200 0
-23800 -6200 0
-23600 -6200 0
-23400 -6200 0
-23200 -6200 0
-23000 -6200 0
-22800 -6200 0
-22600 -6200 0
-22400 -6200 0
-22200 -6200 0
-22000 -6200 0
-21800 -6200 0
-21600 -6200 0
-21400 -6200 0
-21200 -6200 0
-21000 -6200 0
-20800 -6200 0
-20600 -6200 0
-20400 -6200 0
-20200 -6200 0
-20000 -6200 0
-19800 -6200 0
-19600 -6200 0
-19400 -6200 0
-19200 -6200 0
-19000 -6200 0
-18800 -6200 0
-18600 -6200 0
-18400 -6200 0
-18200 -6200 0
-18000 -6200 0
-17800 -6200 0
-17600 -6200 0
-17400 -6200 0
-17200 -6200 0
-17000 -6200 0
-16800 -6200 0
-16600 -6200 0
-16400 -6200 0
-16200 -6200 0
-16000 -6200 0
-15800 -6200 0
-15600 -6200 0
-15400 -6200 0
-15200 -6200 0
-15000 -6200 0
-14800 -6200 0
-14600 -6200 0
-14400 -6200 0
-14200 -6200 0
-14000 -6200 0
-13800 -6200 0
-13600 -6200 0
-13400 -6200 0
-13200 -6200 0
-13000 -6200 0
-12800 -6200 0
-12600 -6200 0
-12400 -6200 0
-12200 -6200 0
-12000 -6200 0
-11800 -6200 0
-11600 -6200 0
-11400 -6200 0
-11200 -6200 0
-11000 -6200 0
-10800 -6200 0
-10600 -6200 0
-10400 -6200 0
-10200 -6200 0
-10000 -6200 0
-9800 -6200 0
-9600 -6200 0
-9400 -6200 0
-9200 -6200 0
-9000 -6200 0
-8800 -6200 0
-8600 -6200 0
-8400 -6200 0
-8200 -6200 0
-8000 -6200 0
-7800 -6200 0
-7600 -6200 0
-7400 -6200 0
-7200 -6200 0
-7000 -6200 0
-6800 -6200 0
-6600 -6200 0
-6400 -6200 0
-6200 -6200 0
-6000 -6200 0
-5800 -6200 0
-5600 -6200 0
-5400 -6200 0
-5200 -6200 0
-5000 -6200 0
-4800 -6200 0
-4600 -6200 0
-4400 -6200 0
-4200 -6200 0
-4000 -6200 0
-3800 -6200 0
-3600 -6200 0
-3400 -6200 0
-3200 -6200 0
-3000 -6200 0
-2800 -6200 0
-2600 -6200 0
-2400 -6200 0
-2200 -6200 0
-2000 -6200 0
-1800 -6200 0
-1600 -6200 0
-1400 -6200 0
-1200 -6200 0
-1000 -6200 0
-800 -6200 0
-600 -6200 0
-400 -6200 0
-200 -6200 0
0 -6200 0
200 -6200 0
400 -6200 0
600 -6200 0
800 -6200 0
1000 -6200 0
1200 -6200 0
1400 -6200 0
1600 -6200 0
1800 -6200 0
2000 -6200 0
2200 -6200 0
2400 -6200 0
2600 -6200 0
2800 -6200 0
3000 -6200 0
3200 -6200 0
3400 -6200 0
3600 -6200 0
3800 -6200 0
4000 -6200 0
4200 -6200 0
4400 -6200 0
4600 -6200 0
4800 -6200 0
5000 -6200 0
5200 -6200 0
5400 -6200 0
5600 -6200 0
5800 -6200 0
6000 -6200 0
6200 -6200 0
6400 -6200 0
6600 -6200 0
6800 -6200 0
7000 -6200 0
7200 -6200 0
7400 -6200 0
7600 -6200 0
7800 -6200 0
8000 -6200 0
8200 -6200 0
8400 -6200 0
8600 -6200 0
8800 -6200 0
9000 -6200 0
9200 -6200 0
9400 -6200 0
9600 -6200 0
9800 -6200 0
10000 -6200 0
10200 -6200 0
10400 -6200 0
10600 -6200 0
10800 -6200 0
11000 -6200 0
11200 -6200 0
11400 -6200 0
11600 -6200 0
11800 -6200 0
12000 -6200 0
12200 -6200 0
12400 -6200 0
12600 -6200 0
12800 -6200 0
13000 -6200 0
13200 -6200 0
13400 -6200 0
13600 -6200 0
13800 -6200 0
14000 -6200 0
14200 -6200 0
14400 -6200 0
14600 -6200 0
14800 -6200 0
15000 -6200 0
15200 -6200 0
15400 -6200 0
15600 -6200 0
15800 -6200 0
16000 -6200 0
16200 -6200 0
16400 -6200 0
16600 -6200 0
16800 -6200 0
17000 -6200 0
17200 -6200 0
17400 -6200 0
17600 -6200 0
17800 -6200 0
18000 -6200 0
18200 -6200 0
18400 -6200 0
18600 -6200 0
18800 -6200 0
19000 -6200 0
19200 -6200 0
19400 -6200 0
19600 -6200 0
19800 -6200 0
20000 -6200 0
20200 -6200 0
20400 -6200 0
20600 -6200 0
20800 -6200 0
21000 -6200 0
21200 -6200 0
21400 -6200 0
21600 -6200 0
21800 -6200 0
22000 -6200 0
22200 -6200 0
22400 -6200 0
22600 -6200 0
22800 -6200 0
23000 -6200 0
23200 -6200 0
23400 -6200 0
23600 -6200 0
23800 -6200 0
24000 -6200 0
24200 -6200 0
24400 -6200 0
24600 -6200 0
24800 -6200 0
25000 -6200 0
-25000 -6000 0
-24800 -6000 0
-24600 -6000 0
-24400 -6000 0
-24200 -6000 0
-24000 -6000 0
-23800 -6000 0
-23600 -6000 0
-23400 -6000 0
-23200 -6000 0
-23000 -6000 0
-22800 -6000 0
-22600 -6000 0
-22400 -6000 0
-22200 -6000 0
-22000 -6000 0
-21800 -6000 0
-21600 -6000 0
-21400 -6000 0
-21200 -6000 0
-21000 -6000 0
-20800 -6000 0
-20600 -6000 0
-20400 -6000 0
-20200 -6000 0
-20000 -6000 0
-19800 -6000 0
-19600 -6000 0
-19400 -6000 0
-19200 -6000 0
-19000 -6000 0
-18800 -6000 0
-18600 -6000 0
-18400 -6000 0
-18200 -6000 0
-18000 -6000 0
-17800 -6000 0
-17600 -6000 0
-17400 -6000 0
-17200 -6000 0
-17000 -6000 0
-16800 -6000 0
-16600 -6000 0
-16400 -6000 0
-16200 -6000 0
-16000 -6000 0
-15800 -6000 0
-15600 -6000 0
-15400 -6000 0
-15200 -6000 0
-15000 -6000 0
-14800 -6000 0
-14600 -6000 0
-14400 -6000 0
-14200 -6000 0
-14000 -6000 0
-13800 -6000 0
-13600 -6000 0
-13400 -6000 0
-13200 -6000 0
-13000 -6000 0
-12800 -6000 0
-12600 -6000 0
-12400 -6000 0
-12200 -6000 0
-12000 -6000 0
-11800 -6000 0
-11600 -6000 0
-11400 -6000 0
-11200 -6000 0
-11000 -6000 0
-10800 -6000 0
-10600 -6000 0
-10400 -6000 0
-10200 -6000 0
-10000 -6000 0
-9800 -6000 0
-9600 -6000 0
-9400 -6000 0
-9200 -6000 0
-9000 -6000 0
-8800 -6000 0
-8600 -6000 0
-8400 -6000 0
-8200 -6000 0
-8000 -6000 0
-7800 -6000 0
-7600 -6000 0
-7400 -6000 0
-7200 -6000 0
-7000 -6000 0
-6800 -6000 0
-6600 -6000 0
-6400 -6000 0
-6200 -6000 0
-6000 -6000 0
-5800 -6000 0
-5600 -6000 0
-5400 -6000 0
-5200 -6000 0
-5000 -6000 0
-4800 -6000 0
-4600 -6000 0
-4400 -6000 0
-4200 -6000 0
-4000 -6000 0
-3800 -6000 0
-3600 -6000 0
-3400 -6000 0
-3200 -6000 0
-3000 -6000 0
-2800 -6000 0
-2600 -6000 0
-2400 -6000 0
-2200 -6000 0
-2000 -6000 0
-1800 -6000 0
-1600 -6000 0
-1400 -6000 0
-1200 -6000 0
-1000 -6000 0
-800 -6000 0
-600 -6000 0
-400 -6000 0
-200 -6000 0
0 -6000 0
200 -6000 0
400 -6000 0
600 -6000 0
800 -6000 0
1000 -6000 0
1200 -6000 0
1400 -6000 0
1600 -6000 0
1800 -6000 0
2000 -6000 0
2200 -6000 0
2400 -6000 0
2600 -6000 0
2800 -6000 0
3000 -6000 0
3200 -6000 0
3400 -6000 0
3600 -6000 0
3800 -6000 0
4000 -6000 0
4200 -6000 0
4400 -6000 0
4600 -6000 0
4800 -6000 0
5000 -6000 0
5200 -6000 0
5400 -6000 0
5600 -6000 0
5800 -6000 0
6000 -6000 0
6200 -6000 0
6400 -6000 0
6600 -6000 0
6800 -6000 0
7000 -6000 0
7200 -6000 0
7400 -6000 0
7600 -6000 0
7800 -6000 0
8000 -6000 0
8200 -6000 0
8400 -6000 0
8600 -6000 0
8800 -6000 0
9000 -6000 0
9200 -6000 0
9400 -6000 0
9600 -6000 0
9800 -6000 0
10000 -6000 0
10200 -6000 0
10400 -6000 0
10600 -6000 0
10800 -6000 0
11000 -6000 0
11200 -6000 0
11400 -6000 0
11600 -6000 0
11800 -6000 0
12000 -6000 0
12200 -6000 0
12400 -6000 0
12600 -6000 0
12800 -6000 0
13000 -6000 0
13200 -6000 0
13400 -6000 0
13600 -6000 0
13800 -6000 0
14000 -6000 0
14200 -6000 0
14400 -6000 0
14600 -6000 0
14800 -6000 0
15000 -6000 0
15200 -6000 0
15400 -6000 0
15600 -6000 0
15800 -6000 0
16000 -6000 0
16200 -6000 0
16400 -6000 0
16600 -6000 0
16800 -6000 0
17000 -6000 0
17200 -6000 0
17400 -6000 0
17600 -6000 0
17800 -6000 0
18000 -6000 0
18200 -6000 0
18400 -6000 0
18600 -6000 0
18800 -6000 0
19000 -6000 0
19200 -6000 0
19400 -6000 0
19600 -6000 0
19800 -6000 0
20000 -6000 0
20200 -6000 0
20400 -6000 0
20600 -6000 0
20800 -6000 0
21000 -6000 0
21200 -6000 0
21400 -6000 0
21600 -6000 0
21800 -6000 0
22000 -6000 0
22200 -6000 0
22400 -6000 0
22600 -6000 0
22800 -6000 0
23000 -6000 0
23200 -6000 0
23400 -6000 0
23600 -6000 0
23800 -6000 0
24000 -6000 0
24200 -6000 0
24400 -6000 0
24600 -6000 0
24800 -6000 0
25000 -6000 0
-25000 -5800 0
-24800 -5800 0
-24600 -5800 0
-24400 -5800 0
-24200 -5800 0
-24000 -5800 0
-23800 -5800 0
-23600 -5800 0
-23400 -5800 0
-23200 -5800 0
-23000 -5800 0
-22800 -5800 0
-22600 -5800 0
-22400 -5800 0
-22200 -5800 0
-22000 -5800 0
-21800 -5800 0
-21600 -5800 0
-21400 -5800 0
-21200 -5800 0
-21000 -5800 0
-20800 -5800 0
-20600 -5800 0
-20400 -5800 0
-20200 -5800 0
-20000 -5800 0
-19800 -5800 0
-19600 -5800 0
-19400 -5800 0
-19200 -5800 0
-19000 -5800 0
-18800 -5800 0
-18600 -5800 0
-18400 -5800 0
-18200 -5800 0
-18000 -5800 0
-17800 -5800 0
-17600 -5800 0
-17400 -5800 0
-17200 -5800 0
-17000 -5800 0
-16800 -5800 0
-16600 -5800 0
-16400 -5800 0
-16200 -5800 0
-16000 -5800 0
-15800 -5800 0
-15600 -5800 0
-15400 -5800 0
-15200 -5800 0
-15000 -5800 0
-14800 -5800 0
-14600 -5800 0
-14400 -5800 0
-14200 -5800 0
-14000 -5800 0
-13800 -5800 0
-13600 -5800 0
-13400 -5800 0
-13200 -5800 0
-13000 -5800 0
-12800 -5800 0
-12600 -5800 0
-12400 -5800 0
-12200 -5800 0
-12000 -5800 0
-11800 -5800 0
-11600 -5800 0
-11400 -5800 0
-11200 -5800 0
-11000 -5800 0
-10800 -5800 0
-10600 -5800 0
-10400 -5800 0
-10200 -5800 0
-10000 -5800 0
-9800 -5800 0
-9600 -5800 0
-9400 -5800 0
-9200 -5800 0
-9000 -5800 0
-8800 -5800 0
-8600 -5800 0
-8400 -5800 0
-8200 -5800 0
-8000 -5800 0
-7800 -5800 0
-7600 -5800 0
-7400 -5800 0
-7200 -5800 0
-7000 -5800 0
-6800 -5800 0
-6600 -5800 0
-6400 -5800 0
-6200 -5800 0
-6000 -5800 0
-5800 -5800 0
-5600 -5800 0
-5400 -5800 0
-5200 -5800 0
-5000 -5800 0
-4800 -5800 0
-4600 -5800 0
-4400 -5800 0
-4200 -5800 0
-4000 -5800 0
-3800 -5800 0
-3600 -5800 0
-3400 -5800 0
-3200 -5800 0
-3000 -5800 0
-2800 -5800 0
-2600 -5800 0
-2400 -5800 0
-2200 -5800 0
-2000 -5800 0
-1800 -5800 0
-1600 -5800 0
-1400 -5800 0
-1200 -5800 0
-1000 -5800 0
-800 -5800 0
-600 -5800 0
-400 -5800 0
-200 -5800 0
0 -5800 0
200 -5800 0
400 -5800 0
600 -5800 0
800 -5800 0
1000 -5800 0
1200 -5800 0
1400 -5800 0
1600 -5800 0
1800 -5800 0
2000 -5800 0
2200 -5800 0
2400 -5800 0
2600 -5800 0
2800 -5800 0
3000 -5800 0
3200 -5800 0
3400 -5800 0
3600 -5800 0
3800 -5800 0
4000 -5800 0
4200 -5800 0
4400 -5800 0
4600 -5800 0
4800 -5800 0
5000 -5800 0
5200 -5800 0
5400 -5800 0
5600 -5800 0
5800 -5800 0
6000 -5800 0
6200 -5800 0
6400 -5800 0
6600 -5800 0
6800 -5800 0
7000 -5800 0
7200 -5800 0
7400 -5800 0
7600 -5800 0
7800 -5800 0
8000 -5800 0
8200 -5800 0
8400 -5800 0
8600 -5800 0
8800 -5800 0
9000 -5800 0
9200 -5800 0
9400 -5800 0
9600 -5800 0
9800 -5800 0
10000 -5800 0
10200 -5800 0
10400 -5800 0
10600 -5800 0
10800 -5800 0
11000 -5800 0
11200 -5800 0
11400 -5800 0
11600 -5800 0
11800 -5800 0
12000 -5800 0
12200 -5800 0
12400 -5800 0
12600 -5800 0
12800 -5800 0
13000 -5800 0
13200 -5800 0
13400 -5800 0
13600 -5800 0
13800 -5800 0
14000 -5800 0
14200 -5800 0
14400 -5800 0
14600 -5800 0
14800 -5800 0
15000 -5800 0
15200 -5800 0
15400 -5800 0
15600 -5800 0
15800 -5800 0
16000 -5800 0
16200 -5800 0
16400 -5800 0
16600 -5800 0
16800 -5800 0
17000 -5800 0
17200 -5800 0
17400 -5800 0
17600 -5800 0
17800 -5800 0
18000 -5800 0
18200 -5800 0
18400 -5800 0
18600 -5800 0
18800 -5800 0
19000 -5800 0
19200 -5800 0
19400 -5800 0
19600 -5800 0
19800 -5800 0
20000 -5800 0
20200 -5800 0
20400 -5800 0
20600 -5800 0
20800 -5800 0
21000 -5800 0
21200 -5800 0
21400 -5800 0
21600 -5800 0
21800 -5800 0
22000 -5800 0
22200 -5800 0
22400 -5800 0
22600 -5800 0
22800 -5800 0
23000 -5800 0
23200 -5800 0
23400 -5800 0
23600 -5800 0
23800 -5800 0
24000 -5800 0
24200 -5800 0
24400 -5800 0
24600 -5800 0
24800 -5800 0
25000 -5800 0
-25000 -5600 0
-24800 -5600 0
-24600 -5600 0
-24400 -5600 0
-24200 -5600 0
-24000 -5600 0
-23800 -5600 0
-23600 -5600 0
-23400 -5600 0
-23200 -5600 0
-23000 -5600 0
-22800 -5600 0
-22600 -5600 0
-22400 -5600 0
-22200 -5600 0
-22000 -5600 0
-21800 -5600 0
-21600 -5600 0
-21400 -5600 0
-21200 -5600 0
-21000 -5600 0
-20800 -5600 0
-20600 -5600 0
-20400 -5600 0
-20200 -5600 0
-20000 -5600 0
-19800 -5600 0
-19600 -5600 0
-19400 -5600 0
-19200 -5600 0
-19000 -5600 0
-18800 -5600 0
-18600 -5600 0
-18400 -5600 0
-18200 -5600 0
-18000 -5600 0
-17800 -5600 0
-17600 -5600 0
-17400 -5600 0
-17200 -5600 0
-17000 -5600 0
-16800 -5600 0
-16600 -5600 0
-16400 -5600 0
-16200 -5600 0
-16000 -5600 0
-15800 -5600 0
-15600 -5600 0
-15400 -5600 0
-15200 -5600 0
-15000 -5600 0
-14800 -5600 0
-14600 -5600 0
-14400 -5600 0
-14200 -5600 0
-14000 -5600 0
-13800 -5600 0
-13600 -5600 0
-13400 -5600 0
-13200 -5600 0
-13000 -5600 0
-12800 -5600 0
-12600 -5600 0
-12400 -5600 0
-12200 -5600 0
-12000 -5600 0
-11800 -5600 0
-11600 -5600 0
-11400 -5600 0
-11200 -5600 0
-11000 -5600 0
-10800 -5600 0
-10600 -5600 0
-10400 -5600 0
-10200 -5600 0
-10000 -5600 0
-9800 -5600 0
-9600 -5600 0
-9400 -5600 0
-9200 -5600 0
-9000 -5600 0
-8800 -5600 0
-8600 -5600 0
-8400 -5600 0
-8200 -5600 0
-8000 -5600 0
-7800 -5600 0
-7600 -5600 0
-7400 -5600 0
-7200 -5600 0
-7000 -5600 0
-6800 -5600 0
-6600 -5600 0
-6400 -5600 0
-6200 -5600 0
-6000 -5600 0
-5800 -5600 0
-5600 -5600 0
-5400 -5600 0
-5200 -5600 0
-5000 -5600 0
-4800 -5600 0
-4600 -5600 0
-4400 -5600 0
-4200 -5600 0
-4000 -5600 0
-3800 -5600 0
-3600 -5600 0
-3400 -5600 0
-3200 -5600 0
-3000 -5600 0
-2800 -5600 0
-2600 -5600 0
-2400 -5600 0
-2200 -5600 0
-2000 -5600 0
-1800 -5600 0
-1600 -5600 0
-1400 -5600 0
-1200 -5600 0
-1000 -5600 0
-800 -5600 0
-600 -5600 0
-400 -5600 0
-200 -5600 0
0 -5600 0
200 -5600 0
400 -5600 0
600 -5600 0
800 -5600 0
1000 -5600 0
1200 -5600 0
1400 -5600 0
1600 -5600 0
1800 -5600 0
2000 -5600 0
2200 -5600 0
2400 -5600 0
2600 -5600 0
2800 -5600 0
3000 -5600 0
3200 -5600 0
3400 -5600 0
3600 -5600 0
3800 -5600 0
4000 -5600 0
4200 -5600 0
4400 -5600 0
4600 -5600 0
4800 -5600 0
5000 -5600 0
5200 -5600 0
5400 -5600 0
5600 -5600 0
5800 -5600 0
6000 -5600 0
6200 -5600 0
6400 -5600 0
6600 -5600 0
6800 -5600 0
7000 -5600 0
7200 -5600 0
7400 -5600 0
7600 -5600 0
7800 -5600 0
8000 -5600 0
8200 -5600 0
8400 -5600 0
8600 -5600 0
8800 -5600 0
9000 -5600 0
9200 -5600 0
9400 -5600 0
9600 -5600 0
9800 -5600 0
10000 -5600 0
10200 -5600 0
10400 -5600 0
10600 -5600 0
10800 -5600 0
11000 -5600 0
11200 -5600 0
11400 -5600 0
11600 -5600 0
11800 -5600 0
12000 -5600 0
12200 -5600 0
12400 -5600 0
12600 -5600 0
12800 -5600 0
13000 -5600 0
13200 -5600 0
13400 -5600 0
13600 -5600 0
13800 -5600 0
14000 -5600 0
14200 -5600 0
14400 -5600 0
14600 -5600 0
14800 -5600 0
15000 -5600 0
15200 -5600 0
15400 -5600 0
15600 -5600 0
15800 -5600 0
16000 -5600 0
16200 -5600 0
16400 -5600 0
16600 -5600 0
16800 -5600 0
17000 -5600 0
17200 -5600 0
17400 -5600 0
17600 -5600 0
17800 -5600 0
18000 -5600 0
18200 -5600 0
18400 -5600 0
18600 -5600 0
18800 -5600 0
19000 -5600 0
19200 -5600 0
19400 -5600 0
19600 -5600 0
19800 -5600 0
20000 -5600 0
20200 -5600 0
20400 -5600 0
20600 -5600 0
20800 -5600 0
21000 -5600 0
21200 -5600 0
21400 -5600 0
21600 -5600 0
21800 -5600 0
22000 -5600 0
22200 -5600 0
22400 -5600 0
22600 -5600 0
22800 -5600 0
23000 -5600 0
23200 -5600 0
23400 -5600 0
23600 -5600 0
23800 -5600 0
24000 -5600 0
24200 -5600 0
24400 -5600 0
24600 -5600 0
24800 -5600 0
25000 -5600 0
-25000 -5400 0
-24800 -5400 0
-24600 -5400 0
-24400 -5400 0
-24200 -5400 0
-24000 -5400 0
-23800 -5400 0
-23600 -5400 0
-23400 -5400 0
-23200 -5400 0
-23000 -5400 0
-22800 -5400 0
-22600 -5400 0
-22400 -5400 0
-22200 -5400 0
-22000 -5400 0
-21800 -5400 0
-21600 -5400 0
-21400 -5400 0
-21200 -5400 0
-21000 -5400 0
-20800 -5400 0
-20600 -5400 0
-20400 -5400 0
-20200 -5400 0
-20000 -5400 0
-19800 -5400 0
-19600 -5400 0
-19400 -5400 0
-19200 -5400 0
-19000 -5400 0
-18800 -5400 0
-18600 -5400 0
-18400 -5400 0
-18200 -5400 0
-18000 -5400 0
-17800 -5400 0
-17600 -5400 0
-17400 -5400 0
-17200 -5400 0
-17000 -5400 0
-16800 -5400 0
-16600 -5400 0
-16400 -5400 0
-16200 -5400 0
-16000 -5400 0
-15800 -5400 0
-15600 -5400 0
-15400 -5400 0
-15200 -5400 0
-15000 -5400 0
-14800 -5400 0
-14600 -5400 0
-14400 -5400 0
-14200 -5400 0
-14000 -5400 0
-13800 -5400 0
-13600 -5400 0
-13400 -5400 0
-13200 -5400 0
-13000 -5400 0
-12800 -5400 0
-12600 -5400 0
-12400 -5400 0
-12200 -5400 0
-12000 -5400 0
-11800 -5400 0
-11600 -5400 0
-11400 -5400 0
-11200 -5400 0
-11000 -5400 0
-10800 -5400 0
-10600 -5400 0
-10400 -5400 0
-10200 -5400 0
-10000 -5400 0
-9800 -5400 0
-9600 -5400 0
-9400 -5400 0
-9200 -5400 0
-9000 -5400 0
-8800 -5400 0
-8600 -5400 0
-8400 -5400 0
-8200 -5400 0
-8000 -5400 0
-7800 -5400 0
-7600 -5400 0
-7400 -5400 0
-7200 -5400 0
-7000 -5400 0
-6800 -5400 0
-6600 -5400 0
-6400 -5400 0
-6200 -5400 0
-6000 -5400 0
-5800 -5400 0
-5600 -5400 0
-5400 -5400 0
-5200 -5400 0
-5000 -5400 0
-4800 -5400 0
-4600 -5400 0
-4400 -5400 0
-4200 -5400 0
-4000 -5400 0
-3800 -5400 0
-3600 -5400 0
-3400 -5400 0
-3200 -5400 0
-3000 -5400 0
-2800 -5400 0
-2600 -5400 0
-2400 -5400 0
-2200 -5400 0
-2000 -5400 0
-1800 -5400 0
-1600 -5400 0
-1400 -5400 0
-1200 -5400 0
-1000 -5400 0
-800 -5400 0
-600 -5400 0
-400 -5400 0
-200 -5400 0
0 -5400 0
200 -5400 0
400 -5400 0
600 -5400 0
800 -5400 0
1000 -5400 0
1200 -5400 0
1400 -5400 0
1600 -5400 0
1800 -5400 0
2000 -5400 0
2200 -5400 0
2400 -5400 0
2600 -5400 0
2800 -5400 0
3000 -5400 0
3200 -5400 0
3400 -5400 0
3600 -5400 0
3800 -5400 0
4000 -5400 0
4200 -5400 0
4400 -5400 0
4600 -5400 0
4800 -5400 0
5000 -5400 0
5200 -5400 0
5400 -5400 0
5600 -5400 0
5800 -5400 0
6000 -5400 0
6200 -5400 0
6400 -5400 0
6600 -5400 0
6800 -5400 0
7000 -5400 0
7200 -5400 0
7400 -5400 0
7600 -5400 0
7800 -5400 0
8000 -5400 0
8200 -5400 0
8400 -5400 0
8600 -5400 0
8800 -5400 0
9000 -5400 0
9200 -5400 0
9400 -5400 0
9600 -5400 0
9800 -5400 0
10000 -5400 0
10200 -5400 0
10400 -5400 0
10600 -5400 0
10800 -5400 0
11000 -5400 0
11200 -5400 0
11400 -5400 0
11600 -5400 0
11800 -5400 0
12000 -5400 0
12200 -5400 0
12400 -5400 0
12600 -5400 0
12800 -5400 0
13000 -5400 0
13200 -5400 0
13400 -5400 0
13600 -5400 0
13800 -5400 0
14000 -5400 0
14200 -5400 0
14400 -5400 0
14600 -5400 0
14800 -5400 0
15000 -5400 0
15200 -5400 0
15400 -5400 0
15600 -5400 0
15800 -5400 0
16000 -5400 0
16200 -5400 0
16400 -5400 0
16600 -5400 0
16800 -5400 0
17000 -5400 0
17200 -5400 0
17400 -5400 0
17600 -5400 0
17800 -5400 0
18000 -5400 0
18200 -5400 0
18400 -5400 0
18600 -5400 0
18800 -5400 0
19000 -5400 0
19200 -5400 0
19400 -5400 0
19600 -5400 0
19800 -5400 0
20000 -5400 0
20200 -5400 0
20400 -5400 0
20600 -5400 0
20800 -5400 0
21000 -5400 0
21200 -5400 0
21400 -5400 0
21600 -5400 0
21800 -5400 0
22000 -5400 0
22200 -5400 0
22400 -5400 0
22600 -5400 0
22800 -5400 0
23000 -5400 0
23200 -5400 0
23400 -5400 0
23600 -5400 0
23800 -5400 0
24000 -5400 0
24200 -5400 0
24400 -5400 0
24600 -5400 0
24800 -5400 0
25000 -5400 0
-25000 -5200 0
-24800 -5200 0
-24600 -5200 0
-24400 -5200 0
-24200 -5200 0
-24000 -5200 0
-23800 -5200 0
-23600 -5200 0
-23400 -5200 0
-23200 -5200 0
-23000 -5200 0
-22800 -5200 0
-22600 -5200 0
-22400 -5200 0
-22200 -5200 0
-22000 -5200 0
-21800 -5200 0
-21600 -5200 0
-21400 -5200 0
-21200 -5200 0
-21000 -5200 0
-20800 -5200 0
-20600 -5200 0
-20400 -5200 0
-20200 -5200 0
-20000 -5200 0
-19800 -5200 0
-19600 -5200 0
-19400 -5200 0
-19200 -5200 0
-19000 -5200 0
-18800 -5200 0
-18600 -5200 0
-18400 -5200 0
-18200 -5200 0
-18000 -5200 0
-17800 -5200 0
-17600 -5200 0
-17400 -5200 0
-17200 -5200 0
-17000 -5200 0
-16800 -5200 0
-16600 -5200 0
-16400 -5200 0
-16200 -5200 0
-16000 -5200 0
-15800 -5200 0
-15600 -5200 0
-15400 -5200 0
-15200 -5200 0
-15000 -5200 0
-14800 -5200 0
-14600 -5200 0
-14400 -5200 0
-14200 -5200 0
-14000 -5200 0
-13800 -5200 0
-13600 -5200 0
-13400 -5200 0
-13200 -5200 0
-13000 -5200 0
-12800 -5200 0
-12600 -5200 0
-12400 -5200 0
-12200 -5200 0
-12000 -5200 0
-11800 -5200 0
-11600 -5200 0
-11400 -5200 0
-11200 -5200 0
-11000 -5200 0
-10800 -5200 0
-10600 -5200 0
-10400 -5200 0
-10200 -5200 0
-10000 -5200 0
-9800 -5200 0
-9600 -5200 0
-9400 -5200 0
-9200 -5200 0
-9000 -5200 0
-8800 -5200 0
-8600 -5200 0
-8400 -5200 0
-8200 -5200 0
-8000 -5200 0
-7800 -5200 0
-7600 -5200 0
-7400 -5200 0
-7200 -5200 0
-7000 -5200 0
-6800 -5200 0
-6600 -5200 0
-6400 -5200 0
-6200 -5200 0
-6000 -5200 0
-5800 -5200 0
-5600 -5200 0
-5400 -5200 0
-5200 -5200 0
-5000 -5200 0
-4800 -5200 0
-4600 -5200 0
-4400 -5200 0
-4200 -5200 0
-4000 -5200 0
-3800 -5200 0
-3600 -5200 0
-3400 -5200 0
-3200 -5200 0
-3000 -5200 0
-2800 -5200 0
-2600 -5200 0
-2400 -5200 0
-2200 -5200 0
-2000 -5200 0
-1800 -5200 0
-1600 -5200 0
-1400 -5200 0
-1200 -5200 0
-1000 -5200 0
-800 -5200 0
-600 -5200 0
-400 -5200 0
-200 -5200 0
0 -5200 0
200 -5200 0
400 -5200 0
600 -5200 0
800 -5200 0
1000 -5200 0
1200 -5200 0
1400 -5200 0
1600 -5200 0
1800 -5200 0
2000 -5200 0
2200 -5200 0
2400 -5200 0
2600 -5200 0
2800 -5200 0
3000 -5200 0
3200 -5200 0
3400 -5200 0
3600 -5200 0
3800 -5200 0
4000 -5200 0
4200 -5200 0
4400 -5200 0
4600 -5200 0
4800 -5200 0
5000 -5200 0
5200 -5200 0
5400 -5200 0
5600 -5200 0
5800 -5200 0
6000 -5200 0
6200 -5200 0
6400 -5200 0
6600 -5200 0
6800 -5200 0
7000 -5200 0
7200 -5200 0
7400 -5200 0
7600 -5200 0
7800 -5200 0
8000 -5200 0
8200 -5200 0
8400 -5200 0
8600 -5200 0
8800 -5200 0
9000 -5200 0
9200 -5200 0
9400 -5200 0
9600 -5200 0
9800 -5200 0
10000 -5200 0
10200 -5200 0
10400 -5200 0
10600 -5200 0
10800 -5200 0
11000 -5200 0
11200 -5200 0
11400 -5200 0
11600 -5200 0
11800 -5200 0
12000 -5200 0
12200 -5200 0
12400 -5200 0
12600 -5200 0
12800 -5200 0
13000 -5200 0
13200 -5200 0
13400 -5200 0
13600 -5200 0
13800 -5200 0
14000 -5200 0
14200 -5200 0
14400 -5200 0
14600 -5200 0
14800 -5200 0
15000 -5200 0
15200 -5200 0
15400 -5200 0
15600 -5200 0
15800 -5200 0
16000 -5200 0
16200 -5200 0
16400 -5200 0
16600 -5200 0
16800 -5200 0
17000 -5200 0
17200 -5200 0
17400 -5200 0
17600 -5200 0
17800 -5200 0
18000 -5200 0
18200 -5200 0
18400 -5200 0
18600 -5200 0
18800 -5200 0
19000 -5200 0
19200 -5200 0
19400 -5200 0
19600 -5200 0
19800 -5200 0
20000 -5200 0
20200 -5200 0
20400 -5200 0
20600 -5200 0
20800 -5200 0
21000 -5200 0
21200 -5200 0
21400 -5200 0
21600 -5200 0
21800 -5200 0
22000 -5200 0
22200 -5200 0
22400 -5200 0
22600 -5200 0
22800 -5200 0
23000 -5200 0
23200 -5200 0
23400 -5200 0
23600 -5200 0
23800 -5200 0
24000 -5200 0
24200 -5200 0
24400 -5200 0
24600 -5200 0
24800 -5200 0
25000 -5200 0
-25000 -5000 0
-24800 -5000 0
-24600 -5000 0
-24400 -5000 0
-24200 -5000 0
-24000 -5000 0
-23800 -5000 0
-23600 -5000 0
-23400 -5000 0
-23200 -5000 0
-23000 -5000 0
-22800 -5000 0
-22600 -5000 0
-22400 -5000 0
-22200 -5000 0
-22000 -5000 0
-21800 -5000 0
-21600 -5000 0
-21400 -5000 0
-21200 -5000 0
-21000 -5000 0
-20800 -5000 0
-20600 -5000 0
-20400 -5000 0
-20200 -5000 0
-20000 -5000 0
-19800 -5000 0
-19600 -5000 0
-19400 -5000 0
-19200 -5000 0
-19000 -5000 0
-18800 -5000 0
-18600 -5000 0
-18400 -5000 0
-18200 -5000 0
-18000 -5000 0
-17800 -5000 0
-17600 -5000 0
-17400 -5000 0
-17200 -5000 0
-17000 -5000 0
-16800 -5000 0
-16600 -5000 0
-16400 -5000 0
-16200 -5000 0
-16000 -5000 0
-15800 -5000 0
-15600 -5000 0
-15400 -5000 0
-15200 -5000 0
-15000 -5000 0
-14800 -5000 0
-14600 -5000 0
-14400 -5000 0
-14200 -5000 0
-14000 -5000 0
-13800 -5000 0
-13600 -5000 0
-13400 -5000 0
-13200 -5000 0
-13000 -5000 0
-12800 -5000 0
-12600 -5000 0
-12400 -5000 0
-12200 -5000 0
-12000 -5000 0
-11800 -5000 0
-11600 -5000 0
-11400 -5000 0
-11200 -5000 0
-11000 -5000 0
-10800 -5000 0
-10600 -5000 0
-10400 -5000 0
-10200 -5000 0
-10000 -5000 0
-9800 -5000 0
-9600 -5000 0
-9400 -5000 0
-9200 -5000 0
-9000 -5000 0
-8800 -5000 0
-8600 -5000 0
-8400 -5000 0
-8200 -5000 0
-8000 -5000 0
-7800 -5000 0
-7600 -5000 0
-7400 -5000 0
-7200 -5000 0
-7000 -5000 0
-6800 -5000 0
-6600 -5000 0
-6400 -5000 0
-6200 -5000 0
-6000 -5000 0
-5800 -5000 0
-5600 -5000 0
-5400 -5000 0
-5200 -5000 0
-5000 -5000 0
-4800 -5000 0
-4600 -5000 0
-4400 -5000 0
-4200 -5000 0
-4000 -5000 0
-3800 -5000 0
-3600 -5000 0
-3400 -5000 0
-3200 -5000 0
-3000 -5000 0
-2800 -5000 0
-2600 -5000 0
-2400 -5000 0
-2200 -5000 0
-2000 -5000 0
-1800 -5000 0
-1600 -5000 0
-1400 -5000 0
-1200 -5000 0
-1000 -5000 0
-800 -5000 0
-600 -5000 0
-400 -5000 0
-200 -5000 0
0 -5000 0
200 -5000 0
400 -5000 0
600 -5000 0
800 -5000 0
1000 -5000 0
1200 -5000 0
1400 -5000 0
1600 -5000 0
1800 -5000 0
2000 -5000 0
2200 -5000 0
2400 -5000 0
2600 -5000 0
2800 -5000 0
3000 -5000 0
3200 -5000 0
3400 -5000 0
3600 -5000 0
3800 -5000 0
4000 -5000 0
4200 -5000 0
4400 -5000 0
4600 -5000 0
4800 -5000 0
5000 -5000 0
5200 -5000 0
5400 -5000 0
5600 -5000 0
5800 -5000 0
6000 -5000 0
6200 -5000 0
6400 -5000 0
6600 -5000 0
6800 -5000 0
7000 -5000 0
7200 -5000 0
7400 -5000 0
7600 -5000 0
7800 -5000 0
8000 -5000 0
8200 -5000 0
8400 -5000 0
8600 -5000 0
8800 -5000 0
9000 -5000 0
9200 -5000 0
9400 -5000 0
9600 -5000 0
9800 -5000 0
10000 -5000 0
10200 -5000 0
10400 -5000 0
10600 -5000 0
10800 -5000 0
11000 -5000 0
11200 -5000 0
11400 -5000 0
11600 -5000 0
11800 -5000 0
12000 -5000 0
12200 -5000 0
12400 -5000 0
12600 -5000 0
12800 -5000 0
13000 -5000 0
13200 -5000 0
13400 -5000 0
13600 -5000 0
13800 -5000 0
14000 -5000 0
14200 -5000 0
14400 -5000 0
14600 -5000 0
14800 -5000 0
15000 -5000 0
15200 -5000 0
15400 -5000 0
15600 -5000 0
15800 -5000 0
16000 -5000 0
16200 -5000 0
16400 -5000 0
16600 -5000 0
16800 -5000 0
17000 -5000 0
17200 -5000 0
17400 -5000 0
17600 -5000 0
17800 -5000 0
18000 -5000 0
18200 -5000 0
18400 -5000 0
18600 -5000 0
18800 -5000 0
19000 -5000 0
19200 -5000 0
19400 -5000 0
19600 -5000 0
19800 -5000 0
20000 -5000 0
20200 -5000 0
20400 -5000 0
20600 -5000 0
20800 -5000 0
21000 -5000 0
21200 -5000 0
21400 -5000 0
21600 -5000 0
21800 -5000 0
22000 -5000 0
22200 -5000 0
22400 -5000 0
22600 -5000 0
22800 -5000 0
23000 -5000 0
23200 -5000 0
23400 -5000 0
23600 -5000 0
23800 -5000 0
24000 -5000 0
24200 -5000 0
24400 -5000 0
24600 -5000 0
24800 -5000 0
25000 -5000 0
-25000 -4800 0
-24800 -4800 0
-24600 -4800 0
-24400 -4800 0
-24200 -4800 0
-24000 -4800 0
-23800 -4800 0
-23600 -4800 0
-23400 -4800 0
-23200 -4800 0
-23000 -4800 0
-22800 -4800 0
-22600 -4800 0
-22400 -4800 0
-22200 -4800 0
-22000 -4800 0
-21800 -4800 0
-21600 -4800 0
-21400 -4800 0
-21200 -4800 0
-21000 -4800 0
-20800 -4800 0
-20600 -4800 0
-20400 -4800 0
-20200 -4800 0
-20000 -4800 0
-19800 -4800 0
-19600 -4800 0
-19400 -4800 0
-19200 -4800 0
-19000 -4800 0
-18800 -4800 0
-18600 -4800 0
-18400 -4800 0
-18200 -4800 0
-18000 -4800 0
-17800 -4800 0
-17600 -4800 0
-17400 -4800 0
-17200 -4800 0
-17000 -4800 0
-16800 -4800 0
-16600 -4800 0
-16400 -4800 0
-16200 -4800 0
-16000 -4800 0
-15800 -4800 0
-15600 -4800 0
-15400 -4800 0
-15200 -4800 0
-15000 -4800 0
-14800 -4800 0
-14600 -4800 0
-14400 -4800 0
-14200 -4800 0
-14000 -4800 0
-13800 -4800 0
-13600 -4800 0
-13400 -4800 0
-13200 -4800 0
-13000 -4800 0
-12800 -4800 0
-12600 -4800 0
-12400 -4800 0
-12200 -4800 0
-12000 -4800 0
-11800 -4800 0
-11600 -4800 0
-11400 -4800 0
-11200 -4800 0
-11000 -4800 0
-10800 -4800 0
-10600 -4800 0
-10400 -4800 0
-10200 -4800 0
-10000 -4800 0
-9800 -4800 0
-9600 -4800 0
-9400 -4800 0
-9200 -4800 0
-9000 -4800 0
-8800 -4800 0
-8600 -4800 0
-8400 -4800 0
-8200 -4800 0
-8000 -4800 0
-7800 -4800 0
-7600 -4800 0
-7400 -4800 0
-7200 -4800 0
-7000 -4800 0
-6800 -4800 0
-6600 -4800 0
-6400 -4800 0
-6200 -4800 0
-6000 -4800 0
-5800 -4800 0
-5600 -4800 0
-5400 -4800 0
-5200 -4800 0
-5000 -4800 0
-4800 -4800 0
-4600 -4800 0
-4400 -4800 0
-4200 -4800 0
-4000 -4800 0
-3800 -4800 0
-3600 -4800 0
-3400 -4800 0
-3200 -4800 0
-3000 -4800 0
-2800 -4800 0
-2600 -4800 0
-2400 -4800 0
-2200 -4800 0
-2000 -4800 0
-1800 -4800 0
-1600 -4800 0
-1400 -4800 0
-1200 -4800 0
-1000 -4800 0
-800 -4800 0
-600 -4800 0
-400 -4800 0
-200 -4800 0
0 -4800 0
200 -4800 0
400 -4800 0
600 -4800 0
800 -4800 0
1000 -4800 0
1200 -4800 0
1400 -4800 0
1600 -4800 0
1800 -4800 0
2000 -4800 0
2200 -4800 0
2400 -4800 0
2600 -4800 0
2800 -4800 0
3000 -4800 0
3200 -4800 0
3400 -4800 0
3600 -4800 0
3800 -4800 0
4000 -4800 0
4200 -4800 0
4400 -4800 0
4600 -4800 0
4800 -4800 0
5000 -4800 0
5200 -4800 0
5400 -4800 0
5600 -4800 0
5800 -4800 0
6000 -4800 0
6200 -4800 0
6400 -4800 0
6600 -4800 0
6800 -4800 0
7000 -4800 0
7200 -4800 0
7400 -4800 0
7600 -4800 0
7800 -4800 0
8000 -4800 0
8200 -4800 0
8400 -4800 0
8600 -4800 0
8800 -4800 0
9000 -4800 0
9200 -4800 0
9400 -4800 0
9600 -4800 0
9800 -4800 0
10000 -4800 0
10200 -4800 0
10400 -4800 0
10600 -4800 0
10800 -4800 0
11000 -4800 0
11200 -4800 0
11400 -4800 0
11600 -4800 0
11800 -4800 0
12000 -4800 0
12200 -4800 0
12400 -4800 0
12600 -4800 0
12800 -4800 0
13000 -4800 0
13200 -4800 0
13400 -4800 0
13600 -4800 0
13800 -4800 0
14000 -4800 0
14200 -4800 0
14400 -4800 0
14600 -4800 0
14800 -4800 0
15000 -4800 0
15200 -4800 0
15400 -4800 0
15600 -4800 0
15800 -4800 0
16000 -4800 0
16200 -4800 0
16400 -4800 0
16600 -4800 0
16800 -4800 0
17000 -4800 0
17200 -4800 0
17400 -4800 0
17600 -4800 0
17800 -4800 0
18000 -4800 0
18200 -4800 0
18400 -4800 0
18600 -4800 0
18800 -4800 0
19000 -4800 0
19200 -4800 0
19400 -4800 0
19600 -4800 0
19800 -4800 0
20000 -4800 0
20200 -4800 0
20400 -4800 0
20600 -4800 0
20800 -4800 0
21000 -4800 0
21200 -4800 0
21400 -4800 0
21600 -4800 0
21800 -4800 0
22000 -4800 0
22200 -4800 0
22400 -4800 0
22600 -4800 0
22800 -4800 0
23000 -4800 0
23200 -4800 0
23400 -4800 0
23600 -4800 0
23800 -4800 0
24000 -4800 0
24200 -4800 0
24400 -4800 0
24600 -4800 0
24800 -4800 0
25000 -4800 0
-25000 -4600 0
-24800 -4600 0
-24600 -4600 0
-24400 -4600 0
-24200 -4600 0
-24000 -4600 0
-23800 -4600 0
-23600 -4600 0
-23400 -4600 0
-23200 -4600 0
-23000 -4600 0
-22800 -4600 0
-22600 -4600 0
-22400 -4600 0
-22200 -4600 0
-22000 -4600 0
-21800 -4600 0
-21600 -4600 0
-21400 -4600 0
-21200 -4600 0
-21000 -4600 0
-20800 -4600 0
-20600 -4600 0
-20400 -4600 0
-20200 -4600 0
-20000 -4600 0
-19800 -4600 0
-19600 -4600 0
-19400 -4600 0
-19200 -4600 0
-19000 -4600 0
-18800 -4600 0
-18600 -4600 0
-18400 -4600 0
-18200 -4600 0
-18000 -4600 0
-17800 -4600 0
-17600 -4600 0
-17400 -4600 0
-17200 -4600 0
-17000 -4600 0
-16800 -4600 0
-16600 -4600 0
-16400 -4600 0
-16200 -4600 0
-16000 -4600 0
-15800 -4600 0
-15600 -4600 0
-15400 -4600 0
-15200 -4600 0
-15000 -4600 0
-14800 -4600 0
-14600 -4600 0
-14400 -4600 0
-14200 -4600 0
-14000 -4600 0
-13800 -4600 0
-13600 -4600 0
-13400 -4600 0
-13200 -4600 0
-13000 -4600 0
-12800 -4600 0
-12600 -4600 0
-12400 -4600 0
-12200 -4600 0
-12000 -4600 0
-11800 -4600 0
-11600 -4600 0
-11400 -4600 0
-11200 -4600 0
-11000 -4600 0
-10800 -4600 0
-10600 -4600 0
-10400 -4600 0
-10200 -4600 0
-10000 -4600 0
-9800 -4600 0
-9600 -4600 0
-9400 -4600 0
-9200 -4600 0
-9000 -4600 0
-8800 -4600 0
-8600 -4600 0
-8400 -4600 0
-8200 -4600 0
-8000 -4600 0
-7800 -4600 0
-7600 -4600 0
-7400 -4600 0
-7200 -4600 0
-7000 -4600 0
-6800 -4600 0
-6600 -4600 0
-6400 -4600 0
-6200 -4600 0
-6000 -4600 0
-5800 -4600 0
-5600 -4600 0
-5400 -4600 0
-5200 -4600 0
-5000 -4600 0
-4800 -4600 0
-4600 -4600 0
-4400 -4600 0
-4200 -4600 0
-4000 -4600 0
-3800 -4600 0
-3600 -4600 0
-3400 -4600 0
-3200 -4600 0
-3000 -4600 0
-2800 -4600 0
-2600 -4600 0
-2400 -4600 0
-2200 -4600 0
-2000 -4600 0
-1800 -4600 0
-1600 -4600 0
-1400 -4600 0
-1200 -4600 0
-1000 -4600 0
-800 -4600 0
-600 -4600 0
-400 -4600 0
-200 -4600 0
0 -4600 0
200 -4600 0
400 -4600 0
600 -4600 0
800 -4600 0
1000 -4600 0
1200 -4600 0
1400 -4600 0
1600 -4600 0
1800 -4600 0
2000 -4600 0
2200 -4600 0
2400 -4600 0
2600 -4600 0
2800 -4600 0
3000 -4600 0
3200 -4600 0
3400 -4600 0
3600 -4600 0
3800 -4600 0
4000 -4600 0
4200 -4600 0
4400 -4600 0
4600 -4600 0
4800 -4600 0
5000 -4600 0
5200 -4600 0
5400 -4600 0
5600 -4600 0
5800 -4600 0
6000 -4600 0
6200 -4600 0
6400 -4600 0
6600 -4600 0
6800 -4600 0
7000 -4600 0
7200 -4600 0
7400 -4600 0
7600 -4600 0
7800 -4600 0
8000 -4600 0
8200 -4600 0
8400 -4600 0
8600 -4600 0
8800 -4600 0
9000 -4600 0
9200 -4600 0
9400 -4600 0
9600 -4600 0
9800 -4600 0
10000 -4600 0
10200 -4600 0
10400 -4600 0
10600 -4600 0
10800 -4600 0
11000 -4600 0
11200 -4600 0
11400 -4600 0
11600 -4600 0
11800 -4600 0
12000 -4600 0
12200 -4600 0
12400 -4600 0
12600 -4600 0
12800 -4600 0
13000 -4600 0
13200 -4600 0
13400 -4600 0
13600 -4600 0
13800 -4600 0
14000 -4600 0
14200 -4600 0
14400 -4600 0
14600 -4600 0
14800 -4600 0
15000 -4600 0
15200 -4600 0
15400 -4600 0
15600 -4600 0
15800 -4600 0
16000 -4600 0
16200 -4600 0
16400 -4600 0
16600 -4600 0
16800 -4600 0
17000 -4600 0
17200 -4600 0
17400 -4600 0
17600 -4600 0
17800 -4600 0
18000 -4600 0
18200 -4600 0
18400 -4600 0
18600 -4600 0
18800 -4600 0
19000 -4600 0
19200 -4600 0
19400 -4600 0
19600 -4600 0
19800 -4600 0
20000 -4600 0
20200 -4600 0
20400 -4600 0
20600 -4600 0
20800 -4600 0
21000 -4600 0
21200 -4600 0
21400 -4600 0
21600 -4600 0
21800 -4600 0
22000 -4600 0
22200 -4600 0
22400 -4600 0
22600 -4600 0
22800 -4600 0
23000 -4600 0
23200 -4600 0
23400 -4600 0
23600 -4600 0
23800 -4600 0
24000 -4600 0
24200 -4600 0
24400 -4600 0
24600 -4600 0
24800 -4600 0
25000 -4600 0
-25000 -4400 0
-24800 -4400 0
-24600 -4400 0
-24400 -4400 0
-24200 -4400 0
-24000 -4400 0
-23800 -4400 0
-23600 -4400 0
-23400 -4400 0
-23200 -4400 0
-23000 -4400 0
-22800 -4400 0
-22600 -4400 0
-22400 -4400 0
-22200 -4400 0
-22000 -4400 0
-21800 -4400 0
-21600 -4400 0
-21400 -4400 0
-21200 -4400 0
-21000 -4400 0
-20800 -4400 0
-20600 -4400 0
-20400 -4400 0
-20200 -4400 0
-20000 -4400 0
-19800 -4400 0
-19600 -4400 0
-19400 -4400 0
-19200 -4400 0
-19000 -4400 0
-18800 -4400 0
-18600 -4400 0
-18400 -4400 0
-18200 -4400 0
-18000 -4400 0
-17800 -4400 0
-17600 -4400 0
-17400 -4400 0
-17200 -4400 0
-17000 -4400 0
-16800 -4400 0
-16600 -4400 0
-16400 -4400 0
-16200 -4400 0
-16000 -4400 0
-15800 -4400 0
-15600 -4400 0
-15400 -4400 0
-15200 -4400 0
-15000 -4400 0
-14800 -4400 0
-14600 -4400 0
-14400 -4400 0
-14200 -4400 0
-14000 -4400 0
-13800 -4400 0
-13600 -4400 0
-13400 -4400 0
-13200 -4400 0
-13000 -4400 0
-12800 -4400 0
-12600 -4400 0
-12400 -4400 0
-12200 -4400 0
-12000 -4400 0
-11800 -4400 0
-11600 -4400 0
-11400 -4400 0
-11200 -4400 0
-11000 -4400 0
-10800 -4400 0
-10600 -4400 0
-10400 -4400 0
-10200 -4400 0
-10000 -4400 0
-9800 -4400 0
-9600 -4400 0
-9400 -4400 0
-9200 -4400 0
-9000 -4400 0
-8800 -4400 0
-8600 -4400 0
-8400 -4400 0
-8200 -4400 0
-8000 -4400 0
-7800 -4400 0
-7600 -4400 0
-7400 -4400 0
-7200 -4400 0
-7000 -4400 0
-6800 -4400 0
-6600 -4400 0
-6400 -4400 0
-6200 -4400 0
-6000 -4400 0
-5800 -4400 0
-5600 -4400 0
-5400 -4400 0
-5200 -4400 0
-5000 -4400 0
-4800 -4400 0
-4600 -4400 0
-4400 -4400 0
-4200 -4400 0
-4000 -4400 0
-3800 -4400 0
-3600 -4400 0
-3400 -4400 0
-3200 -4400 0
-3000 -4400 0
-2800 -4400 0
-2600 -4400 0
-2400 -4400 0
-2200 -4400 0
-2000 -4400 0
-1800 -4400 0
-1600 -4400 0
-1400 -4400 0
-1200 -4400 0
-1000 -4400 0
-800 -4400 0
-600 -4400 0
-400 -4400 0
-200 -4400 0
0 -4400 0
200 -4400 0
400 -4400 0
600 -4400 0
800 -4400 0
1000 -4400 0
1200 -4400 0
1400 -4400 0
1600 -4400 0
1800 -4400 0
2000 -4400 0
2200 -4400 0
2400 -4400 0
2600 -4400 0
2800 -4400 0
3000 -4400 0
3200 -4400 0
3400 -4400 0
3600 -4400 0
3800 -4400 0
4000 -4400 0
4200 -4400 0
4400 -4400 0
4600 -4400 0
4800 -4400 0
5000 -4400 0
5200 -4400 0
5400 -4400 0
5600 -4400 0
5800 -4400 0
6000 -4400 0
6200 -4400 0
6400 -4400 0
6600 -4400 0
6800 -4400 0
7000 -4400 0
7200 -4400 0
7400 -4400 0
7600 -4400 0
7800 -4400 0
8000 -4400 0
8200 -4400 0
8400 -4400 0
8600 -4400 0
8800 -4400 0
9000 -4400 0
9200 -4400 0
9400 -4400 0
9600 -4400 0
9800 -4400 0
10000 -4400 0
10200 -4400 0
10400 -4400 0
10600 -4400 0
10800 -4400 0
11000 -4400 0
11200 -4400 0
11400 -4400 0
11600 -4400 0
11800 -4400 0
12000 -4400 0
12200 -4400 0
12400 -4400 0
12600 -4400 0
12800 -4400 0
13000 -4400 0
13200 -4400 0
13400 -4400 0
13600 -4400 0
13800 -4400 0
14000 -4400 0
14200 -4400 0
14400 -4400 0
14600 -4400 0
14800 -4400 0
15000 -4400 0
15200 -4400 0
15400 -4400 0
15600 -4400 0
15800 -4400 0
16000 -4400 0
16200 -4400 0
16400 -4400 0
16600 -4400 0
16800 -4400 0
17000 -4400 0
17200 -4400 0
17400 -4400 0
17600 -4400 0
17800 -4400 0
18000 -4400 0
18200 -4400 0
18400 -4400 0
18600 -4400 0
18800 -4400 0
19000 -4400 0
19200 -4400 0
19400 -4400 0
19600 -4400 0
19800 -4400 0
20000 -4400 0
20200 -4400 0
20400 -4400 0
20600 -4400 0
20800 -4400 0
21000 -4400 0
21200 -4400 0
21400 -4400 0
21600 -4400 0
21800 -4400 0
22000 -4400 0
22200 -4400 0
22400 -4400 0
22600 -4400 0
22800 -4400 0
23000 -4400 0
23200 -4400 0
23400 -4400 0
23600 -4400 0
23800 -4400 0
24000 -4400 0
24200 -4400 0
24400 -4400 0
24600 -4400 0
24800 -4400 0
25000 -4400 0
-25000 -4200 0
-24800 -4200 0
-24600 -4200 0
-24400 -4200 0
-24200 -4200 0
-24000 -4200 0
-23800 -4200 0
-23600 -4200 0
-23400 -4200 0
-23200 -4200 0
-23000 -4200 0
-22800 -4200 0
-22600 -4200 0
-22400 -4200 0
-22200 -4200 0
-22000 -4200 0
-21800 -4200 0
-21600 -4200 0
-21400 -4200 0
-21200 -4200 0
-21000 -4200 0
-20800 -4200 0
-20600 -4200 0
-20400 -4200 0
-20200 -4200 0
-20000 -4200 0
-19800 -4200 0
-19600 -4200 0
-19400 -4200 0
-19200 -4200 0
-19000 -4200 0
-18800 -4200 0
-18600 -4200 0
-18400 -4200 0
-18200 -4200 0
-18000 -4200 0
-17800 -4200 0
-17600 -4200 0
-17400 -4200 0
-17200 -4200 0
-17000 -4200 0
-16800 -4200 0
-16600 -4200 0
-16400 -4200 0
-16200 -4200 0
-16000 -4200 0
-15800 -4200 0
-15600 -4200 0
-15400 -4200 0
-15200 -4200 0
-15000 -4200 0
-14800 -4200 0
-14600 -4200 0
-14400 -4200 0
-14200 -4200 0
-14000 -4200 0
-13800 -4200 0
-13600 -4200 0
-13400 -4200 0
-13200 -4200 0
-13000 -4200 0
-12800 -4200 0
-12600 -4200 0
-12400 -4200 0
-12200 -4200 0
-12000 -4200 0
-11800 -4200 0
-11600 -4200 0
-11400 -4200 0
-11200 -4200 0
-11000 -4200 0
-10800 -4200 0
-10600 -4200 0
-10400 -4200 0
-10200 -4200 0
-10000 -4200 0
-9800 -4200 0
-9600 -4200 0
-9400 -4200 0
-9200 -4200 0
-9000 -4200 0
-8800 -4200 0
-8600 -4200 0
-8400 -4200 0
-8200 -4200 0
-8000 -4200 0
-7800 -4200 0
-7600 -4200 0
-7400 -4200 0
-7200 -4200 0
-7000 -4200 0
-6800 -4200 0
-6600 -4200 0
-6400 -4200 0
-6200 -4200 0
-6000 -4200 0
-5800 -4200 0
-5600 -4200 0
-5400 -4200 0
-5200 -4200 0
-5000 -4200 0
-4800 -4200 0
-4600 -4200 0
-4400 -4200 0
-4200 -4200 0
-4000 -4200 0
-3800 -4200 0
-3600 -4200 0
-3400 -4200 0
-3200 -4200 0
-3000 -4200 0
-2800 -4200 0
-2600 -4200 0
-2400 -4200 0
-2200 -4200 0
-2000 -4200 0
-1800 -4200 0
-1600 -4200 0
-1400 -4200 0
-1200 -4200 0
-1000 -4200 0
-800 -4200 0
-600 -4200 0
-400 -4200 0
-200 -4200 0
0 -4200 0
200 -4200 0
400 -4200 0
600 -4200 0
800 -4200 0
1000 -4200 0
1200 -4200 0
1400 -4200 0
1600 -4200 0
1800 -4200 0
2000 -4200 0
2200 -4200 0
2400 -4200 0
2600 -4200 0
2800 -4200 0
3000 -4200 0
3200 -4200 0
3400 -4200 0
3600 -4200 0
3800 -4200 0
4000 -4200 0
4200 -4200 0
4400 -4200 0
4600 -4200 0
4800 -4200 0
5000 -4200 0
5200 -4200 0
5400 -4200 0
5600 -4200 0
5800 -4200 0
6000 -4200 0
6200 -4200 0
6400 -4200 0
6600 -4200 0
6800 -4200 0
7000 -4200 0
7200 -4200 0
7400 -4200 0
7600 -4200 0
7800 -4200 0
8000 -4200 0
8200 -4200 0
8400 -4200 0
8600 -4200 0
8800 -4200 0
9000 -4200 0
9200 -4200 0
9400 -4200 0
9600 -4200 0
9800 -4200 0
10000 -4200 0
10200 -4200 0
10400 -4200 0
10600 -4200 0
10800 -4200 0
11000 -4200 0
11200 -4200 0
11400 -4200 0
11600 -4200 0
11800 -4200 0
12000 -4200 0
12200 -4200 0
12400 -4200 0
12600 -4200 0
12800 -4200 0
13000 -4200 0
13200 -4200 0
13400 -4200 0
13600 -4200 0
13800 -4200 0
14000 -4200 0
14200 -4200 0
14400 -4200 0
14600 -4200 0
14800 -4200 0
15000 -4200 0
15200 -4200 0
15400 -4200 0
15600 -4200 0
15800 -4200 0
16000 -4200 0
16200 -4200 0
16400 -4200 0
16600 -4200 0
16800 -4200 0
17000 -4200 0
17200 -4200 0
17400 -4200 0
17600 -4200 0
17800 -4200 0
18000 -4200 0
18200 -4200 0
18400 -4200 0
18600 -4200 0
18800 -4200 0
19000 -4200 0
19200 -4200 0
19400 -4200 0
19600 -4200 0
19800 -4200 0
20000 -4200 0
20200 -4200 0
20400 -4200 0
20600 -4200 0
20800 -4200 0
21000 -4200 0
21200 -4200 0
21400 -4200 0
21600 -4200 0
21800 -4200 0
22000 -4200 0
22200 -4200 0
22400 -4200 0
22600 -4200 0
22800 -4200 0
23000 -4200 0
23200 -4200 0
23400 -4200 0
23600 -4200 0
23800 -4200 0
24000 -4200 0
24200 -4200 0
24400 -4200 0
24600 -4200 0
24800 -4200 0
25000 -4200 0
-25000 -4000 0
-24800 -4000 0
-24600 -4000 0
-24400 -4000 0
-24200 -4000 0
-24000 -4000 0
-23800 -4000 0
-23600 -4000 0
-23400 -4000 0
-23200 -4000 0
-23000 -4000 0
-22800 -4000 0
-22600 -4000 0
-22400 -4000 0
-22200 -4000 0
-22000 -4000 0
-21800 -4000 0
-21600 -4000 0
-21400 -4000 0
-21200 -4000 0
-21000 -4000 0
-20800 -4000 0
-20600 -4000 0
-20400 -4000 0
-20200 -4000 0
-20000 -4000 0
-19800 -4000 0
-19600 -4000 0
-19400 -4000 0
-19200 -4000 0
-19000 -4000 0
-18800 -4000 0
-18600 -4000 0
-18400 -4000 0
-18200 -4000 0
-18000 -4000 0
-17800 -4000 0
-17600 -4000 0
-17400 -4000 0
-17200 -4000 0
-17000 -4000 0
-16800 -4000 0
-16600 -4000 0
-16400 -4000 0
-16200 -4000 0
-16000 -4000 0
-15800 -4000 0
-15600 -4000 0
-15400 -4000 0
-15200 -4000 0
-15000 -4000 0
-14800 -4000 0
-14600 -4000 0
-14400 -4000 0
-14200 -4000 0
-14000 -4000 0
-13800 -4000 0
-13600 -4000 0
-13400 -4000 0
-13200 -4000 0
-13000 -4000 0
-12800 -4000 0
-12600 -4000 0
-12400 -4000 0
-12200 -4000 0
-12000 -4000 0
-11800 -4000 0
-11600 -4000 0
-11400 -4000 0
-11200 -4000 0
-11000 -4000 0
-10800 -4000 0
-10600 -4000 0
-10400 -4000 0
-10200 -4000 0
-10000 -4000 0
-9800 -4000 0
-9600 -4000 0
-9400 -4000 0
-9200 -4000 0
-9000 -4000 0
-8800 -4000 0
-8600 -4000 0
-8400 -4000 0
-8200 -4000 0
-8000 -4000 0
-7800 -4000 0
-7600 -4000 0
-7400 -4000 0
-7200 -4000 0
-7000 -4000 0
-6800 -4000 0
-6600 -4000 0
-6400 -4000 0
-6200 -4000 0
-6000 -4000 0
-5800 -4000 0
-5600 -4000 0
-5400 -4000 0
-5200 -4000 0
-5000 -4000 0
-4800 -4000 0
-4600 -4000 0
-4400 -4000 0
-4200 -4000 0
-4000 -4000 0
-3800 -4000 0
-3600 -4000 0
-3400 -4000 0
-3200 -4000 0
-3000 -4000 0
-2800 -4000 0
-2600 -4000 0
-2400 -4000 0
-2200 -4000 0
-2000 -4000 0
-1800 -4000 0
-1600 -4000 0
-1400 -4000 0
-1200 -4000 0
-1000 -4000 0
-800 -4000 0
-600 -4000 0
-400 -4000 0
-200 -4000 0
0 -4000 0
200 -4000 0
400 -4000 0
600 -4000 0
800 -4000 0
1000 -4000 0
1200 -4000 0
1400 -4000 0
1600 -4000 0
1800 -4000 0
2000 -4000 0
2200 -4000 0
2400 -4000 0
2600 -4000 0
2800 -4000 0
3000 -4000 0
3200 -4000 0
3400 -4000 0
3600 -4000 0
3800 -4000 0
4000 -4000 0
4200 -4000 0
4400 -4000 0
4600 -4000 0
4800 -4000 0
5000 -4000 0
5200 -4000 0
5400 -4000 0
5600 -4000 0
5800 -4000 0
6000 -4000 0
6200 -4000 0
6400 -4000 0
6600 -4000 0
6800 -4000 0
7000 -4000 0
7200 -4000 0
7400 -4000 0
7600 -4000 0
7800 -4000 0
8000 -4000 0
8200 -4000 0
8400 -4000 0
8600 -4000 0
8800 -4000 0
9000 -4000 0
9200 -4000 0
9400 -4000 0
9600 -4000 0
9800 -4000 0
10000 -4000 0
10200 -4000 0
10400 -4000 0
10600 -4000 0
10800 -4000 0
11000 -4000 0
11200 -4000 0
11400 -4000 0
11600 -4000 0
11800 -4000 0
12000 -4000 0
12200 -4000 0
12400 -4000 0
12600 -4000 0
12800 -4000 0
13000 -4000 0
13200 -4000 0
13400 -4000 0
13600 -4000 0
13800 -4000 0
14000 -4000 0
14200 -4000 0
14400 -4000 0
14600 -4000 0
14800 -4000 0
15000 -4000 0
15200 -4000 0
15400 -4000 0
15600 -4000 0
15800 -4000 0
16000 -4000 0
16200 -4000 0
16400 -4000 0
16600 -4000 0
16800 -4000 0
17000 -4000 0
17200 -4000 0
17400 -4000 0
17600 -4000 0
17800 -4000 0
18000 -4000 0
18200 -4000 0
18400 -4000 0
18600 -4000 0
18800 -4000 0
19000 -4000 0
19200 -4000 0
19400 -4000 0
19600 -4000 0
19800 -4000 0
20000 -4000 0
20200 -4000 0
20400 -4000 0
20600 -4000 0
20800 -4000 0
21000 -4000 0
21200 -4000 0
21400 -4000 0
21600 -4000 0
21800 -4000 0
22000 -4000 0
22200 -4000 0
22400 -4000 0
22600 -4000 0
22800 -4000 0
23000 -4000 0
23200 -4000 0
23400 -4000 0
23600 -4000 0
23800 -4000 0
24000 -4000 0
24200 -4000 0
24400 -4000 0
24600 -4000 0
24800 -4000 0
25000 -4000 0
-25000 -3800 0
-24800 -3800 0
-24600 -3800 0
-24400 -3800 0
-24200 -3800 0
-24000 -3800 0
-23800 -3800 0
-23600 -3800 0
-23400 -3800 0
-23200 -3800 0
-23000 -3800 0
-22800 -3800 0
-22600 -3800 0
-22400 -3800 0
-22200 -3800 0
-22000 -3800 0
-21800 -3800 0
-21600 -3800 0
-21400 -3800 0
-21200 -3800 0
-21000 -3800 0
-20800 -3800 0
-20600 -3800 0
-20400 -3800 0
-20200 -3800 0
-20000 -3800 0
-19800 -3800 0
-19600 -3800 0
-19400 -3800 0
-19200 -3800 0
-19000 -3800 0
-18800 -3800 0
-18600 -3800 0
-18400 -3800 0
-18200 -3800 0
-18000 -3800 0
-17800 -3800 0
-17600 -3800 0
-17400 -3800 0
-17200 -3800 0
-17000 -3800 0
-16800 -3800 0
-16600 -3800 0
-16400 -3800 0
-16200 -3800 0
-16000 -3800 0
-15800 -3800 0
-15600 -3800 0
-15400 -3800 0
-15200 -3800 0
-15000 -3800 0
-14800 -3800 0
-14600 -3800 0
-14400 -3800 0
-14200 -3800 0
-14000 -3800 0
-13800 -3800 0
-13600 -3800 0
-13400 -3800 0
-13200 -3800 0
-13000 -3800 0
-12800 -3800 0
-12600 -3800 0
-12400 -3800 0
-12200 -3800 0
-12000 -3800 0
-11800 -3800 0
-11600 -3800 0
-11400 -3800 0
-11200 -3800 0
-11000 -3800 0
-10800 -3800 0
-10600 -3800 0
-10400 -3800 0
-10200 -3800 0
-10000 -3800 0
-9800 -3800 0
-9600 -3800 0
-9400 -3800 0
-9200 -3800 0
-9000 -3800 0
-8800 -3800 0
-8600 -3800 0
-8400 -3800 0
-8200 -3800 0
-8000 -3800 0
-7800 -3800 0
-7600 -3800 0
-7400 -3800 0
-7200 -3800 0
-7000 -3800 0
-6800 -3800 0
-6600 -3800 0
-6400 -3800 0
-6200 -3800 0
-6000 -3800 0
-5800 -3800 0
-5600 -3800 0
-5400 -3800 0
-5200 -3800 0
-5000 -3800 0
-4800 -3800 0
-4600 -3800 0
-4400 -3800 0
-4200 -3800 0
-4000 -3800 0
-3800 -3800 0
-3600 -3800 0
-3400 -3800 0
-3200 -3800 0
-3000 -3800 0
-2800 -3800 0
-2600 -3800 0
-2400 -3800 0
-2200 -3800 0
-2000 -3800 0
-1800 -3800 0
-1600 -3800 0
-1400 -3800 0
-1200 -3800 0
-1000 -3800 0
-800 -3800 0
-600 -3800 0
-400 -3800 0
-200 -3800 0
0 -3800 0
200 -3800 0
400 -3800 0
600 -3800 0
800 -3800 0
1000 -3800 0
1200 -3800 0
1400 -3800 0
1600 -3800 0
1800 -3800 0
2000 -3800 0
2200 -3800 0
2400 -3800 0
2600 -3800 0
2800 -3800 0
3000 -3800 0
3200 -3800 0
3400 -3800 0
3600 -3800 0
3800 -3800 0
4000 -3800 0
4200 -3800 0
4400 -3800 0
4600 -3800 0
4800 -3800 0
5000 -3800 0
5200 -3800 0
5400 -3800 0
5600 -3800 0
5800 -3800 0
6000 -3800 0
6200 -3800 0
6400 -3800 0
6600 -3800 0
6800 -3800 0
7000 -3800 0
7200 -3800 0
7400 -3800 0
7600 -3800 0
7800 -3800 0
8000 -3800 0
8200 -3800 0
8400 -3800 0
8600 -3800 0
8800 -3800 0
9000 -3800 0
9200 -3800 0
9400 -3800 0
9600 -3800 0
9800 -3800 0
10000 -3800 0
10200 -3800 0
10400 -3800 0
10600 -3800 0
10800 -3800 0
11000 -3800 0
11200 -3800 0
11400 -3800 0
11600 -3800 0
11800 -3800 0
12000 -3800 0
12200 -3800 0
12400 -3800 0
12600 -3800 0
12800 -3800 0
13000 -3800 0
13200 -3800 0
13400 -3800 0
13600 -3800 0
13800 -3800 0
14000 -3800 0
14200 -3800 0
14400 -3800 0
14600 -3800 0
14800 -3800 0
15000 -3800 0
15200 -3800 0
15400 -3800 0
15600 -3800 0
15800 -3800 0
16000 -3800 0
16200 -3800 0
16400 -3800 0
16600 -3800 0
16800 -3800 0
17000 -3800 0
17200 -3800 0
17400 -3800 0
17600 -3800 0
17800 -3800 0
18000 -3800 0
18200 -3800 0
18400 -3800 0
18600 -3800 0
18800 -3800 0
19000 -3800 0
19200 -3800 0
19400 -3800 0
19600 -3800 0
19800 -3800 0
20000 -3800 0
20200 -3800 0
20400 -3800 0
20600 -3800 0
20800 -3800 0
21000 -3800 0
21200 -3800 0
21400 -3800 0
21600 -3800 0
21800 -3800 0
22000 -3800 0
22200 -3800 0
22400 -3800 0
22600 -3800 0
22800 -3800 0
23000 -3800 0
23200 -3800 0
23400 -3800 0
23600 -3800 0
23800 -3800 0
24000 -3800 0
24200 -3800 0
24400 -3800 0
24600 -3800 0
24800 -3800 0
25000 -3800 0
-25000 -3600 0
-24800 -3600 0
-24600 -3600 0
-24400 -3600 0
-24200 -3600 0
-24000 -3600 0
-23800 -3600 0
-23600 -3600 0
-23400 -3600 0
-23200 -3600 0
-23000 -3600 0
-22800 -3600 0
-22600 -3600 0
-22400 -3600 0
-22200 -3600 0
-22000 -3600 0
-21800 -3600 0
-21600 -3600 0
-21400 -3600 0
-21200 -3600 0
-21000 -3600 0
-20800 -3600 0
-20600 -3600 0
-20400 -3600 0
-20200 -3600 0
-20000 -3600 0
-19800 -3600 0
-19600 -3600 0
-19400 -3600 0
-19200 -3600 0
-19000 -3600 0
-18800 -3600 0
-18600 -3600 0
-18400 -3600 0
-18200 -3600 0
-18000 -3600 0
-17800 -3600 0
-17600 -3600 0
-17400 -3600 0
-17200 -3600 0
-17000 -3600 0
-16800 -3600 0
-16600 -3600 0
-16400 -3600 0
-16200 -3600 0
-16000 -3600 0
-15800 -3600 0
-15600 -3600 0
-15400 -3600 0
-15200 -3600 0
-15000 -3600 0
-14800 -3600 0
-14600 -3600 0
-14400 -3600 0
-14200 -3600 0
-14000 -3600 0
-13800 -3600 0
-13600 -3600 0
-13400 -3600 0
-13200 -3600 0
-13000 -3600 0
-12800 -3600 0
-12600 -3600 0
-12400 -3600 0
-12200 -3600 0
-12000 -3600 0
-11800 -3600 0
-11600 -3600 0
-11400 -3600 0
-11200 -3600 0
-11000 -3600 0
-10800 -3600 0
-10600 -3600 0
-10400 -3600 0
-10200 -3600 0
-10000 -3600 0
-9800 -3600 0
-9600 -3600 0
-9400 -3600 0
-9200 -3600 0
-9000 -3600 0
-8800 -3600 0
-8600 -3600 0
-8400 -3600 0
-8200 -3600 0
-8000 -3600 0
-7800 -3600 0
-7600 -3600 0
-7400 -3600 0
-7200 -3600 0
-7000 -3600 0
-6800 -3600 0
-6600 -3600 0
-6400 -3600 0
-6200 -3600 0
-6000 -3600 0
-5800 -3600 0
-5600 -3600 0
-5400 -3600 0
-5200 -3600 0
-5000 -3600 0
-4800 -3600 0
-4600 -3600 0
-4400 -3600 0
-4200 -3600 0
-4000 -3600 0
-3800 -3600 0
-3600 -3600 0
-3400 -3600 0
-3200 -3600 0
-3000 -3600 0
-2800 -3600 0
-2600 -3600 0
-2400 -3600 0
-2200 -3600 0
-2000 -3600 0
-1800 -3600 0
-1600 -3600 0
-1400 -3600 0
-1200 -3600 0
-1000 -3600 0
-800 -3600 0
-600 -3600 0
-400 -3600 0
-200 -3600 0
0 -3600 0
200 -3600 0
400 -3600 0
600 -3600 0
800 -3600 0
1000 -3600 0
1200 -3600 0
1400 -3600 0
1600 -3600 0
1800 -3600 0
2000 -3600 0
2200 -3600 0
2400 -3600 0
2600 -3600 0
2800 -3600 0
3000 -3600 0
3200 -3600 0
3400 -3600 0
3600 -3600 0
3800 -3600 0
4000 -3600 0
4200 -3600 0
4400 -3600 0
4600 -3600 0
4800 -3600 0
5000 -3600 0
5200 -3600 0
5400 -3600 0
5600 -3600 0
5800 -3600 0
6000 -3600 0
6200 -3600 0
6400 -3600 0
6600 -3600 0
6800 -3600 0
7000 -3600 0
7200 -3600 0
7400 -3600 0
7600 -3600 0
7800 -3600 0
8000 -3600 0
8200 -3600 0
8400 -3600 0
8600 -3600 0
8800 -3600 0
9000 -3600 0
9200 -3600 0
9400 -3600 0
9600 -3600 0
9800 -3600 0
10000 -3600 0
10200 -3600 0
10400 -3600 0
10600 -3600 0
10800 -3600 0
11000 -3600 0
11200 -3600 0
11400 -3600 0
11600 -3600 0
11800 -3600 0
12000 -3600 0
12200 -3600 0
12400 -3600 0
12600 -3600 0
12800 -3600 0
13000 -3600 0
13200 -3600 0
13400 -3600 0
13600 -3600 0
13800 -3600 0
14000 -3600 0
14200 -3600 0
14400 -3600 0
14600 -3600 0
14800 -3600 0
15000 -3600 0
15200 -3600 0
15400 -3600 0
15600 -3600 0
15800 -3600 0
16000 -3600 0
16200 -3600 0
16400 -3600 0
16600 -3600 0
16800 -3600 0
17000 -3600 0
17200 -3600 0
17400 -3600 0
17600 -3600 0
17800 -3600 0
18000 -3600 0
18200 -3600 0
18400 -3600 0
18600 -3600 0
18800 -3600 0
19000 -3600 0
19200 -3600 0
19400 -3600 0
19600 -3600 0
19800 -3600 0
20000 -3600 0
20200 -3600 0
20400 -3600 0
20600 -3600 0
20800 -3600 0
21000 -3600 0
21200 -3600 0
21400 -3600 0
21600 -3600 0
21800 -3600 0
[truncated: 489,561 more chars]
