# Supplementary material for: Investigating a Novel Activation-Repolarisation Time Metric to Predict Localised Vulnerability to Reentry Using Computational Modelling
Source: PLoS One. 2016 Mar 2;11(3):e0149342. doi: 10.1371/journal.pone.0149342 (PMC4775046; doi:10.1371/journal.pone.0149342)
Supplement: S1 Data — Specifically, this relates primarily to the data presented in Figs 3, 4 & 5. Data provided constitute AT, RT and RVI datasets, along with corresponding finite element mesh files required for visualisation and analysis. (ZIP) [file pone.0149342.s001.zip › Data/Figure3/Fig3_BDB_AT.dat]

1009.5
1009.4
1009.2
1009
1008.4
1008.1
1007.3
1006.9
1006.2
1005.6
1005.1
1004.4
1004
1003.3
1002.8
1002.2
1001.6
1001.1
1000.5
1000.1
999.43
999.11
998.45
998.13
997.51
997.17
996.66
996.22
995.91
995.33
995.1
994.57
994.23
994.02
993.46
993.21
993.02
992.52
992.25
992.11
991.81
991.44
991.25
991.15
991.03
990.74
990.5
990.35
990.27
990.22
990.18
990.15
990.14
990.13
990.14
990.16
990.18
990.22
990.27
990.36
990.52
990.79
991.06
991.17
991.29
991.55
992
992.18
992.36
992.8
993.15
993.35
993.87
994.19
994.5
995.09
995.32
995.94
996.25
996.78
997.21
997.71
998.21
998.72
999.22
999.81
1000.3
1001
1001.3
1002.1
1002.5
1003.2
1003.8
1004.3
1005.1
1005.6
1006.2
1007
1007.5
1008.2
1009
1009.5
1010.2
1011.1
1011.7
1012.3
1013.2
1013.9
1014.5
1015.3
1016.1
1016.9
1017.5
1018.3
1019.2
1020
1020.7
1021.4
1022.3
1023.2
1024
1024.8
1025.5
1026.3
1027.2
1028.1
1029.1
1029.9
1030.7
1031.5
1032.3
1033.3
1034.2
1035.1
1036.1
1037
1037.8
1038.7
1039.6
1040.5
1041.4
1042.3
1043.3
1044.2
1045.2
1046.2
1047.2
1048.1
1049.1
1050.1
1051.1
1052.1
1053.1
1054.1
1055
1056
1057
1058
1059
1060.1
1061.1
1062.1
1063.1
1064.1
1065.1
1066.1
1067.2
1068.2
1069.2
1070.2
1071.3
1072.3
1073.4
1074.4
1075.5
1076.6
1077.8
1078.9
1080
1081.1
1082.1
1083.2
1084.2
1085.3
1086.4
1087.5
1088.7
1089.8
1091
1092.1
1093.1
1094.2
1095.3
1096.4
1097.6
1098.8
1100
1101.1
1102.2
1103.3
1104.4
1105.6
1106.8
1108
1109.1
1110.2
1111.3
1112.5
1113.8
1115
1116.1
1117.2
1118.3
1119.6
1120.9
1122.1
1123.2
1124.3
1125.4
1126.7
1128
1129.1
1130.2
1131.4
1132.7
1134
1135.1
1136.3
1137.5
1138.8
1140.1
1141.2
1142.3
1143.5
1144.9
1146.1
1147.2
1148.4
1149.7
1151
1152.2
1153.3
1154.5
1155.9
1157.1
1158.2
1159.3
1160.6
1161.9
1162.7
1163.1
1009.1
1009
1008.7
1008.3
1008.1
1007.4
1007
1006.3
1005.8
1005.2
1004.5
1004.1
1003.3
1002.9
1002.2
1001.6
1001.1
1000.5
1000.1
999.41
999.08
998.38
998.08
997.41
997.1
996.5
996.15
995.67
995.21
994.95
994.34
994.11
993.66
993.24
993.06
992.58
992.23
992.08
991.7
991.32
991.16
991.03
990.68
990.38
990.22
990.13
990.05
989.9
989.7
989.55
989.44
989.37
989.34
989.33
989.34
989.37
989.44
989.55
989.71
989.91
990.06
990.14
990.24
990.44
990.79
991.08
991.21
991.46
991.95
992.16
992.41
992.96
993.19
993.54
994.08
994.32
994.93
995.22
995.74
996.18
996.65
997.17
997.63
998.17
998.69
999.2
999.83
1000.3
1001
1001.4
1002.1
1002.6
1003.2
1004
1004.4
1005.2
1005.8
1006.3
1007.1
1007.8
1008.3
1009.1
1009.9
1010.4
1011.2
1012
1012.6
1013.3
1014.1
1015
1015.6
1016.3
1017.2
1018
1018.7
1019.4
1020.2
1021.1
1022
1022.7
1023.4
1024.3
1025.2
1026.1
1026.9
1027.7
1028.5
1029.3
1030.2
1031.2
1032.1
1033
1033.8
1034.7
1035.5
1036.4
1037.3
1038.3
1039.2
1040.2
1041.1
1042.1
1043.1
1044
1044.9
1045.9
1046.8
1047.7
1048.7
1049.6
1050.6
1051.6
1052.5
1053.5
1054.5
1055.5
1056.5
1057.5
1058.5
1059.6
1060.6
1061.6
1062.7
1063.7
1064.7
1065.8
1066.9
1067.9
1069
1070.1
1071.1
1072.1
1073.2
1074.2
1075.2
1076.3
1077.3
1078.4
1079.5
1080.7
1081.8
1082.9
1084
1085.1
1086.2
1087.2
1088.3
1089.4
1090.5
1091.7
1092.9
1094
1095.1
1096.2
1097.3
1098.4
1099.6
1100.8
1102
1103.1
1104.2
1105.3
1106.4
1107.6
1108.9
1110.1
1111.2
1112.2
1113.4
1114.6
1115.9
1117.1
1118.2
1119.3
1120.4
1121.7
1123
1124.1
1125.2
1126.4
1127.6
1128.9
1130.1
1131.2
1132.4
1133.6
1135
1136.1
1137.2
1138.4
1139.7
1141
1142.2
1143.3
1144.5
1145.8
1147.1
1148.2
1149.4
1150.7
1152
1153.1
1154.3
1155.5
1156.8
1158.1
1159.2
1160.3
1161.4
1162.3
1162.8
1007.6
1007.5
1007.3
1007.1
1006.7
1006.2
1005.6
1005.1
1004.4
1004
1003.2
1002.6
1002.1
1001.4
1001
1000.3
999.81
999.2
998.66
998.16
997.58
997.15
996.56
996.15
995.62
995.18
994.75
994.23
993.97
993.33
993.1
992.59
992.21
992.01
991.44
991.17
990.98
990.46
990.2
990.07
989.71
989.35
989.19
989.08
988.9
988.59
988.37
988.25
988.18
988.13
988.1
988.07
988.05
988.04
988.05
988.07
988.09
988.13
988.18
988.25
988.38
988.61
988.93
989.1
989.21
989.43
989.85
990.12
990.28
990.7
991.1
991.3
991.81
992.16
992.47
993.07
993.31
993.94
994.24
994.81
995.21
995.77
996.21
996.81
997.24
997.93
998.3
999.06
999.44
1000.1
1000.7
1001.2
1002
1002.4
1003.2
1003.9
1004.4
1005.1
1005.8
1006.3
1007.1
1007.9
1008.4
1009.2
1010
1010.6
1011.3
1012.1
1012.9
1013.5
1014.3
1015.2
1016
1016.7
1017.4
1018.2
1019.1
1020
1020.7
1021.4
1022.3
1023.2
1024.1
1024.9
1025.7
1026.5
1027.3
1028.2
1029.2
1030.1
1031
1031.8
1032.7
1033.5
1034.4
1035.3
1036.2
1037.2
1038.2
1039.1
1040.1
1041.1
1042
1042.9
1043.9
1044.8
1045.7
1046.7
1047.6
1048.6
1049.6
1050.6
1051.5
1052.5
1053.5
1054.5
1055.5
1056.6
1057.6
1058.6
1059.7
1060.7
1061.7
1062.8
1063.9
1064.9
1066
1067
1068.1
1069.1
1070.1
1071.2
1072.2
1073.2
1074.3
1075.4
1076.5
1077.6
1078.7
1079.9
1081
1082.1
1083.1
1084.2
1085.2
1086.3
1087.5
1088.6
1089.8
1091
1092.1
1093.2
1094.2
1095.3
1096.5
1097.7
1098.9
1100.1
1101.1
1102.2
1103.3
1104.5
1105.7
1107
1108.1
1109.2
1110.3
1111.5
1112.7
1114
1115.1
1116.2
1117.3
1118.6
1119.8
1121.1
1122.2
1123.3
1124.5
1125.8
1127
1128.2
1129.3
1130.5
1131.8
1133.1
1134.2
1135.3
1136.5
1137.9
1139.1
1140.2
1141.4
1142.7
1144
1145.1
1146.3
1147.5
1148.8
1150.1
1151.2
1152.4
1153.7
1155
1156.1
1157.3
1158.5
1159.7
1160.9
1161.6
1162
1006.2
1006.1
1006
1005.6
1005.2
1004.7
1004.2
1003.5
1003.1
1002.3
1001.8
1001.2
1000.5
1000.1
999.28
998.86
998.2
997.65
997.15
996.53
996.12
995.47
995.12
994.48
994.13
993.55
993.16
992.7
992.21
991.95
991.33
991.1
990.61
990.22
990.03
989.5
989.2
989.04
988.58
988.26
988.12
987.91
987.52
987.28
987.16
987.07
986.92
986.68
986.49
986.36
986.29
986.24
986.22
986.21
986.22
986.24
986.27
986.35
986.46
986.65
986.89
987.07
987.16
987.28
987.55
987.97
988.14
988.31
988.73
989.1
989.29
989.76
990.14
990.41
991.02
991.25
991.79
992.19
992.63
993.15
993.57
994.15
994.58
995.16
995.66
996.2
996.82
997.27
998.03
998.41
999.14
999.69
1000.3
1001
1001.5
1002.2
1003
1003.4
1004.2
1005
1005.5
1006.2
1007
1007.6
1008.3
1009.1
1009.9
1010.5
1011.3
1012.1
1012.9
1013.5
1014.3
1015.2
1016.1
1016.8
1017.5
1018.3
1019.2
1020.1
1020.9
1021.6
1022.4
1023.3
1024.2
1025.1
1026
1026.9
1027.7
1028.5
1029.4
1030.3
1031.2
1032.2
1033.1
1034.1
1035
1035.9
1036.8
1037.7
1038.6
1039.5
1040.4
1041.4
1042.3
1043.3
1044.3
1045.3
1046.3
1047.2
1048.2
1049.2
1050.2
1051.2
1052.2
1053.2
1054.2
1055.2
1056.3
1057.3
1058.3
1059.3
1060.4
1061.4
1062.4
1063.5
1064.6
1065.7
1066.8
1067.9
1069
1070
1071.1
1072.1
1073.2
1074.2
1075.3
1076.3
1077.4
1078.5
1079.7
1080.9
1082
1083.1
1084.1
1085.2
1086.3
1087.4
1088.6
1089.7
1090.9
1092.1
1093.1
1094.2
1095.3
1096.5
1097.7
1098.9
1100.1
1101.2
1102.2
1103.4
1104.6
1105.8
1107
1108.1
1109.2
1110.4
1111.6
1112.9
1114.1
1115.2
1116.3
1117.5
1118.8
1120
1121.1
1122.2
1123.4
1124.7
1126
1127.1
1128.3
1129.5
1130.8
1132
1133.2
1134.3
1135.5
1136.9
1138.1
1139.2
1140.4
1141.7
1143
1144.2
1145.3
1146.5
1147.9
1149.1
1150.2
1151.4
1152.7
1154
1155.2
1156.3
1157.5
1158.8
1159.9
1160.5
1161
1004.7
1004.6
1004.3
1004.1
1003.7
1003.2
1002.6
1002.1
1001.3
1000.9
1000.2
999.53
999.09
998.31
997.89
997.2
996.64
996.14
995.48
995.1
994.39
994.07
993.37
993.07
992.38
992.09
991.46
991.13
990.62
990.2
989.9
989.31
989.1
988.61
988.22
988.05
987.54
987.22
987.07
986.69
986.32
986.16
986.04
985.72
985.41
985.24
985.15
985.09
985.01
984.85
984.72
984.62
984.56
984.53
984.54
984.59
984.68
984.8
984.97
985.07
985.14
985.22
985.38
985.68
986.03
986.16
986.34
986.75
987.1
987.27
987.7
988.11
988.34
988.91
989.2
989.62
990.13
990.45
991.08
991.38
992.06
992.36
993.07
993.4
994.1
994.5
995.15
995.69
996.23
996.97
997.37
998.12
998.66
999.25
1000.1
1000.5
1001.2
1002
1002.5
1003.2
1004.1
1004.6
1005.3
1006.1
1006.8
1007.4
1008.2
1009.1
1009.8
1010.4
1011.2
1012.1
1012.9
1013.5
1014.3
1015.2
1016.1
1016.9
1017.6
1018.4
1019.2
1020.2
1021.1
1021.9
1022.7
1023.5
1024.3
1025.2
1026.2
1027.1
1028.1
1028.9
1029.8
1030.6
1031.5
1032.4
1033.3
1034.3
1035.2
1036.2
1037.2
1038.1
1039.1
1040.1
1041.1
1042.1
1043
1044
1045
1046
1047
1048
1049
1050
1051
1052
1053
1054
1055
1056.1
1057.1
1058.1
1059.1
1060.1
1061.2
1062.2
1063.2
1064.3
1065.3
1066.4
1067.4
1068.5
1069.6
1070.8
1071.9
1073
1074.1
1075.1
1076.2
1077.2
1078.3
1079.4
1080.6
1081.7
1082.9
1084.1
1085.1
1086.2
1087.3
1088.4
1089.5
1090.7
1092
1093.1
1094.2
1095.2
1096.4
1097.5
1098.8
1100
1101.1
1102.2
1103.3
1104.5
1105.8
1107
1108.1
1109.2
1110.3
1111.6
1112.9
1114.1
1115.2
1116.3
1117.5
1118.8
1120
1121.2
1122.3
1123.5
1124.8
1126.1
1127.2
1128.3
1129.5
1130.9
1132.1
1133.2
1134.4
1135.7
1137
1138.1
1139.3
1140.5
1141.8
1143.1
1144.2
1145.4
1146.7
1148
1149.2
1150.3
1151.6
1152.9
1154.1
1155.2
1156.4
1157.7
1158.8
1159.4
1159.8
1003.2
1003.2
1003.1
1002.6
1002.2
1001.7
1001.1
1000.4
1000
999.23
998.64
998.12
997.35
996.95
996.21
995.65
995.14
994.45
994.08
993.34
993.03
992.29
992
991.28
991.01
990.31
990.05
989.38
989.11
988.55
988.18
987.85
987.3
987.09
986.61
986.23
986.06
985.6
985.25
985.1
984.82
984.41
984.21
984.1
983.94
983.63
983.39
983.25
983.18
983.13
983.09
983.06
983.03
983.02
983.03
983.04
983.07
983.11
983.16
983.22
983.33
983.54
983.85
984.08
984.19
984.38
984.78
985.1
985.26
985.65
986.09
986.29
986.78
987.15
987.47
988.07
988.32
988.97
989.25
989.87
990.23
990.85
991.24
991.92
992.29
993.03
993.39
994.11
994.58
995.2
995.89
996.34
997.11
997.65
998.26
999.06
999.57
1000.2
1001.1
1001.6
1002.3
1003.1
1003.8
1004.4
1005.2
1006
1006.6
1007.3
1008.2
1009
1009.7
1010.4
1011.2
1012.1
1012.9
1013.6
1014.4
1015.2
1016.1
1017
1017.8
1018.5
1019.4
1020.2
1021.2
1022.1
1023
1023.8
1024.6
1025.5
1026.4
1027.3
1028.2
1029.2
1030.1
1031.1
1032
1033
1033.9
1034.8
1035.7
1036.6
1037.6
1038.5
1039.5
1040.4
1041.4
1042.4
1043.4
1044.4
1045.3
1046.3
1047.3
1048.4
1049.4
1050.4
1051.4
1052.4
1053.5
1054.5
1055.5
1056.6
1057.7
1058.7
1059.8
1060.9
1062
1063.1
1064.1
1065.1
1066.2
1067.2
1068.3
1069.3
1070.4
1071.5
1072.6
1073.8
1075
1076.1
1077.1
1078.2
1079.2
1080.3
1081.5
1082.6
1083.8
1085
1086.1
1087.2
1088.2
1089.3
1090.5
1091.7
1093
1094.1
1095.2
1096.3
1097.4
1098.6
1099.9
1101.1
1102.2
1103.2
1104.4
1105.6
1106.9
1108.1
1109.2
1110.3
1111.5
1112.8
1114
1115.2
1116.3
1117.5
1118.8
1120
1121.1
1122.3
1123.5
1124.8
1126.1
1127.2
1128.3
1129.6
1130.9
1132.1
1133.2
1134.4
1135.7
1137
1138.2
1139.3
1140.6
1142
1143.1
1144.2
1145.5
1146.8
1148.1
1149.2
1150.4
1151.7
1153
1154.2
1155.3
1156.5
1157.5
1158.3
1158.6
1001.8
1001.6
1001.4
1001.1
1000.7
1000.2
999.53
999.08
998.29
997.78
997.15
996.41
996.02
995.23
994.68
994.14
993.44
993.06
992.31
991.97
991.25
990.85
990.22
989.82
989.22
988.86
988.25
987.99
987.32
987.08
986.49
986.16
985.8
985.28
985.09
984.62
984.24
984.08
983.66
983.29
983.13
982.95
982.54
982.28
982.16
982.07
981.89
981.64
981.45
981.32
981.25
981.21
981.19
981.18
981.18
981.2
981.23
981.28
981.37
981.53
981.76
982.02
982.12
982.23
982.44
982.84
983.11
983.26
983.62
984.07
984.25
984.67
985.12
985.36
985.98
986.23
986.74
987.17
987.61
988.15
988.57
989.15
989.6
990.17
990.7
991.22
991.89
992.31
993.07
993.49
994.17
994.83
995.32
996.11
996.66
997.27
998.08
998.63
999.27
1000.1
1000.7
1001.3
1002.2
1002.9
1003.5
1004.3
1005.1
1005.9
1006.5
1007.3
1008.1
1009
1009.6
1010.4
1011.2
1012.1
1013
1013.7
1014.5
1015.3
1016.2
1017.1
1018
1018.8
1019.6
1020.4
1021.3
1022.2
1023.2
1024.1
1025
1025.9
1026.8
1027.7
1028.5
1029.4
1030.4
1031.3
1032.3
1033.2
1034.2
1035.2
1036.2
1037.1
1038.1
1039.1
1040.1
1041.1
1042.1
1043.1
1044.1
1045.1
1046.1
1047.1
1048.1
1049.1
1050.1
1051.1
1052.1
1053.2
1054.2
1055.2
1056.2
1057.3
1058.3
1059.4
1060.4
1061.5
1062.6
1063.7
1064.9
1066
1067.1
1068.1
1069.1
1070.2
1071.3
1072.3
1073.4
1074.6
1075.8
1076.9
1078.1
1079.1
1080.2
1081.3
1082.4
1083.5
1084.7
1086
1087.1
1088.2
1089.2
1090.3
1091.5
1092.8
1094
1095.1
1096.2
1097.3
1098.5
1099.7
1101
1102.1
1103.2
1104.3
1105.5
1106.8
1108
1109.1
1110.3
1111.4
1112.7
1114
1115.1
1116.2
1117.4
1118.7
1120
1121.1
1122.3
1123.5
1124.8
1126.1
1127.2
1128.3
1129.6
1131
1132.1
1133.2
1134.5
1135.8
1137.1
1138.2
1139.4
1140.7
1142
1143.2
1144.3
1145.6
1146.9
1148.1
1149.2
1150.5
1151.8
1153.1
1154.2
1155.3
1156.4
1157.2
1157.4
1000.2
1000.2
1000.1
999.57
999.17
998.62
998.13
997.37
996.94
996.19
995.51
995.06
994.27
993.75
993.15
992.45
992.06
991.29
990.9
990.22
989.74
989.18
988.66
988.17
987.65
987.18
986.71
986.21
985.86
985.27
985.05
984.43
984.14
983.76
983.27
983.09
982.63
982.25
982.09
981.74
981.34
981.17
981.04
980.71
980.39
980.23
980.14
980.07
979.95
979.76
979.61
979.51
979.45
979.43
979.43
979.46
979.53
979.65
979.81
980.01
980.09
980.17
980.29
980.53
980.91
981.12
981.26
981.6
982.05
982.22
982.58
983.08
983.28
983.8
984.17
984.54
985.11
985.4
986.06
986.35
987.05
987.35
988.06
988.41
989.11
989.53
990.17
990.74
991.25
992.02
992.43
993.16
993.79
994.31
995.11
995.68
996.29
997.1
997.71
998.32
999.14
999.86
1000.4
1001.2
1002.1
1002.7
1003.4
1004.2
1005.1
1005.8
1006.4
1007.3
1008.1
1009
1009.7
1010.4
1011.3
1012.2
1013.1
1013.9
1014.6
1015.4
1016.3
1017.2
1018.1
1019.1
1019.9
1020.8
1021.6
1022.5
1023.3
1024.3
1025.2
1026.2
1027.1
1028.1
1029.1
1030
1030.9
1031.9
1032.8
1033.7
1034.7
1035.6
1036.6
1037.5
1038.5
1039.5
1040.5
1041.5
1042.5
1043.5
1044.5
1045.5
1046.6
1047.6
1048.6
1049.7
1050.7
1051.8
1052.9
1053.9
1055
1056
1057.1
1058.1
1059.2
1060.2
1061.2
1062.3
1063.3
1064.4
1065.5
1066.7
1067.8
1069
1070.1
1071.1
1072.2
1073.2
1074.3
1075.4
1076.6
1077.8
1079
1080.1
1081.2
1082.2
1083.3
1084.5
1085.7
1086.9
1088.1
1089.2
1090.2
1091.4
1092.6
1093.8
1095
1096.1
1097.2
1098.4
1099.6
1100.8
1102.1
1103.2
1104.3
1105.4
1106.7
1108
1109.1
1110.2
1111.4
1112.7
1114
1115.1
1116.2
1117.4
1118.7
1120
1121.1
1122.3
1123.5
1124.8
1126.1
1127.2
1128.3
1129.6
1131
1132.1
1133.3
1134.5
1135.9
1137.1
1138.2
1139.4
1140.8
1142.1
1143.2
1144.4
1145.7
1147
1148.2
1149.3
1150.6
1151.9
1153.1
1154.2
1155.2
1156.1
1156.2
998.8
998.67
998.36
998.15
997.65
997.16
996.47
996.05
995.25
994.65
994.11
993.32
992.84
992.17
991.49
991.07
990.29
989.87
989.21
988.66
988.16
987.54
987.13
986.49
986.12
985.5
985.13
984.58
984.17
983.75
983.23
983.01
982.38
982.13
981.72
981.27
981.09
980.66
980.27
980.11
979.83
979.41
979.2
979.09
978.89
978.57
978.34
978.22
978.15
978.1
978.05
978
977.93
977.89
977.9
977.94
978.01
978.06
978.11
978.16
978.24
978.39
978.66
979.01
979.14
979.28
979.6
980.04
980.2
980.5
981.03
981.23
981.64
982.12
982.38
983.02
983.27
983.87
984.23
984.79
985.21
985.8
986.23
986.89
987.28
988.03
988.4
989.12
989.62
990.22
990.96
991.39
992.14
992.77
993.32
994.12
994.72
995.31
996.13
996.81
997.39
998.18
999.01
999.58
1000.3
1001.1
1001.9
1002.6
1003.3
1004.2
1005
1005.7
1006.4
1007.3
1008.2
1009
1009.8
1010.5
1011.3
1012.2
1013.1
1014.1
1014.9
1015.7
1016.5
1017.4
1018.3
1019.2
1020.1
1021.1
1022
1022.9
1023.8
1024.6
1025.5
1026.5
1027.4
1028.3
1029.3
1030.3
1031.2
1032.2
1033.2
1034.2
1035.2
1036.2
1037.1
1038.1
1039.1
1040.1
1041.1
1042.1
1043.2
1044.2
1045.2
1046.2
1047.2
1048.2
1049.2
1050.3
1051.3
1052.4
1053.4
1054.5
1055.6
1056.7
1057.8
1058.9
1060
1061.1
1062.1
1063.2
1064.2
1065.3
1066.3
1067.4
1068.6
1069.8
1070.9
1072.1
1073.1
1074.2
1075.2
1076.4
1077.5
1078.7
1079.9
1081.1
1082.1
1083.2
1084.3
1085.5
1086.7
1087.9
1089.1
1090.2
1091.3
1092.4
1093.6
1094.9
1096.1
1097.2
1098.3
1099.4
1100.7
1102
1103.1
1104.2
1105.4
1106.6
1107.9
1109.1
1110.2
1111.4
1112.6
1113.9
1115.1
1116.2
1117.4
1118.7
1120
1121.1
1122.3
1123.5
1124.8
1126.1
1127.2
1128.4
1129.7
1131
1132.2
1133.3
1134.6
1135.9
1137.1
1138.3
1139.5
1140.9
1142.1
1143.2
1144.4
1145.8
1147.1
1148.2
1149.3
1150.7
1152
1153.1
1154.2
1155
1155.2
997.2
997.17
997.07
996.57
996.17
995.57
995.11
994.32
993.82
993.16
992.4
991.96
991.2
990.55
990.09
989.31
988.87
988.2
987.62
987.14
986.46
986.09
985.38
985.06
984.35
984.06
983.37
983.09
982.46
982.13
981.64
981.2
980.94
980.34
980.12
979.69
979.26
979.09
978.69
978.29
978.13
977.93
977.51
977.26
977.14
977.04
976.79
976.53
976.36
976.26
976.2
976.16
976.14
976.13
976.13
976.14
976.16
976.2
976.26
976.37
976.55
976.82
977.06
977.16
977.31
977.63
978.04
978.19
978.45
978.98
979.19
979.51
980.06
980.28
980.83
981.19
981.62
982.14
982.52
983.12
983.5
984.13
984.54
985.16
985.67
986.21
986.88
987.31
988.08
988.52
989.19
989.89
990.37
991.14
991.77
992.33
993.13
993.78
994.36
995.16
995.93
996.49
997.24
998.09
998.77
999.41
1000.2
1001.1
1001.8
1002.5
1003.3
1004.2
1005
1005.7
1006.5
1007.3
1008.2
1009.1
1009.9
1010.7
1011.5
1012.3
1013.2
1014.2
1015.1
1016
1016.8
1017.7
1018.5
1019.4
1020.3
1021.3
1022.2
1023.2
1024.1
1025.1
1026.1
1027
1028
1028.9
1029.8
1030.8
1031.7
1032.7
1033.7
1034.7
1035.6
1036.6
1037.6
1038.6
1039.7
1040.7
1041.7
1042.7
1043.8
1044.8
1045.9
1046.9
1048
1049
1050.1
1051.1
1052.1
1053.2
1054.2
1055.2
1056.3
1057.4
1058.4
1059.6
1060.7
1061.8
1063
1064.1
1065.1
1066.2
1067.2
1068.3
1069.4
1070.6
1071.8
1073
1074.1
1075.1
1076.2
1077.3
1078.4
1079.6
1080.9
1082
1083.1
1084.2
1085.3
1086.5
1087.7
1089
1090.1
1091.2
1092.3
1093.5
1094.7
1096
1097.1
1098.2
1099.4
1100.6
1101.9
1103.1
1104.2
1105.3
1106.5
1107.9
1109.1
1110.2
1111.3
1112.6
1113.9
1115.1
1116.2
1117.4
1118.7
1120
1121.1
1122.3
1123.5
1124.9
1126.1
1127.2
1128.4
1129.7
1131
1132.2
1133.3
1134.6
1136
1137.1
1138.3
1139.6
1140.9
1142.1
1143.3
1144.5
1145.9
1147.1
1148.2
1149.4
1150.7
1152
1153.1
1153.7
1154.1
995.84
995.71
995.38
995.15
994.62
994.14
993.42
993
992.21
991.52
991.05
990.24
989.64
989.11
988.34
987.91
987.2
986.6
986.12
985.41
985.05
984.31
983.99
983.27
982.93
982.26
981.96
981.29
981.03
980.36
980.1
979.54
979.18
978.86
978.31
978.1
977.67
977.26
977.1
976.73
976.33
976.15
976.02
975.63
975.34
975.19
975.11
975.02
974.8
974.61
974.47
974.38
974.32
974.3
974.3
974.32
974.37
974.45
974.58
974.78
975.01
975.11
975.2
975.35
975.67
976.04
976.18
976.42
976.9
977.16
977.41
977.99
978.21
978.62
979.12
979.41
980.05
980.32
981.01
981.29
981.99
982.3
983.03
983.36
984.09
984.49
985.16
985.72
986.25
987.03
987.46
988.17
988.85
989.36
990.14
990.79
991.35
992.15
992.86
993.42
994.2
995.04
995.62
996.31
997.16
997.99
998.59
999.32
1000.2
1001.1
1001.8
1002.5
1003.3
1004.2
1005.1
1005.8
1006.6
1007.4
1008.2
1009.2
1010.1
1010.9
1011.7
1012.5
1013.4
1014.3
1015.2
1016.2
1017.1
1018.1
1019
1019.8
1020.7
1021.6
1022.5
1023.5
1024.4
1025.3
1026.3
1027.3
1028.3
1029.2
1030.2
1031.2
1032.2
1033.2
1034.2
1035.2
1036.2
1037.2
1038.2
1039.2
1040.2
1041.2
1042.3
1043.3
1044.3
1045.3
1046.4
1047.5
1048.5
1049.6
1050.7
1051.8
1052.9
1054
1055.1
1056.1
1057.2
1058.2
1059.3
1060.3
1061.4
1062.6
1063.7
1064.9
1066
1067.1
1068.2
1069.2
1070.3
1071.4
1072.6
1073.8
1075
1076.1
1077.2
1078.3
1079.4
1080.6
1081.8
1083
1084.1
1085.2
1086.3
1087.5
1088.8
1090
1091.1
1092.2
1093.4
1094.6
1095.9
1097.1
1098.2
1099.3
1100.5
1101.8
1103
1104.2
1105.3
1106.5
1107.8
1109.1
1110.2
1111.3
1112.5
1113.9
1115.1
1116.2
1117.4
1118.7
1120
1121.1
1122.3
1123.5
1124.9
1126.1
1127.2
1128.4
1129.8
1131.1
1132.2
1133.4
1134.7
1136
1137.2
1138.3
1139.7
1141
1142.2
1143.3
1144.6
1146
1147.1
1148.3
1149.5
1150.8
1151.9
1152.5
1152.9
994.22
994.18
994.08
993.57
993.16
992.53
992.08
991.27
990.69
990.11
989.31
988.78
988.15
987.39
986.97
986.21
985.61
985.12
984.38
984.02
983.27
982.86
982.22
981.75
981.19
980.72
980.2
979.77
979.22
978.91
978.29
978.06
977.46
977.15
976.79
976.29
976.09
975.67
975.27
975.1
974.78
974.37
974.18
974.06
973.78
973.46
973.27
973.17
973.11
973.04
972.93
972.81
972.72
972.67
972.67
972.7
972.78
972.89
973.02
973.09
973.16
973.25
973.43
973.75
974.06
974.19
974.4
974.85
975.13
975.34
975.84
976.16
976.46
977.05
977.28
977.86
978.21
978.71
979.18
979.65
980.18
980.68
981.2
981.8
982.25
983
983.37
984.11
984.6
985.22
985.97
986.41
987.16
987.82
988.35
989.14
989.82
990.38
991.17
991.97
992.51
993.25
994.1
994.79
995.43
996.23
997.1
997.84
998.5
999.28
1000.2
1001
1001.8
1002.5
1003.3
1004.2
1005.1
1006
1006.7
1007.5
1008.4
1009.2
1010.2
1011.1
1012
1012.9
1013.7
1014.6
1015.4
1016.4
1017.3
1018.2
1019.2
1020.2
1021.1
1022.1
1023.1
1024
1025
1026
1026.9
1027.9
1028.8
1029.8
1030.8
1031.8
1032.8
1033.8
1034.8
1035.8
1036.8
1037.9
1038.9
1039.9
1041
1042
1043.1
1044.1
1045.1
1046.1
1047.2
1048.2
1049.2
1050.3
1051.3
1052.4
1053.5
1054.7
1055.8
1056.9
1058
1059.1
1060.2
1061.2
1062.3
1063.4
1064.5
1065.7
1066.9
1068
1069.1
1070.2
1071.3
1072.4
1073.5
1074.7
1076
1077.1
1078.2
1079.3
1080.4
1081.6
1082.8
1084
1085.1
1086.2
1087.4
1088.6
1089.9
1091.1
1092.2
1093.3
1094.5
1095.7
1097
1098.1
1099.2
1100.4
1101.7
1103
1104.1
1105.2
1106.4
1107.7
1109
1110.2
1111.3
1112.5
1113.9
1115.1
1116.2
1117.4
1118.7
1120
1121.2
1122.3
1123.6
1124.9
1126.1
1127.3
1128.5
1129.9
1131.1
1132.2
1133.4
1134.8
1136.1
1137.2
1138.4
1139.8
1141.1
1142.2
1143.4
1144.7
1146
1147.2
1148.3
1149.5
1150.6
1151.3
1151.6
992.88
992.74
992.39
992.15
991.6
991.13
990.37
989.9
989.17
988.41
987.95
987.19
986.47
986.03
985.24
984.65
984.12
983.38
983.01
982.25
981.77
981.18
980.61
980.15
979.54
979.13
978.53
978.14
977.6
977.18
976.76
976.24
976.01
975.39
975.13
974.73
974.27
974.09
973.66
973.28
973.12
972.85
972.43
972.22
972.11
971.95
971.64
971.4
971.26
971.19
971.14
971.1
971.07
971.06
971.05
971.06
971.09
971.12
971.17
971.23
971.34
971.55
971.85
972.08
972.2
972.4
972.81
973.11
973.29
973.72
974.12
974.34
974.91
975.2
975.61
976.13
976.45
977.08
977.39
978.07
978.39
979.08
979.45
980.12
980.58
981.19
981.81
982.29
983.06
983.51
984.19
984.9
985.38
986.15
986.82
987.37
988.16
988.89
989.44
990.2
991.04
991.63
992.32
993.16
993.99
994.6
995.33
996.18
997.05
997.76
998.46
999.28
1000.2
1001.1
1001.8
1002.6
1003.4
1004.2
1005.2
1006.1
1007
1007.8
1008.6
1009.4
1010.3
1011.2
1012.2
1013.1
1014.1
1015
1015.9
1016.8
1017.7
1018.6
1019.5
1020.4
1021.4
1022.4
1023.3
1024.3
1025.3
1026.3
1027.2
1028.2
1029.2
1030.2
1031.2
1032.2
1033.2
1034.3
1035.3
1036.3
1037.3
1038.3
1039.4
1040.4
1041.5
1042.5
1043.6
1044.7
1045.8
1046.9
1048
1049.1
1050.1
1051.1
1052.2
1053.2
1054.3
1055.4
1056.5
1057.6
1058.8
1060
1061.1
1062.1
1063.2
1064.3
1065.4
1066.5
1067.7
1068.9
1070.1
1071.1
1072.2
1073.3
1074.5
1075.7
1076.9
1078.1
1079.2
1080.3
1081.4
1082.6
1083.9
1085.1
1086.2
1087.3
1088.4
1089.7
1091
1092.1
1093.2
1094.4
1095.6
1096.9
1098.1
1099.2
1100.3
1101.6
1102.9
1104.1
1105.2
1106.4
1107.7
1109
1110.1
1111.3
1112.5
1113.8
1115.1
1116.2
1117.4
1118.7
1120
1121.2
1122.3
1123.6
1125
1126.1
1127.3
1128.5
1129.9
1131.1
1132.3
1133.5
1134.9
1136.1
1137.2
1138.5
1139.9
1141.1
1142.2
1143.5
1144.8
1146.1
1147.2
1148.3
1149.4
1150.2
1150.4
991.23
991.19
991.08
990.58
990.16
989.49
989.05
988.24
987.58
987.06
986.24
985.6
985.08
984.27
983.73
983.14
982.39
982.01
981.24
980.72
980.16
979.52
979.11
978.41
978.08
977.37
977.07
976.39
976.09
975.46
975.13
974.63
974.2
973.92
973.33
973.11
972.68
972.26
972.08
971.67
971.29
971.13
970.92
970.52
970.27
970.15
970.05
969.85
969.6
969.42
969.31
969.25
969.21
969.2
969.19
969.2
969.23
969.27
969.35
969.5
969.71
969.99
970.11
970.22
970.42
970.8
971.1
971.26
971.62
972.07
972.26
972.72
973.14
973.42
974.04
974.29
974.9
975.23
975.81
976.22
976.81
977.24
977.91
978.3
979.04
979.42
980.13
980.65
981.23
982.01
982.44
983.17
983.85
984.37
985.15
985.84
986.39
987.17
987.97
988.51
989.25
990.1
990.78
991.42
992.22
993.09
993.82
994.49
995.28
996.16
997.04
997.75
998.48
999.3
1000.2
1001.1
1002
1002.7
1003.5
1004.4
1005.3
1006.2
1007.1
1008
1008.9
1009.7
1010.6
1011.5
1012.4
1013.3
1014.2
1015.2
1016.2
1017.1
1018.1
1019.1
1020.1
1021
1022
1023
1023.9
1024.9
1025.9
1026.9
1027.9
1028.9
1029.9
1030.9
1031.9
1033
1034
1035
1036
1037.1
1038.1
1039.1
1040.1
1041.2
1042.2
1043.2
1044.3
1045.3
1046.4
1047.5
1048.6
1049.7
1050.9
1052
1053.1
1054.1
1055.2
1056.2
1057.3
1058.4
1059.6
1060.8
1062
1063.1
1064.1
1065.2
1066.3
1067.4
1068.6
1069.8
1071
1072.1
1073.2
1074.3
1075.5
1076.7
1077.9
1079.1
1080.2
1081.3
1082.4
1083.7
1085
1086.1
1087.2
1088.3
1089.6
1090.8
1092.1
1093.2
1094.3
1095.5
1096.8
1098.1
1099.2
1100.3
1101.5
1102.9
1104.1
1105.2
1106.4
1107.6
1109
1110.1
1111.3
1112.5
1113.8
1115.1
1116.2
1117.4
1118.7
1120
1121.2
1122.3
1123.7
1125
1126.2
1127.3
1128.6
1130
1131.1
1132.3
1133.6
1135
1136.1
1137.3
1138.6
1140
1141.1
1142.3
1143.5
1144.9
1146.1
1147.2
1148.3
1149.1
1149.3
989.93
989.79
989.41
989.15
988.58
988.11
987.33
986.79
986.14
985.33
984.77
984.13
983.34
982.84
982.16
981.43
981.02
980.24
979.7
979.15
978.46
978.08
977.33
977.01
976.28
975.94
975.26
974.95
974.28
974.02
973.35
973.09
972.51
972.17
971.81
971.29
971.09
970.63
970.25
970.08
969.69
969.31
969.15
969.01
968.62
968.34
968.2
968.12
968.03
967.87
967.69
967.56
967.47
967.43
967.42
967.44
967.49
967.59
967.73
967.93
968.06
968.15
968.25
968.46
968.82
969.09
969.24
969.55
970.03
970.21
970.56
971.07
971.29
971.84
972.19
972.61
973.14
973.51
974.11
974.48
975.12
975.53
976.15
976.65
977.21
977.87
978.31
979.08
979.54
980.2
980.92
981.39
982.15
982.83
983.37
984.15
984.88
985.43
986.2
987.03
987.62
988.31
989.15
989.97
990.58
991.31
992.17
993.04
993.73
994.45
995.27
996.16
997.05
997.81
998.55
999.36
1000.2
1001.2
1002.1
1003
1003.7
1004.6
1005.4
1006.3
1007.2
1008.2
1009.1
1010.1
1011
1011.9
1012.8
1013.7
1014.6
1015.5
1016.5
1017.4
1018.4
1019.3
1020.3
1021.3
1022.3
1023.3
1024.3
1025.3
1026.3
1027.3
1028.3
1029.3
1030.3
1031.3
1032.3
1033.4
1034.4
1035.5
1036.5
1037.6
1038.7
1039.8
1040.9
1042
1043
1044.1
1045.1
1046.2
1047.2
1048.3
1049.3
1050.4
1051.6
1052.7
1053.9
1055
1056.1
1057.2
1058.2
1059.3
1060.4
1061.6
1062.8
1064
1065.1
1066.2
1067.2
1068.4
1069.5
1070.8
1072
1073.1
1074.2
1075.3
1076.5
1077.7
1079
1080.1
1081.2
1082.3
1083.5
1084.8
1086
1087.1
1088.3
1089.4
1090.7
1092
1093.1
1094.2
1095.4
1096.7
1098
1099.1
1100.3
1101.5
1102.8
1104.1
1105.2
1106.3
1107.6
1109
1110.1
1111.3
1112.5
1113.8
1115.1
1116.2
1117.4
1118.8
1120.1
1121.2
1122.4
1123.7
1125
1126.2
1127.4
1128.7
1130
1131.2
1132.4
1133.7
1135
1136.2
1137.4
1138.7
1140
1141.2
1142.3
1143.6
1145
1146.1
1147.2
1148
1148.2
988.25
988.2
988.09
987.58
987.15
986.45
986.01
985.2
984.47
983.99
983.19
982.45
981.99
981.2
980.51
980.05
979.26
978.71
978.15
977.43
977.05
976.29
975.89
975.22
974.76
974.19
973.71
973.19
972.74
972.21
971.86
971.27
971.04
970.41
970.14
969.72
969.26
969.07
968.6
968.24
968.08
967.72
967.34
967.17
967.05
966.76
966.45
966.27
966.18
966.12
966.06
966.01
965.91
965.85
965.83
965.85
965.92
966.01
966.07
966.12
966.19
966.31
966.52
966.87
967.1
967.23
967.5
967.98
968.17
968.44
969
969.21
969.61
970.11
970.39
971.04
971.3
971.96
972.27
972.93
973.28
974
974.33
975.07
975.46
976.14
976.69
977.24
978.02
978.45
979.17
979.85
980.36
981.15
981.82
982.38
983.17
983.94
984.49
985.24
986.08
986.75
987.4
988.21
989.08
989.79
990.46
991.26
992.15
993.02
993.71
994.45
995.28
996.18
997.09
997.94
998.7
999.49
1000.3
1001.2
1002.2
1003.1
1004
1004.9
1005.7
1006.6
1007.5
1008.4
1009.3
1010.3
1011.2
1012.2
1013.2
1014.1
1015.1
1016.1
1017.1
1018
1019
1020
1021
1022
1022.9
1023.9
1025
1026
1027
1028
1029
1030
1031.1
1032.1
1033.1
1034.1
1035.2
1036.2
1037.2
1038.3
1039.3
1040.4
1041.4
1042.5
1043.6
1044.8
1045.9
1047
1048.1
1049.1
1050.2
1051.3
1052.3
1053.5
1054.6
1055.8
1057
1058.1
1059.2
1060.2
1061.3
1062.5
1063.7
1064.9
1066.1
1067.1
1068.2
1069.3
1070.5
1071.8
1073
1074.1
1075.2
1076.3
1077.5
1078.8
1080
1081.1
1082.2
1083.4
1084.6
1085.9
1087.1
1088.2
1089.3
1090.6
1091.9
1093.1
1094.2
1095.4
1096.6
1098
1099.1
1100.2
1101.4
1102.8
1104.1
1105.2
1106.3
1107.6
1109
1110.1
1111.3
1112.5
1113.9
1115.1
1116.2
1117.4
1118.8
1120.1
1121.2
1122.4
1123.8
1125.1
1126.2
1127.4
1128.8
1130.1
1131.2
1132.4
1133.8
1135.1
1136.2
1137.4
1138.8
1140.1
1141.2
1142.4
1143.7
1145
1146.1
1146.7
1147.1
986.98
986.84
986.44
986.15
985.56
985.1
984.29
983.69
983.1
982.26
981.61
981.07
980.25
979.62
979.09
978.29
977.76
977.15
976.43
976.04
975.26
974.8
974.19
973.62
973.15
972.52
972.13
971.5
971.13
970.55
970.16
969.69
969.21
968.94
968.34
968.11
967.64
967.23
967.06
966.58
966.24
966.09
965.77
965.39
965.2
965.09
964.91
964.61
964.4
964.27
964.2
964.15
964.12
964.1
964.1
964.1
964.12
964.15
964.2
964.27
964.4
964.63
964.95
965.11
965.23
965.47
965.91
966.14
966.35
966.84
967.15
967.44
968.03
968.26
968.79
969.18
969.63
970.15
970.57
971.15
971.6
972.17
972.71
973.22
973.91
974.33
975.08
975.54
976.2
976.92
977.39
978.15
978.8
979.35
980.14
980.84
981.41
982.19
983.01
983.58
984.29
985.14
985.92
986.54
987.29
988.15
989.02
989.68
990.41
991.25
992.14
993.03
993.76
994.52
995.34
996.23
997.15
998.07
998.92
999.71
1000.5
1001.4
1002.3
1003.2
1004.2
1005.1
1006.1
1007
1007.9
1008.8
1009.7
1010.6
1011.5
1012.5
1013.4
1014.4
1015.4
1016.3
1017.3
1018.3
1019.3
1020.3
1021.3
1022.3
1023.3
1024.3
1025.3
1026.4
1027.4
1028.4
1029.4
1030.5
1031.6
1032.6
1033.7
1034.8
1035.9
1037
1038
1039.1
1040.1
1041.2
1042.2
1043.3
1044.4
1045.5
1046.6
1047.7
1048.9
1050
1051.1
1052.2
1053.2
1054.3
1055.4
1056.6
1057.8
1059
1060.1
1061.2
1062.3
1063.4
1064.6
1065.8
1067
1068.1
1069.2
1070.3
1071.5
1072.8
1074
1075.1
1076.2
1077.4
1078.6
1079.9
1081.1
1082.2
1083.3
1084.5
1085.8
1087
1088.2
1089.3
1090.5
1091.8
1093.1
1094.2
1095.3
1096.6
1097.9
1099.1
1100.2
1101.4
1102.7
1104
1105.2
1106.3
1107.6
1109
1110.1
1111.3
1112.5
1113.9
1115.1
1116.2
1117.5
1118.9
1120.1
1121.2
1122.5
1123.9
1125.1
1126.2
1127.5
1128.9
1130.1
1131.3
1132.5
1133.9
1135.1
1136.3
1137.5
1138.9
1140.1
1141.2
1142.5
1143.8
1144.9
1145.5
1145.9
985.28
985.22
985.11
984.59
984.15
983.42
982.95
982.18
981.39
980.84
980.14
979.33
978.78
978.13
977.34
976.85
976.17
975.45
975.04
974.26
973.75
973.17
972.52
972.11
971.4
971.06
970.35
970.05
969.35
969.06
968.4
968.11
967.54
967.17
966.81
966.28
966.08
965.57
965.22
965.04
964.57
964.25
964.1
963.83
963.45
963.24
963.13
963.04
962.81
962.59
962.43
962.33
962.27
962.24
962.23
962.24
962.27
962.32
962.41
962.56
962.78
963.02
963.13
963.24
963.47
963.87
964.12
964.3
964.7
965.1
965.32
965.84
966.17
966.53
967.1
967.38
968.04
968.32
969.01
969.32
970.03
970.37
971.08
971.48
972.15
972.7
973.25
974.02
974.44
975.16
975.83
976.35
977.13
977.78
978.35
979.15
979.88
980.45
981.22
982.06
982.69
983.36
984.19
985.05
985.72
986.41
987.24
988.12
988.96
989.65
990.41
991.26
992.16
993.07
993.88
994.64
995.45
996.31
997.22
998.16
999.09
1000
1000.9
1001.7
1002.6
1003.4
1004.4
1005.3
1006.2
1007.2
1008.2
1009.1
1010.1
1011.1
1012.1
1013.1
1014
1015
1016
1017
1018
1019
1020
1021
1022
1023
1024
1025.1
1026.1
1027.1
1028.1
1029.1
1030.2
1031.2
1032.2
1033.3
1034.3
1035.4
1036.5
1037.6
1038.7
1039.8
1040.9
1042
1043.1
1044.1
1045.2
1046.3
1047.4
1048.5
1049.6
1050.8
1052
1053.1
1054.2
1055.2
1056.3
1057.5
1058.7
1059.9
1061.1
1062.1
1063.2
1064.4
1065.5
1066.8
1068
1069.1
1070.2
1071.3
1072.6
1073.8
1075
1076.1
1077.3
1078.4
1079.7
1081
1082.1
1083.2
1084.4
1085.7
1087
1088.1
1089.2
1090.4
1091.7
1093
1094.1
1095.3
1096.5
1097.8
1099.1
1100.2
1101.4
1102.7
1104
1105.2
1106.3
1107.6
1109
1110.1
1111.3
1112.5
1113.9
1115.1
1116.3
1117.5
1118.9
1120.1
1121.3
1122.5
1123.9
1125.1
1126.3
1127.6
1129
1130.1
1131.3
1132.6
1134
1135.2
1136.3
1137.6
1139
1140.2
1141.3
1142.5
1143.6
1144.3
1144.6
984.02
983.9
983.47
983.16
982.55
982.08
981.26
980.6
980.05
979.22
978.48
977.98
977.19
976.43
975.97
975.2
974.5
974.05
973.26
972.73
972.15
971.47
971.07
970.32
969.98
969.26
968.88
968.24
967.86
967.25
966.94
966.29
966.05
965.42
965.13
964.68
964.24
964.04
963.51
963.2
963.04
962.57
962.26
962.12
961.91
961.54
961.3
961.18
961.1
961.02
960.85
960.69
960.58
960.52
960.49
960.5
960.55
960.65
960.79
960.97
961.08
961.16
961.27
961.49
961.86
962.11
962.26
962.6
963.06
963.24
963.64
964.1
964.35
964.96
965.23
965.75
966.19
966.66
967.17
967.66
968.19
968.75
969.23
969.93
970.33
971.08
971.54
972.19
972.89
973.37
974.14
974.76
975.33
976.13
976.78
977.37
978.17
978.95
979.52
980.26
981.11
981.84
982.47
983.26
984.13
984.95
985.61
986.36
987.22
988.11
988.97
989.69
990.46
991.3
992.2
993.12
994.04
994.85
995.65
996.49
997.36
998.27
999.21
1000.2
1001.1
1002.1
1003
1003.9
1004.8
1005.7
1006.6
1007.5
1008.5
1009.4
1010.4
1011.4
1012.3
1013.3
1014.3
1015.3
1016.3
1017.3
1018.3
1019.3
1020.3
1021.4
1022.4
1023.4
1024.5
1025.5
1026.6
1027.6
1028.7
1029.8
1030.9
1032
1033.1
1034.1
1035.1
1036.2
1037.2
1038.3
1039.4
1040.5
1041.6
1042.7
1043.9
1045
1046.1
1047.2
1048.2
1049.3
1050.5
1051.6
1052.8
1054
1055.1
1056.2
1057.3
1058.4
1059.6
1060.8
1062
1063.1
1064.2
1065.3
1066.5
1067.8
1069
1070.1
1071.2
1072.4
1073.6
1074.9
1076.1
1077.2
1078.3
1079.5
1080.8
1082.1
1083.2
1084.3
1085.5
1086.9
1088.1
1089.2
1090.4
1091.6
1093
1094.1
1095.2
1096.5
1097.8
1099.1
1100.2
1101.4
1102.7
1104
1105.2
1106.3
1107.6
1109
1110.1
1111.3
1112.6
1114
1115.1
1116.3
1117.6
1119
1120.1
1121.3
1122.6
1124
1125.2
1126.3
1127.7
1129
1130.2
1131.4
1132.7
1134.1
1135.2
1136.4
1137.7
1139.1
1140.2
1141.3
1142.4
1143.2
1143.4
982.32
982.25
982.12
981.62
981.15
980.39
979.89
979.15
978.32
977.71
977.09
976.25
975.58
975.06
974.24
973.59
973.08
972.28
971.75
971.15
970.44
970.05
969.28
968.85
968.21
967.69
967.17
966.62
966.16
965.63
965.18
964.73
964.22
963.94
963.32
963.09
962.57
962.21
962.01
961.47
961.19
961.03
960.59
960.27
960.13
960
959.65
959.39
959.24
959.16
959.1
959.05
959
958.93
958.9
958.91
958.96
959.03
959.08
959.13
959.2
959.32
959.54
959.88
960.1
960.24
960.52
961.01
961.19
961.48
962.03
962.24
962.69
963.14
963.47
964.08
964.38
965.05
965.35
966.05
966.39
967.09
967.49
968.15
968.69
969.24
970
970.42
971.15
971.78
972.32
973.11
973.72
974.32
975.13
975.81
976.4
977.19
978.02
978.61
979.31
980.16
981.01
981.63
982.36
983.2
984.09
984.87
985.57
986.35
987.22
988.13
989.03
989.79
990.57
991.39
992.28
993.2
994.13
995.06
995.96
996.79
997.64
998.51
999.41
1000.3
1001.3
1002.2
1003.2
1004.2
1005.1
1006.1
1007.1
1008.1
1009.1
1010
1011
1012
1013
1014
1015
1016
1017
1018
1019
1020.1
1021.1
1022.1
1023.1
1024.1
1025.2
1026.2
1027.2
1028.3
1029.3
1030.4
1031.4
1032.5
1033.7
1034.8
1035.9
1037
1038.1
1039.1
1040.2
1041.3
1042.4
1043.5
1044.6
1045.8
1047
1048.1
1049.2
1050.2
1051.3
1052.5
1053.7
1054.9
1056.1
1057.2
1058.2
1059.4
1060.6
1061.8
1063
1064.1
1065.2
1066.4
1067.6
1068.8
1070.1
1071.2
1072.3
1073.4
1074.7
1076
1077.1
1078.2
1079.4
1080.7
1082
1083.1
1084.2
1085.4
1086.8
1088
1089.2
1090.3
1091.6
1092.9
1094.1
1095.2
1096.4
1097.8
1099.1
1100.2
1101.4
1102.7
1104
1105.2
1106.3
1107.6
1109
1110.2
1111.3
1112.6
1114
1115.2
1116.3
1117.6
1119
1120.2
1121.4
1122.7
1124.1
1125.2
1126.4
1127.8
1129.1
1130.2
1131.4
1132.8
1134.1
1135.2
1136.5
1137.8
1139.1
1140.2
1141.2
1142.1
1142.3
981.05
980.97
980.52
980.17
979.55
979.07
978.24
977.53
977
976.18
975.37
974.8
974.13
973.31
972.73
972.12
971.32
970.81
970.16
969.44
969.03
968.26
967.77
967.17
966.56
966.12
965.45
965.09
964.41
964.09
963.44
963.12
962.55
962.17
961.77
961.26
961.05
960.48
960.18
959.96
959.44
959.18
959.03
958.61
958.3
958.16
958.05
957.79
957.52
957.34
957.24
957.18
957.15
957.12
957.11
957.11
957.13
957.16
957.2
957.27
957.4
957.63
957.94
958.11
958.23
958.47
958.92
959.15
959.36
959.87
960.17
960.47
961.05
961.29
961.87
962.22
962.74
963.19
963.71
964.2
964.77
965.24
965.93
966.33
967.07
967.51
968.18
968.84
969.34
970.12
970.7
971.29
972.1
972.7
973.32
974.14
974.86
975.44
976.22
977.07
977.73
978.4
979.22
980.09
980.84
981.52
982.31
983.18
984.08
984.87
985.6
986.39
987.26
988.17
989.09
989.98
990.76
991.57
992.42
993.32
994.24
995.18
996.13
997.09
998.03
998.94
999.82
1000.7
1001.6
1002.6
1003.5
1004.5
1005.4
1006.4
1007.4
1008.3
1009.3
1010.3
1011.3
1012.3
1013.3
1014.3
1015.3
1016.4
1017.4
1018.4
1019.5
1020.5
1021.6
1022.6
1023.7
1024.8
1025.9
1027
1028
1029.1
1030.1
1031.2
1032.2
1033.3
1034.3
1035.4
1036.6
1037.7
1038.9
1040
1041.1
1042.2
1043.2
1044.3
1045.4
1046.6
1047.8
1049
1050.1
1051.2
1052.3
1053.4
1054.6
1055.8
1057
1058.1
1059.2
1060.3
1061.5
1062.8
1064
1065.1
1066.2
1067.4
1068.6
1069.9
1071.1
1072.2
1073.3
1074.6
1075.9
1077.1
1078.2
1079.3
1080.6
1081.9
1083.1
1084.2
1085.4
1086.7
1088
1089.1
1090.3
1091.5
1092.9
1094.1
1095.2
1096.4
1097.7
1099.1
1100.2
1101.4
1102.7
1104
1105.2
1106.3
1107.7
1109
1110.2
1111.3
1112.7
1114
1115.2
1116.4
1117.7
1119.1
1120.2
1121.4
1122.8
1124.1
1125.2
1126.5
1127.9
1129.1
1130.3
1131.5
1132.9
1134.1
1135.3
1136.6
1137.9
1139.1
1140.1
1141
1141.2
979.37
979.28
979.14
978.65
978.15
977.38
976.83
976.13
975.28
974.58
974.03
973.2
972.43
971.91
971.17
970.39
969.91
969.18
968.47
968.04
967.25
966.72
966.15
965.47
965.08
964.34
964.02
963.29
962.97
962.28
961.99
961.31
961.05
960.4
960.12
959.62
959.21
958.99
958.41
958.16
957.91
957.42
957.18
957.04
956.66
956.34
956.19
956.09
955.96
955.7
955.51
955.38
955.3
955.26
955.25
955.25
955.27
955.32
955.4
955.54
955.76
956.01
956.12
956.23
956.45
956.85
957.12
957.29
957.7
958.11
958.32
958.86
959.18
959.58
960.12
960.43
961.07
961.39
962.07
962.4
963.09
963.49
964.15
964.67
965.23
965.96
966.38
967.13
967.71
968.29
969.09
969.64
970.28
971.1
971.71
972.34
973.15
973.93
974.52
975.26
976.12
976.89
977.53
978.3
979.17
980.04
980.75
981.48
982.3
983.19
984.09
984.94
985.69
986.48
987.33
988.24
989.16
990.1
991.02
991.86
992.7
993.56
994.45
995.36
996.29
997.25
998.21
999.18
1000.1
1001.1
1002.1
1003.1
1004.1
1005
1006
1007
1008
1009
1010
1011
1012
1013
1014
1015
1016.1
1017.1
1018.1
1019.1
1020.2
1021.2
1022.2
1023.2
1024.3
1025.3
1026.4
1027.5
1028.6
1029.7
1030.9
1032
1033.1
1034.1
1035.2
1036.2
1037.3
1038.5
1039.6
1040.8
1042
1043.1
1044.1
1045.2
1046.3
1047.5
1048.7
1049.9
1051.1
1052.1
1053.2
1054.3
1055.5
1056.8
1058
1059.1
1060.2
1061.3
1062.6
1063.8
1065.1
1066.2
1067.3
1068.4
1069.7
1071
1072.1
1073.2
1074.4
1075.7
1077
1078.1
1079.3
1080.5
1081.8
1083.1
1084.2
1085.3
1086.6
1087.9
1089.1
1090.2
1091.5
1092.8
1094.1
1095.2
1096.4
1097.7
1099
1100.2
1101.4
1102.7
1104
1105.2
1106.4
1107.7
1109
1110.2
1111.4
1112.7
1114.1
1115.2
1116.4
1117.8
1119.1
1120.2
1121.5
1122.9
1124.1
1125.3
1126.6
1128
1129.2
1130.3
1131.7
1133
1134.2
1135.3
1136.7
1138
1139.1
1139.7
1140.1
978.08
978.03
977.59
977.18
976.56
976.07
975.23
974.47
973.89
973.14
972.29
971.63
971.06
970.22
969.51
969.03
968.21
967.53
967.06
966.26
965.71
965.14
964.42
964.04
963.28
962.87
962.22
961.74
961.19
960.7
960.19
959.76
959.22
958.91
958.3
958.07
957.49
957.17
956.88
956.36
956.14
955.87
955.41
955.19
955.05
954.72
954.4
954.23
954.13
954.06
953.92
953.75
953.62
953.54
953.5
953.5
953.54
953.62
953.75
953.93
954.06
954.14
954.25
954.45
954.81
955.09
955.24
955.57
956.05
956.23
956.63
957.11
957.36
957.99
958.25
958.81
959.21
959.75
960.21
960.78
961.24
961.91
962.31
963.06
963.48
964.16
964.78
965.3
966.09
966.62
967.25
968.06
968.61
969.27
970.1
970.74
971.37
972.18
973.02
973.62
974.33
975.17
976.04
976.71
977.42
978.25
979.14
980.02
980.74
981.49
982.32
983.21
984.13
985.04
985.85
986.65
987.48
988.35
989.27
990.2
991.15
992.1
993.05
993.97
994.85
995.74
996.65
997.57
998.51
999.45
1000.4
1001.4
1002.3
1003.3
1004.3
1005.3
1006.3
1007.3
1008.3
1009.3
1010.3
1011.3
1012.4
1013.4
1014.4
1015.5
1016.5
1017.6
1018.7
1019.7
1020.8
1021.9
1023
1024.1
1025.1
1026.2
1027.2
1028.2
1029.3
1030.4
1031.5
1032.7
1033.8
1035
1036.1
1037.1
1038.2
1039.3
1040.4
1041.6
1042.8
1044
1045.1
1046.2
1047.2
1048.4
1049.6
1050.8
1052
1053.1
1054.2
1055.3
1056.5
1057.8
1059
1060.1
1061.2
1062.4
1063.6
1064.9
1066.1
1067.2
1068.3
1069.5
1070.8
1072.1
1073.2
1074.3
1075.6
1076.9
1078.1
1079.2
1080.4
1081.7
1083
1084.1
1085.3
1086.5
1087.9
1089.1
1090.2
1091.4
1092.8
1094.1
1095.2
1096.4
1097.7
1099
1100.2
1101.4
1102.7
1104
1105.2
1106.4
1107.7
1109.1
1110.2
1111.4
1112.8
1114.1
1115.2
1116.5
1117.9
1119.1
1120.3
1121.6
1123
1124.2
1125.3
1126.7
1128.1
1129.2
1130.4
1131.8
1133.1
1134.2
1135.4
1136.7
1137.8
1138.5
1138.9
976.45
976.34
976.16
975.7
975.15
974.37
973.78
973.1
972.24
971.48
970.92
970.15
969.32
968.7
968.1
967.27
966.64
966.09
965.29
964.74
964.14
963.41
963.02
962.25
961.75
961.17
960.57
960.13
959.49
959.11
958.48
958.12
957.55
957.16
956.71
956.23
956
955.39
955.14
954.79
954.32
954.13
953.84
953.4
953.19
953.07
952.8
952.48
952.29
952.19
952.12
952.07
952.01
951.94
951.89
951.89
951.93
952.01
952.06
952.11
952.18
952.28
952.48
952.81
953.08
953.21
953.47
953.96
954.17
954.45
955.02
955.23
955.69
956.14
956.49
957.09
957.41
958.08
958.41
959.09
959.48
960.14
960.63
961.21
961.9
962.34
963.1
963.63
964.25
965.05
965.55
966.23
967.05
967.6
968.28
969.11
969.8
970.42
971.21
972.07
972.75
973.43
974.24
975.12
975.94
976.62
977.38
978.24
979.14
980.03
980.8
981.57
982.39
983.27
984.19
985.12
986.05
986.91
987.74
988.59
989.47
990.38
991.3
992.25
993.21
994.18
995.15
996.12
997.09
998.07
999.05
1000
1001
1002
1003
1004
1004.9
1006
1007
1008
1009
1010
1011
1012.1
1013.1
1014.1
1015.1
1016.2
1017.2
1018.2
1019.3
1020.3
1021.4
1022.5
1023.6
1024.7
1025.8
1027
1028.1
1029.1
1030.2
1031.2
1032.3
1033.4
1034.6
1035.7
1036.9
1038.1
1039.1
1040.2
1041.3
1042.4
1043.6
1044.8
1046
1047.1
1048.2
1049.3
1050.5
1051.7
1053
1054.1
1055.2
1056.3
1057.5
1058.8
1060
1061.1
1062.2
1063.4
1064.7
1066
1067.1
1068.2
1069.4
1070.7
1072
1073.1
1074.3
1075.5
1076.8
1078.1
1079.2
1080.3
1081.6
1082.9
1084.1
1085.3
1086.5
1087.8
1089.1
1090.2
1091.4
1092.8
1094.1
1095.2
1096.4
1097.7
1099.1
1100.2
1101.4
1102.7
1104.1
1105.2
1106.4
1107.8
1109.1
1110.2
1111.5
1112.9
1114.1
1115.3
1116.6
1118
1119.2
1120.3
1121.7
1123.1
1124.2
1125.4
1126.8
1128.1
1129.2
1130.5
1131.9
1133.1
1134.3
1135.5
1136.6
1137.3
1137.6
975.12
975.07
974.67
974.2
973.59
973.06
972.21
971.42
970.8
970.1
969.24
968.49
967.95
967.16
966.36
965.79
965.13
964.33
963.81
963.16
962.41
962.01
961.23
960.67
960.14
959.46
959.08
958.35
958.03
957.31
957.02
956.32
956.04
955.38
955.1
954.54
954.18
953.86
953.32
953.11
952.7
952.29
952.11
951.83
951.42
951.21
951.09
950.9
950.6
950.38
950.26
950.19
950.15
950.12
950.1
950.1
950.11
950.14
950.18
950.24
950.35
950.54
950.84
951.08
951.2
951.41
951.83
952.13
952.33
952.81
953.15
953.45
954.04
954.29
954.88
955.22
955.77
956.21
956.78
957.23
957.88
958.29
959.04
959.43
960.14
960.7
961.26
962.05
962.53
963.21
964.01
964.51
965.22
966.05
966.61
967.29
968.13
968.88
969.49
970.26
971.12
971.92
972.57
973.33
974.2
975.09
975.88
976.6
977.39
978.25
979.16
980.08
980.93
981.71
982.53
983.39
984.29
985.22
986.16
987.11
988.05
988.98
989.85
990.74
991.64
992.56
993.49
994.44
995.39
996.36
997.33
998.31
999.29
1000.3
1001.3
1002.3
1003.3
1004.3
1005.3
1006.3
1007.3
1008.3
1009.4
1010.4
1011.5
1012.5
1013.6
1014.7
1015.7
1016.8
1018
1019
1020.1
1021.1
1022.2
1023.2
1024.3
1025.4
1026.5
1027.6
1028.8
1029.9
1031.1
1032.1
1033.2
1034.3
1035.4
1036.5
1037.7
1038.9
1040.1
1041.1
1042.2
1043.3
1044.5
1045.7
1047
1048.1
1049.2
1050.3
1051.5
1052.7
1054
1055.1
1056.2
1057.3
1058.6
1059.9
1061.1
1062.2
1063.3
1064.5
1065.8
1067.1
1068.2
1069.3
1070.5
1071.9
1073.1
1074.2
1075.4
1076.7
1078
1079.1
1080.3
1081.5
1082.9
1084.1
1085.2
1086.4
1087.8
1089.1
1090.2
1091.4
1092.7
1094.1
1095.2
1096.4
1097.7
1099.1
1100.2
1101.4
1102.8
1104.1
1105.2
1106.5
1107.9
1109.1
1110.3
1111.6
1113
1114.2
1115.3
1116.7
1118
1119.2
1120.4
1121.8
1123.1
1124.2
1125.5
1126.9
1128.1
1129.3
1130.6
1132
1133.2
1134.3
1135.3
1136.2
1136.4
973.56
973.42
973.19
972.76
972.16
971.37
970.75
970.08
969.21
968.4
967.78
967.1
966.24
965.52
965
964.19
963.42
962.93
962.18
961.45
961.02
960.23
959.64
959.12
958.39
958.02
957.27
956.86
956.22
955.76
955.2
954.76
954.22
953.86
953.27
953.03
952.41
952.13
951.72
951.26
951.08
950.63
950.27
950.11
949.83
949.44
949.23
949.12
949.01
948.75
948.53
948.39
948.3
948.25
948.23
948.22
948.24
948.27
948.34
948.46
948.65
948.91
949.08
949.19
949.37
949.74
950.08
950.25
950.62
951.08
951.29
951.8
952.17
952.55
953.11
953.43
954.08
954.41
955.09
955.45
956.12
956.58
957.19
957.82
958.3
959.07
959.54
960.21
960.97
961.45
962.19
962.96
963.48
964.22
965.05
965.65
966.33
967.16
967.99
968.6
969.33
970.18
971.06
971.77
972.48
973.29
974.18
975.08
975.9
976.64
977.44
978.3
979.21
980.14
981.07
981.95
982.77
983.61
984.48
985.38
986.3
987.25
988.21
989.17
990.14
991.11
992.08
993.05
994.02
995
995.96
996.92
997.9
998.89
999.88
1000.9
1001.9
1002.9
1003.9
1005
1006
1007
1008.1
1009.1
1010.1
1011.1
1012.2
1013.2
1014.2
1015.3
1016.3
1017.4
1018.5
1019.6
1020.7
1021.9
1023
1024.1
1025.1
1026.2
1027.3
1028.3
1029.5
1030.6
1031.8
1033
1034.1
1035.2
1036.3
1037.4
1038.5
1039.8
1041
1042.1
1043.2
1044.3
1045.4
1046.7
1047.9
1049.1
1050.2
1051.3
1052.5
1053.7
1055
1056.1
1057.2
1058.4
1059.6
1060.9
1062.1
1063.2
1064.4
1065.6
1067
1068.1
1069.2
1070.4
1071.7
1073
1074.2
1075.3
1076.6
1077.9
1079.1
1080.2
1081.5
1082.8
1084.1
1085.2
1086.4
1087.8
1089.1
1090.2
1091.4
1092.7
1094.1
1095.2
1096.4
1097.8
1099.1
1100.2
1101.4
1102.8
1104.1
1105.2
1106.5
1107.9
1109.1
1110.3
1111.6
1113
1114.2
1115.4
1116.8
1118.1
1119.2
1120.5
1121.9
1123.1
1124.3
1125.6
1127
1128.2
1129.4
1130.7
1132.1
1133.2
1134.2
1135.1
1135.2
972.15
972.11
971.77
971.22
970.62
970.06
969.21
968.38
967.72
967.06
966.2
965.38
964.77
964.1
963.26
962.57
962.04
961.22
960.53
960.05
959.24
958.64
958.11
957.35
956.95
956.23
955.7
955.16
954.56
954.13
953.5
953.12
952.53
952.15
951.64
951.2
950.88
950.31
950.09
949.6
949.22
949.05
948.58
948.25
948.1
947.85
947.48
947.26
947.15
947.07
946.93
946.74
946.59
946.5
946.45
946.44
946.46
946.52
946.64
946.8
947.01
947.1
947.2
947.36
947.68
948.05
948.2
948.47
949
949.2
949.55
950.08
950.33
950.93
951.24
951.79
952.21
952.76
953.22
953.83
954.26
955
955.37
956.11
956.6
957.22
957.98
958.43
959.17
959.87
960.4
961.17
961.94
962.48
963.23
964.07
964.71
965.38
966.2
967.06
967.74
968.44
969.25
970.14
971.01
971.7
972.46
973.29
974.19
975.1
976
976.76
977.56
978.41
979.3
980.22
981.16
982.11
983.05
983.96
984.83
985.72
986.61
987.53
988.46
989.41
990.36
991.33
992.3
993.28
994.26
995.25
996.25
997.24
998.24
999.25
1000.3
1001.3
1002.3
1003.3
1004.3
1005.4
1006.4
1007.4
1008.5
1009.6
1010.6
1011.7
1012.8
1014
1015
1016.1
1017.1
1018.2
1019.2
1020.3
1021.4
1022.5
1023.7
1024.8
1026
1027.1
1028.1
1029.2
1030.3
1031.4
1032.6
1033.8
1035
1036.1
1037.2
1038.3
1039.4
1040.6
1041.9
1043.1
1044.2
1045.3
1046.4
1047.6
1048.9
1050.1
1051.2
1052.3
1053.5
1054.8
1056
1057.1
1058.3
1059.5
1060.8
1062
1063.2
1064.3
1065.5
1066.8
1068.1
1069.2
1070.3
1071.6
1073
1074.1
1075.3
1076.5
1077.8
1079.1
1080.2
1081.4
1082.8
1084.1
1085.2
1086.4
1087.7
1089.1
1090.2
1091.4
1092.7
1094.1
1095.2
1096.4
1097.8
1099.1
1100.2
1101.5
1102.9
1104.1
1105.3
1106.6
1108
1109.2
1110.4
1111.7
1113.1
1114.2
1115.5
1116.9
1118.1
1119.3
1120.6
1122
1123.2
1124.4
1125.8
1127.1
1128.2
1129.5
1130.8
1132.1
1133.1
1133.9
1134.1
970.71
970.53
970.23
969.85
969.18
968.38
967.73
967.06
966.19
965.34
964.66
964.04
963.19
962.38
961.78
961.11
960.28
959.65
959.09
958.27
957.68
957.12
956.34
955.9
955.2
954.6
954.12
953.42
953.06
952.34
952.03
951.32
951.03
950.35
950.08
949.46
949.14
948.7
948.24
948.04
947.5
947.19
947.02
946.54
946.25
946.11
945.89
945.54
945.31
945.19
945.12
945.05
944.98
944.87
944.8
944.78
944.81
944.88
945
945.07
945.13
945.22
945.37
945.65
946.02
946.17
946.37
946.81
947.13
947.37
947.92
948.2
948.61
949.12
949.45
950.08
950.4
951.07
951.42
952.1
952.52
953.16
953.72
954.25
955.02
955.44
956.16
956.83
957.35
958.14
958.8
959.37
960.16
960.94
961.5
962.25
963.1
963.8
964.45
965.25
966.12
966.92
967.59
968.36
969.22
970.12
970.99
971.71
972.49
973.33
974.23
975.15
976.08
976.96
977.78
978.61
979.48
980.37
981.29
982.24
983.19
984.16
985.12
986.09
987.06
988.02
988.98
989.92
990.88
991.84
992.82
993.8
994.79
995.79
996.8
997.81
998.83
999.86
1000.9
1002
1003
1004
1005.1
1006.1
1007.1
1008.2
1009.2
1010.2
1011.3
1012.3
1013.4
1014.5
1015.6
1016.7
1017.9
1019
1020.1
1021.1
1022.2
1023.3
1024.4
1025.5
1026.7
1027.9
1029.1
1030.1
1031.2
1032.3
1033.4
1034.7
1035.9
1037.1
1038.1
1039.2
1040.4
1041.6
1042.8
1044
1045.1
1046.2
1047.4
1048.6
1049.9
1051.1
1052.2
1053.3
1054.6
1055.9
1057.1
1058.2
1059.3
1060.6
1061.9
1063.1
1064.2
1065.4
1066.7
1068
1069.1
1070.3
1071.5
1072.9
1074.1
1075.2
1076.4
1077.8
1079.1
1080.2
1081.4
1082.7
1084.1
1085.2
1086.4
1087.7
1089.1
1090.2
1091.4
1092.8
1094.1
1095.2
1096.4
1097.8
1099.1
1100.3
1101.5
1102.9
1104.1
1105.3
1106.7
1108
1109.2
1110.4
1111.8
1113.1
1114.3
1115.6
1117
1118.2
1119.4
1120.7
1122.1
1123.2
1124.5
1125.9
1127.1
1128.3
1129.5
1130.9
1132
1132.6
1133
969.2
969.15
968.9
968.26
967.68
967.07
966.2
965.36
964.66
964.02
963.16
962.31
961.61
961.03
960.19
959.39
958.82
958.14
957.32
956.77
956.14
955.36
954.89
954.19
953.54
953.09
952.34
951.97
951.25
950.81
950.21
949.76
949.21
948.8
948.24
947.96
947.33
947.08
946.54
946.19
945.96
945.42
945.17
944.99
944.52
944.24
944.12
943.95
943.62
943.38
943.25
943.18
943.13
943.09
943.07
943.06
943.07
943.09
943.13
943.18
943.26
943.4
943.66
944.01
944.14
944.3
944.66
945.07
945.26
945.67
946.11
946.37
946.99
947.25
947.8
948.21
948.73
949.2
949.77
950.24
950.91
951.32
952.07
952.5
953.18
953.83
954.34
955.12
955.71
956.31
957.11
957.76
958.36
959.17
959.96
960.54
961.28
962.13
962.92
963.56
964.32
965.18
966.06
966.8
967.53
968.33
969.21
970.12
971.02
971.8
972.59
973.42
974.3
975.22
976.16
977.1
978.04
978.93
979.79
980.67
981.57
982.48
983.42
984.36
985.32
986.29
987.26
988.24
989.23
990.22
991.21
992.21
993.2
994.21
995.21
996.22
997.23
998.24
999.26
1000.3
1001.3
1002.4
1003.4
1004.5
1005.5
1006.6
1007.7
1008.8
1009.9
1011
1012.1
1013.1
1014.2
1015.2
1016.3
1017.4
1018.5
1019.7
1020.9
1022
1023.1
1024.2
1025.2
1026.3
1027.5
1028.7
1029.9
1031.1
1032.1
1033.2
1034.3
1035.5
1036.8
1038
1039.1
1040.2
1041.3
1042.5
1043.8
1045
1046.1
1047.2
1048.4
1049.7
1051
1052.1
1053.2
1054.4
1055.7
1057
1058.1
1059.2
1060.4
1061.7
1063
1064.2
1065.3
1066.6
1067.9
1069.1
1070.2
1071.5
1072.8
1074.1
1075.2
1076.4
1077.7
1079
1080.2
1081.4
1082.7
1084
1085.2
1086.4
1087.7
1089.1
1090.2
1091.4
1092.8
1094.1
1095.2
1096.5
1097.9
1099.1
1100.3
1101.6
1103
1104.2
1105.4
1106.8
1108.1
1109.2
1110.5
1111.9
1113.1
1114.3
1115.7
1117.1
1118.2
1119.5
1120.9
1122.1
1123.3
1124.6
1126
1127.2
1128.3
1129.6
1130.7
1131.4
1131.8
967.88
967.68
967.28
966.95
966.2
965.4
964.73
964.05
963.17
962.3
961.56
960.95
960.14
959.29
958.59
958.03
957.19
956.42
955.9
955.17
954.4
953.93
953.19
952.51
952.07
951.29
950.84
950.2
949.63
949.15
948.52
948.12
947.5
947.13
946.56
946.16
945.73
945.24
945.01
944.42
944.15
943.84
943.36
943.15
942.95
942.51
942.25
942.13
942.01
941.73
941.49
941.34
941.26
941.21
941.18
941.18
941.18
941.2
941.25
941.33
941.48
941.71
942.01
942.13
942.27
942.56
943.01
943.19
943.47
944.02
944.23
944.67
945.14
945.46
946.08
946.38
947.06
947.38
948.08
948.45
949.13
949.61
950.21
950.9
951.35
952.11
952.67
953.27
954.08
954.63
955.28
956.1
956.74
957.37
958.18
959.01
959.61
960.32
961.17
962.03
962.71
963.43
964.26
965.15
966.03
966.77
967.53
968.35
969.24
970.16
971.08
971.96
972.76
973.59
974.45
975.35
976.28
977.22
978.17
979.13
980.1
981.06
982.02
982.96
983.89
984.83
985.78
986.74
987.71
988.69
989.68
990.67
991.68
992.69
993.71
994.73
995.77
996.81
997.87
998.93
999.99
1001
1002.1
1003.1
1004.1
1005.2
1006.2
1007.3
1008.3
1009.4
1010.5
1011.6
1012.7
1013.9
1015
1016.1
1017.2
1018.2
1019.3
1020.4
1021.6
1022.8
1024
1025.1
1026.2
1027.2
1028.4
1029.5
1030.7
1032
1033.1
1034.2
1035.3
1036.5
1037.7
1039
1040.1
1041.2
1042.3
1043.5
1044.8
1046
1047.2
1048.3
1049.5
1050.8
1052
1053.2
1054.3
1055.5
1056.8
1058.1
1059.2
1060.3
1061.6
1062.9
1064.1
1065.2
1066.5
1067.8
1069.1
1070.2
1071.4
1072.7
1074
1075.2
1076.4
1077.7
1079
1080.2
1081.3
1082.7
1084
1085.2
1086.4
1087.7
1089.1
1090.2
1091.4
1092.8
1094.1
1095.2
1096.5
1097.9
1099.1
1100.3
1101.7
1103
1104.2
1105.4
1106.8
1108.1
1109.3
1110.6
1112
1113.2
1114.4
1115.8
1117.1
1118.3
1119.6
1121
1122.2
1123.4
1124.7
1126.1
1127.2
1128.4
1129.4
1130.2
1130.5
966.26
966.2
966.02
965.3
964.75
964.09
963.2
962.35
961.61
960.97
960.13
959.26
958.48
957.88
957.13
956.28
955.59
955.04
954.21
953.48
953.01
952.21
951.53
951.06
950.27
949.76
949.16
948.5
948.09
947.36
947.03
946.31
946.01
945.31
945.04
944.37
944.1
943.53
943.18
942.85
942.33
942.11
941.74
941.31
941.14
940.93
940.52
940.27
940.15
940.05
939.87
939.65
939.5
939.4
939.35
939.33
939.34
939.38
939.46
939.6
939.81
940.03
940.13
940.25
940.48
940.9
941.14
941.34
941.8
942.14
942.42
943.02
943.26
943.8
944.2
944.69
945.18
945.7
946.2
946.81
947.27
948.01
948.4
949.13
949.68
950.26
951.05
951.55
952.23
953.04
953.57
954.26
955.09
955.75
956.39
957.2
958.05
958.7
959.4
960.22
961.1
961.9
962.59
963.37
964.23
965.14
966.04
966.81
967.59
968.42
969.3
970.22
971.15
972.09
973.02
973.87
974.73
975.61
976.51
977.42
978.36
979.31
980.27
981.24
982.22
983.2
984.19
985.18
986.17
987.16
988.16
989.16
990.16
991.17
992.18
993.19
994.2
995.22
996.25
997.27
998.31
999.35
1000.4
1001.5
1002.6
1003.7
1004.8
1005.9
1007
1008.1
1009.1
1010.2
1011.2
1012.3
1013.4
1014.5
1015.7
1016.9
1018
1019.1
1020.2
1021.3
1022.4
1023.5
1024.8
1026
1027.1
1028.2
1029.3
1030.4
1031.6
1032.9
1034.1
1035.2
1036.3
1037.4
1038.7
1039.9
1041.1
1042.2
1043.3
1044.6
1045.9
1047.1
1048.2
1049.3
1050.6
1051.9
1053.1
1054.2
1055.4
1056.6
1058
1059.1
1060.3
1061.5
1062.8
1064.1
1065.2
1066.4
1067.7
1069
1070.2
1071.3
1072.6
1074
1075.2
1076.3
1077.6
1079
1080.2
1081.3
1082.7
1084
1085.2
1086.4
1087.7
1089.1
1090.2
1091.5
1092.9
1094.1
1095.3
1096.6
1098
1099.2
1100.4
1101.8
1103.1
1104.2
1105.5
1107
1108.2
1109.3
1110.7
1112.1
1113.2
1114.5
1115.9
1117.1
1118.3
1119.7
1121.1
1122.2
1123.4
1124.8
1126.1
1127.2
1128.3
1129.1
1129.3
965.03
964.87
964.36
964.04
963.22
962.43
961.75
961.04
960.16
959.27
958.48
957.83
957.1
956.22
955.43
954.83
954.12
953.28
952.62
952.06
951.24
950.58
950.07
949.27
948.72
948.14
947.42
947.04
946.28
945.86
945.22
944.74
944.19
943.73
943.21
942.82
942.25
942.01
941.38
941.12
940.69
940.26
940.08
939.65
939.28
939.12
938.92
938.54
938.29
938.17
938.09
938.01
937.85
937.72
937.64
937.6
937.62
937.67
937.78
937.94
938.06
938.14
938.24
938.45
938.81
939.09
939.25
939.6
940.06
940.26
940.72
941.14
941.47
942.07
942.36
943.04
943.34
944.04
944.38
945.09
945.5
946.16
946.74
947.27
948.05
948.51
949.2
949.97
950.46
951.2
952.01
952.54
953.26
954.1
954.78
955.43
956.22
957.09
957.83
958.5
959.29
960.17
961.06
961.82
962.56
963.36
964.24
965.16
966.07
966.94
967.73
968.56
969.42
970.32
971.25
972.19
973.15
974.1
975.06
976.01
976.93
977.84
978.77
979.71
980.66
981.62
982.59
983.56
984.55
985.54
986.54
987.55
988.57
989.59
990.62
991.66
992.7
993.76
994.82
995.9
996.98
998.03
999.07
1000.1
1001.1
1002.2
1003.2
1004.3
1005.4
1006.5
1007.6
1008.7
1009.9
1011
1012.1
1013.2
1014.2
1015.3
1016.4
1017.6
1018.8
1020
1021.1
1022.2
1023.3
1024.4
1025.6
1026.8
1028
1029.1
1030.2
1031.3
1032.5
1033.8
1035
1036.1
1037.2
1038.4
1039.7
1041
1042.1
1043.2
1044.4
1045.6
1046.9
1048.1
1049.2
1050.4
1051.7
1053
1054.1
1055.3
1056.5
1057.8
1059.1
1060.2
1061.4
1062.7
1064
1065.2
1066.3
1067.6
1069
1070.1
1071.3
1072.6
1074
1075.1
1076.3
1077.6
1079
1080.2
1081.3
1082.7
1084
1085.2
1086.4
1087.8
1089.1
1090.2
1091.5
1092.9
1094.1
1095.3
1096.6
1098
1099.2
1100.4
1101.8
1103.1
1104.3
1105.6
1107
1108.2
1109.4
1110.8
1112.1
1113.3
1114.6
1116
1117.2
1118.4
1119.8
1121.1
1122.3
1123.5
1124.9
1126.1
1127.2
1128
1128.2
963.38
963.27
963.09
962.38
961.85
961.11
960.21
959.35
958.58
957.9
957.11
956.22
955.39
954.71
954.06
953.2
952.4
951.81
951.12
950.29
949.68
949.1
948.29
947.73
947.13
946.38
945.98
945.23
944.69
944.16
943.53
943.12
942.46
942.11
941.47
941.13
940.58
940.18
939.8
939.28
939.07
938.55
938.21
938.04
937.58
937.26
937.12
936.93
936.58
936.34
936.21
936.14
936.08
936.03
935.99
935.95
935.96
936.01
936.05
936.1
936.17
936.26
936.44
936.75
937.06
937.2
937.45
937.94
938.17
938.47
939.04
939.27
939.8
940.19
940.65
941.16
941.62
942.17
942.69
943.22
943.87
944.31
945.07
945.52
946.19
946.91
947.4
948.16
948.85
949.4
950.18
950.98
951.54
952.27
953.11
953.85
954.49
955.27
956.14
956.98
957.65
958.4
959.25
960.15
961.04
961.82
962.58
963.41
964.28
965.2
966.13
967.06
967.96
968.8
969.65
970.53
971.43
972.36
973.3
974.26
975.22
976.2
977.17
978.16
979.14
980.13
981.12
982.11
983.11
984.1
985.11
986.11
987.12
988.13
989.15
990.16
991.18
992.2
993.23
994.26
995.3
996.35
997.42
998.5
999.6
1000.7
1001.8
1003
1004.1
1005.1
1006.2
1007.2
1008.3
1009.4
1010.5
1011.7
1012.9
1014
1015.1
1016.2
1017.3
1018.4
1019.6
1020.8
1022
1023.1
1024.2
1025.3
1026.5
1027.7
1029
1030.1
1031.2
1032.3
1033.5
1034.8
1036
1037.1
1038.3
1039.4
1040.7
1042
1043.1
1044.2
1045.4
1046.7
1048
1049.2
1050.3
1051.5
1052.8
1054.1
1055.2
1056.4
1057.7
1059
1060.2
1061.3
1062.6
1064
1065.1
1066.3
1067.6
1068.9
1070.1
1071.3
1072.6
1073.9
1075.1
1076.3
1077.6
1079
1080.2
1081.3
1082.7
1084
1085.2
1086.4
1087.8
1089.1
1090.2
1091.5
1093
1094.2
1095.3
1096.7
1098.1
1099.2
1100.5
1101.9
1103.1
1104.3
1105.7
1107.1
1108.2
1109.5
1111
1112.2
1113.4
1114.7
1116.1
1117.2
1118.5
1120
1121.1
1122.3
1123.6
1125
1126.1
1126.7
1127.1
962.1
962.04
961.5
961.1
960.26
959.48
958.78
958.05
957.15
956.25
955.43
954.72
954.05
953.17
952.32
951.63
951.03
950.19
949.4
948.83
948.14
947.33
946.78
946.14
945.37
944.93
944.2
943.59
943.11
942.39
942.04
941.3
940.97
940.28
939.97
939.3
939.04
938.39
938.11
937.61
937.21
937
936.44
936.18
936
935.53
935.25
935.12
934.97
934.64
934.4
934.27
934.2
934.15
934.12
934.11
934.11
934.13
934.16
934.21
934.3
934.46
934.73
935.04
935.16
935.35
935.75
936.1
936.31
936.78
937.15
937.47
938.07
938.34
939.01
939.3
939.99
940.32
941.04
941.4
942.11
942.58
943.2
943.9
944.37
945.13
945.75
946.32
947.12
947.77
948.37
949.17
949.97
950.55
951.28
952.14
952.94
953.58
954.33
955.19
956.08
956.85
957.57
958.37
959.24
960.15
961.06
961.9
962.69
963.51
964.38
965.28
966.22
967.16
968.11
969.06
970.01
970.9
971.8
972.71
973.64
974.58
975.53
976.49
977.46
978.44
979.42
980.41
981.41
982.41
983.42
984.44
985.46
986.49
987.53
988.58
989.64
990.7
991.78
992.86
993.96
995.03
996.08
997.12
998.16
999.2
1000.3
1001.3
1002.4
1003.5
1004.7
1005.8
1007
1008.1
1009.2
1010.2
1011.3
1012.4
1013.6
1014.8
1016
1017.1
1018.2
1019.3
1020.4
1021.6
1022.9
1024.1
1025.2
1026.2
1027.4
1028.6
1029.9
1031.1
1032.2
1033.3
1034.5
1035.8
1037
1038.2
1039.3
1040.5
1041.8
1043
1044.2
1045.3
1046.5
1047.9
1049.1
1050.2
1051.4
1052.7
1054
1055.2
1056.3
1057.6
1058.9
1060.1
1061.3
1062.5
1063.9
1065.1
1066.2
1067.5
1068.9
1070.1
1071.3
1072.5
1073.9
1075.1
1076.3
1077.6
1079
1080.2
1081.3
1082.7
1084.1
1085.2
1086.4
1087.8
1089.1
1090.3
1091.6
1093
1094.2
1095.4
1096.8
1098.1
1099.3
1100.6
1102
1103.2
1104.4
1105.8
1107.1
1108.3
1109.6
1111
1112.2
1113.5
1114.9
1116.1
1117.3
1118.6
1120
1121.2
1122.4
1123.7
1124.8
1125.5
1125.9
960.57
960.4
960.15
959.49
958.97
958.13
957.23
956.35
955.57
954.86
954.08
953.19
952.32
951.58
950.96
950.14
949.28
948.57
948.02
947.19
946.41
945.88
945.16
944.4
943.93
943.19
942.53
942.08
941.31
940.9
940.22
939.72
939.18
938.65
938.17
937.67
937.19
936.81
936.26
936.03
935.44
935.16
934.85
934.36
934.15
933.94
933.5
933.25
933.12
933.01
932.73
932.51
932.36
932.28
932.24
932.22
932.22
932.24
932.28
932.37
932.52
932.76
933.03
933.14
933.29
933.6
934.04
934.21
934.53
935.05
935.27
935.79
936.18
936.6
937.14
937.53
938.13
938.57
939.17
939.71
940.24
940.96
941.38
942.12
942.69
943.28
944.08
944.62
945.27
946.09
946.72
947.36
948.17
949
949.59
950.32
951.17
952.03
952.71
953.43
954.26
955.15
956.04
956.8
957.56
958.38
959.26
960.18
961.11
962.03
962.87
963.7
964.56
965.45
966.36
967.29
968.24
969.21
970.17
971.15
972.12
973.1
974.08
975.06
976.05
977.04
978.03
979.03
980.03
981.04
982.05
983.06
984.07
985.09
986.11
987.13
988.16
989.18
990.21
991.25
992.29
993.35
994.42
995.51
996.63
997.75
998.89
1000
1001.1
1002.1
1003.2
1004.3
1005.4
1006.5
1007.7
1008.9
1010
1011.1
1012.2
1013.3
1014.4
1015.6
1016.8
1018
1019.1
1020.2
1021.3
1022.5
1023.8
1025
1026.1
1027.2
1028.4
1029.6
1030.9
1032.1
1033.2
1034.3
1035.5
1036.8
1038.1
1039.2
1040.3
1041.6
1042.9
1044.1
1045.2
1046.4
1047.7
1049
1050.1
1051.3
1052.5
1053.9
1055.1
1056.2
1057.5
1058.8
1060.1
1061.2
1062.4
1063.8
1065.1
1066.2
1067.4
1068.8
1070.1
1071.2
1072.5
1073.9
1075.1
1076.3
1077.6
1079
1080.2
1081.3
1082.7
1084.1
1085.2
1086.5
1087.9
1089.1
1090.3
1091.7
1093
1094.2
1095.5
1096.9
1098.1
1099.3
1100.7
1102.1
1103.2
1104.5
1106
1107.2
1108.4
1109.8
1111.1
1112.3
1113.6
1115
1116.2
1117.4
1118.8
1120.1
1121.2
1122.4
1123.5
1124.3
1124.6
959.17
959.12
958.69
958.15
957.32
956.56
955.84
955.06
954.15
953.24
952.39
951.64
950.98
950.13
949.25
948.47
947.84
947.12
946.26
945.55
945.02
944.2
943.45
942.97
942.2
941.51
941.05
940.27
939.76
939.17
938.53
938.11
937.42
937.08
936.39
936.08
935.43
935.12
934.57
934.18
933.87
933.33
933.11
932.71
932.3
932.12
931.88
931.48
931.25
931.14
931.04
930.85
930.65
930.51
930.43
930.39
930.39
930.42
930.5
930.63
930.83
931.03
931.13
931.25
931.5
931.92
932.14
932.36
932.85
933.16
933.48
934.06
934.31
934.94
935.26
935.87
936.26
936.92
937.31
938.04
938.43
939.14
939.69
940.26
941.05
941.53
942.22
943.02
943.54
944.24
945.08
945.7
946.36
947.18
948.02
948.66
949.37
950.21
951.09
951.87
952.58
953.36
954.23
955.14
956.04
956.84
957.63
958.45
959.33
960.24
961.18
962.12
963.07
964
964.87
965.75
966.65
967.57
968.5
969.44
970.4
971.36
972.34
973.32
974.31
975.3
976.29
977.3
978.3
979.31
980.32
981.35
982.37
983.41
984.45
985.5
986.57
987.64
988.73
989.82
990.93
992.02
993.07
994.12
995.17
996.22
997.28
998.36
999.47
1000.6
1001.8
1003
1004.1
1005.1
1006.2
1007.3
1008.4
1009.6
1010.8
1012
1013.1
1014.2
1015.3
1016.4
1017.7
1018.9
1020.1
1021.2
1022.3
1023.4
1024.7
1026
1027.1
1028.2
1029.3
1030.6
1031.9
1033.1
1034.2
1035.3
1036.6
1037.9
1039.1
1040.2
1041.4
1042.7
1044
1045.1
1046.3
1047.5
1048.9
1050.1
1051.2
1052.4
1053.8
1055.1
1056.2
1057.4
1058.7
1060.1
1061.2
1062.4
1063.7
1065.1
1066.2
1067.4
1068.8
1070.1
1071.2
1072.5
1073.9
1075.1
1076.3
1077.6
1079
1080.2
1081.4
1082.7
1084.1
1085.2
1086.5
1087.9
1089.2
1090.3
1091.7
1093.1
1094.2
1095.5
1097
1098.2
1099.4
1100.8
1102.1
1103.3
1104.6
1106
1107.2
1108.5
1109.9
1111.1
1112.3
1113.7
1115.1
1116.2
1117.5
1118.9
1120.1
1121.2
1122.3
1123.2
1123.3
957.84
957.61
957.22
956.66
956.05
955.16
954.25
953.38
952.58
951.84
951.06
950.16
949.27
948.47
947.79
947.08
946.21
945.39
944.76
944.1
943.25
942.55
942.03
941.22
940.53
940.05
939.25
938.68
938.14
937.42
937.04
936.29
935.91
935.24
934.84
934.23
933.88
933.27
933.02
932.39
932.12
931.67
931.25
931.06
930.6
930.26
930.1
929.85
929.48
929.27
929.16
929.08
929
928.84
928.73
928.67
928.66
928.7
928.8
928.95
929.06
929.14
929.24
929.43
929.79
930.09
930.25
930.6
931.07
931.28
931.77
932.17
932.54
933.11
933.45
934.09
934.45
935.11
935.55
936.17
936.75
937.27
938.04
938.49
939.19
939.91
940.42
941.18
941.94
942.48
943.23
944.07
944.7
945.38
946.2
947.06
947.75
948.45
949.27
950.15
951.03
951.77
952.53
953.35
954.24
955.16
956.08
956.96
957.76
958.6
959.46
960.36
961.29
962.23
963.19
964.15
965.11
966.08
967.05
968.02
968.98
969.93
970.89
971.86
972.84
973.83
974.83
975.84
976.86
977.89
978.92
979.97
981.01
982.04
983.07
984.1
985.13
986.16
987.19
988.23
989.28
990.34
991.42
992.52
993.65
994.79
995.94
997.05
998.11
999.17
1000.2
1001.3
1002.5
1003.6
1004.8
1006
1007.1
1008.2
1009.3
1010.4
1011.6
1012.8
1014
1015.1
1016.2
1017.3
1018.5
1019.8
1021
1022.1
1023.2
1024.4
1025.6
1026.9
1028.1
1029.2
1030.4
1031.6
1032.9
1034.1
1035.2
1036.4
1037.7
1039
1040.1
1041.3
1042.5
1043.8
1045.1
1046.2
1047.4
1048.7
1050
1051.2
1052.3
1053.7
1055
1056.2
1057.3
1058.6
1060
1061.2
1062.3
1063.7
1065
1066.2
1067.4
1068.7
1070.1
1071.2
1072.5
1073.9
1075.1
1076.3
1077.6
1079
1080.2
1081.4
1082.8
1084.1
1085.3
1086.6
1088
1089.2
1090.4
1091.8
1093.1
1094.3
1095.6
1097
1098.2
1099.5
1100.9
1102.1
1103.3
1104.7
1106.1
1107.3
1108.6
1110
1111.2
1112.4
1113.8
1115.1
1116.3
1117.6
1119
1120.1
1121.2
1122.1
1122.2
956.27
956.19
955.93
955.21
954.41
953.67
952.93
952.08
951.16
950.24
949.36
948.58
947.88
947.09
946.2
945.35
944.64
944.02
943.18
942.35
941.72
941.09
940.26
939.59
939.07
938.25
937.65
937.11
936.35
935.94
935.22
934.69
934.16
933.56
933.13
932.53
932.14
931.6
931.18
930.78
930.26
930.05
929.5
929.19
929
928.5
928.23
928.09
927.83
927.5
927.29
927.19
927.12
927.07
927.03
926.99
926.98
927.01
927.05
927.1
927.16
927.24
927.41
927.7
928.04
928.19
928.43
928.91
929.17
929.48
930.04
930.28
930.85
931.22
931.74
932.2
932.75
933.23
933.89
934.31
935.06
935.49
936.17
936.83
937.35
938.13
938.75
939.34
940.14
940.86
941.45
942.22
943.07
943.73
944.41
945.23
946.1
946.88
947.57
948.35
949.22
950.12
951.01
951.76
952.55
953.39
954.28
955.2
956.14
957.07
957.99
958.84
959.71
960.59
961.5
962.43
963.37
964.32
965.29
966.26
967.24
968.22
969.21
970.21
971.2
972.2
973.2
974.21
975.22
976.23
977.25
978.27
979.29
980.33
981.37
982.43
983.5
984.58
985.67
986.78
987.9
989.01
990.07
991.12
992.17
993.23
994.3
995.4
996.53
997.7
998.88
1000
1001.1
1002.2
1003.3
1004.4
1005.5
1006.8
1008
1009.1
1010.2
1011.3
1012.4
1013.7
1014.9
1016.1
1017.2
1018.3
1019.5
1020.7
1022
1023.1
1024.2
1025.4
1026.6
1028
1029.1
1030.2
1031.4
1032.7
1034
1035.1
1036.3
1037.5
1038.8
1040.1
1041.2
1042.4
1043.7
1045
1046.2
1047.3
1048.6
1050
1051.1
1052.3
1053.6
1054.9
1056.1
1057.3
1058.6
1060
1061.1
1062.3
1063.6
1065
1066.2
1067.4
1068.7
1070.1
1071.2
1072.5
1073.9
1075.1
1076.3
1077.6
1079
1080.2
1081.4
1082.8
1084.1
1085.3
1086.6
1088
1089.2
1090.5
1091.9
1093.1
1094.3
1095.7
1097.1
1098.3
1099.6
1101
1102.2
1103.4
1104.9
1106.1
1107.3
1108.7
1110.1
1111.2
1112.5
1114
1115.2
1116.3
1117.7
1119
1120.1
1120.8
1121.1
955.06
954.9
954.33
953.87
953.12
952.2
951.29
950.42
949.61
948.84
948.05
947.15
946.24
945.39
944.66
944.01
943.15
942.28
941.53
940.95
940.15
939.33
938.7
938.1
937.28
936.67
936.11
935.32
934.84
934.18
933.53
933.1
932.38
932.04
931.31
931.01
930.31
930.03
929.37
929.1
928.55
928.19
927.91
927.37
927.14
926.88
926.43
926.2
926.08
925.84
925.54
925.34
925.23
925.17
925.13
925.11
925.11
925.12
925.15
925.19
925.27
925.41
925.66
926
926.14
926.31
926.69
927.09
927.29
927.76
928.15
928.48
929.08
929.37
930.04
930.35
931.05
931.4
932.1
932.55
933.18
933.82
934.32
935.09
935.64
936.26
937.07
937.64
938.3
939.12
939.82
940.44
941.22
942.08
942.79
943.47
944.27
945.15
946.02
946.73
947.49
948.31
949.21
950.12
951.03
951.84
952.64
953.48
954.37
955.28
956.22
957.17
958.12
959.08
960.03
960.97
961.89
962.81
963.75
964.7
965.66
966.63
967.61
968.6
969.6
970.6
971.62
972.64
973.67
974.71
975.75
976.81
977.88
978.95
980.02
981.06
982.1
983.13
984.17
985.21
986.26
987.33
988.41
989.53
990.66
991.82
992.99
994.07
995.14
996.2
997.28
998.39
999.55
1000.7
1002
1003.1
1004.2
1005.2
1006.4
1007.6
1008.8
1010
1011.1
1012.2
1013.3
1014.5
1015.8
1017
1018.1
1019.3
1020.4
1021.7
1023
1024.1
1025.2
1026.4
1027.7
1029
1030.1
1031.3
1032.5
1033.8
1035.1
1036.2
1037.3
1038.6
1040
1041.1
1042.3
1043.5
1044.9
1046.1
1047.2
1048.5
1049.8
1051.1
1052.2
1053.5
1054.8
1056.1
1057.2
1058.5
1059.9
1061.1
1062.3
1063.6
1065
1066.2
1067.4
1068.7
1070.1
1071.2
1072.5
1073.9
1075.1
1076.3
1077.7
1079
1080.2
1081.5
1082.9
1084.1
1085.3
1086.7
1088.1
1089.2
1090.5
1092
1093.2
1094.4
1095.8
1097.1
1098.3
1099.7
1101.1
1102.2
1103.5
1105
1106.2
1107.4
1108.8
1110.1
1111.3
1112.7
1114
1115.2
1116.4
1117.7
1118.9
1119.5
1119.9
953.47
953.32
953.09
952.3
951.56
950.81
950.02
949.1
948.17
947.24
946.36
945.54
944.81
944.05
943.16
942.27
941.48
940.83
940.1
939.23
938.46
937.88
937.14
936.32
935.73
935.12
934.32
933.79
933.16
932.44
932.04
931.28
930.83
930.21
929.7
929.18
928.68
928.19
927.77
927.24
926.99
926.38
926.12
925.72
925.29
925.1
924.78
924.38
924.19
924.08
923.87
923.6
923.41
923.3
923.24
923.21
923.21
923.22
923.25
923.32
923.45
923.66
923.95
924.11
924.24
924.51
924.99
925.18
925.48
926.03
926.26
926.76
927.18
927.61
928.15
928.59
929.16
929.67
930.21
930.88
931.33
932.08
932.57
933.22
934.01
934.49
935.21
936.02
936.56
937.27
938.11
938.81
939.45
940.24
941.11
941.88
942.56
943.34
944.2
945.1
945.94
946.68
947.47
948.32
949.22
950.15
951.08
951.99
952.82
953.67
954.54
955.44
956.36
957.3
958.26
959.22
960.2
961.17
962.15
963.14
964.13
965.12
966.11
967.11
968.11
969.11
970.12
971.13
972.15
973.16
974.18
975.2
976.23
977.26
978.31
979.36
980.43
981.51
982.61
983.73
984.86
986
987.07
988.12
989.18
990.24
991.32
992.44
993.59
994.77
995.97
997.08
998.15
999.23
1000.3
1001.5
1002.7
1003.9
1005.1
1006.2
1007.3
1008.4
1009.6
1010.9
1012.1
1013.2
1014.3
1015.5
1016.7
1018
1019.1
1020.2
1021.4
1022.7
1024
1025.1
1026.3
1027.5
1028.8
1030
1031.2
1032.3
1033.6
1034.9
1036.1
1037.2
1038.5
1039.8
1041.1
1042.2
1043.4
1044.7
1046.1
1047.2
1048.4
1049.7
1051.1
1052.2
1053.4
1054.8
1056.1
1057.2
1058.5
1059.8
1061.1
1062.3
1063.6
1065
1066.2
1067.3
1068.7
1070.1
1071.2
1072.5
1073.9
1075.1
1076.3
1077.7
1079.1
1080.2
1081.5
1082.9
1084.2
1085.4
1086.8
1088.1
1089.3
1090.6
1092
1093.2
1094.5
1095.9
1097.2
1098.4
1099.8
1101.1
1102.3
1103.7
1105.1
1106.2
1107.5
1109
1110.2
1111.4
1112.8
1114.1
1115.2
1116.5
1117.6
1118.3
1118.6
952.16
952.09
951.53
951.06
950.18
949.26
948.35
947.49
946.66
945.87
945.05
944.14
943.22
942.34
941.55
940.85
940.09
939.2
938.36
937.68
937.05
936.2
935.41
934.85
934.14
933.34
932.8
932.15
931.4
930.97
930.22
929.65
929.14
928.47
928.09
927.4
927.07
926.4
926.1
925.5
925.15
924.74
924.26
924.06
923.55
923.22
923.07
922.69
922.35
922.19
922.08
921.93
921.69
921.52
921.42
921.36
921.35
921.36
921.42
921.53
921.7
921.95
922.09
922.2
922.4
922.78
923.11
923.3
923.74
924.14
924.42
925.03
925.3
925.92
926.26
926.9
927.28
928.01
928.37
929.1
929.57
930.2
930.92
931.4
932.15
932.83
933.39
934.17
934.94
935.51
936.25
937.1
937.82
938.48
939.27
940.14
941
941.68
942.43
943.28
944.17
945.08
945.92
946.7
947.52
948.38
949.28
950.21
951.15
952.1
953.04
953.96
954.84
955.74
956.66
957.59
958.53
959.48
960.45
961.42
962.4
963.39
964.39
965.39
966.39
967.41
968.43
969.45
970.49
971.53
972.59
973.65
974.73
975.81
976.91
978.01
979.06
980.1
981.15
982.19
983.24
984.31
985.4
986.53
987.68
988.84
990.01
991.09
992.16
993.23
994.33
995.47
996.65
997.87
999.04
1000.1
1001.2
1002.3
1003.5
1004.7
1006
1007.1
1008.2
1009.3
1010.5
1011.8
1013
1014.1
1015.3
1016.4
1017.7
1019
1020.1
1021.2
1022.4
1023.7
1025
1026.2
1027.3
1028.5
1029.9
1031.1
1032.2
1033.4
1034.7
1036
1037.2
1038.3
1039.6
1041
1042.2
1043.3
1044.6
1046
1047.1
1048.3
1049.6
1051
1052.2
1053.3
1054.7
1056
1057.2
1058.4
1059.8
1061.1
1062.2
1063.5
1065
1066.2
1067.3
1068.7
1070.1
1071.2
1072.5
1073.9
1075.1
1076.3
1077.7
1079.1
1080.2
1081.6
1083
1084.2
1085.4
1086.9
1088.1
1089.3
1090.7
1092.1
1093.3
1094.6
1096
1097.2
1098.5
1099.9
1101.2
1102.4
1103.8
1105.1
1106.3
1107.7
1109.1
1110.2
1111.5
1112.9
1114.1
1115.3
1116.3
1117.2
1117.3
950.82
950.57
950.18
949.46
948.76
947.99
947.08
946.14
945.19
944.26
943.36
942.53
941.76
941.02
940.13
939.22
938.37
937.63
937
936.15
935.29
934.57
934.01
933.18
932.4
931.86
931.16
930.39
929.91
929.19
928.53
928.09
927.33
926.96
926.25
925.83
925.22
924.82
924.24
923.93
923.31
923.07
922.52
922.18
921.94
921.43
921.18
921.03
920.63
920.33
920.19
920.1
920.01
919.83
919.69
919.6
919.57
919.59
919.67
919.8
919.99
920.09
920.18
920.33
920.63
921.03
921.2
921.48
922.02
922.23
922.67
923.14
923.49
924.1
924.44
925.09
925.48
926.13
926.62
927.21
927.9
928.36
929.12
929.69
930.29
931.09
931.69
932.33
933.14
933.88
934.49
935.25
936.11
936.87
937.53
938.31
939.18
940.07
940.84
941.58
942.39
943.26
944.17
945.09
946
946.8
947.64
948.5
949.39
950.31
951.25
952.21
953.17
954.14
955.11
956.08
957.05
958.03
959.01
959.99
960.97
961.96
962.96
963.97
964.98
966.01
967.02
968.05
969.07
970.09
971.12
972.14
973.17
974.21
975.25
976.3
977.36
978.44
979.55
980.67
981.81
982.97
984.06
985.12
986.18
987.25
988.34
989.47
990.64
991.84
993.03
994.11
995.19
996.28
997.42
998.62
999.85
1001
1002.1
1003.2
1004.4
1005.6
1006.8
1008.1
1009.2
1010.3
1011.5
1012.7
1014
1015.1
1016.2
1017.4
1018.7
1020
1021.1
1022.3
1023.5
1024.8
1026.1
1027.2
1028.4
1029.6
1031
1032.1
1033.3
1034.5
1035.9
1037.1
1038.3
1039.5
1040.9
1042.1
1043.2
1044.5
1045.9
1047.1
1048.3
1049.5
1050.9
1052.1
1053.3
1054.6
1056
1057.2
1058.4
1059.8
1061.1
1062.2
1063.5
1064.9
1066.1
1067.3
1068.7
1070.1
1071.2
1072.5
1074
1075.2
1076.4
1077.8
1079.1
1080.3
1081.6
1083
1084.2
1085.5
1087
1088.2
1089.4
1090.8
1092.1
1093.3
1094.7
1096.1
1097.3
1098.6
1100
1101.2
1102.5
1103.9
1105.2
1106.4
1107.8
1109.1
1110.3
1111.6
1113
1114.1
1115.2
1116.1
1116.2
949.28
949.2
948.84
948.15
947.25
946.35
945.46
944.59
943.74
942.93
942.06
941.13
940.21
939.3
938.47
937.72
937.02
936.14
935.26
934.47
933.82
933.1
932.25
931.51
930.97
930.18
929.41
928.91
928.18
927.47
927.04
926.26
925.75
925.17
924.56
924.13
923.48
923.11
922.5
922.14
921.63
921.2
920.91
920.35
920.12
919.77
919.34
919.15
918.98
918.59
918.33
918.2
918.12
918.05
917.99
917.89
917.86
917.88
917.95
918.03
918.1
918.17
918.29
918.52
918.9
919.13
919.31
919.73
920.12
920.37
920.96
921.24
921.75
922.19
922.69
923.2
923.76
924.24
924.94
925.36
926.1
926.61
927.24
928.02
928.52
929.22
930.04
930.59
931.29
932.12
932.85
933.49
934.26
935.13
935.94
936.62
937.38
938.23
939.13
940.02
940.78
941.56
942.39
943.28
944.2
945.14
946.07
947
947.85
948.72
949.61
950.52
951.44
952.39
953.34
954.31
955.28
956.26
957.25
958.24
959.23
960.23
961.23
962.24
963.25
964.27
965.28
966.31
967.34
968.38
969.44
970.5
971.58
972.67
973.77
974.89
976.01
977.07
978.12
979.17
980.22
981.29
982.39
983.52
984.67
985.85
987.02
988.1
989.18
990.26
991.37
992.54
993.75
994.98
996.09
997.18
998.28
999.44
1000.7
1001.9
1003.1
1004.2
1005.3
1006.5
1007.7
1009
1010.1
1011.2
1012.4
1013.7
1015
1016.1
1017.3
1018.5
1019.8
1021
1022.2
1023.3
1024.6
1025.9
1027.1
1028.2
1029.5
1030.8
1032.1
1033.2
1034.4
1035.7
1037.1
1038.2
1039.4
1040.7
1042.1
1043.2
1044.4
1045.8
1047.1
1048.2
1049.5
1050.9
1052.1
1053.3
1054.6
1056
1057.2
1058.4
1059.7
1061.1
1062.2
1063.5
1064.9
1066.2
1067.4
1068.7
1070.1
1071.2
1072.6
1074
1075.2
1076.4
1077.8
1079.1
1080.3
1081.7
1083.1
1084.2
1085.6
1087
1088.2
1089.5
1090.9
1092.2
1093.4
1094.8
1096.1
1097.3
1098.7
1100.1
1101.3
1102.6
1104
1105.2
1106.5
1107.9
1109.1
1110.3
1111.7
1113
1114.1
1114.8
1115.1
948.08
947.95
947.31
946.72
946.01
945.09
944.13
943.18
942.22
941.29
940.38
939.53
938.73
937.97
937.1
936.18
935.29
934.48
933.78
933.07
932.19
931.36
930.69
930.06
929.22
928.47
927.96
927.19
926.45
926.01
925.22
924.62
924.12
923.39
923.03
922.29
921.94
921.27
920.94
920.29
920.03
919.4
919.12
918.67
918.25
918.06
917.61
917.27
917.12
916.92
916.57
916.34
916.22
916.15
916.1
916.07
916.06
916.06
916.09
916.13
916.18
916.28
916.46
916.77
917.07
917.21
917.49
918
918.21
918.58
919.1
919.38
920.02
920.31
921
921.32
922.03
922.4
923.11
923.6
924.21
924.94
925.41
926.16
926.84
927.4
928.17
928.96
929.52
930.26
931.11
931.85
932.51
933.28
934.15
935.02
935.73
936.48
937.31
938.2
939.11
940.01
940.8
941.61
942.46
943.35
944.27
945.21
946.16
947.11
948.07
949.02
949.96
950.88
951.81
952.75
953.71
954.68
955.66
956.64
957.64
958.64
959.65
960.68
961.71
962.75
963.79
964.85
965.92
967
968.04
969.08
970.12
971.15
972.19
973.24
974.3
975.38
976.48
977.61
978.76
979.92
981.05
982.12
983.18
984.25
985.35
986.5
987.69
988.9
990.06
991.14
992.22
993.34
994.51
995.74
997
998.11
999.2
1000.3
1001.5
1002.8
1004
1005.1
1006.3
1007.4
1008.7
1010
1011.1
1012.2
1013.4
1014.7
1016
1017.1
1018.3
1019.5
1020.8
1022.1
1023.2
1024.4
1025.7
1027
1028.2
1029.3
1030.6
1032
1033.1
1034.3
1035.6
1037
1038.1
1039.3
1040.6
1042
1043.2
1044.3
1045.7
1047
1048.2
1049.4
1050.8
1052.1
1053.2
1054.5
1056
1057.2
1058.3
1059.7
1061.1
1062.2
1063.5
1064.9
1066.2
1067.4
1068.8
1070.1
1071.3
1072.6
1074
1075.2
1076.5
1077.9
1079.1
1080.4
1081.8
1083.1
1084.3
1085.7
1087.1
1088.2
1089.6
1091
1092.2
1093.5
1095
1096.2
1097.4
1098.9
1100.1
1101.3
1102.7
1104.1
1105.3
1106.6
1108
1109.2
1110.4
1111.7
1112.8
1113.5
1113.9
946.6
946.38
946.09
945.26
944.39
943.51
942.62
941.73
940.86
940.01
939.08
938.14
937.2
936.28
935.41
934.62
933.9
933.09
932.19
931.32
930.57
929.95
929.14
928.29
927.59
927.03
926.21
925.47
925
924.21
923.54
923.07
922.3
921.84
921.2
920.64
920.15
919.56
919.14
918.6
918.17
917.76
917.25
917.03
916.47
916.18
915.98
915.49
915.23
915.1
914.89
914.58
914.37
914.26
914.2
914.16
914.15
914.15
914.17
914.21
914.29
914.43
914.68
915.01
915.15
915.33
915.73
916.11
916.32
916.84
917.19
917.59
918.13
918.5
919.12
919.52
920.15
920.65
921.22
921.9
922.36
923.12
923.69
924.29
925.09
925.68
926.32
927.14
927.87
928.49
929.25
930.11
930.88
931.55
932.32
933.19
934.08
934.89
935.63
936.43
937.29
938.2
939.13
940.05
940.91
941.74
942.6
943.49
944.4
945.33
946.28
947.24
948.21
949.18
950.16
951.14
952.13
953.12
954.11
955.11
956.11
957.11
958.12
959.13
960.15
961.16
962.18
963.21
964.23
965.27
966.31
967.37
968.44
969.53
970.64
971.76
972.9
974.02
975.09
976.14
977.2
978.27
979.37
980.5
981.67
982.86
984.03
985.12
986.19
987.28
988.42
989.61
990.84
992.04
993.14
994.23
995.36
996.56
997.82
999.04
1000.1
1001.3
1002.4
1003.7
1005
1006.1
1007.2
1008.4
1009.7
1011
1012.1
1013.2
1014.4
1015.7
1017
1018.2
1019.3
1020.6
1021.9
1023.1
1024.3
1025.5
1026.8
1028.1
1029.2
1030.5
1031.8
1033.1
1034.2
1035.5
1036.8
1038.1
1039.2
1040.5
1041.9
1043.1
1044.3
1045.6
1047
1048.2
1049.4
1050.7
1052.1
1053.2
1054.5
1055.9
1057.1
1058.3
1059.7
1061.1
1062.2
1063.5
1065
1066.2
1067.4
1068.8
1070.1
1071.3
1072.6
1074
1075.2
1076.5
1078
1079.2
1080.4
1081.9
1083.1
1084.3
1085.8
1087.1
1088.3
1089.7
1091.1
1092.3
1093.6
1095
1096.2
1097.5
1099
1100.2
1101.4
1102.9
1104.1
1105.3
1106.7
1108.1
1109.2
1110.4
1111.5
1112.3
1112.5
945.21
945.14
944.59
944.03
943.12
942.16
941.19
940.23
939.27
938.34
937.43
936.56
935.73
934.94
934.07
933.15
932.24
931.37
930.6
929.92
929.11
928.23
927.42
926.79
926.1
925.25
924.54
924.02
923.21
922.51
922.04
921.25
920.68
920.14
919.44
919.06
918.33
918.01
917.3
917.02
916.34
916.07
915.49
915.16
914.82
914.33
914.12
913.82
913.4
913.2
913.08
912.88
912.61
912.43
912.32
912.26
912.24
912.24
912.27
912.33
912.45
912.65
912.94
913.11
913.24
913.51
913.99
914.19
914.5
915.05
915.29
915.85
916.22
916.75
917.21
917.78
918.25
918.95
919.35
920.1
920.59
921.23
922.01
922.49
923.21
924.02
924.57
925.27
926.11
926.83
927.47
928.26
929.12
929.94
930.62
931.39
932.24
933.14
934.03
934.82
935.6
936.43
937.31
938.23
939.17
940.11
941.05
941.97
942.85
943.74
944.65
945.58
946.51
947.47
948.43
949.4
950.38
951.37
952.36
953.36
954.37
955.38
956.4
957.42
958.46
959.5
960.55
961.62
962.69
963.78
964.88
965.99
967.05
968.1
969.14
970.19
971.24
972.32
973.41
974.54
975.69
976.87
978.03
979.11
980.17
981.25
982.36
983.52
984.72
985.95
987.08
988.17
989.26
990.4
991.61
992.86
994.06
995.16
996.27
997.43
998.68
999.97
1001.1
1002.2
1003.4
1004.6
1005.9
1007.1
1008.2
1009.4
1010.7
1012
1013.1
1014.3
1015.5
1016.8
1018.1
1019.2
1020.4
1021.7
1023
1024.2
1025.3
1026.7
1028
1029.2
1030.3
1031.7
1033
1034.2
1035.4
1036.7
1038
1039.2
1040.4
1041.8
1043.1
1044.2
1045.5
1046.9
1048.1
1049.3
1050.7
1052.1
1053.2
1054.5
1055.9
1057.1
1058.3
1059.7
1061.1
1062.2
1063.5
1065
1066.2
1067.4
1068.8
1070.1
1071.3
1072.7
1074.1
1075.2
1076.6
1078
1079.2
1080.5
1082
1083.2
1084.4
1085.9
1087.1
1088.4
1089.8
1091.1
1092.3
1093.7
1095.1
1096.3
1097.6
1099.1
1100.2
1101.5
1103
1104.2
1105.4
1106.8
1108.1
1109.2
1110.3
1111.1
1111.3
944.03
943.77
943.22
942.45
941.64
940.75
939.83
938.92
938.01
937.06
936.11
935.16
934.21
933.28
932.38
931.55
930.78
930.03
929.13
928.23
927.39
926.67
926.03
925.17
924.33
923.67
923.07
922.23
921.52
921.03
920.23
919.58
919.09
918.32
917.89
917.22
916.69
916.17
915.62
915.17
914.67
914.2
913.86
913.3
913.08
912.59
912.23
912.07
911.68
911.34
911.18
911.07
910.9
910.67
910.51
910.42
910.38
910.38
910.42
910.51
910.66
910.89
911.07
911.18
911.36
911.73
912.09
912.28
912.73
913.14
913.45
914.05
914.34
915.01
915.33
916.03
916.39
917.1
917.57
918.2
918.9
919.38
920.14
920.79
921.36
922.15
922.9
923.49
924.24
925.09
925.81
926.48
927.27
928.14
929.01
929.72
930.48
931.31
932.2
933.12
934.03
934.84
935.66
936.51
937.39
938.31
939.24
940.2
941.16
942.12
943.09
944.05
945.02
945.98
946.94
947.91
948.88
949.87
950.87
951.88
952.89
953.92
954.96
956
957.03
958.06
959.09
960.12
961.15
962.18
963.22
964.27
965.33
966.4
967.51
968.63
969.77
970.93
972.04
973.11
974.17
975.24
976.34
977.47
978.65
979.85
981.03
982.12
983.2
984.3
985.46
986.67
987.92
989.08
990.17
991.28
992.45
993.69
994.97
996.11
997.21
998.36
999.59
1000.9
1002.1
1003.2
1004.3
1005.6
1006.9
1008.1
1009.2
1010.4
1011.7
1013
1014.2
1015.3
1016.6
1017.9
1019.1
1020.3
1021.5
1022.9
1024.1
1025.2
1026.5
1027.9
1029.1
1030.3
1031.5
1032.9
1034.1
1035.3
1036.6
1038
1039.2
1040.3
1041.7
1043.1
1044.2
1045.5
1046.9
1048.1
1049.3
1050.6
1052
1053.2
1054.5
1055.9
1057.1
1058.3
1059.7
1061.1
1062.2
1063.5
1065
1066.2
1067.4
1068.9
1070.1
1071.3
1072.7
1074.1
1075.3
1076.7
1078.1
1079.2
1080.6
1082
1083.2
1084.5
1086
1087.2
1088.4
1089.9
1091.2
1092.4
1093.8
1095.1
1096.3
1097.8
1099.1
1100.3
1101.7
1103.1
1104.2
1105.5
1106.9
1108.1
1109.2
1110
1110.2
942.49
942.3
942.01
941.16
940.22
939.26
938.28
937.32
936.36
935.42
934.51
933.62
932.77
931.94
931.06
930.13
929.2
928.3
927.46
926.71
926.02
925.14
924.26
923.49
922.86
922.12
921.28
920.59
920.04
919.22
918.54
918.06
917.26
916.72
916.15
915.47
915.08
914.36
914.03
913.33
913.04
912.39
912.1
911.57
911.2
910.95
910.42
910.17
910
909.57
909.3
909.16
909.07
908.95
908.77
908.65
908.58
908.58
908.63
908.73
908.9
909.05
909.15
909.27
909.54
909.97
910.17
910.43
910.98
911.22
911.66
912.14
912.52
913.12
913.51
914.14
914.61
915.2
915.84
916.33
917.09
917.62
918.25
919.06
919.61
920.28
921.11
921.8
922.43
923.23
924.09
924.82
925.51
926.3
927.18
928.07
928.86
929.61
930.42
931.29
932.2
933.13
934.06
934.95
935.79
936.66
937.55
938.46
939.39
940.33
941.29
942.26
943.23
944.22
945.2
946.19
947.19
948.19
949.19
950.19
951.2
952.21
953.23
954.25
955.28
956.31
957.36
958.41
959.48
960.57
961.67
962.78
963.91
965.02
966.08
967.14
968.19
969.26
970.35
971.47
972.62
973.8
975
976.09
977.17
978.25
979.36
980.53
981.75
982.99
984.1
985.19
986.3
987.47
988.7
989.97
991.11
992.21
993.34
994.56
995.84
997.07
998.18
999.31
1000.5
1001.8
1003.1
1004.2
1005.3
1006.6
1007.9
1009.1
1010.3
1011.5
1012.8
1014.1
1015.2
1016.4
1017.7
1019
1020.2
1021.4
1022.7
1024
1025.2
1026.4
1027.7
1029
1030.2
1031.4
1032.8
1034.1
1035.2
1036.5
1037.9
1039.1
1040.3
1041.6
1043
1044.2
1045.4
1046.8
1048.1
1049.3
1050.6
1052
1053.2
1054.4
1055.9
1057.1
1058.3
1059.7
1061.1
1062.2
1063.6
1065
1066.2
1067.5
1068.9
1070.2
1071.4
1072.8
1074.1
1075.3
1076.7
1078.1
1079.3
1080.7
1082.1
1083.3
1084.6
1086
1087.2
1088.6
1090
1091.2
1092.5
1094
1095.2
1096.4
1097.9
1099.2
1100.4
1101.8
1103.1
1104.3
1105.6
1106.9
1108
1108.7
1109.1
941.19
941.11
940.45
939.82
938.99
938.03
937.05
936.07
935.09
934.12
933.15
932.18
931.22
930.28
929.37
928.51
927.69
926.92
926.08
925.17
924.27
923.45
922.75
922.06
921.19
920.36
919.71
919.08
918.24
917.55
917.04
916.24
915.61
915.1
914.34
913.92
913.23
912.72
912.18
911.66
911.18
910.73
910.22
909.94
909.36
909.12
908.72
908.3
908.12
907.88
907.49
907.27
907.16
907.08
907.01
906.9
906.83
906.81
906.86
906.97
907.05
907.13
907.23
907.41
907.75
908.08
908.25
908.62
909.09
909.33
909.9
910.23
910.75
911.2
911.74
912.23
912.88
913.31
914.06
914.52
915.19
915.91
916.42
917.17
917.93
918.48
919.23
920.07
920.73
921.41
922.22
923.09
923.85
924.56
925.35
926.22
927.12
928.01
928.79
929.58
930.43
931.32
932.24
933.18
934.12
935.07
936.01
936.91
937.81
938.73
939.66
940.61
941.57
942.53
943.51
944.5
945.49
946.49
947.5
948.52
949.55
950.58
951.63
952.68
953.75
954.82
955.91
957
958.05
959.1
960.14
961.18
962.24
963.3
964.38
965.5
966.64
967.8
968.98
970.08
971.14
972.22
973.31
974.44
975.62
976.83
978.03
979.12
980.21
981.32
982.49
983.73
984.99
986.11
987.2
988.34
989.54
990.81
992.05
993.16
994.28
995.48
996.76
998.04
999.16
1000.3
1001.5
1002.8
1004.1
1005.2
1006.4
1007.7
1009
1010.1
1011.3
1012.5
1013.9
1015.1
1016.3
1017.5
1018.9
1020.1
1021.2
1022.5
1023.9
1025.1
1026.3
1027.5
1028.9
1030.1
1031.3
1032.6
1034
1035.2
1036.4
1037.8
1039.1
1040.3
1041.5
1043
1044.2
1045.4
1046.8
1048.1
1049.3
1050.6
1052
1053.2
1054.4
1055.9
1057.1
1058.3
1059.7
1061.1
1062.3
1063.6
1065
1066.2
1067.5
1069
1070.2
1071.4
1072.9
1074.1
1075.4
1076.8
1078.1
1079.3
1080.8
1082.1
1083.3
1084.7
1086.1
1087.3
1088.7
1090.1
1091.3
1092.6
1094.1
1095.2
1096.6
1098
1099.2
1100.5
1101.9
1103.1
1104.3
1105.6
1106.7
1107.4
1107.7
940.01
939.7
939.18
938.32
937.4
936.44
935.46
934.48
933.51
932.56
931.63
930.72
929.84
928.97
928.06
927.12
926.18
925.25
924.36
923.55
922.81
922.06
921.17
920.29
919.53
918.91
918.14
917.29
916.61
916.05
915.23
914.56
914.06
913.27
912.72
912.15
911.48
911.08
910.37
910.04
909.35
909.06
908.42
908.12
907.64
907.23
907.03
906.52
906.22
906.07
905.77
905.44
905.26
905.17
905.11
905.06
905.03
905.02
905.04
905.08
905.13
905.2
905.33
905.58
905.97
906.15
906.37
906.84
907.16
907.48
908.06
908.34
909
909.3
910
910.35
911.07
911.49
912.16
912.77
913.31
914.1
914.67
915.3
916.11
916.77
917.4
918.2
919.04
919.69
920.4
921.23
922.11
922.93
923.64
924.42
925.28
926.18
927.1
928
928.81
929.64
930.5
931.39
932.31
933.25
934.21
935.17
936.14
937.11
938.09
939.06
940.04
941.03
942.02
943.01
944.01
945.02
946.03
947.04
948.06
949.08
950.1
951.13
952.16
953.19
954.22
955.26
956.31
957.38
958.47
959.58
960.71
961.85
963.01
964.08
965.14
966.2
967.28
968.39
969.54
970.73
971.93
973.07
974.15
975.24
976.35
977.53
978.76
980
981.11
982.21
983.33
984.53
985.78
987.03
988.14
989.26
990.43
991.69
993
994.13
995.25
996.44
997.72
999.02
1000.2
1001.3
1002.5
1003.9
1005.1
1006.2
1007.4
1008.7
1010
1011.2
1012.4
1013.7
1015
1016.2
1017.3
1018.7
1020
1021.2
1022.4
1023.7
1025.1
1026.2
1027.4
1028.8
1030.1
1031.3
1032.5
1033.9
1035.1
1036.3
1037.7
1039.1
1040.2
1041.5
1042.9
1044.1
1045.3
1046.7
1048.1
1049.2
1050.6
1052
1053.2
1054.4
1055.9
1057.1
1058.3
1059.7
1061.1
1062.3
1063.6
1065.1
1066.2
1067.5
1069
1070.2
1071.5
1073
1074.2
1075.4
1076.9
1078.2
1079.4
1080.9
1082.1
1083.4
1084.8
1086.1
1087.4
1088.8
1090.1
1091.3
1092.7
1094.1
1095.3
1096.7
1098.1
1099.2
1100.6
1102
1103.2
1104.3
1105.4
1106.2
1106.4
938.48
938.29
937.92
937.11
936.14
935.15
934.15
933.15
932.16
931.17
930.19
929.22
928.25
927.3
926.38
925.49
924.64
923.83
923.02
922.12
921.2
920.31
919.51
918.81
918.08
917.2
916.38
915.74
915.09
914.25
913.56
913.04
912.24
911.6
911.1
910.33
909.91
909.22
908.72
908.18
907.67
907.19
906.76
906.24
906
905.4
905.14
904.82
904.37
904.17
904.03
903.69
903.42
903.27
903.19
903.14
903.11
903.1
903.12
903.15
903.2
903.3
903.48
903.78
904.07
904.22
904.52
905.03
905.24
905.67
906.14
906.49
907.1
907.45
908.1
908.52
909.16
909.71
910.26
911.03
911.49
912.2
912.96
913.48
914.22
915.05
915.65
916.34
917.17
918.02
918.68
919.41
920.25
921.13
922.01
922.76
923.53
924.37
925.26
926.18
927.11
928.04
928.92
929.77
930.65
931.55
932.47
933.4
934.35
935.31
936.29
937.27
938.25
939.24
940.24
941.23
942.24
943.24
944.26
945.27
946.29
947.32
948.36
949.41
950.47
951.54
952.63
953.73
954.84
955.97
957.05
958.11
959.16
960.21
961.28
962.38
963.51
964.67
965.85
967.03
968.11
969.18
970.27
971.4
972.58
973.8
975.02
976.12
977.21
978.33
979.52
980.76
982.02
983.13
984.24
985.39
986.63
987.92
989.1
990.21
991.37
992.62
993.93
995.11
996.23
997.42
998.71
1000
1001.2
1002.3
1003.6
1004.9
1006.1
1007.3
1008.5
1009.8
1011.1
1012.2
1013.5
1014.8
1016.1
1017.2
1018.5
1019.9
1021.1
1022.3
1023.6
1024.9
1026.1
1027.3
1028.7
1030
1031.2
1032.4
1033.8
1035.1
1036.3
1037.6
1039
1040.2
1041.4
1042.9
1044.1
1045.3
1046.7
1048.1
1049.2
1050.5
1052
1053.2
1054.4
1055.9
1057.1
1058.4
1059.8
1061.1
1062.3
1063.7
1065.1
1066.3
1067.6
1069
1070.2
1071.6
1073
1074.2
1075.5
1077
1078.2
1079.5
1081
1082.2
1083.5
1084.9
1086.2
1087.4
1088.9
1090.2
1091.4
1092.9
1094.1
1095.4
1096.8
1098.1
1099.3
1100.7
1102
1103.2
1104.2
1105.1
1105.2
937.2
937.11
936.42
935.69
934.77
933.77
932.76
931.75
930.75
929.77
928.81
927.87
926.94
926.02
925.07
924.12
923.17
922.22
921.3
920.43
919.63
918.89
918.08
917.19
916.31
915.56
914.94
914.14
913.29
912.61
912.05
911.23
910.54
910.05
909.26
908.7
908.15
907.46
907.07
906.36
906.04
905.35
905.06
904.44
904.13
903.69
903.25
903.06
902.61
902.28
902.12
901.96
901.63
901.41
901.28
901.22
901.18
901.17
901.19
901.22
901.29
901.42
901.65
901.99
902.14
902.32
902.71
903.1
903.34
903.89
904.21
904.68
905.17
905.64
906.18
906.74
907.25
907.98
908.4
909.13
909.73
910.32
911.11
911.74
912.36
913.17
913.97
914.57
915.31
916.16
917.02
917.7
918.45
919.28
920.17
921.07
921.91
922.69
923.51
924.37
925.28
926.21
927.16
928.11
929.05
930
930.9
931.81
932.74
933.69
934.64
935.61
936.59
937.58
938.57
939.57
940.59
941.61
942.64
943.69
944.74
945.8
946.87
947.95
949.02
950.07
951.11
952.15
953.2
954.25
955.31
956.4
957.52
958.66
959.82
961
962.08
963.15
964.22
965.32
966.46
967.64
968.85
970.04
971.13
972.22
973.34
974.52
975.75
977.01
978.12
979.22
980.36
981.58
982.85
984.07
985.18
986.31
987.52
988.82
990.06
991.18
992.33
993.58
994.9
996.1
997.23
998.43
999.74
1001
1002.2
1003.3
1004.6
1006
1007.2
1008.3
1009.6
1011
1012.1
1013.3
1014.6
1016
1017.2
1018.3
1019.7
1021
1022.2
1023.4
1024.8
1026.1
1027.3
1028.6
1030
1031.2
1032.4
1033.7
1035.1
1036.2
1037.5
1039
1040.2
1041.4
1042.8
1044.1
1045.3
1046.7
1048.1
1049.2
1050.5
1052
1053.2
1054.4
1055.9
1057.1
1058.4
1059.8
1061.1
1062.3
1063.7
1065.1
1066.3
1067.7
1069.1
1070.3
1071.6
1073.1
1074.2
1075.6
1077
1078.2
1079.6
1081
1082.2
1083.6
1085
1086.2
1087.5
1089
1090.2
1091.5
1093
1094.2
1095.5
1096.9
1098.2
1099.4
1100.7
1102
1103.1
1103.8
1104.1
936.05
935.76
935.18
934.28
933.3
932.29
931.27
930.26
929.25
928.26
927.26
926.28
925.31
924.35
923.41
922.5
921.61
920.76
919.95
919.07
918.15
917.22
916.34
915.55
914.85
914.09
913.21
912.39
911.73
911.08
910.24
909.54
909.03
908.22
907.57
907.08
906.31
905.87
905.21
904.69
904.18
903.66
903.18
902.76
902.25
902.01
901.43
901.16
900.91
900.45
900.21
900.09
899.88
899.61
899.43
899.32
899.27
899.26
899.27
899.31
899.41
899.58
899.85
900.07
900.21
900.44
900.91
901.17
901.47
902.04
902.3
902.9
903.25
903.86
904.27
904.98
905.37
906.1
906.59
907.23
908
908.49
909.21
910.02
910.58
911.28
912.12
912.87
913.52
914.29
915.16
916.03
916.75
917.5
918.33
919.22
920.13
921.04
921.88
922.7
923.55
924.43
925.35
926.28
927.23
928.19
929.16
930.13
931.11
932.09
933.07
934.06
935.05
936.05
937.05
938.05
939.06
940.08
941.1
942.11
943.14
944.16
945.19
946.22
947.27
948.32
949.39
950.47
951.58
952.7
953.85
955
956.08
957.14
958.2
959.28
960.38
961.53
962.71
963.92
965.06
966.15
967.23
968.35
969.53
970.75
972
973.11
974.21
975.33
976.53
977.79
979.04
980.15
981.26
982.44
983.71
985.01
986.14
987.26
988.46
989.75
991.04
992.17
993.32
994.57
995.91
997.11
998.24
999.46
1000.8
1002.1
1003.2
1004.4
1005.7
1007.1
1008.2
1009.4
1010.8
1012.1
1013.2
1014.4
1015.8
1017.1
1018.3
1019.5
1020.9
1022.1
1023.3
1024.7
1026
1027.2
1028.5
1029.9
1031.1
1032.3
1033.7
1035
1036.2
1037.5
1038.9
1040.2
1041.4
1042.8
1044.1
1045.3
1046.6
1048
1049.2
1050.5
1052
1053.2
1054.4
1055.9
1057.2
1058.4
1059.8
1061.1
1062.3
1063.8
1065.1
1066.3
1067.7
1069.1
1070.3
1071.7
1073.1
1074.3
1075.7
1077.1
1078.3
1079.7
1081.1
1082.3
1083.7
1085.1
1086.3
1087.7
1089.1
1090.3
1091.6
1093.1
1094.2
1095.6
1097
1098.2
1099.4
1100.7
1101.9
1102.5
1102.9
934.6
934.34
933.96
933.09
932.1
931.08
930.06
929.04
928.03
927.02
926.02
925.03
924.04
923.07
922.09
921.13
920.16
919.21
918.27
917.35
916.49
915.69
914.95
914.1
913.19
912.32
911.56
910.93
910.14
909.28
908.59
908.03
907.21
906.5
906.03
905.24
904.65
904.13
903.42
903.05
902.34
902.02
901.34
901.06
900.44
900.13
899.71
899.27
899.08
898.69
898.34
898.17
898.05
897.84
897.62
897.47
897.39
897.37
897.38
897.44
897.56
897.76
898.02
898.14
898.28
898.6
899.04
899.24
899.64
900.11
900.42
901.05
901.36
902.04
902.39
903.09
903.53
904.18
904.83
905.34
906.11
906.72
907.33
908.13
908.85
909.46
910.23
911.09
911.81
912.5
913.29
914.17
915.05
915.83
916.59
917.41
918.28
919.2
920.13
921.06
921.95
922.8
923.68
924.57
925.49
926.42
927.37
928.33
929.3
930.28
931.27
932.26
933.25
934.25
935.26
936.26
937.28
938.3
939.32
940.36
941.4
942.46
943.52
944.6
945.7
946.81
947.93
949.03
950.09
951.14
952.2
953.27
954.35
955.47
956.63
957.81
959
960.09
961.17
962.25
963.37
964.54
965.76
967
968.11
969.2
970.31
971.49
972.73
974
975.12
976.23
977.38
978.61
979.9
981.09
982.21
983.36
984.61
985.93
987.11
988.23
989.42
990.72
992.03
993.17
994.32
995.59
996.94
998.13
999.27
1000.5
1001.9
1003.1
1004.3
1005.5
1006.9
1008.1
1009.3
1010.5
1011.9
1013.1
1014.3
1015.6
1017
1018.2
1019.4
1020.8
1022.1
1023.3
1024.5
1026
1027.2
1028.4
1029.8
1031.1
1032.3
1033.6
1035
1036.2
1037.4
1038.9
1040.1
1041.3
1042.7
1044.1
1045.3
1046.6
1048
1049.2
1050.5
1052
1053.2
1054.5
1055.9
1057.2
1058.4
1059.9
1061.1
1062.4
1063.8
1065.1
1066.4
1067.8
1069.1
1070.4
1071.8
1073.1
1074.3
1075.8
1077.1
1078.3
1079.8
1081.1
1082.4
1083.8
1085.1
1086.3
1087.8
1089.1
1090.3
1091.7
1093.1
1094.3
1095.7
1097.1
1098.2
1099.4
1100.5
1101.3
1101.5
933.26
933.16
932.48
931.68
930.68
929.62
928.54
927.48
926.44
925.41
924.4
923.4
922.41
921.44
920.48
919.54
918.62
917.74
916.88
916.02
915.1
914.16
913.24
912.36
911.56
910.86
910.09
909.2
908.37
907.7
907.07
906.22
905.49
904.99
904.2
903.51
903.05
902.28
901.8
901.19
900.63
900.16
899.61
899.17
898.73
898.24
898.01
897.45
897.17
896.97
896.52
896.26
896.13
896.03
895.83
895.66
895.55
895.51
895.52
895.59
895.73
895.94
896.08
896.19
896.38
896.76
897.11
897.32
897.81
898.18
898.57
899.12
899.49
900.12
900.55
901.17
901.73
902.27
903.03
903.51
904.2
904.98
905.51
906.23
907.07
907.7
908.38
909.2
910.06
910.78
911.5
912.31
913.19
914.09
914.94
915.71
916.52
917.38
918.29
919.21
920.16
921.1
922.05
923
923.89
924.81
925.74
926.68
927.64
928.61
929.59
930.58
931.58
932.58
933.6
934.62
935.66
936.7
937.76
938.83
939.9
940.99
942.04
943.09
944.13
945.17
946.22
947.28
948.36
949.46
950.59
951.75
952.92
954.05
955.12
956.2
957.28
958.4
959.57
960.78
962
963.1
964.19
965.3
966.46
967.69
968.95
970.1
971.2
972.32
973.53
974.79
976.04
977.16
978.28
979.49
980.77
982.05
983.17
984.31
985.55
986.87
988.09
989.22
990.42
991.72
993.04
994.18
995.35
996.64
998.01
999.16
1000.3
1001.6
1003
1004.2
1005.3
1006.7
1008
1009.2
1010.4
1011.7
1013.1
1014.2
1015.5
1016.9
1018.1
1019.3
1020.6
1022
1023.2
1024.4
1025.8
1027.1
1028.3
1029.7
1031.1
1032.2
1033.5
1034.9
1036.2
1037.4
1038.8
1040.1
1041.3
1042.7
1044.1
1045.3
1046.6
1048
1049.2
1050.5
1052
1053.2
1054.5
1055.9
1057.2
1058.4
1059.9
1061.2
1062.4
1063.9
1065.2
1066.4
1067.9
1069.2
1070.4
1071.9
1073.2
1074.4
1075.9
1077.2
1078.4
1079.9
1081.2
1082.4
1083.9
1085.2
1086.4
1087.9
1089.2
1090.4
1091.9
1093.1
1094.3
1095.7
1097.1
1098.2
1099.3
1100.1
1100.3
932.12
931.95
931.22
930.29
929.28
928.24
927.2
926.17
925.15
924.13
923.12
922.12
921.11
920.12
919.13
918.15
917.17
916.2
915.25
914.31
913.4
912.54
911.73
910.97
910.1
909.19
908.32
907.54
906.89
906.12
905.26
904.53
904
903.19
902.44
901.97
901.21
900.57
900.1
899.37
899.02
898.3
897.98
897.31
897.03
896.41
896.13
895.71
895.28
895.1
894.76
894.4
894.21
894.11
894.02
893.86
893.73
893.68
893.69
893.76
893.9
894.04
894.14
894.26
894.5
894.93
895.16
895.43
895.99
896.24
896.73
897.18
897.66
898.18
898.73
899.24
899.95
900.39
901.13
901.71
902.31
903.1
903.73
904.36
905.17
905.99
906.6
907.33
908.18
909.05
909.78
910.52
911.34
912.22
913.13
914.04
914.87
915.68
916.53
917.42
918.33
919.27
920.22
921.18
922.15
923.12
924.09
925.07
926.05
927.04
928.03
929.03
930.03
931.04
932.05
933.07
934.09
935.11
936.14
937.16
938.19
939.23
940.27
941.33
942.4
943.49
944.61
945.74
946.89
948.03
949.1
950.16
951.23
952.32
953.44
954.61
955.81
957.01
958.11
959.19
960.29
961.44
962.65
963.89
965.07
966.17
967.28
968.45
969.7
970.98
972.12
973.23
974.38
975.63
976.94
978.11
979.23
980.41
981.69
983.01
984.15
985.29
986.52
987.85
989.09
990.23
991.43
992.76
994.06
995.2
996.4
997.73
999.05
1000.2
1001.4
1002.8
1004.1
1005.2
1006.5
1007.8
1009.1
1010.3
1011.6
1013
1014.2
1015.4
1016.7
1018.1
1019.2
1020.5
1021.9
1023.2
1024.4
1025.7
1027.1
1028.3
1029.6
1031
1032.2
1033.4
1034.9
1036.1
1037.4
1038.8
1040.1
1041.3
1042.7
1044.1
1045.3
1046.6
1048
1049.2
1050.5
1052
1053.2
1054.5
1056
1057.2
1058.5
1060
1061.2
1062.5
1064
1065.2
1066.5
1068
1069.2
1070.5
1072
1073.2
1074.5
1076
1077.2
1078.5
1080
1081.2
1082.5
1084
1085.2
1086.5
1088
1089.2
1090.5
1092
1093.2
1094.4
1095.8
1097.1
1098.1
1098.9
1099.1
930.88
930.52
930.06
929.12
928.1
927.06
926
924.89
923.79
922.71
921.65
920.61
919.59
918.58
917.59
916.62
915.67
914.75
913.84
912.97
912.05
911.12
910.18
909.25
908.36
907.56
906.83
906.07
905.19
904.34
903.64
903.03
902.2
901.42
900.89
900.17
899.43
899
898.24
897.7
897.16
896.55
896.13
895.54
895.15
894.67
894.22
894
893.44
893.18
893.01
892.59
892.31
892.18
892.1
892.02
891.92
891.85
891.86
891.92
892.03
892.1
892.19
892.34
892.64
893.04
893.22
893.55
894.07
894.32
894.91
895.25
895.84
896.26
896.93
897.34
898.07
898.54
899.2
899.94
900.45
901.19
901.99
902.55
903.27
904.12
904.87
905.53
906.31
907.17
908.05
908.82
909.57
910.39
911.27
912.18
913.11
914.03
914.89
915.74
916.62
917.52
918.44
919.38
920.33
921.3
922.27
923.25
924.24
925.23
926.23
927.23
928.23
929.24
930.26
931.28
932.3
933.34
934.38
935.44
936.5
937.59
938.69
939.8
940.92
942.03
943.09
944.15
945.21
946.28
947.37
948.5
949.67
950.86
952.03
953.12
954.19
955.29
956.43
957.62
958.85
960.05
961.15
962.25
963.39
964.6
965.87
967.07
968.18
969.3
970.51
971.78
973.04
974.16
975.3
976.52
977.82
979.07
980.19
981.36
982.63
983.97
985.14
986.28
987.52
988.87
990.1
991.24
992.48
993.83
995.09
996.24
997.48
998.84
1000.1
1001.3
1002.5
1003.9
1005.1
1006.3
1007.6
1009
1010.2
1011.4
1012.8
1014.1
1015.3
1016.6
1018
1019.2
1020.4
1021.8
1023.1
1024.3
1025.6
1027
1028.2
1029.5
1030.9
1032.2
1033.4
1034.8
1036.1
1037.3
1038.7
1040.1
1041.3
1042.6
1044.1
1045.2
1046.6
1048
1049.2
1050.5
1052
1053.2
1054.5
1056
1057.2
1058.5
1060
1061.2
1062.5
1064
1065.2
1066.5
1068
1069.2
1070.6
1072
1073.2
1074.6
1076.1
1077.2
1078.6
1080.1
1081.3
1082.6
1084.1
1085.3
1086.6
1088.1
1089.2
1090.6
1092
1093.2
1094.5
1095.8
1096.9
1097.5
1097.9
929.47
929.26
928.68
927.81
926.73
925.59
924.47
923.37
922.3
921.26
920.23
919.2
918.19
917.18
916.18
915.18
914.19
913.21
912.24
911.28
910.34
909.44
908.57
907.75
906.98
906.1
905.19
904.3
903.5
902.82
902.09
901.23
900.46
899.88
899.15
898.37
897.84
897.17
896.47
896.05
895.3
894.91
894.25
893.87
893.26
892.99
892.37
892.11
891.67
891.28
891.1
890.81
890.45
890.26
890.16
890.09
890.04
890.01
890.01
890.04
890.08
890.15
890.25
890.43
890.78
891.09
891.28
891.69
892.12
892.42
893.03
893.33
894.01
894.34
895.05
895.46
896.15
896.72
897.29
898.08
898.63
899.29
900.1
900.77
901.42
902.21
903.07
903.78
904.49
905.3
906.18
907.07
907.88
908.65
909.47
910.34
911.25
912.18
913.12
914.06
915
915.89
916.79
917.71
918.65
919.59
920.55
921.52
922.51
923.5
924.5
925.51
926.52
927.55
928.59
929.63
930.69
931.76
932.84
933.93
935.01
936.07
937.11
938.16
939.21
940.27
941.34
942.45
943.58
944.74
945.92
947.05
948.13
949.2
950.29
951.43
952.6
953.82
955.03
956.13
957.22
958.34
959.53
960.77
962.02
963.13
964.24
965.4
966.64
967.93
969.1
970.22
971.38
972.63
973.95
975.12
976.24
977.44
978.74
980.04
981.17
982.34
983.61
984.97
986.14
987.29
988.55
989.91
991.12
992.28
993.55
994.92
996.13
997.3
998.59
999.99
1001.2
1002.4
1003.7
1005.1
1006.2
1007.5
1008.8
1010.1
1011.3
1012.6
1014
1015.2
1016.4
1017.9
1019.1
1020.3
1021.7
1023.1
1024.2
1025.5
1027
1028.2
1029.4
1030.9
1032.1
1033.4
1034.8
1036.1
1037.3
1038.7
1040.1
1041.3
1042.6
1044.1
1045.2
1046.6
1048
1049.2
1050.6
1052
1053.2
1054.6
1056
1057.2
1058.6
1060
1061.2
1062.6
1064
1065.2
1066.6
1068.1
1069.3
1070.6
1072.1
1073.3
1074.7
1076.1
1077.3
1078.7
1080.1
1081.3
1082.8
1084.1
1085.3
1086.7
1088.1
1089.3
1090.7
1092.1
1093.2
1094.4
1095.5
1096.3
1096.5
928.23
928.12
927.34
926.4
925.33
924.25
923.19
922.14
921.1
920.05
919.01
917.92
916.85
915.8
914.77
913.76
912.77
911.8
910.86
909.94
909.02
908.07
907.13
906.18
905.25
904.35
903.53
902.78
902.05
901.16
900.3
899.55
898.95
898.16
897.35
896.75
896.13
895.35
894.86
894.19
893.57
893.12
892.45
892.09
891.45
891.12
890.59
890.2
889.94
889.42
889.17
889.02
888.63
888.36
888.22
888.15
888.1
888.07
888.07
888.09
888.13
888.2
888.31
888.54
888.92
889.14
889.35
889.83
890.17
890.53
891.09
891.43
892.08
892.45
893.12
893.61
894.21
894.92
895.41
896.15
896.84
897.42
898.19
899.01
899.61
900.33
901.17
902.03
902.73
903.47
904.3
905.19
906.09
906.97
907.76
908.58
909.44
910.34
911.27
912.21
913.17
914.13
915.09
916.06
917.03
918.01
918.97
919.94
920.93
921.92
922.93
923.95
924.98
926.01
927.04
928.07
929.09
930.13
931.16
932.19
933.24
934.29
935.35
936.44
937.55
938.68
939.83
941
942.08
943.15
944.22
945.31
946.43
947.6
948.8
950.01
951.11
952.2
953.31
954.46
955.68
956.94
958.09
959.19
960.32
961.51
962.77
964.03
965.15
966.27
967.47
968.75
970.03
971.16
972.3
973.53
974.84
976.08
977.21
978.4
979.7
981.03
982.17
983.34
984.62
985.99
987.15
988.32
989.61
990.99
992.16
993.33
994.65
996.02
997.18
998.39
999.74
1001.1
1002.2
1003.5
1004.9
1006.1
1007.3
1008.7
1010
1011.2
1012.5
1013.9
1015.1
1016.3
1017.7
1019.1
1020.3
1021.6
1023
1024.2
1025.5
1026.9
1028.2
1029.4
1030.8
1032.1
1033.3
1034.7
1036.1
1037.3
1038.7
1040.1
1041.3
1042.6
1044.1
1045.2
1046.6
1048
1049.2
1050.6
1052
1053.2
1054.6
1056
1057.2
1058.6
1060.1
1061.3
1062.6
1064.1
1065.3
1066.7
1068.1
1069.3
1070.7
1072.1
1073.3
1074.8
1076.1
1077.4
1078.8
1080.1
1081.4
1082.9
1084.1
1085.4
1086.8
1088.1
1089.3
1090.8
1092.1
1093.2
1094.3
1095.1
1095.2
927.12
926.91
926.17
925.19
924.14
923.08
922
920.83
919.67
918.54
917.43
916.36
915.31
914.27
913.25
912.24
911.24
910.24
909.25
908.28
907.32
906.37
905.46
904.58
903.74
902.95
902.08
901.17
900.27
899.44
898.72
898.05
897.19
896.37
895.74
895.1
894.29
893.69
893.12
892.36
891.95
891.24
890.75
890.2
889.73
889.21
888.87
888.31
888.08
887.62
887.26
887.1
886.83
886.5
886.31
886.21
886.15
886.12
886.12
886.13
886.17
886.25
886.39
886.65
887.02
887.18
887.44
887.96
888.22
888.65
889.14
889.54
890.13
890.58
891.18
891.76
892.29
893.05
893.55
894.23
895.03
895.58
896.28
897.11
897.84
898.49
899.28
900.14
901.01
901.72
902.48
903.32
904.21
905.13
906.05
906.9
907.73
908.59
909.48
910.4
911.33
912.29
913.25
914.22
915.2
916.18
917.17
918.16
919.16
920.16
921.17
922.18
923.19
924.21
925.24
926.26
927.3
928.35
929.41
930.48
931.58
932.68
933.81
934.95
936.05
937.11
938.17
939.24
940.33
941.45
942.61
943.8
945
946.1
947.18
948.28
949.41
950.61
951.84
953.05
954.15
955.25
956.41
957.63
958.91
960.09
961.2
962.34
963.56
964.86
966.08
967.2
968.36
969.61
970.93
972.12
973.25
974.46
975.77
977.06
978.2
979.38
980.69
982.03
983.17
984.35
985.66
987.02
988.18
989.37
990.7
992.05
993.2
994.42
995.78
997.09
998.25
999.52
1000.9
1002.1
1003.3
1004.7
1006.1
1007.2
1008.5
1009.9
1011.2
1012.4
1013.7
1015.1
1016.3
1017.6
1019
1020.2
1021.5
1022.9
1024.2
1025.4
1026.8
1028.1
1029.3
1030.7
1032.1
1033.3
1034.7
1036.1
1037.3
1038.6
1040.1
1041.3
1042.6
1044.1
1045.2
1046.6
1048
1049.2
1050.6
1052.1
1053.3
1054.6
1056.1
1057.3
1058.7
1060.1
1061.3
1062.7
1064.1
1065.3
1066.8
1068.1
1069.4
1070.8
1072.1
1073.4
1074.9
1076.2
1077.4
1078.9
1080.2
1081.5
1083
1084.2
1085.5
1086.9
1088.2
1089.4
1090.8
1092.1
1093.1
1093.8
1094.1
925.95
925.55
925.03
924.04
922.93
921.72
920.52
919.37
918.27
917.21
916.16
915.12
914.08
913.04
912.01
910.96
909.93
908.91
907.92
906.95
906
905.04
904.08
903.13
902.18
901.24
900.33
899.48
898.7
897.99
897.13
896.24
895.44
894.8
894.11
893.27
892.59
892.06
891.26
890.68
890.13
889.43
889.05
888.34
888.02
887.35
887.07
886.49
886.16
885.85
885.38
885.16
885.01
884.66
884.41
884.27
884.2
884.17
884.16
884.18
884.22
884.31
884.47
884.76
885.07
885.22
885.53
886.04
886.27
886.77
887.19
887.66
888.18
888.71
889.23
889.93
890.38
891.12
891.71
892.31
893.11
893.77
894.4
895.2
896.04
896.7
897.42
898.24
899.13
899.99
900.73
901.51
902.36
903.25
904.18
905.11
906.04
906.93
907.79
908.69
909.6
910.53
911.47
912.43
913.4
914.38
915.37
916.36
917.36
918.37
919.38
920.41
921.44
922.48
923.53
924.59
925.67
926.75
927.86
928.97
930.05
931.1
932.15
933.21
934.27
935.36
936.48
937.63
938.81
940
941.09
942.17
943.26
944.38
945.55
946.76
948
949.11
950.2
951.33
952.51
953.75
955.02
956.13
957.25
958.41
959.66
960.96
962.12
963.24
964.41
965.69
967.01
968.15
969.28
970.51
971.84
973.09
974.22
975.42
976.74
978.05
979.19
980.39
981.7
983.04
984.19
985.39
986.73
988.06
989.21
990.44
991.81
993.1
994.26
995.55
996.95
998.15
999.35
1000.7
1002.1
1003.2
1004.5
1005.9
1007.2
1008.4
1009.8
1011.1
1012.3
1013.6
1015
1016.2
1017.5
1018.9
1020.2
1021.4
1022.8
1024.1
1025.3
1026.7
1028.1
1029.3
1030.7
1032.1
1033.3
1034.6
1036.1
1037.3
1038.6
1040.1
1041.2
1042.6
1044.1
1045.2
1046.6
1048.1
1049.3
1050.6
1052.1
1053.3
1054.7
1056.1
1057.3
1058.7
1060.1
1061.3
1062.8
1064.1
1065.4
1066.9
1068.2
1069.4
1070.9
1072.2
1073.5
1075
1076.2
1077.5
1079
1080.2
1081.6
1083
1084.2
1085.5
1087
1088.2
1089.4
1090.7
1091.8
1092.4
1092.8
924.6
924.31
923.68
922.69
921.51
920.34
919.23
918.15
917.09
916.01
914.85
913.7
912.57
911.47
910.4
909.35
908.32
907.3
906.29
905.3
904.31
903.34
902.39
901.46
900.57
899.71
898.89
898.05
897.14
896.23
895.36
894.6
893.94
893.13
892.28
891.57
891.03
890.21
889.51
889.04
888.26
887.74
887.17
886.57
886.14
885.56
885.16
884.72
884.25
884.04
883.54
883.23
883.09
882.83
882.54
882.36
882.26
882.22
882.2
882.22
882.27
882.37
882.56
882.87
883.1
883.27
883.62
884.08
884.32
884.88
885.23
885.78
886.23
886.85
887.3
888.04
888.49
889.18
889.88
890.42
891.18
891.97
892.55
893.29
894.13
894.93
895.6
896.37
897.22
898.12
899
899.76
900.57
901.42
902.31
903.23
904.17
905.12
906.07
907.02
907.95
908.87
909.81
910.76
911.72
912.7
913.69
914.69
915.7
916.72
917.75
918.79
919.84
920.91
921.98
923.03
924.08
925.12
926.16
927.2
928.26
929.33
930.41
931.53
932.67
933.83
935.01
936.09
937.16
938.24
939.35
940.5
941.69
942.91
944.07
945.16
946.26
947.41
948.62
949.87
951.07
952.17
953.3
954.48
955.75
957.02
958.15
959.27
960.47
961.76
963.04
964.17
965.32
966.57
967.89
969.11
970.24
971.46
972.78
974.07
975.21
976.41
977.73
979.05
980.2
981.41
982.75
984.07
985.22
986.46
987.83
989.1
990.27
991.55
992.96
994.16
995.36
996.71
998.07
999.23
1000.5
1001.9
1003.2
1004.4
1005.7
1007.1
1008.3
1009.6
1011
1012.2
1013.5
1014.9
1016.2
1017.4
1018.8
1020.1
1021.3
1022.7
1024.1
1025.3
1026.7
1028.1
1029.3
1030.6
1032.1
1033.3
1034.6
1036
1037.2
1038.6
1040
1041.2
1042.6
1044.1
1045.3
1046.6
1048.1
1049.3
1050.7
1052.1
1053.3
1054.7
1056.1
1057.3
1058.8
1060.1
1061.4
1062.9
1064.2
1065.4
1066.9
1068.2
1069.5
1071
1072.2
1073.6
1075
1076.3
1077.6
1079.1
1080.3
1081.6
1083.1
1084.3
1085.6
1087
1088.2
1089.4
1090.5
1091.2
1091.4
923.34
923.18
922.38
921.36
920.25
919.16
918.07
916.93
915.71
914.51
913.36
912.27
911.21
910.16
909.12
908.09
907.06
906.04
905.02
904.01
903.01
902.03
901.05
900.08
899.12
898.16
897.22
896.29
895.41
894.6
893.85
893.07
892.19
891.34
890.62
890.03
889.19
888.43
887.91
887.18
886.49
886.05
885.3
884.89
884.24
883.84
883.26
882.98
882.37
882.12
881.73
881.33
881.14
881
880.67
880.45
880.33
880.27
880.25
880.27
880.32
880.43
880.64
880.96
881.13
881.31
881.71
882.11
882.38
882.99
883.28
883.89
884.28
884.98
885.37
886.1
886.61
887.24
888.03
888.55
889.25
890.07
890.72
891.4
892.21
893.07
893.82
894.54
895.34
896.22
897.12
898.02
898.83
899.65
900.5
901.39
902.31
903.25
904.21
905.17
906.14
907.11
908.09
909.07
910.06
911.05
912.05
913.05
914.06
915.07
916.09
917.11
918.13
919.16
920.19
921.23
922.27
923.33
924.4
925.49
926.6
927.73
928.88
930.02
931.1
932.16
933.24
934.33
935.46
936.63
937.84
939.03
940.13
941.22
942.33
943.5
944.72
945.98
947.11
948.21
949.35
950.56
951.83
953.06
954.18
955.31
956.53
957.82
959.07
960.19
961.35
962.61
963.94
965.12
966.26
967.48
968.81
970.08
971.22
972.43
973.75
975.06
976.21
977.42
978.76
980.07
981.22
982.46
983.83
985.1
986.27
987.55
988.95
990.15
991.35
992.7
994.06
995.23
996.5
997.92
999.15
1000.4
1001.7
1003.1
1004.3
1005.6
1007
1008.2
1009.5
1010.9
1012.2
1013.4
1014.8
1016.1
1017.3
1018.7
1020.1
1021.3
1022.6
1024.1
1025.3
1026.6
1028
1029.2
1030.6
1032
1033.2
1034.6
1036
1037.2
1038.6
1040
1041.2
1042.6
1044.1
1045.3
1046.6
1048.1
1049.3
1050.7
1052.1
1053.3
1054.8
1056.1
1057.4
1058.8
1060.2
1061.4
1062.9
1064.2
1065.5
1067
1068.2
1069.6
1071.1
1072.3
1073.7
1075.1
1076.3
1077.7
1079.1
1080.3
1081.7
1083.1
1084.3
1085.7
1087.1
1088.2
1089.2
1090.1
1090.2
922.21
922.08
921.22
920.19
919.11
918.01
916.73
915.49
914.31
913.21
912.14
911.08
909.99
908.83
907.68
906.57
905.48
904.41
903.37
902.35
901.34
900.34
899.36
898.39
897.45
896.53
895.65
894.8
894
893.09
892.18
891.28
890.46
889.75
889.06
888.2
887.41
886.82
886.14
885.35
884.84
884.18
883.52
883.09
882.4
882.06
881.4
881.09
880.54
880.19
879.93
879.45
879.2
879.06
878.82
878.56
878.41
878.33
878.3
878.31
878.37
878.5
878.72
879.02
879.16
879.36
879.79
880.14
880.44
881.04
881.33
882
882.34
883.04
883.45
884.14
884.73
885.31
886.09
886.69
887.33
888.14
888.91
889.54
890.3
891.16
892.02
892.74
893.5
894.33
895.22
896.14
897.05
897.92
898.76
899.62
900.51
901.43
902.36
903.32
904.28
905.25
906.23
907.22
908.21
909.21
910.21
911.21
912.22
913.24
914.26
915.29
916.32
917.37
918.43
919.5
920.59
921.69
922.81
923.95
925.05
926.11
927.17
928.24
929.32
930.44
931.59
932.78
933.99
935.09
936.18
937.27
938.41
939.59
940.83
942.04
943.15
944.25
945.4
946.63
947.9
949.09
950.2
951.35
952.57
953.87
955.09
956.21
957.37
958.64
959.97
961.13
962.27
963.5
964.82
966.08
967.22
968.43
969.76
971.06
972.21
973.42
974.76
976.07
977.22
978.45
979.82
981.1
982.26
983.54
984.93
986.15
987.34
988.68
990.05
991.22
992.48
993.89
995.14
996.34
997.7
999.07
1000.2
1001.5
1003
1004.2
1005.4
1006.9
1008.1
1009.4
1010.7
1012.1
1013.3
1014.7
1016.1
1017.3
1018.6
1020
1021.2
1022.6
1024
1025.2
1026.5
1028
1029.2
1030.5
1032
1033.2
1034.5
1036
1037.2
1038.6
1040
1041.2
1042.6
1044.1
1045.3
1046.7
1048.1
1049.3
1050.7
1052.1
1053.4
1054.8
1056.1
1057.4
1058.9
1060.2
1061.5
1063
1064.2
1065.6
1067.1
1068.3
1069.7
1071.1
1072.3
1073.8
1075.1
1076.4
1077.8
1079.1
1080.4
1081.8
1083.1
1084.3
1085.7
1087
1088.1
1088.7
1089
921.13
920.88
920.12
919.08
917.92
916.62
915.37
914.23
913.14
912.05
910.86
909.64
908.46
907.33
906.25
905.19
904.15
903.12
902.09
901.06
900.05
899.04
898.04
897.05
896.08
895.11
894.14
893.19
892.24
891.33
890.47
889.69
888.97
888.12
887.24
886.44
885.8
885.11
884.29
883.65
883.1
882.32
881.84
881.2
880.63
880.16
879.6
879.17
878.75
878.27
878.06
877.59
877.27
877.11
876.95
876.67
876.49
876.39
876.35
876.36
876.43
876.56
876.78
877.04
877.18
877.4
877.85
878.17
878.49
879.07
879.38
880.04
880.39
881.09
881.53
882.19
882.85
883.38
884.14
884.83
885.43
886.21
887.04
887.7
888.41
889.24
890.12
890.96
891.7
892.49
893.34
894.24
895.16
896.1
897.02
897.9
898.78
899.68
900.6
901.53
902.48
903.45
904.42
905.41
906.4
907.4
908.41
909.42
910.45
911.48
912.52
913.58
914.64
915.73
916.82
917.93
919.02
920.08
921.13
922.19
923.25
924.33
925.43
926.57
927.73
928.92
930.06
931.14
932.23
933.33
934.49
935.69
936.92
938.08
939.18
940.29
941.46
942.69
943.96
945.11
946.22
947.38
948.61
949.91
951.1
952.22
953.39
954.66
955.98
957.14
958.28
959.51
960.83
962.08
963.22
964.43
965.75
967.06
968.2
969.41
970.74
972.06
973.21
974.43
975.79
977.09
978.25
979.51
980.9
982.13
983.32
984.64
986.03
987.2
988.44
989.84
991.12
992.31
993.65
995.05
996.22
997.5
998.93
1000.2
1001.4
1002.8
1004.1
1005.3
1006.7
1008.1
1009.3
1010.6
1012
1013.2
1014.6
1016
1017.2
1018.5
1020
1021.2
1022.5
1024
1025.2
1026.5
1028
1029.2
1030.5
1032
1033.2
1034.5
1036
1037.2
1038.6
1040
1041.2
1042.6
1044.1
1045.3
1046.7
1048.1
1049.3
1050.8
1052.1
1053.4
1054.9
1056.2
1057.5
1059
1060.2
1061.6
1063
1064.3
1065.7
1067.1
1068.3
1069.8
1071.1
1072.4
1073.8
1075.2
1076.4
1077.9
1079.2
1080.4
1081.9
1083.1
1084.3
1085.6
1086.7
1087.3
1087.6
920.04
919.62
919
917.87
916.58
915.33
914.19
913.09
911.92
910.64
909.41
908.27
907.18
906.11
905.04
903.91
902.76
901.63
900.52
899.45
898.4
897.37
896.36
895.36
894.38
893.42
892.48
891.57
890.69
889.85
889.03
888.12
887.2
886.33
885.54
884.88
884.12
883.27
882.56
882.03
881.22
880.56
880.08
879.33
878.92
878.25
877.85
877.26
876.98
876.38
876.12
875.75
875.34
875.16
875.03
874.78
874.57
874.45
874.4
874.41
874.47
874.61
874.84
875.06
875.2
875.44
875.91
876.18
876.54
877.09
877.42
878.07
878.45
879.12
879.62
880.23
880.97
881.46
882.19
882.97
883.54
884.27
885.11
885.87
886.55
887.33
888.19
889.08
889.91
890.68
891.5
892.36
893.27
894.2
895.14
896.09
897.04
897.98
898.89
899.82
900.77
901.73
902.7
903.69
904.68
905.69
906.71
907.74
908.78
909.84
910.9
911.98
913.03
914.08
915.12
916.16
917.21
918.27
919.34
920.44
921.56
922.71
923.88
925.03
926.11
927.19
928.28
929.4
930.57
931.78
933.01
934.11
935.21
936.33
937.51
938.74
940.01
941.13
942.24
943.4
944.64
945.93
947.11
948.23
949.4
950.66
951.99
953.14
954.28
955.5
956.82
958.08
959.22
960.41
961.73
963.05
964.19
965.39
966.7
968.04
969.2
970.4
971.75
973.07
974.23
975.47
976.85
978.11
979.29
980.59
982
983.18
984.4
985.78
987.1
988.28
989.59
991.01
992.2
993.45
994.87
996.14
997.35
998.73
1000.1
1001.3
1002.6
1004
1005.2
1006.5
1008
1009.2
1010.5
1012
1013.2
1014.5
1015.9
1017.2
1018.4
1019.9
1021.2
1022.4
1023.9
1025.2
1026.4
1027.9
1029.2
1030.5
1031.9
1033.2
1034.5
1036
1037.2
1038.5
1040
1041.2
1042.6
1044.1
1045.3
1046.7
1048.1
1049.3
1050.8
1052.1
1053.4
1054.9
1056.2
1057.5
1059
1060.2
1061.6
1063.1
1064.3
1065.7
1067.1
1068.4
1069.8
1071.2
1072.4
1073.9
1075.2
1076.5
1078
1079.2
1080.5
1081.9
1083.1
1084.3
1085.3
1086.1
1086.3
918.85
918.42
917.73
916.58
915.33
914.18
913.07
911.82
910.51
909.3
908.18
907.1
905.98
904.74
903.53
902.38
901.28
900.21
899.17
898.13
897.1
896.07
895.05
894.04
893.04
892.06
891.08
890.11
889.15
888.19
887.25
886.35
885.51
884.74
884.02
883.15
882.29
881.55
880.97
880.18
879.41
878.9
878.19
877.54
877.09
876.39
876.05
875.38
875.08
874.52
874.18
873.91
873.44
873.2
873.08
872.87
872.65
872.51
872.45
872.45
872.51
872.65
872.88
873.08
873.21
873.47
873.95
874.2
874.58
875.11
875.46
876.1
876.5
877.15
877.69
878.27
879.04
879.54
880.24
881.05
881.65
882.35
883.17
884.02
884.7
885.44
886.28
887.16
888.06
888.89
889.69
890.53
891.41
892.32
893.25
894.2
895.16
896.12
897.09
898.07
899.05
900.03
901.02
902.02
903.02
904.03
905.04
906.06
907.08
908.11
909.14
910.17
911.21
912.25
913.3
914.37
915.46
916.57
917.7
918.85
920.01
921.09
922.16
923.24
924.33
925.47
926.65
927.86
929.04
930.14
931.23
932.36
933.55
934.79
936.03
937.14
938.25
939.42
940.65
941.94
943.11
944.23
945.4
946.66
947.98
949.13
950.27
951.48
952.79
954.07
955.2
956.39
957.69
959.03
960.18
961.36
962.66
964.02
965.18
966.37
967.69
969.04
970.2
971.42
972.78
974.09
975.25
976.53
977.93
979.15
980.35
981.71
983.07
984.24
985.52
986.95
988.16
989.39
990.78
992.11
993.3
994.65
996.05
997.24
998.55
1000
1001.2
1002.5
1003.9
1005.2
1006.4
1007.9
1009.1
1010.4
1011.8
1013.1
1014.4
1015.8
1017.1
1018.4
1019.8
1021.1
1022.4
1023.8
1025.1
1026.4
1027.9
1029.2
1030.4
1031.9
1033.2
1034.5
1036
1037.2
1038.5
1040
1041.2
1042.6
1044.1
1045.3
1046.7
1048.1
1049.4
1050.8
1052.2
1053.5
1055
1056.2
1057.6
1059.1
1060.3
1061.7
1063.1
1064.3
1065.8
1067.1
1068.4
1069.9
1071.2
1072.5
1074
1075.2
1076.5
1078
1079.2
1080.5
1081.9
1083.1
1084.1
1084.9
1085.1
917.63
917.3
916.5
915.35
914.19
913.07
911.8
910.47
909.25
908.14
907.03
905.76
904.5
903.31
902.21
901.13
900.06
898.95
897.78
896.64
895.53
894.45
893.4
892.37
891.35
890.35
889.37
888.41
887.46
886.55
885.68
884.85
884.03
883.13
882.22
881.35
880.61
879.98
879.16
878.34
877.72
877.11
876.33
875.83
875.19
874.6
874.14
873.55
873.15
872.68
872.24
872.03
871.54
871.25
871.11
870.96
870.72
870.56
870.49
870.48
870.54
870.68
870.9
871.09
871.22
871.48
871.97
872.21
872.61
873.13
873.5
874.11
874.55
875.17
875.76
876.3
877.07
877.63
878.29
879.1
879.77
880.43
881.23
882.09
882.85
883.57
884.37
885.24
886.14
887.05
887.9
888.73
889.58
890.47
891.39
892.32
893.28
894.24
895.21
896.19
897.17
898.17
899.16
900.16
901.17
902.18
903.19
904.21
905.23
906.27
907.31
908.35
909.42
910.5
911.6
912.71
913.84
914.99
916.07
917.14
918.21
919.29
920.4
921.54
922.72
923.93
925.07
926.16
927.26
928.39
929.58
930.82
932.04
933.15
934.26
935.42
936.66
937.94
939.11
940.23
941.39
942.64
943.95
945.12
946.26
947.46
948.75
950.05
951.19
952.36
953.64
955
956.16
957.32
958.6
959.97
961.15
962.32
963.62
965
966.17
967.37
968.7
970.05
971.22
972.46
973.84
975.12
976.3
977.62
979.02
980.2
981.44
982.85
984.13
985.33
986.68
988.06
989.25
990.56
992
993.19
994.46
995.9
997.16
998.39
999.81
1001.1
1002.3
1003.8
1005.1
1006.3
1007.7
1009.1
1010.3
1011.7
1013.1
1014.3
1015.7
1017.1
1018.3
1019.7
1021.1
1022.3
1023.7
1025.1
1026.4
1027.8
1029.1
1030.4
1031.9
1033.2
1034.5
1036
1037.2
1038.5
1040
1041.2
1042.6
1044.1
1045.3
1046.7
1048.1
1049.4
1050.9
1052.2
1053.5
1055
1056.2
1057.6
1059.1
1060.3
1061.8
1063.1
1064.4
1065.9
1067.2
1068.5
1070
1071.2
1072.6
1074
1075.2
1076.6
1078
1079.2
1080.5
1081.8
1082.8
1083.4
1083.8
916.46
916.22
915.34
914.23
913.1
911.86
910.49
909.25
908.13
906.98
905.64
904.37
903.22
902.12
901.02
899.79
898.57
897.39
896.28
895.21
894.16
893.12
892.09
891.06
890.04
889.02
888.02
887.04
886.06
885.09
884.13
883.18
882.25
881.34
880.51
879.76
879.04
878.17
877.32
876.63
876.05
875.23
874.56
874.07
873.3
872.85
872.22
871.75
871.22
870.86
870.31
870.08
869.66
869.3
869.14
869.02
868.78
868.61
868.52
868.51
868.56
868.69
868.92
869.09
869.23
869.49
869.99
870.22
870.63
871.13
871.52
872.13
872.58
873.19
873.82
874.34
875.1
875.7
876.34
877.14
877.88
878.52
879.29
880.15
881.01
881.71
882.49
883.33
884.22
885.14
886.06
886.94
887.79
888.66
889.56
890.49
891.43
892.38
893.35
894.32
895.31
896.3
897.3
898.3
899.31
900.33
901.36
902.39
903.44
904.49
905.56
906.65
907.75
908.86
909.99
911.06
912.13
913.19
914.25
915.34
916.46
917.61
918.79
920
921.1
922.18
923.28
924.42
925.61
926.84
928.05
929.15
930.26
931.42
932.65
933.93
935.1
936.22
937.37
938.61
939.92
941.11
942.23
943.42
944.7
946.02
947.16
948.32
949.58
950.92
952.13
953.28
954.53
955.89
957.12
958.28
959.54
960.91
962.13
963.31
964.61
966
967.18
968.38
969.74
971.07
972.24
973.52
974.93
976.15
977.37
978.73
980.08
981.26
982.58
984.01
985.2
986.46
987.88
989.15
990.37
991.77
993.11
994.31
995.69
997.08
998.28
999.63
1001.1
1002.3
1003.6
1005
1006.2
1007.6
1009
1010.2
1011.6
1013
1014.2
1015.6
1017
1018.3
1019.6
1021.1
1022.3
1023.7
1025.1
1026.3
1027.7
1029.1
1030.4
1031.8
1033.2
1034.4
1035.9
1037.2
1038.5
1040
1041.2
1042.6
1044.1
1045.3
1046.8
1048.1
1049.4
1050.9
1052.2
1053.5
1055
1056.3
1057.7
1059.1
1060.3
1061.8
1063.2
1064.4
1066
1067.2
1068.5
1070
1071.2
1072.6
1074.1
1075.3
1076.6
1078
1079.2
1080.4
1081.4
1082.2
1082.3
915.35
915.16
914.24
913.15
912
910.59
909.29
908.14
906.98
905.61
904.32
903.18
902.07
900.84
899.56
898.34
897.22
896.14
895.06
893.94
892.76
891.61
890.5
889.41
888.36
887.33
886.31
885.31
884.33
883.36
882.41
881.5
880.62
879.8
879.01
878.12
877.22
876.36
875.63
875.02
874.19
873.41
872.87
872.17
871.48
871.05
870.32
869.97
869.3
869.02
868.41
868.13
867.77
867.36
867.17
867.05
866.83
866.64
866.55
866.52
866.57
866.7
866.92
867.09
867.23
867.49
867.98
868.22
868.63
869.14
869.54
870.14
870.61
871.2
871.86
872.37
873.13
873.77
874.38
875.17
875.99
876.61
877.35
878.2
879.07
879.86
880.61
881.43
882.3
883.21
884.14
885.07
886
886.88
887.77
888.69
889.62
890.57
891.53
892.51
893.49
894.49
895.49
896.5
897.53
898.56
899.61
900.66
901.73
902.81
903.91
905.01
906.07
907.12
908.17
909.23
910.3
911.4
912.52
913.68
914.85
916.03
917.12
918.2
919.3
920.44
921.62
922.85
924.05
925.15
926.26
927.41
928.63
929.9
931.09
932.2
933.35
934.57
935.86
937.08
938.21
939.38
940.64
941.97
943.13
944.28
945.51
946.84
948.09
949.24
950.45
951.79
953.08
954.23
955.45
956.8
958.09
959.25
960.51
961.89
963.13
964.31
965.62
967.02
968.19
969.42
970.8
972.1
973.29
974.61
976.02
977.2
978.46
979.88
981.14
982.36
983.74
985.09
986.29
987.64
989.05
990.24
991.56
993.01
994.21
995.5
996.97
998.19
999.47
1000.9
1002.2
1003.5
1004.9
1006.2
1007.5
1008.9
1010.2
1011.5
1013
1014.2
1015.5
1017
1018.2
1019.6
1021
1022.2
1023.6
1025.1
1026.3
1027.7
1029.1
1030.3
1031.8
1033.1
1034.4
1035.9
1037.2
1038.5
1040
1041.3
1042.7
1044.1
1045.3
1046.8
1048.1
1049.4
1051
1052.2
1053.6
1055.1
1056.3
1057.7
1059.1
1060.4
1061.9
1063.2
1064.5
1066
1067.2
1068.6
1070.1
1071.3
1072.6
1074.1
1075.3
1076.6
1078
1079.2
1080.2
1081
1081.1
914.28
914.11
913.18
912.09
910.77
909.38
908.18
907.03
905.66
904.33
903.17
902.04
900.73
899.43
898.24
897.14
896.03
894.8
893.56
892.38
891.27
890.2
889.14
888.1
887.06
886.02
884.98
883.94
882.94
881.96
881.01
880.05
879.1
878.15
877.22
876.31
875.47
874.72
874.03
873.17
872.35
871.69
871.09
870.29
869.72
869.14
868.47
868.08
867.41
867.09
866.51
866.17
865.87
865.41
865.19
865.07
864.87
864.67
864.56
864.53
864.57
864.68
864.9
865.08
865.22
865.48
865.96
866.21
866.63
867.14
867.54
868.14
868.62
869.21
869.9
870.4
871.15
871.83
872.43
873.2
874.04
874.7
875.42
876.25
877.13
878
878.74
879.55
880.4
881.29
882.22
883.16
884.1
885.05
886
886.91
887.84
888.79
889.76
890.73
891.72
892.73
893.74
894.77
895.8
896.85
897.92
898.99
900.04
901.08
902.13
903.17
904.22
905.28
906.36
907.46
908.58
909.74
910.91
912.05
913.13
914.21
915.31
916.45
917.63
918.85
920.04
921.15
922.25
923.4
924.6
925.86
927.07
928.18
929.32
930.52
931.79
933.05
934.18
935.33
936.56
937.88
939.1
940.23
941.43
942.73
944.04
945.19
946.38
947.67
949.02
950.18
951.37
952.68
954.03
955.19
956.41
957.75
959.07
960.24
961.5
962.89
964.13
965.32
966.66
968.04
969.22
970.48
971.89
973.14
974.35
975.72
977.08
978.27
979.59
981.02
982.21
983.5
984.94
986.17
987.43
988.86
990.15
991.38
992.8
994.13
995.35
996.77
998.12
999.34
1000.8
1002.1
1003.3
1004.8
1006.1
1007.4
1008.8
1010.1
1011.4
1012.8
1014.2
1015.4
1016.9
1018.2
1019.5
1021
1022.2
1023.6
1025
1026.3
1027.7
1029.1
1030.3
1031.8
1033.1
1034.4
1035.9
1037.2
1038.5
1040
1041.3
1042.7
1044.1
1045.3
1046.8
1048.2
1049.5
1051
1052.2
1053.6
1055.1
1056.3
1057.8
1059.1
1060.4
1061.9
1063.2
1064.5
1066
1067.3
1068.6
1070.1
1071.3
1072.7
1074.1
1075.3
1076.6
1077.9
1078.9
1079.5
1079.8
913.23
913.06
912.13
911.01
909.57
908.25
907.1
905.79
904.4
903.19
902.05
900.72
899.39
898.2
897.09
895.88
894.57
893.34
892.21
891.13
890.04
888.87
887.69
886.53
885.42
884.34
883.3
882.27
881.25
880.25
879.26
878.29
877.33
876.41
875.53
874.69
873.92
873.09
872.2
871.34
870.62
870.03
869.2
868.47
868
867.23
866.66
866.15
865.55
865.14
864.63
864.21
863.97
863.47
863.21
863.08
862.89
862.68
862.55
862.52
862.55
862.66
862.86
863.07
863.21
863.45
863.93
864.2
864.6
865.13
865.53
866.14
866.63
867.22
867.92
868.42
869.16
869.87
870.47
871.23
872.07
872.78
873.49
874.3
875.17
876.06
876.88
877.67
878.51
879.38
880.3
881.23
882.18
883.14
884.1
885.07
886.04
887.02
888
888.99
889.99
891
892.01
893.03
894.05
895.08
896.11
897.14
898.18
899.22
900.27
901.33
902.41
903.52
904.64
905.79
906.96
908.07
909.14
910.22
911.32
912.45
913.62
914.83
916.04
917.14
918.24
919.37
920.56
921.81
923.04
924.16
925.28
926.46
927.72
929.01
930.14
931.28
932.48
933.77
935.05
936.19
937.36
938.62
939.96
941.14
942.3
943.55
944.9
946.12
947.29
948.55
949.92
951.14
952.31
953.6
955
956.17
957.38
958.72
960.07
961.24
962.51
963.91
965.15
966.36
967.71
969.07
970.26
971.56
973
974.19
975.44
976.86
978.14
979.36
980.76
982.1
983.31
984.68
986.07
987.27
988.63
990.05
991.25
992.6
994.04
995.24
996.59
998.04
999.24
1000.6
1002
1003.3
1004.6
1006.1
1007.3
1008.7
1010.1
1011.3
1012.7
1014.1
1015.3
1016.8
1018.1
1019.4
1020.9
1022.2
1023.5
1025
1026.2
1027.6
1029.1
1030.3
1031.7
1033.1
1034.4
1035.9
1037.2
1038.5
1040
1041.3
1042.7
1044.1
1045.4
1046.8
1048.2
1049.5
1051
1052.2
1053.7
1055.1
1056.3
1057.8
1059.2
1060.5
1062
1063.2
1064.6
1066.1
1067.3
1068.7
1070.1
1071.3
1072.7
1074.1
1075.2
1076.4
1077.5
1078.2
1078.4
912.21
912.02
911.09
909.86
908.42
907.18
906.01
904.55
903.25
902.1
900.8
899.41
898.2
897.07
895.79
894.45
893.25
892.13
891.02
889.75
888.51
887.33
886.23
885.16
884.1
883.05
881.98
880.88
879.81
878.78
877.77
876.79
875.85
874.94
874.03
873.1
872.17
871.26
870.4
869.65
869
868.16
867.35
866.73
866.11
865.35
864.88
864.22
863.7
863.19
862.75
862.25
862.02
861.52
861.23
861.09
860.9
860.67
860.54
860.49
860.52
860.62
860.81
861.05
861.19
861.41
861.88
862.19
862.57
863.12
863.5
864.13
864.61
865.22
865.92
866.43
867.17
867.91
868.5
869.25
870.1
870.85
871.55
872.34
873.21
874.11
875
875.79
876.62
877.49
878.39
879.31
880.26
881.21
882.18
883.16
884.14
885.12
886.11
887.11
888.11
889.12
890.13
891.15
892.17
893.2
894.23
895.27
896.33
897.39
898.47
899.57
900.7
901.84
903
904.08
905.15
906.23
907.32
908.45
909.61
910.81
912.02
913.12
914.22
915.34
916.51
917.74
919
920.13
921.24
922.4
923.63
924.91
926.1
927.23
928.4
929.66
930.98
932.14
933.28
934.5
935.82
937.08
938.23
939.43
940.75
942.06
943.21
944.42
945.75
947.07
948.23
949.46
950.82
952.1
953.27
954.56
955.96
957.16
958.37
959.72
961.07
962.25
963.54
964.96
966.17
967.4
968.8
970.11
971.31
972.67
974.06
975.25
976.57
978.01
979.21
980.5
981.95
983.18
984.45
985.9
987.17
988.43
989.88
991.16
992.42
993.87
995.16
996.43
997.89
999.17
1000.4
1001.9
1003.2
1004.5
1006
1007.2
1008.5
1010
1011.2
1012.6
1014.1
1015.3
1016.7
1018.1
1019.4
1020.8
1022.2
1023.4
1025
1026.2
1027.6
1029
1030.3
1031.7
1033.1
1034.4
1035.9
1037.2
1038.5
1040
1041.3
1042.7
1044.1
1045.4
1046.9
1048.2
1049.5
1051
1052.3
1053.7
1055.1
1056.4
1057.9
1059.2
1060.5
1062
1063.2
1064.6
1066.1
1067.3
1068.7
1070.1
1071.3
1072.7
1074.1
1075.2
1076.2
1077
1077.1
911.19
910.97
910.05
908.73
907.32
906.13
904.82
903.38
902.16
900.97
899.52
898.24
897.09
895.79
894.42
893.21
892.09
890.86
889.54
888.31
887.19
886.1
884.98
883.75
882.56
881.41
880.32
879.26
878.22
877.19
876.18
875.18
874.19
873.21
872.25
871.3
870.4
869.55
868.77
868.03
867.16
866.3
865.58
865.01
864.21
863.51
863.05
862.3
861.86
861.24
860.87
860.3
860.05
859.56
859.25
859.09
858.9
858.65
858.52
858.46
858.48
858.57
858.75
859.02
859.16
859.37
859.81
860.16
860.52
861.1
861.47
862.11
862.59
863.21
863.9
864.42
865.17
865.92
866.52
867.27
868.12
868.9
869.6
870.39
871.25
872.15
873.06
873.91
874.73
875.59
876.49
877.4
878.34
879.3
880.26
881.24
882.22
883.21
884.2
885.2
886.21
887.22
888.24
889.26
890.3
891.34
892.39
893.45
894.53
895.63
896.74
897.88
899.01
900.09
901.16
902.23
903.32
904.43
905.59
906.78
907.99
909.1
910.19
911.3
912.46
913.67
914.92
916.09
917.2
918.33
919.53
920.8
922.05
923.17
924.32
925.54
926.83
928.08
929.21
930.39
931.67
933.01
934.16
935.32
936.59
937.94
939.14
940.31
941.58
942.95
944.15
945.33
946.63
948.01
949.19
950.4
951.75
953.08
954.25
955.53
956.94
958.16
959.38
960.74
962.09
963.27
964.59
966.01
967.21
968.47
969.9
971.16
972.39
973.8
975.12
976.34
977.73
979.1
980.3
981.68
983.08
984.29
985.66
987.07
988.28
989.65
991.07
992.28
993.67
995.08
996.3
997.7
999.1
1000.3
1001.8
1003.1
1004.4
1005.8
1007.2
1008.4
1009.9
1011.2
1012.5
1014
1015.2
1016.6
1018.1
1019.3
1020.7
1022.1
1023.4
1024.9
1026.2
1027.5
1029
1030.3
1031.7
1033.1
1034.4
1035.9
1037.2
1038.5
1040
1041.3
1042.7
1044.1
1045.4
1046.9
1048.2
1049.5
1051
1052.3
1053.7
1055.1
1056.4
1057.9
1059.2
1060.5
1062
1063.3
1064.7
1066.1
1067.3
1068.7
1070.1
1071.3
1072.6
1073.9
1074.9
1075.5
1075.8
910.18
909.92
909.02
907.62
906.25
905.08
903.65
902.27
901.09
899.72
898.32
897.14
895.9
894.48
893.22
892.08
890.79
889.44
888.23
887.11
885.96
884.66
883.41
882.26
881.17
880.1
879.03
877.9
876.77
875.66
874.6
873.56
872.55
871.57
870.62
869.71
868.84
868.01
867.1
866.19
865.31
864.53
863.89
863.14
862.32
861.72
861.13
860.4
860.01
859.31
858.98
858.34
858.08
857.6
857.26
857.09
856.88
856.62
856.48
856.42
856.43
856.51
856.67
856.95
857.13
857.32
857.73
858.13
858.47
859.07
859.43
860.09
860.55
861.19
861.87
862.41
863.17
863.92
864.53
865.28
866.13
866.95
867.65
868.43
869.29
870.18
871.1
872.01
872.84
873.7
874.59
875.5
876.44
877.39
878.35
879.33
880.31
881.3
882.3
883.31
884.32
885.34
886.37
887.4
888.45
889.51
890.59
891.68
892.79
893.91
895.03
896.09
897.16
898.23
899.31
900.42
901.56
902.73
903.94
905.07
906.17
907.27
908.4
909.58
910.82
912.04
913.15
914.27
915.44
916.67
917.96
919.12
920.24
921.42
922.68
923.99
925.14
926.29
927.51
928.83
930.08
931.23
932.43
933.75
935.06
936.21
937.42
938.74
940.06
941.22
942.45
943.81
945.1
946.27
947.55
948.94
950.16
951.36
952.71
954.07
955.25
956.53
957.95
959.17
960.4
961.79
963.11
964.31
965.66
967.06
968.25
969.57
971.01
972.21
973.51
974.96
976.19
977.46
978.92
980.17
981.44
982.9
984.17
985.44
986.9
988.17
989.45
990.92
992.19
993.48
994.97
996.21
997.53
999.02
1000.2
1001.6
1003.1
1004.3
1005.7
1007.1
1008.3
1009.8
1011.1
1012.4
1013.9
1015.2
1016.5
1018
1019.3
1020.7
1022.1
1023.3
1024.8
1026.2
1027.5
1029
1030.2
1031.6
1033.1
1034.3
1035.8
1037.2
1038.5
1040
1041.3
1042.7
1044.1
1045.4
1046.9
1048.2
1049.6
1051.1
1052.3
1053.8
1055.1
1056.4
1057.9
1059.2
1060.6
1062
1063.3
1064.7
1066.1
1067.3
1068.7
1070.1
1071.2
1072.4
1073.4
1074.2
1074.3
909.18
908.9
907.99
906.55
905.22
904.03
902.51
901.2
900.02
898.52
897.22
896.05
894.62
893.27
892.11
890.82
889.43
888.21
887.08
885.8
884.47
883.26
882.14
881.04
879.81
878.57
877.4
876.28
875.21
874.17
873.13
872.11
871.09
870.09
869.1
868.12
867.15
866.2
865.27
864.38
863.57
862.86
862.1
861.24
860.5
859.96
859.2
858.54
858.08
857.38
857.04
856.39
856.1
855.62
855.26
855.09
854.85
854.58
854.43
854.37
854.37
854.44
854.58
854.85
855.09
855.27
855.63
856.1
856.4
857.03
857.38
858.06
858.5
859.17
859.83
860.39
861.16
861.91
862.53
863.29
864.14
864.97
865.68
866.47
867.32
868.21
869.13
870.05
870.94
871.8
872.69
873.6
874.54
875.49
876.45
877.43
878.41
879.41
880.41
881.42
882.45
883.48
884.52
885.58
886.65
887.73
888.83
889.94
891.03
892.1
893.16
894.22
895.29
896.39
897.52
898.68
899.87
901.04
902.13
903.22
904.34
905.5
906.71
907.95
909.1
910.21
911.35
912.54
913.8
915.05
916.17
917.32
918.53
919.81
921.07
922.2
923.37
924.64
925.97
927.14
928.3
929.55
930.89
932.12
933.28
934.54
935.89
937.13
938.3
939.58
940.97
942.16
943.36
944.7
946.05
947.23
948.49
949.88
951.14
952.34
953.69
955.06
956.25
957.54
958.97
960.19
961.44
962.85
964.14
965.36
966.76
968.11
969.32
970.69
972.08
973.29
974.65
976.07
977.27
978.63
980.06
981.27
982.64
984.06
985.28
986.66
988.08
989.3
990.7
992.1
993.33
994.77
996.13
997.38
998.85
1000.2
1001.5
1002.9
1004.2
1005.5
1007
1008.3
1009.7
1011.1
1012.3
1013.8
1015.2
1016.4
1018
1019.2
1020.6
1022.1
1023.3
1024.8
1026.1
1027.4
1029
1030.2
1031.6
1033.1
1034.3
1035.8
1037.2
1038.5
1040
1041.3
1042.7
1044.1
1045.4
1046.9
1048.2
1049.6
1051.1
1052.3
1053.8
1055.1
1056.4
1058
1059.2
1060.6
1062.1
1063.3
1064.7
1066.1
1067.3
1068.6
1070
1071.2
1072.2
1072.9
1073.1
908.18
907.91
906.96
905.5
904.19
902.96
901.42
900.16
898.87
897.38
896.15
894.87
893.4
892.17
890.96
889.5
888.23
887.08
885.75
884.39
883.2
882.07
880.82
879.51
878.3
877.18
876.1
875
873.8
872.63
871.51
870.42
869.37
868.34
867.34
866.35
865.39
864.46
863.57
862.73
861.96
861.1
860.22
859.39
858.73
858.09
857.28
856.69
856.13
855.46
855.07
854.43
854.11
853.64
853.26
853.08
852.8
852.53
852.38
852.32
852.31
852.36
852.49
852.73
853.04
853.22
853.53
854.05
854.33
854.95
855.32
856.02
856.44
857.14
857.76
858.36
859.14
859.87
860.51
861.28
862.14
862.98
863.7
864.49
865.34
866.23
867.15
868.08
869.01
869.89
870.79
871.7
872.64
873.59
874.55
875.53
876.52
877.53
878.54
879.56
880.6
881.64
882.7
883.77
884.86
885.96
887.04
888.09
889.15
890.21
891.28
892.36
893.48
894.62
895.79
896.98
898.09
899.18
900.28
901.41
902.59
903.81
905.04
906.15
907.26
908.42
909.64
910.91
912.1
913.22
914.39
915.63
916.93
918.12
919.26
920.46
921.75
923.05
924.19
925.38
926.66
928.01
929.17
930.36
931.65
933.01
934.18
935.38
936.71
938.05
939.22
940.47
941.84
943.12
944.3
945.61
947.02
948.2
949.45
950.84
952.13
953.34
954.69
956.07
957.26
958.58
960.01
961.21
962.49
963.94
965.18
966.44
967.88
969.16
970.41
971.84
973.15
974.39
975.83
977.14
978.4
979.84
981.15
982.41
983.87
985.17
986.45
987.92
989.19
990.5
992
993.22
994.57
996.04
997.27
998.67
1000.1
1001.3
1002.8
1004.1
1005.4
1006.9
1008.2
1009.5
1011
1012.3
1013.7
1015.1
1016.4
1017.9
1019.2
1020.5
1022
1023.3
1024.7
1026.1
1027.4
1028.9
1030.2
1031.6
1033.1
1034.3
1035.8
1037.2
1038.5
1040
1041.3
1042.7
1044.1
1045.4
1046.9
1048.2
1049.6
1051.1
1052.3
1053.8
1055.2
1056.5
1058
1059.2
1060.6
1062.1
1063.3
1064.6
1066.1
1067.3
1068.5
1069.8
1070.8
1071.4
1071.7
907.2
906.94
905.97
904.48
903.18
901.89
900.36
899.13
897.74
896.29
895.09
893.67
892.27
891.08
889.68
888.29
887.11
885.81
884.4
883.18
882.04
880.68
879.36
878.19
877.08
875.86
874.58
873.37
872.25
871.17
870.11
869.05
867.99
866.91
865.85
864.84
863.86
862.93
862.02
861.08
860.15
859.24
858.38
857.62
857
856.17
855.39
854.85
854.18
853.54
853.11
852.48
852.12
851.64
851.25
851.06
850.74
850.46
850.32
850.26
850.25
850.29
850.39
850.6
850.95
851.16
851.43
851.97
852.27
852.82
853.26
853.93
854.38
855.11
855.69
856.32
857.12
857.82
858.48
859.27
860.13
860.97
861.7
862.5
863.35
864.25
865.17
866.11
867.04
867.97
868.87
869.79
870.73
871.69
872.66
873.64
874.64
875.65
876.67
877.7
878.75
879.81
880.88
881.97
883.04
884.09
885.14
886.19
887.25
888.33
889.43
890.55
891.7
892.88
894.04
895.13
896.22
897.33
898.48
899.67
900.9
902.08
903.19
904.31
905.49
906.72
908
909.14
910.27
911.45
912.71
914.01
915.16
916.31
917.53
918.84
920.09
921.24
922.45
923.76
925.06
926.22
927.43
928.75
930.07
931.23
932.46
933.82
935.1
936.28
937.56
938.96
940.17
941.38
942.73
944.08
945.26
946.56
947.98
949.18
950.43
951.83
953.13
954.34
955.71
957.08
958.29
959.63
961.05
962.25
963.57
965.02
966.23
967.54
969.01
970.22
971.53
973
974.22
975.54
977.01
978.23
979.57
981.03
982.25
983.62
985.06
986.29
987.69
989.1
990.34
991.78
993.14
994.4
995.88
997.18
998.5
1000
1001.2
1002.6
1004.1
1005.3
1006.8
1008.1
1009.4
1010.9
1012.2
1013.6
1015.1
1016.3
1017.8
1019.1
1020.4
1022
1023.2
1024.6
1026.1
1027.4
1028.9
1030.2
1031.5
1033
1034.3
1035.8
1037.1
1038.5
1040
1041.2
1042.7
1044.1
1045.4
1046.9
1048.2
1049.6
1051.1
1052.3
1053.8
1055.2
1056.5
1058
1059.2
1060.6
1062
1063.2
1064.6
1066
1067.2
1068.3
1069.3
1070.1
1070.3
906.22
906.01
905
903.48
902.17
900.85
899.32
898.1
896.64
895.23
894.03
892.51
891.19
889.98
888.46
887.18
885.98
884.5
883.21
882.05
880.66
879.32
878.15
876.99
875.62
874.35
873.19
872.09
870.94
869.69
868.5
867.36
866.28
865.23
864.19
863.18
862.17
861.18
860.21
859.25
858.32
857.44
856.63
855.91
855.11
854.26
853.54
853.01
852.23
851.63
851.13
850.51
850.13
849.63
849.23
849.04
848.66
848.4
848.26
848.2
848.19
848.22
848.3
848.47
848.78
849.1
849.33
849.81
850.2
850.68
851.2
851.79
852.31
853.06
853.6
854.28
855.08
855.75
856.44
857.25
858.11
858.94
859.69
860.49
861.36
862.26
863.18
864.12
865.07
866.01
866.93
867.86
868.81
869.77
870.75
871.74
872.75
873.77
874.8
875.85
876.9
877.98
879.03
880.08
881.12
882.17
883.23
884.29
885.37
886.48
887.61
888.77
889.95
891.07
892.16
893.25
894.37
895.53
896.73
897.97
899.11
900.21
901.35
902.54
903.78
905.04
906.16
907.3
908.5
909.77
911.05
912.19
913.35
914.59
915.91
917.12
918.28
919.51
920.83
922.1
923.25
924.49
925.83
927.1
928.27
929.53
930.91
932.14
933.33
934.65
936.03
937.21
938.45
939.83
941.12
942.32
943.65
945.04
946.23
947.52
948.95
950.18
951.43
952.83
954.14
955.36
956.75
958.11
959.32
960.7
962.09
963.3
964.67
966.08
967.29
968.67
970.08
971.3
972.69
974.09
975.32
976.73
978.11
979.35
980.79
982.14
983.4
984.87
986.17
987.47
988.97
990.22
991.57
993.04
994.28
995.69
997.1
998.36
999.83
1001.2
1002.5
1004
1005.2
1006.6
1008.1
1009.3
1010.8
1012.2
1013.5
1015
1016.3
1017.7
1019.1
1020.4
1021.9
1023.2
1024.6
1026.1
1027.3
1028.8
1030.2
1031.5
1033
1034.3
1035.7
1037.1
1038.4
1040
1041.2
1042.7
1044.1
1045.4
1046.9
1048.2
1049.6
1051.1
1052.3
1053.8
1055.2
1056.4
1058
1059.2
1060.5
1062
1063.2
1064.5
1065.9
1067.1
1068.1
1068.7
1069
905.26
905.05
904.03
902.51
901.18
899.84
898.31
897.08
895.57
894.2
892.95
891.4
890.14
888.78
887.31
886.1
884.71
883.29
882.1
880.75
879.34
878.14
876.93
875.52
874.25
873.11
871.92
870.59
869.34
868.21
867.12
866.03
864.87
863.71
862.59
861.51
860.46
859.45
858.47
857.52
856.62
855.76
854.97
854.1
853.21
852.38
851.71
851.09
850.29
849.72
849.15
848.54
848.13
847.61
847.22
847.01
846.58
846.33
846.21
846.15
846.13
846.15
846.22
846.35
846.61
847.02
847.24
847.64
848.14
848.54
849.14
849.65
850.24
850.99
851.5
852.23
853.04
853.67
854.39
855.22
856.09
856.89
857.66
858.48
859.35
860.26
861.19
862.13
863.08
864.03
864.98
865.92
866.87
867.84
868.83
869.83
870.85
871.88
872.92
873.98
875.02
876.06
877.1
878.15
879.2
880.25
881.32
882.41
883.52
884.65
885.81
886.99
888.09
889.18
890.27
891.39
892.56
893.77
895
896.12
897.23
898.37
899.57
900.82
902.06
903.18
904.32
905.53
906.81
908.07
909.2
910.38
911.63
912.96
914.14
915.3
916.55
917.88
919.12
920.28
921.53
922.89
924.13
925.31
926.59
927.97
929.17
930.38
931.71
933.06
934.24
935.51
936.91
938.15
939.37
940.73
942.08
943.28
944.6
946.02
947.22
948.5
949.93
951.18
952.44
953.86
955.15
956.39
957.81
959.13
960.37
961.79
963.13
964.37
965.79
967.13
968.38
969.82
971.15
972.41
973.87
975.17
976.46
977.94
979.2
980.53
982.02
983.25
984.62
986.07
987.31
988.73
990.12
991.39
992.87
994.18
995.5
997.01
998.25
999.65
1001.1
1002.4
1003.8
1005.2
1006.5
1008
1009.3
1010.7
1012.1
1013.4
1014.9
1016.2
1017.6
1019.1
1020.3
1021.8
1023.2
1024.5
1026
1027.3
1028.7
1030.1
1031.4
1033
1034.3
1035.7
1037.1
1038.4
1040
1041.2
1042.6
1044.1
1045.4
1046.9
1048.2
1049.6
1051.1
1052.3
1053.8
1055.1
1056.4
1057.9
1059.2
1060.5
1062
1063.2
1064.4
1065.7
1066.6
1067.3
1067.5
904.32
904.09
903.06
901.56
900.19
898.86
897.31
896.08
894.53
893.18
891.87
890.33
889.1
887.63
886.23
885.02
883.49
882.18
880.95
879.45
878.18
876.99
875.52
874.23
873.08
871.75
870.4
869.2
868.08
866.87
865.58
864.37
863.24
862.17
861.11
860.06
859.01
857.97
856.95
855.97
855.02
854.07
853.14
852.22
851.34
850.55
849.9
849.14
848.36
847.8
847.17
846.56
846.13
845.58
845.19
844.92
844.49
844.26
844.15
844.08
844.06
844.08
844.14
844.24
844.45
844.84
845.15
845.47
846.06
846.4
847.07
847.51
848.17
848.83
849.4
850.17
850.95
851.58
852.33
853.18
854.05
854.83
855.61
856.45
857.33
858.25
859.18
860.13
861.08
862.04
863
863.95
864.92
865.9
866.9
867.91
868.93
869.97
871.01
872.05
873.08
874.12
875.16
876.21
877.27
878.34
879.42
880.53
881.67
882.83
884.01
885.1
886.18
887.28
888.41
889.57
890.78
892.01
893.13
894.24
895.38
896.58
897.83
899.06
900.19
901.33
902.54
903.82
905.07
906.21
907.39
908.65
909.98
911.15
912.31
913.57
914.9
916.13
917.3
918.56
919.92
921.14
922.33
923.62
925
926.19
927.4
928.75
930.08
931.27
932.55
933.96
935.18
936.41
937.79
939.11
940.31
941.66
943.05
944.25
945.56
947
948.21
949.5
950.94
952.19
953.46
954.9
956.17
957.44
958.89
960.17
961.44
962.9
964.18
965.46
966.93
968.2
969.5
970.99
972.22
973.56
975.04
976.27
977.65
979.08
980.32
981.76
983.13
984.4
985.88
987.19
988.51
990.02
991.25
992.65
994.09
995.35
996.82
998.17
999.49
1001
1002.3
1003.7
1005.1
1006.4
1007.9
1009.2
1010.6
1012.1
1013.3
1014.8
1016.2
1017.5
1019
1020.3
1021.7
1023.1
1024.4
1026
1027.2
1028.7
1030.1
1031.4
1032.9
1034.2
1035.6
1037.1
1038.4
1039.9
1041.2
1042.6
1044.1
1045.4
1046.9
1048.2
1049.6
1051.1
1052.3
1053.7
1055.1
1056.4
1057.9
1059.2
1060.4
1061.9
1063.1
1064.2
1065.2
1066
1066.2
903.41
903.14
902.11
900.65
899.21
897.92
896.33
895.08
893.53
892.17
890.81
889.29
888.06
886.52
885.18
883.87
882.34
881.11
879.69
878.27
877.07
875.64
874.26
873.08
871.72
870.34
869.15
867.97
866.59
865.31
864.17
863.06
861.85
860.61
859.43
858.32
857.25
856.21
855.19
854.19
853.2
852.22
851.28
850.36
849.52
848.76
848.05
847.2
846.43
845.88
845.19
844.57
844.12
843.54
843.16
842.81
842.39
842.19
842.08
842.01
841.93
841.97
842.05
842.15
842.3
842.62
843.06
843.33
843.89
844.28
844.93
845.38
846.1
846.67
847.31
848.11
848.8
849.48
850.27
851.13
852
852.74
853.55
854.41
855.3
856.23
857.17
858.12
859.08
860.04
861.01
861.97
862.94
863.93
864.94
865.96
866.99
868.02
869.05
870.09
871.12
872.17
873.21
874.27
875.34
876.42
877.53
878.66
879.82
881
882.09
883.18
884.27
885.4
886.56
887.76
889
890.12
891.23
892.37
893.57
894.82
896.05
897.18
898.32
899.53
900.81
902.07
903.21
904.38
905.64
906.97
908.15
909.31
910.56
911.9
913.13
914.3
915.56
916.92
918.14
919.33
920.62
922.01
923.19
924.41
925.76
927.09
928.28
929.57
930.98
932.19
933.43
934.82
936.12
937.34
938.69
940.07
941.27
942.6
944.03
945.23
946.54
948
949.21
950.51
951.96
953.2
954.5
955.96
957.2
958.51
959.98
961.21
962.54
964.01
965.24
966.59
968.05
969.27
970.66
972.08
973.33
974.75
976.13
977.4
978.87
980.18
981.5
983.01
984.25
985.63
987.08
988.33
989.79
991.15
992.46
993.98
995.23
996.62
998.08
999.35
1000.8
1002.2
1003.5
1005
1006.3
1007.7
1009.1
1010.4
1012
1013.2
1014.7
1016.1
1017.4
1018.9
1020.2
1021.6
1023.1
1024.4
1025.9
1027.2
1028.6
1030.1
1031.4
1032.9
1034.2
1035.6
1037.1
1038.4
1039.9
1041.2
1042.6
1044.1
1045.3
1046.9
1048.2
1049.5
1051
1052.3
1053.7
1055.1
1056.4
1057.8
1059.1
1060.4
1061.7
1063
1063.9
1064.4
1064.8
902.57
902.2
901.15
899.77
898.25
897
895.37
894.1
892.55
891.18
889.8
888.27
887.04
885.44
884.14
882.73
881.26
880.04
878.49
877.17
875.88
874.37
873.14
871.81
870.36
869.14
867.89
866.47
865.22
864.07
862.78
861.46
860.26
859.15
858.06
856.9
855.71
854.58
853.49
852.44
851.42
850.44
849.5
848.6
847.77
847
846.13
845.27
844.51
843.96
843.21
842.57
842.11
841.49
841.13
840.7
840.31
840.13
840
839.8
839.71
839.73
839.86
840.05
840.18
840.42
840.88
841.21
841.66
842.18
842.71
843.26
844
844.5
845.22
846.02
846.65
847.38
848.21
849.07
849.87
850.65
851.48
852.35
853.27
854.2
855.14
856.1
857.06
858.02
859
859.96
860.94
861.94
862.96
863.99
865.02
866.05
867.08
868.12
869.16
870.2
871.26
872.32
873.4
874.5
875.63
876.78
877.95
879.07
880.16
881.25
882.37
883.52
884.72
885.95
887.1
888.21
889.34
890.53
891.77
893.03
894.16
895.3
896.5
897.77
899.04
900.19
901.36
902.6
903.93
905.13
906.29
907.53
908.86
910.11
911.28
912.53
913.89
915.13
916.32
917.6
918.99
920.18
921.4
922.75
924.08
925.27
926.56
927.97
929.19
930.43
931.82
933.12
934.34
935.7
937.08
938.28
939.61
941.04
942.25
943.56
945.01
946.23
947.53
949
950.22
951.53
953
954.22
955.55
957.02
958.24
959.59
961.04
962.27
963.65
965.08
966.32
967.73
969.12
970.38
971.84
973.17
974.47
975.97
977.23
978.59
980.06
981.3
982.74
984.13
985.41
986.91
988.21
989.56
991.05
992.3
993.76
995.14
996.45
997.98
999.24
1000.6
1002.1
1003.4
1004.9
1006.2
1007.6
1009.1
1010.3
1011.8
1013.2
1014.5
1016.1
1017.3
1018.8
1020.2
1021.5
1023
1024.3
1025.8
1027.2
1028.5
1030.1
1031.3
1032.8
1034.2
1035.6
1037.1
1038.3
1039.8
1041.2
1042.6
1044.1
1045.3
1046.8
1048.2
1049.5
1051
1052.2
1053.6
1055.1
1056.3
1057.7
1059.1
1060.2
1061.4
1062.4
1063.1
1063.3
901.79
901.28
900.21
898.93
897.31
896.06
894.43
893.13
891.6
890.19
888.81
887.27
886.02
884.4
883.12
881.63
880.21
878.92
877.35
876.1
874.64
873.23
872.02
870.49
869.18
867.95
866.47
865.19
864.02
862.6
861.29
860.13
858.96
857.63
856.38
855.24
854.15
853.08
852.02
850.91
849.84
848.82
847.84
846.92
846.03
845.11
844.2
843.34
842.61
842.02
841.22
840.57
840.1
839.44
839.09
838.57
838.23
838.05
837.79
837.58
837.5
837.5
837.6
837.82
838.07
838.26
838.61
839.1
839.44
840.07
840.49
841.15
841.76
842.35
843.13
843.84
844.5
845.28
846.13
846.99
847.73
848.54
849.4
850.29
851.22
852.16
853.11
854.06
855.03
855.99
856.95
857.93
858.92
859.93
860.95
861.99
863.02
864.06
865.09
866.13
867.18
868.23
869.29
870.36
871.46
872.58
873.72
874.88
876.04
877.13
878.22
879.33
880.47
881.65
882.87
884.06
885.18
886.3
887.47
888.7
889.97
891.13
892.26
893.44
894.7
896
897.16
898.31
899.54
900.85
902.1
903.26
904.48
905.8
907.08
908.25
909.49
910.83
912.11
913.29
914.56
915.94
917.16
918.37
919.71
921.06
922.25
923.53
924.94
926.17
927.41
928.79
930.11
931.33
932.68
934.07
935.28
936.6
938.03
939.24
940.56
942.01
943.23
944.54
946
947.22
948.54
950.01
951.23
952.57
954.03
955.26
956.61
958.06
959.29
960.68
962.1
963.34
964.78
966.14
967.42
968.9
970.19
971.52
973.02
974.26
975.66
977.09
978.35
979.82
981.17
982.48
984
985.25
986.66
988.1
989.37
990.86
992.19
993.55
995.05
996.31
997.77
999.15
1000.5
1002
1003.3
1004.7
1006.1
1007.4
1009
1010.3
1011.7
1013.1
1014.4
1016
1017.2
1018.7
1020.1
1021.4
1023
1024.3
1025.7
1027.1
1028.5
1030
1031.3
1032.8
1034.2
1035.5
1037
1038.3
1039.8
1041.2
1042.5
1044
1045.3
1046.8
1048.1
1049.4
1051
1052.2
1053.6
1055
1056.2
1057.6
1059
1060.1
1061.1
1061.6
1062
901.03
900.41
899.28
898.06
896.42
895.11
893.54
892.16
890.69
889.21
887.86
886.28
885.03
883.39
882.11
880.56
879.18
877.8
876.27
875.04
873.46
872.15
870.76
869.28
868.07
866.59
865.22
864.03
862.55
861.23
860.06
858.71
857.36
856.18
855.05
853.79
852.53
851.35
850.25
849.19
848.14
847.12
846.11
845.12
844.15
843.21
842.29
841.44
840.7
840.05
839.23
838.56
838.07
837.38
837.04
836.45
836.16
835.91
835.57
835.39
835.31
835.31
835.38
835.55
835.85
836.13
836.38
836.91
837.27
837.85
838.31
839.04
839.53
840.23
841.02
841.63
842.35
843.18
844.04
844.8
845.58
846.42
847.31
848.23
849.16
850.11
851.06
852.01
852.96
853.91
854.88
855.87
856.87
857.89
858.92
859.97
861.02
862.05
863.1
864.14
865.19
866.24
867.31
868.39
869.5
870.63
871.78
872.96
874.08
875.17
876.27
877.39
878.56
879.76
881
882.13
883.24
884.39
885.6
886.86
888.08
889.21
890.37
891.6
892.89
894.11
895.26
896.46
897.75
899.05
900.21
901.41
902.7
904.04
905.21
906.42
907.74
909.07
910.24
911.49
912.85
914.13
915.33
916.64
918.03
919.22
920.48
921.87
923.15
924.37
925.73
927.09
928.3
929.63
931.04
932.25
933.57
935.01
936.23
937.53
938.98
940.21
941.52
942.98
944.22
945.53
947
948.23
949.56
951.03
952.26
953.61
955.06
956.3
957.69
959.1
960.36
961.8
963.15
964.44
965.93
967.21
968.56
970.04
971.29
972.7
974.11
975.39
976.88
978.19
979.54
981.04
982.29
983.73
985.13
986.43
987.95
989.23
990.63
992.09
993.37
994.87
996.2
997.57
999.07
1000.3
1001.8
1003.2
1004.5
1006.1
1007.3
1008.8
1010.2
1011.5
1013.1
1014.3
1015.8
1017.2
1018.6
1020.1
1021.4
1022.9
1024.2
1025.6
1027.1
1028.4
1029.9
1031.2
1032.7
1034.1
1035.4
1037
1038.3
1039.7
1041.1
1042.5
1044
1045.3
1046.7
1048.1
1049.4
1050.9
1052.2
1053.5
1055
1056.2
1057.4
1058.6
1059.6
1060.2
1060.4
900.14
899.64
898.42
897.13
895.58
894.17
892.69
891.21
889.82
888.25
886.96
885.31
884.05
882.4
881.11
879.54
878.16
876.72
875.23
873.94
872.34
871.08
869.54
868.18
866.85
865.33
864.09
862.65
861.25
860.05
858.61
857.27
856.09
854.79
853.43
852.22
851.1
849.94
848.69
847.5
846.37
845.3
844.27
843.26
842.28
841.32
840.41
839.56
838.81
838.08
837.24
836.54
836.05
835.32
834.94
834.34
834.08
833.68
833.38
833.23
833.17
833.17
833.21
833.32
833.54
833.95
834.21
834.59
835.13
835.56
836.17
836.76
837.34
838.11
838.76
839.43
840.23
841.08
841.86
842.61
843.44
844.31
845.22
846.15
847.09
848.03
848.97
849.89
850.84
851.81
852.79
853.78
854.8
855.82
856.86
857.91
858.98
860.04
861.08
862.13
863.18
864.24
865.32
866.41
867.52
868.65
869.82
871
872.11
873.2
874.31
875.45
876.63
877.86
879.06
880.18
881.31
882.48
883.72
885
886.15
887.29
888.49
889.75
891.04
892.19
893.37
894.63
895.96
897.15
898.33
899.59
900.93
902.15
903.34
904.62
906
907.19
908.4
909.74
911.08
912.27
913.54
914.94
916.17
917.4
918.77
920.1
921.31
922.64
924.05
925.25
926.56
928
929.22
930.51
931.94
933.2
934.48
935.92
937.19
938.47
939.92
941.19
942.49
943.95
945.21
946.53
948.01
949.24
950.59
952.05
953.29
954.68
956.1
957.35
958.79
960.15
961.44
962.93
964.21
965.56
967.05
968.29
969.72
971.12
972.41
973.91
975.21
976.57
978.06
979.32
980.77
982.15
983.47
985
986.26
987.69
989.12
990.42
991.94
993.23
994.64
996.1
997.39
998.92
1000.2
1001.6
1003.1
1004.4
1005.9
1007.2
1008.7
1010.1
1011.4
1013
1014.3
1015.7
1017.1
1018.5
1020
1021.3
1022.8
1024.2
1025.5
1027.1
1028.3
1029.9
1031.2
1032.6
1034.1
1035.4
1036.9
1038.2
1039.7
1041.1
1042.4
1043.9
1045.2
1046.6
1048.1
1049.3
1050.8
1052.1
1053.4
1054.8
1056.1
1057.2
1058.2
1058.8
1059.1
899.24
898.96
897.66
896.21
894.82
893.24
891.9
890.28
888.99
887.32
886.04
884.37
883.08
881.45
880.12
878.55
877.16
875.68
874.21
872.84
871.27
870.02
868.4
867.11
865.6
864.2
862.89
861.35
860.1
858.67
857.26
856.06
854.64
853.28
852.11
850.83
849.48
848.26
847.14
846.03
844.84
843.66
842.55
841.48
840.47
839.49
838.56
837.7
836.92
836.1
835.25
834.51
834.01
833.26
832.78
832.24
831.95
831.46
831.23
831.11
831.04
831.02
831.06
831.15
831.3
831.6
832.05
832.34
832.92
833.32
834.02
834.48
835.18
835.91
836.51
837.27
838.11
838.89
839.63
840.44
841.3
842.21
843.13
844.06
844.99
845.89
846.81
847.75
848.71
849.68
850.68
851.68
852.7
853.73
854.78
855.84
856.91
858
859.06
860.11
861.17
862.23
863.31
864.4
865.52
866.66
867.83
869.01
870.12
871.22
872.33
873.49
874.68
875.92
877.09
878.22
879.36
880.56
881.82
883.06
884.2
885.36
886.59
887.89
889.11
890.27
891.48
892.78
894.07
895.24
896.45
897.77
899.07
900.25
901.49
902.84
904.12
905.31
906.6
907.99
909.2
910.43
911.79
913.11
914.32
915.64
917.04
918.25
919.54
920.96
922.2
923.47
924.88
926.17
927.42
928.84
930.15
931.41
932.82
934.15
935.41
936.83
938.16
939.43
940.88
942.18
943.47
944.94
946.21
947.54
949.02
950.26
951.63
953.08
954.33
955.75
957.13
958.42
959.9
961.2
962.55
964.04
965.29
966.71
968.12
969.41
970.9
972.21
973.58
975.06
976.33
977.79
979.16
980.49
982.02
983.28
984.72
986.14
987.45
988.99
990.26
991.7
993.13
994.44
995.99
997.26
998.7
1000.1
1001.5
1003
1004.3
1005.7
1007.2
1008.5
1010
1011.3
1012.8
1014.2
1015.6
1017.1
1018.4
1019.9
1021.2
1022.7
1024.1
1025.4
1027
1028.3
1029.8
1031.2
1032.5
1034.1
1035.3
1036.8
1038.2
1039.6
1041.1
1042.3
1043.8
1045.2
1046.5
1048
1049.3
1050.6
1052.1
1053.3
1054.5
1055.8
1056.7
1057.3
1057.5
898.41
898.12
896.99
895.33
894.05
892.36
891.07
889.39
888.09
886.43
885.1
883.47
882.12
880.53
879.14
877.59
876.17
874.68
873.2
871.79
870.24
868.92
867.31
866.04
864.43
863.12
861.62
860.2
858.89
857.34
856.1
854.65
853.25
852.05
850.62
849.28
848.11
846.84
845.5
844.29
843.17
842.08
840.99
839.84
838.76
837.73
836.77
835.87
835.02
834.13
833.26
832.49
831.93
831.21
830.62
830.16
829.7
829.29
829.1
828.92
828.73
828.68
828.75
828.95
829.12
829.31
829.71
830.15
830.56
831.15
831.67
832.27
833.03
833.59
834.31
835.13
835.91
836.62
837.42
838.28
839.18
840.09
841.01
841.89
842.78
843.7
844.64
845.59
846.56
847.55
848.55
849.56
850.59
851.62
852.67
853.73
854.81
855.91
857.01
858.07
859.14
860.2
861.28
862.37
863.49
864.64
865.81
867.01
868.12
869.22
870.34
871.5
872.71
873.96
875.11
876.24
877.4
878.62
879.89
881.1
882.24
883.43
884.68
886
887.17
888.34
889.59
890.92
892.14
893.32
894.58
895.93
897.16
898.36
899.65
901.02
902.21
903.45
904.8
906.11
907.32
908.62
910.02
911.23
912.5
913.9
915.17
916.41
917.8
919.13
920.36
921.73
923.1
924.33
925.7
927.09
928.32
929.69
931.09
932.33
933.72
935.11
936.35
937.77
939.13
940.4
941.84
943.17
944.47
945.94
947.22
948.56
950.04
951.28
952.68
954.11
955.38
956.84
958.18
959.5
961.01
962.27
963.67
965.11
966.39
967.88
969.2
970.56
972.05
973.32
974.78
976.16
977.49
979.02
980.28
981.73
983.14
984.47
986.01
987.27
988.72
990.14
991.47
993.01
994.28
995.75
997.15
998.5
1000
1001.3
1002.8
1004.2
1005.6
1007.1
1008.4
1009.9
1011.2
1012.7
1014.1
1015.4
1017
1018.3
1019.8
1021.2
1022.5
1024.1
1025.4
1026.9
1028.2
1029.7
1031.1
1032.4
1034
1035.3
1036.7
1038.2
1039.5
1041
1042.3
1043.7
1045.1
1046.4
1047.9
1049.2
1050.5
1051.9
1053.2
1054.3
1055.2
1056
1056.1
897.75
897.24
896.13
894.57
893.16
891.59
890.16
888.6
887.16
885.62
884.17
882.63
881.17
879.65
878.18
876.68
875.19
873.72
872.21
870.78
869.23
867.85
866.26
864.96
863.32
862.04
860.42
859.11
857.58
856.18
854.83
853.31
852.07
850.58
849.22
848.02
846.56
845.25
844.09
842.82
841.5
840.3
839.19
838.12
837.06
836.02
835.01
834.03
833.08
832.15
831.26
830.46
829.83
829.15
828.47
828.07
827.47
827.16
826.89
826.57
826.42
826.37
826.41
826.55
826.83
827.11
827.37
827.9
828.28
828.9
829.37
830.09
830.67
831.34
832.14
832.91
833.6
834.39
835.25
836.14
837.04
837.9
838.76
839.65
840.57
841.51
842.46
843.43
844.42
845.41
846.42
847.44
848.46
849.5
850.55
851.61
852.69
853.78
854.9
856.02
857.09
858.16
859.24
860.33
861.44
862.59
863.76
864.97
866.1
867.21
868.33
869.5
870.7
871.96
873.12
874.25
875.42
876.64
877.93
879.12
880.27
881.48
882.75
884.05
885.21
886.4
887.68
889.02
890.2
891.4
892.7
894.04
895.23
896.46
897.8
899.11
900.3
901.6
902.99
904.2
905.45
906.82
908.13
909.35
910.7
912.07
913.29
914.62
916.03
917.25
918.56
920.01
921.23
922.54
924
925.23
926.55
928.01
929.24
930.58
932.03
933.27
934.63
936.07
937.31
938.71
940.11
941.38
942.82
944.16
945.47
946.96
948.23
949.59
951.06
952.32
953.75
955.14
956.44
957.94
959.23
960.6
962.07
963.35
964.81
966.17
967.51
969.03
970.29
971.74
973.14
974.47
976
977.27
978.71
980.14
981.46
983
984.27
985.72
987.14
988.47
990.02
991.29
992.76
994.16
995.52
997.05
998.33
999.84
1001.2
1002.6
1004.1
1005.4
1007
1008.3
1009.7
1011.1
1012.5
1014
1015.3
1016.9
1018.2
1019.6
1021.1
1022.4
1024
1025.3
1026.8
1028.2
1029.6
1031.1
1032.4
1033.9
1035.2
1036.6
1038.1
1039.4
1040.9
1042.2
1043.6
1045.1
1046.3
1047.8
1049.1
1050.3
1051.7
1052.9
1053.9
1054.4
1054.6
897.09
896.46
895.25
893.94
892.27
890.93
889.26
887.91
886.26
884.88
883.25
881.86
880.24
878.84
877.23
875.82
874.23
872.81
871.23
869.82
868.23
866.84
865.24
863.88
862.27
860.94
859.3
858.02
856.38
855.08
853.5
852.15
850.72
849.25
848.01
846.48
845.17
843.92
842.47
841.21
840.06
838.76
837.48
836.31
835.21
834.15
833.12
832.11
831.13
830.18
829.27
828.43
827.73
827.09
826.34
825.89
825.29
825.02
824.55
824.3
824.19
824.15
824.17
824.25
824.43
824.78
825.14
825.49
826.08
826.5
827.15
827.76
828.37
829.14
829.89
830.56
831.35
832.2
833.09
833.94
834.76
835.62
836.51
837.44
838.38
839.34
840.31
841.29
842.28
843.28
844.29
845.31
846.33
847.37
848.42
849.48
850.55
851.64
852.75
853.88
855.02
856.1
857.18
858.27
859.38
860.51
861.68
862.89
864.06
865.18
866.3
867.46
868.67
869.92
871.11
872.24
873.42
874.65
875.93
877.13
878.29
879.5
880.79
882.07
883.24
884.45
885.74
887.06
888.24
889.47
890.79
892.09
893.29
894.56
895.93
897.17
898.39
899.73
901.08
902.29
903.59
905
906.22
907.49
908.89
910.17
911.43
912.82
914.14
915.39
916.79
918.13
919.38
920.78
922.13
923.39
924.81
926.15
927.42
928.86
930.18
931.48
932.95
934.22
935.56
937.03
938.28
939.67
941.09
942.36
943.81
945.16
946.48
947.98
949.25
950.63
952.08
953.36
954.82
956.18
957.51
959.02
960.29
961.72
963.14
964.45
965.97
967.25
968.67
970.11
971.42
972.94
974.24
975.66
977.11
978.42
979.96
981.25
982.69
984.13
985.46
987.01
988.28
989.75
991.16
992.52
994.05
995.34
996.85
998.21
999.62
1001.1
1002.4
1004
1005.3
1006.8
1008.2
1009.5
1011.1
1012.4
1013.9
1015.2
1016.7
1018.1
1019.5
1021
1022.3
1023.9
1025.2
1026.6
1028.1
1029.4
1031
1032.3
1033.8
1035.2
1036.5
1038.1
1039.3
1040.8
1042.2
1043.5
1045
1046.2
1047.6
1049
1050.2
1051.3
1052.3
1053
1053.2
896.24
895.9
894.5
893.14
891.51
890.12
888.47
887.11
885.43
884.09
882.39
881.06
879.36
878.04
876.32
875.01
873.3
871.96
870.27
868.91
867.26
865.87
864.24
862.85
861.24
859.85
858.25
856.87
855.26
853.93
852.3
851.02
849.39
848.09
846.56
845.18
843.85
842.35
841.11
839.75
838.36
837.16
836
834.67
833.44
832.3
831.23
830.19
829.19
828.21
827.27
826.4
825.63
825.02
824.24
823.63
823.16
822.68
822.29
822.11
821.99
821.87
821.9
822.03
822.16
822.38
822.81
823.2
823.67
824.22
824.85
825.4
826.14
826.85
827.51
828.29
829.15
830.01
830.79
831.61
832.47
833.38
834.3
835.25
836.21
837.18
838.16
839.15
840.14
841.15
842.16
843.18
844.21
845.24
846.29
847.34
848.41
849.49
850.59
851.71
852.85
854.01
855.11
856.2
857.3
858.42
859.58
860.78
862
863.13
864.26
865.41
866.61
867.85
869.08
870.22
871.39
872.62
873.9
875.12
876.28
877.5
878.79
880.07
881.25
882.47
883.77
885.08
886.26
887.51
888.85
890.13
891.33
892.63
894.01
895.22
896.47
897.84
899.14
900.37
901.71
903.08
904.3
905.62
907.04
908.26
909.57
911.01
912.24
913.55
915
916.24
917.55
919.01
920.25
921.58
923.04
924.28
925.64
927.07
928.33
929.73
931.12
932.4
933.85
935.18
936.5
937.99
939.25
940.63
942.08
943.35
944.8
946.17
947.49
949
950.27
951.68
953.11
954.41
955.9
957.22
958.6
960.08
961.36
962.85
964.2
965.57
967.07
968.35
969.85
971.2
972.58
974.08
975.37
976.88
978.22
979.63
981.11
982.42
983.96
985.26
986.71
988.15
989.5
991.04
992.33
993.83
995.2
996.61
998.1
999.42
1001
1002.3
1003.8
1005.2
1006.6
1008.1
1009.4
1010.9
1012.3
1013.7
1015.2
1016.5
1018.1
1019.4
1020.9
1022.3
1023.7
1025.2
1026.5
1028.1
1029.4
1030.9
1032.2
1033.6
1035.1
1036.4
1038
1039.2
1040.6
1042.1
1043.4
1044.8
1046.1
1047.4
1048.8
1050
1050.9
1051.4
1051.7
895.52
895.15
893.96
892.28
890.93
889.25
887.85
886.22
884.76
883.2
881.66
880.17
878.57
877.14
875.49
874.1
872.42
871.07
869.36
868.02
866.31
864.95
863.27
861.87
860.24
858.8
857.22
855.76
854.21
852.74
851.2
849.76
848.22
846.84
845.27
843.98
842.38
841.09
839.61
838.22
837.01
835.54
834.25
833.09
831.84
830.56
829.39
828.3
827.25
826.25
825.28
824.37
823.54
822.85
822.14
821.41
821.01
820.39
820.11
819.79
819.54
819.43
819.44
819.56
819.82
820.11
820.37
820.9
821.3
821.95
822.42
823.14
823.8
824.45
825.24
826.08
826.85
827.62
828.45
829.33
830.24
831.17
832.12
833.07
834.03
835
835.97
836.96
837.96
838.98
840.01
841.04
842.07
843.11
844.15
845.2
846.26
847.34
848.42
849.53
850.66
851.82
853
854.1
855.2
856.32
857.46
858.64
859.86
861.06
862.19
863.33
864.52
865.75
867.02
868.18
869.34
870.56
871.84
873.09
874.26
875.47
876.76
878.06
879.24
880.46
881.77
883.08
884.27
885.53
886.88
888.15
889.36
890.67
892.05
893.25
894.53
895.92
897.18
898.43
899.81
901.13
902.37
903.74
905.1
906.34
907.7
909.09
910.33
911.7
913.09
914.34
915.73
917.11
918.37
919.78
921.14
922.42
923.87
925.19
926.5
927.99
929.25
930.61
932.07
933.33
934.76
936.15
937.45
938.94
940.23
941.61
943.07
944.35
945.81
947.18
948.51
950.02
951.3
952.73
954.14
955.47
957
958.27
959.71
961.14
962.46
964
965.28
966.72
968.15
969.49
971.02
972.3
973.78
975.18
976.55
978.06
979.36
980.88
982.22
983.65
985.12
986.45
988.01
989.29
990.78
992.18
993.58
995.09
996.4
997.96
999.27
1000.7
1002.2
1003.6
1005.1
1006.4
1008
1009.3
1010.8
1012.2
1013.6
1015.1
1016.4
1018
1019.3
1020.8
1022.2
1023.6
1025.1
1026.4
1028
1029.3
1030.7
1032.2
1033.5
1035
1036.3
1037.8
1039.2
1040.5
1042
1043.2
1044.6
1046.1
1047.2
1048.4
1049.3
1050.1
1050.2
895.04
894.34
893.17
891.62
890.16
888.53
887.12
885.44
884.08
882.36
881.03
879.29
877.91
876.24
874.77
873.19
871.63
870.15
868.51
867.1
865.4
864.05
862.32
860.95
859.26
857.82
856.21
854.71
853.18
851.62
850.15
848.56
847.13
845.54
844.13
842.58
841.15
839.69
838.22
836.9
835.36
834.11
832.72
831.34
830.14
828.96
827.65
826.45
825.35
824.3
823.3
822.34
821.45
820.68
820.03
819.25
818.66
818.18
817.78
817.39
817.21
817.14
817.14
817.2
817.35
817.66
818.09
818.41
819.03
819.45
820.14
820.75
821.39
822.17
822.97
823.67
824.45
825.3
826.19
827.11
828.02
828.91
829.81
830.73
831.68
832.65
833.63
834.62
835.63
836.65
837.69
838.74
839.81
840.89
841.98
843.06
844.12
845.19
846.26
847.35
848.47
849.6
850.76
851.96
853.09
854.21
855.33
856.49
857.69
858.93
860.11
861.24
862.41
863.62
864.9
866.11
867.27
868.47
869.74
871.04
872.21
873.41
874.69
876.02
877.21
878.43
879.73
881.06
882.26
883.52
884.87
886.15
887.37
888.69
890.06
891.27
892.56
893.97
895.21
896.48
897.88
899.17
900.43
901.83
903.15
904.41
905.81
907.15
908.42
909.83
911.16
912.45
913.88
915.19
916.5
917.97
919.24
920.58
922.04
923.3
924.69
926.11
927.39
928.84
930.19
931.52
933.01
934.28
935.69
937.12
938.41
939.9
941.22
942.59
944.07
945.35
946.82
948.19
949.54
951.05
952.33
953.8
955.18
956.54
958.05
959.34
960.82
962.19
963.57
965.08
966.38
967.89
969.23
970.65
972.12
973.44
975
976.29
977.76
979.17
980.55
982.07
983.38
984.92
986.25
987.71
989.15
990.51
992.05
993.36
994.9
996.24
997.7
999.15
1000.5
1002.1
1003.4
1004.9
1006.3
1007.7
1009.2
1010.6
1012.1
1013.4
1015
1016.3
1017.8
1019.2
1020.6
1022.1
1023.4
1025
1026.3
1027.8
1029.2
1030.6
1032.1
1033.4
1034.9
1036.2
1037.6
1039.1
1040.4
1041.8
1043.2
1044.4
1045.8
1047
1048
1048.4
1048.7
894.24
893.85
892.39
891.08
889.34
888.02
886.28
884.89
883.22
881.72
880.18
878.57
877.13
875.43
874.06
872.32
870.95
869.24
867.75
866.18
864.57
863.12
861.42
860.05
858.31
856.9
855.23
853.71
852.17
850.56
849.11
847.44
846.06
844.36
843.02
841.32
839.99
838.32
837.01
835.37
834.07
832.53
831.18
829.87
828.41
827.18
826.01
824.7
823.48
822.37
821.32
820.32
819.38
818.52
817.8
817.11
816.37
815.97
815.39
815.13
814.92
814.74
814.71
814.83
815.05
815.24
815.58
816.1
816.5
817.13
817.69
818.32
819.1
819.78
820.49
821.3
822.16
823.04
823.88
824.72
825.6
826.51
827.44
828.39
829.36
830.34
831.33
832.33
833.35
834.37
835.4
836.44
837.5
838.57
839.66
840.76
841.88
843.02
844.1
845.19
846.28
847.39
848.53
849.7
850.9
852.07
853.2
854.33
855.5
856.71
857.97
859.14
860.29
861.48
862.72
864.02
865.19
866.37
867.61
868.92
870.15
871.34
872.59
873.93
875.16
876.37
877.66
879.02
880.23
881.47
882.82
884.13
885.35
886.67
888.05
889.27
890.57
891.98
893.22
894.5
895.91
897.19
898.47
899.89
901.19
902.47
903.89
905.19
906.49
907.94
909.22
910.54
912.01
913.26
914.62
916.07
917.33
918.73
920.13
921.42
922.88
924.21
925.55
927.03
928.3
929.72
931.13
932.44
933.93
935.24
936.62
938.09
939.38
940.86
942.21
943.58
945.07
946.36
947.84
949.2
950.58
952.08
953.37
954.88
956.22
957.63
959.1
960.42
961.95
963.26
964.71
966.15
967.5
969.04
970.33
971.84
973.21
974.62
976.11
977.44
979
980.3
981.8
983.19
984.6
986.1
987.43
989
990.3
991.81
993.2
994.63
996.12
997.47
999.03
1000.3
1001.9
1003.2
1004.7
1006.2
1007.5
1009.1
1010.4
1012
1013.3
1014.8
1016.2
1017.6
1019.1
1020.5
1022
1023.3
1024.9
1026.2
1027.6
1029.1
1030.5
1032
1033.3
1034.7
1036.1
1037.5
1039
1040.2
1041.6
1043
1044.2
1045.4
1046.3
1047.1
1047.2
893.64
893.17
891.96
890.26
888.83
887.21
885.66
884.16
882.5
881.1
879.37
878.02
876.27
874.81
873.2
871.6
870.13
868.42
867.04
865.29
863.84
862.2
860.6
859.12
857.4
856.02
854.27
852.79
851.18
849.56
848.1
846.38
845
843.27
841.81
840.2
838.66
837.15
835.58
834.13
832.58
831.15
829.69
828.23
826.96
825.46
824.19
823.02
821.69
820.47
819.35
818.31
817.32
816.39
815.56
814.89
814.17
813.53
813.13
812.72
812.41
812.28
812.25
812.31
812.49
812.83
813.17
813.56
814.13
814.63
815.25
816.01
816.6
817.33
818.16
819
819.75
820.56
821.43
822.33
823.26
824.2
825.16
826.13
827.1
828.09
829.09
830.09
831.11
832.13
833.16
834.2
835.24
836.3
837.37
838.45
839.55
840.67
841.82
842.99
844.1
845.2
846.31
847.44
848.61
849.82
851.04
852.17
853.31
854.49
855.72
856.99
858.16
859.32
860.53
861.81
863.08
864.25
865.46
866.74
868.05
869.24
870.47
871.78
873.09
874.29
875.56
876.92
878.17
879.41
880.74
882.09
883.31
884.61
886.02
887.25
888.54
889.95
891.21
892.49
893.91
895.2
896.48
897.91
899.2
900.5
901.94
903.22
904.54
906
907.26
908.61
910.06
911.32
912.72
914.12
915.41
916.86
918.2
919.53
921.02
922.29
923.7
925.12
926.43
927.91
929.23
930.61
932.08
933.37
934.85
936.2
937.57
939.06
940.36
941.83
943.2
944.58
946.07
947.37
948.87
950.22
951.63
953.11
954.43
955.96
957.27
958.72
960.16
961.52
963.05
964.35
965.86
967.23
968.65
970.13
971.47
973.03
974.33
975.84
977.22
978.65
980.13
981.48
983.04
984.34
985.88
987.24
988.7
990.15
991.53
993.07
994.39
995.96
997.28
998.79
1000.2
1001.6
1003.1
1004.5
1006
1007.4
1008.9
1010.3
1011.8
1013.2
1014.6
1016.1
1017.4
1019
1020.3
1021.9
1023.2
1024.7
1026.1
1027.5
1029
1030.3
1031.8
1033.2
1034.6
1036.1
1037.3
1038.8
1040.1
1041.4
1042.8
1044
1045
1045.4
1045.7
893.14
892.49
891.21
889.71
888.17
886.53
885.11
883.38
882.03
880.27
878.83
877.19
875.59
874.12
872.4
871.03
869.26
867.77
866.18
864.52
863.08
861.32
859.88
858.21
856.59
855.11
853.36
851.93
850.22
848.62
847.11
845.38
843.96
842.23
840.67
839.13
837.45
836.04
834.31
832.89
831.24
829.79
828.22
826.82
825.27
824
822.46
821.18
819.97
818.62
817.41
816.3
815.27
814.28
813.37
812.56
811.95
811.23
810.74
810.29
810.08
809.92
809.84
809.94
810.09
810.29
810.66
811.14
811.59
812.19
812.83
813.43
814.19
814.99
815.68
816.46
817.31
818.2
819.1
820.02
820.92
821.82
822.75
823.7
824.67
825.66
826.66
827.68
828.71
829.75
830.81
831.89
832.98
834.05
835.12
836.19
837.27
838.36
839.48
840.61
841.78
842.97
844.1
845.22
846.35
847.52
848.72
849.97
851.13
852.28
853.47
854.7
855.99
857.17
858.34
859.57
860.87
862.12
863.31
864.55
865.86
867.13
868.33
869.61
870.97
872.2
873.43
874.76
876.1
877.32
878.62
880.02
881.25
882.53
883.93
885.2
886.48
887.87
889.18
890.46
891.86
893.18
894.47
895.89
897.2
898.5
899.95
901.23
902.56
904.02
905.29
906.66
908.09
909.37
910.79
912.17
913.48
914.96
916.26
917.64
919.09
920.38
921.84
923.2
924.55
926.04
927.33
928.78
930.17
931.52
933.03
934.32
935.77
937.17
938.53
940.04
941.34
942.82
944.2
945.58
947.08
948.39
949.91
951.25
952.69
954.14
955.49
957.03
958.33
959.84
961.22
962.64
964.12
965.46
967.02
968.32
969.84
971.22
972.65
974.13
975.49
977.04
978.35
979.89
981.25
982.72
984.17
985.56
987.09
988.42
990
991.31
992.84
994.22
995.68
997.15
998.54
1000.1
1001.4
1003
1004.3
1005.8
1007.2
1008.7
1010.2
1011.5
1013.1
1014.4
1016
1017.3
1018.8
1020.2
1021.7
1023.1
1024.5
1026.1
1027.4
1028.9
1030.2
1031.6
1033.1
1034.4
1035.9
1037.2
1038.6
1040
1041.2
1042.3
1043.3
1044.1
1044.2
892.44
892.09
890.62
889.15
887.48
886.09
884.33
882.97
881.23
879.71
878.16
876.47
875.07
873.3
871.87
870.2
868.58
867.11
865.35
863.93
862.21
860.6
859.11
857.34
855.89
854.2
852.54
851.07
849.29
847.76
846.15
844.43
842.99
841.23
839.61
838.09
836.34
834.85
833.19
831.56
830.08
828.37
826.97
825.29
823.89
822.29
820.97
819.42
818.14
816.84
815.49
814.31
813.22
812.19
811.22
810.32
809.54
808.99
808.3
807.97
807.53
807.33
807.28
807.32
807.48
807.82
808.17
808.56
809.14
809.66
810.28
811.04
811.67
812.4
813.22
814.08
814.92
815.73
816.59
817.48
818.41
819.35
820.31
821.28
822.27
823.27
824.27
825.29
826.31
827.35
828.39
829.45
830.53
831.61
832.72
833.85
835
836.1
837.19
838.3
839.42
840.57
841.75
842.97
844.12
845.26
846.41
847.61
848.86
850.08
851.24
852.43
853.66
854.96
856.16
857.35
858.59
859.9
861.15
862.35
863.62
864.97
866.19
867.42
868.74
870.08
871.3
872.58
873.97
875.21
876.48
877.85
879.16
880.42
881.79
883.13
884.39
885.77
887.13
888.39
889.78
891.14
892.42
893.83
895.17
896.47
897.92
899.22
900.56
902.02
903.29
904.67
906.1
907.39
908.83
910.19
911.53
913.02
914.3
915.71
917.14
918.45
919.95
921.26
922.66
924.11
925.43
926.93
928.25
929.66
931.12
932.44
933.97
935.28
936.71
938.15
939.5
941.03
942.33
943.81
945.2
946.6
948.1
949.42
950.97
952.29
953.76
955.18
956.57
958.08
959.41
960.97
962.29
963.78
965.19
966.6
968.11
969.45
971.02
972.33
973.86
975.24
976.69
978.16
979.54
981.08
982.42
984
985.31
986.84
988.23
989.69
991.16
992.55
994.09
995.43
997.02
998.33
999.88
1001.3
1002.7
1004.2
1005.6
1007.1
1008.5
1010.1
1011.4
1013
1014.3
1015.8
1017.2
1018.6
1020.1
1021.5
1023.1
1024.4
1025.9
1027.2
1028.7
1030.1
1031.5
1033
1034.3
1035.7
1037.1
1038.3
1039.7
1041
1041.9
1042.4
1042.7
892.1
891.37
890.14
888.48
887.09
885.32
883.96
882.22
880.68
879.14
877.43
876.05
874.27
872.78
871.17
869.48
868.06
866.28
864.77
863.16
861.44
860.03
858.24
856.65
855.11
853.34
851.84
850.17
848.45
847
845.22
843.55
842.05
840.26
838.63
837.09
835.3
833.72
832.12
830.37
828.86
827.18
825.52
824.05
822.33
820.9
819.27
817.88
816.33
815.06
813.63
812.34
811.19
810.12
809.09
808.14
807.25
806.49
806.01
805.39
805.11
804.91
804.78
804.84
805.04
805.22
805.56
806.09
806.51
807.16
807.77
808.41
809.18
809.99
810.7
811.49
812.35
813.24
814.16
815.09
816.03
816.96
817.9
818.87
819.85
820.85
821.86
822.9
823.95
825.01
826.06
827.11
828.17
829.24
830.31
831.41
832.52
833.65
834.82
836
837.12
838.24
839.38
840.54
841.74
842.99
844.15
845.3
846.49
847.72
849.01
850.18
851.37
852.6
853.9
855.14
856.34
857.59
858.92
860.16
861.38
862.67
864.03
865.25
866.5
867.86
869.15
870.4
871.73
873.09
874.33
875.66
877.05
878.3
879.62
881.04
882.29
883.63
885.05
886.31
887.67
889.08
890.35
891.74
893.13
894.42
895.85
897.19
898.52
900
901.28
902.65
904.1
905.39
906.84
908.2
909.55
911.04
912.33
913.76
915.17
916.51
918.02
919.31
920.75
922.17
923.51
925.03
926.33
927.79
929.19
930.57
932.07
933.38
934.89
936.24
937.67
939.13
940.48
942.02
943.33
944.82
946.21
947.63
949.12
950.47
952.02
953.33
954.84
956.23
957.67
959.14
960.51
962.06
963.38
964.93
966.28
967.77
969.2
970.62
972.12
973.49
975.05
976.37
977.94
979.28
980.79
982.21
983.65
985.14
986.53
988.08
989.42
991.01
992.33
993.87
995.25
996.74
998.18
999.62
1001.1
1002.5
1004.1
1005.4
1007
1008.3
1009.9
1011.2
1012.7
1014.2
1015.6
1017.1
1018.5
1020
1021.3
1022.9
1024.2
1025.7
1027.1
1028.5
1030
1031.3
1032.8
1034.2
1035.5
1036.9
1038.2
1039.3
1040.3
1041.1
1041.2
891.44
891.07
889.53
888.11
886.36
885.02
883.24
881.73
880.16
878.46
877.06
875.27
873.79
872.17
870.47
869.05
867.26
865.72
864.14
862.39
860.96
859.21
857.54
856.06
854.26
852.67
851.11
849.31
847.75
846.13
844.34
842.77
841.13
839.34
837.75
836.12
834.31
832.69
831.09
829.28
827.64
826.07
824.27
822.66
821.09
819.34
817.86
816.22
814.72
813.22
811.85
810.4
809.18
808.04
806.9
805.88
805.01
804.16
803.43
803.02
802.5
802.27
802.19
802.21
802.33
802.6
803.05
803.4
804.03
804.51
805.19
805.91
806.56
807.33
808.17
809.04
809.85
810.69
811.57
812.48
813.41
814.37
815.34
816.32
817.31
818.32
819.33
820.36
821.39
822.44
823.5
824.58
825.68
826.79
827.92
829.05
830.14
831.24
832.36
833.49
834.66
835.86
837.06
838.2
839.34
840.52
841.75
843.01
844.18
845.36
846.58
847.85
849.11
850.29
851.52
852.82
854.1
855.31
856.56
857.9
859.16
860.39
861.7
863.06
864.29
865.57
866.96
868.22
869.49
870.87
872.18
873.45
874.83
876.17
877.44
878.84
880.18
881.47
882.89
884.21
885.53
886.98
888.26
889.62
891.06
892.34
893.74
895.14
896.45
897.92
899.24
900.61
902.07
903.37
904.81
906.19
907.54
909.04
910.34
911.78
913.18
914.54
916.04
917.35
918.81
920.2
921.59
923.08
924.4
925.9
927.25
928.68
930.14
931.49
933.03
934.34
935.83
937.22
938.64
940.12
941.47
943.02
944.34
945.85
947.23
948.67
950.15
951.52
953.06
954.39
955.95
957.29
958.79
960.21
961.64
963.13
964.51
966.06
967.4
968.97
970.3
971.82
973.23
974.69
976.16
977.57
979.1
980.46
982.04
983.37
984.94
986.29
987.81
989.22
990.7
992.17
993.59
995.11
996.48
998.06
999.39
1001
1002.3
1003.9
1005.2
1006.7
1008.2
1009.6
1011.1
1012.5
1014.1
1015.4
1017
1018.3
1019.9
1021.2
1022.7
1024.1
1025.5
1027
1028.3
1029.8
1031.2
1032.6
1034
1035.3
1036.6
1037.9
1038.9
1039.4
1039.7
891.14
890.42
889.15
887.48
886.08
884.3
882.88
881.19
879.56
878.1
876.32
874.9
873.19
871.53
870.08
868.28
866.78
865.15
863.41
861.99
860.21
858.53
857.06
855.25
853.62
852.09
850.27
848.65
847.09
845.27
843.61
842.06
840.23
838.51
836.98
835.18
833.39
831.77
830.1
828.27
826.55
824.98
823.17
821.38
819.77
818.11
816.32
814.75
813.14
811.49
810.08
808.51
807.18
805.94
804.65
803.53
802.54
801.72
801.06
800.36
800.04
799.68
799.52
799.54
799.71
800.04
800.32
800.82
801.3
801.98
802.52
803.25
804.04
804.75
805.52
806.36
807.24
808.15
809.07
810
810.91
811.85
812.81
813.79
814.78
815.79
816.82
817.87
818.93
820.01
821.06
822.13
823.2
824.28
825.37
826.48
827.61
828.77
829.95
831.1
832.22
833.36
834.53
835.74
836.99
838.15
839.32
840.51
841.76
843.04
844.22
845.42
846.68
848
849.21
850.43
851.71
853.05
854.26
855.52
856.86
858.15
859.39
860.71
862.07
863.31
864.62
866.02
867.27
868.58
870
871.26
872.57
874.01
875.27
876.6
878.04
879.31
880.67
882.09
883.38
884.78
886.16
887.48
888.93
890.25
891.61
893.07
894.37
895.8
897.19
898.53
900.02
901.32
902.75
904.16
905.51
907.02
908.32
909.77
911.18
912.55
914.05
915.37
916.85
918.23
919.63
921.11
922.45
923.99
925.31
926.78
928.19
929.59
931.09
932.43
933.98
935.31
936.79
938.21
939.62
941.12
942.48
944.03
945.36
946.89
948.26
949.74
951.18
952.6
954.11
955.47
957.04
958.37
959.93
961.29
962.79
964.21
965.66
967.15
968.55
970.09
971.45
973.03
974.36
975.93
977.29
978.82
980.23
981.71
983.18
984.6
986.12
987.51
989.07
990.43
992.02
993.35
994.93
996.29
997.82
999.23
1000.7
1002.2
1003.6
1005.1
1006.5
1008.1
1009.4
1011
1012.4
1013.9
1015.3
1016.8
1018.2
1019.6
1021.1
1022.5
1024
1025.3
1026.9
1028.2
1029.6
1031.1
1032.4
1033.8
1035.1
1036.3
1037.3
1038
1038.2
890.66
890.13
888.69
887.15
885.44
884.05
882.26
880.78
879.16
877.45
876.05
874.25
872.71
871.13
869.37
867.95
866.19
864.51
863.06
861.24
859.63
858.09
856.28
854.69
853.11
851.29
849.68
848.09
846.26
844.59
843.05
841.21
839.45
837.86
836.13
834.29
832.57
830.98
829.16
827.31
825.57
823.93
822.13
820.27
818.5
816.84
815.1
813.27
811.57
810.01
808.26
806.73
805.21
803.84
802.45
801.28
800.22
799.26
798.43
797.87
797.32
797.08
796.94
796.94
797.07
797.27
797.63
798.13
798.61
799.23
799.93
800.55
801.3
802.13
802.95
803.73
804.57
805.45
806.36
807.3
808.25
809.22
810.2
811.19
812.19
813.2
814.22
815.25
816.3
817.35
818.41
819.49
820.59
821.71
822.85
824.01
825.12
826.24
827.36
828.51
829.69
830.91
832.1
833.25
834.42
835.64
836.9
838.12
839.3
840.51
841.79
843.07
844.27
845.5
846.8
848.1
849.32
850.59
851.94
853.2
854.45
855.79
857.12
858.37
859.7
861.07
862.33
863.65
865.05
866.31
867.65
869.06
870.33
871.69
873.1
874.38
875.77
877.15
878.46
879.89
881.23
882.57
884.04
885.33
886.74
888.15
889.47
890.95
892.27
893.66
895.11
896.43
897.92
899.26
900.66
902.12
903.46
904.97
906.29
907.73
909.16
910.53
912.05
913.37
914.86
916.24
917.66
919.13
920.49
922.03
923.35
924.85
926.24
927.67
929.15
930.52
932.06
933.39
934.93
936.29
937.77
939.2
940.63
942.13
943.5
945.05
946.39
947.96
949.31
950.82
952.23
953.69
955.17
956.58
958.11
959.48
961.05
962.39
963.97
965.32
966.86
968.25
969.75
971.2
972.65
974.15
975.56
977.1
978.48
980.06
981.41
983
984.34
985.91
987.28
988.82
990.23
991.73
993.19
994.64
996.15
997.56
999.1
1000.5
1002.1
1003.4
1005
1006.3
1007.9
1009.3
1010.8
1012.2
1013.7
1015.2
1016.6
1018.1
1019.5
1021
1022.3
1023.9
1025.2
1026.7
1028.1
1029.4
1030.9
1032.2
1033.5
1034.8
1035.8
1036.4
1036.6
890.27
889.77
888.24
886.76
885.15
883.45
882.05
880.25
878.74
877.14
875.39
874.01
872.21
870.58
869.09
867.28
865.75
864.13
862.35
860.87
859.16
857.39
855.91
854.16
852.38
850.86
849.14
847.33
845.72
844.09
842.24
840.51
838.94
837.14
835.29
833.56
831.93
830.13
828.25
826.44
824.71
823.02
821.14
819.25
817.39
815.6
813.86
812.07
810.19
808.35
806.64
805.03
803.29
801.81
800.31
799.08
797.87
796.82
796
795.21
794.66
794.3
794.16
794.15
794.25
794.49
794.95
795.33
795.94
796.46
797.17
797.88
798.57
799.36
800.2
801.08
801.94
802.79
803.68
804.6
805.54
806.5
807.48
808.47
809.48
810.49
811.53
812.57
813.64
814.71
815.81
816.93
818.04
819.13
820.23
821.34
822.46
823.62
824.8
826.01
827.16
828.31
829.48
830.7
831.96
833.15
834.33
835.55
836.82
838.09
839.29
840.52
841.82
843.11
844.33
845.6
846.95
848.2
849.46
850.79
852.12
853.37
854.7
856.07
857.33
858.66
860.06
861.33
862.67
864.07
865.35
866.71
868.11
869.4
870.8
872.17
873.49
874.94
876.26
877.62
879.07
880.37
881.8
883.19
884.53
886.02
887.33
888.75
890.16
891.51
893.02
894.33
895.77
897.19
898.56
900.06
901.38
902.87
904.25
905.67
907.14
908.49
910.03
911.35
912.84
914.24
915.67
917.14
918.51
920.05
921.38
922.91
924.28
925.74
927.19
928.6
930.11
931.48
933.03
934.37
935.91
937.28
938.78
940.21
941.66
943.15
944.55
946.09
947.45
949.03
950.37
951.93
953.3
954.82
956.24
957.72
959.19
960.63
962.14
963.54
965.09
966.46
968.05
969.4
970.99
972.34
973.91
975.29
976.82
978.24
979.74
981.2
982.67
984.16
985.59
987.12
988.52
990.09
991.46
993.05
994.4
996.01
997.35
998.93
1000.3
1001.9
1003.3
1004.8
1006.2
1007.7
1009.2
1010.6
1012.1
1013.5
1015.1
1016.4
1018
1019.3
1020.8
1022.2
1023.7
1025.1
1026.5
1028
1029.3
1030.7
1032.1
1033.2
1034.2
1035
1035.2
890.12
889.32
888.08
886.3
884.88
883.17
881.51
880.07
878.26
876.76
875.14
873.38
871.98
870.19
868.52
867.06
865.23
863.63
862.09
860.26
858.68
857.1
855.26
853.64
852.08
850.23
848.53
847.01
845.17
843.36
841.74
840.08
838.21
836.4
834.73
833.05
831.17
829.3
827.5
825.76
824.02
822.13
820.21
818.3
816.41
814.54
812.68
810.83
808.99
807.07
805.15
803.26
801.47
799.85
798.21
796.76
795.4
794.27
793.29
792.48
792
791.5
791.32
791.3
791.41
791.7
792.12
792.52
793.12
793.68
794.34
795.1
795.83
796.57
797.39
798.26
799.15
800.07
800.98
801.89
802.82
803.78
804.75
805.75
806.76
807.79
808.84
809.9
810.98
812.05
813.13
814.2
815.29
816.4
817.52
818.67
819.84
821.03
822.17
823.31
824.48
825.68
826.93
828.13
829.31
830.52
831.77
833.05
834.25
835.48
836.76
838.07
839.29
840.54
841.87
843.16
844.41
845.72
847.08
848.33
849.64
851.03
852.29
853.6
855.01
856.29
857.61
859.03
860.31
861.67
863.08
864.37
865.76
867.15
868.47
869.91
871.25
872.61
874.06
875.37
876.8
878.19
879.54
881.03
882.34
883.77
885.18
886.54
888.04
889.36
890.82
892.22
893.61
895.1
896.44
897.96
899.3
900.76
902.19
903.58
905.09
906.44
907.98
909.32
910.81
912.22
913.65
915.14
916.52
918.06
919.4
920.94
922.3
923.8
925.22
926.67
928.15
929.55
931.09
932.45
934.02
935.37
936.92
938.3
939.81
941.24
942.71
944.18
945.62
947.13
948.53
950.09
951.46
953.04
954.39
955.98
957.34
958.9
960.28
961.82
963.24
964.74
966.2
967.67
969.16
970.6
972.13
973.54
975.1
976.49
978.07
979.43
981.03
982.39
984
985.34
986.93
988.3
989.87
991.27
992.8
994.23
995.74
997.2
998.68
1000.2
1001.6
1003.1
1004.6
1006.1
1007.5
1009.1
1010.4
1012
1013.3
1014.9
1016.3
1017.8
1019.2
1020.6
1022.1
1023.5
1025
1026.3
1027.8
1029.2
1030.4
1031.7
1032.8
1033.4
1033.6
889.89
889.16
887.76
886.14
884.42
883.03
881.22
879.65
878.1
876.31
874.86
873.16
871.42
870.01
868.2
866.53
865.05
863.22
861.59
860.07
858.23
856.57
855.05
853.21
851.48
849.98
848.16
846.34
844.73
843.08
841.2
839.4
837.75
836.06
834.17
832.3
830.51
828.79
827.04
825.13
823.2
821.28
819.37
817.47
815.56
813.64
811.7
809.73
807.74
805.75
803.74
801.76
799.83
797.99
796.15
794.44
793.06
791.7
790.6
789.75
789.13
788.66
788.42
788.39
788.52
788.84
789.2
789.65
790.22
790.84
791.46
792.21
793.01
793.74
794.53
795.39
796.28
797.19
798.12
799.07
800.03
801
801.98
802.98
804
805.02
806.06
807.11
808.16
809.23
810.31
811.4
812.51
813.64
814.8
815.99
817.13
818.26
819.42
820.6
821.82
823.06
824.23
825.42
826.65
827.93
829.16
830.37
831.62
832.94
834.19
835.42
836.72
838.06
839.3
840.58
841.95
843.23
844.51
845.88
847.19
848.48
849.87
851.2
852.5
853.91
855.23
856.55
858
859.29
860.65
862.08
863.39
864.8
866.19
867.53
869.01
870.32
871.73
873.15
874.5
875.99
877.31
878.73
880.17
881.52
883.03
884.36
885.82
887.22
888.62
890.11
891.46
892.98
894.32
895.79
897.22
898.63
900.12
901.49
903.03
904.38
905.9
907.28
908.75
910.2
911.62
913.13
914.51
916.06
917.41
918.96
920.32
921.84
923.25
924.73
926.19
927.63
929.14
930.54
932.09
933.46
935.03
936.39
937.97
939.33
940.88
942.28
943.8
945.23
946.72
948.19
949.65
951.16
952.59
954.12
955.53
957.09
958.48
960.06
961.43
963.03
964.38
965.99
967.35
968.93
970.31
971.88
973.28
974.82
976.25
977.77
979.22
980.73
982.2
983.68
985.17
986.63
988.15
989.59
991.13
992.55
994.11
995.5
997.08
998.46
1000.1
1001.4
1003
1004.4
1006
1007.3
1008.9
1010.3
1011.8
1013.2
1014.7
1016.2
1017.6
1019.1
1020.5
1022
1023.3
1024.8
1026.2
1027.6
1029
1030.2
1031.2
1032
1032.2
889.61
889.08
887.46
886.05
884.23
882.69
881.11
879.33
877.89
876.16
874.44
873.02
871.2
869.56
868.06
866.23
864.63
863.08
861.25
859.64
858.08
856.23
854.57
853.04
851.19
849.42
847.88
846.12
844.26
842.55
840.97
839.13
837.25
835.45
833.76
832.04
830.13
828.22
826.32
824.46
822.61
820.76
818.87
816.96
815
813
810.95
808.86
806.74
804.6
802.45
800.32
798.21
796.14
794.13
792.23
790.51
789.12
787.9
786.94
786.18
785.7
785.44
785.4
785.54
785.85
786.22
786.68
787.25
787.89
788.51
789.25
790.05
790.8
791.6
792.45
793.33
794.24
795.18
796.13
797.09
798.07
799.06
800.06
801.08
802.11
803.15
804.2
805.27
806.34
807.43
808.54
809.67
810.83
812.01
813.15
814.29
815.45
816.63
817.86
819.09
820.27
821.46
822.71
824
825.21
826.43
827.7
829.02
830.26
831.51
832.83
834.14
835.39
836.71
838.07
839.33
840.65
842.04
843.32
844.65
846.06
847.34
848.7
850.1
851.4
852.79
854.17
855.5
856.94
858.27
859.64
861.09
862.41
863.85
865.23
866.6
868.07
869.4
870.86
872.24
873.64
875.11
876.46
877.96
879.31
880.75
882.19
883.57
885.08
886.43
887.95
889.31
890.78
892.21
893.63
895.13
896.5
898.05
899.4
900.93
902.31
903.8
905.23
906.69
908.17
909.58
911.11
912.49
914.05
915.41
916.98
918.34
919.87
921.28
922.78
924.23
925.7
927.18
928.62
930.14
931.55
933.1
934.49
936.06
937.44
939.03
940.39
941.99
943.35
944.93
946.31
947.87
949.28
950.82
952.25
953.77
955.22
956.72
958.2
959.68
961.18
962.64
964.16
965.6
967.14
968.57
970.12
971.53
973.1
974.5
976.08
977.47
979.07
980.45
982.05
983.42
985.03
986.4
988.01
989.37
990.99
992.35
993.96
995.32
996.92
998.3
999.88
1001.3
1002.8
1004.2
1005.8
1007.2
1008.7
1010.2
1011.6
1013.1
1014.5
1016.1
1017.4
1019
1020.3
1021.9
1023.2
1024.6
1026.1
1027.4
1028.7
1029.8
1030.4
1030.7
889.49
889.04
887.34
885.93
884.17
882.48
881.04
879.21
877.62
876.08
874.26
872.74
871.11
869.31
867.82
866.13
864.34
862.85
861.13
859.33
857.81
856.12
854.28
852.68
851.07
849.21
847.46
845.91
844.12
842.25
840.5
838.88
837.09
835.19
833.32
831.53
829.79
828.02
826.09
824.15
822.19
820.23
818.26
816.27
814.26
812.23
810.19
808.12
806.02
803.7
801.4
799.18
796.85
794.42
792.17
790.05
788.08
786.35
785.03
783.93
783.13
782.58
782.34
782.31
782.44
782.74
783.15
783.6
784.19
784.81
785.45
786.2
787
787.74
788.55
789.4
790.3
791.21
792.15
793.1
794.06
795.04
796.04
797.05
798.08
799.11
800.16
801.22
802.29
803.38
804.48
805.61
806.76
807.93
809.1
810.24
811.4
812.58
813.8
815.05
816.23
817.43
818.67
819.97
821.2
822.42
823.69
825.03
826.26
827.53
828.86
830.17
831.43
832.77
834.12
835.39
836.74
838.11
839.4
840.76
842.14
843.45
844.85
846.21
847.55
849
850.31
851.69
853.12
854.44
855.89
857.25
858.63
860.09
861.43
862.9
864.27
865.68
867.14
868.5
870.01
871.35
872.81
874.23
875.63
877.12
878.48
880.02
881.36
882.86
884.26
885.71
887.18
888.58
890.1
891.48
893.03
894.38
895.92
897.31
898.81
900.24
901.71
903.19
904.62
906.14
907.54
909.09
910.47
912.04
913.4
914.98
916.35
917.9
919.3
920.83
922.26
923.77
925.23
926.71
928.19
929.65
931.16
932.61
934.14
935.56
937.12
938.53
940.09
941.49
943.07
944.46
946.05
947.43
949.04
950.41
952.02
953.39
955
956.36
957.97
959.35
960.95
962.33
963.92
965.32
966.9
968.3
969.88
971.29
972.86
974.28
975.84
977.26
978.82
980.25
981.8
983.24
984.78
986.23
987.76
989.22
990.74
992.21
993.72
995.2
996.7
998.19
999.67
1001.2
1002.6
1004.2
1005.6
1007.1
1008.5
1010.1
1011.5
1013.1
1014.4
1016
1017.3
1018.9
1020.2
1021.7
1023.1
1024.5
1026
1027.2
1028.2
1029
1029.2
889.52
889.05
887.35
885.92
884.16
882.44
881.01
879.19
877.52
876.04
874.21
872.59
871.07
869.23
867.64
866.08
864.24
862.65
861.08
859.23
857.59
856.05
854.2
852.47
850.95
849.14
847.3
845.66
844.04
842.16
840.32
838.6
836.96
835.1
833.19
831.31
829.49
827.69
825.89
824.02
822.06
820.09
818.09
816.09
814.06
811.99
809.77
807.51
805.27
803.08
800.61
798.19
795.6
793.07
790.32
787.77
785.45
783.48
781.95
780.69
779.89
779.33
779.12
779.1
779.23
779.49
779.96
780.4
781.03
781.59
782.28
783.05
783.77
784.55
785.38
786.26
787.16
788.08
789.01
789.94
790.9
791.88
792.89
793.91
794.96
796.02
797.08
798.16
799.24
800.34
801.45
802.58
803.74
804.93
806.11
807.27
808.44
809.64
810.89
812.13
813.33
814.55
815.83
817.12
818.34
819.61
820.94
822.21
823.48
824.81
826.14
827.41
828.75
830.12
831.4
832.76
834.13
835.43
836.82
838.19
839.52
840.95
842.28
843.65
845.09
846.42
847.84
849.23
850.6
852.06
853.4
854.85
856.24
857.64
859.11
860.47
861.97
863.33
864.78
866.21
867.62
869.11
870.48
872.01
873.36
874.86
876.27
877.72
879.19
880.6
882.12
883.5
885.05
886.41
887.96
889.34
890.86
892.28
893.77
895.23
896.69
898.18
899.62
901.14
902.55
904.1
905.5
907.07
908.45
910.03
911.4
912.99
914.36
915.93
917.33
918.89
920.3
921.84
923.27
924.8
926.25
927.77
929.23
930.74
932.22
933.71
935.2
936.69
938.19
939.67
941.18
942.65
944.17
945.63
947.16
948.62
950.15
951.61
953.15
954.6
956.14
957.59
959.14
960.58
962.13
963.57
965.13
966.57
968.13
969.56
971.13
972.56
974.12
975.56
977.12
978.55
980.12
981.55
983.12
984.55
986.12
987.54
989.11
990.54
992.11
993.53
995.11
996.52
998.1
999.51
1001.1
1002.5
1004.1
1005.5
1007.1
1008.4
1010
1011.4
1013
1014.3
1015.9
1017.2
1018.7
1020.2
1021.5
1023.1
1024.3
1025.7
1026.8
1027.4
1027.7
889.73
889.12
887.51
886.05
884.21
882.56
881.06
879.22
877.58
876.06
874.23
872.61
871.07
869.23
867.63
866.07
864.24
862.62
861.07
859.22
857.56
856.04
854.18
852.44
850.91
849.13
847.28
845.62
844.03
842.15
840.3
838.58
836.93
835.1
833.19
831.3
829.47
827.66
825.85
824
822.04
820.06
818.06
816.04
813.98
811.78
809.53
807.29
805.09
802.61
800.15
797.46
794.73
791.81
788.71
785.55
782.8
780.42
778.57
777.27
776.37
775.89
775.63
775.63
775.83
776.15
776.53
777.08
777.61
778.26
778.98
779.66
780.43
781.25
782.11
782.98
783.84
784.74
785.66
786.62
787.59
788.59
789.61
790.64
791.7
792.77
793.87
794.99
796.1
797.21
798.33
799.47
800.63
801.83
803.05
804.23
805.42
806.64
807.91
809.15
810.37
811.62
812.94
814.2
815.46
816.77
818.1
819.37
820.68
822.05
823.34
824.67
826.06
827.36
828.71
830.11
831.42
832.81
834.2
835.54
836.99
838.32
839.71
841.14
842.49
843.96
845.31
846.72
848.16
849.53
851.03
852.38
853.84
855.25
856.67
858.15
859.53
861.05
862.41
863.92
865.31
866.78
868.23
869.66
871.15
872.55
874.08
875.46
877.02
878.39
879.93
881.33
882.84
884.27
885.76
887.23
888.69
890.19
891.63
893.15
894.58
896.12
897.54
899.1
900.5
902.07
903.46
905.05
906.43
908.02
909.4
911
912.38
913.98
915.36
916.95
918.34
919.93
921.33
922.91
924.32
925.9
927.31
928.89
930.31
931.88
933.3
934.88
936.3
937.88
939.3
940.87
942.3
943.88
945.3
946.88
948.3
949.89
951.3
952.89
954.31
955.9
957.31
958.91
960.32
961.92
963.32
964.93
966.33
967.95
969.34
970.96
972.34
973.97
975.35
976.98
978.36
979.99
981.36
983
984.37
986.01
987.38
989.01
990.38
992.02
993.39
995.02
996.39
998.02
999.38
1001
1002.4
1004
1005.4
1007
1008.3
1009.9
1011.3
1012.8
1014.2
1015.7
1017.2
1018.6
1020.1
1021.4
1023
1024.2
1025.3
1026.1
1026.2
890.07
889.25
887.95
886.17
884.4
882.93
881.15
879.36
877.87
876.14
874.34
872.83
871.13
869.32
867.81
866.12
864.31
862.78
861.11
859.29
857.71
856.09
854.24
852.58
851.04
849.18
847.39
845.82
844.09
842.22
840.44
838.8
837.07
835.17
833.29
831.48
829.72
827.96
826.06
824.11
822.15
820.17
818.18
816.16
814.12
812.05
809.81
807.45
805.17
802.68
800.12
797.27
794.25
791
787.33
783.42
779.91
777.01
774.88
773.46
772.59
772.15
771.99
772.03
772.21
772.52
773.01
773.48
774.11
774.72
775.41
776.18
776.97
777.75
778.58
779.45
780.36
781.29
782.25
783.22
784.22
785.23
786.26
787.3
788.36
789.44
790.54
791.66
792.81
793.99
795.14
796.29
797.46
798.66
799.9
801.13
802.34
803.57
804.85
806.13
807.37
808.65
809.99
811.26
812.54
813.89
815.21
816.5
817.87
819.21
820.53
821.93
823.27
824.61
826.05
827.37
828.76
830.17
831.51
832.97
834.32
835.73
837.17
838.53
840.02
841.37
842.82
844.24
845.65
847.13
848.5
850.02
851.38
852.87
854.29
855.74
857.2
858.62
860.13
861.53
863.07
864.45
866
867.37
868.9
870.31
871.82
873.26
874.75
876.22
877.69
879.19
880.63
882.16
883.59
885.13
886.55
888.11
889.52
891.09
892.49
894.07
895.47
897.06
898.45
900.05
901.44
903.04
904.43
906.03
907.42
909.02
910.41
912.02
913.41
915.02
916.41
918.02
919.41
921.02
922.41
924.03
925.42
927.04
928.43
930.04
931.44
933.05
934.45
936.06
937.46
939.07
940.48
942.08
943.5
945.09
946.51
948.1
949.53
951.12
952.55
954.13
955.58
957.14
958.6
960.15
961.62
963.17
964.65
966.18
967.67
969.19
970.7
972.2
973.73
975.22
976.75
978.23
979.78
981.24
982.81
984.26
985.83
987.27
988.85
990.28
991.88
993.29
994.89
996.3
997.91
999.3
1000.9
1002.3
1003.9
1005.3
1006.9
1008.3
1009.8
1011.2
1012.7
1014.2
1015.6
1017.1
1018.5
1020.1
1021.3
1022.7
1023.9
1024.6
1024.9
890.27
889.76
888.21
886.5
885.01
883.17
881.38
879.86
878.13
876.3
874.72
873.1
871.26
869.64
868.08
866.23
864.59
863.06
861.22
859.54
858.04
856.19
854.46
852.97
851.16
849.35
847.77
846.09
844.22
842.48
840.89
839.11
837.22
835.41
833.72
832.02
830.12
828.2
826.29
824.4
822.51
820.6
818.64
816.63
814.56
812.44
810.29
808.13
805.74
803.24
800.56
797.66
794.41
790.72
786.42
781.31
776.55
772.88
770.57
769.25
768.46
768.1
768
768.09
768.32
768.68
769.18
769.69
770.31
771
771.68
772.43
773.24
774.09
774.95
775.82
776.73
777.67
778.64
779.63
780.65
781.68
782.74
783.83
784.94
786.06
787.18
788.3
789.45
790.62
791.82
793.05
794.24
795.45
796.69
797.98
799.22
800.46
801.75
803.08
804.34
805.63
807
808.29
809.6
811
812.3
813.64
815.05
816.36
817.74
819.14
820.48
821.91
823.28
824.66
826.11
827.46
828.92
830.3
831.71
833.17
834.55
836.05
837.41
838.89
840.3
841.74
843.2
844.62
846.12
847.51
849.05
850.43
851.96
853.35
854.87
856.29
857.78
859.24
860.71
862.2
863.65
865.16
866.6
868.13
869.56
871.11
872.52
874.08
875.49
877.07
878.47
880.05
881.45
883.04
884.44
886.03
887.43
889.03
890.43
892.03
893.43
895.03
896.43
898.03
899.43
901.04
902.44
904.05
905.45
907.05
908.46
910.06
911.47
913.08
914.49
916.09
917.51
919.1
920.54
922.12
923.56
925.14
926.59
928.15
929.63
931.17
932.66
934.19
935.7
937.21
938.73
940.23
941.77
943.25
944.81
946.27
947.86
949.3
950.9
952.32
953.94
955.35
956.99
958.38
960.02
961.41
963.04
964.44
966.06
967.47
969.08
970.5
972.1
973.54
975.12
976.58
978.14
979.61
981.16
982.65
984.18
985.69
987.2
988.73
990.21
991.76
993.23
994.79
996.24
997.81
999.25
1000.8
1002.3
1003.8
1005.2
1006.8
1008.2
1009.7
1011.2
1012.7
1014.2
1015.6
1017.1
1018.4
1020
1021.2
1022.4
1023.2
1023.4
890.91
890.23
888.88
887.15
885.32
883.68
882.07
880.21
878.46
876.93
875.15
873.32
871.74
870.1
868.26
866.63
865.08
863.23
861.57
860.05
858.21
856.51
855.02
853.18
851.42
849.92
848.15
846.31
844.69
843.07
841.21
839.41
837.79
836.08
834.2
832.34
830.58
828.88
827.07
825.15
823.22
821.28
819.34
817.37
815.37
813.33
811.25
809.12
806.78
804.31
801.67
798.74
795.38
791.41
786.49
779.34
772.11
767.66
765.63
764.49
763.9
763.63
763.63
763.82
764.15
764.54
765.08
765.63
766.29
767
767.71
768.49
769.33
770.2
771.1
772.02
772.96
773.93
774.93
775.97
777.02
778.08
779.16
780.26
781.38
782.51
783.67
784.87
786.08
787.26
788.46
789.7
790.98
792.22
793.46
794.75
796.07
797.34
798.63
800
801.29
802.61
804.01
805.31
806.66
808.07
809.39
810.78
812.18
813.53
814.98
816.33
817.74
819.17
820.54
822.03
823.38
824.84
826.26
827.68
829.15
830.54
832.06
833.44
834.95
836.35
837.83
839.27
840.73
842.21
843.65
845.16
846.58
848.11
849.52
851.08
852.48
854.04
855.44
857.02
858.41
859.99
861.39
862.96
864.37
865.94
867.36
868.93
870.35
871.92
873.35
874.92
876.35
877.93
879.35
880.94
882.36
883.96
885.37
886.98
888.39
890
891.4
893.02
894.42
896.04
897.45
899.06
900.47
902.08
903.51
905.1
906.54
908.12
909.58
911.15
912.62
914.17
915.66
917.2
918.71
920.22
921.76
923.25
924.82
926.28
927.88
929.31
930.93
932.35
933.99
935.39
937.03
938.43
940.06
941.48
943.09
944.52
946.12
947.58
949.15
950.63
952.18
953.69
955.2
956.74
958.23
959.8
961.27
962.86
964.3
965.92
967.33
968.98
970.37
972.02
973.41
975.05
976.46
978.08
979.5
981.11
982.55
984.13
985.59
987.15
988.64
990.18
991.68
993.19
994.72
996.21
997.75
999.22
1000.8
1002.2
1003.8
1005.2
1006.8
1008.2
1009.7
1011.2
1012.7
1014.1
1015.6
1017.1
1018.4
1019.9
1021.1
1021.8
1022.1
891.39
891.06
889.46
887.92
886.15
884.3
882.59
881.01
879.17
877.33
875.67
874.07
872.21
870.46
868.95
867.16
865.36
863.83
862.14
860.32
858.76
857.12
855.29
853.69
852.1
850.26
848.6
847.06
845.21
843.46
841.92
840.15
838.3
836.6
835.01
833.16
831.3
829.52
827.82
826.06
824.16
822.25
820.35
818.44
816.52
814.55
812.53
810.44
808.27
805.97
803.39
800.5
797.16
793.19
788.38
785.17
764.7
761.5
759.98
759.22
758.86
758.79
758.94
759.23
759.61
760.12
760.66
761.31
762.02
762.73
763.52
764.36
765.23
766.14
767.08
768.04
769.04
770.05
771.1
772.16
773.24
774.34
775.46
776.6
777.78
778.99
780.18
781.37
782.59
783.85
785.13
786.37
787.64
788.97
790.25
791.54
792.89
794.22
795.53
796.91
798.25
799.59
801.02
802.35
803.73
805.15
806.5
807.95
809.32
810.73
812.18
813.56
815.05
816.42
817.89
819.3
820.75
822.21
823.63
825.13
826.53
828.06
829.46
831
832.39
833.92
835.34
836.85
838.3
839.8
841.27
842.76
844.24
845.73
847.23
848.71
850.21
851.69
853.21
854.69
856.2
857.69
859.21
860.69
862.21
863.71
865.22
866.73
868.23
869.75
871.25
872.78
874.27
875.82
877.29
878.86
880.31
881.9
883.34
884.95
886.38
888
889.41
891.04
892.45
894.07
895.5
897.1
898.55
900.13
901.6
903.17
904.66
906.2
907.73
909.24
910.8
912.28
913.87
915.32
916.94
918.37
920.01
921.42
923.05
924.47
926.09
927.54
929.13
930.6
932.17
933.67
935.2
936.75
938.24
939.83
941.29
942.91
944.33
945.98
947.38
949.03
950.44
952.07
953.5
955.11
956.56
958.14
959.63
961.18
962.7
964.21
965.78
967.25
968.85
970.29
971.93
973.34
975
976.38
978.04
979.44
981.07
982.49
984.1
985.55
987.13
988.6
990.16
991.66
993.18
994.7
996.2
997.74
999.22
1000.8
1002.2
1003.8
1005.2
1006.8
1008.2
1009.7
1011.2
1012.7
1014.2
1015.6
1017.1
1018.4
1019.6
1020.4
1020.7
892.23
891.84
890.36
888.75
887.07
885.22
883.4
881.7
880.05
878.19
876.35
874.66
873.05
871.2
869.41
867.84
866.14
864.31
862.71
861.1
859.28
857.65
856.09
854.26
852.62
851.08
849.25
847.58
846.06
844.23
842.5
841
839.18
837.39
835.78
834.1
832.26
830.5
828.87
827.11
825.25
823.45
821.71
819.97
818.11
816.22
814.32
812.38
810.36
808.19
805.75
803
799.85
796.47
793.56
790.14
756.24
754.6
753.8
753.47
753.42
753.56
753.86
754.28
754.78
755.37
756.03
756.72
757.49
758.31
759.17
760.07
760.99
761.95
762.94
763.97
765.02
766.09
767.18
768.29
769.42
770.57
771.75
772.98
774.19
775.39
776.63
777.91
779.18
780.44
781.74
783.08
784.36
785.68
787.06
788.37
789.72
791.12
792.45
793.85
795.24
796.61
798.06
799.41
800.85
802.26
803.66
805.13
806.52
808.02
809.4
810.88
812.3
813.76
815.22
816.66
818.16
819.59
821.11
822.53
824.07
825.48
827.04
828.45
830.01
831.42
832.99
834.4
835.98
837.39
838.97
840.39
841.98
843.4
844.99
846.41
848.01
849.42
851.03
852.44
854.05
855.47
857.07
858.5
860.1
861.54
863.12
864.59
866.15
867.63
869.19
870.69
872.22
873.75
875.26
876.82
878.3
879.9
881.35
882.98
884.4
886.03
887.46
889.08
890.52
892.12
893.59
895.16
896.67
898.21
899.76
901.26
902.85
904.31
905.94
907.37
909.02
910.44
912.07
913.51
915.12
916.59
918.16
919.68
921.21
922.77
924.26
925.87
927.32
928.97
930.38
932.04
933.45
935.08
936.53
938.13
939.61
941.17
942.7
944.22
945.79
947.27
948.88
950.32
951.98
953.38
955.04
956.45
958.09
959.52
961.13
962.6
964.17
965.69
967.21
968.78
970.25
971.86
973.3
974.95
976.36
978.02
979.41
981.06
982.48
984.1
985.54
987.13
988.61
990.16
991.67
993.19
994.73
996.22
997.78
999.24
1000.8
1002.2
1003.8
1005.3
1006.8
1008.2
1009.8
1011.2
1012.7
1014.2
1015.6
1017.1
1018.2
1019.1
1019.3
893.2
892.82
891.48
889.91
888.12
886.27
884.46
882.74
881.03
879.17
877.31
875.55
873.9
872.13
870.28
868.56
867
865.19
863.41
861.86
860.15
858.36
856.82
855.15
853.37
851.84
850.16
848.39
846.88
845.17
843.42
841.9
840.17
838.43
836.89
835.16
833.41
831.84
830.14
828.39
826.78
825.12
823.38
821.75
820.1
818.37
816.66
814.9
813.03
810.98
808.73
806.23
803.59
801.02
797.91
749.43
748.16
747.59
747.41
747.47
747.7
748.08
748.54
749.12
749.73
750.44
751.21
752.02
752.87
753.75
754.69
755.66
756.66
757.7
758.76
759.86
760.99
762.12
763.27
764.43
765.62
766.85
768.1
769.33
770.58
771.87
773.17
774.45
775.76
777.12
778.42
779.77
781.15
782.48
783.89
785.26
786.63
788.07
789.43
790.87
792.28
793.68
795.15
796.54
798.04
799.42
800.91
802.33
803.8
805.26
806.72
808.21
809.65
811.16
812.6
814.13
815.56
817.11
818.54
820.1
821.53
823.09
824.52
826.09
827.53
829.1
830.54
832.12
833.57
835.13
836.6
838.16
839.63
841.18
842.68
844.21
845.73
847.25
848.79
850.29
851.86
853.33
854.94
856.38
858.01
859.44
861.06
862.51
864.11
865.58
867.16
868.66
870.21
871.75
873.26
874.85
876.32
877.95
879.39
881.03
882.46
884.09
885.55
887.15
888.65
890.2
891.75
893.26
894.86
896.33
897.98
899.4
901.05
902.49
904.11
905.59
907.17
908.69
910.22
911.8
913.29
914.92
916.36
918.02
919.44
921.08
922.53
924.14
925.64
927.19
928.75
930.25
931.86
933.31
934.98
936.39
938.05
939.47
941.1
942.57
944.15
945.67
947.2
948.77
950.26
951.88
953.32
955
956.39
958.05
959.48
961.1
962.56
964.15
965.66
967.2
968.76
970.25
971.86
973.3
974.96
976.36
978.03
979.43
981.08
982.51
984.12
985.59
987.16
988.67
990.19
991.74
993.23
994.81
996.26
997.87
999.28
1000.9
1002.3
1003.9
1005.3
1006.9
1008.3
1009.9
1011.3
1012.8
1014.2
1015.7
1017
1017.8
1018.1
0
0
0
0
0
0
885.87
884.06
882.18
880.31
878.49
876.74
875.03
873.17
871.33
869.6
867.99
866.18
864.39
862.79
861.13
859.34
857.76
856.13
854.36
852.83
851.16
849.45
847.98
846.22
844.6
843.08
841.33
839.81
838.17
836.52
835.04
833.34
831.83
830.23
828.68
827.18
825.63
824.17
822.64
821.17
819.62
818.04
816.37
814.56
812.63
810.61
808.09
742.84
741.52
740.92
740.74
740.8
741.06
741.44
741.92
742.5
743.17
743.88
744.65
745.48
746.36
747.29
748.25
749.25
750.27
751.33
752.41
753.51
754.65
755.81
757.02
758.21
759.42
760.65
761.93
763.2
764.46
765.77
767.11
768.4
769.74
771.12
772.44
773.83
775.21
776.57
778.02
779.38
780.8
782.22
783.62
785.1
786.48
787.98
789.38
790.86
792.3
793.76
795.24
796.69
798.19
799.64
801.16
802.6
804.14
805.58
807.12
808.57
810.12
811.57
813.13
814.59
816.15
817.61
819.17
820.64
822.19
823.69
825.22
826.74
828.26
829.8
831.3
832.88
834.35
835.96
837.41
839.03
840.47
842.09
843.55
845.14
846.63
848.2
849.73
851.26
852.84
854.32
855.95
857.4
859.04
860.49
862.11
863.58
865.17
866.7
868.23
869.82
871.31
872.94
874.39
876.04
877.49
879.11
880.6
882.18
883.72
885.25
886.85
888.33
889.99
891.42
893.07
894.52
896.14
897.64
899.2
900.77
902.28
903.91
905.36
907.03
908.46
910.1
911.57
913.16
914.7
916.23
917.83
919.3
920.97
922.39
924.05
925.49
927.12
928.61
930.18
931.73
933.24
934.86
936.32
937.99
939.4
941.06
942.5
944.12
945.61
947.18
948.73
950.24
951.86
953.31
954.98
956.39
958.06
959.48
961.11
962.58
964.16
965.69
967.21
968.81
970.27
971.92
973.34
975.02
976.42
978.07
979.5
981.12
982.6
984.17
985.69
987.21
988.78
990.25
991.87
993.3
994.95
996.34
998.01
999.37
1001
1002.4
1004
1005.4
1007
1008.4
1010
1011.4
1013
1014.3
1015.6
1016.4
1016.8
0
0
0
0
0
0
0
0
883.76
881.93
880.07
878.17
876.29
874.46
872.7
871
869.16
867.36
865.67
864.05
862.24
860.57
859.03
857.25
855.63
854.09
852.35
850.85
849.2
847.6
846.1
844.44
843.02
841.36
839.94
838.34
836.94
835.39
834.04
832.56
831.22
829.87
828.56
827.3
826.05
824.83
823.64
822.43
821.21
819.81
817.64
734.61
733.77
733.47
733.45
733.62
733.96
734.42
734.97
735.6
736.32
737.09
737.9
738.77
739.68
740.64
741.64
742.67
743.73
744.83
745.97
747.12
748.28
749.45
750.66
751.92
753.18
754.42
755.7
757.04
758.32
759.64
761.02
762.34
763.69
765.1
766.45
767.86
769.26
770.65
772.11
773.49
774.97
776.37
777.83
779.27
780.72
782.21
783.64
785.15
786.59
788.12
789.55
791.1
792.53
794.09
795.52
797.09
798.53
800.1
801.55
803.12
804.58
806.15
807.63
809.18
810.68
812.22
813.75
815.27
816.83
818.32
819.92
821.39
823.02
824.46
826.08
827.54
829.14
830.64
832.21
833.75
835.28
836.88
838.36
840.01
841.45
843.09
844.56
846.16
847.68
849.23
850.82
852.32
853.97
855.42
857.07
858.53
860.14
861.66
863.22
864.81
866.31
867.96
869.41
871.06
872.53
874.14
875.67
877.22
878.82
880.31
881.98
883.42
885.08
886.54
888.15
889.69
891.23
892.84
894.32
896
897.43
899.09
900.56
902.16
903.7
905.24
906.86
908.33
910.01
911.44
913.09
914.56
916.16
917.7
919.23
920.85
922.32
924.01
925.42
927.08
928.54
930.15
931.68
933.22
934.82
936.3
937.97
939.39
941.06
942.5
944.13
945.62
947.19
948.76
950.26
951.9
953.34
955.02
956.43
958.09
959.54
961.15
962.66
964.2
965.79
967.27
968.92
970.34
972.03
973.43
975.09
976.53
978.14
979.64
981.19
982.75
984.24
985.86
987.3
988.97
990.36
992.04
993.42
995.08
996.48
998.11
999.54
1001.1
1002.6
1004.1
1005.6
1007.1
1008.6
1010.1
1011.5
1013.1
1014.3
1015.2
1015.5
712.07
712.11
712.22
712.41
712.69
713.1
713.62
0
0
0
0
880.06
878.13
876.22
874.34
872.51
870.75
869.03
867.21
865.45
863.81
862.13
860.4
858.84
857.18
855.55
854.06
852.39
850.96
849.33
847.91
846.35
844.99
843.46
842.12
840.71
839.38
838.13
836.88
835.69
834.61
833.61
832.73
831.98
831.5
831.2
830.79
727.94
726.31
725.67
725.47
725.51
725.73
726.1
726.58
727.16
727.8
728.52
729.31
730.15
731.04
731.97
732.94
733.95
735
736.08
737.18
738.31
739.46
740.63
741.86
743.1
744.33
745.58
746.88
748.19
749.48
750.82
752.18
753.51
754.9
756.28
757.65
759.09
760.46
761.9
763.31
764.74
766.2
767.62
769.12
770.53
772.06
773.47
775.01
776.43
777.98
779.41
780.97
782.41
783.97
785.42
787
788.44
790.03
791.47
793.07
794.52
796.11
797.58
799.16
800.66
802.21
803.75
805.28
806.85
808.35
809.97
811.43
813.06
814.53
816.14
817.64
819.22
820.78
822.3
823.92
825.4
827.05
828.51
830.13
831.65
833.22
834.8
836.32
837.97
839.43
841.08
842.56
844.17
845.72
847.26
848.89
850.37
852.04
853.5
855.13
856.65
858.22
859.83
861.33
863.01
864.45
866.1
867.6
869.19
870.77
872.29
873.96
875.41
877.08
878.55
880.16
881.72
883.25
884.9
886.37
888.05
889.5
891.13
892.66
894.22
895.83
897.32
899.01
900.44
902.1
903.59
905.18
906.76
908.27
909.93
911.38
913.06
914.51
916.14
917.66
919.21
920.83
922.31
924
925.42
927.08
928.55
930.16
931.7
933.23
934.87
936.32
938.02
939.43
941.09
942.56
944.16
945.71
947.23
948.86
950.32
952.01
953.42
955.08
956.54
958.15
959.67
961.21
962.82
964.28
965.96
967.37
969.05
970.48
972.12
973.59
975.17
976.72
978.23
979.85
981.3
982.98
984.37
986.05
987.46
989.1
990.55
992.15
993.64
995.18
996.72
998.22
999.79
1001.2
1002.8
1004.3
1005.9
1007.3
1008.9
1010.2
1011.8
1013.1
1014.1
1014.3
707
707.01
707.05
707.12
707.22
707.37
707.58
707.87
708.26
708.77
709.46
710.42
711.78
0
876.56
874.66
872.81
871.02
869.19
867.4
865.7
864.06
862.33
860.73
859.15
857.54
856.07
854.49
853.09
851.58
850.21
848.84
847.49
846.24
845.04
843.88
842.82
841.88
841.12
840.62
840.5
840.88
841.63
0
717.61
717.04
716.87
716.92
717.15
717.5
717.95
718.5
719.14
719.82
720.58
721.41
722.28
723.19
724.15
725.14
726.18
727.24
728.33
729.44
730.59
731.77
733
734.22
735.44
736.71
738.03
739.31
740.61
741.97
743.3
744.65
746.06
747.41
748.82
750.24
751.63
753.1
754.49
755.98
757.39
758.87
760.32
761.8
763.27
764.75
766.25
767.73
769.24
770.74
772.25
773.76
775.27
776.8
778.31
779.87
781.36
782.95
784.42
786.03
787.49
789.1
790.58
792.17
793.69
795.25
796.82
798.33
799.96
801.43
803.07
804.56
806.16
807.7
809.26
810.87
812.37
814.03
815.49
817.13
818.65
820.23
821.83
823.34
825.01
826.48
828.12
829.64
831.23
832.83
834.34
836.02
837.49
839.13
840.66
842.23
843.86
845.35
847.04
848.5
850.14
851.69
853.25
854.89
856.37
858.05
859.53
861.16
862.71
864.26
865.92
867.39
869.07
870.55
872.17
873.74
875.27
876.95
878.41
880.08
881.57
883.18
884.76
886.28
887.97
889.41
891.09
892.57
894.18
895.76
897.28
898.96
900.41
902.08
903.56
905.17
906.75
908.27
909.94
911.38
913.07
914.53
916.15
917.7
919.24
920.89
922.35
924.04
925.48
927.12
928.64
930.2
931.81
933.29
934.99
936.41
938.08
939.55
941.16
942.71
944.23
945.88
947.33
949.03
950.44
952.1
953.58
955.17
956.73
958.24
959.89
961.33
963.03
964.44
966.1
967.57
969.16
970.71
972.23
973.86
975.3
977
978.39
980.07
981.5
983.13
984.62
986.18
987.74
989.23
990.86
992.29
993.97
995.35
997.03
998.4
1000.1
1001.4
1003.1
1004.5
1006.1
1007.5
1009.1
1010.4
1011.9
1012.8
1013.2
702.56
702.56
702.54
702.51
702.48
702.45
702.42
702.4
702.42
702.47
702.57
702.75
703.03
703.46
704
704.84
706.03
873.7
871.84
870.05
868.26
866.52
864.88
863.26
861.67
860.18
858.67
857.27
855.91
854.59
853.36
852.22
851.18
850.27
849.54
849.09
849.06
849.7
0
708.3
707.88
707.76
707.8
707.97
708.29
708.67
709.17
709.72
710.36
711.06
711.8
712.61
713.47
714.38
715.32
716.31
717.32
718.37
719.46
720.57
721.72
722.9
724.11
725.32
726.55
727.82
729.13
730.4
731.72
733.09
734.41
735.78
737.18
738.53
739.98
741.36
742.79
744.24
745.66
747.15
748.57
750.09
751.51
753.05
754.48
756.04
757.48
759.05
760.49
762.07
763.53
765.11
766.58
768.16
769.65
771.21
772.75
774.28
775.86
777.37
779
780.47
782.09
783.59
785.19
786.73
788.29
789.9
791.4
793.06
794.54
796.16
797.71
799.27
800.91
802.4
804.07
805.57
807.18
808.76
810.3
811.98
813.45
815.11
816.64
818.23
819.86
821.37
823.05
824.54
826.17
827.75
829.29
830.98
832.45
834.11
835.64
837.23
838.87
840.37
842.06
843.55
845.17
846.76
848.3
850
851.46
853.12
854.66
856.23
857.88
859.37
861.06
862.55
864.17
865.77
867.29
869
870.45
872.11
873.64
875.22
876.87
878.35
880.05
881.52
883.15
884.73
886.26
887.95
889.4
891.09
892.58
894.19
895.79
897.3
899.01
900.44
902.11
903.62
905.2
906.83
908.31
910.02
911.46
913.12
914.64
916.21
917.84
919.32
921.02
922.45
924.12
925.63
927.2
928.82
930.3
932.01
933.42
935.1
936.58
938.18
939.76
941.26
942.95
944.37
946.07
947.51
949.14
950.67
952.22
953.85
955.31
957.01
958.42
960.09
961.56
963.16
964.71
966.23
967.88
969.32
971.02
972.42
974.1
975.55
977.16
978.7
980.22
981.85
983.29
984.99
986.37
988.06
989.47
991.11
992.57
994.16
995.67
997.2
998.76
1000.2
1001.8
1003.3
1004.9
1006.3
1007.9
1009.3
1010.7
1011.6
1012.1
698.68
698.65
698.58
698.46
698.31
698.13
697.88
697.61
697.35
697.09
696.82
696.59
696.41
696.27
696.19
696.18
696.23
696.35
696.54
696.79
697.11
697.51
697.88
698.34
698.72
698.97
699.21
699.28
699.19
698.99
698.81
698.62
698.44
698.31
698.24
698.25
698.34
698.5
698.73
699.04
699.45
699.89
700.42
701.01
701.64
702.35
703.11
703.89
704.74
705.62
706.56
707.53
708.53
709.57
710.64
711.75
712.9
714.08
715.25
716.45
717.69
718.98
720.25
721.52
722.86
724.2
725.53
726.93
728.3
729.67
731.12
732.5
733.98
735.38
736.85
738.3
739.77
741.25
742.73
744.23
745.72
747.24
748.74
750.26
751.78
753.3
754.86
756.36
757.96
759.43
761.05
762.53
764.14
765.65
767.23
768.8
770.33
771.98
773.46
775.1
776.62
778.21
779.8
781.34
783.01
784.5
786.14
787.69
789.26
790.91
792.42
794.09
795.61
797.22
798.83
800.36
802.05
803.55
805.18
806.78
808.33
810.02
811.51
813.16
814.74
816.3
818
819.48
821.14
822.71
824.28
825.97
827.45
829.12
830.68
832.26
833.94
835.42
837.1
838.64
840.23
841.9
843.39
845.08
846.6
848.21
849.85
851.36
853.06
854.55
856.18
857.79
859.32
861.03
862.5
864.15
865.73
867.27
868.98
870.44
872.11
873.65
875.23
876.89
878.37
880.07
881.56
883.18
884.8
886.31
888.02
889.47
891.13
892.68
894.24
895.92
897.38
899.08
900.56
902.18
903.78
905.29
907.01
908.44
910.11
911.63
913.21
914.85
916.32
918.04
919.48
921.13
922.67
924.22
925.88
927.34
929.05
930.49
932.14
933.67
935.22
936.87
938.33
940.04
941.47
943.12
944.64
946.2
947.83
949.3
951.01
952.42
954.1
955.57
957.17
958.74
960.25
961.93
963.35
965.06
966.48
968.13
969.63
971.2
972.8
974.27
975.97
977.37
979.07
980.49
982.13
983.62
985.19
986.77
988.25
989.91
991.32
993.02
994.39
996.07
997.47
999.11
1000.5
1002.1
1003.6
1005.2
1006.6
1008.2
1009.5
1010.5
1011
695.22
695.19
695.08
694.87
694.55
694.23
693.8
693.34
692.85
692.34
691.85
691.36
690.92
690.49
690.13
689.78
689.51
689.27
689.07
688.92
688.81
688.74
688.71
688.71
688.73
688.77
688.83
688.9
689
689.12
689.28
689.45
689.67
689.93
690.26
690.61
691.04
691.51
692.03
692.6
693.24
693.92
694.64
695.42
696.25
697.11
698.02
698.95
699.93
700.95
702.01
703.09
704.2
705.33
706.49
707.69
708.94
710.19
711.43
712.72
714.07
715.37
716.71
718.11
719.45
720.87
722.27
723.68
725.15
726.55
728.06
729.48
731.01
732.44
733.99
735.43
737
738.45
740.04
741.49
743.09
744.56
746.16
747.66
749.23
750.79
752.33
753.96
755.44
757.09
758.59
760.2
761.77
763.32
764.99
766.48
768.13
769.67
771.26
772.91
774.42
776.1
777.63
779.24
780.88
782.4
784.09
785.62
787.23
788.88
790.4
792.09
793.63
795.24
796.9
798.42
800.11
801.66
803.26
804.94
806.45
808.12
809.7
811.28
812.99
814.48
816.14
817.74
819.3
821.02
822.51
824.16
825.77
827.32
829.04
830.53
832.18
833.8
835.34
837.05
838.55
840.19
841.82
843.34
845.06
846.56
848.19
849.83
851.34
853.06
854.56
856.19
857.82
859.34
861.05
862.54
864.18
865.8
867.32
869.04
870.52
872.16
873.77
875.29
877.02
878.48
880.14
881.71
883.26
884.98
886.43
888.11
889.65
891.23
892.9
894.37
896.08
897.57
899.18
900.8
902.3
904.03
905.47
907.14
908.69
910.24
911.93
913.37
915.08
916.56
918.17
919.78
921.28
923
924.42
926.11
927.61
929.2
930.83
932.3
934.03
935.45
937.12
938.63
940.2
941.84
943.3
945.03
946.44
948.12
949.61
951.19
952.81
954.29
956.01
957.41
959.1
960.56
962.17
963.74
965.25
966.93
968.35
970.06
971.48
973.13
974.64
976.2
977.81
979.28
980.99
982.37
984.07
985.49
987.13
988.62
990.19
991.76
993.24
994.89
996.3
998
999.35
1001
1002.4
1004.1
1005.4
1007.1
1008.3
1009.4
1009.9
692.1
692.06
691.87
691.54
691.18
690.66
690.12
689.45
688.8
688.14
687.44
686.8
686.2
685.6
685.08
684.55
684.11
683.68
683.32
683.01
682.72
682.51
682.35
682.24
682.17
682.15
682.18
682.27
682.4
682.58
682.82
683.13
683.46
683.86
684.33
684.83
685.39
686.02
686.66
687.38
688.15
688.96
689.79
690.67
691.6
692.57
693.58
694.62
695.69
696.81
697.97
699.13
700.31
701.52
702.78
704.08
705.34
706.65
708.03
709.34
710.71
712.13
713.49
714.96
716.35
717.81
719.27
720.72
722.22
723.68
725.21
726.69
728.22
729.73
731.26
732.81
734.32
735.92
737.41
739.04
740.53
742.15
743.68
745.26
746.87
748.4
750.06
751.57
753.19
754.79
756.34
758.03
759.53
761.18
762.78
764.34
766.04
767.55
769.19
770.82
772.37
774.07
775.61
777.23
778.9
780.43
782.12
783.69
785.29
787
788.51
790.17
791.8
793.35
795.07
796.6
798.23
799.92
801.43
803.13
804.71
806.29
808.02
809.53
811.18
812.83
814.37
816.08
817.63
819.24
820.94
822.44
824.13
825.72
827.29
829.02
830.51
832.17
833.81
835.34
837.06
838.58
840.21
841.88
843.38
845.09
846.63
848.23
849.93
851.42
853.12
854.68
856.25
857.97
859.44
861.13
862.7
864.27
866
867.46
869.14
870.72
872.27
874
875.46
877.13
878.71
880.26
881.99
883.44
885.13
886.68
888.24
889.95
891.41
893.11
894.63
896.22
897.9
899.36
901.08
902.57
904.18
905.81
907.31
909.04
910.48
912.14
913.71
915.25
916.96
918.39
920.09
921.59
923.19
924.82
926.3
928.03
929.46
931.13
932.66
934.22
935.89
937.33
939.06
940.49
942.15
943.69
945.23
946.91
948.35
950.06
951.5
953.15
954.69
956.23
957.9
959.33
961.05
962.47
964.13
965.65
967.21
968.84
970.3
972.02
973.41
975.1
976.56
978.17
979.74
981.24
982.91
984.32
986.04
987.43
989.11
990.56
992.16
993.68
995.21
996.81
998.25
999.91
1001.3
1003
1004.3
1006
1007.3
1008.3
1008.8
689.21
689.15
688.96
688.52
688.08
687.4
686.69
685.95
685.14
684.31
683.51
682.76
682.06
681.33
680.67
680.09
679.49
678.99
678.49
678.1
677.72
677.42
677.19
677.02
676.9
676.85
676.87
676.97
677.13
677.35
677.63
678.01
678.4
678.89
679.42
680.04
680.66
681.37
682.14
682.93
683.76
684.64
685.57
686.54
687.54
688.59
689.68
690.8
691.97
693.15
694.33
695.55
696.83
698.14
699.41
700.75
702.13
703.46
704.87
706.27
707.67
709.15
710.55
712.07
713.49
715.04
716.47
718.05
719.49
721.08
722.55
724.14
725.64
727.22
728.78
730.32
731.96
733.45
735.1
736.63
738.23
739.85
741.39
743.07
744.59
746.22
747.86
749.4
751.09
752.64
754.25
755.94
757.46
759.14
760.74
762.33
764.04
765.58
767.22
768.9
770.44
772.13
773.74
775.32
777.05
778.59
780.23
781.93
783.45
785.15
786.77
788.34
790.07
791.62
793.24
794.96
796.48
798.16
799.8
801.36
803.08
804.65
806.26
808
809.5
811.17
812.83
814.37
816.09
817.65
819.26
821
822.49
824.16
825.8
827.34
829.07
830.61
832.23
833.95
835.44
837.13
838.73
840.29
842.04
843.53
845.18
846.84
848.36
850.08
851.61
853.22
854.93
856.41
858.12
859.69
861.26
863
864.46
866.14
867.74
869.29
871.03
872.49
874.16
875.77
877.3
879.04
880.51
882.17
883.79
885.3
887.04
888.51
890.16
891.77
893.29
895.03
896.49
898.15
899.74
901.27
903.01
904.44
906.13
907.68
909.24
910.94
912.38
914.1
915.59
917.2
918.84
920.32
922.05
923.5
925.15
926.72
928.25
929.97
931.39
933.1
934.58
936.19
937.81
939.29
941.03
942.44
944.13
945.64
947.21
948.86
950.32
952.05
953.46
955.13
956.66
958.22
959.87
961.32
963.04
964.45
966.13
967.63
969.2
970.83
972.29
974.02
975.41
977.1
978.56
980.17
981.74
983.24
984.92
986.33
988.05
989.43
991.11
992.55
994.16
995.68
997.21
998.79
1000.2
1001.9
1003.3
1004.9
1006.2
1007.3
1007.8
686.54
686.45
686.22
685.77
685.17
684.38
683.53
682.64
681.74
680.86
680.01
679.14
678.3
677.51
676.79
676.12
675.44
674.86
674.31
673.83
673.39
673.06
672.74
672.52
672.38
672.33
672.34
672.43
672.61
672.88
673.21
673.58
674.09
674.58
675.2
675.85
676.54
677.32
678.15
679.02
679.92
680.86
681.85
682.89
683.97
685.08
686.2
687.36
688.55
689.81
691.1
692.35
693.66
695.05
696.36
697.74
699.17
700.54
702.04
703.42
704.94
706.37
707.9
709.36
710.92
712.39
714
715.45
717.07
718.56
720.17
721.71
723.28
724.92
726.43
728.1
729.63
731.24
732.89
734.42
736.11
737.67
739.28
740.99
742.51
744.17
745.81
747.38
749.09
750.66
752.28
754.01
755.54
757.2
758.88
760.43
762.14
763.77
765.35
767.08
768.66
770.28
772.02
773.56
775.22
776.93
778.46
780.16
781.82
783.38
785.11
786.71
788.3
790.05
791.6
793.24
794.98
796.49
798.18
799.85
801.4
803.12
804.73
806.31
808.06
809.6
811.23
812.97
814.48
816.16
817.82
819.36
821.1
822.66
824.26
826.02
827.51
829.18
830.86
832.38
834.11
835.68
837.27
839.02
840.5
842.17
843.83
845.35
847.09
848.63
850.24
851.97
853.45
855.14
856.75
858.3
860.05
861.53
863.19
864.85
866.35
868.09
869.61
871.22
872.92
874.4
876.11
877.66
879.24
880.98
882.43
884.13
885.7
887.26
889
890.44
892.13
893.7
895.26
897
898.43
900.13
901.68
903.25
904.97
906.41
908.11
909.64
911.22
912.92
914.36
916.09
917.57
919.19
920.83
922.31
924.05
925.49
927.15
928.73
930.26
931.99
933.4
935.11
936.6
938.2
939.84
941.31
943.04
944.46
946.14
947.67
949.23
950.91
952.34
954.07
955.5
957.15
958.71
960.24
961.93
963.35
965.07
966.5
968.15
969.7
971.23
972.91
974.33
976.06
977.47
979.13
980.63
982.2
983.82
985.28
987
988.37
990.08
991.49
993.14
994.62
996.19
997.74
999.23
1000.9
1002.3
1003.9
1005.2
1006.3
1006.9
684.15
684.08
683.7
683.19
682.42
681.56
680.61
679.62
678.63
677.65
676.71
675.81
674.96
674.11
673.28
672.5
671.82
671.18
670.55
670.06
669.53
669.17
668.83
668.56
668.4
668.33
668.34
668.44
668.63
668.94
669.27
669.69
670.22
670.79
671.41
672.15
672.9
673.68
674.54
675.45
676.41
677.41
678.45
679.53
680.66
681.84
683.06
684.25
685.48
686.78
688.12
689.41
690.79
692.19
693.55
695.04
696.41
697.93
699.35
700.88
702.33
703.89
705.36
706.98
708.44
710.07
711.55
713.17
714.73
716.29
717.96
719.47
721.13
722.7
724.29
726
727.52
729.18
730.82
732.39
734.1
735.68
737.3
739.03
740.58
742.23
743.95
745.49
747.18
748.86
750.42
752.14
753.78
755.37
757.1
758.72
760.33
762.07
763.66
765.29
767.04
768.6
770.25
772.01
773.54
775.22
776.95
778.49
780.18
781.88
783.43
785.15
786.81
788.38
790.11
791.73
793.32
795.08
796.65
798.27
800.03
801.56
803.22
804.96
806.48
808.17
809.86
811.39
813.12
814.74
816.31
818.07
819.62
821.24
823
824.5
826.18
827.86
829.38
831.12
832.71
834.29
836.04
837.55
839.2
840.91
842.41
844.13
845.73
847.29
849.05
850.55
852.2
853.9
855.39
857.12
858.69
860.27
862.02
863.49
865.17
866.81
868.33
870.08
871.58
873.21
874.91
876.39
878.11
879.66
881.24
882.99
884.43
886.14
887.71
889.26
891.02
892.46
894.15
895.73
897.27
899.02
900.46
902.15
903.73
905.27
907.02
908.45
910.14
911.7
913.25
914.99
916.41
918.12
919.64
921.22
922.92
924.36
926.09
927.57
929.19
930.82
932.3
934.05
935.47
937.15
938.7
940.24
941.96
943.37
945.09
946.56
948.18
949.79
951.28
953.02
954.42
956.12
957.62
959.2
960.85
962.3
964.04
965.45
967.13
968.64
970.21
971.85
973.3
975.04
976.43
978.12
979.6
981.19
982.79
984.27
985.99
987.36
989.08
990.48
992.14
993.62
995.19
996.76
998.24
999.88
1001.3
1003
1004.3
1005.4
1006
681.92
681.74
681.33
680.74
679.97
679.01
677.94
676.84
675.76
674.72
673.71
672.74
671.82
670.95
670.09
669.25
668.47
667.8
667.17
666.55
666.09
665.6
665.26
665.03
664.82
664.72
664.73
664.86
665.08
665.33
665.71
666.19
666.71
667.32
668.05
668.74
669.52
670.38
671.29
672.25
673.25
674.29
675.37
676.49
677.66
678.91
680.14
681.37
682.67
684.05
685.35
686.73
688.16
689.53
691.05
692.43
693.99
695.4
697
698.42
700.04
701.5
703.12
704.63
706.22
707.83
709.36
711.05
712.57
714.21
715.85
717.4
719.11
720.69
722.3
724.03
725.57
727.23
728.95
730.5
732.19
733.88
735.45
737.16
738.83
740.41
742.14
743.79
745.38
747.12
748.77
750.37
752.11
753.75
755.35
757.11
758.74
760.34
762.1
763.72
765.33
767.09
768.71
770.32
772.08
773.69
775.31
777.07
778.66
780.29
782.06
783.63
785.27
787.04
788.59
790.24
792.02
793.54
795.22
796.98
798.49
800.19
801.91
803.44
805.16
806.83
808.38
810.12
811.75
813.32
815.09
816.65
818.27
820.04
821.55
823.21
824.95
826.45
828.16
829.82
831.36
833.11
834.68
836.27
838.04
839.54
841.2
842.92
844.41
846.14
847.75
849.3
851.07
852.58
854.22
855.95
857.42
859.14
860.74
862.3
864.06
865.55
867.2
868.89
870.38
872.11
873.66
875.25
877.01
878.45
880.15
881.76
883.29
885.05
886.52
888.18
889.83
891.33
893.08
894.56
896.2
897.87
899.35
901.09
902.58
904.2
905.88
907.35
909.09
910.57
912.2
913.86
915.33
917.08
918.54
920.18
921.81
923.3
925.05
926.49
928.16
929.74
931.26
933.01
934.42
936.12
937.64
939.22
940.9
942.34
944.08
945.52
947.17
948.76
950.27
952.01
953.4
955.11
956.6
958.2
959.84
961.3
963.04
964.44
966.13
967.64
969.21
970.87
972.31
974.05
975.45
977.13
978.63
980.2
981.83
983.29
985.02
986.39
988.1
989.53
991.16
992.69
994.22
995.84
997.27
998.98
1000.3
1002
1003.3
1004.5
1005.1
679.74
679.55
679.17
678.41
677.49
676.42
675.31
674.2
673.11
672.03
670.97
669.93
668.95
668.02
667.1
666.22
665.39
664.66
664.04
663.35
662.85
662.34
662.02
661.67
661.46
661.37
661.38
661.49
661.72
662.07
662.41
662.97
663.47
664.16
664.87
665.59
666.43
667.33
668.28
669.27
670.31
671.38
672.5
673.69
674.94
676.17
677.4
678.73
680.11
681.41
682.85
684.24
685.67
687.16
688.59
690.14
691.59
693.16
694.67
696.23
697.82
699.34
701.02
702.51
704.16
705.76
707.33
709.05
710.59
712.23
713.94
715.49
717.18
718.86
720.43
722.15
723.81
725.4
727.13
728.79
730.39
732.13
733.79
735.39
737.14
738.81
740.41
742.15
743.83
745.42
747.16
748.86
750.45
752.17
753.9
755.47
757.19
758.93
760.49
762.2
763.96
765.52
767.21
768.99
770.53
772.22
774
775.54
777.23
779.01
780.55
782.23
784.01
785.54
787.22
789
790.53
792.21
793.98
795.5
797.2
798.95
800.47
802.18
803.9
805.43
807.16
808.84
810.39
812.14
813.78
815.34
817.1
818.7
820.29
822.07
823.61
825.24
827.02
828.51
830.19
831.92
833.42
835.15
836.78
838.33
840.09
841.65
843.26
845.03
846.51
848.19
849.89
851.39
853.13
854.72
856.29
858.05
859.55
861.2
862.91
864.4
866.13
867.71
869.28
871.04
872.51
874.18
875.85
877.35
879.1
880.62
882.23
883.97
885.42
887.14
888.71
890.27
892.03
893.47
895.16
896.77
898.3
900.05
901.51
903.18
904.81
906.31
908.06
909.52
911.18
912.81
914.31
916.06
917.51
919.17
920.78
922.29
924.04
925.47
927.15
928.73
930.26
932.01
933.42
935.13
936.64
938.22
939.92
941.35
943.09
944.54
946.18
947.79
949.28
951.03
952.43
954.13
955.65
957.22
958.9
960.33
962.07
963.5
965.16
966.71
968.24
969.96
971.36
973.09
974.52
976.17
977.72
979.24
980.95
982.34
984.07
985.48
987.14
988.65
990.21
991.82
993.27
995
996.35
998.07
999.43
1001.1
1002.5
1003.7
1004.2
677.75
677.53
677.12
676.27
675.25
674.13
672.96
671.7
670.51
669.37
668.28
667.23
666.2
665.21
664.26
663.35
662.5
661.75
661.08
660.36
659.82
659.29
658.95
658.56
658.35
658.26
658.27
658.37
658.6
659.01
659.35
659.93
660.45
661.17
661.94
662.69
663.54
664.46
665.44
666.47
667.55
668.69
669.9
671.11
672.31
673.58
674.97
676.26
677.62
679.09
680.43
681.98
683.36
684.93
686.36
687.98
689.42
691.07
692.55
694.17
695.76
697.32
699.03
700.55
702.2
703.88
705.43
707.14
708.78
710.38
712.11
713.75
715.36
717.11
718.75
720.37
722.12
723.78
725.39
727.14
728.83
730.43
732.17
733.9
735.48
737.2
738.98
740.55
742.24
744.03
745.62
747.28
749.07
750.69
752.33
754.11
755.76
757.38
759.14
760.84
762.42
764.17
765.9
767.47
769.19
770.96
772.51
774.21
776
777.54
779.23
781.02
782.57
784.24
786.03
787.58
789.25
791.04
792.59
794.25
796.04
797.58
799.24
801.03
802.56
804.23
806.02
807.53
809.22
810.99
812.49
814.2
815.94
817.45
819.17
820.87
822.4
824.14
825.78
827.34
829.11
830.68
832.28
834.06
835.58
837.23
839
840.48
842.18
843.87
845.38
847.13
848.73
850.3
852.07
853.58
855.22
856.98
858.44
860.16
861.79
863.32
865.09
866.61
868.23
869.99
871.44
873.15
874.77
876.31
878.07
879.56
881.21
882.92
884.38
886.12
887.67
889.25
891.02
892.45
894.15
895.75
897.29
899.05
900.5
902.18
903.81
905.31
907.07
908.53
910.19
911.83
913.32
915.07
916.53
918.18
919.82
921.31
923.07
924.51
926.17
927.78
929.29
931.04
932.46
934.15
935.72
937.25
939.01
940.4
942.12
943.63
945.22
946.9
948.33
950.08
951.52
953.17
954.76
956.27
958.02
959.41
961.12
962.61
964.21
965.86
967.31
969.05
970.45
972.14
973.66
975.22
976.89
978.32
980.06
981.45
983.14
984.63
986.21
987.83
989.28
991.02
992.38
994.09
995.49
997.15
998.62
1000.2
1001.7
1003
1003.3
675.95
675.67
675.15
674.23
673.15
671.94
670.6
669.36
668.19
667.05
665.86
664.71
663.63
662.59
661.61
660.7
659.86
659.07
658.26
657.55
657.04
656.42
656.07
655.68
655.43
655.33
655.33
655.45
655.72
656.1
656.48
657.09
657.65
658.34
659.16
660.04
660.92
661.86
662.87
663.97
665.08
666.2
667.36
668.61
669.98
671.24
672.56
674.04
675.35
676.85
678.26
679.78
681.25
682.82
684.3
685.95
687.42
689.09
690.62
692.23
693.92
695.44
697.14
698.78
700.37
702.1
703.73
705.34
707.1
708.73
710.35
712.12
713.78
715.4
717.15
718.86
720.46
722.19
723.97
725.55
727.25
729.04
730.65
732.31
734.1
735.77
737.39
739.16
740.9
742.49
744.22
746.02
747.59
749.28
751.08
752.71
754.34
756.13
757.82
759.41
761.17
762.92
764.49
766.21
768.01
769.56
771.25
773.05
774.63
776.28
778.08
779.69
781.32
783.11
784.74
786.34
788.12
789.77
791.36
793.13
794.8
796.37
798.14
799.8
801.37
803.14
804.8
806.37
808.13
809.78
811.35
813.12
814.74
816.33
818.1
819.69
821.3
823.08
824.63
826.26
828.05
829.56
831.22
833
834.48
836.19
837.9
839.4
841.15
842.78
844.33
846.1
847.66
849.26
851.04
852.53
854.2
855.93
857.41
859.15
860.76
862.31
864.08
865.59
867.23
868.99
870.44
872.16
873.78
875.31
877.08
878.58
880.22
881.95
883.4
885.14
886.71
888.27
890.04
891.49
893.18
894.82
896.32
898.08
899.56
901.2
902.89
904.36
906.11
907.61
909.22
910.94
912.37
914.12
915.63
917.23
918.95
920.38
922.11
923.62
925.22
926.92
928.36
930.1
931.58
933.2
934.87
936.33
938.08
939.52
941.18
942.79
944.28
946.04
947.45
949.15
950.68
952.24
953.96
955.36
957.1
958.56
960.19
961.81
963.29
965.04
966.43
968.14
969.64
971.22
972.89
974.32
976.06
977.46
979.15
980.66
982.22
983.89
985.31
987.05
988.43
990.13
991.58
993.18
994.75
996.24
997.91
999.29
1001
1002.2
1002.5
674.14
674
673.27
672.28
671.14
669.84
668.46
667.21
666.02
664.72
663.49
662.34
661.25
660.2
659.19
658.21
657.28
656.41
655.64
655.02
654.29
653.78
653.29
653.03
652.72
652.57
652.58
652.74
653.05
653.32
653.84
654.34
655.08
655.75
656.51
657.39
658.33
659.32
660.36
661.45
662.62
663.87
665.12
666.33
667.67
669.09
670.39
671.89
673.27
674.77
676.24
677.79
679.28
680.92
682.39
684.07
685.59
687.21
688.9
690.43
692.14
693.79
695.37
697.12
698.77
700.38
702.13
703.82
705.42
707.17
708.91
710.5
712.22
714.03
715.62
717.3
719.1
720.77
722.4
724.17
725.94
727.53
729.25
731.06
732.69
734.34
736.14
737.86
739.46
741.21
743.02
744.6
746.29
748.1
749.75
751.38
753.16
754.91
756.48
758.22
760.03
761.6
763.28
765.09
766.72
768.34
770.13
771.83
773.41
775.17
776.93
778.48
780.21
782.01
783.54
785.24
787.04
788.59
790.26
792.07
793.63
795.28
797.08
798.66
800.29
802.09
803.67
805.3
807.09
808.67
810.29
812.09
813.66
815.28
817.08
818.63
820.26
822.06
823.58
825.24
827.03
828.53
830.21
831.99
833.47
835.18
836.89
838.4
840.15
841.79
843.34
845.11
846.68
848.28
850.06
851.56
853.22
854.99
856.45
858.17
859.83
861.34
863.11
864.66
866.26
868.04
869.5
871.19
872.88
874.37
876.12
877.68
879.26
881.04
882.49
884.18
885.84
887.33
889.1
890.61
892.23
893.97
895.41
897.14
898.71
900.26
902.03
903.47
905.16
906.78
908.29
910.06
911.5
913.18
914.81
916.31
918.07
919.52
921.18
922.82
924.31
926.07
927.51
929.18
930.79
932.29
934.05
935.47
937.16
938.74
940.26
942.03
943.42
945.14
946.66
948.23
949.95
951.36
953.1
954.56
956.19
957.83
959.29
961.05
962.45
964.15
965.68
967.23
968.94
970.34
972.09
973.52
975.17
976.74
978.25
979.99
981.36
983.1
984.52
986.17
987.72
989.23
990.92
992.31
994.05
995.41
997.12
998.53
1000.1
1001.3
1001.9
672.42
672.23
671.52
670.45
669.2
667.91
666.45
665.18
663.92
662.56
661.33
660.18
659.07
657.96
656.88
655.87
654.95
654.07
653.2
652.4
651.8
651.21
650.73
650.32
650.13
650.04
650.04
650.14
650.34
650.77
651.24
651.88
652.47
653.26
654.13
655.06
656.03
657.05
658.12
659.22
660.36
661.61
662.99
664.23
665.56
667.05
668.36
669.92
671.31
672.9
674.33
676
677.44
679.11
680.66
682.26
683.99
685.5
687.19
688.9
690.46
692.18
693.92
695.49
697.21
699
700.58
702.27
704.08
705.72
707.37
709.15
710.91
712.51
714.24
716.06
717.7
719.36
721.15
722.91
724.52
726.25
728.07
729.71
731.37
733.16
734.93
736.53
738.25
740.07
741.71
743.36
745.16
746.92
748.51
750.24
752.06
753.67
755.33
757.13
758.84
760.43
762.19
764
765.55
767.26
769.07
770.68
772.32
774.12
775.8
777.39
779.17
780.91
782.46
784.2
786
787.53
789.23
791.04
792.58
794.26
796.06
797.63
799.28
801.08
802.66
804.29
806.09
807.67
809.29
811.09
812.67
814.29
816.09
817.66
819.28
821.08
822.63
824.26
826.06
827.58
829.24
831.03
832.53
834.22
836
837.47
839.19
840.9
842.4
844.15
845.8
847.34
849.11
850.68
852.28
854.07
855.56
857.22
858.99
860.45
862.17
863.83
865.34
867.11
868.66
870.26
872.04
873.5
875.19
876.88
878.36
880.12
881.67
883.26
885.03
886.48
888.18
889.83
891.32
893.09
894.59
896.22
897.96
899.39
901.13
902.68
904.25
906.02
907.44
909.16
910.75
912.28
914.05
915.48
917.17
918.78
920.29
922.06
923.49
925.17
926.79
928.29
930.06
931.48
933.17
934.76
936.27
938.04
939.44
941.15
942.7
944.25
946.01
947.39
949.12
950.62
952.21
953.91
955.33
957.09
958.52
960.18
961.78
963.27
965.03
966.41
968.13
969.63
971.21
972.88
974.31
976.07
977.46
979.15
980.67
982.22
983.91
985.31
987.06
988.44
990.14
991.61
993.19
994.79
996.25
997.96
999.29
1000.6
1001.2
671.04
670.68
670.02
668.81
667.37
666.08
664.59
663.23
661.98
660.55
659.28
658.11
656.92
655.71
654.59
653.54
652.56
651.65
650.86
650.1
649.32
648.76
648.23
647.92
647.55
647.41
647.41
647.57
647.95
648.25
648.81
649.36
650.14
650.96
651.76
652.68
653.68
654.76
655.94
657.1
658.26
659.52
660.94
662.22
663.6
665.1
666.48
668.07
669.48
671.11
672.6
674.2
675.84
677.37
679.09
680.67
682.29
684.06
685.65
687.29
689.08
690.72
692.35
694.14
695.86
697.47
699.22
701.03
702.65
704.33
706.14
707.88
709.5
711.24
713.07
714.73
716.39
718.18
720
721.6
723.3
725.12
726.86
728.48
730.23
732.06
733.7
735.36
737.16
738.95
740.54
742.27
744.09
745.76
747.39
749.18
750.99
752.56
754.27
756.09
757.74
759.38
761.17
762.94
764.5
766.23
768.06
769.64
771.31
773.12
774.79
776.39
778.17
779.92
781.47
783.21
785.02
786.55
788.25
790.06
791.63
793.28
795.09
796.69
798.31
800.11
801.74
803.34
805.13
806.77
808.35
810.14
811.79
813.36
815.14
816.79
818.35
820.13
821.77
823.34
825.13
826.74
828.32
830.11
831.69
833.29
835.09
836.63
838.26
840.06
841.56
843.23
845.01
846.48
848.19
849.92
851.4
853.15
854.79
856.33
858.11
859.66
861.26
863.05
864.52
866.2
867.94
869.4
871.15
872.76
874.3
876.08
877.58
879.22
880.98
882.41
884.15
885.75
887.29
889.07
890.54
892.2
893.91
895.37
897.12
898.66
900.24
902.02
903.44
905.16
906.75
908.28
910.06
911.49
913.18
914.81
916.3
918.08
919.52
921.19
922.85
924.31
926.08
927.53
929.19
930.84
932.31
934.08
935.52
937.18
938.81
940.29
942.06
943.47
945.16
946.75
948.26
950.03
951.42
953.14
954.66
956.23
957.95
959.35
961.1
962.55
964.19
965.81
967.28
969.04
970.43
972.14
973.65
975.22
976.91
978.31
980.07
981.47
983.15
984.67
986.22
987.9
989.3
991.06
992.42
994.12
995.56
997.17
998.67
1000.1
1000.4
669.44
669.21
668.35
667.17
665.75
664.25
662.9
661.37
660.09
658.67
657.31
656.12
654.88
653.61
652.45
651.37
650.35
649.39
648.5
647.74
647.08
646.33
645.91
645.38
645.16
645.07
645.07
645.17
645.4
645.95
646.36
647.1
647.81
648.57
649.46
650.43
651.47
652.59
653.8
655.07
656.25
657.55
659.03
660.31
661.81
663.23
664.77
666.25
667.88
669.35
671.06
672.58
674.22
675.95
677.48
679.19
680.94
682.51
684.22
686.03
687.62
689.3
691.11
692.82
694.45
696.21
698.04
699.68
701.36
703.16
704.97
706.58
708.3
710.13
711.88
713.51
715.26
717.1
718.79
720.44
722.22
724.06
725.7
727.38
729.18
731.01
732.6
734.31
736.13
737.88
739.49
741.24
743.08
744.72
746.38
748.18
749.98
751.56
753.27
755.1
756.77
758.39
760.18
761.99
763.55
765.26
767.09
768.72
770.35
772.15
773.89
775.46
777.21
779.02
780.57
782.26
784.08
785.68
787.32
789.12
790.78
792.37
794.16
795.87
797.42
799.18
800.94
802.46
804.2
805.99
807.49
809.21
811.01
812.51
814.22
816.02
817.52
819.22
821.02
822.51
824.21
826.01
827.49
829.2
830.98
832.46
834.19
835.92
837.42
839.17
840.85
842.37
844.14
845.77
847.32
849.11
850.67
852.27
854.07
855.56
857.22
859.01
860.45
862.18
863.86
865.36
867.13
868.7
870.27
872.07
873.54
875.21
876.96
878.4
880.15
881.75
883.29
885.08
886.55
888.21
889.94
891.38
893.13
894.7
896.26
898.04
899.48
901.17
902.82
904.31
906.09
907.56
909.2
910.91
912.35
914.11
915.62
917.22
918.97
920.38
922.13
923.65
925.23
927
928.39
930.13
931.66
933.23
934.99
936.38
938.13
939.63
941.22
942.95
944.35
946.11
947.58
949.2
950.88
952.31
954.08
955.51
957.17
958.78
960.27
962.04
963.42
965.14
966.65
968.22
969.93
971.33
973.09
974.5
976.17
977.74
979.25
981
982.36
984.1
985.53
987.17
988.73
990.23
991.95
993.31
995.07
996.42
998.11
999.27
999.98
668.16
667.89
667.03
665.6
664.16
662.63
661.17
659.71
658.25
656.94
655.45
654.18
652.96
651.62
650.41
649.3
648.25
647.25
646.3
645.44
644.73
644.11
643.46
643.11
642.8
642.59
642.59
642.81
643.13
643.48
644.13
644.79
645.49
646.35
647.3
648.31
649.38
650.53
651.8
653.1
654.31
655.72
657.14
658.52
660.09
661.51
663.12
664.64
666.22
667.91
669.42
671.14
672.8
674.39
676.15
677.86
679.46
681.2
683.02
684.62
686.31
688.13
689.88
691.51
693.26
695.1
696.81
698.46
700.23
702.08
703.77
705.43
707.22
709.07
710.74
712.42
714.21
716.06
717.71
719.39
721.2
723.04
724.67
726.36
728.18
730.01
731.61
733.32
735.15
736.92
738.53
740.27
742.11
743.8
745.43
747.21
749.05
750.66
752.33
754.15
755.91
757.5
759.24
761.07
762.7
764.34
766.16
767.91
769.48
771.22
773.05
774.63
776.3
778.12
779.78
781.38
783.17
784.93
786.47
788.21
790.03
791.56
793.25
795.07
796.64
798.29
800.11
801.72
803.32
805.13
806.77
808.35
810.14
811.82
813.37
815.15
816.84
818.38
820.16
821.84
823.38
825.15
826.83
828.36
830.14
831.79
833.34
835.13
836.75
838.31
840.11
841.69
843.28
845.08
846.61
848.25
850.05
851.53
853.21
854.99
856.44
858.17
859.86
861.35
863.13
864.71
866.28
868.08
869.57
871.22
873
874.43
876.16
877.81
879.32
881.1
882.62
884.23
886.02
887.44
889.16
890.8
892.31
894.09
895.58
897.21
898.97
900.39
902.14
903.7
905.25
907.04
908.46
910.17
911.79
913.29
915.07
916.52
918.19
919.86
921.32
923.09
924.55
926.2
927.89
929.33
931.1
932.56
934.2
935.88
937.32
939.09
940.54
942.19
943.85
945.3
947.07
948.5
950.17
951.78
953.27
955.04
956.43
958.15
959.68
961.23
962.98
964.36
966.11
967.57
969.19
970.84
972.28
974.05
975.43
977.14
978.66
980.21
981.91
983.31
985.07
986.45
988.14
989.64
991.2
992.85
994.27
996.02
997.33
998.8
999.24
666.94
666.47
665.53
664.18
662.63
661.14
659.55
658.12
656.57
655.16
653.74
652.31
651.08
649.73
648.44
647.28
646.2
645.17
644.19
643.27
642.45
641.84
641.21
640.77
640.38
640.24
640.24
640.39
640.8
641.22
641.89
642.49
643.31
644.23
645.22
646.26
647.36
648.56
649.91
651.17
652.48
654.02
655.33
656.95
658.34
660.03
661.48
663.15
664.77
666.34
668.1
669.73
671.35
673.13
674.86
676.47
678.22
680.05
681.69
683.38
685.18
687.02
688.65
690.36
692.18
694.02
695.66
697.37
699.19
701.04
702.69
704.39
706.2
708.06
709.72
711.41
713.22
715.07
716.75
718.42
720.22
722.07
723.75
725.42
727.22
729.06
730.72
732.39
734.2
736.04
737.67
739.35
741.17
743
744.58
746.3
748.13
749.88
751.48
753.24
755.08
756.71
758.36
760.17
761.97
763.53
765.26
767.09
768.73
770.36
772.17
773.94
775.49
777.23
779.06
780.64
782.3
784.12
785.78
787.37
789.17
790.92
792.45
794.2
796.02
797.53
799.24
801.06
802.61
804.27
806.09
807.67
809.29
811.11
812.71
814.31
816.12
817.74
819.32
821.12
822.75
824.32
826.12
827.74
829.31
831.12
832.71
834.3
836.1
837.67
839.27
841.08
842.61
844.25
846.06
847.55
849.22
851.02
852.47
854.19
855.92
857.39
859.15
860.79
862.32
864.11
865.65
867.25
869.05
870.52
872.2
873.94
875.39
877.14
878.75
880.29
882.08
883.57
885.21
886.98
888.4
890.15
891.75
893.28
895.07
896.53
898.2
899.92
901.36
903.12
904.66
906.24
908.02
909.43
911.15
912.76
914.27
916.06
917.49
919.17
920.82
922.3
924.08
925.52
927.19
928.86
930.31
932.09
933.53
935.19
936.86
938.3
940.08
941.52
943.18
944.82
946.29
948.07
949.48
951.16
952.76
954.26
956.04
957.42
959.14
960.67
962.22
963.97
965.34
967.1
968.55
970.18
971.82
973.27
975.05
976.42
978.14
979.64
981.21
982.9
984.3
986.06
987.43
989.14
990.62
992.19
993.82
995.25
996.98
998.19
998.75
665.62
665.26
664.24
662.86
661.21
659.64
658.12
656.49
655.08
653.46
652.1
650.58
649.21
647.96
646.55
645.32
644.2
643.14
642.13
641.17
640.28
639.53
639.04
638.41
638.14
638.03
638.03
638.15
638.42
639.06
639.57
640.31
641.2
642.16
643.18
644.25
645.39
646.68
648.07
649.31
650.81
652.22
653.75
655.24
656.9
658.38
660.1
661.69
663.3
665.09
666.72
668.36
670.15
671.92
673.53
675.27
677.11
678.85
680.5
682.27
684.12
685.89
687.55
689.3
691.15
692.98
694.63
696.36
698.19
700.05
701.72
703.42
705.23
707.09
708.82
710.49
712.27
714.12
715.89
717.54
719.29
721.14
722.95
724.57
726.31
728.15
729.96
731.57
733.3
735.15
736.94
738.54
740.28
742.13
743.87
745.49
747.25
749.09
750.77
752.4
754.2
756.04
757.63
759.31
761.14
762.89
764.47
766.23
768.06
769.67
771.32
773.14
774.88
776.44
778.21
780.04
781.59
783.27
785.1
786.74
788.35
790.15
791.88
793.43
795.19
797
798.51
800.22
802.05
803.58
805.26
807.08
808.65
810.28
812.1
813.7
815.3
817.11
818.73
820.31
822.12
823.74
825.32
827.12
828.74
830.31
832.12
833.71
835.3
837.1
838.68
840.28
842.09
843.62
845.25
847.06
848.55
850.22
852.02
853.48
855.19
856.94
858.4
860.15
861.81
863.32
865.11
866.67
868.26
870.06
871.53
873.2
874.97
876.4
878.15
879.78
881.3
883.09
884.59
886.22
888.01
889.42
891.16
892.78
894.29
896.09
897.56
899.2
900.95
902.37
904.13
905.69
907.25
909.04
910.45
912.16
913.79
915.29
917.08
918.52
920.18
921.87
923.31
925.09
926.56
928.2
929.91
931.33
933.1
934.57
936.2
937.91
939.32
941.1
942.56
944.19
945.88
947.31
949.08
950.51
952.18
953.81
955.28
957.06
958.45
960.15
961.72
963.24
965.01
966.37
968.12
969.6
971.2
972.88
974.29
976.07
977.46
979.15
980.69
982.22
983.95
985.32
987.08
988.47
990.15
991.66
993.2
994.86
996.25
997.67
998.21
664.43
664.15
663.1
661.46
660
658.24
656.66
655.12
653.45
652.04
650.38
649.03
647.45
646.13
644.77
643.41
642.23
641.13
640.09
639.1
638.17
637.33
636.72
636.19
635.89
635.61
635.62
635.9
636.2
636.75
637.35
638.2
639.13
640.12
641.17
642.28
643.5
644.91
646.2
647.61
649.13
650.59
652.17
653.77
655.31
657.07
658.65
660.29
662.09
663.76
665.4
667.19
669.02
670.66
672.37
674.19
676.04
677.72
679.42
681.24
683.1
684.86
686.54
688.31
690.17
692.02
693.69
695.41
697.23
699.1
700.86
702.54
704.3
706.16
708.01
709.66
711.38
713.21
715.07
716.77
718.45
720.25
722.11
723.86
725.5
727.27
729.13
730.9
732.53
734.28
736.13
737.9
739.52
741.27
743.12
744.86
746.47
748.24
750.09
751.77
753.4
755.2
757.04
758.64
760.31
762.15
763.91
765.48
767.23
769.08
770.69
772.33
774.15
775.92
777.47
779.22
781.05
782.63
784.29
786.12
787.79
789.37
791.17
792.94
794.46
796.21
798.03
799.56
801.24
803.08
804.64
806.28
808.1
809.72
811.31
813.12
814.77
816.34
818.14
819.81
821.35
823.14
824.82
826.36
828.15
829.82
831.35
833.14
834.8
836.34
838.13
839.76
841.31
843.12
844.71
846.28
848.09
849.64
851.25
853.06
854.55
856.22
858.02
859.46
861.18
862.91
864.37
866.14
867.77
869.3
871.1
872.62
874.23
876.03
877.47
879.18
880.89
882.34
884.12
885.69
887.25
889.05
890.5
892.18
893.89
895.34
897.12
898.66
900.24
902.03
903.44
905.16
906.8
908.29
910.08
911.54
913.19
914.91
916.34
918.11
919.62
921.21
922.99
924.37
926.13
927.66
929.23
931.01
932.39
934.13
935.68
937.23
939.01
940.39
942.13
943.67
945.22
947
948.37
950.12
951.62
953.21
954.94
956.33
958.1
959.55
961.18
962.84
964.28
966.06
967.46
969.15
970.72
972.23
974
975.35
977.11
978.56
980.18
981.81
983.26
985.03
986.38
988.11
989.56
991.17
992.76
994.23
995.93
997.18
997.77
663.35
663.09
661.97
660.26
658.62
657.06
655.28
653.69
652.11
650.42
648.99
647.31
645.92
644.34
643.05
641.6
640.3
639.16
638.07
637.04
636.09
635.2
634.43
634.03
633.48
633.29
633.29
633.49
634.03
634.45
635.21
636.11
637.07
638.1
639.19
640.35
641.7
643.11
644.45
646.05
647.45
649.11
650.67
652.27
654.05
655.63
657.3
659.11
660.84
662.48
664.25
666.1
667.85
669.53
671.3
673.16
675.02
676.69
678.43
680.25
682.12
683.94
685.62
687.38
689.22
691.1
692.87
694.56
696.33
698.19
700.06
701.77
703.47
705.27
707.14
708.98
710.62
712.36
714.2
716.07
717.77
719.45
721.25
723.11
724.88
726.52
728.28
730.14
731.95
733.57
735.3
737.15
738.97
740.57
742.3
744.15
745.94
747.54
749.27
751.12
752.86
754.46
756.23
758.08
759.73
761.37
763.18
765.01
766.57
768.27
770.12
771.81
773.4
775.19
777.02
778.57
780.26
782.1
783.75
785.35
787.16
788.93
790.46
792.21
794.04
795.58
797.26
799.09
800.69
802.3
804.13
805.79
807.35
809.15
810.87
812.39
814.17
815.93
817.43
819.18
820.97
822.45
824.19
825.99
827.46
829.19
831
832.46
834.19
835.98
837.44
839.18
840.94
842.41
844.16
845.88
847.37
849.14
850.8
852.32
854.12
855.71
857.27
859.09
860.6
862.23
864.04
865.49
867.19
868.95
870.39
872.15
873.79
875.3
877.1
878.62
880.23
882.03
883.46
885.17
886.86
888.33
890.11
891.65
893.23
895.04
896.46
898.17
899.84
901.31
903.1
904.59
906.21
907.99
909.38
911.14
912.71
914.25
916.04
917.45
919.16
920.8
922.28
924.07
925.51
927.18
928.85
930.3
932.08
933.53
935.18
936.87
938.3
940.09
941.53
943.18
944.85
946.29
948.08
949.5
951.17
952.8
954.27
956.06
957.45
959.15
960.72
962.24
964.02
965.38
967.12
968.61
970.2
971.91
973.3
975.08
976.48
978.16
979.73
981.23
983
984.34
986.1
987.51
989.16
990.72
992.22
993.93
995.27
996.77
997.25
662.34
662.07
660.81
659.17
657.39
655.79
654.11
652.33
650.72
649.11
647.38
645.9
644.24
642.77
641.24
639.91
638.44
637.21
636.08
635
634
633.09
632.25
631.65
631.22
631.08
631.08
631.23
631.67
632.26
633.11
634.03
635.03
636.11
637.24
638.51
640.01
641.31
642.91
644.34
646.06
647.58
649.24
651.03
652.63
654.32
656.14
657.95
659.6
661.34
663.19
665.05
666.77
668.49
670.3
672.17
674.04
675.77
677.5
679.31
681.18
683.06
684.81
686.53
688.32
690.19
692.07
693.83
695.53
697.32
699.18
701.06
702.79
704.49
706.29
708.16
710.02
711.69
713.4
715.23
717.1
718.87
720.53
722.29
724.16
726.01
727.64
729.35
731.19
733.05
734.7
736.38
738.2
740.06
741.72
743.39
745.2
747.06
748.69
750.36
752.18
754.03
755.62
757.31
759.15
760.93
762.5
764.24
766.1
767.76
769.37
771.18
773.01
774.56
776.26
778.11
779.77
781.37
783.17
784.98
786.5
788.23
790.07
791.65
793.29
795.12
796.79
798.36
800.16
801.92
803.44
805.19
807.02
808.51
810.22
812.05
813.57
815.24
817.07
818.62
820.26
822.09
823.65
825.27
827.09
828.67
830.27
832.1
833.66
835.27
837.09
838.64
840.25
842.08
843.6
845.24
847.06
848.54
850.21
852.02
853.47
855.19
856.96
858.4
860.16
861.84
863.33
865.12
866.71
868.27
870.08
871.58
873.21
875.02
876.44
878.17
879.86
881.33
883.12
884.67
886.24
888.05
889.49
891.18
892.9
894.34
896.12
897.67
899.24
901.04
902.46
904.16
905.83
907.3
909.09
910.57
912.2
913.96
915.36
917.12
918.67
920.23
922.02
923.41
925.14
926.73
928.25
930.05
931.44
933.15
934.77
936.26
938.05
939.45
941.15
942.76
944.25
946.05
947.44
949.15
950.73
952.24
954.03
955.4
957.13
958.66
960.22
961.98
963.34
965.11
966.57
968.18
969.86
971.28
973.07
974.45
976.15
977.7
979.22
980.98
982.33
984.09
985.5
987.16
988.72
990.22
991.95
993.3
995.05
996.24
997.02
661.39
661.09
659.76
658.12
656.29
654.57
652.97
651.17
649.38
647.75
646.11
644.34
642.8
641.17
639.59
638.15
636.69
635.29
634.11
632.96
631.86
630.94
630.11
629.35
629.03
628.69
628.69
629.03
629.36
630.12
630.97
631.89
633.01
634.14
635.33
636.77
638.19
639.71
641.24
642.96
644.49
646.21
648.02
649.64
651.35
653.18
655.04
656.75
658.48
660.29
662.17
664.05
665.8
667.54
669.35
671.22
673.11
674.96
676.68
678.45
680.28
682.17
684.06
685.82
687.55
689.34
691.21
693.1
694.91
696.61
698.38
700.22
702.11
703.93
705.61
707.36
709.21
711.1
712.87
714.54
716.31
718.17
720.04
721.72
723.41
725.23
727.1
728.86
730.5
732.27
734.14
735.95
737.56
739.3
741.15
742.99
744.58
746.3
748.15
749.97
751.55
753.27
755.13
756.89
758.48
760.23
762.09
763.76
765.38
767.18
769.03
770.59
772.28
774.12
775.84
777.41
779.19
781.04
782.59
784.27
786.11
787.77
789.36
791.16
792.95
794.47
796.21
798.05
799.59
801.26
803.09
804.7
806.3
808.13
809.8
811.35
813.15
814.88
816.39
818.17
819.93
821.42
823.18
824.97
826.44
828.18
829.99
831.45
833.18
834.98
836.44
838.18
839.96
841.42
843.17
844.91
846.38
848.15
849.84
851.34
853.13
854.76
856.29
858.1
859.66
861.25
863.07
864.55
866.21
868.02
869.44
871.17
872.88
874.34
876.13
877.72
879.26
881.07
882.55
884.2
885.99
887.4
889.15
890.78
892.28
894.09
895.57
897.2
898.99
900.39
902.14
903.74
905.26
907.06
908.5
910.18
911.88
913.32
915.1
916.6
918.21
919.99
921.37
923.13
924.68
926.23
928.02
929.41
931.14
932.72
934.24
936.04
937.43
939.14
940.73
942.24
944.04
945.42
947.14
948.71
950.23
952.02
953.39
955.13
956.66
958.21
959.98
961.34
963.11
964.58
966.19
967.88
969.29
971.07
972.47
974.15
975.73
977.23
979.01
980.35
982.1
983.54
985.17
986.78
988.24
990.01
991.33
993.09
994.45
996.04
996.4
660.51
660.14
658.8
657.12
655.26
653.47
651.79
650.07
648.22
646.43
644.77
643.09
641.29
639.66
638.1
636.42
635.03
633.46
632.16
630.97
629.74
628.71
627.89
627.15
626.58
626.3
626.3
626.59
627.16
627.91
628.73
629.77
631.01
632.19
633.51
635.07
636.49
638.15
639.8
641.39
643.17
645
646.66
648.39
650.23
652.11
653.95
655.68
657.46
659.3
661.19
663.09
664.93
666.68
668.47
670.31
672.2
674.11
675.98
677.72
679.49
681.32
683.2
685.11
686.96
688.68
690.44
692.28
694.17
696.06
697.81
699.53
701.32
703.19
705.08
706.86
708.55
710.32
712.19
714.07
715.8
717.49
719.28
721.15
723.02
724.66
726.37
728.2
730.08
731.8
733.46
735.24
737.12
738.89
740.51
742.27
744.13
745.92
747.52
749.26
751.12
752.89
754.48
756.24
758.1
759.8
761.41
763.2
765.06
766.67
768.32
770.15
771.96
773.5
775.23
777.09
778.73
780.34
782.16
783.96
785.49
787.22
789.07
790.65
792.29
794.12
795.82
797.38
799.17
800.97
802.47
804.2
806.04
807.56
809.24
811.08
812.64
814.27
816.1
817.71
819.3
821.12
822.76
824.32
826.13
827.79
829.33
831.13
832.8
834.33
836.13
837.78
839.32
841.12
842.75
844.3
846.11
847.7
849.27
851.09
852.63
854.24
856.06
857.55
859.21
861.02
862.46
864.18
865.93
867.37
869.14
870.79
872.29
874.1
875.64
877.23
879.04
880.49
882.18
883.92
885.35
887.13
888.72
890.26
892.07
893.52
895.19
896.94
898.36
900.13
901.7
903.24
905.05
906.48
908.17
909.86
911.31
913.1
914.59
916.2
917.98
919.37
921.12
922.68
924.23
926.03
927.41
929.14
930.73
932.24
934.04
935.44
937.15
938.76
940.25
942.05
943.44
945.15
946.75
948.24
950.04
951.42
953.14
954.71
956.23
958.02
959.37
961.12
962.63
964.2
965.94
967.32
969.09
970.53
972.17
973.81
975.25
977.04
978.4
980.13
981.63
983.19
984.89
986.28
988.05
989.41
991.12
992.59
994.17
995.48
996.17
659.76
659.23
657.96
656.15
654.28
652.47
650.72
649.01
647.14
645.27
643.47
641.77
640.06
638.23
636.51
634.97
633.25
631.76
630.25
629.01
627.66
626.52
625.57
624.88
624.24
624.04
624.04
624.24
624.9
625.59
626.54
627.69
629.03
630.28
631.82
633.29
635.04
636.6
638.3
640.13
641.96
643.67
645.44
647.28
649.17
651.08
652.93
654.7
656.51
658.36
660.25
662.16
664.08
665.94
667.72
669.52
671.36
673.25
675.16
677.07
678.9
680.66
682.45
684.29
686.19
688.1
689.95
691.67
693.44
695.27
697.17
699.06
700.83
702.54
704.33
706.2
708.09
709.89
711.57
713.34
715.19
717.08
718.85
720.52
722.29
724.16
726.03
727.7
729.39
731.21
733.09
734.84
736.48
738.25
740.12
741.92
743.53
745.27
747.13
748.94
750.53
752.26
754.12
755.9
757.48
759.24
761.1
762.8
764.4
766.2
768.05
769.65
771.31
773.14
774.93
776.48
778.22
780.08
781.7
783.32
785.14
786.92
788.45
790.2
792.05
793.6
795.26
797.1
798.76
800.33
802.15
803.9
805.41
807.18
809.01
810.49
812.21
814.04
815.56
817.23
819.07
820.62
822.25
824.09
825.66
827.26
829.09
830.68
832.27
834.1
835.68
837.27
839.09
840.66
842.25
844.08
845.62
847.24
849.06
850.56
852.21
854.03
855.49
857.19
858.99
860.42
862.16
863.88
865.34
867.13
868.75
870.28
872.09
873.61
875.22
877.04
878.47
880.17
881.91
883.35
885.12
886.72
888.26
890.07
891.53
893.19
894.95
896.37
898.13
899.72
901.25
903.06
904.5
906.17
907.89
909.32
911.11
912.63
914.21
916.01
917.39
919.14
920.73
922.25
924.05
925.45
927.16
928.8
930.27
932.07
933.49
935.17
936.84
938.28
940.07
941.51
943.17
944.84
946.28
948.07
949.49
951.16
952.81
954.26
956.06
957.45
959.15
960.74
962.23
964.03
965.38
967.12
968.64
970.2
971.94
973.31
975.08
976.5
978.16
979.77
981.23
983.02
984.35
986.1
987.54
989.16
990.76
992.22
993.95
995.19
995.91
659.07
658.39
657.1
655.23
653.36
651.55
649.77
648.01
646.12
644.21
642.33
640.5
638.74
637.02
635.16
633.34
631.68
630.09
628.42
627.07
625.61
624.38
623.33
622.45
621.95
621.48
621.48
621.96
622.46
623.34
624.39
625.64
627.08
628.46
630.12
631.76
633.4
635.21
637.08
638.9
640.66
642.48
644.34
646.25
648.17
650.1
652.02
653.84
655.67
657.52
659.39
661.29
663.21
665.14
667.06
668.92
670.71
672.53
674.38
676.26
678.18
680.1
681.99
683.74
685.51
687.34
689.22
691.13
693.03
694.79
696.53
698.33
700.21
702.11
703.97
705.66
707.41
709.24
711.14
713.02
714.7
716.42
718.24
720.13
721.98
723.63
725.35
727.2
729.08
730.82
732.48
734.25
736.13
737.96
739.57
741.3
743.15
745.01
746.61
748.31
750.16
752.02
753.6
755.3
757.15
758.98
760.55
762.26
764.12
765.87
767.45
769.21
771.07
772.71
774.33
776.16
777.98
779.51
781.23
783.09
784.73
786.33
788.15
789.94
791.47
793.21
795.05
796.61
798.26
800.11
801.76
803.33
805.14
806.89
808.41
810.17
812
813.48
815.2
817.03
818.54
820.22
822.06
823.59
825.24
827.07
828.62
830.24
832.08
833.63
835.25
837.08
838.62
840.24
842.07
843.59
845.23
847.05
848.54
850.21
852.03
853.48
855.18
856.99
858.42
860.16
861.88
863.35
865.13
866.77
868.28
870.09
871.63
873.23
875.05
876.5
878.18
879.95
881.37
883.14
884.77
886.28
888.08
889.58
891.2
893.01
894.41
896.15
897.8
899.28
901.08
902.57
904.2
905.98
907.37
909.13
910.72
912.24
914.05
915.47
917.16
918.84
920.29
922.08
923.55
925.18
926.92
928.32
930.1
931.6
933.2
934.97
936.35
938.11
939.63
941.2
942.98
944.35
946.11
947.62
949.2
950.96
952.33
954.1
955.58
957.18
958.9
960.3
962.08
963.51
965.16
966.81
968.25
970.05
971.42
973.13
974.67
976.21
977.96
979.31
981.09
982.5
984.15
985.74
987.22
988.98
990.31
992.08
993.43
995.04
995.42
658.25
657.76
656.23
654.39
652.55
650.74
648.95
647.07
645.14
643.21
641.29
639.38
637.51
635.68
633.89
632.06
630.19
628.38
626.75
625.15
623.62
622.27
621.15
620.17
619.38
619.09
619.09
619.39
620.18
621.16
622.28
623.64
625.17
626.79
628.42
630.22
632.1
634
635.8
637.64
639.52
641.42
643.34
645.27
647.21
649.16
651.11
653.06
654.97
656.83
658.68
660.55
662.43
664.33
666.25
668.18
670.12
672.04
673.89
675.69
677.51
679.36
681.25
683.17
685.09
686.97
688.71
690.49
692.32
694.21
696.12
698.02
699.74
701.49
703.3
705.18
707.09
708.9
710.59
712.35
714.21
716.1
717.93
719.6
721.34
723.19
725.08
726.84
728.5
730.27
732.15
734.02
735.65
737.35
739.19
741.06
742.75
744.4
746.21
748.08
749.79
751.41
753.21
755.08
756.76
758.39
760.19
762.06
763.68
765.33
767.16
769.01
770.56
772.26
774.11
775.83
777.41
779.19
781.04
782.61
784.27
786.12
787.83
789.39
791.17
793.01
794.53
796.23
798.08
799.69
801.3
803.12
804.83
806.37
808.16
809.95
811.44
813.19
815.02
816.51
818.21
820.05
821.57
823.23
825.07
826.61
828.24
830.08
831.63
833.25
835.08
836.63
838.24
840.07
841.61
843.23
845.06
846.58
848.22
850.05
851.52
853.2
855.02
856.46
858.17
859.95
861.39
863.15
864.84
866.32
868.11
869.71
871.26
873.07
874.57
876.21
878.02
879.44
881.16
882.87
884.33
886.11
887.68
889.24
891.05
892.5
894.18
895.92
897.34
899.12
900.69
902.24
904.05
905.47
907.16
908.86
910.3
912.09
913.6
915.2
916.99
918.37
920.13
921.7
923.23
925.04
926.43
928.15
929.77
931.25
933.06
934.47
936.16
937.81
939.27
941.06
942.48
944.16
945.81
947.26
949.06
950.47
952.15
953.78
955.25
957.04
958.42
960.14
961.71
963.22
965.01
966.36
968.11
969.61
971.19
972.91
974.29
976.07
977.47
979.15
980.73
982.22
984
985.33
987.09
988.5
990.15
991.71
993.2
994.62
995.22
657.61
657.13
655.5
653.74
651.93
650.05
648.11
646.17
644.21
642.26
640.32
638.37
636.43
634.5
632.59
630.69
628.83
627.01
625.13
623.3
621.69
620.19
618.93
617.78
617.03
616.43
616.43
617.03
617.79
618.95
620.2
621.71
623.32
625.15
627.04
628.9
630.78
632.68
634.61
636.55
638.5
640.45
642.41
644.36
646.32
648.28
650.24
652.2
654.17
656.13
658.08
660.03
661.93
663.79
665.65
667.52
669.4
671.3
673.23
675.16
677.1
679.02
680.82
682.61
684.43
686.3
688.2
690.12
692.03
693.81
695.56
697.36
699.23
701.14
703.04
704.8
706.52
708.32
710.19
712.09
713.92
715.6
717.35
719.2
721.1
722.91
724.57
726.32
728.18
730.06
731.78
733.44
735.24
737.12
738.94
740.55
742.29
744.15
746.01
747.61
749.31
751.16
753.02
754.62
756.3
758.15
760
761.57
763.27
765.12
766.9
768.47
770.22
772.08
773.75
775.36
777.17
779.01
780.55
782.25
784.1
785.78
787.36
789.16
791
792.51
794.22
796.07
797.67
799.29
801.12
802.82
804.37
806.16
807.95
809.45
811.19
813.03
814.53
816.22
818.06
819.6
821.24
823.08
824.65
826.26
828.09
829.69
831.27
833.1
834.7
836.27
838.1
839.69
841.27
843.09
844.66
846.25
848.08
849.61
851.23
853.06
854.55
856.2
858.03
859.47
861.18
862.96
864.39
866.15
867.84
869.32
871.11
872.71
874.25
876.07
877.56
879.2
881.01
882.42
884.15
885.85
887.31
889.1
890.65
892.23
894.04
895.46
897.16
898.87
900.31
902.1
903.64
905.22
907.02
908.42
910.15
911.79
913.27
915.07
916.53
918.18
919.91
921.32
923.1
924.62
926.2
927.99
929.37
931.12
932.67
934.22
936.02
937.39
939.13
940.7
942.22
944.02
945.39
947.13
948.69
950.22
952.01
953.37
955.12
956.65
958.2
959.97
961.33
963.1
964.57
966.18
967.88
969.28
971.07
972.47
974.15
975.74
977.22
979.01
980.35
982.1
983.55
985.16
986.8
988.23
990.01
991.33
993.08
994.29
995.1
657.14
656.43
655.04
653.13
651.18
649.23
647.28
645.33
643.37
641.41
639.44
637.46
635.47
633.48
631.47
629.47
627.48
625.49
623.54
621.65
619.88
618.15
616.58
615.31
614.33
613.87
613.87
614.33
615.31
616.59
618.16
619.91
621.68
623.58
625.54
627.53
629.54
631.55
633.57
635.59
637.61
639.61
641.61
643.6
645.58
647.55
649.52
651.48
653.43
655.38
657.33
659.28
661.23
663.19
665.15
667.1
669.05
670.96
672.79
674.63
676.48
678.35
680.26
682.18
684.11
686.04
687.85
689.62
691.43
693.28
695.19
697.11
699
700.73
702.48
704.3
706.19
708.09
709.94
711.63
713.38
715.23
717.12
719.01
720.67
722.39
724.22
726.11
727.96
729.6
731.33
733.18
735.06
736.78
738.44
740.23
742.11
743.89
745.51
747.26
749.13
750.94
752.53
754.26
756.13
757.93
759.51
761.24
763.11
764.85
766.44
768.21
770.07
771.72
773.34
775.16
777.01
778.55
780.25
782.1
783.79
785.37
787.17
789.01
790.53
792.23
794.08
795.71
797.31
799.13
800.88
802.41
804.17
806.01
807.51
809.21
811.06
812.61
814.25
816.09
817.69
819.28
821.11
822.76
824.31
826.12
827.8
829.33
831.13
832.82
834.34
836.13
837.82
839.33
841.13
842.8
844.32
846.12
847.76
849.29
851.1
852.7
854.26
856.08
857.62
859.23
861.05
862.53
864.2
866.01
867.44
869.16
870.9
872.35
874.13
875.75
877.27
879.08
880.6
882.21
884.02
885.45
887.16
888.87
890.32
892.11
893.67
895.23
897.04
898.47
900.16
901.87
903.31
905.1
906.63
908.21
910.02
911.41
913.14
914.77
916.26
918.06
919.51
921.17
922.88
924.3
926.09
927.58
929.19
930.95
932.34
934.11
935.62
937.2
938.98
940.35
942.11
943.64
945.2
946.98
948.35
950.11
951.62
953.19
954.95
956.32
958.1
959.57
961.18
962.88
964.28
966.07
967.48
969.15
970.77
972.24
974.03
975.38
977.12
978.61
980.18
981.89
983.27
985.06
986.42
988.12
989.63
991.18
992.82
994.16
994.83
656.56
656.08
654.32
652.45
650.55
648.63
646.7
644.74
642.77
640.77
638.76
636.72
634.66
632.59
630.51
628.43
626.35
624.28
622.21
620.16
618.13
616.17
614.34
612.94
611.7
611.09
611.09
611.71
612.94
614.34
616.17
618.14
620.17
622.23
624.3
626.39
628.49
630.59
632.7
634.8
636.9
638.98
641.02
643.04
645.05
647.06
649.05
651.05
653.03
655.01
656.97
658.89
660.81
662.72
664.62
666.52
668.43
670.34
672.27
674.21
676.15
678.1
680.03
681.87
683.67
685.49
687.34
689.24
691.16
693.08
694.96
696.7
698.48
700.3
702.19
704.11
706
707.71
709.45
711.27
713.16
715.06
716.83
718.52
720.3
722.17
724.07
725.82
727.5
729.27
731.15
733.03
734.69
736.38
738.2
740.09
741.83
743.47
745.24
747.11
748.91
750.51
752.25
754.12
755.92
757.51
759.25
761.11
762.87
764.45
766.21
768.08
769.76
771.37
773.17
775.03
776.6
778.27
780.12
781.86
783.42
785.19
787.04
788.61
790.27
792.11
793.81
795.37
797.16
798.99
800.49
802.21
804.06
805.62
807.26
809.1
810.74
812.31
814.13
815.84
817.36
819.15
820.91
822.41
824.17
825.97
827.44
829.18
831
832.46
834.18
836
837.46
839.18
841
842.44
844.17
845.97
847.42
849.16
850.91
852.38
854.14
855.84
857.33
859.12
860.75
862.28
864.09
865.65
867.23
869.05
870.53
872.19
874
875.41
877.15
878.85
880.31
882.11
883.68
885.24
887.05
888.51
890.18
891.94
893.36
895.12
896.73
898.25
900.06
901.51
903.18
904.92
906.34
908.11
909.67
911.22
913.03
914.43
916.15
917.8
919.27
921.07
922.52
924.17
925.89
927.31
929.09
930.58
932.19
933.95
935.34
937.1
938.62
940.2
941.97
943.34
945.11
946.62
948.2
949.96
951.33
953.1
954.59
956.18
957.91
959.3
961.08
962.53
964.16
965.83
967.26
969.05
970.44
972.14
973.7
975.21
976.99
978.33
980.09
981.53
983.16
984.78
986.23
988.01
989.34
991.09
992.48
994.06
994.49
656.21
655.51
654.05
652.11
650.14
648.16
646.17
644.18
642.17
640.16
638.14
636.1
634.05
631.93
629.74
627.54
625.37
623.23
621.09
618.84
616.54
614.32
612.22
610.33
609.05
608.17
608.17
609.05
610.34
612.22
614.33
616.55
618.87
621.11
623.25
625.41
627.61
629.84
632.03
634.11
636.17
638.22
640.26
642.3
644.34
646.36
648.38
650.39
652.38
654.37
656.35
658.32
660.29
662.25
664.22
666.18
668.15
670.11
672.06
674
675.85
677.69
679.54
681.4
683.29
685.21
687.14
689.07
690.95
692.72
694.51
696.33
698.22
700.13
702.05
703.84
705.57
707.36
709.22
711.12
713.02
714.73
716.45
718.26
720.15
722.04
723.76
725.46
727.25
729.14
731.01
732.67
734.37
736.2
738.08
739.84
741.48
743.25
745.12
746.94
748.55
750.27
752.13
753.97
755.56
757.27
759.13
760.94
762.52
764.25
766.11
767.85
769.44
771.2
773.07
774.71
776.33
778.15
779.99
781.53
783.23
785.09
786.75
788.34
790.15
791.97
793.49
795.21
797.06
798.65
800.28
802.11
803.8
805.35
807.15
808.93
810.44
812.18
814.02
815.52
817.21
819.05
820.58
822.23
824.07
825.64
827.25
829.08
830.67
832.26
834.09
835.68
837.26
839.09
840.67
842.25
844.08
845.64
847.24
849.07
850.59
852.22
854.04
855.53
857.19
859.01
860.45
862.17
863.93
865.37
867.14
868.81
870.3
872.1
873.68
875.24
877.06
878.53
880.19
881.99
883.4
885.14
886.81
888.29
890.09
891.62
893.21
895.02
896.43
898.15
899.83
901.29
903.09
904.6
906.2
908
909.39
911.13
912.75
914.25
916.06
917.49
919.16
920.87
922.3
924.09
925.58
927.19
928.95
930.34
932.11
933.63
935.2
936.99
938.36
940.11
941.65
943.21
945
946.36
948.11
949.64
951.2
952.97
954.34
956.1
957.6
959.18
960.92
962.3
964.08
965.52
967.16
968.82
970.25
972.04
973.42
975.13
976.67
978.2
979.95
981.31
983.08
984.48
986.14
987.71
989.2
990.94
992.28
993.87
994.31
656.02
655.21
653.54
651.67
649.74
647.77
645.78
643.76
641.71
639.64
637.54
635.43
633.32
631.21
629.11
626.95
624.59
622.31
620.11
617.69
615.28
612.9
610.33
608.07
606.33
605.4
605.4
606.33
608.07
610.33
612.92
615.29
617.71
620.12
622.34
624.65
627.02
629.15
631.27
633.41
635.57
637.73
639.89
642.01
644.05
646.08
648.1
650.12
652.12
654.12
656.12
658.11
660.09
662.07
664.04
666.01
667.92
669.81
671.69
673.57
675.46
677.35
679.27
681.2
683.14
685.08
686.99
688.78
690.58
692.4
694.27
696.18
698.1
700.01
701.76
703.51
705.32
707.2
709.11
711
712.71
714.44
716.26
718.15
720.04
721.78
723.47
725.26
727.14
729.03
730.72
732.41
734.22
736.1
737.92
739.55
741.28
743.15
745.02
746.64
748.33
750.17
752.04
753.68
755.34
757.17
759.04
760.65
762.32
764.15
766.01
767.57
769.27
771.12
772.89
774.45
776.21
778.07
779.71
781.32
783.14
784.96
786.49
788.21
790.07
791.69
793.3
795.13
796.88
798.41
800.18
802.02
803.53
805.22
807.07
808.66
810.27
812.1
813.76
815.32
817.13
818.85
820.37
822.15
823.91
825.4
827.16
828.95
830.43
832.17
833.97
835.43
837.17
838.97
840.43
842.16
843.95
845.4
847.15
848.9
850.37
852.14
853.84
855.33
857.12
858.76
860.28
862.09
863.66
865.24
867.06
868.55
870.2
872.01
873.43
875.16
876.88
878.33
880.11
881.72
883.25
885.07
886.55
888.19
889.99
891.39
893.14
894.78
896.27
898.08
899.57
901.19
902.98
904.38
906.13
907.74
909.25
911.06
912.49
914.16
915.88
917.31
919.09
920.6
922.19
923.98
925.36
927.12
928.67
930.22
932.02
933.4
935.13
936.72
938.23
940.03
941.41
943.13
944.72
946.23
948.03
949.4
951.13
952.7
954.22
956.01
957.37
959.11
960.64
962.2
963.95
965.32
967.09
968.55
970.17
971.84
973.26
975.05
976.43
978.13
979.68
981.2
982.94
984.3
986.07
987.46
989.13
990.66
992.18
993.6
994.22
655.66
655.08
653.27
651.34
649.38
647.39
645.38
643.36
641.32
639.26
637.2
635.14
633.05
630.83
628.53
626.29
624.1
621.72
619.28
616.94
614.29
611.67
609.04
606.33
604.16
603.08
603.08
604.16
606.33
609.05
611.68
614.3
616.97
619.3
621.77
624.13
626.33
628.62
630.96
633.11
635.2
637.3
639.41
641.53
643.63
645.73
647.8
649.86
651.9
653.91
655.91
657.9
659.86
661.81
663.75
665.68
667.6
669.51
671.42
673.34
675.27
677.21
679.15
681.1
683.04
684.91
686.71
688.53
690.37
692.25
694.17
696.09
698
699.76
701.52
703.33
705.21
707.12
709.02
710.76
712.49
714.29
716.17
718.07
719.87
721.55
723.32
725.18
727.07
728.84
730.51
732.28
734.15
736.03
737.69
739.37
741.19
743.08
744.81
746.45
748.23
750.1
751.87
753.48
755.23
757.1
758.86
760.46
762.22
764.09
765.79
767.4
769.19
771.05
772.67
774.31
776.14
777.96
779.5
781.22
783.08
784.74
786.34
788.15
789.96
791.49
793.21
795.06
796.66
798.28
800.11
801.82
803.37
805.15
806.96
808.46
810.19
812.03
813.55
815.22
817.06
818.63
820.25
822.09
823.69
825.28
827.1
828.73
830.29
832.11
833.75
835.3
837.11
838.75
840.29
842.1
843.72
845.28
847.09
848.68
850.25
852.08
853.62
855.23
857.05
858.54
860.2
862.02
863.46
865.17
866.93
868.37
870.13
871.8
873.29
875.1
876.66
878.23
880.05
881.51
883.18
884.95
886.37
888.13
889.76
891.26
893.07
894.56
896.19
897.99
899.38
901.13
902.76
904.26
906.06
907.52
909.17
910.92
912.33
914.11
915.65
917.21
919.02
920.41
922.13
923.75
925.24
927.05
928.46
930.15
931.81
933.27
935.06
936.5
938.16
939.84
941.28
943.07
944.51
946.16
947.84
949.27
951.06
952.48
954.15
955.8
957.25
959.05
960.44
962.14
963.73
965.22
967.01
968.37
970.11
971.61
973.18
974.9
976.29
978.07
979.46
981.14
982.71
984.21
985.96
987.3
989.07
990.45
992.12
993.4
994.16
655.5
654.99
653.18
651.23
649.25
647.26
645.25
643.22
641.19
639.15
637.09
635.01
632.76
630.5
628.27
626.1
623.75
621.31
619.01
616.34
613.79
611.07
608.17
605.4
603.08
601.39
601.39
603.08
605.4
608.17
611.07
613.8
616.36
619.03
621.34
623.81
626.13
628.33
630.6
632.91
635.08
637.17
639.25
641.33
643.42
645.5
647.57
649.63
651.67
653.69
655.7
657.69
659.66
661.62
663.57
665.51
667.45
669.38
671.31
673.25
675.2
677.15
679.1
681.04
682.93
684.74
686.56
688.4
690.28
692.19
694.12
696.04
697.85
699.61
701.4
703.25
705.16
707.07
708.9
710.61
712.38
714.22
716.12
718.02
719.72
721.43
723.24
725.13
727.02
728.69
730.39
732.21
734.1
735.91
737.55
739.29
741.15
743.02
744.67
746.35
748.18
750.05
751.72
753.37
755.18
757.05
758.71
760.35
762.17
764.04
765.65
767.31
769.14
770.97
772.53
774.24
776.1
777.8
779.39
781.17
783.03
784.59
786.26
788.1
789.81
791.37
793.16
795
796.52
798.22
800.07
801.67
803.28
805.11
806.8
808.35
810.14
811.92
813.42
815.17
817
818.49
820.19
822.03
823.54
825.21
827.05
828.58
830.22
832.06
833.59
835.23
837.06
838.59
840.22
842.05
843.56
845.21
847.04
848.52
850.19
852.02
853.47
855.17
856.96
858.4
860.15
861.87
863.34
865.12
866.76
868.28
870.09
871.63
873.22
875.04
876.5
878.17
879.95
881.37
883.13
884.77
886.27
888.08
889.59
891.2
893.01
894.41
896.14
897.81
899.28
901.08
902.58
904.19
905.99
907.38
909.13
910.74
912.24
914.05
915.48
917.16
918.86
920.29
922.08
923.57
925.18
926.94
928.33
930.1
931.63
933.2
934.99
936.36
938.11
939.65
941.21
943
944.36
946.11
947.65
949.2
950.98
952.35
954.1
955.61
957.19
958.93
960.31
962.09
963.54
965.17
966.85
968.26
970.05
971.44
973.14
974.71
976.21
977.99
979.33
981.09
982.52
984.15
985.77
987.22
989
990.32
992.07
993.29
994.11
655.48
654.96
653.18
651.22
649.24
647.24
645.24
643.21
641.18
639.14
637.08
634.99
632.74
630.48
628.26
626.1
623.73
621.3
619.01
616.34
613.78
611.07
608.16
605.4
603.08
601.39
601.39
603.08
605.4
608.17
611.07
613.79
616.35
619.02
621.33
623.8
626.13
628.32
630.58
632.89
635.07
637.16
639.24
641.32
643.4
645.48
647.55
649.61
651.64
653.67
655.67
657.66
659.63
661.59
663.54
665.48
667.42
669.35
671.29
673.24
675.18
677.14
679.09
681.02
682.88
684.7
686.52
688.37
690.26
692.17
694.1
696.02
697.8
699.56
701.37
703.23
705.14
707.05
708.84
710.56
712.34
714.2
716.11
717.98
719.66
721.39
723.22
725.11
726.97
728.63
730.35
732.19
734.08
735.84
737.49
739.26
741.13
742.98
744.6
746.3
748.15
750.02
751.65
753.32
755.16
757.02
758.63
760.31
762.15
764
765.57
767.26
769.12
770.89
772.46
774.21
776.07
777.72
779.33
781.15
782.97
784.51
786.22
788.08
789.71
791.31
793.13
794.91
796.44
798.18
800.03
801.57
803.24
805.08
806.7
808.29
810.12
811.81
813.35
815.14
816.9
818.4
820.16
821.97
823.45
825.18
827.01
828.48
830.19
832.02
833.49
835.19
837.02
838.49
840.18
842.01
843.46
845.17
846.98
848.43
850.16
851.92
853.38
855.14
856.85
858.33
860.12
861.75
863.27
865.09
866.64
868.23
870.05
871.51
873.18
874.98
876.4
878.14
879.82
881.3
883.09
884.64
886.22
888.04
889.47
891.16
892.89
894.33
896.11
897.67
899.23
901.04
902.46
904.16
905.86
907.3
909.09
910.6
912.2
913.99
915.38
917.12
918.72
920.23
922.04
923.45
925.15
926.8
928.26
930.06
931.5
933.16
934.85
936.28
938.07
939.52
941.17
942.86
944.28
946.07
947.51
949.16
950.84
952.27
954.06
955.48
957.15
958.79
960.24
962.04
963.42
965.13
966.69
968.21
969.99
971.34
973.1
974.56
976.17
977.84
979.25
981.04
982.4
984.12
985.61
987.18
988.85
990.25
992.02
993.23
994.05
655.59
655.05
653.24
651.3
649.33
647.34
645.34
643.31
641.28
639.23
637.18
635.11
633.02
630.78
628.49
626.26
624.08
621.68
619.26
616.9
614.27
611.65
609.04
606.32
604.16
603.08
603.08
604.16
606.32
609.04
611.66
614.28
616.93
619.28
621.72
624.11
626.3
628.57
630.9
633.08
635.18
637.27
639.36
641.47
643.57
645.65
647.72
649.77
651.81
653.82
655.82
657.8
659.76
661.71
663.65
665.58
667.51
669.42
671.35
673.28
675.22
677.17
679.11
681.06
682.96
684.77
686.58
688.42
690.29
692.2
694.12
696.04
697.85
699.61
701.4
703.25
705.15
707.06
708.88
710.59
712.36
714.21
716.11
718
719.68
721.4
723.23
725.12
726.99
728.65
730.36
732.19
734.08
735.85
737.5
739.26
741.13
742.99
744.6
746.3
748.15
750.02
751.64
753.32
755.16
757.02
758.62
760.3
762.14
763.98
765.55
767.26
769.11
770.87
772.44
774.2
776.06
777.69
779.31
781.14
782.95
784.48
786.21
788.06
789.68
791.3
793.12
794.87
796.41
798.17
800.01
801.53
803.22
805.07
806.66
808.27
810.1
811.76
813.32
815.13
816.85
818.37
820.15
821.92
823.41
825.16
826.96
828.43
830.17
831.98
833.44
835.17
836.98
838.43
840.17
841.95
843.41
845.16
846.92
848.38
850.14
851.85
853.34
855.12
856.77
858.29
860.1
861.68
863.24
865.06
866.56
868.2
870.02
871.45
873.16
874.9
876.34
878.12
879.74
881.26
883.07
884.56
886.19
888
889.4
891.14
892.8
894.28
896.08
897.59
899.2
901
902.39
904.13
905.76
907.26
909.06
910.52
912.17
913.9
915.32
917.1
918.62
920.2
922
923.38
925.12
926.7
928.22
930.03
931.42
933.13
934.74
936.24
938.04
939.43
941.14
942.76
944.24
946.04
947.43
949.13
950.73
952.23
954.02
955.39
957.12
958.68
960.21
961.99
963.34
965.1
966.59
968.18
969.88
971.28
973.06
974.46
976.14
977.72
979.21
980.99
982.33
984.09
985.51
987.15
988.73
990.21
991.93
993.19
993.98
655.9
655.16
653.43
651.54
649.61
647.65
645.66
643.64
641.6
639.54
637.45
635.36
633.26
631.18
629.08
626.86
624.53
622.28
620.08
617.63
615.25
612.86
610.31
608.07
606.32
605.39
605.39
606.32
608.07
610.31
612.88
615.26
617.66
620.1
622.3
624.58
626.94
629.12
631.22
633.34
635.48
637.63
639.77
641.89
643.99
646.03
648.05
650.07
652.07
654.07
656.06
658.05
660.03
662
663.93
665.84
667.74
669.63
671.52
673.41
675.32
677.25
679.18
681.13
683.06
684.96
686.76
688.56
690.39
692.26
694.17
696.1
698
699.75
701.51
703.32
705.2
707.11
709
710.71
712.45
714.26
716.15
718.05
719.79
721.48
723.27
725.15
727.04
728.74
730.42
732.23
734.11
735.94
737.57
739.3
741.15
743.03
744.67
746.34
748.17
750.05
751.7
753.35
755.17
757.04
758.68
760.33
762.16
764.01
765.6
767.28
769.12
770.91
772.47
774.21
776.07
777.73
779.33
781.15
782.97
784.51
786.22
788.07
789.7
791.31
793.13
794.89
796.42
798.18
800.02
801.55
803.22
805.07
806.67
808.27
810.1
811.77
813.32
815.13
816.85
818.37
820.15
821.92
823.41
825.16
826.95
828.43
830.17
831.97
833.43
835.17
836.97
838.43
840.16
841.94
843.4
845.15
846.9
848.37
850.14
851.83
853.32
855.12
856.75
858.28
860.09
861.65
863.23
865.05
866.54
868.19
870
871.42
873.15
874.86
876.32
878.11
879.7
881.24
883.06
884.53
886.18
887.96
889.38
891.13
892.76
894.26
896.07
897.55
899.18
900.96
902.36
904.12
905.71
907.24
909.04
910.47
912.16
913.85
915.29
917.08
918.57
920.18
921.95
923.34
925.11
926.64
928.21
930
931.37
933.12
934.68
936.22
938.01
939.39
941.12
942.69
944.22
946.01
947.38
949.12
950.66
952.21
953.99
955.35
957.1
958.61
960.19
961.92
963.3
965.08
966.52
968.16
969.81
971.25
973.04
974.4
976.12
977.65
979.19
980.91
982.28
984.06
985.44
987.13
988.65
990.18
991.85
993.17
993.89
656.15
655.37
653.9
652.03
650.07
648.1
646.11
644.12
642.12
640.1
638.08
636.04
633.96
631.79
629.62
627.45
625.31
623.18
621.05
618.76
616.48
614.29
612.19
610.31
609.04
608.16
608.16
609.04
610.31
612.2
614.3
616.5
618.79
621.07
623.21
625.34
627.51
629.71
631.92
634.05
636.11
638.16
640.19
642.22
644.25
646.26
648.27
650.27
652.27
654.26
656.24
658.22
660.19
662.16
664.13
666.1
668.06
670.01
671.87
673.72
675.58
677.44
679.32
681.24
683.17
685.1
687.02
688.83
690.61
692.42
694.28
696.18
698.1
700
701.73
703.48
705.29
707.18
709.09
710.93
712.62
714.37
716.22
718.11
719.98
721.65
723.37
725.21
727.1
728.91
730.56
732.3
734.16
736.04
737.71
739.38
741.2
743.08
744.81
746.44
748.22
750.09
751.83
753.44
755.21
757.08
758.8
760.4
762.19
764.06
765.7
767.33
769.15
771
772.56
774.25
776.1
777.82
779.39
781.17
783.03
784.58
786.25
788.1
789.78
791.35
793.15
794.96
796.48
798.2
800.05
801.61
803.25
805.09
806.73
808.3
810.12
811.83
813.36
815.14
816.91
818.41
820.16
821.96
823.44
825.17
827
828.46
830.18
832.01
833.47
835.18
837
838.45
840.17
841.97
843.42
845.16
846.92
848.38
850.14
851.86
853.34
855.12
856.77
858.29
860.09
861.67
863.24
865.06
866.55
868.19
870.01
871.43
873.15
874.87
876.33
878.11
879.71
881.25
883.06
884.53
886.18
887.97
889.38
891.13
892.76
894.26
896.07
897.54
899.18
900.95
902.36
904.12
905.7
907.23
909.04
910.46
912.15
913.84
915.28
917.08
918.56
920.18
921.93
923.33
925.1
926.63
928.2
929.99
931.36
933.11
934.66
936.21
938
939.37
941.12
942.66
944.21
946
947.36
949.11
950.64
952.2
953.96
955.33
957.09
958.58
960.18
961.89
963.29
965.07
966.49
968.15
969.77
971.23
973.02
974.38
976.11
977.61
979.18
980.87
982.26
984.05
985.41
987.12
988.61
990.17
991.8
993.15
993.84
656.38
655.93
654.21
652.3
650.37
648.44
646.5
644.54
642.57
640.58
638.57
636.55
634.51
632.46
630.4
628.33
626.27
624.21
622.16
620.11
618.09
616.13
614.29
612.86
611.65
611.06
611.06
611.65
612.86
614.29
616.13
618.1
620.12
622.17
624.24
626.3
628.38
630.46
632.55
634.63
636.7
638.77
640.82
642.85
644.87
646.87
648.86
650.83
652.79
654.74
656.68
658.61
660.53
662.45
664.37
666.3
668.24
670.19
672.14
674.08
676.02
677.85
679.66
681.49
683.35
685.24
687.16
689.09
690.99
692.74
694.51
696.33
698.21
700.12
702.03
703.78
705.51
707.31
709.18
711.09
712.91
714.6
716.35
718.2
720.1
721.92
723.58
725.32
727.17
729.06
730.79
732.45
734.24
736.12
737.94
739.56
741.28
743.14
745.01
746.61
748.31
750.15
752.01
753.61
755.3
757.14
758.98
760.55
762.26
764.11
765.87
767.45
769.21
771.07
772.71
774.33
776.15
777.97
779.51
781.22
783.08
784.72
786.32
788.14
789.92
791.45
793.19
795.04
796.59
798.25
800.09
801.73
803.31
805.12
806.84
808.37
810.15
811.94
813.43
815.17
817
818.48
820.19
822.03
823.52
825.2
827.04
828.54
830.21
832.04
833.54
835.2
837.04
838.52
840.2
842.02
843.49
845.18
847
848.44
850.16
851.93
853.38
855.14
856.84
858.32
860.11
861.73
863.26
865.08
866.61
868.21
870.03
871.48
873.17
874.93
876.36
878.12
879.76
881.27
883.07
884.58
886.2
888
889.41
891.14
892.8
894.28
896.08
897.58
899.19
900.99
902.38
904.13
905.74
907.25
909.05
910.49
912.16
913.86
915.3
917.09
918.58
920.19
921.95
923.34
925.11
926.64
928.2
930
931.37
933.12
934.68
936.21
938.01
939.38
941.12
942.68
944.21
946
947.37
949.11
950.64
952.2
953.97
955.33
957.1
958.58
960.18
961.89
963.29
965.07
966.49
968.15
969.77
971.23
973.02
974.37
976.11
977.6
979.18
980.86
982.26
984.04
985.4
987.11
988.6
990.17
991.79
993.15
993.83
657.02
656.26
654.76
653
651.08
649.13
647.17
645.2
643.24
641.27
639.29
637.31
635.33
633.34
631.34
629.34
627.35
625.37
623.42
621.52
619.74
618.09
616.48
615.25
614.27
613.76
613.76
614.27
615.25
616.49
618.09
619.77
621.55
623.45
625.41
627.39
629.39
631.4
633.41
635.42
637.42
639.42
641.41
643.39
645.37
647.34
649.31
651.28
653.25
655.21
657.18
659.14
661.1
663.05
664.98
666.83
668.68
670.54
672.41
674.3
676.22
678.15
680.09
682
683.78
685.56
687.38
689.26
691.17
693.09
694.95
696.68
698.44
700.27
702.17
704.08
705.89
707.59
709.35
711.21
713.11
714.96
716.63
718.36
720.2
722.1
723.9
725.56
727.3
729.16
731.05
732.73
734.4
736.21
738.09
739.84
741.47
743.23
745.11
746.88
748.49
750.24
752.1
753.86
755.46
757.22
759.08
760.78
762.39
764.18
766.04
767.65
769.3
771.13
772.93
774.48
776.21
778.07
779.7
781.31
783.14
784.92
786.45
788.19
790.05
791.61
793.26
795.1
796.76
798.33
800.14
801.9
803.41
805.17
807
808.5
810.2
812.04
813.57
815.22
817.06
818.62
820.24
822.08
823.66
825.26
827.08
828.67
830.26
832.09
833.67
835.25
837.08
838.64
840.24
842.07
843.6
845.22
847.05
848.54
850.2
852.02
853.47
855.17
856.95
858.39
860.14
861.84
863.32
865.11
866.71
868.25
870.07
871.56
873.2
875.01
876.43
878.15
879.85
881.31
883.1
884.66
886.22
888.04
889.47
891.16
892.88
894.32
896.1
897.65
899.22
901.02
902.43
904.15
905.81
907.27
909.07
910.55
912.18
913.93
915.33
917.1
918.64
920.21
922
923.38
925.12
926.7
928.22
930.03
931.41
933.13
934.73
936.23
938.03
939.42
941.13
942.72
944.23
946.02
947.4
949.12
950.68
952.21
954
955.36
957.11
958.61
960.19
961.92
963.3
965.08
966.52
968.16
969.8
971.24
973.03
974.39
976.12
977.63
979.18
980.89
982.27
984.05
985.42
987.12
988.62
990.17
991.81
993.16
993.85
657.36
656.96
655.27
653.42
651.58
649.74
647.9
646.03
644.09
642.14
640.18
638.23
636.27
634.33
632.4
630.49
628.61
626.8
625.03
623.2
621.52
620.11
618.75
617.63
616.89
616.33
616.33
616.9
617.63
618.77
620.12
621.54
623.21
625.05
626.86
628.67
630.55
632.46
634.4
636.35
638.31
640.27
642.24
644.2
646.17
648.14
650.1
652.06
654
655.88
657.75
659.62
661.5
663.39
665.3
667.23
669.17
671.11
673.03
674.87
676.66
678.48
680.33
682.23
684.15
686.07
687.91
689.65
691.43
693.28
695.17
697.09
698.93
700.64
702.4
704.24
706.14
708.03
709.74
711.45
713.26
715.14
717.03
718.72
720.41
722.23
724.11
725.95
727.59
729.31
731.17
733.05
734.72
736.38
738.2
740.08
741.79
743.42
745.21
747.08
748.8
750.41
752.2
754.07
755.74
757.37
759.17
761.04
762.63
764.29
766.13
767.93
769.49
771.22
773.08
774.73
776.33
778.15
779.96
781.49
783.21
785.07
786.67
788.29
790.12
791.85
793.39
795.16
797
798.49
800.2
802.05
803.6
805.24
807.08
808.69
810.28
812.11
813.76
815.31
817.12
818.82
820.34
822.13
823.85
825.35
827.14
828.86
830.35
832.14
833.85
835.34
837.13
838.81
840.32
842.12
843.76
845.29
847.1
848.69
850.25
852.07
853.6
855.22
857.04
858.51
860.18
861.98
863.41
865.15
866.85
868.32
870.11
871.7
873.24
875.06
876.54
878.19
879.98
881.39
883.13
884.78
886.27
888.08
889.58
891.19
893
894.39
896.13
897.76
899.26
901.06
902.53
904.17
905.92
907.33
909.1
910.65
912.21
914.01
915.4
917.13
918.74
920.24
922.04
923.45
925.15
926.79
928.26
930.06
931.48
933.15
934.82
936.27
938.06
939.48
941.15
942.81
944.26
946.05
947.46
949.14
950.76
952.24
954.03
955.41
957.13
958.69
960.21
961.99
963.34
965.1
966.58
968.17
969.87
971.27
973.06
974.44
976.13
977.69
979.2
980.95
982.3
984.07
985.46
987.13
988.67
990.19
991.86
993.17
993.91
658.1
657.39
656.06
654.18
652.28
650.4
648.55
646.73
644.92
643.06
641.14
639.21
637.29
635.41
633.59
631.83
630.06
628.22
626.51
625.04
623.42
622.16
621.05
620.08
619.26
618.99
618.99
619.26
620.08
621.06
622.16
623.44
625.05
626.55
628.25
630.09
631.91
633.68
635.51
637.38
639.29
641.22
643.16
645.11
647.04
648.94
650.79
652.65
654.52
656.4
658.31
660.23
662.17
664.11
666.03
667.87
669.67
671.49
673.35
675.24
677.16
679.09
680.96
682.71
684.49
686.32
688.21
690.12
692.02
693.76
695.49
697.3
699.19
701.09
702.92
704.61
706.36
708.21
710.11
711.95
713.61
715.35
717.19
719.09
720.86
722.51
724.28
726.15
728.02
729.66
731.35
733.18
735.06
736.75
738.4
740.2
742.08
743.78
745.41
747.2
749.07
750.75
752.38
754.18
756.05
757.67
759.32
761.15
762.99
764.53
766.24
768.1
769.8
771.38
773.17
775.02
776.57
778.25
780.1
781.78
783.36
785.16
786.97
788.49
790.21
792.05
793.62
795.26
797.1
798.75
800.32
802.13
803.86
805.38
807.16
808.95
810.44
812.18
814.01
815.48
817.19
819.03
820.52
822.2
824.03
825.53
827.2
829.04
830.53
832.2
834.03
835.5
837.19
839.01
840.47
842.17
843.97
845.41
847.15
848.9
850.36
852.13
853.8
855.3
857.1
858.69
860.25
862.06
863.56
865.2
867.01
868.44
870.16
871.87
873.33
875.11
876.7
878.24
880.06
881.52
883.18
884.95
886.36
888.12
889.73
891.25
893.06
894.51
896.17
897.92
899.33
901.11
902.66
904.22
906.02
907.43
909.14
910.79
912.26
914.06
915.51
917.17
918.87
920.3
922.08
923.56
925.18
926.92
928.32
930.09
931.59
933.19
934.94
936.33
938.1
939.59
941.18
942.92
944.31
946.09
947.56
949.17
950.87
952.28
954.07
955.49
957.15
958.79
960.25
962.04
963.41
965.12
966.67
968.2
969.96
971.32
973.09
974.52
976.16
977.78
979.23
981.02
982.35
984.1
985.54
987.16
988.76
990.21
991.95
993.19
994
658.65
658.16
656.68
655.02
653.14
651.24
649.37
647.56
645.79
644.03
642.14
640.24
638.4
636.64
634.98
633.16
631.39
629.86
628.22
626.81
625.37
624.21
623.18
622.27
621.66
621.29
621.29
621.67
622.28
623.19
624.22
625.39
626.84
628.24
629.91
631.44
633.2
635.04
636.76
638.51
640.34
642.22
644.14
646.05
647.88
649.69
651.52
653.38
655.28
657.19
659.12
661.04
662.87
664.66
666.48
668.34
670.23
672.15
674.07
675.91
677.66
679.45
681.3
683.19
685.1
686.98
688.7
690.45
692.28
694.17
696.07
697.86
699.56
701.34
703.2
705.1
706.91
708.58
710.33
712.19
714.08
715.84
717.5
719.27
721.15
723.02
724.66
726.36
728.19
730.07
731.78
733.43
735.22
737.09
738.83
740.45
742.22
744.1
745.82
747.43
749.21
751.08
752.75
754.37
756.18
758.04
759.63
761.29
763.13
764.93
766.48
768.22
770.07
771.71
773.32
775.14
776.94
778.47
780.21
782.06
783.64
785.28
787.11
788.81
790.36
792.15
793.96
795.46
797.19
799.03
800.55
802.23
804.07
805.64
807.26
809.09
810.71
812.29
814.11
815.76
817.31
819.12
820.79
822.32
824.12
825.8
827.32
829.12
830.78
832.31
834.11
835.75
837.29
839.1
840.7
842.26
844.08
845.63
847.23
849.05
850.54
852.2
854.02
855.45
857.16
858.92
860.36
862.13
863.78
865.28
867.09
868.63
870.22
872.04
873.48
875.17
876.91
878.34
880.12
881.71
883.25
885.06
886.52
888.18
889.93
891.35
893.12
894.69
896.23
898.04
899.47
901.16
902.85
904.29
906.09
907.58
909.19
910.96
912.35
914.11
915.67
917.22
919.02
920.4
922.13
923.73
925.23
927.03
928.43
930.14
931.75
933.24
935.04
936.43
938.14
939.74
941.23
943.03
944.41
946.13
947.7
949.21
951.01
952.36
954.11
955.62
957.19
958.93
960.31
962.08
963.52
965.16
966.81
968.25
970.04
971.4
973.12
974.64
976.19
977.91
979.28
981.06
982.44
984.13
985.66
987.19
988.88
990.26
992.03
993.23
994.05
659.32
658.99
657.4
655.73
654.04
652.16
650.29
648.49
646.77
645.05
643.18
641.35
639.65
638.03
636.22
634.55
633.06
631.4
630.07
628.62
627.36
626.28
625.31
624.53
624.08
623.72
623.72
624.08
624.54
625.32
626.29
627.38
628.66
630.09
631.44
633.09
634.63
636.27
638.08
639.79
641.48
643.28
645.16
647.04
648.8
650.56
652.38
654.25
656.16
658.07
659.89
661.66
663.46
665.31
667.21
669.12
671.01
672.77
674.53
676.35
678.22
680.13
682.02
683.76
685.5
687.31
689.19
691.1
692.92
694.61
696.37
698.22
700.12
701.97
703.63
705.37
707.21
709.1
710.91
712.56
714.31
716.17
718.05
719.74
721.41
723.22
725.1
726.87
728.5
730.26
732.13
733.95
735.54
737.27
739.13
740.95
742.54
744.26
746.12
747.9
749.48
751.23
753.09
754.79
756.39
758.18
760.04
761.63
763.29
765.13
766.9
768.45
770.2
772.06
773.65
775.29
777.12
778.86
780.41
782.18
784.02
785.54
787.23
789.08
790.68
792.29
794.12
795.81
797.35
799.15
800.91
802.42
804.17
806
807.47
809.19
811.02
812.52
814.2
816.04
817.55
819.21
821.05
822.56
824.21
826.05
827.55
829.21
831.04
832.52
834.2
836.02
837.48
839.18
840.99
842.43
844.16
845.92
847.37
849.14
850.82
852.31
854.11
855.7
857.25
859.07
860.57
862.2
864.02
865.45
867.16
868.89
870.33
872.11
873.71
875.25
877.06
878.53
880.18
881.96
883.37
885.13
886.74
888.25
890.06
891.52
893.18
894.92
896.34
898.11
899.67
901.22
903.03
904.43
906.14
907.79
909.26
911.06
912.51
914.17
915.87
917.3
919.09
920.57
922.18
923.92
925.32
927.1
928.59
930.19
931.94
933.33
935.1
936.59
938.18
939.92
941.31
943.09
944.55
946.17
947.87
949.28
951.07
952.49
954.15
955.79
957.25
959.04
960.41
962.13
963.68
965.2
966.97
968.32
970.09
971.53
973.16
974.8
976.24
978.03
979.37
981.1
982.57
984.17
985.8
987.23
989.01
990.33
992.07
993.29
994.11
660.17
659.65
658.26
656.55
654.91
653.13
651.27
649.5
647.86
646.12
644.29
642.6
641.03
639.25
637.66
636.13
634.56
633.17
631.85
630.5
629.36
628.34
627.46
626.86
626.26
626.09
626.09
626.26
626.88
627.48
628.36
629.37
630.53
631.89
633.19
634.62
636.17
637.76
639.32
641.1
642.77
644.42
646.22
648.08
649.82
651.53
653.33
655.19
657.08
658.88
660.61
662.4
664.26
666.15
668.04
669.8
671.54
673.35
675.22
677.12
678.99
680.69
682.44
684.27
686.16
688.05
689.78
691.49
693.29
695.17
697.06
698.79
700.48
702.28
704.15
706.03
707.71
709.41
711.23
713.11
714.9
716.54
718.29
720.15
722.02
723.65
725.34
727.18
729.05
730.71
732.37
734.19
736.06
737.71
739.36
741.18
743.05
744.66
746.33
748.16
750.01
751.56
753.27
755.12
756.86
758.43
760.2
762.06
763.67
765.31
767.14
768.91
770.45
772.2
774.05
775.63
777.28
779.11
780.82
782.37
784.16
785.98
787.48
789.2
791.05
792.59
794.25
796.09
797.7
799.29
801.11
802.78
804.33
806.13
807.84
809.36
811.15
812.89
814.38
816.15
817.91
819.39
821.16
822.92
824.39
826.15
827.9
829.37
831.14
832.86
834.35
836.13
837.8
839.31
841.11
842.73
844.27
846.09
847.64
849.23
851.05
852.53
854.19
856.01
857.43
859.16
860.87
862.33
864.12
865.72
867.25
869.07
870.55
872.19
874
875.4
877.14
878.8
880.28
882.08
883.59
885.2
887
888.4
890.14
891.77
893.26
895.07
896.53
898.18
899.92
901.33
903.11
904.65
906.21
908.01
909.4
911.13
912.74
914.24
916.04
917.45
919.15
920.79
922.26
924.06
925.48
927.15
928.82
930.27
932.06
933.48
935.15
936.8
938.26
940.05
941.45
943.14
944.76
946.24
948.03
949.41
951.13
952.68
954.21
955.99
957.34
959.1
960.58
962.18
963.87
965.28
967.06
968.45
970.14
971.71
973.21
974.98
976.32
978.09
979.51
981.15
982.75
984.22
985.98
987.31
989.07
990.45
992.12
993.39
994.16
661.06
660.44
659.19
657.46
655.84
654.12
652.29
650.6
649.02
647.21
645.51
644.01
642.25
640.71
639.17
637.67
636.23
635
633.61
632.41
631.36
630.41
629.64
629.08
628.5
628.26
628.26
628.5
629.09
629.66
630.43
631.38
632.44
633.66
635.03
636.26
637.76
639.22
640.83
642.33
644.09
645.71
647.34
649.15
650.94
652.58
654.32
656.17
658.03
659.72
661.45
663.27
665.15
667.02
668.72
670.46
672.28
674.16
676.04
677.76
679.48
681.29
683.17
685.05
686.77
688.48
690.28
692.16
694.04
695.72
697.43
699.25
701.13
702.97
704.61
706.34
708.19
710.07
711.77
713.44
715.24
717.11
718.9
720.52
722.27
724.14
725.96
727.56
729.29
731.14
732.98
734.56
736.28
738.13
739.93
741.51
743.25
745.11
746.84
748.43
750.2
752.06
753.69
755.32
757.15
758.97
760.51
762.23
764.09
765.73
767.34
769.15
770.95
772.48
774.21
776.06
777.64
779.28
781.11
782.8
784.36
786.15
787.94
789.45
791.19
793.03
794.54
796.22
798.06
799.61
801.25
803.08
804.68
806.27
808.1
809.72
811.29
813.11
814.75
816.3
818.11
819.75
821.3
823.11
824.74
826.29
828.1
829.71
831.27
833.09
834.65
836.24
838.07
839.59
841.22
843.04
844.51
846.19
848
849.42
851.16
852.88
854.34
856.12
857.74
859.27
861.08
862.59
864.21
866.02
867.45
869.16
870.87
872.32
874.11
875.68
877.23
879.04
880.48
882.17
883.89
885.33
887.11
888.66
890.22
892.03
893.44
895.15
896.81
898.28
900.08
901.55
903.18
904.93
906.33
908.11
909.64
911.21
913
914.38
916.12
917.7
919.22
921.02
922.41
924.13
925.72
927.23
929.03
930.41
932.13
933.72
935.22
937.02
938.39
940.12
941.68
943.21
945
946.35
948.11
949.61
951.19
952.92
954.3
956.08
957.51
959.16
960.8
962.25
964.04
965.4
967.12
968.65
970.19
971.93
973.3
975.07
976.47
978.14
979.71
981.21
982.96
984.3
986.07
987.45
989.13
990.63
992.17
993.55
994.21
661.91
661.33
660.16
658.43
656.87
655.15
653.37
651.79
650.14
648.4
646.92
645.22
643.7
642.18
640.72
639.26
638.04
636.68
635.44
634.35
633.36
632.48
631.83
631.19
630.79
630.49
630.49
630.8
631.19
631.85
632.5
633.38
634.38
635.48
636.74
638.08
639.31
640.83
642.24
643.85
645.32
647.07
648.61
650.26
652.07
653.71
655.37
657.18
659.02
660.65
662.37
664.2
666.07
667.78
669.48
671.27
673.14
675
676.66
678.4
680.23
682.11
683.9
685.57
687.33
689.19
691.06
692.77
694.46
696.26
698.13
699.97
701.61
703.34
705.18
707.06
708.74
710.41
712.22
714.1
715.83
717.47
719.24
721.11
722.88
724.49
726.25
728.12
729.88
731.48
733.24
735.1
736.83
738.43
740.21
742.07
743.72
745.36
747.17
749.02
750.58
752.27
754.12
755.85
757.42
759.19
761.04
762.62
764.28
766.12
767.83
769.39
771.17
773.01
774.53
776.23
778.08
779.68
781.29
783.12
784.82
786.36
788.15
789.93
791.44
793.18
795.02
796.51
798.21
800.04
801.56
803.23
805.06
806.61
808.24
810.07
811.63
813.25
815.08
816.64
818.25
820.08
821.63
823.24
825.07
826.6
828.23
830.05
831.55
833.21
835.03
836.49
838.18
839.99
841.42
843.16
844.89
846.35
848.13
849.78
851.29
853.09
854.64
856.23
858.05
859.51
861.18
862.96
864.38
866.13
867.78
869.28
871.08
872.59
874.2
876.01
877.42
879.15
880.81
882.28
884.08
885.58
887.2
888.99
890.38
892.13
893.74
895.25
897.05
898.48
900.16
901.86
903.3
905.09
906.57
908.19
909.94
911.34
913.11
914.63
916.2
917.99
919.36
921.12
922.66
924.21
926.01
927.37
929.12
930.66
932.21
933.99
935.36
937.11
938.62
940.19
941.95
943.32
945.09
946.56
948.17
949.87
951.28
953.07
954.48
956.15
957.76
959.23
961.02
962.38
964.11
965.62
967.19
968.9
970.28
972.06
973.45
975.14
976.7
978.2
979.95
981.3
983.07
984.45
986.13
987.66
989.18
990.86
992.24
993.77
994.28
662.78
662.28
661.15
659.47
657.97
656.21
654.53
653.04
651.28
649.77
648.18
646.64
645.16
643.71
642.27
641.05
639.69
638.44
637.33
636.3
635.36
634.55
634.01
633.29
633.04
632.76
632.77
633.04
633.29
634.02
634.58
635.38
636.33
637.36
638.49
639.77
641.09
642.33
643.85
645.23
646.82
648.28
650.02
651.49
653.18
654.93
656.48
658.22
660.04
661.65
663.34
665.17
667
668.62
670.34
672.18
674.03
675.68
677.39
679.22
681.08
682.81
684.48
686.27
688.13
689.95
691.59
693.33
695.18
697.04
698.7
700.39
702.21
704.08
705.8
707.45
709.24
711.11
712.86
714.49
716.25
718.12
719.88
721.49
723.25
725.11
726.86
728.47
730.23
732.1
733.79
735.41
737.2
739.06
740.68
742.33
744.16
745.99
747.53
749.25
751.1
752.79
754.38
756.18
758.02
759.56
761.25
763.1
764.76
766.35
768.16
769.95
771.47
773.21
775.05
776.61
778.26
780.1
781.74
783.32
785.14
786.86
788.38
790.16
791.96
793.45
795.19
797.01
798.5
800.2
802.04
803.54
805.22
807.05
808.56
810.22
812.05
813.57
815.22
817.05
818.56
820.22
822.04
823.53
825.2
827.03
828.49
830.19
832
833.44
835.17
836.93
838.38
840.14
841.83
843.32
845.11
846.71
848.26
850.08
851.58
853.21
855.03
856.46
858.17
859.9
861.34
863.12
864.72
866.26
868.07
869.54
871.19
872.98
874.38
876.13
877.76
879.26
881.07
882.54
884.18
885.95
887.35
889.12
890.69
892.23
894.04
895.45
897.15
898.82
900.28
902.08
903.54
905.18
906.91
908.32
910.1
911.6
913.19
914.96
916.34
918.11
919.63
921.2
922.98
924.35
926.11
927.63
929.2
930.97
932.34
934.1
935.6
937.19
938.93
940.31
942.09
943.54
945.17
946.85
948.27
950.06
951.46
953.14
954.75
956.23
958.02
959.37
961.11
962.61
964.18
965.89
967.28
969.06
970.46
972.14
973.7
975.21
976.96
978.31
980.08
981.48
983.14
984.69
986.2
987.91
989.27
991.05
992.37
994.01
994.39
663.72
663.27
662.16
660.56
659.07
657.31
655.81
654.18
652.6
651.12
649.53
648.13
646.66
645.24
644.03
642.66
641.4
640.28
639.24
638.26
637.36
636.61
636.07
635.4
635.13
635.01
635.02
635.14
635.41
636.08
636.64
637.38
638.28
639.27
640.32
641.46
642.75
644.09
645.31
646.81
648.21
649.74
651.23
652.89
654.36
656.1
657.69
659.3
661.09
662.72
664.35
666.16
667.93
669.53
671.27
673.11
674.83
676.47
678.25
680.1
681.83
683.48
685.26
687.12
688.87
690.51
692.27
694.13
695.92
697.55
699.29
701.15
702.96
704.57
706.3
708.15
709.98
711.58
713.3
715.15
716.97
718.56
720.28
722.14
723.92
725.51
727.25
729.11
730.83
732.43
734.21
736.07
737.7
739.34
741.16
743
744.54
746.25
748.1
749.79
751.38
753.18
755.02
756.55
758.25
760.1
761.75
763.34
765.15
766.94
768.46
770.2
772.04
773.59
775.25
777.09
778.72
780.31
782.13
783.83
785.37
787.16
788.92
790.42
792.18
794
795.47
797.19
799.02
800.51
802.21
804.04
805.53
807.21
809.04
810.54
812.21
814.04
815.53
817.21
819.03
820.51
822.2
824.02
825.47
827.18
828.98
830.42
832.16
833.9
835.36
837.14
838.8
840.3
842.11
843.69
845.25
847.07
848.56
850.2
852.02
853.44
855.16
856.88
858.33
860.12
861.7
863.25
865.06
866.53
868.18
869.96
871.37
873.13
874.74
876.26
878.07
879.53
881.18
882.93
884.35
886.12
887.68
889.23
891.03
892.44
894.15
895.81
897.28
899.07
900.53
902.18
903.9
905.32
907.1
908.6
910.19
911.96
913.34
915.11
916.63
918.2
919.98
921.35
923.11
924.64
926.2
927.98
929.34
931.11
932.61
934.19
935.93
937.32
939.09
940.55
942.17
943.86
945.28
947.06
948.47
950.15
951.76
953.23
955.03
956.38
958.12
959.63
961.19
962.92
964.29
966.07
967.48
969.15
970.73
972.22
974
975.33
977.09
978.52
980.15
981.75
983.22
984.98
986.31
988.07
989.44
991.12
992.59
994.1
994.6
664.74
664.28
663.21
661.74
660.16
658.53
657.08
655.41
654.04
652.41
651.08
649.56
648.2
646.98
645.58
644.34
643.22
642.18
641.18
640.23
639.35
638.67
638.12
637.52
637.21
637.1
637.11
637.21
637.54
638.13
638.7
639.38
640.25
641.2
642.21
643.26
644.4
645.69
647.06
648.28
649.73
651.17
652.63
654.17
655.72
657.25
658.99
660.45
662.17
663.87
665.41
667.17
668.93
670.5
672.23
674.06
675.68
677.35
679.17
680.98
682.57
684.29
686.13
687.9
689.51
691.27
693.12
694.85
696.48
698.25
700.1
701.82
703.45
705.23
707.09
708.77
710.41
712.21
714.07
715.71
717.37
719.18
721.03
722.62
724.31
726.15
727.95
729.52
731.25
733.1
734.79
736.4
738.19
740.04
741.61
743.28
745.13
746.85
748.42
750.19
752.04
753.6
755.27
757.11
758.79
760.37
762.16
763.97
765.49
767.21
769.06
770.62
772.27
774.1
775.74
777.32
779.14
780.85
782.38
784.16
785.94
787.44
789.18
791.01
792.49
794.2
796.03
797.52
799.21
801.04
802.54
804.22
806.05
807.55
809.22
811.05
812.54
814.21
816.04
817.51
819.2
821.02
822.47
824.18
825.98
827.42
829.16
830.91
832.37
834.14
835.81
837.31
839.11
840.7
842.26
844.07
845.57
847.21
849.02
850.45
852.16
853.89
855.34
857.12
858.72
860.25
862.07
863.54
865.19
866.97
868.38
870.13
871.76
873.27
875.07
876.54
878.19
879.95
881.36
883.12
884.7
886.24
888.04
889.46
891.16
892.83
894.29
896.08
897.55
899.18
900.93
902.33
904.1
905.62
907.2
908.99
910.36
912.12
913.66
915.21
917.01
918.37
920.12
921.67
923.21
925
926.37
928.12
929.64
931.2
932.97
934.34
936.1
937.59
939.18
940.9
942.3
944.08
945.51
947.16
948.8
950.25
952.04
953.41
955.13
956.67
958.2
959.96
961.32
963.09
964.52
966.16
967.79
969.24
971.02
972.37
974.11
975.57
977.17
978.82
980.24
982.03
983.36
985.1
986.53
988.15
989.73
991.2
992.9
994.18
994.9
665.81
665.34
664.28
663
661.29
659.88
658.25
656.86
655.28
654
652.43
651.14
649.85
648.47
647.26
646.16
645.11
644.09
643.12
642.19
641.34
640.7
640.15
639.64
639.28
639.17
639.17
639.29
639.66
640.16
640.74
641.36
642.21
643.14
644.12
645.14
646.2
647.33
648.59
650.01
651.22
652.62
654.12
655.49
657.1
658.54
660.15
661.73
663.27
665.04
666.53
668.21
670
671.51
673.22
675.04
676.6
678.28
680.11
681.78
683.4
685.19
687.02
688.6
690.3
692.14
693.88
695.49
697.24
699.09
700.76
702.4
704.2
706.04
707.65
709.33
711.16
712.97
714.55
716.27
718.12
719.83
721.44
723.21
725.06
726.68
728.33
730.16
731.96
733.51
735.24
737.09
738.74
740.36
742.17
743.98
745.52
747.24
749.08
750.7
752.32
754.14
755.89
757.43
759.19
761.03
762.56
764.25
766.09
767.69
769.3
771.13
772.82
774.37
776.16
777.92
779.43
781.18
783
784.49
786.2
788.03
789.54
791.22
793.05
794.57
796.23
798.06
799.59
801.24
803.07
804.59
806.23
808.06
809.58
811.23
813.05
814.56
816.22
818.04
819.51
821.2
823.01
824.46
826.18
827.95
829.4
831.15
832.86
834.33
836.12
837.74
839.28
841.09
842.62
844.22
846.04
847.49
849.18
850.94
852.37
854.13
855.77
857.28
859.08
860.58
862.21
864.01
865.42
867.15
868.81
870.29
872.09
873.59
875.2
877
878.39
880.14
881.75
883.26
885.06
886.51
888.17
889.89
891.31
893.1
894.61
896.2
897.99
899.37
901.12
902.68
904.22
906.02
907.4
909.13
910.72
912.23
914.03
915.42
917.14
918.73
920.23
922.03
923.41
925.13
926.71
928.22
930.02
931.38
933.12
934.65
936.2
937.97
939.33
941.1
942.57
944.18
945.87
947.28
949.07
950.47
952.15
953.74
955.23
957.01
958.36
960.11
961.59
963.18
964.87
966.27
968.05
969.43
971.13
972.66
974.19
975.92
977.28
979.06
980.43
982.13
983.64
985.18
986.85
988.25
990.02
991.34
993.08
994.29
995.1
666.96
666.44
665.43
664.13
662.56
661.13
659.6
658.17
656.78
655.3
654.07
652.68
651.35
650.19
649.09
648.01
646.94
645.96
645.05
644.16
643.32
642.73
642.17
641.75
641.36
641.24
641.24
641.37
641.77
642.18
642.76
643.35
644.18
645.08
646.02
647.02
648.06
649.14
650.25
651.47
652.88
654.16
655.49
657.05
658.35
660.01
661.36
663.05
664.48
666.15
667.73
669.29
671.06
672.58
674.24
676.04
677.57
679.25
681.06
682.65
684.3
686.12
687.8
689.4
691.19
693.01
694.57
696.28
698.11
699.79
701.41
703.2
705.03
706.61
708.3
710.13
711.87
713.46
715.22
717.07
718.68
720.33
722.16
723.94
725.5
727.24
729.09
730.72
732.35
734.16
735.96
737.5
739.23
741.08
742.68
744.32
746.14
747.87
749.43
751.19
753.03
754.56
756.25
758.09
759.7
761.31
763.13
764.83
766.38
768.16
769.95
771.45
773.19
775.02
776.52
778.22
780.05
781.58
783.24
785.08
786.63
788.26
790.09
791.67
793.27
795.1
796.68
798.27
800.1
801.68
803.27
805.09
806.67
808.26
810.09
811.64
813.25
815.07
816.59
818.23
820.05
821.53
823.2
825.02
826.46
828.18
829.94
831.39
833.15
834.83
836.32
838.11
839.7
841.25
843.07
844.56
846.2
848.01
849.43
851.16
852.85
854.32
856.11
857.66
859.23
861.05
862.48
864.17
865.9
867.33
869.11
870.67
872.23
874.04
875.46
877.16
878.84
880.3
882.09
883.58
885.2
886.97
888.36
890.12
891.69
893.23
895.03
896.43
898.14
899.76
901.25
903.05
904.47
906.16
907.81
909.27
911.06
912.49
914.16
915.82
917.27
919.06
920.48
922.16
923.8
925.26
927.05
928.45
930.14
931.74
933.23
935.03
936.39
938.12
939.66
941.2
942.97
944.33
946.09
947.55
949.17
950.84
952.26
954.05
955.43
957.13
958.69
960.21
961.97
963.32
965.09
966.51
968.16
969.77
971.23
973.01
974.35
976.1
977.54
979.16
980.77
982.22
983.99
985.32
987.08
988.45
990.13
991.62
993.17
994.52
995.2
668.07
667.63
666.69
665.28
663.98
662.36
661.07
659.54
658.19
656.94
655.5
654.24
653.11
651.97
650.78
649.68
648.67
647.75
646.95
646.12
645.3
644.74
644.19
643.84
643.44
643.3
643.3
643.45
643.86
644.2
644.77
645.32
646.14
647.01
647.82
648.75
649.78
650.91
652.06
653.17
654.35
655.71
657.1
658.35
659.89
661.24
662.78
664.22
665.83
667.28
669.01
670.42
672.13
673.71
675.28
677.06
678.58
680.24
682.04
683.57
685.25
687.06
688.63
690.29
692.11
693.75
695.36
697.16
698.92
700.48
702.23
704.06
705.65
707.31
709.13
710.85
712.44
714.21
716.04
717.61
719.29
721.12
722.82
724.41
726.19
728.02
729.56
731.26
733.1
734.75
736.36
738.16
739.94
741.48
743.22
745.05
746.62
748.28
750.11
751.76
753.35
755.15
756.9
758.43
760.19
762.01
763.51
765.22
767.06
768.6
770.25
772.09
773.67
775.28
777.11
778.73
780.31
782.12
783.78
785.33
787.13
788.81
790.34
792.14
793.83
795.35
797.14
798.82
800.34
802.13
803.8
805.32
807.13
808.76
810.3
812.11
813.71
815.27
817.09
818.64
820.24
822.07
823.56
825.21
827.03
828.48
830.18
831.95
833.39
835.15
836.82
838.31
840.11
841.67
843.24
845.06
846.52
848.19
849.97
851.39
853.14
854.78
856.28
858.08
859.58
861.2
863.01
864.41
866.14
867.78
869.28
871.08
872.55
874.19
875.96
877.36
879.12
880.69
882.23
884.04
885.45
887.15
888.8
890.27
892.07
893.52
895.17
896.88
898.31
900.09
901.57
903.19
904.93
906.32
908.1
909.59
911.19
912.94
914.33
916.1
917.58
919.19
920.92
922.31
924.09
925.55
927.17
928.87
930.28
932.07
933.49
935.15
936.78
938.25
940.04
941.41
943.13
944.67
946.21
947.97
949.33
951.09
952.54
954.17
955.81
957.25
959.04
960.4
962.12
963.63
965.19
966.9
968.28
970.06
971.44
973.13
974.67
976.2
977.92
979.28
981.06
982.42
984.12
985.61
987.17
988.81
990.23
992
993.29
994.88
995.31
669.16
668.89
668.02
666.58
665.19
663.83
662.33
661.09
659.69
658.32
657.15
656
654.72
653.54
652.44
651.41
650.45
649.56
648.8
648.08
647.27
646.73
646.2
645.91
645.51
645.35
645.36
645.52
645.93
646.22
646.77
647.3
648.11
648.86
649.63
650.52
651.49
652.54
653.67
654.9
656.09
657.24
658.52
660
661.23
662.67
664.14
665.53
667.11
668.54
670.14
671.66
673.22
674.9
676.36
678.1
679.65
681.26
683.04
684.54
686.22
688.01
689.52
691.22
693.03
694.56
696.25
698.06
699.64
701.29
703.11
704.76
706.36
708.16
709.91
711.47
713.21
715.04
716.6
718.28
720.11
721.76
723.36
725.16
726.93
728.48
730.22
732.05
733.61
735.28
737.11
738.76
740.35
742.16
743.91
745.44
747.2
749.02
750.54
752.24
754.07
755.64
757.28
759.11
760.74
762.32
764.14
765.82
767.37
769.16
770.89
772.41
774.17
775.95
777.44
779.18
780.99
782.46
784.19
786.01
787.47
789.19
791.01
792.47
794.19
796
797.46
799.18
800.98
802.44
804.17
805.94
807.4
809.16
810.88
812.36
814.14
815.8
817.32
819.12
820.71
822.27
824.09
825.61
827.23
829.05
830.51
832.19
833.97
835.4
837.15
838.82
840.31
842.11
843.66
845.24
847.05
848.5
850.18
851.93
853.36
855.13
856.72
858.26
860.06
861.52
863.18
864.93
866.35
868.12
869.69
871.24
873.04
874.46
876.16
877.84
879.29
881.09
882.57
884.19
885.95
887.35
889.12
890.65
892.22
894.01
895.39
897.13
898.71
900.23
902.03
903.42
905.14
906.73
908.24
910.04
911.42
913.14
914.72
916.23
918.03
919.4
921.13
922.69
924.22
926.01
927.36
929.11
930.62
932.19
933.93
935.31
937.09
938.53
940.17
941.82
943.26
945.05
946.42
948.13
949.68
951.21
952.97
954.32
956.09
957.52
959.16
960.79
962.24
964.03
965.37
967.11
968.58
970.17
971.83
973.25
975.03
976.38
978.11
979.57
981.17
982.79
984.23
986
987.32
989.08
990.44
992.13
993.58
995.09
995.55
670.28
670.1
669.17
668.02
666.5
665.18
663.89
662.44
661.19
660.04
658.73
657.48
656.33
655.26
654.24
653.25
652.3
651.41
650.65
650.04
649.25
648.71
648.21
647.96
647.56
647.4
647.4
647.57
647.98
648.22
648.75
649.27
650.06
650.72
651.47
652.35
653.3
654.3
655.34
656.45
657.66
658.97
660.15
661.35
662.77
664.14
665.45
667.03
668.32
669.95
671.31
672.99
674.36
676.07
677.51
679.16
680.77
682.29
684.06
685.55
687.21
688.97
690.46
692.18
693.91
695.43
697.18
698.91
700.44
702.19
703.97
705.49
707.22
709.03
710.56
712.25
714.07
715.65
717.3
719.12
720.77
722.36
724.16
725.9
727.44
729.2
731.02
732.54
734.24
736.07
737.65
739.29
741.11
742.76
744.34
746.15
747.86
749.4
751.18
752.96
754.47
756.2
758.02
759.52
761.22
763.05
764.58
766.24
768.07
769.62
771.26
773.09
774.66
776.27
778.1
779.68
781.28
783.1
784.68
786.28
788.1
789.67
791.27
793.09
794.65
796.26
798.08
799.62
801.24
803.06
804.57
806.22
808.04
809.51
811.2
813
814.44
816.17
817.91
819.37
821.14
822.8
824.31
826.11
827.68
829.25
831.07
832.55
834.2
836.01
837.42
839.16
840.85
842.32
844.11
845.66
847.24
849.05
850.49
852.18
853.91
855.34
857.12
858.69
860.24
862.05
863.48
865.17
866.87
868.32
870.1
871.62
873.21
875.01
876.4
878.14
879.74
881.25
883.05
884.47
886.16
887.83
889.28
891.08
892.53
894.18
895.89
897.31
899.09
900.56
902.19
903.91
905.32
907.09
908.57
910.18
911.9
913.31
915.09
916.54
918.17
919.86
921.28
923.07
924.49
926.16
927.79
929.25
931.04
932.42
934.13
935.69
937.22
939
940.34
942.1
943.57
945.18
946.86
948.27
950.06
951.44
953.14
954.69
956.21
957.97
959.32
961.09
962.51
964.16
965.76
967.23
969.01
970.34
972.09
973.52
975.16
976.76
978.22
979.99
981.32
983.08
984.46
986.13
987.65
989.18
990.84
992.24
993.99
995.2
995.97
671.52
671.25
670.39
669.23
668.03
666.56
665.24
664.07
662.77
661.46
660.28
659.19
658.13
657.1
656.1
655.13
654.19
653.3
652.52
651.96
651.22
650.68
650.21
649.98
649.6
649.44
649.44
649.61
650
650.22
650.72
651.24
652.01
652.58
653.34
654.23
655.17
656.15
657.16
658.2
659.28
660.43
661.71
663.05
664.22
665.53
667.03
668.27
669.76
671.18
672.63
674.15
675.63
677.18
678.73
680.24
681.94
683.37
685.1
686.61
688.22
689.97
691.43
693.16
694.81
696.35
698.13
699.74
701.32
703.11
704.72
706.32
708.12
709.74
711.33
713.13
714.78
716.36
718.15
719.85
721.4
723.17
724.93
726.46
728.2
730.01
731.52
733.23
735.05
736.59
738.26
740.09
741.67
743.29
745.11
746.74
748.33
750.13
751.8
753.36
755.15
756.86
758.39
760.17
761.91
763.42
765.18
766.94
768.44
770.18
771.97
773.45
775.19
776.98
778.45
780.19
781.97
783.44
785.18
786.95
788.42
790.17
791.92
793.4
795.16
796.87
798.36
800.14
801.81
803.33
805.12
806.73
808.29
810.1
811.65
813.25
815.06
816.55
818.21
820.02
821.46
823.17
824.91
826.36
828.14
829.76
831.29
833.09
834.61
836.22
838.03
839.46
841.17
842.88
844.34
846.12
847.69
849.24
851.05
852.49
854.18
855.9
857.34
859.12
860.67
862.23
864.04
865.45
867.16
868.82
870.29
872.09
873.56
875.19
876.95
878.35
880.12
881.66
883.22
885.02
886.4
888.14
889.72
891.24
893.04
894.43
896.15
897.76
899.25
901.05
902.45
904.15
905.76
907.25
909.04
910.43
912.14
913.73
915.24
917.03
918.4
920.13
921.67
923.21
925
926.35
928.11
929.59
931.19
932.9
934.29
936.07
937.49
939.15
940.76
942.24
944.03
945.38
947.12
948.61
950.19
951.89
953.28
955.07
956.45
958.14
959.7
961.21
962.96
964.31
966.08
967.49
969.15
970.72
972.21
973.97
975.31
977.08
978.46
980.14
981.67
983.19
984.89
986.26
988.04
989.36
991.1
992.49
994.13
995.39
996.15
672.93
672.51
671.82
670.61
669.29
668.1
666.81
665.46
664.26
663.15
662.06
660.95
659.85
658.82
657.86
656.99
656.1
655.21
654.4
653.84
653.19
652.64
652.2
651.99
651.62
651.46
651.47
651.63
652.01
652.21
652.68
653.2
653.9
654.46
655.24
656.14
657.06
658
658.99
660.02
661.08
662.16
663.26
664.46
665.81
667.11
668.32
669.76
671.14
672.47
674.05
675.35
677
678.33
680.02
681.37
683.07
684.49
686.15
687.7
689.25
691
692.44
694.15
695.76
697.31
699.09
700.62
702.25
704.04
705.54
707.22
709.01
710.5
712.21
714
715.49
717.21
719
720.5
722.21
724.02
725.52
727.22
729.04
730.55
732.24
734.06
735.59
737.26
739.07
740.63
742.27
744.09
745.67
747.29
749.1
750.7
752.3
754.11
755.73
757.31
759.12
760.75
762.32
764.13
765.76
767.32
769.13
770.76
772.32
774.12
775.75
777.31
779.12
780.73
782.3
784.11
785.7
787.28
789.09
790.65
792.26
794.08
795.59
797.23
799.05
800.53
802.21
804.01
805.46
807.18
808.93
810.39
812.15
813.82
815.32
817.12
818.69
820.26
822.07
823.56
825.21
827.01
828.44
830.17
831.86
833.33
835.12
836.69
838.25
840.06
841.51
843.19
844.94
846.36
848.13
849.72
851.26
853.06
854.51
856.18
857.91
859.34
861.12
862.66
864.23
866.03
867.43
869.15
870.79
872.27
874.07
875.52
877.18
878.89
880.32
882.1
883.59
885.2
886.96
888.35
890.11
891.63
893.21
894.99
896.36
898.12
899.65
901.21
903
904.36
906.12
907.63
909.2
910.96
912.34
914.1
915.59
917.19
918.91
920.3
922.08
923.52
925.17
926.81
928.26
930.05
931.43
933.14
934.7
936.22
937.99
939.34
941.1
942.56
944.17
945.84
947.26
949.05
950.42
952.13
953.65
955.2
956.93
958.3
960.07
961.46
963.14
964.7
966.21
967.96
969.31
971.08
972.47
974.14
975.68
977.2
978.92
980.28
982.05
983.4
985.12
986.57
988.16
989.76
991.21
992.94
994.26
995.8
996.27
674.15
673.96
673.15
672.09
670.83
669.47
668.24
667.12
665.99
664.75
663.59
662.5
661.46
660.47
659.55
658.7
657.96
657.13
656.31
655.71
655.15
654.58
654.19
653.98
653.62
653.47
653.48
653.64
654
654.2
654.62
655.17
655.78
656.35
657.17
658.03
658.82
659.67
660.61
661.61
662.69
663.83
665.03
666.14
667.27
668.53
669.94
671.17
672.47
674
675.25
676.75
678.18
679.63
681.15
682.61
684.17
685.69
687.21
688.85
690.31
692.05
693.47
695.16
696.76
698.29
700.06
701.54
703.2
704.93
706.41
708.16
709.8
711.34
713.12
714.72
716.31
718.1
719.67
721.29
723.09
724.65
726.28
728.08
729.64
731.27
733.08
734.64
736.27
738.09
739.65
741.28
743.09
744.65
746.28
748.09
749.66
751.28
753.09
754.66
756.28
758.09
759.65
761.27
763.09
764.64
766.26
768.08
769.62
771.25
773.07
774.59
776.24
778.05
779.55
781.22
783.03
784.5
786.2
788
789.45
791.18
792.93
794.4
796.16
797.85
799.34
801.13
802.75
804.29
806.1
807.64
809.25
811.06
812.53
814.2
816
817.43
819.16
820.85
822.33
824.12
825.7
827.26
829.07
830.54
832.2
833.98
835.4
837.15
838.78
840.29
842.09
843.58
845.21
847
848.4
850.14
851.77
853.27
855.07
856.54
858.19
859.93
861.35
863.12
864.67
866.23
868.03
869.43
871.15
872.77
874.27
876.06
877.49
879.17
880.85
882.29
884.08
885.54
887.18
888.89
890.31
892.09
893.56
895.19
896.91
898.31
900.09
901.56
903.18
904.89
906.3
908.08
909.52
911.17
912.84
914.27
916.06
917.47
919.15
920.76
922.24
924.03
925.4
927.13
928.65
930.2
931.95
933.32
935.09
936.53
938.17
939.8
941.25
943.04
944.4
946.12
947.63
949.19
950.91
952.29
954.07
955.46
957.14
958.69
960.21
961.96
963.31
965.08
966.47
968.14
969.7
971.21
972.94
974.3
976.07
977.44
979.13
980.63
982.18
983.85
985.25
987.02
988.34
990.09
991.46
993.13
994.58
996.09
996.54
675.37
675.19
674.42
673.37
672.22
671.09
669.88
668.61
667.42
666.31
665.25
664.23
663.23
662.26
661.32
660.46
659.71
659.05
658.23
657.59
657.12
656.52
656.17
655.95
655.61
655.47
655.47
655.63
655.98
656.18
656.56
657.14
657.65
658.27
659.09
659.82
660.56
661.41
662.34
663.32
664.33
665.39
666.51
667.71
668.99
670.14
671.3
672.62
674.05
675.25
676.66
678.11
679.42
681.02
682.32
683.95
685.29
686.95
688.32
690.02
691.4
693.1
694.55
696.18
697.79
699.29
701.05
702.5
704.18
705.83
707.34
709.1
710.64
712.25
714.04
715.51
717.2
718.95
720.43
722.17
723.86
725.38
727.15
728.8
730.35
732.13
733.76
735.32
737.12
738.72
740.3
742.11
743.69
745.29
747.1
748.66
750.27
752.08
753.63
755.26
757.07
758.6
760.24
762.06
763.56
765.23
767.04
768.52
770.21
772.02
773.48
775.19
776.97
778.43
780.17
781.9
783.38
785.15
786.81
788.33
790.12
791.73
793.29
795.09
796.63
798.24
800.06
801.53
803.2
805
806.43
808.17
809.87
811.35
813.13
814.72
816.27
818.08
819.58
821.22
823.02
824.44
826.17
827.85
829.33
831.11
832.66
834.24
836.05
837.48
839.18
840.89
842.34
844.12
845.66
847.23
849.04
850.45
852.16
853.83
855.3
857.09
858.58
860.2
861.97
863.37
865.13
866.69
868.23
870.03
871.43
873.15
874.77
876.26
878.06
879.48
881.16
882.82
884.28
886.07
887.51
889.17
890.84
892.29
894.08
895.51
897.17
898.83
900.28
902.07
903.48
905.16
906.79
908.26
910.05
911.44
913.14
914.72
916.23
918.02
919.38
921.12
922.63
924.2
925.93
927.31
929.09
930.51
932.16
933.79
935.25
937.03
938.39
940.12
941.63
943.19
944.91
946.29
948.07
949.46
951.14
952.7
954.21
955.97
957.32
959.08
960.49
962.15
963.73
965.22
966.98
968.32
970.08
971.48
973.14
974.69
976.2
977.92
979.28
981.06
982.4
984.12
985.57
987.17
988.76
990.21
991.94
993.27
995.03
996.22
997.01
676.86
676.5
675.98
674.99
673.75
672.48
671.3
670.2
669.14
668.09
667.06
666.05
665.07
664.12
663.18
662.29
661.5
660.89
660.17
659.48
659.08
658.45
658.15
657.91
657.59
657.45
657.46
657.6
657.94
658.16
658.49
659.1
659.53
660.2
660.99
661.59
662.36
663.24
664.18
665.15
666.14
667.16
668.2
669.27
670.41
671.64
672.98
674.15
675.35
676.74
678.11
679.36
680.88
682.2
683.64
685.14
686.53
688.11
689.5
691.12
692.55
694.15
695.67
697.21
698.86
700.31
702.05
703.49
705.16
706.77
708.29
710.06
711.52
713.19
714.89
716.37
718.13
719.71
721.29
723.07
724.58
726.23
728.02
729.49
731.2
732.94
734.42
736.17
737.85
739.37
741.14
742.78
744.33
746.12
747.71
749.29
751.1
752.65
754.26
756.07
757.59
759.24
761.04
762.53
764.21
766.01
767.47
769.19
770.94
772.41
774.16
775.86
777.36
779.14
780.77
782.31
784.11
785.67
787.26
789.07
790.57
792.22
794.03
795.47
797.18
798.93
800.38
802.15
803.79
805.31
807.1
808.65
810.24
812.05
813.51
815.19
816.95
818.38
820.14
821.77
823.29
825.09
826.59
828.21
830.01
831.42
833.16
834.81
836.3
838.09
839.59
841.21
843
844.4
846.15
847.76
849.27
851.07
852.52
854.18
855.9
857.33
859.11
860.63
862.22
864.01
865.39
867.14
868.72
870.24
872.04
873.44
875.15
876.78
878.26
880.06
881.47
883.16
884.8
886.27
888.06
889.48
891.16
892.8
894.27
896.06
897.46
899.15
900.77
902.25
904.04
905.43
907.14
908.71
910.23
912.01
913.37
915.12
916.62
918.2
919.93
921.31
923.09
924.52
926.17
927.8
929.25
931.04
932.4
934.13
935.64
937.2
938.93
940.3
942.08
943.48
945.15
946.73
948.22
950
951.34
953.1
954.53
956.16
957.77
959.23
961.01
962.35
964.1
965.53
967.16
968.76
970.23
972
973.32
975.08
976.48
978.14
979.67
981.2
982.89
984.26
986.04
987.36
989.1
990.49
992.14
993.64
995.17
996.5
997.18
678.17
678.04
677.26
676.28
675.21
674.12
673.03
671.88
670.74
669.66
668.63
667.65
666.74
665.89
665.06
664.18
663.34
662.68
662.11
661.37
661.03
660.39
660.12
659.85
659.55
659.42
659.43
659.56
659.88
660.14
660.42
661.05
661.42
662.13
662.77
663.4
664.22
665.12
666.04
666.94
667.88
668.89
669.96
671.05
672.12
673.21
674.35
675.62
676.99
678.17
679.41
680.87
682.17
683.5
685.05
686.31
687.89
689.24
690.79
692.22
693.77
695.23
696.84
698.27
699.97
701.36
703.08
704.51
706.16
707.74
709.27
711.02
712.45
714.15
715.74
717.29
719.06
720.53
722.2
723.91
725.38
727.14
728.73
730.3
732.08
733.6
735.24
737.03
738.49
740.19
741.93
743.41
745.16
746.82
748.34
750.12
751.71
753.29
755.09
756.62
758.25
760.05
761.53
763.21
765
766.45
768.18
769.9
771.38
773.15
774.79
776.32
778.11
779.68
781.27
783.07
784.57
786.22
788.02
789.47
791.18
792.91
794.37
796.14
797.76
799.3
801.1
802.62
804.23
806.04
807.48
809.18
810.91
812.36
814.13
815.73
817.27
819.07
820.55
822.2
823.98
825.4
827.15
828.77
830.28
832.08
833.56
835.2
836.97
838.38
840.14
841.73
843.26
845.06
846.5
848.18
849.87
851.32
853.1
854.6
856.21
857.99
859.38
861.13
862.69
864.24
866.03
867.43
869.15
870.76
872.26
874.05
875.47
877.16
878.8
880.27
882.06
883.48
885.16
886.8
888.27
890.06
891.47
893.16
894.77
896.26
898.05
899.43
901.14
902.72
904.23
906.02
907.39
909.12
910.64
912.21
913.95
915.33
917.1
918.54
920.17
921.83
923.27
925.05
926.43
928.14
929.68
931.21
932.97
934.33
936.09
937.52
939.16
940.78
942.24
944.03
945.37
947.11
948.58
950.18
951.84
953.26
955.04
956.39
958.12
959.6
961.18
962.84
964.26
966.04
967.38
969.11
970.56
972.17
973.78
975.23
977
978.32
980.08
981.46
983.14
984.64
986.19
987.84
989.24
991.01
992.31
994.07
995.38
997
997.35
679.5
679.28
678.75
677.88
676.77
675.59
674.45
673.36
672.31
671.29
670.3
669.33
668.41
667.56
666.8
666.07
665.22
664.5
664.03
663.29
662.92
662.32
662.1
661.78
661.5
661.39
661.39
661.51
661.81
662.11
662.35
662.99
663.32
664.07
664.58
665.27
666.12
666.96
667.72
668.57
669.49
670.46
671.48
672.55
673.68
674.87
676.06
677.17
678.32
679.61
681.02
682.2
683.5
685.01
686.24
687.67
689.13
690.47
692.06
693.37
695.02
696.34
698.02
699.37
701.06
702.43
704.11
705.56
707.17
708.75
710.26
712
713.4
715.12
716.64
718.23
719.97
721.4
723.13
724.7
726.27
728.04
729.5
731.19
732.88
734.36
736.13
737.7
739.28
741.06
742.55
744.22
745.98
747.43
749.17
750.84
752.35
754.12
755.7
757.28
759.08
760.58
762.23
764.02
765.47
767.18
768.9
770.38
772.14
773.77
775.31
777.1
778.64
780.25
782.05
783.51
785.2
786.96
788.4
790.15
791.8
793.31
795.11
796.65
798.24
800.05
801.5
803.19
804.92
806.37
808.14
809.74
811.28
813.08
814.56
816.21
817.99
819.4
821.15
822.77
824.29
826.08
827.56
829.2
830.97
832.39
834.14
835.73
837.26
839.06
840.5
842.18
843.88
845.32
847.11
848.61
850.21
852
853.39
855.13
856.7
858.24
860.04
861.44
863.15
864.77
866.27
868.06
869.48
871.17
872.81
874.28
876.07
877.5
879.17
880.83
882.28
884.07
885.49
887.17
888.81
890.27
892.06
893.46
895.15
896.76
898.25
900.04
901.41
903.14
904.68
906.22
908
909.35
911.11
912.59
914.19
915.89
917.29
919.07
920.48
922.15
923.74
925.23
927.02
928.36
930.11
931.58
933.18
934.86
936.27
938.05
939.42
941.13
942.66
944.2
945.92
947.3
949.07
950.46
952.14
953.68
955.21
956.93
958.3
960.07
961.45
963.14
964.66
966.2
967.9
969.28
971.05
972.4
974.12
975.58
977.17
978.79
980.23
982
983.32
985.08
986.44
988.13
989.59
991.17
992.75
994.21
995.88
997.16
997.79
681.06
680.8
680.19
679.26
678.24
677.19
676.14
675.11
674.09
673.09
672.11
671.15
670.22
669.32
668.52
667.86
667.13
666.35
665.86
665.22
664.78
664.26
664.06
663.7
663.44
663.35
663.35
663.46
663.73
664.07
664.29
664.84
665.25
665.95
666.41
667.17
668
668.65
669.43
670.31
671.24
672.21
673.21
674.22
675.27
676.34
677.49
678.71
680.01
681.15
682.31
683.63
685.04
686.24
687.6
689.07
690.32
691.85
693.2
694.65
696.14
697.55
699.12
700.52
702.12
703.56
705.15
706.64
708.2
709.79
711.26
712.99
714.38
716.1
717.57
719.2
720.84
722.32
724.08
725.54
727.19
728.86
730.34
732.1
733.62
735.23
737
738.43
740.16
741.78
743.31
745.09
746.6
748.23
750.01
751.45
753.17
754.84
756.34
758.12
759.67
761.26
763.06
764.53
766.2
767.96
769.41
771.15
772.79
774.31
776.1
777.63
779.24
781.04
782.49
784.19
785.91
787.37
789.14
790.73
792.28
794.08
795.57
797.21
799
800.42
802.16
803.8
805.31
807.1
808.61
810.23
812.02
813.44
815.16
816.82
818.31
820.1
821.6
823.22
825.01
826.42
828.15
829.77
831.28
833.08
834.54
836.19
837.92
839.35
841.12
842.65
844.23
846.02
847.42
849.15
850.75
852.26
854.06
855.48
857.17
858.82
860.29
862.08
863.52
865.18
866.87
868.3
870.09
871.54
873.18
874.88
876.31
878.09
879.54
881.18
882.87
884.3
886.08
887.51
889.17
890.82
892.27
894.06
895.47
897.15
898.75
900.25
902.03
903.4
905.13
906.66
908.21
909.97
911.33
913.1
914.55
916.18
917.83
919.27
921.05
922.43
924.14
925.67
927.21
928.95
930.32
932.09
933.5
935.16
936.75
938.23
940.01
941.35
943.1
944.55
946.17
947.79
949.24
951.02
952.36
954.11
955.55
957.17
958.78
960.24
962.01
963.34
965.09
966.51
968.15
969.72
971.21
972.95
974.3
976.06
977.42
979.12
980.6
982.17
983.79
985.23
986.98
988.3
990.06
991.4
993.11
994.51
996.14
997.38
998.14
682.32
682.19
681.63
680.88
679.89
678.81
677.73
676.68
675.67
674.7
673.79
672.95
672.07
671.17
670.31
669.59
669.03
668.24
667.66
667.16
666.63
666.21
666.01
665.61
665.38
665.3
665.3
665.39
665.63
666.03
666.23
666.69
667.18
667.75
668.29
669.08
669.71
670.41
671.25
672.16
673.09
674.04
675.01
676.02
677.05
678.09
679.15
680.23
681.36
682.6
683.93
685.13
686.31
687.67
689.07
690.28
691.71
693.12
694.42
696.01
697.28
698.85
700.22
701.75
703.2
704.73
706.2
707.77
709.23
710.87
712.29
714.01
715.38
717.09
718.54
720.17
721.76
723.27
725.02
726.43
728.14
729.68
731.25
733.01
734.42
736.14
737.72
739.27
741.05
742.49
744.18
745.84
747.34
749.1
750.63
752.24
754.02
755.45
757.17
758.82
760.33
762.1
763.63
765.24
767.03
768.47
770.18
771.86
773.34
775.12
776.67
778.26
780.05
781.5
783.19
784.9
786.37
788.13
789.71
791.27
793.06
794.53
796.2
797.93
799.38
801.14
802.72
804.27
806.07
807.52
809.19
810.92
812.36
814.13
815.69
817.25
819.05
820.48
822.18
823.86
825.32
827.11
828.61
830.22
832
833.4
835.14
836.73
838.26
840.05
841.48
843.17
844.83
846.3
848.09
849.55
851.19
852.9
854.33
856.1
857.59
859.2
860.95
862.35
864.11
865.62
867.21
868.97
870.35
872.11
873.62
875.21
876.96
878.34
880.11
881.59
883.2
884.92
886.32
888.09
889.54
891.18
892.85
894.29
896.07
897.48
899.16
900.76
902.25
904.03
905.4
907.13
908.64
910.21
911.94
913.32
915.09
916.52
918.17
919.78
921.25
923.03
924.39
926.12
927.61
929.19
930.88
932.28
934.06
935.44
937.14
938.67
940.21
941.93
943.3
945.07
946.46
948.14
949.68
951.21
952.93
954.29
956.07
957.44
959.13
960.65
962.19
963.88
965.27
967.05
968.39
970.11
971.57
973.17
974.77
976.23
977.99
979.31
981.07
982.43
984.13
985.59
987.17
988.77
990.22
991.94
993.27
995.03
996.33
997.9
998.3
683.96
683.65
683.16
682.29
681.32
680.3
679.28
678.28
677.29
676.33
675.41
674.55
673.77
673.04
672.18
671.38
670.8
670.16
669.49
669.1
668.5
668.16
667.91
667.51
667.32
667.25
667.26
667.33
667.54
667.95
668.18
668.55
669.12
669.56
670.19
670.92
671.47
672.24
673.12
673.99
674.77
675.63
676.56
677.53
678.55
679.62
680.73
681.91
683.06
684.16
685.28
686.51
687.88
689.12
690.32
691.71
693.1
694.33
695.82
697.17
698.54
700.08
701.38
703.02
704.31
705.95
707.28
708.93
710.29
711.98
713.33
715.04
716.4
718.1
719.52
721.16
722.7
724.24
725.93
727.35
729.09
730.54
732.18
733.81
735.3
737.06
738.5
740.18
741.81
743.31
745.08
746.54
748.2
749.89
751.35
753.11
754.64
756.24
758.01
759.44
761.16
762.78
764.3
766.08
767.57
769.21
770.97
772.4
774.15
775.74
777.28
779.07
780.54
782.2
783.94
785.38
787.14
788.72
790.27
792.06
793.52
795.19
796.91
798.36
800.12
801.68
803.25
805.04
806.47
808.17
809.84
811.32
813.1
814.6
816.22
818
819.4
821.14
822.74
824.27
826.06
827.5
829.18
830.86
832.32
834.1
835.58
837.21
838.96
840.36
842.12
843.66
845.23
847.01
848.4
850.14
851.71
853.24
855.03
856.43
858.15
859.73
861.25
863.04
864.43
866.15
867.73
869.25
871.03
872.42
874.14
875.71
877.24
879.02
880.39
882.13
883.66
885.22
886.98
888.35
890.11
891.58
893.19
894.89
896.3
898.08
899.5
901.16
902.77
904.25
906.03
907.4
909.13
910.64
912.2
913.93
915.31
917.08
918.49
920.16
921.75
923.24
925.01
926.36
928.11
929.56
931.18
932.82
934.26
936.04
937.39
939.12
940.59
942.18
943.84
945.26
947.04
948.39
950.12
951.58
953.18
954.81
956.25
958.02
959.36
961.1
962.53
964.16
965.74
967.22
968.97
970.31
972.07
973.44
975.13
976.62
978.18
979.82
981.24
983.01
984.32
986.08
987.43
989.12
990.57
992.16
993.72
995.2
996.83
998.15
998.72
685.25
685.16
684.61
683.97
683.05
682.06
681.06
680.07
679.1
678.14
677.2
676.29
675.45
674.73
674.07
673.24
672.56
672.07
671.35
671.02
670.38
670.11
669.77
669.42
669.27
669.21
669.21
669.27
669.44
669.81
670.13
670.42
671.06
671.4
672.11
672.67
673.3
674.13
674.92
675.62
676.43
677.32
678.26
679.23
680.23
681.24
682.28
683.35
684.47
685.67
686.93
688.1
689.23
690.46
691.84
693.12
694.33
695.76
697.12
698.39
699.93
701.22
702.67
704.14
705.5
707.09
708.42
710.06
711.39
713.06
714.4
716.07
717.45
719.11
720.54
722.16
723.68
725.22
726.86
728.3
730.04
731.44
733.14
734.66
736.23
737.93
739.36
741.1
742.58
744.2
745.88
747.34
749.1
750.58
752.21
753.92
755.36
757.12
758.64
760.23
762
763.42
765.15
766.73
768.28
770.06
771.51
773.19
774.87
776.34
778.11
779.62
781.23
783.01
784.43
786.15
787.77
789.29
791.07
792.54
794.2
795.92
797.36
799.12
800.67
802.24
804.03
805.45
807.16
808.8
810.3
812.08
813.55
815.2
816.93
818.36
820.12
821.65
823.23
825.02
826.42
828.15
829.74
831.27
833.05
834.48
836.17
837.81
839.29
841.08
842.52
844.18
845.86
847.31
849.09
850.55
852.19
853.89
855.32
857.09
858.56
860.19
861.89
863.31
865.09
866.54
868.18
869.86
871.3
873.08
874.51
876.17
877.81
879.27
881.06
882.45
884.15
885.73
887.24
889.02
890.39
892.13
893.64
895.21
896.94
898.32
900.09
901.52
903.17
904.8
906.26
908.04
909.41
911.13
912.64
914.2
915.92
917.3
919.08
920.48
922.15
923.73
925.23
927
928.34
930.1
931.52
933.16
934.77
936.24
938.01
939.35
941.1
942.53
944.16
945.76
947.23
949
950.33
952.09
953.5
955.15
956.71
958.21
959.94
961.3
963.07
964.43
966.13
967.62
969.18
970.83
972.25
974.02
975.34
977.09
978.48
980.14
981.66
983.19
984.84
986.24
988.01
989.32
991.07
992.41
994.11
995.52
997.14
998.37
999.13
686.87
686.6
686.17
685.35
684.47
683.52
682.55
681.61
680.7
679.85
679.03
678.13
677.24
676.44
675.81
675.13
674.37
673.92
673.24
672.84
672.28
672.06
671.63
671.34
671.21
671.17
671.17
671.22
671.35
671.67
672.08
672.31
672.92
673.28
674.02
674.45
675.18
675.99
676.59
677.35
678.22
679.15
680.09
681.04
682.02
683.02
684.04
685.08
686.14
687.2
688.31
689.49
690.77
692.05
693.2
694.42
695.82
697.12
698.35
699.81
701.15
702.45
704.02
705.27
706.79
708.19
709.63
711.14
712.54
714.12
715.51
717.12
718.52
720.13
721.58
723.16
724.68
726.21
727.82
729.27
731
732.38
734.09
735.54
737.17
738.76
740.26
742.01
743.41
745.13
746.64
748.22
749.93
751.36
753.11
754.6
756.21
757.92
759.36
761.11
762.61
764.22
765.96
767.39
769.13
770.67
772.25
774.02
775.43
777.15
778.75
780.28
782.06
783.51
785.18
786.85
788.33
790.1
791.59
793.22
794.97
796.38
798.13
799.69
801.25
803.04
804.45
806.16
807.79
809.29
811.07
812.53
814.19
815.88
817.33
819.1
820.6
822.21
823.96
825.37
827.13
828.66
830.23
832.01
833.41
835.14
836.71
838.25
840.03
841.43
843.15
844.73
846.25
848.04
849.44
851.15
852.73
854.25
856.04
857.43
859.15
860.72
862.24
864.02
865.4
867.14
868.67
870.23
872
873.37
875.12
876.61
878.2
879.92
881.32
883.09
884.53
886.18
887.82
889.27
891.05
892.44
894.14
895.7
897.23
898.99
900.35
902.1
903.56
905.18
906.83
908.27
910.05
911.42
913.13
914.65
916.21
917.93
919.31
921.08
922.47
924.15
925.71
927.22
928.97
930.32
932.09
933.49
935.16
936.72
938.22
939.97
941.32
943.08
944.48
946.15
947.69
949.21
950.93
952.3
954.07
955.43
957.13
958.62
960.19
961.84
963.26
965.03
966.36
968.1
969.51
971.15
972.7
974.21
975.91
977.28
979.05
980.38
982.11
983.52
985.15
986.68
988.19
989.84
991.24
993
994.3
996.05
997.35
998.93
999.31
688.23
688.15
687.67
687.07
686.15
685.19
684.22
683.26
682.33
681.44
680.62
679.9
679.11
678.25
677.52
677.01
676.24
675.67
675.16
674.64
674.2
673.97
673.5
673.26
673.17
673.12
673.13
673.17
673.28
673.53
674.01
674.23
674.72
675.2
675.78
676.29
677.08
677.67
678.35
679.19
680.08
680.91
681.72
682.6
683.53
684.5
685.52
686.57
687.67
688.82
690.01
691.11
692.21
693.36
694.64
696.01
697.17
698.39
699.8
701.13
702.36
703.86
705.17
706.52
708.06
709.33
710.91
712.23
713.75
715.19
716.67
718.17
719.64
721.17
722.65
724.18
725.71
727.21
728.81
730.26
731.95
733.33
735.06
736.45
738.13
739.62
741.2
742.84
744.3
746.04
747.45
749.14
750.68
752.24
753.96
755.37
757.11
758.6
760.21
761.91
763.35
765.1
766.58
768.21
769.9
771.35
773.1
774.59
776.21
777.93
779.36
781.12
782.63
784.23
785.99
787.4
789.14
790.69
792.25
794.02
795.44
797.15
798.75
800.27
802.05
803.48
805.17
806.81
808.3
810.08
811.53
813.19
814.87
816.32
818.1
819.58
821.2
822.92
824.35
826.11
827.61
829.21
830.96
832.36
834.12
835.63
837.22
838.98
840.37
842.12
843.63
845.22
846.97
848.36
850.12
851.62
853.21
854.95
856.34
858.11
859.58
861.2
862.9
864.31
866.09
867.53
869.18
870.83
872.28
874.06
875.46
877.15
878.73
880.24
882.02
883.39
885.12
886.62
888.2
889.92
891.31
893.08
894.5
896.16
897.77
899.25
901.03
902.38
904.12
905.6
907.19
908.88
910.29
912.06
913.44
915.14
916.67
918.21
919.94
921.31
923.08
924.47
926.15
927.7
929.22
930.96
932.32
934.08
935.47
937.15
938.69
940.21
941.93
943.3
945.07
946.44
948.14
949.64
951.19
952.86
954.27
956.04
957.38
959.11
960.55
962.17
963.75
965.22
966.97
968.3
970.07
971.43
973.13
974.6
976.18
977.78
979.23
980.98
982.3
984.06
985.4
987.11
988.53
990.15
991.68
993.19
994.82
996.23
997.92
999.17
999.78
689.88
689.63
689.2
688.48
687.72
686.87
686
685.07
684.13
683.21
682.32
681.52
680.87
680.13
679.31
678.72
678.14
677.46
677.08
676.46
676.14
675.79
675.38
675.2
675.12
675.08
675.08
675.12
675.21
675.41
675.84
676.16
676.53
677.12
677.55
678.19
678.88
679.41
680.2
681.05
681.76
682.51
683.36
684.28
685.23
686.2
687.2
688.21
689.24
690.29
691.38
692.53
693.75
695.02
696.14
697.28
698.53
699.93
701.15
702.36
703.79
705.13
706.38
707.9
709.2
710.58
712.09
713.38
715.01
716.28
717.87
719.23
720.78
722.21
723.75
725.21
726.77
728.23
729.83
731.26
732.93
734.31
736.03
737.39
739.1
740.52
742.16
743.69
745.23
746.9
748.32
750.06
751.48
753.15
754.7
756.24
757.97
759.37
761.11
762.59
764.2
765.87
767.32
769.08
770.53
772.19
773.83
775.3
777.07
778.51
780.18
781.81
783.3
785.07
786.51
788.18
789.82
791.3
793.08
794.52
796.19
797.85
799.31
801.09
802.54
804.19
805.87
807.32
809.09
810.56
812.2
813.9
815.33
817.1
818.58
820.2
821.92
823.34
825.11
826.59
828.21
829.92
831.34
833.11
834.59
836.2
837.91
839.33
841.1
842.57
844.19
845.89
847.31
849.09
850.53
852.18
853.84
855.29
857.07
858.48
860.16
861.77
863.26
865.04
866.42
868.14
869.68
871.23
872.99
874.36
876.11
877.58
879.19
880.87
882.29
884.07
885.47
887.16
888.73
890.24
892.01
893.37
895.11
896.58
898.19
899.85
901.28
903.05
904.43
906.14
907.66
909.21
910.93
912.31
914.08
915.47
917.15
918.7
920.22
921.96
923.32
925.08
926.48
928.15
929.7
931.22
932.95
934.31
936.08
937.46
939.14
940.67
942.2
943.9
945.28
947.05
948.41
950.12
951.59
953.18
954.81
956.24
958.01
959.34
961.09
962.48
964.15
965.67
967.2
968.88
970.26
972.03
973.36
975.1
976.5
978.15
979.67
981.19
982.85
984.25
986.01
987.32
989.07
990.42
992.12
993.53
995.15
996.64
998.17
999.46
1000.2
691.25
691.17
690.79
690.15
689.27
688.37
687.48
686.63
685.82
685.04
684.15
683.28
682.52
681.95
681.18
680.47
680.04
679.3
678.96
678.32
678.07
677.6
677.28
677.14
677.07
677.02
677.02
677.07
677.15
677.3
677.66
678.1
678.37
679.03
679.37
680.09
680.59
681.25
682.07
682.73
683.43
684.26
685.17
686.1
687.04
687.98
688.93
689.93
690.97
692.03
693.08
694.14
695.22
696.33
697.53
698.83
700.08
701.22
702.45
703.85
705.13
706.34
707.79
709.13
710.4
711.94
713.22
714.64
716.12
717.44
719.05
720.33
721.97
723.28
724.89
726.25
727.86
729.25
730.88
732.27
733.93
735.3
737.01
738.36
740.07
741.45
743.12
744.57
746.18
747.74
749.24
750.94
752.34
754.08
755.49
757.16
758.7
760.24
761.96
763.36
765.1
766.56
768.19
769.82
771.3
773.06
774.47
776.16
777.74
779.26
781.03
782.42
784.14
785.69
787.24
789
790.4
792.13
793.66
795.23
796.98
798.38
800.12
801.64
803.23
804.97
806.37
808.12
809.63
811.22
812.96
814.36
816.12
817.61
819.21
820.94
822.35
824.11
825.6
827.21
828.92
830.34
832.1
833.57
835.2
836.88
838.31
840.09
841.53
843.18
844.83
846.29
848.06
849.48
851.16
852.76
854.26
856.03
857.42
859.14
860.67
862.22
863.98
865.35
867.11
868.57
870.19
871.86
873.29
875.07
876.47
878.16
879.73
881.24
883.01
884.37
886.11
887.58
889.19
890.85
892.28
894.06
895.44
897.14
898.67
900.21
901.94
903.32
905.08
906.49
908.16
909.72
911.23
912.99
914.33
916.09
917.51
919.16
920.74
922.23
923.99
925.33
927.09
928.5
930.16
931.71
933.22
934.95
936.31
938.07
939.45
941.14
942.65
944.2
945.87
947.27
949.04
950.38
952.11
953.55
955.17
956.76
958.23
959.97
961.31
963.07
964.43
966.13
967.6
969.18
970.79
972.23
973.99
975.31
977.07
978.42
980.12
981.57
983.17
984.73
986.21
987.9
989.26
991.02
992.33
994.07
995.41
997.11
998.47
1000
1000.4
692.96
692.73
692.26
691.69
691.03
690.13
689.2
688.28
687.41
686.62
685.94
685.13
684.29
683.61
683.07
682.28
681.78
681.2
680.71
680.22
679.96
679.44
679.2
679.09
678.99
678.88
678.89
679.01
679.1
679.22
679.49
680.02
680.25
680.81
681.24
681.93
682.37
683.13
683.8
684.42
685.23
686.11
686.97
687.74
688.58
689.48
690.42
691.4
692.41
693.45
694.52
695.64
696.81
698.01
699.11
700.21
701.37
702.66
704.01
705.17
706.38
707.78
709.11
710.33
711.78
713.14
714.41
715.98
717.23
718.69
720.14
721.5
723.08
724.38
726.03
727.32
728.98
730.29
731.95
733.29
734.96
736.31
738.01
739.34
741.05
742.4
744.09
745.49
747.14
748.61
750.19
751.78
753.26
754.97
756.35
758.08
759.49
761.16
762.69
764.23
765.93
767.34
769.08
770.52
772.17
773.76
775.26
777.02
778.41
780.13
781.64
783.22
784.93
786.34
788.1
789.55
791.19
792.84
794.3
796.07
797.5
799.17
800.78
802.28
804.05
805.45
807.15
808.72
810.25
812.02
813.41
815.14
816.68
818.23
820
821.38
823.12
824.63
826.22
827.94
829.35
831.1
832.57
834.2
835.88
837.31
839.08
840.51
842.17
843.8
845.27
847.05
848.44
850.15
851.7
853.24
855.01
856.37
858.12
859.6
861.2
862.89
864.31
866.08
867.49
869.16
870.76
872.25
874.02
875.39
877.12
878.61
880.2
881.89
883.3
885.07
886.47
888.15
889.71
891.23
892.98
894.34
896.1
897.53
899.17
900.77
902.25
904.02
905.37
907.11
908.56
910.18
911.8
913.25
915.02
916.37
918.11
919.55
921.17
922.78
924.24
926.01
927.35
929.1
930.52
932.16
933.73
935.22
936.96
938.31
940.08
941.45
943.14
944.64
946.19
947.86
949.26
951.03
952.37
954.1
955.52
957.16
958.71
960.21
961.92
963.28
965.05
966.39
968.11
969.54
971.16
972.72
974.21
975.91
977.27
979.04
980.36
982.1
983.48
985.14
986.63
988.18
989.78
991.22
992.92
994.26
996.02
997.32
999.05
1000.2
1001
694.31
694.22
693.99
693.25
692.48
691.73
690.97
690.09
689.19
688.31
687.54
686.91
686.15
685.35
684.81
684.17
683.52
683.11
682.49
682.14
681.74
681.31
681.14
681.02
680.82
680.71
680.71
680.84
681.03
681.15
681.35
681.81
682.17
682.58
683.15
683.64
684.22
685
685.49
686.23
687.08
687.82
688.54
689.36
690.26
691.2
692.16
693.14
694.14
695.14
696.17
697.2
698.26
699.35
700.5
701.73
703.01
704.13
705.27
706.51
707.89
709.13
710.33
711.72
713.1
714.31
715.76
717.14
718.42
720
721.25
722.73
724.16
725.54
727.1
728.42
730.06
731.36
733.02
734.33
736.01
737.32
739.01
740.34
742.04
743.37
745.07
746.43
748.11
749.52
751.15
752.64
754.2
755.79
757.26
758.97
760.35
762.08
763.48
765.15
766.66
768.22
769.89
771.31
773.06
774.46
776.15
777.68
779.23
780.94
782.35
784.09
785.53
787.18
788.79
790.28
792.04
793.43
795.14
796.67
798.23
799.96
801.36
803.11
804.58
806.2
807.86
809.31
811.08
812.5
814.17
815.78
817.27
819.04
820.44
822.15
823.69
825.24
827
828.38
830.12
831.61
833.21
834.9
836.32
838.09
839.52
841.18
842.8
844.27
846.05
847.43
849.14
850.68
852.23
853.97
855.35
857.1
858.56
860.19
861.83
863.28
865.05
866.44
868.14
869.68
871.22
872.96
874.34
876.1
877.53
879.17
880.78
882.26
884.03
885.39
887.12
888.59
890.19
891.85
893.28
895.05
896.42
898.13
899.63
901.2
902.88
904.29
906.06
907.43
909.14
910.64
912.2
913.88
915.28
917.05
918.41
920.13
921.61
923.19
924.84
926.26
928.03
929.38
931.11
932.54
934.17
935.75
937.23
938.98
940.32
942.08
943.46
945.14
946.64
948.19
949.85
951.26
953.03
954.36
956.1
957.5
959.15
960.68
962.2
963.88
965.27
967.03
968.36
970.1
971.49
973.15
974.66
976.19
977.83
979.24
981
982.31
984.07
985.41
987.12
988.53
990.15
991.66
993.19
994.79
996.22
997.91
999.24
1000.7
1001.2
696.04
695.9
695.37
694.99
694.18
693.31
692.47
691.7
691
690.14
689.28
688.54
687.99
687.2
686.51
686.06
685.32
684.99
684.32
684.06
683.53
683.22
683.07
682.85
682.64
682.54
682.55
682.65
682.89
683.09
683.24
683.6
684.09
684.38
685.05
685.41
686.12
686.67
687.28
688.1
688.79
689.45
690.27
691.17
692.08
693
693.85
694.77
695.72
696.72
697.75
698.83
699.94
701.04
702.12
703.19
704.3
705.49
706.78
708.06
709.19
710.4
711.77
713.1
714.28
715.66
717.08
718.29
719.75
721.14
722.43
724.01
725.26
726.76
728.17
729.58
731.12
732.46
734.08
735.39
737.05
738.36
740.03
741.35
743.04
744.36
746.05
747.4
749.08
750.45
752.11
753.53
755.15
756.64
758.2
759.79
761.25
762.95
764.33
766.06
767.45
769.13
770.62
772.2
773.82
775.28
777.03
778.4
780.12
781.59
783.2
784.82
786.29
788.04
789.43
791.14
792.64
794.22
795.91
797.33
799.08
800.51
802.17
803.76
805.26
807.02
808.4
810.13
811.63
813.21
814.91
816.33
818.09
819.52
821.18
822.79
824.27
826.04
827.43
829.14
830.67
832.23
833.96
835.35
837.1
838.55
840.19
841.82
843.28
845.05
846.44
848.15
849.68
851.23
852.97
854.34
856.1
857.54
859.18
860.8
862.27
864.04
865.41
867.13
868.63
870.21
871.9
873.31
875.07
876.47
878.15
879.7
881.23
882.97
884.33
886.09
887.51
889.16
890.75
892.24
894
895.35
897.1
898.53
900.17
901.76
903.24
905
906.35
908.1
909.51
911.16
912.73
914.23
915.97
917.32
919.08
920.47
922.15
923.67
925.21
926.9
928.28
930.05
931.41
933.12
934.58
936.18
937.79
939.24
941
942.33
944.08
945.47
947.14
948.64
950.19
951.85
953.26
955.02
956.35
958.09
959.49
961.15
962.66
964.2
965.85
967.25
969.02
970.33
972.08
973.45
975.13
976.6
978.18
979.76
981.22
982.93
984.28
986.04
987.35
989.09
990.45
992.13
993.56
995.16
996.67
998.18
999.74
1001.1
1001.6
697.42
697.3
697.1
696.41
695.84
695.09
694.2
693.33
692.55
691.88
691.12
690.28
689.62
689.08
688.3
687.81
687.2
686.7
686.21
685.89
685.36
685.14
684.97
684.65
684.47
684.39
684.4
684.48
684.69
685.01
685.16
685.41
685.98
686.25
686.83
687.25
687.98
688.4
689.15
689.85
690.45
691.23
692.11
692.94
693.69
694.51
695.39
696.32
697.29
698.27
699.27
700.29
701.34
702.41
703.53
704.7
705.93
707.08
708.18
709.32
710.57
711.93
713.13
714.31
715.66
717.06
718.24
719.6
721.06
722.28
723.73
725.13
726.43
728.01
729.26
730.78
732.18
733.6
735.13
736.48
738.09
739.41
741.06
742.38
744.05
745.37
747.05
748.38
750.06
751.41
753.09
754.46
756.12
757.53
759.15
760.63
762.19
763.76
765.24
766.92
768.31
770.04
771.41
773.11
774.56
776.18
777.74
779.25
780.96
782.34
784.08
785.49
787.16
788.7
790.23
791.94
793.34
795.08
796.5
798.16
799.73
801.25
802.99
804.37
806.1
807.56
809.19
810.81
812.28
814.04
815.43
817.14
818.65
820.22
821.92
823.33
825.09
826.51
828.17
829.76
831.26
833.02
834.4
836.12
837.61
839.2
840.88
842.3
844.07
845.47
847.15
848.71
850.24
851.98
853.35
855.1
856.54
858.18
859.79
861.26
863.03
864.4
866.12
867.61
869.2
870.86
872.29
874.06
875.43
877.14
878.65
880.21
881.9
883.3
885.07
886.45
888.14
889.66
891.21
892.91
894.3
896.07
897.45
899.14
900.65
902.21
903.89
905.29
907.06
908.42
910.13
911.61
913.19
914.83
916.26
918.03
919.37
921.11
922.54
924.17
925.74
927.23
928.96
930.31
932.07
933.44
935.14
936.62
938.19
939.83
941.25
943.02
944.34
946.09
947.48
949.15
950.66
952.2
953.85
955.26
957.02
958.35
960.09
961.48
963.14
964.64
966.19
967.82
969.24
971
972.32
974.07
975.42
977.12
978.55
980.16
981.7
983.2
984.86
986.25
988.01
989.31
991.06
992.38
994.1
995.47
997.13
998.56
1000.1
1001.4
1002.1
699.11
699.05
698.57
698.13
697.35
696.65
695.99
695.14
694.26
693.48
692.86
692.14
691.34
690.8
690.17
689.51
689.1
688.46
688.12
687.64
687.24
687.07
686.75
686.47
686.33
686.27
686.28
686.34
686.5
686.8
687.09
687.27
687.72
688.16
688.56
689.15
689.66
690.23
691.02
691.51
692.24
693.09
693.8
694.51
695.33
696.22
697.16
698.11
699.07
700.04
701.03
702.04
703.06
704.1
705.14
706.19
707.27
708.4
709.61
710.89
712.09
713.21
714.41
715.76
717.08
718.24
719.55
721.02
722.21
723.54
725.04
726.26
727.7
729.13
730.42
732.01
733.26
734.79
736.18
737.61
739.13
740.49
742.09
743.42
745.07
746.39
748.05
749.37
751.05
752.38
754.06
755.4
757.08
758.45
760.11
761.52
763.14
764.61
766.18
767.72
769.23
770.87
772.28
774.01
775.37
777.09
778.49
780.15
781.65
783.21
784.85
786.29
788.03
789.4
791.11
792.56
794.18
795.78
797.26
799.01
800.38
802.11
803.55
805.18
806.78
808.26
810.02
811.39
813.12
814.58
816.19
817.82
819.28
821.04
822.42
824.13
825.63
827.21
828.89
830.31
832.07
833.47
835.15
836.7
838.23
839.96
841.34
843.09
844.52
846.17
847.76
849.25
851.01
852.38
854.11
855.57
857.19
858.81
860.27
862.04
863.4
865.13
866.6
868.2
869.85
871.28
873.05
874.42
876.13
877.62
879.2
880.86
882.28
884.05
885.41
887.13
888.61
890.19
891.84
893.27
895.04
896.39
898.12
899.57
901.18
902.8
904.25
906.01
907.36
909.1
910.52
912.16
913.72
915.22
916.94
918.31
920.07
921.44
923.13
924.61
926.19
927.82
929.25
931.02
932.35
934.09
935.49
937.15
938.67
940.2
941.87
943.27
945.03
946.36
948.1
949.5
951.15
952.68
954.2
955.86
957.26
959.02
960.35
962.09
963.47
965.14
966.63
968.19
969.8
971.23
972.97
974.3
976.06
977.39
979.11
980.51
982.15
983.65
985.19
986.8
988.23
989.94
991.27
993.03
994.33
996.07
997.4
999.1
1000.4
1002
1002.3
700.61
700.45
700.19
699.7
699.12
698.27
697.5
696.83
696.09
695.24
694.48
693.94
693.19
692.48
692.05
691.31
690.94
690.28
690.02
689.42
689.15
688.93
688.54
688.32
688.23
688.19
688.19
688.24
688.34
688.59
689
689.18
689.49
690.07
690.35
691.04
691.4
692.12
692.67
693.28
694.1
694.77
695.43
696.24
697.14
698.04
698.85
699.69
700.57
701.5
702.46
703.46
704.48
705.53
706.62
707.74
708.91
710.05
711.13
712.23
713.37
714.63
715.97
717.13
718.29
719.6
721.02
722.19
723.46
724.94
726.18
727.49
729.02
730.24
731.66
733.12
734.4
736
737.26
738.78
740.18
741.61
743.13
744.49
746.09
747.42
749.07
750.38
752.05
753.37
755.05
756.37
758.06
759.39
761.08
762.43
764.1
765.49
767.13
768.57
770.16
771.67
773.2
774.8
776.25
777.95
779.32
781.05
782.42
784.12
785.55
787.17
788.72
790.23
791.92
793.32
795.06
796.44
798.13
799.61
801.2
802.82
804.28
806.03
807.4
809.12
810.57
812.19
813.79
815.27
817.02
818.39
820.11
821.57
823.19
824.8
826.27
828.03
829.39
831.12
832.58
834.19
835.82
837.28
839.04
840.41
842.13
843.6
845.2
846.84
848.28
850.05
851.42
853.13
854.62
856.2
857.86
859.29
861.05
862.42
864.13
865.62
867.2
868.86
870.28
872.05
873.42
875.13
876.61
878.2
879.84
881.27
883.04
884.39
886.12
887.58
889.18
890.8
892.25
894.02
895.36
897.1
898.52
900.16
901.73
903.23
904.95
906.31
908.07
909.45
911.14
912.63
914.2
915.84
917.26
919.03
920.37
922.1
923.52
925.16
926.7
928.21
929.91
931.29
933.05
934.39
936.11
937.54
939.17
940.73
942.22
943.92
945.29
947.05
948.39
950.11
951.53
953.16
954.7
956.21
957.88
959.27
961.03
962.35
964.09
965.47
967.14
968.62
970.18
971.78
973.23
974.95
976.29
978.05
979.37
981.1
982.48
984.14
985.6
987.17
988.74
990.21
991.87
993.25
994.99
996.29
998.04
999.34
1001.1
1002.2
1003
702.19
702.14
701.87
701.26
700.69
700.07
699.22
698.41
697.74
697.08
696.25
695.55
695.05
694.27
693.75
693.18
692.63
692.17
691.75
691.27
691.07
690.69
690.37
690.22
690.15
690.12
690.12
690.16
690.23
690.4
690.75
691.1
691.32
691.87
692.22
692.77
693.24
693.95
694.39
695.14
695.82
696.42
697.21
698.08
698.84
699.58
700.4
701.29
702.23
703.19
704.16
705.15
706.15
707.16
708.18
709.22
710.28
711.37
712.52
713.73
714.99
716.12
717.23
718.42
719.74
721.06
722.21
723.46
724.89
726.15
727.38
728.84
730.15
731.43
732.97
734.22
735.62
737.1
738.38
739.98
741.25
742.76
744.18
745.59
747.13
748.48
750.09
751.41
753.06
754.37
756.04
757.35
759.04
760.35
762.04
763.37
765.06
766.4
768.08
769.45
771.11
772.51
774.14
775.6
777.18
778.71
780.22
781.85
783.27
785
786.35
788.07
789.45
791.13
792.59
794.19
795.76
797.25
798.96
800.33
802.07
803.46
805.14
806.63
808.2
809.84
811.28
813.03
814.4
816.11
817.56
819.18
820.77
822.26
824
825.36
827.1
828.53
830.17
831.74
833.24
834.98
836.35
838.09
839.51
841.16
842.72
844.23
845.96
847.33
849.08
850.49
852.16
853.7
855.23
856.93
858.32
860.07
861.46
863.15
864.67
866.21
867.9
869.3
871.06
872.43
874.13
875.62
877.2
878.84
880.27
882.04
883.39
885.12
886.56
888.18
889.77
891.24
893
894.34
896.09
897.49
899.15
900.68
902.21
903.9
905.29
907.05
908.4
910.12
911.57
913.18
914.76
916.24
917.97
919.32
921.07
922.44
924.13
925.61
927.19
928.8
930.25
932
933.33
935.08
936.45
938.14
939.61
941.18
942.79
944.24
945.98
947.31
949.07
950.42
952.12
953.56
955.17
956.73
958.22
959.91
961.28
963.04
964.36
966.1
967.48
969.14
970.62
972.18
973.77
975.23
976.93
978.28
980.04
981.35
983.09
984.45
986.13
987.56
989.16
990.68
992.19
993.8
995.22
996.91
998.26
1000
1001.3
1002.7
1003.2
703.88
703.71
703.33
703.04
702.28
701.62
701.03
700.18
699.37
698.73
698.1
697.29
696.72
696.14
695.45
695.07
694.38
694.08
693.49
693.17
692.92
692.47
692.24
692.14
692.08
692.04
692.05
692.08
692.15
692.26
692.52
693
693.2
693.59
694.12
694.49
695.13
695.61
696.22
696.98
697.47
698.21
699.06
699.72
700.43
701.26
702.17
703.09
704.01
704.88
705.78
706.72
707.7
708.71
709.76
710.83
711.95
713.04
714.11
715.18
716.27
717.43
718.68
719.99
721.13
722.27
723.54
724.94
726.15
727.35
728.75
730.1
731.31
732.74
734.12
735.37
736.9
738.19
739.57
741.09
742.35
743.94
745.23
746.72
748.16
749.56
751.12
752.45
754.08
755.39
757.05
758.35
760.03
761.33
763.02
764.33
766.02
767.34
769.04
770.36
772.06
773.4
775.08
776.45
778.12
779.53
781.15
782.62
784.19
785.74
787.23
788.87
790.28
792.01
793.36
795.08
796.47
798.14
799.61
801.19
802.78
804.25
805.96
807.33
809.07
810.46
812.14
813.62
815.2
816.82
818.27
820.02
821.37
823.1
824.53
826.17
827.72
829.24
830.94
832.32
834.07
835.46
837.15
838.65
840.21
841.87
843.29
845.05
846.41
848.12
849.59
851.19
852.8
854.26
856.02
857.37
859.1
860.53
862.17
863.73
865.24
866.96
868.33
870.08
871.47
873.15
874.66
876.21
877.87
879.28
881.04
882.4
884.12
885.57
887.18
888.77
890.24
891.99
893.33
895.08
896.47
898.15
899.65
901.2
902.86
904.27
906.03
907.37
909.11
910.52
912.16
913.71
915.22
916.91
918.29
920.05
921.39
923.11
924.54
926.17
927.72
929.22
930.91
932.28
934.05
935.38
937.11
938.52
940.16
941.68
943.2
944.86
946.26
948.02
949.34
951.09
952.46
954.14
955.6
957.18
958.77
960.23
961.94
963.29
965.05
966.37
968.1
969.49
971.14
972.62
974.18
975.77
977.22
978.92
980.28
982.03
983.34
985.08
986.43
988.12
989.53
991.15
992.64
994.18
995.74
997.21
998.84
1000.2
1001.9
1003.2
1003.7
705.31
705.24
705.09
704.5
704.07
703.26
702.55
701.99
701.17
700.38
699.8
699.15
698.4
697.99
697.25
696.81
696.23
695.87
695.3
695.08
694.65
694.3
694.15
694.06
693.96
693.87
693.88
693.98
694.07
694.17
694.34
694.73
695.11
695.37
696.01
696.29
696.99
697.35
698.09
698.6
699.25
700.07
700.68
701.36
702.2
703.08
703.9
704.66
705.49
706.38
707.31
708.27
709.25
710.24
711.25
712.27
713.31
714.38
715.49
716.64
717.85
719.04
720.14
721.24
722.42
723.72
725.04
726.18
727.37
728.75
730.09
731.26
732.61
734.06
735.25
736.64
738.09
739.32
740.82
742.17
743.51
745.06
746.31
747.88
749.21
750.67
752.15
753.52
755.1
756.42
758.06
759.36
761.02
762.32
764
765.3
766.97
768.3
769.97
771.3
773
774.32
776.02
777.34
779.05
780.39
782.08
783.44
785.11
786.52
788.15
789.62
791.19
792.73
794.23
795.87
797.28
799.01
800.36
802.08
803.46
805.13
806.59
808.19
809.76
811.24
812.94
814.32
816.06
817.43
819.13
820.58
822.18
823.76
825.25
826.97
828.33
830.08
831.46
833.14
834.64
836.2
837.84
839.28
841.03
842.38
844.11
845.53
847.17
848.72
850.23
851.94
853.32
855.07
856.45
858.14
859.62
861.2
862.83
864.27
866.02
867.37
869.1
870.52
872.17
873.72
875.23
876.93
878.31
880.06
881.43
883.13
884.6
886.19
887.79
889.25
891
892.34
894.09
895.47
897.15
898.65
900.2
901.85
903.27
905.02
906.36
908.1
909.5
911.15
912.67
914.21
915.86
917.27
919.03
920.36
922.1
923.49
925.15
926.65
928.2
929.84
931.26
933.01
934.34
936.08
937.45
939.13
940.6
942.18
943.76
945.23
946.94
948.29
950.05
951.38
953.11
954.5
956.15
957.65
959.19
960.81
962.24
963.98
965.3
967.06
968.39
970.11
971.5
973.15
974.63
976.18
977.78
979.22
980.92
982.27
984.03
985.33
987.08
988.41
990.11
991.5
993.14
994.59
996.17
997.69
999.19
1000.8
1002.2
1003.5
1004.2
707.07
707.01
706.58
706.18
705.58
705.07
704.25
703.52
702.98
702.18
701.44
700.96
700.22
699.62
699.13
698.5
698.12
697.57
697.19
696.91
696.42
696.19
696.07
695.9
695.72
695.63
695.64
695.74
695.94
696.09
696.22
696.48
697.01
697.23
697.7
698.17
698.65
699.2
699.85
700.33
701.11
701.72
702.35
703.17
704.02
704.69
705.44
706.29
707.2
708.14
709.08
710.04
711
711.96
712.95
713.98
715.02
716.06
717.11
718.16
719.22
720.32
721.48
722.72
724
725.13
726.25
727.48
728.84
730.1
731.26
732.57
734.01
735.2
736.49
737.99
739.2
740.54
742.05
743.27
744.73
746.14
747.44
749.03
750.28
751.81
753.19
754.62
756.13
757.47
759.08
760.38
762.03
763.32
764.98
766.29
767.93
769.27
770.9
772.26
773.89
775.26
776.91
778.27
779.94
781.29
783
784.32
786.03
787.36
789.07
790.42
792.1
793.5
795.14
796.59
798.18
799.71
801.22
802.84
804.27
805.99
807.34
809.06
810.43
812.12
813.56
815.17
816.71
818.22
819.88
821.29
823.03
824.38
826.1
827.52
829.16
830.68
832.22
833.87
835.29
837.03
838.38
840.11
841.53
843.17
844.7
846.22
847.9
849.3
851.05
852.41
854.12
855.56
857.18
858.75
860.24
861.95
863.32
865.07
866.44
868.13
869.61
871.19
872.8
874.25
876
877.34
879.09
880.47
882.15
883.64
885.2
886.84
888.27
890.02
891.36
893.1
894.49
896.15
897.66
899.21
900.85
902.27
904.02
905.36
907.1
908.49
910.15
911.65
913.2
914.84
916.26
918.01
919.34
921.08
922.46
924.14
925.61
927.19
928.78
930.24
931.96
933.31
935.06
936.4
938.12
939.53
941.16
942.69
944.21
945.85
947.26
949.01
950.33
952.08
953.43
955.12
956.56
958.17
959.71
961.21
962.86
964.26
966.01
967.32
969.07
970.41
972.11
973.52
975.15
976.65
978.19
979.78
981.23
982.92
984.27
986.02
987.33
989.07
990.4
992.1
993.47
995.13
996.56
998.16
999.63
1001.2
1002.7
1004.1
1004.5
708.54
708.42
708.21
707.89
707.23
706.61
706.07
705.24
704.53
704.02
703.22
702.57
702.09
701.34
700.99
700.28
699.98
699.34
699.09
698.62
698.26
698.11
697.92
697.65
697.49
697.42
697.43
697.51
697.68
697.97
698.13
698.3
698.72
699.13
699.43
700.06
700.38
701.08
701.5
702.18
702.86
703.38
704.17
704.98
705.57
706.32
707.19
708.09
708.96
709.75
710.59
711.48
712.41
713.37
714.36
715.36
716.38
717.43
718.5
719.61
720.76
721.94
723.07
724.15
725.25
726.42
727.69
729.01
730.15
731.31
732.61
734.01
735.18
736.42
737.86
739.14
740.37
741.85
743.16
744.44
745.99
747.22
748.64
750.11
751.38
752.98
754.24
755.74
757.16
758.55
760.1
761.42
763.05
764.33
765.99
767.28
768.9
770.25
771.84
773.23
774.8
776.22
777.79
779.22
780.8
782.23
783.83
785.24
786.87
788.26
789.93
791.29
793
794.33
796.05
797.39
799.09
800.46
802.12
803.55
805.16
806.65
808.2
809.78
811.24
812.92
814.3
816.04
817.38
819.1
820.49
822.15
823.63
825.2
826.79
828.25
829.96
831.33
833.06
834.43
836.12
837.57
839.18
840.74
842.23
843.92
845.3
847.05
848.41
850.12
851.55
853.17
854.72
856.23
857.91
859.3
861.05
862.4
864.12
865.55
867.17
868.72
870.23
871.91
873.3
875.05
876.4
878.12
879.54
881.17
882.72
884.22
885.91
887.29
889.05
890.39
892.11
893.53
895.16
896.7
898.22
899.88
901.28
903.03
904.37
906.1
907.5
909.15
910.66
912.2
913.83
915.26
917.01
918.33
920.08
921.44
923.13
924.59
926.18
927.75
929.23
930.92
932.29
934.04
935.37
937.1
938.49
940.15
941.63
943.19
944.79
946.23
947.95
949.29
951.05
952.38
954.1
955.49
957.14
958.62
960.18
961.77
963.22
964.92
966.28
968.03
969.34
971.08
972.43
974.12
975.55
977.16
978.67
980.19
981.8
983.23
984.92
986.27
988.02
989.32
991.07
992.38
994.1
995.45
997.12
998.52
1000.1
1001.6
1003.2
1004.4
1005.1
710.18
710.14
709.96
709.37
709.03
708.26
707.63
707.07
706.25
705.6
705.08
704.3
703.8
703.19
702.62
702.16
701.65
701.2
700.91
700.38
700.16
700
699.65
699.43
699.31
699.27
699.27
699.32
699.45
699.7
700.03
700.18
700.46
701.02
701.25
701.8
702.22
702.83
703.28
704.04
704.49
705.2
706
706.54
707.27
708.14
708.98
709.67
710.45
711.31
712.23
713.18
714.14
715.11
716.09
717.08
718.08
719.1
720.12
721.16
722.2
723.27
724.37
725.53
726.75
728.01
729.12
730.23
731.42
732.74
734.05
735.2
736.42
737.81
739.11
740.3
741.69
743.09
744.29
745.71
747.11
748.35
749.87
751.18
752.54
754.07
755.32
756.88
758.21
759.65
761.13
762.47
764.07
765.36
767.01
768.29
769.9
771.24
772.8
774.21
775.74
777.2
778.7
780.19
781.68
783.19
784.68
786.19
787.7
789.2
790.73
792.21
793.78
795.23
796.85
798.26
799.93
801.29
803.01
804.34
806.06
807.4
809.1
810.48
812.14
813.58
815.17
816.7
818.21
819.83
821.26
822.98
824.33
826.06
827.42
829.11
830.53
832.16
833.67
835.21
836.83
838.27
840
841.34
843.07
844.45
846.13
847.58
849.18
850.74
852.23
853.92
855.3
857.05
858.4
860.11
861.53
863.16
864.69
866.21
867.87
869.28
871.02
872.36
874.09
875.49
877.15
878.64
880.2
881.82
883.26
885
886.33
888.08
889.44
891.13
892.59
894.18
895.76
897.23
898.94
900.3
902.05
903.4
905.11
906.52
908.16
909.68
911.21
912.85
914.26
916.01
917.34
919.08
920.44
922.13
923.58
925.18
926.73
928.22
929.9
931.28
933.03
934.36
936.09
937.46
939.14
940.59
942.18
943.74
945.22
946.9
948.27
950.02
951.34
953.08
954.44
956.13
957.56
959.16
960.69
962.2
963.83
965.25
966.98
968.3
970.05
971.37
973.1
974.46
976.13
977.57
979.17
980.69
982.2
983.82
985.23
986.94
988.27
990.02
991.32
993.06
994.38
996.09
997.43
999.12
1000.5
1002.1
1003.5
1005
1005.4
711.88
711.74
711.39
711.13
710.52
710.07
709.28
708.67
708.09
707.3
706.74
706.15
705.45
705.06
704.35
704.04
703.38
703.1
702.6
702.23
702.06
701.72
701.42
701.27
701.2
701.17
701.17
701.2
701.28
701.46
701.79
702.09
702.27
702.72
703.14
703.49
704.11
704.49
705.14
705.68
706.25
707.05
707.57
708.26
709.11
709.83
710.5
711.3
712.19
713.1
714.01
714.83
715.7
716.6
717.54
718.5
719.49
720.51
721.55
722.62
723.73
724.86
726.01
727.09
728.17
729.26
730.41
731.65
732.96
734.12
735.25
736.48
737.85
739.11
740.28
741.61
743.04
744.21
745.52
747.02
748.22
749.57
751.06
752.28
753.75
755.14
756.44
758.02
759.26
760.77
762.17
763.55
765.1
766.4
768.03
769.3
770.91
772.24
773.79
775.2
776.7
778.18
779.63
781.16
782.59
784.15
785.57
787.14
788.56
790.15
791.57
793.15
794.59
796.16
797.63
799.18
800.68
802.2
803.75
805.22
806.83
808.25
809.92
811.29
813.01
814.34
816.06
817.4
819.1
820.49
822.14
823.59
825.18
826.72
828.22
829.85
831.27
833
834.33
836.06
837.42
839.12
840.54
842.16
843.67
845.21
846.82
848.26
849.99
851.33
853.07
854.43
856.12
857.55
859.17
860.7
862.22
863.87
865.28
867.02
868.36
870.09
871.47
873.14
874.61
876.19
877.77
879.24
880.94
882.3
884.05
885.4
887.11
888.52
890.16
891.67
893.21
894.84
896.26
898.01
899.33
901.08
902.44
904.13
905.57
907.17
908.72
910.22
911.89
913.28
915.03
916.35
918.09
919.46
921.14
922.59
924.18
925.74
927.22
928.9
930.28
932.03
933.35
935.09
936.45
938.13
939.57
941.17
942.71
944.21
945.86
947.26
949.01
950.32
952.07
953.4
955.11
956.51
958.15
959.63
961.19
962.77
964.22
965.91
967.27
969.02
970.33
972.07
973.41
975.11
976.5
978.14
979.61
981.18
982.72
984.21
985.84
987.24
988.95
990.28
992.02
993.32
995.06
996.37
998.09
999.42
1001.1
1002.5
1004.1
1005.3
1006
713.33
713.26
713.14
712.74
712.21
711.63
711.1
710.31
709.75
709.14
708.39
707.97
707.24
706.74
706.19
705.72
705.22
704.92
704.36
704.13
703.86
703.46
703.26
703.16
703.11
703.08
703.08
703.12
703.17
703.28
703.52
703.94
704.16
704.44
705.03
705.28
705.91
706.27
706.99
707.37
708.12
708.67
709.28
710.1
710.77
711.41
712.22
713.1
713.93
714.66
715.47
716.34
717.26
718.21
719.18
720.16
721.15
722.14
723.15
724.17
725.2
726.24
727.31
728.41
729.56
730.76
732
733.11
734.21
735.36
736.63
737.98
739.14
740.3
741.61
743.02
744.18
745.43
746.87
748.15
749.38
750.86
752.16
753.44
754.99
756.22
757.61
759.1
760.35
761.92
763.22
764.66
766.13
767.45
769.06
770.32
771.95
773.25
774.79
776.2
777.67
779.16
780.58
782.14
783.52
785.12
786.48
788.11
789.45
791.1
792.44
794.1
795.45
797.1
798.46
800.11
801.48
803.12
804.52
806.14
807.57
809.16
810.63
812.18
813.7
815.21
816.79
818.24
819.89
821.28
823
824.33
826.05
827.39
829.1
830.48
832.14
833.58
835.17
836.7
838.21
839.83
841.26
842.97
844.32
846.05
847.4
849.1
850.5
852.15
853.63
855.19
856.77
858.24
859.92
861.3
863.04
864.38
866.1
867.48
869.14
870.62
872.19
873.77
875.24
876.93
878.3
880.04
881.38
883.1
884.49
886.15
887.63
889.19
890.78
892.24
893.94
895.3
897.05
898.39
900.1
901.5
903.15
904.63
906.19
907.79
909.24
910.95
912.3
914.05
915.38
917.1
918.49
920.15
921.62
923.19
924.76
926.23
927.92
929.28
931.03
932.35
934.09
935.45
937.13
938.57
940.17
941.7
943.21
944.84
946.25
947.99
949.31
951.05
952.38
954.1
955.48
957.14
958.59
960.17
961.72
963.21
964.85
966.25
967.98
969.3
971.05
972.37
974.09
975.45
977.13
978.54
980.16
981.65
983.19
984.76
986.21
987.86
989.25
990.97
992.28
994.03
995.32
997.06
998.36
1000.1
1001.4
1003.1
1004.4
1006
1006.3
715.1
715.05
714.75
714.29
714
713.27
712.72
712.13
711.37
710.89
710.19
709.56
709.11
708.42
708.07
707.41
707.11
706.59
706.21
706.02
705.56
705.28
705.15
705.07
705.01
704.94
704.95
705.02
705.09
705.17
705.31
705.64
706.06
706.26
706.72
707.16
707.56
708.14
708.61
709.2
709.86
710.35
711.13
711.78
712.38
713.19
714.04
714.71
715.44
716.28
717.18
718.11
719.03
719.91
720.8
721.71
722.66
723.64
724.65
725.68
726.74
727.83
728.95
730.04
731.11
732.17
733.26
734.39
735.61
736.89
738.08
739.2
740.37
741.68
743.03
744.18
745.39
746.79
748.11
749.29
750.67
752.08
753.28
754.69
756.1
757.33
758.83
760.17
761.49
763.04
764.28
765.79
767.17
768.54
770.09
771.36
773
774.26
775.81
777.2
778.66
780.16
781.55
783.12
784.47
786.09
787.41
789.07
790.37
792.05
793.35
795.04
796.34
798.03
799.34
801.03
802.34
804.04
805.36
807.05
808.38
810.07
811.41
813.09
814.45
816.11
817.5
819.14
820.57
822.16
823.65
825.19
826.73
828.22
829.83
831.26
832.94
834.3
836.03
837.36
839.08
840.43
842.12
843.53
845.16
846.64
848.19
849.76
851.23
852.9
854.28
856.02
857.35
859.08
860.44
862.12
863.55
865.16
866.67
868.21
869.81
871.25
872.96
874.31
876.05
877.39
879.1
880.5
882.15
883.63
885.19
886.77
888.23
889.92
891.29
893.03
894.36
896.09
897.46
899.14
900.59
902.18
903.72
905.22
906.87
908.27
910.01
911.33
913.07
914.42
916.12
917.54
919.16
920.67
922.2
923.81
925.24
926.95
928.3
930.04
931.37
933.09
934.46
936.14
937.58
939.17
940.71
942.21
943.84
945.25
946.98
948.3
950.05
951.37
953.1
954.46
956.13
957.57
959.17
960.69
962.2
963.81
965.24
966.94
968.28
970.03
971.34
973.07
974.41
976.11
977.5
979.14
980.59
982.17
983.69
985.2
986.79
988.22
989.89
991.26
992.99
994.29
996.03
997.33
999.06
1000.4
1002.1
1003.4
1005.1
1006.2
1007
716.63
716.52
716.28
716.09
715.47
715.08
714.33
713.83
713.17
712.47
712.04
711.29
710.85
710.22
709.78
709.23
708.92
708.34
708.11
707.72
707.33
707.17
707.06
706.9
706.73
706.65
706.66
706.75
706.94
707.08
707.19
707.39
707.83
708.15
708.43
709.04
709.31
710
710.33
711.06
711.48
712.17
712.87
713.4
714.18
715
715.58
716.32
717.18
718.08
718.89
719.66
720.48
721.37
722.29
723.25
724.22
725.2
726.2
727.2
728.21
729.24
730.28
731.34
732.44
733.58
734.77
735.99
737.1
738.19
739.31
740.53
741.84
743.08
744.21
745.42
746.79
748.09
749.25
750.56
752.01
753.2
754.48
755.99
757.2
758.52
760.04
761.25
762.67
764.11
765.37
766.94
768.22
769.65
771.12
772.42
774.03
775.29
776.85
778.21
779.67
781.15
782.54
784.11
785.43
787.07
788.36
790.03
791.32
792.99
794.29
795.93
797.27
798.9
800.26
801.88
803.25
804.88
806.25
807.88
809.26
810.91
812.27
813.94
815.29
816.99
818.31
820.02
821.34
823.05
824.38
826.08
827.43
829.11
830.49
832.14
833.57
835.16
836.65
838.19
839.75
841.23
842.85
844.26
845.97
847.31
849.04
850.37
852.09
853.45
855.13
856.55
858.16
859.66
861.2
862.78
864.24
865.91
867.29
869.02
870.35
872.08
873.44
875.12
876.54
878.16
879.66
881.2
882.8
884.24
885.94
887.3
889.04
890.37
892.09
893.46
895.13
896.57
898.17
899.7
901.21
902.84
904.26
905.98
907.31
909.05
910.39
912.1
913.49
915.14
916.6
918.18
919.73
921.22
922.87
924.26
926.01
927.32
929.06
930.4
932.11
933.5
935.14
936.61
938.18
939.73
941.22
942.86
944.26
945.99
947.31
949.05
950.38
952.1
953.46
955.13
956.56
958.16
959.68
961.2
962.79
964.23
965.91
967.27
969.02
970.32
972.06
973.39
975.1
976.46
978.13
979.55
981.16
982.64
984.18
985.74
987.21
988.84
990.24
991.93
993.27
995.01
996.3
998.04
999.33
1001.1
1002.4
1004.1
1005.4
1006.9
1007.3
718.22
718.18
718.08
717.62
717.19
716.65
716.14
715.41
714.99
714.23
713.65
713.14
712.48
712.1
711.44
711.11
710.57
710.19
709.94
709.44
709.2
709.07
708.84
708.6
708.47
708.41
708.41
708.49
708.64
708.9
709.09
709.23
709.52
710.03
710.24
710.73
711.17
711.63
712.18
712.73
713.25
714.02
714.46
715.19
715.99
716.53
717.26
718.12
718.93
719.61
720.39
721.26
722.18
723.12
724.05
724.98
725.89
726.82
727.78
728.78
729.8
730.84
731.92
733.01
734.07
735.12
736.18
737.25
738.37
739.55
740.8
742.04
743.15
744.28
745.52
746.87
748.11
749.25
750.53
751.95
753.16
754.37
755.8
757.12
758.33
759.78
761.13
762.38
763.89
765.18
766.51
768.05
769.28
770.78
772.16
773.5
775.07
776.32
777.91
779.22
780.7
782.16
783.53
785.11
786.41
788.05
789.33
790.99
792.28
793.89
795.24
796.81
798.22
799.75
801.2
802.71
804.19
805.69
807.19
808.68
810.19
811.68
813.19
814.69
816.19
817.72
819.2
820.75
822.22
823.8
825.23
826.85
828.26
829.92
831.28
832.99
834.31
836.03
837.36
839.07
840.41
842.1
843.47
845.13
846.55
848.16
849.63
851.19
852.73
854.22
855.84
857.26
858.95
860.3
862.03
863.36
865.08
866.43
868.12
869.53
871.15
872.63
874.19
875.75
877.23
878.87
880.27
882
883.33
885.06
886.4
888.1
889.49
891.14
892.6
894.18
895.72
897.22
898.85
900.26
901.98
903.31
905.05
906.38
908.1
909.47
911.14
912.58
914.17
915.7
917.21
918.82
920.25
921.96
923.3
925.04
926.36
928.09
929.44
931.13
932.54
934.16
935.65
937.19
938.77
940.23
941.9
943.27
945.01
946.32
948.06
949.39
951.1
952.47
954.14
955.57
957.17
958.68
960.2
961.79
963.23
964.91
966.27
968.01
969.31
971.06
972.37
974.09
975.44
977.12
978.52
980.15
981.61
983.17
984.7
986.2
987.79
989.22
990.88
992.25
993.96
995.28
997.02
998.31
1000
1001.3
1003.1
1004.4
1006.1
1007.2
1007.9
720.02
719.92
719.59
719.24
718.97
718.28
717.83
717.19
716.53
716.08
715.33
714.93
714.25
713.83
713.24
712.91
712.31
712.08
711.6
711.25
711.1
710.86
710.55
710.36
710.28
710.24
710.25
710.29
710.39
710.6
710.93
711.12
711.3
711.73
712.13
712.42
713.05
713.34
714.04
714.39
715.11
715.61
716.23
717.02
717.53
718.24
719.09
719.77
720.45
721.26
722.15
723.05
723.85
724.65
725.5
726.39
727.32
728.28
729.26
730.24
731.24
732.25
733.28
734.31
735.37
736.46
737.59
738.76
739.96
741.08
742.16
743.26
744.43
745.7
747.01
748.14
749.29
750.56
751.95
753.14
754.32
755.69
757.07
758.24
759.58
761.04
762.23
763.58
765.06
766.27
767.7
769.12
770.38
771.93
773.21
774.61
776.11
777.38
778.99
780.25
781.75
783.17
784.55
786.11
787.41
789.04
790.31
791.94
793.25
794.81
796.21
797.71
799.18
800.63
802.16
803.57
805.14
806.53
808.13
809.51
811.12
812.49
814.12
815.49
817.12
818.49
820.12
821.5
823.13
824.53
826.14
827.56
829.15
830.6
832.17
833.64
835.18
836.7
838.2
839.76
841.22
842.83
844.25
845.91
847.28
849
850.32
852.04
853.37
855.08
856.43
858.11
859.5
861.14
862.58
864.17
865.68
867.2
868.78
870.23
871.89
873.27
875
876.32
878.05
879.39
881.09
882.46
884.13
885.56
887.16
888.66
890.2
891.78
893.23
894.9
896.28
898.01
899.33
901.06
902.4
904.1
905.48
907.14
908.58
910.17
911.7
913.21
914.81
916.24
917.94
919.29
921.03
922.35
924.08
925.42
927.11
928.51
930.15
931.61
933.18
934.72
936.21
937.84
939.25
940.95
942.29
944.03
945.35
947.08
948.42
950.11
951.5
953.14
954.59
956.17
957.7
959.2
960.8
962.23
963.91
965.27
967.01
968.31
970.05
971.37
973.09
974.44
976.12
977.51
979.15
980.59
982.17
983.68
985.19
986.77
988.22
989.85
991.24
992.93
994.27
996
997.29
999.03
1000.3
1002
1003.3
1005.1
1006.3
1007.8
1008.2
721.45
721.37
721.22
721.05
720.44
720.1
719.39
719.01
718.25
717.72
717.16
716.52
716.11
715.47
715.11
714.55
714.17
713.84
713.34
713.14
712.93
712.55
712.32
712.21
712.16
712.14
712.14
712.17
712.23
712.35
712.61
713.01
713.17
713.43
714
714.23
714.73
715.18
715.69
716.2
716.84
717.3
718.08
718.59
719.25
720.07
720.69
721.36
722.19
723.06
723.8
724.53
725.35
726.24
727.17
728.12
729.07
730.02
730.96
731.91
732.89
733.9
734.93
735.99
737.03
738.08
739.12
740.17
741.24
742.34
743.49
744.72
745.98
747.11
748.21
749.38
750.67
752.01
753.16
754.32
755.65
757.04
758.2
759.45
760.9
762.15
763.38
764.85
766.15
767.41
768.93
770.19
771.52
773.05
774.27
775.75
777.15
778.46
780.04
781.28
782.81
784.18
785.58
787.11
788.41
790.04
791.3
792.9
794.23
795.75
797.19
798.63
800.15
801.54
803.12
804.47
806.09
807.41
809.07
810.38
812.05
813.35
815.04
816.34
818.03
819.33
821.03
822.33
824.03
825.34
827.04
828.34
830.05
831.36
833.06
834.38
836.07
837.41
839.09
840.44
842.11
843.48
845.13
846.53
848.15
849.59
851.17
852.66
854.19
855.73
857.22
858.81
860.24
861.9
863.27
864.99
866.31
868.04
869.36
871.08
872.42
874.11
875.5
877.14
878.58
880.17
881.67
883.2
884.77
886.23
887.88
889.27
890.99
892.31
894.05
895.37
897.09
898.44
900.12
901.53
903.15
904.63
906.18
907.73
909.22
910.84
912.25
913.96
915.3
917.03
918.35
920.08
921.42
923.11
924.5
926.14
927.6
929.17
930.7
932.2
933.81
935.24
936.92
938.28
940.01
941.32
943.06
944.38
946.1
947.46
949.13
950.54
952.16
953.63
955.18
956.73
958.21
959.84
961.24
962.94
964.28
966.02
967.32
969.06
970.38
972.09
973.44
975.12
976.51
978.15
979.59
981.17
982.67
984.19
985.76
987.21
988.84
990.24
991.91
993.26
994.99
996.29
998.02
999.31
1001
1002.3
1004.1
1005.3
1007.1
1008.2
1008.8
723.16
723.13
723.02
722.53
722.18
721.69
721.17
720.53
720.09
719.35
718.98
718.26
717.86
717.24
716.9
716.29
716.05
715.5
715.19
715.02
714.6
714.32
714.19
714.11
714.06
714.04
714.04
714.07
714.13
714.21
714.36
714.68
715.06
715.24
715.64
716.12
716.41
717.06
717.37
718.07
718.46
719.15
719.72
720.29
721.09
721.67
722.32
723.15
723.96
724.59
725.34
726.21
727.12
728.01
728.81
729.63
730.5
731.41
732.35
733.31
734.29
735.28
736.29
737.31
738.34
739.39
740.47
741.59
742.74
743.92
745.05
746.13
747.22
748.34
749.56
750.85
752.08
753.19
754.37
755.69
757.04
758.18
759.4
760.79
762.1
763.28
764.65
766.07
767.25
768.63
770.07
771.28
772.71
774.12
775.36
776.9
778.19
779.56
781.08
782.33
783.89
785.2
786.62
788.12
789.42
791.04
792.3
793.89
795.22
796.71
798.17
799.57
801.12
802.46
804.08
805.38
807.04
808.33
810
811.29
812.94
814.26
815.88
817.25
818.84
820.23
821.81
823.23
824.8
826.22
827.79
829.22
830.8
832.23
833.81
835.23
836.84
838.24
839.87
841.26
842.9
844.27
845.95
847.29
849
850.31
852.03
853.34
855.05
856.38
858.08
859.42
861.1
862.47
864.13
865.53
867.15
868.6
870.17
871.68
873.2
874.76
876.22
877.85
879.25
880.94
882.29
884.02
885.33
887.06
888.39
890.09
891.45
893.12
894.53
896.15
897.61
899.18
900.71
902.21
903.81
905.24
906.91
908.28
910.01
911.32
913.05
914.38
916.09
917.44
919.12
920.52
922.15
923.61
925.18
926.71
928.21
929.81
931.24
932.92
934.27
936.01
937.32
939.05
940.37
942.09
943.44
945.12
946.52
948.15
949.6
951.17
952.69
954.2
955.79
957.23
958.89
960.26
961.98
963.3
965.04
966.34
968.07
969.4
971.1
972.46
974.13
975.53
977.15
978.6
980.17
981.68
983.19
984.76
986.21
987.84
989.24
990.91
992.26
993.98
995.28
997.02
998.31
1000
1001.3
1003.1
1004.3
1006.1
1007.3
1008.8
1009.2
724.85
724.75
724.46
724.21
723.93
723.29
722.93
722.24
721.73
721.17
720.55
720.12
719.47
719.11
718.52
718.15
717.74
717.27
717.08
716.7
716.34
716.18
716.09
716
715.85
715.77
715.78
715.87
716.02
716.1
716.2
716.4
716.81
717.13
717.36
717.93
718.22
718.73
719.19
719.74
720.23
720.94
721.36
722.12
722.72
723.31
724.13
724.85
725.46
726.25
727.12
727.97
728.67
729.45
730.31
731.23
732.17
733.12
734.08
735.04
736.01
736.99
737.98
739
740.02
741.05
742.08
743.12
744.17
745.22
746.3
747.43
748.62
749.86
751.06
752.16
753.27
754.48
755.79
757.07
758.2
759.39
760.75
762.08
763.23
764.52
765.97
767.17
768.42
769.9
771.16
772.42
773.94
775.19
776.51
778.04
779.25
780.69
782.13
783.4
784.99
786.23
787.69
789.14
790.45
792.05
793.3
794.88
796.22
797.68
799.16
800.52
802.1
803.41
805.05
806.32
807.98
809.27
810.87
812.23
813.78
815.2
816.7
818.18
819.65
821.17
822.6
824.16
825.57
827.15
828.55
830.14
831.54
833.14
834.54
836.14
837.54
839.14
840.55
842.15
843.57
845.16
846.59
848.16
849.63
851.18
852.66
854.19
855.71
857.2
858.76
860.22
861.81
863.24
864.87
866.26
867.94
869.29
871.01
872.32
874.04
875.36
877.07
878.4
880.1
881.46
883.12
884.52
886.15
887.59
889.17
890.67
892.19
893.75
895.22
896.84
898.25
899.93
901.28
903.01
904.32
906.05
907.37
909.09
910.43
912.12
913.5
915.14
916.58
918.17
919.67
921.19
922.76
924.22
925.85
927.25
928.95
930.29
932.02
933.33
935.06
936.38
938.09
939.44
941.12
942.52
944.15
945.6
947.17
948.68
950.2
951.77
953.22
954.86
956.25
957.95
959.28
961.02
962.32
964.06
965.37
967.09
968.43
970.11
971.49
973.14
974.56
976.16
977.63
979.18
980.7
982.2
983.78
985.22
986.85
988.24
989.92
991.26
992.99
994.29
996.02
997.31
999.04
1000.3
1002.1
1003.3
1005.1
1006.4
1008.1
1009.2
1009.8
726.33
726.28
726.17
726.01
725.42
725.11
724.45
724.08
723.35
722.99
722.27
721.86
721.24
720.87
720.27
720.02
719.42
719.15
718.85
718.4
718.19
718.08
717.9
717.67
717.53
717.48
717.48
717.56
717.71
717.95
718.1
718.22
718.48
718.99
719.19
719.56
720.1
720.4
721.06
721.39
722.09
722.52
723.18
723.83
724.35
725.13
725.81
726.4
727.2
728.05
728.73
729.44
730.27
731.17
732.08
732.95
733.76
734.61
735.5
736.42
737.37
738.34
739.32
740.32
741.33
742.36
743.4
744.47
745.57
746.7
747.86
749.02
750.1
751.18
752.27
753.43
754.68
755.98
757.12
758.24
759.45
760.79
762.08
763.22
764.46
765.87
767.13
768.31
769.7
771.08
772.26
773.64
775.08
776.27
777.7
779.11
780.34
781.85
783.17
784.49
786.05
787.27
788.77
790.16
791.5
793.07
794.32
795.9
797.22
798.67
800.15
801.49
803.09
804.37
806.02
807.28
808.88
810.23
811.75
813.19
814.64
816.16
817.55
819.13
820.49
822.11
823.44
825.09
826.4
828.07
829.37
831.05
832.35
834.04
835.34
837.04
838.34
840.03
841.33
843.03
844.34
846.04
847.34
849.04
850.35
852.05
853.37
855.06
856.39
858.08
859.41
861.09
862.44
864.11
865.47
867.12
868.51
870.14
871.56
873.16
874.61
876.17
877.66
879.19
880.73
882.21
883.79
885.23
886.86
888.26
889.94
891.29
893.01
894.32
896.04
897.36
899.07
900.41
902.1
903.46
905.13
906.53
908.15
909.6
911.17
912.68
914.2
915.76
917.22
918.84
920.25
921.93
923.28
925.01
926.32
928.05
929.36
931.08
932.41
934.11
935.48
937.13
938.54
940.16
941.62
943.18
944.7
946.2
947.78
949.23
950.87
952.25
953.95
955.28
957.02
958.32
960.05
961.36
963.08
964.41
966.11
967.47
969.13
970.53
972.15
973.6
975.17
976.67
978.19
979.74
981.21
982.81
984.23
985.88
987.25
988.95
990.27
992
993.3
995.03
996.32
998.05
999.34
1001.1
1002.4
1004.1
1005.4
1007.1
1008.4
1009.8
1010.2
728.11
728.08
727.91
727.46
727.17
726.72
726.2
725.67
725.16
724.54
724.12
723.46
723.1
722.48
722.13
721.65
721.22
721.02
720.5
720.22
720.08
719.85
719.57
719.39
719.3
719.27
719.27
719.32
719.42
719.62
719.93
720.11
720.27
720.62
721.08
721.3
721.86
722.21
722.72
723.2
723.78
724.26
725.01
725.42
726.16
726.83
727.38
728.17
728.99
729.57
730.31
731.17
732.06
732.81
733.56
734.39
735.28
736.21
737.16
738.12
739.08
740.05
741.03
742.02
743.02
744.03
745.06
746.08
747.12
748.16
749.2
750.27
751.37
752.52
753.73
754.97
756.1
757.19
758.33
759.57
760.89
762.1
763.23
764.46
765.83
767.1
768.26
769.57
771.01
772.19
773.44
774.91
776.16
777.42
778.92
780.18
781.47
783.01
784.23
785.62
787.1
788.33
789.87
791.19
792.56
794.09
795.34
796.93
798.22
799.68
801.14
802.48
804.07
805.34
806.97
808.25
809.8
811.2
812.65
814.15
815.53
817.11
818.44
820.08
821.37
823.04
824.32
826
827.29
828.93
830.26
831.87
833.24
834.83
836.23
837.79
839.22
840.77
842.21
843.75
845.21
846.74
848.21
849.75
851.21
852.75
854.21
855.76
857.22
858.78
860.22
861.81
863.23
864.84
866.24
867.88
869.26
870.92
872.27
873.96
875.29
877.01
878.31
880.03
881.34
883.05
884.37
886.08
887.41
889.1
890.45
892.12
893.5
895.14
896.55
898.16
899.61
901.18
902.68
904.2
905.74
907.22
908.82
910.24
911.89
913.26
914.97
916.29
918.02
919.33
921.05
922.37
924.08
925.42
927.11
928.47
930.13
931.54
933.15
934.6
936.17
937.67
939.19
940.75
942.22
943.83
945.24
946.91
948.27
949.98
951.3
953.03
954.33
956.06
957.37
959.09
960.42
962.11
963.48
965.13
966.54
968.15
969.6
971.17
972.66
974.19
975.73
977.21
978.8
980.22
981.86
983.24
984.93
986.27
987.99
989.29
991.02
992.31
994.04
995.34
997.06
998.36
1000.1
1001.4
1003.1
1004.4
1006.1
1007.4
1009.1
1010.2
1010.9
729.69
729.6
729.37
729.18
728.91
728.31
728.02
727.3
726.94
726.25
725.84
725.23
724.82
724.24
723.96
723.34
723.1
722.66
722.27
722.11
721.86
721.52
721.32
721.22
721.17
721.15
721.15
721.18
721.24
721.35
721.59
721.96
722.14
722.34
722.82
723.16
723.49
724.08
724.38
725.06
725.41
726.11
726.57
727.2
727.93
728.41
729.17
729.93
730.49
731.24
732.11
732.86
733.54
734.33
735.21
736.13
737.04
737.87
738.71
739.58
740.48
741.42
742.37
743.35
744.34
745.35
746.37
747.4
748.46
749.54
750.65
751.79
752.96
754.06
755.14
756.21
757.32
758.51
759.77
761.03
762.15
763.28
764.51
765.87
767.1
768.24
769.51
770.92
772.14
773.33
774.72
776.09
777.27
778.64
780.07
781.26
782.66
784.09
785.3
786.78
788.14
789.42
790.99
792.22
793.64
795.11
796.38
797.98
799.23
800.7
802.15
803.47
805.07
806.32
807.93
809.23
810.73
812.17
813.57
815.12
816.44
818.07
819.35
821.01
822.29
823.91
825.24
826.81
828.21
829.72
831.19
832.65
834.17
835.6
837.15
838.55
840.14
841.51
843.12
844.49
846.12
847.47
849.11
850.46
852.11
853.45
855.1
856.45
858.11
859.45
861.11
862.46
864.11
865.47
867.12
868.49
870.13
871.51
873.14
874.53
876.15
877.56
879.16
880.6
882.17
883.64
885.18
886.68
888.19
889.73
891.21
892.78
894.22
895.83
897.24
898.89
900.26
901.95
903.28
905
906.31
908.03
909.34
911.06
912.38
914.08
915.42
917.11
918.46
920.13
921.52
923.14
924.57
926.16
927.63
929.18
930.7
932.2
933.77
935.22
936.83
938.24
939.91
941.27
942.98
944.29
946.02
947.32
949.05
950.36
952.08
953.4
955.1
956.45
958.12
959.5
961.14
962.56
964.16
965.62
967.17
968.68
970.19
971.74
973.21
974.81
976.23
977.87
979.25
980.93
982.27
983.99
985.29
987.02
988.31
990.04
991.34
993.06
994.36
996.08
997.39
999.09
1000.4
1002.1
1003.4
1005.1
1006.4
1008.1
1009.4
1010.9
1011.3
731.25
731.22
731.13
730.94
730.4
730.12
729.53
729.13
728.48
728.1
727.43
727.09
726.43
726.11
725.55
725.18
724.87
724.36
724.14
723.92
723.52
723.28
723.18
723.11
723.06
723.04
723.04
723.07
723.12
723.19
723.33
723.61
724.02
724.18
724.47
725.03
725.25
725.78
726.2
726.71
727.2
727.81
728.27
729.04
729.48
730.19
730.94
731.45
732.21
733.05
733.68
734.37
735.21
736.1
736.93
737.67
738.46
739.33
740.24
741.19
742.14
743.11
744.08
745.05
746.04
747.03
748.04
749.06
750.08
751.11
752.14
753.18
754.23
755.31
756.43
757.6
758.82
760.03
761.13
762.22
763.38
764.64
765.97
767.13
768.26
769.5
770.88
772.12
773.28
774.59
776.02
777.19
778.44
779.91
781.16
782.4
783.88
785.16
786.43
787.96
789.2
790.54
792.06
793.27
794.74
796.14
797.43
799.02
800.25
801.73
803.15
804.48
806.06
807.31
808.9
810.22
811.68
813.15
814.5
816.09
817.38
819.02
820.29
821.89
823.23
824.76
826.19
827.64
829.16
830.55
832.13
833.47
835.1
836.41
838.07
839.37
841.05
842.33
844.02
845.31
847
848.29
849.96
851.28
852.93
854.27
855.91
857.26
858.9
860.26
861.89
863.26
864.89
866.26
867.9
869.26
870.91
872.26
873.92
875.27
876.94
878.28
879.97
881.29
883
884.3
886.02
887.32
889.03
890.34
892.05
893.36
895.07
896.38
898.08
899.41
901.1
902.45
904.11
905.48
907.13
908.52
910.14
911.57
913.16
914.62
916.17
917.67
919.19
920.72
922.21
923.78
925.22
926.84
928.24
929.9
931.26
932.96
934.29
936.01
937.31
939.04
940.34
942.06
943.38
945.08
946.42
948.1
949.46
951.12
952.51
954.14
955.56
957.16
958.61
960.17
961.67
963.19
964.73
966.2
967.78
969.22
970.84
972.24
973.9
975.26
976.96
978.28
980.01
981.3
983.03
984.32
986.05
987.35
989.07
990.38
992.08
993.4
995.1
996.43
998.11
999.45
1001.1
1002.5
1004.1
1005.5
1007.1
1008.5
1010.1
1011.3
1011.9
733.06
733.02
732.79
732.41
732.16
731.75
731.23
730.82
730.22
729.76
729.21
728.75
728.22
727.85
727.28
727.05
726.5
726.19
726.01
725.56
725.28
725.15
725.07
724.96
724.82
724.75
724.76
724.85
725
725.09
725.18
725.33
725.67
726.07
726.25
726.66
727.12
727.42
728.06
728.36
729.06
729.42
730.12
730.61
731.22
732
732.47
733.2
734.02
734.57
735.29
736.14
736.98
737.64
738.39
739.25
740.16
741.08
741.97
742.79
743.64
744.54
745.46
746.4
747.37
748.35
749.35
750.36
751.39
752.43
753.5
754.59
755.71
756.86
758.01
759.09
760.16
761.24
762.37
763.57
764.84
766.06
767.17
768.31
769.56
770.91
772.12
773.26
774.53
775.94
777.15
778.33
779.72
781.08
782.26
783.61
785.06
786.24
787.6
789.07
790.26
791.69
793.11
794.34
795.86
797.17
798.5
800.05
801.28
802.78
804.16
805.5
807.07
808.31
809.89
811.21
812.65
814.14
815.46
817.07
818.33
819.95
821.25
822.78
824.19
825.63
827.15
828.51
830.1
831.41
833.06
834.34
836.01
837.29
838.93
840.26
841.85
843.23
844.78
846.21
847.72
849.19
850.67
852.18
853.62
855.16
856.59
858.15
859.57
861.15
862.55
864.14
865.54
867.14
868.53
870.14
871.53
873.14
874.53
876.14
877.53
879.14
880.54
882.15
883.56
885.15
886.57
888.16
889.59
891.16
892.62
894.17
895.65
897.18
898.68
900.19
901.71
903.2
904.75
906.21
907.79
909.22
910.83
912.24
913.87
915.25
916.92
918.27
919.97
921.29
923.01
924.31
926.03
927.33
929.05
930.36
932.07
933.39
935.09
936.43
938.11
939.46
941.12
942.51
944.14
945.55
947.15
948.6
950.17
951.65
953.18
954.7
956.2
957.75
959.21
960.8
962.23
963.85
965.24
966.91
968.26
969.96
971.28
973.01
974.3
976.03
977.32
979.05
980.35
982.07
983.37
985.08
986.4
988.1
989.43
991.11
992.46
994.12
995.48
997.13
998.5
1000.1
1001.5
1003.1
1004.5
1006.1
1007.5
1009.1
1010.5
1012
1012.3
734.55
734.48
734.31
734.15
733.89
733.32
733.05
732.38
732.06
731.37
731.06
730.38
730.08
729.46
729.14
728.7
728.26
728.07
727.64
727.3
727.15
727.04
726.81
726.61
726.49
726.44
726.45
726.51
726.65
726.87
727.07
727.18
727.37
727.78
728.12
728.35
728.93
729.22
729.71
730.18
730.69
731.2
731.83
732.29
733.06
733.52
734.21
735.01
735.52
736.24
737.09
737.78
738.44
739.25
740.14
741.02
741.75
742.53
743.37
744.27
745.21
746.16
747.12
748.09
749.07
750.05
751.04
752.04
753.05
754.07
755.09
756.12
757.16
758.2
759.26
760.34
761.47
762.66
763.88
765.06
766.15
767.25
768.42
769.69
771.01
772.14
773.27
774.53
775.91
777.12
778.28
779.59
781.02
782.18
783.43
784.88
786.14
787.36
788.82
790.14
791.37
792.86
794.16
795.44
797
798.21
799.6
801.09
802.32
803.85
805.18
806.53
808.08
809.32
810.89
812.21
813.63
815.13
816.42
818.04
819.29
820.87
822.21
823.68
825.16
826.52
828.1
829.4
831.05
832.32
833.96
835.26
836.83
838.22
839.72
841.18
842.63
844.15
845.55
847.13
848.48
850.11
851.43
853.08
854.39
856.06
857.36
859.04
860.34
862.03
863.32
865.01
866.3
868
869.29
870.98
872.29
873.96
875.28
876.96
878.28
879.95
881.28
882.95
884.28
885.96
887.28
888.97
890.29
891.98
893.29
895
896.3
898.01
899.31
901.02
902.32
904.03
905.34
907.05
908.35
910.06
911.37
913.07
914.39
916.08
917.41
919.1
920.44
922.11
923.46
925.12
926.49
928.13
929.53
931.14
932.56
934.16
935.6
937.17
938.64
940.18
941.68
943.19
944.72
946.2
947.77
949.22
950.81
952.23
953.86
955.24
956.91
958.26
959.96
961.28
963
964.3
966.02
967.32
969.04
970.34
972.06
973.36
975.08
976.39
978.09
979.42
981.1
982.44
984.11
985.47
987.13
988.5
990.13
991.53
993.14
994.55
996.15
997.57
999.16
1000.6
1002.2
1003.6
1005.2
1006.6
1008.2
1009.6
1011.1
1012.3
1013
736.2
736.17
736.1
735.87
735.38
735.13
734.6
734.17
733.64
733.17
732.66
732.18
731.74
731.23
730.96
730.37
730.13
729.77
729.34
729.16
729.03
728.72
728.47
728.33
728.26
728.24
728.24
728.28
728.36
728.52
728.8
729.06
729.2
729.44
729.94
730.18
730.53
731.09
731.37
732.04
732.34
733.05
733.42
734.13
734.64
735.24
736.03
736.51
737.22
738.05
738.64
739.33
740.17
741.03
741.72
742.45
743.28
744.18
745.11
746.02
746.85
747.69
748.57
749.49
750.42
751.38
752.36
753.35
754.35
755.37
756.4
757.45
758.53
759.62
760.75
761.9
763.04
764.11
765.18
766.26
767.4
768.62
769.89
771.08
772.18
773.33
774.59
775.94
777.12
778.26
779.54
780.94
782.14
783.32
784.69
786.07
787.24
788.56
790.03
791.21
792.53
794.03
795.22
796.58
798.06
799.27
800.71
802.12
803.37
804.93
806.2
807.58
809.09
810.34
811.91
813.21
814.62
816.12
817.4
819.02
820.27
821.81
823.19
824.6
826.13
827.44
829.06
830.32
831.96
833.25
834.8
836.2
837.66
839.16
840.54
842.12
843.45
845.08
846.37
848.04
849.32
851
852.28
853.92
855.25
856.84
858.23
859.78
861.21
862.73
864.19
865.68
867.18
868.64
870.17
871.61
873.16
874.59
876.16
877.57
879.15
880.56
882.15
883.54
885.14
886.54
888.14
889.54
891.14
892.54
894.14
895.54
897.14
898.55
900.15
901.56
903.15
904.57
906.16
907.59
909.16
910.61
912.17
913.63
915.17
916.65
918.18
919.67
921.19
922.7
924.2
925.73
927.2
928.76
930.21
931.79
933.22
934.83
936.23
937.86
939.25
940.9
942.26
943.93
945.27
946.97
948.29
950.01
951.3
953.02
954.32
956.04
957.34
959.06
960.36
962.07
963.38
965.08
966.4
968.1
969.43
971.11
972.46
974.12
975.48
977.13
978.51
980.14
981.54
983.15
984.57
986.16
987.6
989.16
990.62
992.17
993.64
995.18
996.66
998.18
999.68
1001.2
1002.7
1004.2
1005.7
1007.2
1008.7
1010.2
1011.6
1013.1
1013.4
738
737.93
737.68
737.36
737.15
736.78
736.25
735.95
735.29
735
734.31
734.03
733.37
733.09
732.54
732.19
731.94
731.42
731.18
731.03
730.68
730.4
730.25
730.18
730.14
730.12
730.12
730.15
730.19
730.28
730.46
730.78
731.08
731.23
731.55
732.06
732.27
732.79
733.18
733.64
734.17
734.66
735.2
735.83
736.3
737.07
737.56
738.22
739.04
739.57
740.27
741.12
741.85
742.49
743.28
744.16
745.05
745.82
746.59
747.41
748.3
749.23
750.18
751.13
752.1
753.07
754.05
755.03
756.03
757.03
758.05
759.07
760.1
761.13
762.16
763.21
764.27
765.36
766.5
767.69
768.91
770.07
771.16
772.26
773.44
774.71
776.02
777.14
778.28
779.54
780.91
782.12
783.27
784.58
786
787.17
788.39
789.82
791.12
792.32
793.74
795.11
796.31
797.75
799.12
800.35
801.85
803.16
804.45
806.01
807.23
808.65
810.11
811.36
812.94
814.21
815.63
817.12
818.39
820.01
821.25
822.76
824.17
825.54
827.1
828.37
830.01
831.27
832.83
834.2
835.66
837.15
838.51
840.1
841.4
843.05
844.32
845.98
847.27
848.86
850.22
851.75
853.19
854.66
856.17
857.58
859.14
860.51
862.12
863.46
865.1
866.41
868.08
869.38
871.06
872.35
874.04
875.33
877.02
878.31
880.01
881.3
882.98
884.28
885.96
887.28
888.94
890.27
891.93
893.27
894.92
896.26
897.92
899.26
900.92
902.26
903.92
905.26
906.93
908.27
909.94
911.27
912.95
914.27
915.96
917.28
918.98
920.29
921.99
923.29
925.01
926.3
928.02
929.31
931.03
932.32
934.04
935.34
937.05
938.35
940.06
941.36
943.07
944.38
946.08
947.4
949.09
950.42
952.1
953.44
955.11
956.46
958.12
959.48
961.13
962.51
964.14
965.53
967.14
968.56
970.15
971.58
973.16
974.61
976.17
977.64
979.18
980.66
982.18
983.69
985.19
986.71
988.2
989.73
991.2
992.75
994.21
995.77
997.21
998.78
1000.2
1001.8
1003.2
1004.8
1006.2
1007.8
1009.2
1010.7
1012.2
1013.4
1014.1
739.44
739.38
739.26
739.13
738.86
738.33
738.08
737.46
737.12
736.52
736.14
735.6
735.18
734.79
734.27
734.05
733.54
733.21
733.06
732.69
732.37
732.21
732.13
732.07
732.02
731.98
731.98
732.03
732.08
732.15
732.24
732.44
732.81
733.11
733.28
733.72
734.13
734.41
735.04
735.31
736.01
736.32
737.04
737.41
738.13
738.66
739.25
740.05
740.55
741.24
742.08
742.7
743.36
744.19
745.06
745.78
746.49
747.31
748.2
749.12
750.04
750.89
751.73
752.6
753.5
754.43
755.38
756.35
757.33
758.33
759.34
760.36
761.4
762.45
763.53
764.64
765.77
766.92
768.04
769.11
770.18
771.27
772.41
773.63
774.9
776.08
777.19
778.33
779.59
780.94
782.12
783.26
784.52
785.91
787.13
788.3
789.64
791.05
792.21
793.5
794.98
796.18
797.44
798.94
800.18
801.46
803
804.21
805.56
807.06
808.27
809.73
811.13
812.4
813.99
815.22
816.65
818.12
819.39
821
822.24
823.72
825.15
826.49
828.07
829.33
830.94
832.23
833.72
835.17
836.54
838.11
839.4
841.04
842.31
843.93
845.24
846.78
848.19
849.65
851.16
852.54
854.12
855.45
857.08
858.38
860.05
861.32
863
864.28
865.92
867.25
868.85
870.23
871.78
873.21
874.73
876.19
877.68
879.18
880.63
882.17
883.6
885.16
886.57
888.15
889.54
891.14
892.52
894.13
895.5
897.13
898.49
900.12
901.48
903.12
904.47
906.12
907.47
909.12
910.47
912.12
913.47
915.12
916.47
918.12
919.47
921.12
922.48
924.12
925.49
927.13
928.49
930.13
931.51
933.13
934.52
936.14
937.53
939.14
940.55
942.15
943.56
945.15
946.58
948.16
949.6
951.16
952.62
954.17
955.64
957.18
958.66
960.18
961.68
963.19
964.7
966.19
967.72
969.2
970.75
972.21
973.77
975.21
976.79
978.22
979.81
981.22
982.83
984.23
985.85
987.24
988.87
990.24
991.89
993.24
994.9
996.25
997.91
999.25
1000.9
1002.2
1003.9
1005.2
1006.9
1008.2
1009.9
1011.2
1012.8
1014.1
1014.5
741.16
741.14
741.07
740.8
740.37
740.13
739.66
739.2
738.81
738.24
737.91
737.28
737.03
736.4
736.13
735.7
735.27
735.09
734.73
734.36
734.19
734.09
733.99
733.79
733.67
733.61
733.62
733.69
733.84
734.02
734.12
734.23
734.45
734.88
735.14
735.37
735.93
736.21
736.65
737.15
737.56
738.15
738.62
739.19
739.82
740.3
741.08
741.58
742.24
743.05
743.61
744.29
745.13
745.91
746.54
747.3
748.18
749.07
749.87
750.62
751.44
752.31
753.24
754.18
755.14
756.1
757.07
758.04
759.02
760.01
761.01
762.02
763.04
764.06
765.09
766.13
767.16
768.21
769.27
770.36
771.51
772.7
773.92
775.07
776.16
777.26
778.44
779.71
781.02
782.14
783.27
784.52
785.88
787.11
788.26
789.53
790.96
792.15
793.35
794.74
796.09
797.27
798.64
800.07
801.25
802.62
804.07
805.27
806.68
808.11
809.33
810.83
812.16
813.46
815.02
816.24
817.68
819.13
820.4
822
823.24
824.7
826.14
827.46
829.05
830.29
831.86
833.2
834.63
836.13
837.45
839.06
840.32
841.94
843.24
844.76
846.18
847.6
849.14
850.47
852.09
853.37
855.04
856.3
857.95
859.25
860.83
862.22
863.73
865.19
866.63
868.16
869.56
871.13
872.49
874.11
875.44
877.09
878.39
880.06
881.36
883.04
884.33
886.02
887.3
888.99
890.28
891.95
893.27
894.92
896.26
897.89
899.25
900.86
902.24
903.84
905.23
906.82
908.23
909.81
911.22
912.79
914.22
915.78
917.22
918.78
920.22
921.77
923.21
924.77
926.21
927.77
929.21
930.78
932.22
933.78
935.22
936.79
938.22
939.8
941.22
942.81
944.22
945.82
947.23
948.83
950.23
951.84
953.24
954.86
956.24
957.87
959.24
960.89
962.25
963.91
965.25
966.92
968.26
969.94
971.27
972.95
974.27
975.97
977.28
978.98
980.28
982
983.29
985.01
986.29
988.01
989.3
991.02
992.3
994.02
995.3
997.02
998.3
1000
1001.3
1003
1004.3
1006
1007.3
1009
1010.3
1012
1013.2
1014.5
1015.2
742.89
742.81
742.59
742.32
742.14
741.8
741.28
741.03
740.37
740.08
739.46
739.13
738.61
738.2
737.9
737.35
737.13
736.82
736.39
736.19
736.07
735.86
735.61
735.45
735.36
735.32
735.33
735.38
735.48
735.67
735.95
736.1
736.23
736.5
736.99
737.19
737.52
738.07
738.32
738.97
739.27
739.93
740.29
741.02
741.39
742.12
742.65
743.25
744.05
744.57
745.25
746.09
746.74
747.39
748.21
749.08
749.82
750.53
751.33
752.22
753.14
754.05
754.92
755.74
756.6
757.5
758.42
759.37
760.33
761.31
762.3
763.3
764.32
765.34
766.38
767.44
768.52
769.63
770.76
771.92
773.04
774.11
775.18
776.27
777.41
778.63
779.9
781.08
782.18
783.32
784.57
785.91
787.11
788.24
789.48
790.87
792.11
793.27
794.58
796.01
797.18
798.42
799.87
801.14
802.36
803.81
805.13
806.35
807.84
809.15
810.41
811.94
813.19
814.53
816.06
817.27
818.73
820.14
821.42
823.01
824.24
825.7
827.14
828.43
830.03
831.27
832.8
834.18
835.55
837.1
838.37
840.01
841.26
842.81
844.19
845.61
847.13
848.46
850.08
851.35
853.01
854.27
855.85
857.22
858.71
860.18
861.59
863.14
864.49
866.1
867.41
869.06
870.34
872.02
873.3
874.95
876.26
877.87
879.23
880.79
882.21
883.72
885.19
886.66
888.17
889.61
891.16
892.56
894.14
895.52
897.13
898.49
900.12
901.46
903.11
904.44
906.1
907.41
909.09
910.4
912.08
913.38
915.07
916.37
918.06
919.36
921.06
922.35
924.05
925.35
927.05
928.34
930.05
931.34
933.04
934.33
936.04
937.33
939.04
940.33
942.04
943.33
945.04
946.33
948.04
949.34
951.05
952.34
954.05
955.34
957.05
958.34
960.05
961.35
963.06
964.35
966.06
967.36
969.06
970.36
972.07
973.36
975.07
976.37
978.07
979.37
981.07
982.37
984.08
985.38
987.08
988.38
990.08
991.38
993.08
994.38
996.08
997.38
999.08
1000.4
1002.1
1003.4
1005.1
1006.4
1008.1
1009.3
1011
1012.3
1014
1015.2
1015.6
744.36
744.31
744.22
744.11
743.83
743.34
743.1
742.55
742.17
741.7
741.21
740.87
740.29
740.05
739.49
739.18
738.94
738.44
738.2
738.06
737.78
737.49
737.32
737.23
737.19
737.17
737.17
737.19
737.25
737.35
737.56
737.89
738.11
738.25
738.58
739.06
739.26
739.73
740.16
740.53
741.12
741.48
742.13
742.57
743.18
743.79
744.29
745.08
745.58
746.24
747.06
747.63
748.3
749.14
749.94
750.57
751.32
752.19
753.08
753.9
754.65
755.45
756.32
757.24
758.18
759.14
760.1
761.06
762.03
763
763.96
764.95
765.96
766.99
768.02
769.05
770.08
771.12
772.16
773.2
774.26
775.35
776.49
777.68
778.91
780.07
781.15
782.25
783.42
784.69
786
787.13
788.25
789.48
790.84
792.09
793.23
794.48
795.88
797.13
798.29
799.65
801.05
802.22
803.52
805.01
806.19
807.49
809
810.2
811.52
813.03
814.23
815.62
817.09
818.3
819.8
821.15
822.45
824.02
825.25
826.7
828.14
829.42
831.02
832.25
833.75
835.16
836.49
838.07
839.32
840.92
842.22
843.69
845.15
846.49
848.09
849.35
851
852.26
853.82
855.2
856.65
858.15
859.51
861.11
862.4
864.05
865.32
866.99
868.27
869.86
871.22
872.75
874.19
875.65
877.16
878.56
880.13
881.49
883.11
884.42
886.08
887.37
889.05
890.33
892.02
893.3
894.98
896.28
897.93
899.26
900.87
902.24
903.82
905.22
906.78
908.21
909.74
911.2
912.71
914.19
915.68
917.18
918.65
920.17
921.63
923.17
924.61
926.16
927.59
929.16
930.58
932.15
933.56
935.15
936.55
938.15
939.54
941.14
942.53
944.14
945.53
947.14
948.52
950.14
951.52
953.14
954.52
956.13
957.51
959.13
960.51
962.13
963.51
965.13
966.51
968.13
969.51
971.13
972.51
974.13
975.51
977.13
978.51
980.13
981.51
983.13
984.51
986.13
987.51
989.13
990.51
992.13
993.5
995.13
996.5
998.13
999.49
1001.1
1002.5
1004.1
1005.5
1007.1
1008.4
1010.1
1011.4
1013.1
1014.3
1015.7
1016.2
746.12
746.1
746.03
745.73
745.35
745.13
744.72
744.24
743.96
743.32
743.06
742.44
742.13
741.67
741.23
741.04
740.52
740.22
740.07
739.75
739.42
739.25
739.16
739.11
739.07
739.05
739.05
739.08
739.12
739.18
739.29
739.51
739.88
740.12
740.29
740.71
741.12
741.37
741.99
742.25
742.84
743.23
743.84
744.26
744.99
745.37
746.11
746.64
747.25
748.05
748.58
749.26
750.1
750.76
751.4
752.21
753.09
753.85
754.55
755.34
756.22
757.14
758.06
758.92
759.74
760.59
761.48
762.4
763.35
764.31
765.28
766.27
767.27
768.27
769.29
770.31
771.35
772.41
773.49
774.59
775.73
776.89
778.03
779.1
780.17
781.26
782.39
783.6
784.87
786.07
787.17
788.3
789.53
790.86
792.09
793.22
794.43
795.79
797.09
798.23
799.5
800.93
802.15
803.34
804.75
806.1
807.28
808.66
810.08
811.26
812.66
814.09
815.29
816.73
818.12
819.35
820.87
822.17
823.49
825.04
826.26
827.72
829.14
830.42
832.01
833.24
834.71
836.14
837.45
839.05
840.28
841.83
843.19
844.59
846.12
847.4
849.03
850.28
851.85
853.2
854.65
856.15
857.49
859.09
860.37
862.02
863.28
864.88
866.23
867.73
869.18
870.6
872.14
873.49
875.1
876.41
878.06
879.34
881.02
882.29
883.93
885.25
886.84
888.22
889.75
891.2
892.67
894.17
895.6
897.15
898.54
900.13
901.49
903.11
904.45
906.1
907.41
909.08
910.38
912.06
913.35
915.04
916.33
918.02
919.31
921.01
922.29
923.98
925.28
926.95
928.27
929.92
931.26
932.89
934.25
935.87
937.24
938.85
940.23
941.83
943.23
944.81
946.22
947.8
949.22
950.78
952.21
953.77
955.21
956.76
958.21
959.75
961.2
962.74
964.2
965.73
967.2
968.73
970.2
971.72
973.19
974.71
976.19
977.7
979.19
980.7
982.19
983.69
985.19
986.68
988.18
989.67
991.18
992.66
994.18
995.65
997.17
998.64
1000.2
1001.6
1003.2
1004.6
1006.2
1007.6
1009.1
1010.5
1012.1
1013.5
1015.1
1016.2
1016.9
747.77
747.7
747.51
747.28
747.13
746.81
746.3
746.07
745.47
745.14
744.64
744.2
743.89
743.32
743.1
742.64
742.25
742.09
741.76
741.39
741.21
741.12
741.04
740.91
740.78
740.73
740.74
740.81
740.95
741.06
741.14
741.25
741.49
741.91
742.14
742.36
742.88
743.18
743.55
744.11
744.42
745.08
745.41
746.1
746.51
747.16
747.75
748.28
749.07
749.57
750.24
751.06
751.64
752.31
753.15
753.96
754.58
755.33
756.19
757.09
757.91
758.65
759.45
760.32
761.24
762.18
763.13
764.09
765.04
766
766.94
767.89
768.87
769.86
770.88
771.92
772.97
774.02
775.06
776.1
777.14
778.19
779.24
780.33
781.46
782.65
783.87
785.05
786.14
787.23
788.39
789.64
790.95
792.11
793.23
794.43
795.76
797.07
798.2
799.41
800.79
802.09
803.24
804.54
806
807.17
808.41
809.86
811.14
812.36
813.82
815.14
816.36
817.85
819.16
820.42
821.97
823.2
824.55
826.06
827.27
828.75
830.14
831.42
833.01
834.24
835.69
837.13
838.41
840.02
841.26
842.75
844.16
845.5
847.08
848.33
849.94
851.23
852.7
854.16
855.51
857.09
858.36
860.01
861.27
862.84
864.21
865.66
867.16
868.52
870.11
871.4
873.05
874.32
875.98
877.26
878.85
880.22
881.72
883.18
884.62
886.15
887.52
889.12
890.45
892.09
893.38
895.05
896.33
898.02
899.29
900.96
902.26
903.88
905.24
906.81
908.22
909.75
911.2
912.69
914.18
915.64
917.17
918.59
920.15
921.55
923.14
924.51
926.13
927.48
929.12
930.45
932.1
933.43
935.09
936.4
938.08
939.38
941.07
942.37
944.06
945.35
947.05
948.34
950.04
951.33
953.03
954.32
956.02
957.31
959.01
960.3
962.01
963.29
965
966.28
967.98
969.28
970.96
972.27
973.95
975.26
976.93
978.26
979.92
981.25
982.9
984.25
985.89
987.24
988.87
990.24
991.86
993.23
994.84
996.23
997.82
999.22
1000.8
1002.2
1003.8
1005.2
1006.7
1008.2
1009.7
1011.2
1012.6
1014.2
1015.5
1017
1017.3
749.29
749.26
749.19
749.09
748.8
748.34
748.12
747.64
747.2
746.88
746.29
746.05
745.45
745.15
744.79
744.31
744.11
743.8
743.39
743.2
743.09
742.93
742.69
742.52
742.43
742.39
742.39
742.45
742.56
742.75
743.01
743.12
743.24
743.51
743.98
744.18
744.47
745.04
745.26
745.8
746.2
746.7
747.19
747.74
748.23
748.92
749.34
750.1
750.61
751.24
752.05
752.57
753.26
754.1
754.76
755.4
756.22
757.09
757.85
758.55
759.34
760.22
761.14
762.05
762.9
763.72
764.57
765.45
766.37
767.32
768.28
769.25
770.24
771.23
772.23
773.24
774.25
775.27
776.31
777.36
778.44
779.54
780.68
781.84
783.01
784.09
785.16
786.23
787.35
788.55
789.81
791.04
792.15
793.27
794.47
795.79
797.06
798.19
799.37
800.7
802.05
803.19
804.4
805.8
807.1
808.27
809.6
811.04
812.21
813.5
815
816.19
817.48
819
820.2
821.51
823.03
824.23
825.62
827.09
828.3
829.79
831.15
832.44
834.02
835.24
836.67
838.13
839.39
841
842.23
843.69
845.14
846.44
848.04
849.28
850.82
852.19
853.58
855.12
856.4
858.03
859.28
860.84
862.2
863.65
865.15
866.48
868.09
869.36
871.02
872.28
873.86
875.22
876.71
878.17
879.58
881.13
882.47
884.09
885.38
887.04
888.31
889.97
891.26
892.86
894.23
895.76
897.2
898.67
900.17
901.58
903.14
904.51
906.12
907.45
909.09
910.4
912.07
913.35
915.04
916.32
918.01
919.29
920.96
922.27
923.9
925.25
926.85
928.23
929.8
931.21
932.75
934.2
935.71
937.19
938.67
940.18
941.63
943.17
944.6
946.16
947.57
949.15
950.54
952.14
953.52
955.13
956.49
958.12
959.47
961.11
962.45
964.11
965.43
967.1
968.42
970.09
971.4
973.08
974.39
976.08
977.37
979.07
980.36
982.06
983.35
985.05
986.33
988.04
989.32
991.03
992.31
994.02
995.3
997.01
998.29
999.99
1001.3
1003
1004.3
1005.9
1007.2
1008.9
1010.2
1011.8
1013.2
1014.7
1016.2
1017.3
1018.1
751.09
751.07
750.98
750.66
750.32
750.13
749.76
749.27
749.04
748.42
748.13
747.63
747.21
746.97
746.39
746.15
745.87
745.41
745.19
745.07
744.82
744.53
744.35
744.26
744.21
744.19
744.2
744.22
744.28
744.4
744.61
744.93
745.11
745.25
745.56
746.04
746.22
746.63
747.11
747.4
748.05
748.33
749.03
749.34
750.06
750.45
751.14
751.69
752.26
753.05
753.55
754.23
755.06
755.62
756.3
757.14
757.95
758.57
759.32
760.19
761.09
761.9
762.64
763.44
764.31
765.23
766.17
767.12
768.07
769.02
769.93
770.86
771.81
772.77
773.76
774.76
775.79
776.83
777.89
778.97
780.03
781.07
782.12
783.17
784.22
785.3
786.42
787.59
788.81
790.02
791.12
792.21
793.34
794.57
795.88
797.09
798.2
799.37
800.67
802.02
803.16
804.33
805.67
807.04
808.19
809.42
810.85
812.12
813.3
814.69
816.08
817.26
818.62
820.07
821.25
822.63
824.08
825.27
826.71
828.11
829.34
830.85
832.17
833.46
835.03
836.24
837.68
839.12
840.38
841.97
843.22
844.64
846.12
847.39
849.01
850.24
851.72
853.16
854.48
856.07
857.32
858.91
860.22
861.68
863.15
864.49
866.08
867.35
869
870.26
871.8
873.2
874.63
876.14
877.49
879.09
880.38
882.03
883.3
884.92
886.24
887.78
889.2
890.66
892.16
893.55
895.13
896.45
898.09
899.38
901.05
902.32
904
905.28
906.91
908.24
909.82
911.22
912.74
914.19
915.66
917.17
918.59
920.15
921.53
923.13
924.48
926.11
927.43
929.09
930.39
932.07
933.35
935.05
936.33
938.02
939.3
941
942.28
943.95
945.26
946.9
948.25
949.86
951.23
952.82
954.22
955.78
957.21
958.75
960.2
961.71
963.19
964.68
966.18
967.65
969.17
970.62
972.16
973.59
975.16
976.57
978.15
979.54
981.14
982.51
984.13
985.49
987.12
988.47
990.11
991.45
993.1
994.42
996.09
997.4
999.08
1000.4
1002.1
1003.4
1005.1
1006.3
1008
1009.3
1011
1012.3
1013.9
1015.2
1016.8
1018.1
1018.4
752.65
752.59
752.43
752.25
752.12
751.81
751.32
751.1
750.57
750.19
749.84
749.29
749.06
748.51
748.19
747.97
747.46
747.2
747.06
746.75
746.43
746.26
746.18
746.12
746.09
746.07
746.08
746.1
746.14
746.2
746.3
746.52
746.88
747.11
747.27
747.65
748.09
748.3
748.84
749.19
749.62
750.15
750.57
751.15
751.63
752.2
752.84
753.3
754.08
754.56
755.22
756.03
756.54
757.25
758.09
758.74
759.39
760.21
761.09
761.84
762.53
763.33
764.21
765.13
766.04
766.87
767.68
768.53
769.42
770.34
771.28
772.25
773.22
774.2
775.19
776.19
777.19
778.2
779.21
780.24
781.27
782.31
783.38
784.48
785.61
786.76
787.94
789.06
790.13
791.21
792.31
793.49
794.74
796.01
797.12
798.23
799.4
800.7
802.02
803.15
804.3
805.59
806.98
808.15
809.32
810.66
812.05
813.2
814.46
815.91
817.15
818.36
819.8
821.12
822.32
823.77
825.12
826.33
827.81
829.14
830.39
831.92
833.18
834.5
836.04
837.25
838.69
840.12
841.37
842.95
844.21
845.61
847.11
848.35
849.94
851.22
852.64
854.13
855.4
857.02
858.26
859.78
861.18
862.55
864.1
865.37
867.01
868.26
869.8
871.19
872.6
874.13
875.44
877.07
878.33
879.97
881.25
882.8
884.2
885.65
887.15
888.51
890.11
891.41
893.06
894.33
896
897.27
898.87
900.23
901.75
903.19
904.64
906.16
907.55
909.13
910.46
912.1
913.4
915.06
916.34
918.03
919.3
920.97
922.27
923.89
925.24
926.81
928.22
929.74
931.19
932.68
934.18
935.62
937.16
938.56
940.14
941.51
943.12
944.47
946.11
947.43
949.09
950.39
952.07
953.36
955.05
956.34
958.04
959.31
961.02
962.29
963.99
965.28
966.95
968.26
969.91
971.25
972.87
974.23
975.83
977.22
978.79
980.21
981.75
983.2
984.72
986.19
987.68
989.18
990.65
992.17
993.61
995.16
996.58
998.15
999.54
1001.1
1002.5
1004.1
1005.5
1007.1
1008.4
1010.1
1011.4
1013.1
1014.3
1016
1017.3
1018.6
1019.2
754.24
754.22
754.16
754.07
753.76
753.34
753.13
752.71
752.24
752.02
751.39
751.12
750.67
750.24
750.04
749.53
749.22
749.07
748.72
748.38
748.21
748.12
748.05
747.95
747.83
747.78
747.79
747.86
747.99
748.07
748.15
748.25
748.48
748.88
749.13
749.31
749.77
750.14
750.42
751.04
751.29
751.92
752.25
752.91
753.28
754.02
754.38
755.12
755.63
756.23
757.03
757.51
758.22
759.04
759.6
760.29
761.14
761.93
762.56
763.31
764.18
765.08
765.87
766.61
767.41
768.29
769.21
770.15
771.1
772.04
772.96
773.85
774.77
775.71
776.67
777.64
778.64
779.65
780.67
781.72
782.78
783.87
784.97
786.04
787.09
788.14
789.19
790.26
791.36
792.52
793.72
794.96
796.09
797.18
798.29
799.49
800.78
802.05
803.16
804.3
805.56
806.93
808.12
809.26
810.54
811.95
813.14
814.32
815.68
817.06
818.22
819.51
820.99
822.18
823.44
824.92
826.17
827.42
828.93
830.18
831.46
833
834.21
835.55
837.06
838.27
839.72
841.13
842.38
843.94
845.2
846.58
848.09
849.33
850.88
852.19
853.57
855.1
856.34
857.94
859.22
860.66
862.14
863.43
865.05
866.29
867.85
869.2
870.62
872.13
873.44
875.06
876.31
877.93
879.23
880.73
882.17
883.56
885.12
886.42
888.06
889.32
890.98
892.26
893.82
895.21
896.68
898.17
899.55
901.13
902.45
904.08
905.37
907.04
908.3
909.96
911.26
912.85
914.22
915.74
917.19
918.65
920.16
921.56
923.14
924.49
926.11
927.42
929.08
930.37
932.05
933.33
935.02
936.29
937.96
939.26
940.89
942.24
943.82
945.22
946.76
948.2
949.69
951.18
952.64
954.17
955.59
957.15
958.54
960.14
961.5
963.12
964.46
966.11
967.42
969.09
970.39
972.07
973.36
975.06
976.33
978.04
979.31
981.02
982.29
983.99
985.27
986.94
988.26
989.9
991.24
992.85
994.23
995.81
997.21
998.76
1000.2
1001.7
1003.2
1004.7
1006.2
1007.6
1009.2
1010.6
1012.1
1013.5
1015.1
1016.4
1018.1
1019.2
1019.7
756.05
756.03
755.89
755.59
755.3
755.13
754.79
754.3
754.08
753.53
753.18
752.84
752.3
752.09
751.63
751.25
751.08
750.72
750.35
750.18
750.08
749.93
749.7
749.54
749.45
749.41
749.42
749.47
749.58
749.77
750.01
750.12
750.23
750.47
750.91
751.15
751.38
751.93
752.2
752.6
753.13
753.46
754.1
754.44
755.11
755.53
756.16
756.74
757.26
758.05
758.51
759.21
760.01
760.51
761.23
762.07
762.71
763.37
764.2
765.08
765.81
766.51
767.31
768.2
769.12
770.02
770.82
771.63
772.48
773.37
774.3
775.25
776.21
777.19
778.17
779.15
780.15
781.14
782.15
783.16
784.17
785.2
786.22
787.26
788.32
789.4
790.52
791.67
792.85
794.02
795.1
796.17
797.26
798.41
799.64
800.92
802.09
803.19
804.33
805.59
806.93
808.11
809.24
810.47
811.84
813.1
814.24
815.51
816.94
818.15
819.33
820.72
822.08
823.25
824.59
826.04
827.22
828.54
830.03
831.22
832.55
834.05
835.24
836.62
838.08
839.29
840.75
842.14
843.39
844.95
846.2
847.57
849.08
850.31
851.84
853.18
854.52
856.07
857.3
858.85
860.19
861.56
863.1
864.35
865.96
867.23
868.7
870.15
871.48
873.07
874.32
875.94
877.23
878.72
880.16
881.53
883.1
884.38
886.03
887.28
888.87
890.22
891.7
893.17
894.55
896.12
897.42
899.07
900.33
902
903.27
904.86
906.22
907.72
909.18
910.6
912.14
913.5
915.11
916.41
918.07
919.34
921.02
922.29
923.94
925.25
926.84
928.22
929.75
931.19
932.66
934.17
935.58
937.14
938.51
940.12
941.45
943.1
944.39
946.07
947.35
949.04
950.31
952.01
953.28
954.95
956.26
957.88
959.24
960.82
962.22
963.76
965.2
966.7
968.18
969.65
971.17
972.59
974.15
975.55
977.14
978.5
980.12
981.46
983.11
984.42
986.09
987.39
989.07
990.36
992.05
993.33
995.03
996.3
998.01
999.28
1001
1002.3
1003.9
1005.2
1006.8
1008.2
1009.8
1011.2
1012.7
1014.2
1015.6
1017.2
1018.5
1019.9
1020.3
757.55
757.49
757.36
757.22
757.11
756.8
756.33
756.12
755.66
755.23
755.01
754.4
754.14
753.75
753.29
753.1
752.75
752.35
752.17
752.05
751.79
751.52
751.35
751.26
751.22
751.2
751.2
751.23
751.28
751.4
751.6
751.9
752.1
752.22
752.48
752.98
753.18
753.49
754.05
754.28
754.85
755.21
755.73
756.2
756.76
757.23
757.92
758.32
759.08
759.55
760.21
760.99
761.46
762.2
763.02
763.56
764.27
765.12
765.89
766.52
767.29
768.17
769.06
769.83
770.57
771.38
772.26
773.19
774.13
775.07
776
776.86
777.75
778.67
779.6
780.55
781.52
782.51
783.51
784.52
785.55
786.6
787.67
788.75
789.85
790.97
792.05
793.1
794.16
795.21
796.3
797.43
798.62
799.86
801.05
802.14
803.24
804.4
805.66
806.98
808.12
809.24
810.45
811.79
813.07
814.2
815.41
816.78
818.09
819.23
820.51
821.95
823.15
824.36
825.77
827.11
828.29
829.68
831.09
832.27
833.66
835.09
836.28
837.7
839.11
840.32
841.8
843.15
844.41
845.97
847.2
848.57
850.08
851.3
852.81
854.16
855.47
857.05
858.27
859.77
861.16
862.48
864.06
865.29
866.83
868.19
869.57
871.11
872.37
874
875.25
876.75
878.17
879.53
881.1
882.37
884.01
885.26
886.82
888.2
889.62
891.14
892.46
894.08
895.35
897.01
898.27
899.84
901.21
902.68
904.16
905.54
907.12
908.43
910.07
911.34
913.01
914.28
915.89
917.23
918.77
920.19
921.65
923.16
924.55
926.13
927.46
929.1
930.39
932.06
933.33
935.01
936.28
937.93
939.25
940.84
942.22
943.75
945.19
946.67
948.17
949.59
951.15
952.52
954.13
955.46
957.1
958.41
960.08
961.37
963.05
964.33
966.02
967.3
968.98
970.27
971.92
973.25
974.85
976.23
977.79
979.21
980.73
982.19
983.67
985.17
986.62
988.16
989.56
991.14
992.51
994.13
995.47
997.11
998.42
1000.1
1001.4
1003.1
1004.3
1006
1007.3
1009
1010.3
1011.9
1013.2
1014.9
1016.2
1017.7
1019.2
1020.3
1021
759.2
759.18
759.13
759.04
758.71
758.33
758.13
757.77
757.28
757.07
756.51
756.18
755.89
755.35
755.13
754.81
754.36
754.17
754.03
753.68
753.4
753.25
753.17
753.12
753.09
753.07
753.07
753.1
753.13
753.19
753.29
753.48
753.82
754.09
754.23
754.53
755.03
755.23
755.64
756.12
756.41
757.05
757.33
758.03
758.34
759.06
759.43
760.13
760.64
761.23
762.01
762.45
763.18
763.95
764.46
765.21
766.05
766.66
767.34
768.18
769.05
769.76
770.47
771.28
772.18
773.09
773.97
774.75
775.56
776.42
777.32
778.26
779.21
780.18
781.15
782.13
783.11
784.1
785.09
786.09
787.1
788.11
789.13
790.15
791.18
792.21
793.26
794.33
795.42
796.56
797.73
798.92
800.06
801.14
802.22
803.33
804.53
805.79
807.04
808.15
809.26
810.47
811.78
813.06
814.18
815.35
816.68
818.04
819.18
820.37
821.75
823.08
824.23
825.52
826.98
828.17
829.39
830.85
832.14
833.34
834.79
836.12
837.33
838.79
840.14
841.36
842.87
844.16
845.44
847
848.21
849.58
851.08
852.29
853.78
855.15
856.44
858.03
859.24
860.7
862.14
863.41
865.02
866.25
867.72
869.15
870.46
872.05
873.29
874.84
876.19
877.59
879.12
880.39
882.02
883.27
884.81
886.19
887.6
889.13
890.43
892.06
893.31
894.92
896.23
897.73
899.17
900.56
902.12
903.43
905.06
906.32
907.98
909.26
910.82
912.21
913.68
915.16
916.55
918.12
919.44
921.08
922.35
924.03
925.29
926.93
928.24
929.81
931.21
932.7
934.18
935.6
937.15
938.51
940.12
941.43
943.08
944.37
946.05
947.32
949
950.28
951.91
953.24
954.83
956.22
957.74
959.19
960.66
962.17
963.59
965.15
966.53
968.13
969.47
971.11
972.41
974.08
975.37
977.06
978.33
980.03
981.3
982.98
984.27
985.91
987.24
988.85
990.22
991.78
993.2
994.72
996.19
997.65
999.17
1000.6
1002.2
1003.5
1005.1
1006.5
1008.1
1009.4
1011.1
1012.4
1014
1015.3
1017
1018.3
1019.9
1021.1
1021.4
761.01
760.96
760.79
760.52
760.27
760.12
759.81
759.32
759.11
758.64
758.22
758.01
757.43
757.16
756.89
756.39
756.17
756.02
755.62
755.33
755.19
755.11
755.03
754.92
754.81
754.76
754.77
754.84
754.97
755.06
755.14
755.23
755.42
755.78
756.09
756.25
756.61
757.08
757.29
757.83
758.19
758.62
759.15
759.55
760.15
760.61
761.18
761.78
762.27
763.04
763.47
764.18
764.9
765.41
766.18
766.96
767.5
768.24
769.1
769.83
770.47
771.27
772.15
773.03
773.76
774.51
775.34
776.23
777.16
778.1
779.03
779.89
780.76
781.64
782.55
783.49
784.44
785.41
786.39
787.38
788.39
789.4
790.43
791.47
792.54
793.62
794.72
795.84
796.97
798.06
799.11
800.17
801.24
802.34
803.51
804.73
805.98
807.1
808.19
809.31
810.53
811.83
813.07
814.18
815.34
816.63
818
819.15
820.3
821.6
823.01
824.16
825.35
826.73
828.08
829.24
830.55
832.01
833.19
834.44
835.93
837.16
838.41
839.9
841.16
842.42
843.94
845.18
846.48
848.02
849.22
850.6
852.08
853.29
854.78
856.15
857.42
859.01
860.23
861.64
863.12
864.36
865.95
867.21
868.62
870.12
871.37
872.99
874.23
875.7
877.15
878.45
880.06
881.29
882.86
884.2
885.62
887.13
888.42
890.05
891.29
892.88
894.21
895.67
897.15
898.49
900.09
901.36
903.01
904.27
905.84
907.21
908.67
910.16
911.52
913.11
914.4
916.05
917.31
918.96
920.25
921.81
923.2
924.67
926.16
927.55
929.13
930.45
932.09
933.36
935.04
936.3
937.96
939.26
940.85
942.22
943.74
945.19
946.64
948.16
949.55
951.13
952.46
954.1
955.4
957.07
958.34
960.03
961.3
962.97
964.26
965.88
967.23
968.8
970.21
971.72
973.19
974.64
976.16
977.57
979.14
980.5
982.12
983.44
985.1
986.39
988.07
989.35
991.04
992.31
994.01
995.28
996.94
998.25
999.87
1001.2
1002.8
1004.2
1005.7
1007.2
1008.6
1010.2
1011.6
1013.1
1014.5
1016.1
1017.4
1019.1
1020.3
1021.6
1022.2
762.45
762.4
762.3
762.19
762.09
761.77
761.34
761.13
760.74
760.27
760.06
759.53
759.19
758.98
758.44
758.18
758.02
757.58
757.29
757.15
757.05
756.87
756.65
756.5
756.42
756.38
756.39
756.44
756.54
756.72
756.96
757.09
757.2
757.38
757.78
758.1
758.28
758.73
759.13
759.4
760.03
760.28
760.89
761.24
761.87
762.26
762.98
763.34
764.09
764.54
765.19
765.91
766.39
767.16
767.86
768.4
769.19
770.02
770.6
771.31
772.16
773.02
773.69
774.41
775.25
776.16
777.06
777.89
778.66
779.48
780.35
781.27
782.21
783.17
784.14
785.1
786.08
787.05
788.04
789.02
790.02
791.03
792.04
793.06
794.08
795.1
796.13
797.17
798.21
799.26
800.33
801.45
802.6
803.79
805
806.09
807.17
808.26
809.41
810.65
811.94
813.1
814.2
815.35
816.63
817.97
819.13
820.26
821.51
822.89
824.12
825.26
826.55
827.97
829.16
830.35
831.74
833.09
834.25
835.59
837.04
838.21
839.51
841.01
842.2
843.5
845.01
846.21
847.53
849.04
850.24
851.63
853.09
854.3
855.78
857.15
858.41
859.98
861.21
862.6
864.1
865.32
866.87
868.19
869.54
871.08
872.31
873.87
875.19
876.57
878.1
879.35
880.96
882.23
883.68
885.15
886.45
888.06
889.3
890.89
892.21
893.65
895.14
896.46
898.07
899.32
900.95
902.24
903.74
905.18
906.56
908.12
909.41
911.06
912.31
913.94
915.24
916.77
918.19
919.61
921.14
922.48
924.1
925.37
927.04
928.3
929.94
931.24
932.8
934.2
935.67
937.16
938.55
940.13
941.45
943.09
944.37
946.05
947.31
948.98
950.26
951.87
953.23
954.76
956.2
957.66
959.17
960.57
962.14
963.49
965.11
966.42
968.08
969.36
971.05
972.31
974
975.27
976.92
978.24
979.83
981.22
982.74
984.19
985.66
987.17
988.59
990.15
991.52
993.12
994.45
996.1
997.4
999.07
1000.3
1002
1003.3
1005
1006.3
1007.9
1009.2
1010.8
1012.2
1013.7
1015.2
1016.6
1018.2
1019.5
1021.1
1022.2
1022.8
764.16
764.14
764.1
764
763.65
763.31
763.13
762.8
762.31
762.1
761.63
761.23
761.04
760.5
760.2
760.03
759.58
759.27
759.13
759
758.69
758.45
758.31
758.23
758.2
758.18
758.18
758.21
758.26
758.35
758.53
758.81
759.06
759.18
759.38
759.81
760.13
760.34
760.87
761.18
761.56
762.11
762.43
763.08
763.4
764.09
764.47
765.14
765.64
766.22
766.96
767.39
768.15
768.8
769.35
770.15
770.87
771.44
772.22
773.07
773.75
774.42
775.24
776.13
776.98
777.68
778.44
779.29
780.2
781.13
782.06
782.94
783.78
784.64
785.53
786.44
787.38
788.34
789.31
790.29
791.28
792.28
793.29
794.3
795.32
796.36
797.41
798.48
799.57
800.69
801.82
802.98
804.06
805.13
806.19
807.27
808.39
809.59
810.83
812.04
813.14
814.24
815.4
816.67
817.99
819.13
820.25
821.46
822.81
824.08
825.21
826.42
827.8
829.09
830.24
831.51
832.95
834.15
835.35
836.76
838.1
839.27
840.64
842.07
843.24
844.59
846.06
847.24
848.6
850.07
851.26
852.67
854.1
855.31
856.79
858.15
859.4
860.97
862.2
863.57
865.08
866.3
867.81
869.16
870.47
872.05
873.27
874.76
876.16
877.47
879.05
880.28
881.81
883.18
884.53
886.09
887.34
888.94
890.22
891.68
893.15
894.46
896.07
897.31
898.92
900.22
901.69
903.16
904.5
906.09
907.35
909.01
910.26
911.81
913.2
914.63
916.14
917.48
919.09
920.36
922.02
923.28
924.87
926.22
927.71
929.17
930.57
932.13
933.45
935.08
936.35
938.03
939.29
940.91
942.24
943.78
945.2
946.66
948.16
949.55
951.13
952.45
954.09
955.37
957.05
958.31
959.99
961.27
962.88
964.23
965.77
967.2
968.67
970.17
971.58
973.14
974.5
976.11
977.42
979.08
980.36
982.05
983.31
985.01
986.28
987.92
989.24
990.83
992.21
993.74
995.19
996.65
998.17
999.57
1001.1
1002.5
1004.1
1005.4
1007.1
1008.4
1010.1
1011.3
1013
1014.3
1015.9
1017.2
1018.8
1020.2
1021.6
1023
1023.3
765.89
765.84
765.68
765.45
765.24
765.11
764.8
764.34
764.12
763.73
763.27
763.07
762.58
762.22
762.05
761.59
761.26
761.12
760.92
760.56
760.33
760.21
[truncated: 32,660 more chars]
