# Supplementary material for: Investigating a Novel Activation-Repolarisation Time Metric to Predict Localised Vulnerability to Reentry Using Computational Modelling
Source: PLoS One. 2016 Mar 2;11(3):e0149342. doi: 10.1371/journal.pone.0149342 (PMC4775046; doi:10.1371/journal.pone.0149342)
Supplement: S1 Data — Specifically, this relates primarily to the data presented in Figs 3, 4 & 5. Data provided constitute AT, RT and RVI datasets, along with corresponding finite element mesh files required for visualisation and analysis. (ZIP) [file pone.0149342.s001.zip › Data/Figure3/Fig3_BDB_RT.dat]

1422.2
1422.2
1422.1
1421.9
1421.6
1421.2
1420.8
1420.3
1419.8
1419.2
1418.5
1417.8
1417
1416.2
1415.3
1414.5
1413.6
1412.7
1411.7
1410.8
1409.9
1408.9
1408
1407.1
1406.1
1405.2
1404.3
1403.5
1402.6
1401.7
1400.9
1400.1
1399.2
1398.4
1397.6
1396.8
1396.1
1395.3
1394.6
1393.9
1393.2
1392.5
1391.9
1391.3
1390.7
1390.1
1389.6
1389
1388.6
1388.1
1387.7
1387.3
1386.9
1386.5
1386.2
1385.9
1385.7
1385.5
1385.3
1385.1
1384.9
1384.8
1384.7
1384.7
1384.7
1384.7
1384.7
1384.8
1384.9
1385
1385.2
1385.4
1385.6
1385.8
1386.1
1386.4
1386.7
1387
1387.4
1387.7
1388.1
1388.6
1389
1389.4
1389.9
1390.4
1390.9
1391.4
1392
1392.5
1393.1
1393.7
1394.3
1394.9
1395.6
1396.2
1396.9
1397.5
1398.2
1398.9
1399.6
1400.3
1401
1401.8
1402.5
1403.3
1404.1
1404.9
1405.6
1406.4
1407.3
1408.1
1408.9
1409.8
1410.6
1411.5
1412.3
1413.2
1414.1
1415
1415.9
1416.8
1417.8
1418.7
1419.7
1420.6
1421.6
1422.5
1423.5
1424.5
1425.5
1426.5
1427.5
1428.5
1429.5
1430.5
1431.5
1432.6
1433.6
1434.7
1435.7
1436.8
1437.8
1438.9
1440
1441
1442.1
1443.2
1444.3
1445.4
1446.5
1447.6
1448.7
1449.8
1451
1452.1
1453.2
1454.4
1455.5
1456.6
1457.8
1458.9
1460.1
1461.3
1462.4
1463.6
1464.8
1465.9
1467.1
1468.3
1469.5
1470.7
1471.9
1473.1
1474.3
1475.5
1476.7
1477.9
1479.1
1480.3
1481.5
1482.8
1484
1485.2
1486.4
1487.7
1488.9
1490.2
1491.4
1492.6
1493.9
1495.1
1496.4
1497.7
1498.9
1500.2
1501.4
1502.7
1504
1505.2
1506.5
1507.8
1509.1
1510.4
1511.6
1512.9
1514.2
1515.5
1516.8
1518.1
1519.4
1520.7
1522
1523.3
1524.6
1526
1527.3
1528.6
1530
1531.3
1532.7
1534
1535.4
1536.8
1538.2
1539.6
1541
1542.4
1543.9
1545.3
1546.8
1548.2
1549.7
1551.1
1552.6
1554
1555.3
1556.7
1558
1559.2
1560.4
1561.5
1562.5
1563.3
1564.1
1564.8
1565.3
1565.8
1566.1
1566.3
1566.3
1422.1
1422.1
1422
1421.8
1421.5
1421.2
1420.7
1420.2
1419.7
1419.1
1418.4
1417.7
1416.9
1416.1
1415.2
1414.4
1413.5
1412.6
1411.6
1410.7
1409.8
1408.8
1407.9
1407
1406.1
1405.2
1404.3
1403.4
1402.5
1401.7
1400.8
1400
1399.2
1398.4
1397.6
1396.8
1396
1395.2
1394.5
1393.8
1393.1
1392.4
1391.8
1391.2
1390.6
1390
1389.5
1389
1388.5
1388
1387.6
1387.2
1386.8
1386.5
1386.1
1385.9
1385.6
1385.4
1385.2
1385
1384.9
1384.7
1384.7
1384.6
1384.6
1384.6
1384.6
1384.7
1384.8
1384.9
1385.1
1385.3
1385.5
1385.7
1386
1386.3
1386.6
1386.9
1387.3
1387.7
1388
1388.5
1388.9
1389.4
1389.8
1390.3
1390.8
1391.4
1391.9
1392.5
1393
1393.6
1394.2
1394.8
1395.5
1396.1
1396.8
1397.4
1398.1
1398.8
1399.5
1400.2
1401
1401.7
1402.5
1403.2
1404
1404.8
1405.6
1406.4
1407.2
1408
1408.8
1409.7
1410.5
1411.4
1412.3
1413.1
1414
1414.9
1415.8
1416.8
1417.7
1418.6
1419.6
1420.5
1421.5
1422.5
1423.4
1424.4
1425.4
1426.4
1427.4
1428.4
1429.4
1430.4
1431.5
1432.5
1433.5
1434.6
1435.6
1436.7
1437.7
1438.8
1439.9
1441
1442
1443.1
1444.2
1445.3
1446.4
1447.5
1448.7
1449.8
1450.9
1452
1453.2
1454.3
1455.4
1456.6
1457.7
1458.9
1460
1461.2
1462.4
1463.5
1464.7
1465.9
1467
1468.2
1469.4
1470.6
1471.8
1473
1474.2
1475.4
1476.6
1477.8
1479
1480.2
1481.5
1482.7
1483.9
1485.1
1486.4
1487.6
1488.8
1490.1
1491.3
1492.6
1493.8
1495.1
1496.3
1497.6
1498.8
1500.1
1501.4
1502.6
1503.9
1505.2
1506.5
1507.7
1509
1510.3
1511.6
1512.9
1514.1
1515.4
1516.7
1518
1519.3
1520.6
1521.9
1523.3
1524.6
1525.9
1527.2
1528.6
1529.9
1531.3
1532.6
1534
1535.4
1536.7
1538.1
1539.5
1541
1542.4
1543.8
1545.3
1546.7
1548.2
1549.6
1551.1
1552.5
1553.9
1555.3
1556.6
1557.9
1559.2
1560.3
1561.4
1562.4
1563.3
1564.1
1564.7
1565.3
1565.7
1566
1566.2
1566.3
1421.9
1421.8
1421.7
1421.5
1421.3
1420.9
1420.5
1420
1419.4
1418.8
1418.2
1417.4
1416.7
1415.9
1415
1414.1
1413.3
1412.3
1411.4
1410.5
1409.5
1408.6
1407.7
1406.8
1405.8
1404.9
1404.1
1403.2
1402.3
1401.4
1400.6
1399.8
1398.9
1398.1
1397.3
1396.5
1395.8
1395
1394.3
1393.6
1392.9
1392.2
1391.6
1390.9
1390.3
1389.8
1389.2
1388.7
1388.2
1387.8
1387.3
1386.9
1386.6
1386.2
1385.9
1385.6
1385.3
1385.1
1384.9
1384.7
1384.6
1384.5
1384.4
1384.3
1384.3
1384.3
1384.4
1384.4
1384.5
1384.7
1384.8
1385
1385.2
1385.5
1385.7
1386
1386.3
1386.7
1387
1387.4
1387.8
1388.2
1388.6
1389.1
1389.6
1390.1
1390.6
1391.1
1391.6
1392.2
1392.8
1393.4
1394
1394.6
1395.2
1395.9
1396.5
1397.2
1397.9
1398.6
1399.3
1400
1400.7
1401.5
1402.2
1403
1403.7
1404.5
1405.3
1406.1
1406.9
1407.8
1408.6
1409.4
1410.3
1411.1
1412
1412.9
1413.8
1414.7
1415.6
1416.5
1417.5
1418.4
1419.3
1420.3
1421.3
1422.2
1423.2
1424.2
1425.2
1426.2
1427.2
1428.2
1429.2
1430.2
1431.2
1432.3
1433.3
1434.4
1435.4
1436.5
1437.5
1438.6
1439.7
1440.7
1441.8
1442.9
1444
1445.1
1446.2
1447.3
1448.4
1449.6
1450.7
1451.8
1452.9
1454.1
1455.2
1456.4
1457.5
1458.7
1459.8
1461
1462.1
1463.3
1464.5
1465.7
1466.8
1468
1469.2
1470.4
1471.6
1472.8
1474
1475.2
1476.4
1477.6
1478.8
1480
1481.3
1482.5
1483.7
1484.9
1486.2
1487.4
1488.7
1489.9
1491.1
1492.4
1493.6
1494.9
1496.1
1497.4
1498.7
1499.9
1501.2
1502.4
1503.7
1505
1506.3
1507.5
1508.8
1510.1
1511.4
1512.7
1514
1515.3
1516.6
1517.9
1519.2
1520.5
1521.8
1523.1
1524.4
1525.7
1527
1528.4
1529.7
1531.1
1532.4
1533.8
1535.2
1536.6
1538
1539.4
1540.8
1542.2
1543.7
1545.1
1546.6
1548
1549.5
1550.9
1552.3
1553.7
1555.1
1556.5
1557.8
1559
1560.2
1561.2
1562.2
1563.1
1563.9
1564.5
1565.1
1565.5
1565.8
1566
1566
1421.5
1421.4
1421.3
1421.1
1420.8
1420.5
1420.1
1419.6
1419
1418.4
1417.7
1417
1416.3
1415.5
1414.6
1413.7
1412.9
1411.9
1411
1410.1
1409.2
1408.2
1407.3
1406.4
1405.5
1404.6
1403.7
1402.8
1401.9
1401.1
1400.2
1399.4
1398.6
1397.8
1397
1396.2
1395.4
1394.6
1393.9
1393.2
1392.5
1391.8
1391.1
1390.5
1389.9
1389.4
1388.8
1388.3
1387.8
1387.3
1386.9
1386.5
1386.1
1385.8
1385.5
1385.2
1384.9
1384.7
1384.5
1384.3
1384.2
1384.1
1384
1383.9
1383.9
1383.9
1383.9
1384
1384.1
1384.2
1384.4
1384.6
1384.8
1385
1385.3
1385.6
1385.9
1386.2
1386.6
1386.9
1387.4
1387.8
1388.2
1388.7
1389.1
1389.6
1390.1
1390.7
1391.2
1391.8
1392.3
1392.9
1393.5
1394.2
1394.8
1395.4
1396.1
1396.8
1397.4
1398.1
1398.8
1399.6
1400.3
1401
1401.8
1402.6
1403.3
1404.1
1404.9
1405.7
1406.5
1407.3
1408.2
1409
1409.9
1410.7
1411.6
1412.5
1413.4
1414.3
1415.2
1416.1
1417.1
1418
1419
1419.9
1420.9
1421.9
1422.8
1423.8
1424.8
1425.8
1426.8
1427.8
1428.8
1429.8
1430.9
1431.9
1432.9
1434
1435
1436.1
1437.2
1438.2
1439.3
1440.4
1441.5
1442.6
1443.7
1444.8
1445.9
1447
1448.1
1449.2
1450.3
1451.5
1452.6
1453.7
1454.9
1456
1457.2
1458.3
1459.5
1460.6
1461.8
1463
1464.1
1465.3
1466.5
1467.7
1468.9
1470.1
1471.3
1472.5
1473.7
1474.9
1476.1
1477.3
1478.5
1479.7
1480.9
1482.2
1483.4
1484.6
1485.8
1487.1
1488.3
1489.6
1490.8
1492.1
1493.3
1494.6
1495.8
1497.1
1498.3
1499.6
1500.9
1502.1
1503.4
1504.7
1505.9
1507.2
1508.5
1509.8
1511.1
1512.4
1513.7
1514.9
1516.2
1517.5
1518.8
1520.2
1521.5
1522.8
1524.1
1525.4
1526.8
1528.1
1529.4
1530.8
1532.1
1533.5
1534.9
1536.3
1537.7
1539.1
1540.5
1541.9
1543.4
1544.8
1546.3
1547.8
1549.2
1550.7
1552.1
1553.5
1554.9
1556.2
1557.5
1558.7
1559.9
1561
1562
1562.8
1563.6
1564.2
1564.8
1565.2
1565.5
1565.6
1565.7
1420.9
1420.9
1420.7
1420.5
1420.3
1419.9
1419.5
1419
1418.4
1417.8
1417.2
1416.4
1415.7
1414.9
1414
1413.2
1412.3
1411.4
1410.5
1409.5
1408.6
1407.7
1406.8
1405.9
1404.9
1404
1403.1
1402.3
1401.4
1400.5
1399.7
1398.8
1398
1397.2
1396.4
1395.6
1394.8
1394.1
1393.3
1392.6
1391.9
1391.2
1390.6
1390
1389.4
1388.8
1388.2
1387.7
1387.2
1386.8
1386.3
1385.9
1385.5
1385.2
1384.9
1384.6
1384.3
1384.1
1383.9
1383.7
1383.6
1383.5
1383.4
1383.3
1383.3
1383.3
1383.3
1383.4
1383.5
1383.6
1383.8
1384
1384.2
1384.4
1384.7
1385
1385.3
1385.6
1386
1386.4
1386.7
1387.2
1387.6
1388.1
1388.5
1389
1389.5
1390.1
1390.6
1391.2
1391.8
1392.3
1392.9
1393.6
1394.2
1394.8
1395.5
1396.2
1396.9
1397.6
1398.3
1399
1399.7
1400.5
1401.2
1402
1402.8
1403.5
1404.3
1405.1
1406
1406.8
1407.6
1408.5
1409.3
1410.2
1411.1
1411.9
1412.8
1413.8
1414.7
1415.6
1416.5
1417.5
1418.4
1419.4
1420.4
1421.3
1422.3
1423.3
1424.3
1425.3
1426.3
1427.3
1428.3
1429.3
1430.4
1431.4
1432.4
1433.5
1434.5
1435.6
1436.7
1437.7
1438.8
1439.9
1441
1442.1
1443.2
1444.3
1445.4
1446.5
1447.6
1448.7
1449.8
1451
1452.1
1453.2
1454.4
1455.5
1456.7
1457.8
1459
1460.2
1461.3
1462.5
1463.7
1464.9
1466
1467.2
1468.4
1469.6
1470.8
1472
1473.2
1474.4
1475.6
1476.8
1478
1479.3
1480.5
1481.7
1482.9
1484.2
1485.4
1486.6
1487.9
1489.1
1490.4
1491.6
1492.9
1494.1
1495.4
1496.6
1497.9
1499.2
1500.4
1501.7
1503
1504.2
1505.5
1506.8
1508.1
1509.4
1510.6
1511.9
1513.2
1514.5
1515.8
1517.1
1518.4
1519.7
1521
1522.4
1523.7
1525
1526.3
1527.7
1529
1530.4
1531.7
1533.1
1534.5
1535.9
1537.3
1538.7
1540.1
1541.5
1543
1544.4
1545.9
1547.3
1548.8
1550.2
1551.7
1553.1
1554.4
1555.8
1557.1
1558.3
1559.5
1560.6
1561.5
1562.4
1563.2
1563.8
1564.3
1564.7
1565
1565.1
1565.2
1420.2
1420.1
1420
1419.8
1419.5
1419.2
1418.7
1418.3
1417.7
1417.1
1416.4
1415.7
1414.9
1414.1
1413.3
1412.4
1411.6
1410.7
1409.7
1408.8
1407.9
1407
1406
1405.1
1404.2
1403.3
1402.4
1401.5
1400.6
1399.8
1398.9
1398.1
1397.2
1396.4
1395.6
1394.8
1394
1393.3
1392.6
1391.8
1391.1
1390.5
1389.8
1389.2
1388.6
1388
1387.5
1386.9
1386.4
1386
1385.5
1385.1
1384.8
1384.4
1384.1
1383.8
1383.5
1383.3
1383.1
1382.9
1382.8
1382.7
1382.6
1382.5
1382.5
1382.5
1382.5
1382.6
1382.7
1382.8
1383
1383.2
1383.4
1383.6
1383.9
1384.2
1384.5
1384.8
1385.2
1385.6
1386
1386.4
1386.8
1387.3
1387.8
1388.3
1388.8
1389.3
1389.9
1390.4
1391
1391.6
1392.2
1392.8
1393.5
1394.1
1394.8
1395.4
1396.1
1396.8
1397.5
1398.3
1399
1399.7
1400.5
1401.3
1402
1402.8
1403.6
1404.4
1405.2
1406.1
1406.9
1407.7
1408.6
1409.5
1410.4
1411.2
1412.1
1413
1414
1414.9
1415.8
1416.8
1417.7
1418.7
1419.6
1420.6
1421.6
1422.6
1423.6
1424.6
1425.6
1426.6
1427.6
1428.6
1429.7
1430.7
1431.7
1432.8
1433.8
1434.9
1436
1437
1438.1
1439.2
1440.3
1441.4
1442.5
1443.6
1444.7
1445.8
1446.9
1448
1449.2
1450.3
1451.4
1452.6
1453.7
1454.9
1456
1457.2
1458.3
1459.5
1460.7
1461.8
1463
1464.2
1465.4
1466.6
1467.8
1468.9
1470.1
1471.3
1472.6
1473.8
1475
1476.2
1477.4
1478.6
1479.8
1481.1
1482.3
1483.5
1484.8
1486
1487.2
1488.5
1489.7
1491
1492.2
1493.5
1494.8
1496
1497.3
1498.5
1499.8
1501.1
1502.4
1503.6
1504.9
1506.2
1507.5
1508.8
1510
1511.3
1512.6
1513.9
1515.2
1516.5
1517.8
1519.1
1520.5
1521.8
1523.1
1524.4
1525.8
1527.1
1528.4
1529.8
1531.2
1532.5
1533.9
1535.3
1536.7
1538.1
1539.5
1541
1542.4
1543.8
1545.3
1546.8
1548.2
1549.7
1551.1
1552.5
1553.9
1555.2
1556.5
1557.7
1558.9
1560
1561
1561.8
1562.6
1563.2
1563.7
1564.1
1564.4
1564.5
1564.6
1419.3
1419.3
1419.1
1418.9
1418.6
1418.3
1417.9
1417.4
1416.8
1416.2
1415.5
1414.8
1414
1413.2
1412.4
1411.5
1410.7
1409.8
1408.8
1407.9
1407
1406.1
1405.1
1404.2
1403.3
1402.4
1401.5
1400.6
1399.7
1398.8
1398
1397.1
1396.3
1395.5
1394.7
1393.9
1393.1
1392.3
1391.6
1390.9
1390.2
1389.5
1388.8
1388.2
1387.6
1387
1386.5
1385.9
1385.5
1385
1384.5
1384.1
1383.7
1383.4
1383.1
1382.8
1382.5
1382.3
1382.1
1381.9
1381.8
1381.7
1381.6
1381.5
1381.5
1381.5
1381.5
1381.6
1381.7
1381.8
1382
1382.2
1382.4
1382.7
1382.9
1383.2
1383.5
1383.9
1384.2
1384.6
1385
1385.4
1385.9
1386.3
1386.8
1387.3
1387.8
1388.4
1388.9
1389.5
1390
1390.6
1391.2
1391.9
1392.5
1393.2
1393.8
1394.5
1395.2
1395.9
1396.6
1397.3
1398
1398.8
1399.6
1400.3
1401.1
1401.9
1402.7
1403.5
1404.3
1405.1
1406
1406.8
1407.7
1408.6
1409.4
1410.3
1411.2
1412.1
1413
1414
1414.9
1415.9
1416.8
1417.8
1418.7
1419.7
1420.7
1421.7
1422.7
1423.7
1424.7
1425.7
1426.7
1427.7
1428.8
1429.8
1430.8
1431.9
1432.9
1434
1435.1
1436.2
1437.2
1438.3
1439.4
1440.5
1441.6
1442.7
1443.8
1444.9
1446
1447.2
1448.3
1449.4
1450.6
1451.7
1452.9
1454
1455.2
1456.3
1457.5
1458.7
1459.8
1461
1462.2
1463.4
1464.5
1465.7
1466.9
1468.1
1469.3
1470.5
1471.7
1472.9
1474.1
1475.4
1476.6
1477.8
1479
1480.3
1481.5
1482.7
1484
1485.2
1486.4
1487.7
1488.9
1490.2
1491.4
1492.7
1494
1495.2
1496.5
1497.8
1499
1500.3
1501.6
1502.8
1504.1
1505.4
1506.7
1508
1509.3
1510.6
1511.9
1513.2
1514.5
1515.8
1517.1
1518.4
1519.7
1521
1522.4
1523.7
1525
1526.4
1527.7
1529.1
1530.4
1531.8
1533.2
1534.6
1536
1537.4
1538.8
1540.2
1541.7
1543.1
1544.6
1546
1547.5
1548.9
1550.4
1551.8
1553.1
1554.5
1555.8
1557
1558.2
1559.2
1560.2
1561.1
1561.9
1562.5
1563
1563.4
1563.6
1563.8
1563.8
1418.3
1418.2
1418.1
1417.9
1417.6
1417.3
1416.8
1416.3
1415.8
1415.2
1414.5
1413.8
1413
1412.2
1411.4
1410.5
1409.6
1408.7
1407.8
1406.9
1405.9
1405
1404.1
1403.2
1402.2
1401.3
1400.4
1399.5
1398.6
1397.7
1396.9
1396
1395.2
1394.3
1393.5
1392.7
1391.9
1391.2
1390.4
1389.7
1389
1388.3
1387.7
1387
1386.4
1385.9
1385.3
1384.8
1384.3
1383.8
1383.3
1382.9
1382.5
1382.2
1381.9
1381.6
1381.3
1381.1
1380.9
1380.7
1380.6
1380.4
1380.4
1380.3
1380.3
1380.3
1380.3
1380.4
1380.5
1380.7
1380.8
1381
1381.2
1381.5
1381.7
1382
1382.3
1382.7
1383
1383.4
1383.8
1384.3
1384.7
1385.2
1385.6
1386.1
1386.7
1387.2
1387.7
1388.3
1388.9
1389.5
1390.1
1390.7
1391.4
1392
1392.7
1393.3
1394
1394.7
1395.5
1396.2
1396.9
1397.7
1398.4
1399.2
1400
1400.8
1401.6
1402.4
1403.2
1404
1404.9
1405.7
1406.6
1407.5
1408.3
1409.2
1410.1
1411
1412
1412.9
1413.8
1414.8
1415.7
1416.7
1417.6
1418.6
1419.6
1420.6
1421.6
1422.6
1423.6
1424.6
1425.6
1426.7
1427.7
1428.7
1429.8
1430.8
1431.9
1432.9
1434
1435.1
1436.2
1437.3
1438.4
1439.5
1440.6
1441.7
1442.8
1443.9
1445
1446.1
1447.3
1448.4
1449.5
1450.7
1451.8
1453
1454.1
1455.3
1456.5
1457.6
1458.8
1460
1461.2
1462.3
1463.5
1464.7
1465.9
1467.1
1468.3
1469.5
1470.7
1471.9
1473.2
1474.4
1475.6
1476.8
1478
1479.3
1480.5
1481.8
1483
1484.2
1485.5
1486.7
1488
1489.2
1490.5
1491.7
1493
1494.3
1495.5
1496.8
1498.1
1499.4
1500.6
1501.9
1503.2
1504.5
1505.8
1507.1
1508.4
1509.6
1510.9
1512.2
1513.6
1514.9
1516.2
1517.5
1518.8
1520.1
1521.5
1522.8
1524.1
1525.5
1526.8
1528.2
1529.5
1530.9
1532.3
1533.7
1535.1
1536.5
1537.9
1539.4
1540.8
1542.3
1543.7
1545.2
1546.6
1548.1
1549.5
1550.9
1552.3
1553.6
1554.9
1556.2
1557.3
1558.4
1559.4
1560.2
1561
1561.6
1562.1
1562.5
1562.7
1562.9
1562.9
1417.1
1417.1
1417
1416.8
1416.5
1416.1
1415.7
1415.2
1414.6
1414
1413.3
1412.6
1411.8
1411
1410.2
1409.3
1408.4
1407.5
1406.6
1405.7
1404.7
1403.8
1402.9
1401.9
1401
1400.1
1399.2
1398.3
1397.4
1396.5
1395.6
1394.7
1393.9
1393.1
1392.2
1391.4
1390.6
1389.9
1389.1
1388.4
1387.7
1387
1386.3
1385.7
1385.1
1384.5
1383.9
1383.4
1382.9
1382.4
1382
1381.6
1381.2
1380.8
1380.5
1380.2
1379.9
1379.7
1379.5
1379.3
1379.2
1379
1379
1378.9
1378.9
1378.9
1379
1379
1379.1
1379.3
1379.4
1379.6
1379.8
1380.1
1380.4
1380.7
1381
1381.3
1381.7
1382.1
1382.5
1382.9
1383.3
1383.8
1384.3
1384.8
1385.3
1385.8
1386.4
1386.9
1387.5
1388.1
1388.7
1389.4
1390
1390.7
1391.3
1392
1392.7
1393.4
1394.1
1394.9
1395.6
1396.4
1397.1
1397.9
1398.7
1399.5
1400.3
1401.1
1401.9
1402.7
1403.6
1404.4
1405.3
1406.2
1407.1
1407.9
1408.8
1409.8
1410.7
1411.6
1412.5
1413.5
1414.4
1415.4
1416.4
1417.4
1418.3
1419.3
1420.3
1421.3
1422.3
1423.4
1424.4
1425.4
1426.4
1427.5
1428.5
1429.6
1430.7
1431.7
1432.8
1433.9
1434.9
1436
1437.1
1438.2
1439.3
1440.4
1441.6
1442.7
1443.8
1444.9
1446.1
1447.2
1448.3
1449.5
1450.6
1451.8
1453
1454.1
1455.3
1456.5
1457.6
1458.8
1460
1461.2
1462.4
1463.6
1464.8
1466
1467.2
1468.4
1469.6
1470.8
1472
1473.2
1474.5
1475.7
1476.9
1478.1
1479.4
1480.6
1481.9
1483.1
1484.4
1485.6
1486.9
1488.1
1489.4
1490.6
1491.9
1493.2
1494.4
1495.7
1497
1498.3
1499.5
1500.8
1502.1
1503.4
1504.7
1506
1507.3
1508.6
1509.9
1511.2
1512.5
1513.8
1515.1
1516.4
1517.7
1519.1
1520.4
1521.7
1523.1
1524.4
1525.8
1527.1
1528.5
1529.9
1531.3
1532.7
1534.1
1535.5
1536.9
1538.4
1539.8
1541.3
1542.7
1544.2
1545.6
1547.1
1548.5
1549.9
1551.3
1552.6
1553.9
1555.2
1556.3
1557.4
1558.4
1559.2
1560
1560.6
1561.1
1561.5
1561.7
1561.9
1561.9
1415.9
1415.8
1415.7
1415.5
1415.2
1414.9
1414.4
1413.9
1413.4
1412.7
1412
1411.3
1410.5
1409.7
1408.9
1408
1407.1
1406.2
1405.3
1404.3
1403.4
1402.5
1401.5
1400.6
1399.6
1398.7
1397.8
1396.9
1396
1395.1
1394.2
1393.3
1392.5
1391.6
1390.8
1390
1389.2
1388.4
1387.6
1386.9
1386.2
1385.5
1384.8
1384.2
1383.6
1383
1382.4
1381.9
1381.4
1380.9
1380.4
1380
1379.6
1379.2
1378.9
1378.6
1378.3
1378.1
1377.9
1377.7
1377.6
1377.5
1377.4
1377.4
1377.3
1377.4
1377.4
1377.5
1377.6
1377.7
1377.9
1378.1
1378.3
1378.5
1378.8
1379.1
1379.4
1379.8
1380.1
1380.5
1380.9
1381.3
1381.8
1382.3
1382.7
1383.2
1383.8
1384.3
1384.9
1385.4
1386
1386.6
1387.2
1387.9
1388.5
1389.2
1389.8
1390.5
1391.2
1391.9
1392.6
1393.4
1394.1
1394.9
1395.6
1396.4
1397.2
1398
1398.8
1399.6
1400.4
1401.3
1402.1
1403
1403.9
1404.7
1405.6
1406.5
1407.4
1408.3
1409.2
1410.2
1411.1
1412.1
1413
1414
1414.9
1415.9
1416.9
1417.9
1418.9
1419.9
1420.9
1421.9
1423
1424
1425
1426.1
1427.1
1428.2
1429.3
1430.3
1431.4
1432.5
1433.6
1434.7
1435.8
1436.9
1438
1439.1
1440.2
1441.3
1442.5
1443.6
1444.7
1445.9
1447
1448.2
1449.3
1450.5
1451.6
1452.8
1454
1455.1
1456.3
1457.5
1458.7
1459.9
1461.1
1462.3
1463.5
1464.7
1465.9
1467.1
1468.3
1469.5
1470.7
1471.9
1473.2
1474.4
1475.6
1476.9
1478.1
1479.4
1480.6
1481.8
1483.1
1484.4
1485.6
1486.9
1488.1
1489.4
1490.7
1491.9
1493.2
1494.5
1495.8
1497
1498.3
1499.6
1500.9
1502.2
1503.5
1504.8
1506.1
1507.4
1508.7
1510
1511.3
1512.6
1513.9
1515.2
1516.6
1517.9
1519.2
1520.6
1521.9
1523.3
1524.6
1526
1527.4
1528.7
1530.1
1531.5
1532.9
1534.4
1535.8
1537.2
1538.7
1540.1
1541.6
1543
1544.5
1545.9
1547.4
1548.8
1550.2
1551.5
1552.8
1554.1
1555.2
1556.3
1557.3
1558.1
1558.9
1559.5
1560
1560.3
1560.6
1560.7
1560.8
1414.5
1414.5
1414.4
1414.2
1413.9
1413.5
1413.1
1412.6
1412
1411.3
1410.7
1409.9
1409.1
1408.3
1407.5
1406.6
1405.7
1404.8
1403.8
1402.9
1401.9
1401
1400
1399.1
1398.1
1397.2
1396.3
1395.3
1394.4
1393.5
1392.6
1391.7
1390.9
1390
1389.2
1388.4
1387.6
1386.8
1386
1385.3
1384.6
1383.9
1383.2
1382.5
1381.9
1381.3
1380.7
1380.2
1379.7
1379.2
1378.7
1378.3
1377.9
1377.5
1377.2
1376.9
1376.6
1376.4
1376.2
1376
1375.9
1375.8
1375.7
1375.6
1375.6
1375.6
1375.7
1375.8
1375.9
1376
1376.2
1376.4
1376.6
1376.8
1377.1
1377.4
1377.7
1378.1
1378.4
1378.8
1379.2
1379.7
1380.1
1380.6
1381.1
1381.6
1382.1
1382.6
1383.2
1383.8
1384.3
1384.9
1385.6
1386.2
1386.8
1387.5
1388.2
1388.9
1389.6
1390.3
1391
1391.7
1392.5
1393.2
1394
1394.8
1395.6
1396.4
1397.2
1398
1398.8
1399.7
1400.5
1401.4
1402.3
1403.1
1404
1404.9
1405.8
1406.7
1407.7
1408.6
1409.5
1410.5
1411.4
1412.4
1413.4
1414.4
1415.4
1416.3
1417.4
1418.4
1419.4
1420.4
1421.4
1422.5
1423.5
1424.6
1425.6
1426.7
1427.7
1428.8
1429.9
1431
1432.1
1433.2
1434.3
1435.4
1436.5
1437.6
1438.7
1439.8
1441
1442.1
1443.2
1444.4
1445.5
1446.7
1447.8
1449
1450.2
1451.3
1452.5
1453.7
1454.9
1456
1457.2
1458.4
1459.6
1460.8
1462
1463.2
1464.4
1465.6
1466.9
1468.1
1469.3
1470.5
1471.8
1473
1474.2
1475.5
1476.7
1478
1479.2
1480.5
1481.7
1483
1484.2
1485.5
1486.7
1488
1489.3
1490.6
1491.8
1493.1
1494.4
1495.7
1497
1498.2
1499.5
1500.8
1502.1
1503.4
1504.7
1506
1507.3
1508.7
1510
1511.3
1512.6
1513.9
1515.3
1516.6
1517.9
1519.3
1520.6
1522
1523.3
1524.7
1526.1
1527.5
1528.8
1530.3
1531.7
1533.1
1534.5
1536
1537.4
1538.9
1540.3
1541.8
1543.3
1544.7
1546.2
1547.6
1549
1550.3
1551.6
1552.8
1554
1555.1
1556.1
1556.9
1557.7
1558.3
1558.8
1559.1
1559.4
1559.5
1559.6
1413.1
1413
1412.9
1412.7
1412.4
1412.1
1411.6
1411.1
1410.5
1409.9
1409.2
1408.4
1407.6
1406.8
1406
1405.1
1404.2
1403.2
1402.3
1401.3
1400.4
1399.4
1398.5
1397.5
1396.5
1395.6
1394.6
1393.7
1392.8
1391.9
1391
1390.1
1389.2
1388.3
1387.5
1386.7
1385.8
1385
1384.3
1383.5
1382.8
1382.1
1381.4
1380.8
1380.1
1379.5
1378.9
1378.4
1377.9
1377.4
1376.9
1376.5
1376.1
1375.7
1375.4
1375
1374.8
1374.5
1374.3
1374.1
1374
1373.9
1373.8
1373.8
1373.8
1373.8
1373.8
1373.9
1374
1374.1
1374.3
1374.5
1374.7
1375
1375.2
1375.5
1375.9
1376.2
1376.6
1377
1377.4
1377.8
1378.3
1378.7
1379.2
1379.7
1380.3
1380.8
1381.4
1381.9
1382.5
1383.1
1383.8
1384.4
1385
1385.7
1386.4
1387.1
1387.8
1388.5
1389.2
1390
1390.7
1391.5
1392.2
1393
1393.8
1394.6
1395.4
1396.3
1397.1
1397.9
1398.8
1399.7
1400.5
1401.4
1402.3
1403.2
1404.1
1405
1406
1406.9
1407.8
1408.8
1409.7
1410.7
1411.7
1412.7
1413.7
1414.7
1415.7
1416.7
1417.7
1418.7
1419.8
1420.8
1421.8
1422.9
1424
1425
1426.1
1427.2
1428.2
1429.3
1430.4
1431.5
1432.6
1433.7
1434.8
1436
1437.1
1438.2
1439.4
1440.5
1441.6
1442.8
1443.9
1445.1
1446.2
1447.4
1448.6
1449.7
1450.9
1452.1
1453.3
1454.5
1455.7
1456.9
1458.1
1459.3
1460.5
1461.7
1462.9
1464.1
1465.3
1466.5
1467.8
1469
1470.2
1471.5
1472.7
1473.9
1475.2
1476.4
1477.7
1478.9
1480.2
1481.5
1482.7
1484
1485.3
1486.5
1487.8
1489.1
1490.4
1491.6
1492.9
1494.2
1495.5
1496.8
1498.1
1499.4
1500.7
1502
1503.3
1504.6
1505.9
1507.2
1508.5
1509.9
1511.2
1512.5
1513.8
1515.2
1516.5
1517.9
1519.2
1520.6
1521.9
1523.3
1524.7
1526.1
1527.5
1528.9
1530.3
1531.7
1533.2
1534.6
1536.1
1537.5
1539
1540.5
1541.9
1543.4
1544.8
1546.2
1547.6
1549
1550.3
1551.5
1552.7
1553.8
1554.7
1555.6
1556.4
1557
1557.5
1557.8
1558
1558.2
1558.2
1411.6
1411.5
1411.4
1411.2
1410.9
1410.5
1410.1
1409.6
1409
1408.3
1407.6
1406.9
1406.1
1405.2
1404.4
1403.5
1402.5
1401.6
1400.7
1399.7
1398.7
1397.7
1396.8
1395.8
1394.8
1393.9
1392.9
1392
1391
1390.1
1389.2
1388.3
1387.4
1386.5
1385.7
1384.8
1384
1383.2
1382.4
1381.7
1380.9
1380.2
1379.5
1378.9
1378.2
1377.6
1377
1376.5
1375.9
1375.4
1375
1374.5
1374.1
1373.7
1373.4
1373.1
1372.8
1372.6
1372.4
1372.2
1372
1371.9
1371.8
1371.8
1371.8
1371.8
1371.8
1371.9
1372
1372.2
1372.3
1372.5
1372.8
1373
1373.3
1373.6
1373.9
1374.3
1374.6
1375
1375.4
1375.9
1376.3
1376.8
1377.3
1377.8
1378.3
1378.9
1379.4
1380
1380.6
1381.2
1381.8
1382.5
1383.1
1383.8
1384.5
1385.2
1385.9
1386.6
1387.3
1388.1
1388.8
1389.6
1390.4
1391.2
1391.9
1392.8
1393.6
1394.4
1395.2
1396.1
1396.9
1397.8
1398.7
1399.6
1400.5
1401.4
1402.3
1403.2
1404.1
1405.1
1406
1407
1407.9
1408.9
1409.9
1410.9
1411.9
1412.9
1413.9
1414.9
1415.9
1416.9
1418
1419
1420.1
1421.1
1422.2
1423.3
1424.3
1425.4
1426.5
1427.6
1428.7
1429.8
1430.9
1432
1433.1
1434.2
1435.4
1436.5
1437.6
1438.8
1439.9
1441.1
1442.2
1443.4
1444.6
1445.7
1446.9
1448.1
1449.2
1450.4
1451.6
1452.8
1454
1455.2
1456.4
1457.6
1458.8
1460
1461.2
1462.5
1463.7
1464.9
1466.1
1467.4
1468.6
1469.8
1471.1
1472.3
1473.6
1474.8
1476.1
1477.3
1478.6
1479.9
1481.1
1482.4
1483.7
1484.9
1486.2
1487.5
1488.8
1490.1
1491.4
1492.6
1493.9
1495.2
1496.5
1497.8
1499.1
1500.4
1501.7
1503.1
1504.4
1505.7
1507
1508.3
1509.7
1511
1512.3
1513.7
1515
1516.4
1517.7
1519.1
1520.4
1521.8
1523.2
1524.6
1526
1527.4
1528.8
1530.3
1531.7
1533.2
1534.6
1536.1
1537.6
1539
1540.5
1542
1543.4
1544.8
1546.2
1547.6
1548.9
1550.1
1551.3
1552.4
1553.4
1554.2
1555
1555.6
1556.1
1556.4
1556.6
1556.8
1556.8
1410
1409.9
1409.8
1409.6
1409.3
1408.9
1408.5
1407.9
1407.4
1406.7
1406
1405.2
1404.4
1403.6
1402.7
1401.8
1400.9
1399.9
1398.9
1398
1397
1396
1395
1394
1393
1392.1
1391.1
1390.1
1389.2
1388.3
1387.3
1386.4
1385.5
1384.6
1383.8
1382.9
1382.1
1381.3
1380.5
1379.7
1379
1378.2
1377.5
1376.9
1376.2
1375.6
1375
1374.4
1373.9
1373.4
1372.9
1372.5
1372.1
1371.7
1371.3
1371
1370.7
1370.5
1370.3
1370.1
1370
1369.8
1369.8
1369.7
1369.7
1369.7
1369.8
1369.8
1370
1370.1
1370.3
1370.5
1370.7
1370.9
1371.2
1371.5
1371.8
1372.2
1372.6
1373
1373.4
1373.8
1374.3
1374.7
1375.2
1375.8
1376.3
1376.8
1377.4
1378
1378.6
1379.2
1379.8
1380.5
1381.1
1381.8
1382.5
1383.2
1383.9
1384.6
1385.3
1386.1
1386.8
1387.6
1388.4
1389.2
1390
1390.8
1391.6
1392.5
1393.3
1394.1
1395
1395.9
1396.8
1397.7
1398.5
1399.5
1400.4
1401.3
1402.2
1403.2
1404.1
1405.1
1406
1407
1408
1409
1410
1411
1412
1413
1414.1
1415.1
1416.1
1417.2
1418.2
1419.3
1420.3
1421.4
1422.5
1423.6
1424.7
1425.8
1426.9
1428
1429.1
1430.2
1431.3
1432.4
1433.6
1434.7
1435.8
1437
1438.1
1439.3
1440.4
1441.6
1442.8
1443.9
1445.1
1446.3
1447.5
1448.7
1449.9
1451
1452.2
1453.4
1454.7
1455.9
1457.1
1458.3
1459.5
1460.7
1462
1463.2
1464.4
1465.7
1466.9
1468.1
1469.4
1470.6
1471.9
1473.1
1474.4
1475.7
1476.9
1478.2
1479.5
1480.7
1482
1483.3
1484.6
1485.8
1487.1
1488.4
1489.7
1491
1492.3
1493.6
1494.9
1496.2
1497.5
1498.8
1500.1
1501.4
1502.8
1504.1
1505.4
1506.7
1508.1
1509.4
1510.7
1512.1
1513.4
1514.8
1516.1
1517.5
1518.9
1520.3
1521.6
1523
1524.5
1525.9
1527.3
1528.7
1530.2
1531.6
1533.1
1534.6
1536
1537.5
1539
1540.5
1541.9
1543.3
1544.7
1546.1
1547.4
1548.7
1549.8
1550.9
1551.9
1552.8
1553.5
1554.1
1554.6
1554.9
1555.2
1555.3
1555.4
1408.4
1408.3
1408.2
1408
1407.7
1407.3
1406.8
1406.3
1405.7
1405
1404.3
1403.5
1402.7
1401.9
1401
1400
1399.1
1398.1
1397.2
1396.2
1395.2
1394.2
1393.2
1392.2
1391.2
1390.2
1389.2
1388.3
1387.3
1386.3
1385.4
1384.5
1383.6
1382.7
1381.8
1380.9
1380.1
1379.3
1378.5
1377.7
1376.9
1376.2
1375.5
1374.8
1374.1
1373.5
1372.9
1372.3
1371.8
1371.3
1370.8
1370.4
1369.9
1369.6
1369.2
1368.9
1368.6
1368.4
1368.1
1368
1367.8
1367.7
1367.6
1367.6
1367.6
1367.6
1367.6
1367.7
1367.8
1367.9
1368.1
1368.3
1368.5
1368.8
1369.1
1369.4
1369.7
1370.1
1370.4
1370.8
1371.2
1371.7
1372.1
1372.6
1373.1
1373.6
1374.2
1374.7
1375.3
1375.9
1376.5
1377.1
1377.7
1378.4
1379
1379.7
1380.4
1381.1
1381.8
1382.5
1383.3
1384
1384.8
1385.6
1386.4
1387.1
1387.9
1388.8
1389.6
1390.4
1391.3
1392.1
1393
1393.9
1394.8
1395.7
1396.6
1397.5
1398.4
1399.3
1400.3
1401.2
1402.1
1403.1
1404.1
1405.1
1406
1407
1408
1409
1410.1
1411.1
1412.1
1413.2
1414.2
1415.2
1416.3
1417.4
1418.4
1419.5
1420.6
1421.7
1422.8
1423.9
1425
1426.1
1427.2
1428.3
1429.4
1430.6
1431.7
1432.8
1434
1435.1
1436.3
1437.4
1438.6
1439.8
1440.9
1442.1
1443.3
1444.5
1445.6
1446.8
1448
1449.2
1450.4
1451.6
1452.8
1454
1455.3
1456.5
1457.7
1458.9
1460.2
1461.4
1462.6
1463.9
1465.1
1466.4
1467.6
1468.9
1470.1
1471.4
1472.6
1473.9
1475.2
1476.4
1477.7
1479
1480.3
1481.5
1482.8
1484.1
1485.4
1486.7
1488
1489.3
1490.6
1491.9
1493.2
1494.5
1495.8
1497.1
1498.4
1499.7
1501.1
1502.4
1503.7
1505
1506.4
1507.7
1509.1
1510.4
1511.8
1513.1
1514.5
1515.9
1517.2
1518.6
1520
1521.4
1522.8
1524.3
1525.7
1527.1
1528.6
1530
1531.5
1533
1534.5
1535.9
1537.4
1538.9
1540.4
1541.8
1543.2
1544.6
1545.9
1547.1
1548.3
1549.4
1550.4
1551.2
1552
1552.6
1553.1
1553.4
1553.7
1553.8
1553.9
1406.7
1406.6
1406.5
1406.3
1406
1405.6
1405.1
1404.6
1404
1403.3
1402.6
1401.8
1401
1400.1
1399.2
1398.3
1397.3
1396.3
1395.3
1394.3
1393.3
1392.3
1391.3
1390.3
1389.3
1388.3
1387.3
1386.3
1385.3
1384.4
1383.4
1382.5
1381.6
1380.6
1379.8
1378.9
1378
1377.2
1376.4
1375.6
1374.8
1374.1
1373.4
1372.7
1372
1371.4
1370.8
1370.2
1369.6
1369.1
1368.6
1368.2
1367.8
1367.4
1367
1366.7
1366.4
1366.2
1365.9
1365.8
1365.6
1365.5
1365.4
1365.4
1365.3
1365.4
1365.4
1365.5
1365.6
1365.7
1365.9
1366.1
1366.3
1366.6
1366.9
1367.2
1367.5
1367.9
1368.2
1368.6
1369.1
1369.5
1370
1370.4
1370.9
1371.5
1372
1372.6
1373.1
1373.7
1374.3
1374.9
1375.6
1376.2
1376.9
1377.6
1378.3
1379
1379.7
1380.4
1381.2
1381.9
1382.7
1383.5
1384.2
1385
1385.9
1386.7
1387.5
1388.3
1389.2
1390.1
1390.9
1391.8
1392.7
1393.6
1394.5
1395.4
1396.3
1397.3
1398.2
1399.2
1400.1
1401.1
1402.1
1403
1404
1405
1406
1407
1408.1
1409.1
1410.1
1411.2
1412.2
1413.3
1414.3
1415.4
1416.5
1417.5
1418.6
1419.7
1420.8
1421.9
1423
1424.1
1425.2
1426.4
1427.5
1428.6
1429.8
1430.9
1432.1
1433.2
1434.4
1435.5
1436.7
1437.9
1439
1440.2
1441.4
1442.6
1443.8
1444.9
1446.1
1447.3
1448.6
1449.8
1451
1452.2
1453.4
1454.6
1455.9
1457.1
1458.3
1459.6
1460.8
1462
1463.3
1464.5
1465.8
1467
1468.3
1469.6
1470.8
1472.1
1473.4
1474.6
1475.9
1477.2
1478.5
1479.7
1481
1482.3
1483.6
1484.9
1486.2
1487.5
1488.8
1490.1
1491.4
1492.7
1494
1495.4
1496.7
1498
1499.3
1500.7
1502
1503.3
1504.7
1506
1507.4
1508.7
1510.1
1511.4
1512.8
1514.2
1515.5
1516.9
1518.3
1519.7
1521.2
1522.6
1524
1525.5
1526.9
1528.4
1529.9
1531.4
1532.8
1534.3
1535.8
1537.3
1538.8
1540.2
1541.6
1543
1544.3
1545.6
1546.7
1547.8
1548.8
1549.7
1550.4
1551
1551.5
1551.9
1552.1
1552.2
1552.3
1405
1404.9
1404.8
1404.6
1404.3
1403.9
1403.4
1402.8
1402.2
1401.5
1400.8
1400
1399.2
1398.3
1397.4
1396.4
1395.5
1394.5
1393.5
1392.5
1391.4
1390.4
1389.4
1388.4
1387.3
1386.3
1385.3
1384.3
1383.3
1382.4
1381.4
1380.4
1379.5
1378.6
1377.7
1376.8
1375.9
1375.1
1374.3
1373.5
1372.7
1371.9
1371.2
1370.5
1369.8
1369.2
1368.6
1368
1367.4
1366.9
1366.4
1366
1365.5
1365.1
1364.8
1364.5
1364.2
1363.9
1363.7
1363.5
1363.4
1363.2
1363.2
1363.1
1363.1
1363.1
1363.2
1363.2
1363.3
1363.5
1363.7
1363.9
1364.1
1364.3
1364.6
1364.9
1365.3
1365.6
1366
1366.4
1366.8
1367.3
1367.7
1368.2
1368.7
1369.3
1369.8
1370.4
1370.9
1371.5
1372.1
1372.8
1373.4
1374
1374.7
1375.4
1376.1
1376.8
1377.5
1378.3
1379
1379.8
1380.5
1381.3
1382.1
1382.9
1383.7
1384.5
1385.4
1386.2
1387.1
1387.9
1388.8
1389.7
1390.6
1391.5
1392.4
1393.3
1394.3
1395.2
1396.1
1397.1
1398.1
1399
1400
1401
1402
1403
1404
1405
1406
1407.1
1408.1
1409.1
1410.2
1411.2
1412.3
1413.4
1414.5
1415.5
1416.6
1417.7
1418.8
1419.9
1421
1422.1
1423.3
1424.4
1425.5
1426.7
1427.8
1428.9
1430.1
1431.2
1432.4
1433.6
1434.7
1435.9
1437.1
1438.3
1439.5
1440.6
1441.8
1443
1444.2
1445.4
1446.6
1447.8
1449.1
1450.3
1451.5
1452.7
1454
1455.2
1456.4
1457.7
1458.9
1460.2
1461.4
1462.7
1463.9
1465.2
1466.4
1467.7
1469
1470.2
1471.5
1472.8
1474.1
1475.3
1476.6
1477.9
1479.2
1480.5
1481.8
1483.1
1484.4
1485.7
1487
1488.3
1489.6
1490.9
1492.3
1493.6
1494.9
1496.2
1497.5
1498.9
1500.2
1501.6
1502.9
1504.2
1505.6
1506.9
1508.3
1509.7
1511
1512.4
1513.8
1515.2
1516.6
1518
1519.4
1520.9
1522.3
1523.8
1525.2
1526.7
1528.2
1529.7
1531.2
1532.7
1534.2
1535.6
1537.1
1538.6
1540
1541.3
1542.7
1543.9
1545.1
1546.2
1547.2
1548.1
1548.8
1549.4
1549.9
1550.3
1550.5
1550.6
1550.7
1403.2
1403.2
1403
1402.8
1402.5
1402.1
1401.6
1401.1
1400.5
1399.8
1399
1398.2
1397.4
1396.5
1395.5
1394.6
1393.6
1392.6
1391.6
1390.6
1389.5
1388.5
1387.4
1386.4
1385.4
1384.3
1383.3
1382.3
1381.3
1380.3
1379.3
1378.4
1377.4
1376.5
1375.6
1374.7
1373.8
1373
1372.1
1371.3
1370.5
1369.8
1369
1368.3
1367.6
1367
1366.4
1365.8
1365.2
1364.7
1364.2
1363.7
1363.3
1362.9
1362.5
1362.2
1361.9
1361.6
1361.4
1361.2
1361.1
1361
1360.9
1360.8
1360.8
1360.8
1360.9
1360.9
1361.1
1361.2
1361.4
1361.6
1361.8
1362.1
1362.3
1362.7
1363
1363.4
1363.7
1364.1
1364.6
1365
1365.5
1366
1366.5
1367
1367.5
1368.1
1368.7
1369.3
1369.9
1370.5
1371.2
1371.8
1372.5
1373.2
1373.9
1374.6
1375.3
1376.1
1376.8
1377.6
1378.3
1379.1
1379.9
1380.7
1381.6
1382.4
1383.2
1384.1
1384.9
1385.8
1386.7
1387.6
1388.5
1389.4
1390.3
1391.2
1392.1
1393.1
1394
1395
1396
1396.9
1397.9
1398.9
1399.9
1400.9
1401.9
1402.9
1404
1405
1406
1407.1
1408.1
1409.2
1410.3
1411.3
1412.4
1413.5
1414.6
1415.7
1416.8
1417.9
1419
1420.1
1421.3
1422.4
1423.5
1424.7
1425.8
1426.9
1428.1
1429.3
1430.4
1431.6
1432.8
1433.9
1435.1
1436.3
1437.5
1438.7
1439.9
1441.1
1442.3
1443.5
1444.7
1445.9
1447.1
1448.4
1449.6
1450.8
1452
1453.3
1454.5
1455.8
1457
1458.3
1459.5
1460.8
1462
1463.3
1464.5
1465.8
1467.1
1468.4
1469.6
1470.9
1472.2
1473.5
1474.8
1476.1
1477.3
1478.6
1479.9
1481.2
1482.5
1483.9
1485.2
1486.5
1487.8
1489.1
1490.4
1491.7
1493.1
1494.4
1495.7
1497.1
1498.4
1499.8
1501.1
1502.4
1503.8
1505.2
1506.5
1507.9
1509.3
1510.7
1512
1513.4
1514.9
1516.3
1517.7
1519.1
1520.6
1522
1523.5
1525
1526.5
1528
1529.5
1531
1532.5
1533.9
1535.4
1536.9
1538.3
1539.7
1541
1542.3
1543.5
1544.6
1545.5
1546.4
1547.2
1547.8
1548.3
1548.6
1548.9
1549
1549.1
1401.5
1401.4
1401.3
1401.1
1400.7
1400.3
1399.8
1399.3
1398.7
1398
1397.2
1396.4
1395.5
1394.6
1393.7
1392.7
1391.7
1390.7
1389.7
1388.6
1387.6
1386.5
1385.5
1384.4
1383.4
1382.3
1381.3
1380.3
1379.2
1378.2
1377.3
1376.3
1375.3
1374.4
1373.4
1372.5
1371.7
1370.8
1369.9
1369.1
1368.3
1367.6
1366.8
1366.1
1365.4
1364.8
1364.1
1363.5
1363
1362.4
1361.9
1361.5
1361
1360.6
1360.2
1359.9
1359.6
1359.4
1359.1
1358.9
1358.8
1358.7
1358.6
1358.5
1358.5
1358.5
1358.6
1358.6
1358.8
1358.9
1359.1
1359.3
1359.5
1359.8
1360
1360.4
1360.7
1361.1
1361.4
1361.8
1362.3
1362.7
1363.2
1363.7
1364.2
1364.7
1365.3
1365.8
1366.4
1367
1367.6
1368.3
1368.9
1369.6
1370.3
1371
1371.7
1372.4
1373.1
1373.8
1374.6
1375.4
1376.1
1376.9
1377.7
1378.6
1379.4
1380.2
1381
1381.9
1382.8
1383.6
1384.5
1385.4
1386.3
1387.2
1388.1
1389.1
1390
1391
1391.9
1392.9
1393.8
1394.8
1395.8
1396.8
1397.8
1398.8
1399.8
1400.9
1401.9
1402.9
1404
1405
1406.1
1407.1
1408.2
1409.3
1410.4
1411.5
1412.6
1413.7
1414.8
1415.9
1417
1418.1
1419.2
1420.4
1421.5
1422.6
1423.8
1424.9
1426.1
1427.3
1428.4
1429.6
1430.8
1431.9
1433.1
1434.3
1435.5
1436.7
1437.9
1439.1
1440.3
1441.5
1442.7
1444
1445.2
1446.4
1447.6
1448.9
1450.1
1451.3
1452.6
1453.8
1455.1
1456.3
1457.6
1458.8
1460.1
1461.4
1462.6
1463.9
1465.2
1466.5
1467.7
1469
1470.3
1471.6
1472.9
1474.2
1475.5
1476.8
1478.1
1479.4
1480.7
1482
1483.3
1484.6
1485.9
1487.3
1488.6
1489.9
1491.2
1492.6
1493.9
1495.2
1496.6
1497.9
1499.3
1500.6
1502
1503.4
1504.7
1506.1
1507.5
1508.9
1510.3
1511.7
1513.1
1514.5
1515.9
1517.4
1518.8
1520.3
1521.8
1523.2
1524.7
1526.2
1527.7
1529.2
1530.7
1532.2
1533.7
1535.2
1536.6
1538
1539.3
1540.6
1541.8
1542.9
1543.9
1544.8
1545.5
1546.1
1546.6
1547
1547.2
1547.3
1547.4
1399.7
1399.7
1399.5
1399.3
1399
1398.6
1398.1
1397.5
1396.8
1396.1
1395.4
1394.5
1393.7
1392.8
1391.8
1390.8
1389.8
1388.8
1387.7
1386.7
1385.6
1384.6
1383.5
1382.4
1381.4
1380.3
1379.2
1378.2
1377.2
1376.2
1375.2
1374.2
1373.2
1372.2
1371.3
1370.4
1369.5
1368.6
1367.8
1366.9
1366.1
1365.4
1364.6
1363.9
1363.2
1362.5
1361.9
1361.3
1360.7
1360.2
1359.6
1359.2
1358.7
1358.3
1357.9
1357.6
1357.3
1357
1356.8
1356.6
1356.5
1356.3
1356.2
1356.2
1356.2
1356.2
1356.2
1356.3
1356.4
1356.6
1356.8
1357
1357.2
1357.5
1357.7
1358
1358.4
1358.8
1359.1
1359.6
1360
1360.4
1360.9
1361.4
1361.9
1362.5
1363
1363.6
1364.2
1364.8
1365.4
1366
1366.7
1367.3
1368
1368.7
1369.4
1370.1
1370.9
1371.6
1372.4
1373.2
1373.9
1374.7
1375.5
1376.4
1377.2
1378
1378.9
1379.7
1380.6
1381.5
1382.4
1383.3
1384.2
1385.1
1386
1386.9
1387.9
1388.8
1389.8
1390.8
1391.7
1392.7
1393.7
1394.7
1395.7
1396.7
1397.7
1398.8
1399.8
1400.8
1401.9
1402.9
1404
1405.1
1406.1
1407.2
1408.3
1409.4
1410.5
1411.6
1412.7
1413.8
1414.9
1416.1
1417.2
1418.3
1419.5
1420.6
1421.8
1422.9
1424.1
1425.3
1426.4
1427.6
1428.8
1429.9
1431.1
1432.3
1433.5
1434.7
1435.9
1437.1
1438.3
1439.5
1440.8
1442
1443.2
1444.4
1445.7
1446.9
1448.1
1449.4
1450.6
1451.9
1453.1
1454.4
1455.6
1456.9
1458.2
1459.4
1460.7
1462
1463.3
1464.5
1465.8
1467.1
1468.4
1469.7
1471
1472.3
1473.6
1474.9
1476.2
1477.5
1478.8
1480.1
1481.4
1482.7
1484.1
1485.4
1486.7
1488
1489.4
1490.7
1492
1493.4
1494.7
1496.1
1497.4
1498.8
1500.2
1501.5
1502.9
1504.3
1505.7
1507.1
1508.5
1509.9
1511.3
1512.7
1514.1
1515.6
1517
1518.5
1520
1521.5
1523
1524.5
1526
1527.5
1529
1530.5
1532
1533.5
1534.9
1536.3
1537.6
1538.9
1540.1
1541.2
1542.2
1543.1
1543.8
1544.5
1544.9
1545.3
1545.5
1545.7
1545.7
1397.9
1397.9
1397.7
1397.5
1397.2
1396.8
1396.3
1395.7
1395
1394.3
1393.5
1392.7
1391.8
1390.9
1389.9
1388.9
1387.9
1386.9
1385.8
1384.7
1383.7
1382.6
1381.5
1380.4
1379.3
1378.3
1377.2
1376.1
1375.1
1374.1
1373
1372
1371.1
1370.1
1369.2
1368.2
1367.3
1366.4
1365.6
1364.7
1363.9
1363.1
1362.4
1361.6
1360.9
1360.3
1359.6
1359
1358.4
1357.9
1357.4
1356.9
1356.4
1356
1355.6
1355.3
1355
1354.7
1354.5
1354.3
1354.1
1354
1353.9
1353.9
1353.8
1353.9
1353.9
1354
1354.1
1354.3
1354.4
1354.6
1354.9
1355.1
1355.4
1355.7
1356.1
1356.4
1356.8
1357.2
1357.7
1358.1
1358.6
1359.1
1359.6
1360.2
1360.7
1361.3
1361.9
1362.5
1363.1
1363.8
1364.4
1365.1
1365.8
1366.5
1367.2
1367.9
1368.6
1369.4
1370.2
1370.9
1371.7
1372.5
1373.3
1374.2
1375
1375.8
1376.7
1377.6
1378.4
1379.3
1380.2
1381.1
1382
1382.9
1383.9
1384.8
1385.7
1386.7
1387.7
1388.6
1389.6
1390.6
1391.6
1392.6
1393.6
1394.6
1395.6
1396.7
1397.7
1398.8
1399.8
1400.9
1401.9
1403
1404.1
1405.2
1406.2
1407.3
1408.4
1409.6
1410.7
1411.8
1412.9
1414
1415.2
1416.3
1417.5
1418.6
1419.8
1420.9
1422.1
1423.2
1424.4
1425.6
1426.8
1427.9
1429.1
1430.3
1431.5
1432.7
1433.9
1435.1
1436.4
1437.6
1438.8
1440
1441.2
1442.5
1443.7
1444.9
1446.2
1447.4
1448.7
1449.9
1451.2
1452.4
1453.7
1455
1456.2
1457.5
1458.8
1460.1
1461.3
1462.6
1463.9
1465.2
1466.5
1467.8
1469.1
1470.4
1471.7
1473
1474.3
1475.6
1476.9
1478.2
1479.5
1480.9
1482.2
1483.5
1484.8
1486.2
1487.5
1488.8
1490.2
1491.5
1492.9
1494.2
1495.6
1497
1498.3
1499.7
1501.1
1502.5
1503.8
1505.2
1506.6
1508
1509.5
1510.9
1512.3
1513.8
1515.3
1516.7
1518.2
1519.7
1521.2
1522.7
1524.2
1525.7
1527.3
1528.8
1530.3
1531.7
1533.2
1534.6
1535.9
1537.2
1538.4
1539.5
1540.5
1541.4
1542.2
1542.8
1543.3
1543.6
1543.8
1544
1544
1396.1
1396.1
1395.9
1395.7
1395.4
1395
1394.5
1393.9
1393.2
1392.5
1391.7
1390.8
1389.9
1389
1388
1387
1386
1384.9
1383.9
1382.8
1381.7
1380.6
1379.5
1378.4
1377.3
1376.2
1375.1
1374.1
1373
1372
1370.9
1369.9
1368.9
1368
1367
1366.1
1365.1
1364.2
1363.4
1362.5
1361.7
1360.9
1360.1
1359.4
1358.7
1358
1357.4
1356.7
1356.2
1355.6
1355.1
1354.6
1354.1
1353.7
1353.3
1353
1352.7
1352.4
1352.2
1352
1351.8
1351.7
1351.6
1351.5
1351.5
1351.5
1351.6
1351.7
1351.8
1351.9
1352.1
1352.3
1352.5
1352.8
1353.1
1353.4
1353.8
1354.1
1354.5
1354.9
1355.4
1355.8
1356.3
1356.8
1357.3
1357.9
1358.4
1359
1359.6
1360.2
1360.9
1361.5
1362.2
1362.8
1363.5
1364.2
1364.9
1365.7
1366.4
1367.2
1367.9
1368.7
1369.5
1370.3
1371.1
1372
1372.8
1373.6
1374.5
1375.4
1376.2
1377.1
1378
1378.9
1379.9
1380.8
1381.7
1382.7
1383.6
1384.6
1385.5
1386.5
1387.5
1388.5
1389.5
1390.5
1391.5
1392.5
1393.5
1394.6
1395.6
1396.7
1397.7
1398.8
1399.9
1400.9
1402
1403.1
1404.2
1405.3
1406.4
1407.5
1408.6
1409.7
1410.9
1412
1413.1
1414.3
1415.4
1416.6
1417.7
1418.9
1420.1
1421.2
1422.4
1423.6
1424.8
1425.9
1427.1
1428.3
1429.5
1430.7
1431.9
1433.2
1434.4
1435.6
1436.8
1438
1439.3
1440.5
1441.7
1443
1444.2
1445.5
1446.7
1448
1449.2
1450.5
1451.8
1453
1454.3
1455.6
1456.9
1458.1
1459.4
1460.7
1462
1463.3
1464.6
1465.9
1467.2
1468.5
1469.8
1471.1
1472.4
1473.7
1475
1476.3
1477.7
1479
1480.3
1481.6
1483
1484.3
1485.6
1487
1488.3
1489.7
1491
1492.4
1493.7
1495.1
1496.5
1497.9
1499.2
1500.6
1502
1503.4
1504.8
1506.2
1507.7
1509.1
1510.5
1512
1513.5
1514.9
1516.4
1517.9
1519.4
1520.9
1522.5
1524
1525.5
1527
1528.5
1530
1531.5
1532.9
1534.2
1535.5
1536.7
1537.8
1538.8
1539.7
1540.5
1541.1
1541.6
1541.9
1542.1
1542.3
1542.3
1394.4
1394.3
1394.2
1393.9
1393.6
1393.2
1392.7
1392.1
1391.4
1390.7
1389.9
1389
1388.1
1387.1
1386.1
1385.1
1384.1
1383
1381.9
1380.8
1379.7
1378.6
1377.5
1376.4
1375.3
1374.2
1373.1
1372
1370.9
1369.9
1368.8
1367.8
1366.8
1365.8
1364.8
1363.9
1363
1362.1
1361.2
1360.3
1359.5
1358.7
1357.9
1357.2
1356.5
1355.8
1355.1
1354.5
1353.9
1353.3
1352.8
1352.3
1351.9
1351.4
1351
1350.7
1350.4
1350.1
1349.9
1349.7
1349.5
1349.4
1349.3
1349.2
1349.2
1349.2
1349.3
1349.3
1349.4
1349.6
1349.8
1350
1350.2
1350.5
1350.8
1351.1
1351.4
1351.8
1352.2
1352.6
1353.1
1353.5
1354
1354.5
1355
1355.6
1356.2
1356.7
1357.3
1358
1358.6
1359.2
1359.9
1360.6
1361.3
1362
1362.7
1363.4
1364.2
1364.9
1365.7
1366.5
1367.3
1368.1
1368.9
1369.8
1370.6
1371.5
1372.3
1373.2
1374.1
1375
1375.9
1376.8
1377.7
1378.6
1379.6
1380.5
1381.5
1382.4
1383.4
1384.4
1385.4
1386.4
1387.4
1388.4
1389.4
1390.4
1391.5
1392.5
1393.5
1394.6
1395.7
1396.7
1397.8
1398.9
1399.9
1401
1402.1
1403.2
1404.4
1405.5
1406.6
1407.7
1408.8
1410
1411.1
1412.3
1413.4
1414.6
1415.7
1416.9
1418
1419.2
1420.4
1421.6
1422.8
1424
1425.2
1426.4
1427.6
1428.8
1430
1431.2
1432.4
1433.6
1434.8
1436.1
1437.3
1438.6
1439.8
1441
1442.3
1443.5
1444.8
1446
1447.3
1448.6
1449.8
1451.1
1452.4
1453.7
1454.9
1456.2
1457.5
1458.8
1460.1
1461.4
1462.7
1464
1465.3
1466.6
1467.9
1469.2
1470.5
1471.8
1473.1
1474.5
1475.8
1477.1
1478.4
1479.8
1481.1
1482.4
1483.8
1485.1
1486.5
1487.8
1489.2
1490.5
1491.9
1493.3
1494.6
1496
1497.4
1498.8
1500.2
1501.6
1503
1504.4
1505.8
1507.3
1508.7
1510.2
1511.7
1513.1
1514.6
1516.1
1517.6
1519.2
1520.7
1522.2
1523.8
1525.3
1526.8
1528.3
1529.7
1531.1
1532.5
1533.8
1535
1536.1
1537.1
1538
1538.7
1539.4
1539.9
1540.2
1540.4
1540.6
1540.6
1392.6
1392.5
1392.4
1392.1
1391.8
1391.4
1390.8
1390.2
1389.6
1388.8
1388
1387.1
1386.2
1385.3
1384.3
1383.2
1382.2
1381.1
1380
1378.9
1377.7
1376.6
1375.5
1374.4
1373.2
1372.1
1371
1369.9
1368.9
1367.8
1366.7
1365.7
1364.7
1363.7
1362.7
1361.7
1360.8
1359.9
1359
1358.1
1357.3
1356.5
1355.7
1354.9
1354.2
1353.5
1352.9
1352.2
1351.6
1351.1
1350.5
1350
1349.6
1349.1
1348.8
1348.4
1348.1
1347.8
1347.6
1347.4
1347.2
1347
1346.9
1346.9
1346.9
1346.9
1346.9
1347
1347.1
1347.3
1347.4
1347.6
1347.9
1348.2
1348.5
1348.8
1349.1
1349.5
1349.9
1350.3
1350.8
1351.2
1351.7
1352.2
1352.8
1353.3
1353.9
1354.5
1355.1
1355.7
1356.3
1357
1357.7
1358.3
1359
1359.7
1360.5
1361.2
1362
1362.7
1363.5
1364.3
1365.1
1365.9
1366.7
1367.6
1368.4
1369.3
1370.2
1371
1371.9
1372.8
1373.7
1374.6
1375.6
1376.5
1377.4
1378.4
1379.3
1380.3
1381.3
1382.3
1383.3
1384.3
1385.3
1386.3
1387.3
1388.3
1389.4
1390.4
1391.5
1392.5
1393.6
1394.7
1395.7
1396.8
1397.9
1399
1400.1
1401.2
1402.3
1403.4
1404.6
1405.7
1406.8
1407.9
1409.1
1410.2
1411.4
1412.6
1413.7
1414.9
1416
1417.2
1418.4
1419.6
1420.8
1422
1423.2
1424.4
1425.6
1426.8
1428
1429.2
1430.4
1431.7
1432.9
1434.1
1435.4
1436.6
1437.8
1439.1
1440.3
1441.6
1442.8
1444.1
1445.4
1446.6
1447.9
1449.2
1450.5
1451.7
1453
1454.3
1455.6
1456.9
1458.2
1459.5
1460.8
1462.1
1463.4
1464.7
1466
1467.3
1468.6
1469.9
1471.3
1472.6
1473.9
1475.2
1476.6
1477.9
1479.2
1480.6
1481.9
1483.3
1484.6
1486
1487.3
1488.7
1490
1491.4
1492.8
1494.2
1495.6
1496.9
1498.4
1499.8
1501.2
1502.6
1504
1505.5
1506.9
1508.4
1509.9
1511.3
1512.8
1514.4
1515.9
1517.4
1518.9
1520.5
1522
1523.5
1525
1526.5
1528
1529.4
1530.8
1532
1533.3
1534.4
1535.4
1536.3
1537
1537.7
1538.2
1538.5
1538.7
1538.9
1538.9
1390.8
1390.8
1390.6
1390.4
1390
1389.6
1389
1388.4
1387.8
1387
1386.2
1385.3
1384.4
1383.4
1382.4
1381.3
1380.2
1379.1
1378
1376.9
1375.8
1374.6
1373.5
1372.4
1371.2
1370.1
1369
1367.9
1366.8
1365.7
1364.6
1363.6
1362.6
1361.5
1360.6
1359.6
1358.6
1357.7
1356.8
1355.9
1355.1
1354.3
1353.5
1352.7
1352
1351.3
1350.6
1350
1349.4
1348.8
1348.3
1347.8
1347.3
1346.9
1346.5
1346.1
1345.8
1345.5
1345.3
1345
1344.9
1344.7
1344.6
1344.6
1344.5
1344.5
1344.6
1344.7
1344.8
1344.9
1345.1
1345.3
1345.6
1345.8
1346.1
1346.5
1346.8
1347.2
1347.6
1348
1348.4
1348.9
1349.4
1349.9
1350.5
1351
1351.6
1352.2
1352.8
1353.4
1354.1
1354.7
1355.4
1356.1
1356.8
1357.5
1358.2
1359
1359.7
1360.5
1361.3
1362.1
1362.9
1363.7
1364.6
1365.4
1366.2
1367.1
1368
1368.9
1369.8
1370.7
1371.6
1372.5
1373.4
1374.4
1375.3
1376.3
1377.2
1378.2
1379.2
1380.2
1381.2
1382.2
1383.2
1384.2
1385.2
1386.3
1387.3
1388.4
1389.4
1390.5
1391.5
1392.6
1393.7
1394.8
1395.9
1397
1398.1
1399.2
1400.3
1401.4
1402.5
1403.7
1404.8
1405.9
1407.1
1408.2
1409.4
1410.6
1411.7
1412.9
1414.1
1415.2
1416.4
1417.6
1418.8
1420
1421.2
1422.4
1423.6
1424.8
1426
1427.3
1428.5
1429.7
1430.9
1432.2
1433.4
1434.7
1435.9
1437.2
1438.4
1439.7
1440.9
1442.2
1443.4
1444.7
1446
1447.3
1448.5
1449.8
1451.1
1452.4
1453.7
1455
1456.3
1457.6
1458.9
1460.2
1461.5
1462.8
1464.1
1465.4
1466.7
1468
1469.4
1470.7
1472
1473.4
1474.7
1476
1477.4
1478.7
1480.1
1481.4
1482.8
1484.1
1485.5
1486.8
1488.2
1489.6
1491
1492.3
1493.7
1495.1
1496.5
1497.9
1499.4
1500.8
1502.2
1503.7
1505.1
1506.6
1508.1
1509.6
1511.1
1512.6
1514.1
1515.6
1517.2
1518.7
1520.2
1521.8
1523.3
1524.8
1526.2
1527.7
1529
1530.3
1531.5
1532.7
1533.7
1534.6
1535.3
1536
1536.5
1536.8
1537
1537.2
1537.2
1389
1389
1388.8
1388.6
1388.2
1387.8
1387.3
1386.6
1385.9
1385.2
1384.3
1383.5
1382.5
1381.5
1380.5
1379.4
1378.3
1377.2
1376.1
1375
1373.8
1372.7
1371.5
1370.4
1369.2
1368.1
1366.9
1365.8
1364.7
1363.6
1362.5
1361.5
1360.4
1359.4
1358.4
1357.4
1356.5
1355.5
1354.6
1353.8
1352.9
1352.1
1351.3
1350.5
1349.8
1349.1
1348.4
1347.7
1347.1
1346.5
1346
1345.5
1345
1344.6
1344.2
1343.8
1343.5
1343.2
1342.9
1342.7
1342.6
1342.4
1342.3
1342.2
1342.2
1342.2
1342.3
1342.3
1342.4
1342.6
1342.8
1343
1343.2
1343.5
1343.8
1344.1
1344.5
1344.9
1345.3
1345.7
1346.1
1346.6
1347.1
1347.6
1348.2
1348.7
1349.3
1349.9
1350.5
1351.2
1351.8
1352.5
1353.1
1353.8
1354.5
1355.3
1356
1356.8
1357.5
1358.3
1359.1
1359.9
1360.7
1361.5
1362.4
1363.2
1364.1
1364.9
1365.8
1366.7
1367.6
1368.5
1369.4
1370.4
1371.3
1372.2
1373.2
1374.1
1375.1
1376.1
1377.1
1378.1
1379.1
1380.1
1381.1
1382.1
1383.2
1384.2
1385.2
1386.3
1387.4
1388.4
1389.5
1390.6
1391.6
1392.7
1393.8
1394.9
1396
1397.2
1398.3
1399.4
1400.5
1401.7
1402.8
1403.9
1405.1
1406.2
1407.4
1408.6
1409.7
1410.9
1412.1
1413.3
1414.5
1415.6
1416.8
1418
1419.2
1420.4
1421.7
1422.9
1424.1
1425.3
1426.5
1427.8
1429
1430.2
1431.5
1432.7
1434
1435.2
1436.5
1437.7
1439
1440.3
1441.5
1442.8
1444.1
1445.4
1446.6
1447.9
1449.2
1450.5
1451.8
1453.1
1454.4
1455.7
1457
1458.3
1459.6
1460.9
1462.2
1463.5
1464.9
1466.2
1467.5
1468.8
1470.2
1471.5
1472.8
1474.2
1475.5
1476.9
1478.2
1479.6
1480.9
1482.3
1483.6
1485
1486.4
1487.8
1489.1
1490.5
1491.9
1493.3
1494.7
1496.1
1497.5
1499
1500.4
1501.9
1503.3
1504.8
1506.3
1507.8
1509.3
1510.8
1512.3
1513.9
1515.4
1516.9
1518.5
1520
1521.5
1523
1524.5
1525.9
1527.3
1528.6
1529.8
1530.9
1532
1532.9
1533.6
1534.3
1534.7
1535.1
1535.3
1535.5
1535.5
1387.3
1387.2
1387.1
1386.8
1386.5
1386
1385.5
1384.8
1384.1
1383.4
1382.5
1381.6
1380.7
1379.7
1378.6
1377.5
1376.4
1375.3
1374.2
1373
1371.8
1370.7
1369.5
1368.3
1367.2
1366
1364.9
1363.8
1362.6
1361.5
1360.4
1359.4
1358.3
1357.3
1356.3
1355.3
1354.3
1353.4
1352.5
1351.6
1350.7
1349.9
1349.1
1348.3
1347.5
1346.8
1346.2
1345.5
1344.9
1344.3
1343.8
1343.2
1342.8
1342.3
1341.9
1341.5
1341.2
1340.9
1340.6
1340.4
1340.2
1340.1
1340
1339.9
1339.9
1339.9
1339.9
1340
1340.1
1340.3
1340.4
1340.6
1340.9
1341.2
1341.5
1341.8
1342.1
1342.5
1342.9
1343.4
1343.8
1344.3
1344.8
1345.3
1345.9
1346.4
1347
1347.6
1348.2
1348.9
1349.5
1350.2
1350.9
1351.6
1352.3
1353
1353.8
1354.5
1355.3
1356.1
1356.9
1357.7
1358.5
1359.3
1360.2
1361
1361.9
1362.8
1363.7
1364.6
1365.5
1366.4
1367.3
1368.2
1369.2
1370.1
1371.1
1372
1373
1374
1375
1376
1377
1378
1379
1380.1
1381.1
1382.1
1383.2
1384.2
1385.3
1386.4
1387.4
1388.5
1389.6
1390.7
1391.8
1392.9
1394
1395.1
1396.3
1397.4
1398.5
1399.7
1400.8
1402
1403.1
1404.3
1405.4
1406.6
1407.8
1408.9
1410.1
1411.3
1412.5
1413.7
1414.9
1416.1
1417.3
1418.5
1419.7
1420.9
1422.2
1423.4
1424.6
1425.8
1427.1
1428.3
1429.6
1430.8
1432.1
1433.3
1434.6
1435.8
1437.1
1438.4
1439.6
1440.9
1442.2
1443.5
1444.7
1446
1447.3
1448.6
1449.9
1451.2
1452.5
1453.8
1455.1
1456.4
1457.7
1459
1460.4
1461.7
1463
1464.3
1465.7
1467
1468.3
1469.7
1471
1472.3
1473.7
1475
1476.4
1477.7
1479.1
1480.4
1481.8
1483.2
1484.6
1485.9
1487.3
1488.7
1490.1
1491.5
1492.9
1494.3
1495.7
1497.2
1498.6
1500.1
1501.5
1503
1504.5
1506
1507.5
1509
1510.6
1512.1
1513.6
1515.2
1516.7
1518.3
1519.8
1521.3
1522.8
1524.2
1525.6
1526.9
1528.1
1529.2
1530.2
1531.1
1531.9
1532.5
1533
1533.4
1533.6
1533.8
1533.8
1385.5
1385.5
1385.3
1385
1384.7
1384.2
1383.7
1383.1
1382.3
1381.6
1380.7
1379.8
1378.8
1377.8
1376.7
1375.7
1374.5
1373.4
1372.2
1371.1
1369.9
1368.7
1367.5
1366.4
1365.2
1364
1362.9
1361.7
1360.6
1359.5
1358.4
1357.3
1356.2
1355.2
1354.2
1353.2
1352.2
1351.2
1350.3
1349.4
1348.5
1347.7
1346.9
1346.1
1345.3
1344.6
1343.9
1343.3
1342.7
1342.1
1341.5
1341
1340.5
1340
1339.6
1339.3
1338.9
1338.6
1338.3
1338.1
1337.9
1337.8
1337.7
1337.6
1337.5
1337.5
1337.6
1337.6
1337.8
1337.9
1338.1
1338.3
1338.5
1338.8
1339.1
1339.4
1339.8
1340.2
1340.6
1341
1341.5
1341.9
1342.5
1343
1343.6
1344.1
1344.7
1345.3
1346
1346.6
1347.3
1347.9
1348.6
1349.3
1350
1350.8
1351.5
1352.3
1353.1
1353.9
1354.7
1355.5
1356.3
1357.2
1358
1358.9
1359.7
1360.6
1361.5
1362.4
1363.3
1364.2
1365.2
1366.1
1367
1368
1369
1369.9
1370.9
1371.9
1372.9
1373.9
1374.9
1375.9
1377
1378
1379
1380.1
1381.1
1382.2
1383.3
1384.3
1385.4
1386.5
1387.6
1388.7
1389.8
1390.9
1392
1393.1
1394.3
1395.4
1396.5
1397.7
1398.8
1400
1401.1
1402.3
1403.5
1404.6
1405.8
1407
1408.2
1409.4
1410.5
1411.7
1412.9
1414.1
1415.4
1416.6
1417.8
1419
1420.2
1421.5
1422.7
1423.9
1425.2
1426.4
1427.7
1428.9
1430.2
1431.4
1432.7
1433.9
1435.2
1436.5
1437.7
1439
1440.3
1441.6
1442.9
1444.1
1445.4
1446.7
1448
1449.3
1450.6
1451.9
1453.2
1454.6
1455.9
1457.2
1458.5
1459.8
1461.1
1462.5
1463.8
1465.1
1466.5
1467.8
1469.2
1470.5
1471.8
1473.2
1474.5
1475.9
1477.3
1478.6
1480
1481.4
1482.7
1484.1
1485.5
1486.9
1488.3
1489.7
1491.1
1492.5
1493.9
1495.4
1496.8
1498.3
1499.7
1501.2
1502.7
1504.2
1505.7
1507.3
1508.8
1510.3
1511.9
1513.4
1515
1516.5
1518.1
1519.6
1521.1
1522.5
1523.9
1525.2
1526.4
1527.5
1528.5
1529.4
1530.2
1530.8
1531.3
1531.7
1531.9
1532.1
1532.1
1383.8
1383.7
1383.6
1383.3
1382.9
1382.5
1381.9
1381.3
1380.6
1379.8
1378.9
1378
1377
1375.9
1374.9
1373.8
1372.6
1371.5
1370.3
1369.1
1367.9
1366.8
1365.6
1364.4
1363.2
1362
1360.8
1359.7
1358.5
1357.4
1356.3
1355.2
1354.1
1353.1
1352
1351
1350
1349.1
1348.2
1347.2
1346.4
1345.5
1344.7
1343.9
1343.1
1342.4
1341.7
1341.1
1340.4
1339.8
1339.3
1338.7
1338.2
1337.8
1337.4
1337
1336.6
1336.3
1336
1335.8
1335.6
1335.4
1335.3
1335.2
1335.2
1335.2
1335.2
1335.3
1335.4
1335.5
1335.7
1335.9
1336.2
1336.5
1336.8
1337.1
1337.4
1337.8
1338.2
1338.7
1339.1
1339.6
1340.1
1340.7
1341.2
1341.8
1342.4
1343
1343.7
1344.3
1345
1345.7
1346.4
1347.1
1347.8
1348.5
1349.3
1350
1350.8
1351.6
1352.5
1353.3
1354.1
1354.9
1355.8
1356.7
1357.6
1358.4
1359.3
1360.2
1361.2
1362.1
1363
1364
1364.9
1365.9
1366.8
1367.8
1368.8
1369.8
1370.8
1371.8
1372.8
1373.9
1374.9
1375.9
1377
1378
1379.1
1380.2
1381.2
1382.3
1383.4
1384.5
1385.6
1386.7
1387.8
1388.9
1390
1391.1
1392.3
1393.4
1394.6
1395.7
1396.8
1398
1399.2
1400.3
1401.5
1402.7
1403.8
1405
1406.2
1407.4
1408.6
1409.8
1411
1412.2
1413.4
1414.6
1415.9
1417.1
1418.3
1419.5
1420.8
1422
1423.3
1424.5
1425.8
1427
1428.3
1429.5
1430.8
1432
1433.3
1434.6
1435.9
1437.1
1438.4
1439.7
1441
1442.3
1443.6
1444.9
1446.2
1447.5
1448.8
1450.1
1451.4
1452.7
1454
1455.3
1456.7
1458
1459.3
1460.6
1462
1463.3
1464.6
1466
1467.3
1468.7
1470
1471.4
1472.7
1474.1
1475.4
1476.8
1478.2
1479.6
1480.9
1482.3
1483.7
1485.1
1486.5
1487.9
1489.3
1490.7
1492.2
1493.6
1495
1496.5
1498
1499.5
1500.9
1502.4
1504
1505.5
1507
1508.6
1510.1
1511.7
1513.3
1514.8
1516.3
1517.9
1519.3
1520.8
1522.2
1523.5
1524.7
1525.8
1526.8
1527.7
1528.5
1529.1
1529.6
1530
1530.2
1530.4
1530.4
1382
1382
1381.8
1381.6
1381.2
1380.7
1380.2
1379.5
1378.8
1378
1377.1
1376.1
1375.2
1374.1
1373
1371.9
1370.8
1369.6
1368.4
1367.2
1366
1364.8
1363.6
1362.4
1361.2
1360
1358.8
1357.6
1356.5
1355.3
1354.2
1353.1
1352
1351
1349.9
1348.9
1347.9
1346.9
1346
1345.1
1344.2
1343.3
1342.5
1341.7
1341
1340.2
1339.5
1338.8
1338.2
1337.6
1337
1336.5
1336
1335.5
1335.1
1334.7
1334.3
1334
1333.7
1333.5
1333.3
1333.1
1333
1332.9
1332.8
1332.8
1332.8
1332.9
1333
1333.2
1333.4
1333.6
1333.8
1334.1
1334.4
1334.8
1335.1
1335.5
1335.9
1336.4
1336.8
1337.3
1337.8
1338.4
1338.9
1339.5
1340.1
1340.7
1341.4
1342
1342.7
1343.4
1344.1
1344.8
1345.5
1346.2
1347
1347.8
1348.6
1349.4
1350.2
1351
1351.9
1352.7
1353.6
1354.5
1355.4
1356.3
1357.2
1358.1
1359
1359.9
1360.9
1361.8
1362.8
1363.7
1364.7
1365.7
1366.7
1367.7
1368.7
1369.7
1370.8
1371.8
1372.8
1373.9
1374.9
1376
1377
1378.1
1379.2
1380.3
1381.4
1382.5
1383.6
1384.7
1385.8
1386.9
1388
1389.2
1390.3
1391.4
1392.6
1393.7
1394.9
1396
1397.2
1398.4
1399.5
1400.7
1401.9
1403.1
1404.3
1405.5
1406.7
1407.9
1409.1
1410.3
1411.5
1412.7
1413.9
1415.2
1416.4
1417.6
1418.9
1420.1
1421.4
1422.6
1423.9
1425.1
1426.4
1427.6
1428.9
1430.2
1431.4
1432.7
1434
1435.3
1436.6
1437.8
1439.1
1440.4
1441.7
1443
1444.3
1445.6
1446.9
1448.2
1449.6
1450.9
1452.2
1453.5
1454.8
1456.2
1457.5
1458.8
1460.1
1461.5
1462.8
1464.2
1465.5
1466.9
1468.2
1469.6
1470.9
1472.3
1473.6
1475
1476.4
1477.8
1479.1
1480.5
1481.9
1483.3
1484.7
1486.1
1487.5
1488.9
1490.4
1491.8
1493.3
1494.7
1496.2
1497.7
1499.2
1500.7
1502.2
1503.7
1505.3
1506.8
1508.4
1510
1511.5
1513.1
1514.6
1516.1
1517.6
1519.1
1520.4
1521.8
1523
1524.1
1525.1
1526
1526.8
1527.4
1527.9
1528.3
1528.5
1528.7
1528.7
1380.3
1380.2
1380.1
1379.8
1379.4
1379
1378.4
1377.7
1377
1376.2
1375.3
1374.3
1373.3
1372.3
1371.2
1370
1368.9
1367.7
1366.5
1365.3
1364.1
1362.9
1361.6
1360.4
1359.2
1358
1356.8
1355.6
1354.5
1353.3
1352.2
1351
1349.9
1348.9
1347.8
1346.8
1345.8
1344.8
1343.9
1342.9
1342
1341.2
1340.3
1339.5
1338.8
1338
1337.3
1336.6
1336
1335.4
1334.8
1334.3
1333.8
1333.3
1332.8
1332.4
1332.1
1331.7
1331.4
1331.1
1330.9
1330.7
1330.6
1330.5
1330.5
1330.5
1330.5
1330.6
1330.7
1330.9
1331
1331.3
1331.5
1331.8
1332.1
1332.5
1332.9
1333.3
1333.7
1334.1
1334.6
1335.1
1335.6
1336.1
1336.7
1337.3
1337.9
1338.5
1339.1
1339.8
1340.4
1341.1
1341.8
1342.5
1343.3
1344
1344.8
1345.6
1346.4
1347.2
1348
1348.8
1349.7
1350.5
1351.4
1352.3
1353.2
1354.1
1355
1355.9
1356.8
1357.8
1358.7
1359.7
1360.6
1361.6
1362.6
1363.6
1364.6
1365.6
1366.6
1367.6
1368.7
1369.7
1370.7
1371.8
1372.9
1373.9
1375
1376.1
1377.2
1378.2
1379.3
1380.4
1381.6
1382.7
1383.8
1384.9
1386
1387.2
1388.3
1389.5
1390.6
1391.8
1392.9
1394.1
1395.2
1396.4
1397.6
1398.8
1400
1401.1
1402.3
1403.5
1404.7
1405.9
1407.2
1408.4
1409.6
1410.8
1412
1413.3
1414.5
1415.7
1417
1418.2
1419.5
1420.7
1422
1423.2
1424.5
1425.8
1427
1428.3
1429.6
1430.8
1432.1
1433.4
1434.7
1436
1437.3
1438.6
1439.9
1441.2
1442.5
1443.8
1445.1
1446.4
1447.7
1449
1450.4
1451.7
1453
1454.3
1455.7
1457
1458.3
1459.7
1461
1462.4
1463.7
1465
1466.4
1467.8
1469.1
1470.5
1471.8
1473.2
1474.6
1476
1477.3
1478.7
1480.1
1481.5
1482.9
1484.3
1485.7
1487.2
1488.6
1490
1491.5
1493
1494.4
1495.9
1497.4
1498.9
1500.5
1502
1503.5
1505.1
1506.7
1508.2
1509.8
1511.4
1512.9
1514.4
1515.9
1517.4
1518.7
1520.1
1521.3
1522.4
1523.5
1524.4
1525.1
1525.7
1526.2
1526.6
1526.8
1527
1527.1
1378.6
1378.5
1378.4
1378.1
1377.7
1377.2
1376.7
1376
1375.2
1374.4
1373.5
1372.5
1371.5
1370.5
1369.3
1368.2
1367
1365.8
1364.6
1363.4
1362.2
1360.9
1359.7
1358.5
1357.2
1356
1354.8
1353.6
1352.4
1351.3
1350.1
1349
1347.9
1346.8
1345.7
1344.7
1343.7
1342.7
1341.7
1340.8
1339.9
1339
1338.2
1337.4
1336.6
1335.8
1335.1
1334.4
1333.8
1333.2
1332.6
1332
1331.5
1331
1330.6
1330.1
1329.8
1329.4
1329.1
1328.8
1328.6
1328.4
1328.3
1328.2
1328.1
1328.1
1328.2
1328.3
1328.4
1328.6
1328.8
1329
1329.3
1329.6
1329.9
1330.3
1330.6
1331
1331.5
1331.9
1332.4
1332.9
1333.4
1333.9
1334.5
1335.1
1335.7
1336.3
1336.9
1337.6
1338.3
1338.9
1339.6
1340.4
1341.1
1341.8
1342.6
1343.4
1344.2
1345
1345.8
1346.6
1347.5
1348.3
1349.2
1350.1
1351
1351.9
1352.8
1353.7
1354.6
1355.6
1356.5
1357.5
1358.5
1359.5
1360.5
1361.5
1362.5
1363.5
1364.5
1365.5
1366.6
1367.6
1368.7
1369.7
1370.8
1371.9
1372.9
1374
1375.1
1376.2
1377.3
1378.4
1379.5
1380.7
1381.8
1382.9
1384
1385.2
1386.3
1387.5
1388.6
1389.8
1390.9
1392.1
1393.3
1394.5
1395.6
1396.8
1398
1399.2
1400.4
1401.6
1402.8
1404
1405.2
1406.5
1407.7
1408.9
1410.1
1411.4
1412.6
1413.8
1415.1
1416.3
1417.6
1418.8
1420.1
1421.4
1422.6
1423.9
1425.2
1426.4
1427.7
1429
1430.3
1431.6
1432.8
1434.1
1435.4
1436.7
1438
1439.3
1440.6
1441.9
1443.3
1444.6
1445.9
1447.2
1448.5
1449.9
1451.2
1452.5
1453.8
1455.2
1456.5
1457.9
1459.2
1460.6
1461.9
1463.3
1464.6
1466
1467.3
1468.7
1470.1
1471.4
1472.8
1474.2
1475.6
1476.9
1478.3
1479.7
1481.1
1482.6
1484
1485.4
1486.8
1488.3
1489.7
1491.2
1492.7
1494.2
1495.7
1497.2
1498.7
1500.3
1501.8
1503.4
1504.9
1506.5
1508.1
1509.6
1511.2
1512.7
1514.2
1515.7
1517
1518.4
1519.6
1520.7
1521.8
1522.7
1523.4
1524
1524.5
1524.9
1525.2
1525.3
1525.4
1376.9
1376.8
1376.7
1376.4
1376
1375.5
1374.9
1374.2
1373.5
1372.6
1371.7
1370.8
1369.7
1368.6
1367.5
1366.4
1365.2
1364
1362.7
1361.5
1360.2
1359
1357.7
1356.5
1355.2
1354
1352.8
1351.6
1350.4
1349.2
1348.1
1346.9
1345.8
1344.7
1343.6
1342.6
1341.6
1340.6
1339.6
1338.7
1337.8
1336.9
1336
1335.2
1334.4
1333.7
1332.9
1332.2
1331.6
1330.9
1330.4
1329.8
1329.3
1328.8
1328.3
1327.9
1327.5
1327.1
1326.7
1326.5
1326.2
1326.1
1325.9
1325.9
1325.9
1325.9
1325.9
1326
1326.2
1326.3
1326.6
1326.8
1327.1
1327.4
1327.7
1328.1
1328.4
1328.8
1329.3
1329.7
1330.2
1330.7
1331.2
1331.8
1332.3
1332.9
1333.5
1334.1
1334.8
1335.4
1336.1
1336.8
1337.5
1338.2
1338.9
1339.7
1340.4
1341.2
1342
1342.8
1343.6
1344.5
1345.3
1346.2
1347
1347.9
1348.8
1349.7
1350.6
1351.5
1352.5
1353.4
1354.4
1355.3
1356.3
1357.3
1358.3
1359.3
1360.3
1361.4
1362.4
1363.4
1364.5
1365.5
1366.6
1367.6
1368.7
1369.8
1370.9
1372
1373.1
1374.2
1375.3
1376.4
1377.5
1378.6
1379.8
1380.9
1382
1383.2
1384.3
1385.5
1386.6
1387.8
1389
1390.1
1391.3
1392.5
1393.7
1394.9
1396.1
1397.3
1398.5
1399.7
1400.9
1402.1
1403.3
1404.5
1405.8
1407
1408.2
1409.5
1410.7
1412
1413.2
1414.5
1415.7
1417
1418.2
1419.5
1420.8
1422
1423.3
1424.6
1425.9
1427.1
1428.4
1429.7
1431
1432.3
1433.6
1434.9
1436.2
1437.5
1438.8
1440.1
1441.4
1442.8
1444.1
1445.4
1446.7
1448
1449.4
1450.7
1452
1453.4
1454.7
1456.1
1457.4
1458.8
1460.1
1461.5
1462.8
1464.2
1465.5
1466.9
1468.3
1469.6
1471
1472.4
1473.8
1475.2
1476.6
1478
1479.4
1480.8
1482.2
1483.6
1485.1
1486.5
1488
1489.5
1490.9
1492.4
1493.9
1495.5
1497
1498.5
1500.1
1501.6
1503.2
1504.8
1506.4
1507.9
1509.5
1511
1512.5
1514
1515.4
1516.7
1517.9
1519
1520.1
1521
1521.7
1522.4
1522.8
1523.2
1523.5
1523.6
1523.7
1375.2
1375.1
1374.9
1374.7
1374.3
1373.8
1373.2
1372.5
1371.7
1370.9
1370
1369
1367.9
1366.8
1365.7
1364.5
1363.3
1362.1
1360.8
1359.6
1358.3
1357.1
1355.8
1354.5
1353.3
1352
1350.8
1349.6
1348.4
1347.2
1346
1344.9
1343.7
1342.6
1341.6
1340.5
1339.5
1338.5
1337.5
1336.5
1335.6
1334.7
1333.9
1333
1332.2
1331.5
1330.7
1330
1329.4
1328.7
1328.1
1327.5
1327
1326.5
1326
1325.6
1325.1
1324.7
1324.4
1324.2
1323.9
1323.8
1323.7
1323.6
1323.6
1323.6
1323.7
1323.8
1324
1324.1
1324.4
1324.6
1324.9
1325.2
1325.5
1325.9
1326.3
1326.7
1327.1
1327.6
1328.1
1328.6
1329.1
1329.6
1330.2
1330.8
1331.4
1332
1332.7
1333.3
1334
1334.7
1335.4
1336.1
1336.8
1337.6
1338.3
1339.1
1339.9
1340.7
1341.5
1342.4
1343.2
1344.1
1344.9
1345.8
1346.7
1347.6
1348.5
1349.4
1350.4
1351.3
1352.3
1353.2
1354.2
1355.2
1356.2
1357.2
1358.2
1359.2
1360.3
1361.3
1362.3
1363.4
1364.4
1365.5
1366.6
1367.7
1368.8
1369.9
1371
1372.1
1373.2
1374.3
1375.5
1376.6
1377.7
1378.9
1380
1381.2
1382.3
1383.5
1384.7
1385.8
1387
1388.2
1389.4
1390.5
1391.7
1392.9
1394.1
1395.3
1396.5
1397.7
1399
1400.2
1401.4
1402.6
1403.9
1405.1
1406.3
1407.6
1408.8
1410.1
1411.3
1412.6
1413.8
1415.1
1416.4
1417.6
1418.9
1420.2
1421.4
1422.7
1424
1425.3
1426.6
1427.9
1429.2
1430.5
1431.8
1433.1
1434.4
1435.7
1437
1438.3
1439.6
1440.9
1442.3
1443.6
1444.9
1446.2
1447.6
1448.9
1450.2
1451.6
1452.9
1454.3
1455.6
1457
1458.3
1459.7
1461
1462.4
1463.8
1465.1
1466.5
1467.9
1469.3
1470.6
1472
1473.4
1474.8
1476.2
1477.6
1479
1480.5
1481.9
1483.3
1484.8
1486.2
1487.7
1489.2
1490.7
1492.2
1493.7
1495.3
1496.8
1498.4
1499.9
1501.5
1503.1
1504.7
1506.2
1507.8
1509.3
1510.8
1512.3
1513.7
1515
1516.2
1517.4
1518.4
1519.3
1520.1
1520.7
1521.2
1521.5
1521.8
1522
1522
1373.5
1373.4
1373.3
1373
1372.6
1372.1
1371.5
1370.8
1370
1369.1
1368.2
1367.2
1366.1
1365
1363.9
1362.7
1361.5
1360.2
1359
1357.7
1356.4
1355.1
1353.9
1352.6
1351.3
1350.1
1348.8
1347.6
1346.4
1345.2
1344
1342.8
1341.7
1340.6
1339.5
1338.4
1337.4
1336.4
1335.4
1334.4
1333.5
1332.6
1331.7
1330.9
1330.1
1329.3
1328.6
1327.8
1327.2
1326.5
1325.9
1325.3
1324.7
1324.2
1323.7
1323.2
1322.8
1322.4
1322.1
1321.9
1321.7
1321.5
1321.4
1321.4
1321.4
1321.4
1321.5
1321.6
1321.8
1322
1322.2
1322.4
1322.7
1323
1323.4
1323.7
1324.1
1324.6
1325
1325.5
1325.9
1326.5
1327
1327.5
1328.1
1328.7
1329.3
1329.9
1330.6
1331.2
1331.9
1332.6
1333.3
1334
1334.7
1335.5
1336.2
1337
1337.8
1338.6
1339.4
1340.3
1341.1
1342
1342.8
1343.7
1344.6
1345.5
1346.4
1347.3
1348.3
1349.2
1350.2
1351.1
1352.1
1353.1
1354.1
1355.1
1356.1
1357.1
1358.2
1359.2
1360.2
1361.3
1362.4
1363.4
1364.5
1365.6
1366.7
1367.8
1368.9
1370
1371.2
1372.3
1373.4
1374.5
1375.7
1376.8
1378
1379.2
1380.3
1381.5
1382.7
1383.8
1385
1386.2
1387.4
1388.6
1389.8
1391
1392.2
1393.4
1394.6
1395.8
1397
1398.2
1399.5
1400.7
1401.9
1403.2
1404.4
1405.7
1406.9
1408.2
1409.4
1410.7
1411.9
1413.2
1414.5
1415.7
1417
1418.3
1419.6
1420.9
1422.1
1423.4
1424.7
1426
1427.3
1428.6
1429.9
1431.2
1432.5
1433.8
1435.2
1436.5
1437.8
1439.1
1440.4
1441.8
1443.1
1444.4
1445.8
1447.1
1448.4
1449.8
1451.1
1452.5
1453.8
1455.2
1456.5
1457.9
1459.3
1460.6
1462
1463.4
1464.7
1466.1
1467.5
1468.9
1470.3
1471.7
1473.1
1474.5
1475.9
1477.3
1478.7
1480.1
1481.6
1483
1484.5
1486
1487.5
1489
1490.5
1492
1493.5
1495.1
1496.6
1498.2
1499.8
1501.4
1502.9
1504.5
1506.1
1507.6
1509.1
1510.6
1512
1513.3
1514.6
1515.7
1516.7
1517.6
1518.4
1519
1519.5
1519.9
1520.1
1520.3
1520.4
1371.8
1371.7
1371.6
1371.3
1370.9
1370.4
1369.8
1369.1
1368.3
1367.4
1366.5
1365.5
1364.4
1363.3
1362.1
1360.9
1359.6
1358.4
1357.1
1355.8
1354.5
1353.2
1351.9
1350.7
1349.4
1348.1
1346.8
1345.6
1344.4
1343.1
1341.9
1340.8
1339.6
1338.5
1337.4
1336.3
1335.3
1334.2
1333.3
1332.3
1331.4
1330.4
1329.6
1328.7
1327.9
1327.1
1326.4
1325.6
1324.9
1324.3
1323.7
1323
1322.5
1321.9
1321.4
1320.9
1320.5
1320.2
1319.9
1319.6
1319.4
1319.3
1319.2
1319.2
1319.2
1319.2
1319.3
1319.5
1319.6
1319.8
1320
1320.3
1320.6
1320.9
1321.3
1321.6
1322
1322.4
1322.9
1323.4
1323.8
1324.4
1324.9
1325.4
1326
1326.6
1327.2
1327.8
1328.5
1329.1
1329.8
1330.5
1331.2
1331.9
1332.7
1333.4
1334.2
1335
1335.8
1336.6
1337.4
1338.2
1339.1
1339.9
1340.8
1341.7
1342.6
1343.5
1344.4
1345.3
1346.2
1347.2
1348.1
1349.1
1350.1
1351
1352
1353
1354.1
1355.1
1356.1
1357.1
1358.2
1359.2
1360.3
1361.4
1362.4
1363.5
1364.6
1365.7
1366.8
1367.9
1369.1
1370.2
1371.3
1372.5
1373.6
1374.8
1376
1377.1
1378.3
1379.5
1380.6
1381.8
1383
1384.2
1385.4
1386.6
1387.8
1389
1390.2
1391.4
1392.6
1393.9
1395.1
1396.3
1397.5
1398.8
1400
1401.3
1402.5
1403.8
1405
1406.3
1407.5
1408.8
1410.1
1411.3
1412.6
1413.9
1415.2
1416.4
1417.7
1419
1420.3
1421.6
1422.9
1424.2
1425.5
1426.8
1428.1
1429.4
1430.7
1432
1433.3
1434.7
1436
1437.3
1438.6
1440
1441.3
1442.6
1444
1445.3
1446.7
1448
1449.3
1450.7
1452
1453.4
1454.8
1456.1
1457.5
1458.8
1460.2
1461.6
1463
1464.3
1465.7
1467.1
1468.5
1469.9
1471.3
1472.7
1474.1
1475.5
1477
1478.4
1479.8
1481.3
1482.8
1484.2
1485.7
1487.2
1488.7
1490.3
1491.8
1493.4
1494.9
1496.5
1498.1
1499.7
1501.2
1502.8
1504.4
1505.9
1507.4
1508.9
1510.3
1511.6
1512.9
1514
1515
1515.9
1516.7
1517.3
1517.8
1518.2
1518.5
1518.6
1518.7
1370.1
1370.1
1369.9
1369.6
1369.2
1368.7
1368.1
1367.4
1366.6
1365.7
1364.7
1363.7
1362.6
1361.5
1360.3
1359.1
1357.8
1356.5
1355.3
1354
1352.6
1351.3
1350
1348.7
1347.4
1346.1
1344.9
1343.6
1342.4
1341.1
1339.9
1338.7
1337.6
1336.4
1335.3
1334.2
1333.2
1332.1
1331.1
1330.2
1329.2
1328.3
1327.4
1326.6
1325.7
1324.9
1324.2
1323.4
1322.7
1322.1
1321.4
1320.8
1320.2
1319.6
1319.1
1318.6
1318.2
1317.9
1317.6
1317.4
1317.2
1317.1
1317
1317
1317
1317.1
1317.2
1317.3
1317.5
1317.7
1317.9
1318.2
1318.5
1318.8
1319.1
1319.5
1319.9
1320.3
1320.8
1321.3
1321.7
1322.3
1322.8
1323.3
1323.9
1324.5
1325.1
1325.8
1326.4
1327.1
1327.7
1328.4
1329.1
1329.9
1330.6
1331.4
1332.1
1332.9
1333.7
1334.5
1335.4
1336.2
1337
1337.9
1338.8
1339.6
1340.5
1341.4
1342.4
1343.3
1344.2
1345.2
1346.1
1347.1
1348
1349
1350
1351
1352
1353.1
1354.1
1355.1
1356.2
1357.2
1358.3
1359.3
1360.4
1361.5
1362.6
1363.7
1364.8
1365.9
1367
1368.2
1369.3
1370.4
1371.6
1372.7
1373.9
1375.1
1376.3
1377.4
1378.6
1379.8
1381
1382.2
1383.4
1384.6
1385.8
1387
1388.2
1389.4
1390.7
1391.9
1393.1
1394.3
1395.6
1396.8
1398.1
1399.3
1400.6
1401.8
1403.1
1404.4
1405.6
1406.9
1408.2
1409.4
1410.7
1412
1413.3
1414.6
1415.8
1417.1
1418.4
1419.7
1421
1422.3
1423.6
1424.9
1426.2
1427.6
1428.9
1430.2
1431.5
1432.8
1434.2
1435.5
1436.8
1438.2
1439.5
1440.8
1442.2
1443.5
1444.9
1446.2
1447.6
1448.9
1450.3
1451.6
1453
1454.3
1455.7
1457.1
1458.5
1459.8
1461.2
1462.6
1464
1465.4
1466.8
1468.1
1469.6
1471
1472.4
1473.8
1475.2
1476.7
1478.1
1479.6
1481
1482.5
1484
1485.5
1487
1488.6
1490.1
1491.6
1493.2
1494.8
1496.4
1498
1499.5
1501.1
1502.7
1504.2
1505.7
1507.2
1508.6
1509.9
1511.2
1512.3
1513.4
1514.3
1515
1515.7
1516.1
1516.5
1516.8
1517
1517
1368.5
1368.4
1368.2
1367.9
1367.5
1367
1366.4
1365.7
1364.9
1364
1363
1362
1360.9
1359.7
1358.5
1357.3
1356
1354.7
1353.4
1352.1
1350.8
1349.4
1348.1
1346.8
1345.5
1344.2
1342.9
1341.6
1340.4
1339.1
1337.9
1336.7
1335.5
1334.4
1333.3
1332.2
1331.1
1330
1329
1328
1327.1
1326.2
1325.3
1324.4
1323.6
1322.8
1322
1321.2
1320.5
1319.8
1319.2
1318.5
1317.9
1317.3
1316.8
1316.4
1316
1315.7
1315.4
1315.2
1315
1314.9
1314.8
1314.8
1314.8
1314.9
1315
1315.2
1315.3
1315.5
1315.8
1316
1316.3
1316.7
1317
1317.4
1317.8
1318.2
1318.7
1319.2
1319.7
1320.2
1320.7
1321.3
1321.8
1322.4
1323
1323.7
1324.3
1325
1325.7
1326.4
1327.1
1327.8
1328.6
1329.3
1330.1
1330.9
1331.7
1332.5
1333.3
1334.2
1335
1335.9
1336.8
1337.6
1338.5
1339.4
1340.4
1341.3
1342.2
1343.2
1344.1
1345.1
1346.1
1347
1348
1349
1350
1351.1
1352.1
1353.1
1354.2
1355.2
1356.3
1357.3
1358.4
1359.5
1360.6
1361.7
1362.8
1363.9
1365
1366.1
1367.3
1368.4
1369.6
1370.7
1371.9
1373
1374.2
1375.4
1376.6
1377.7
1378.9
1380.1
1381.3
1382.6
1383.8
1385
1386.2
1387.5
1388.7
1389.9
1391.1
1392.4
1393.6
1394.9
1396.1
1397.4
1398.6
1399.9
1401.2
1402.4
1403.7
1405
1406.3
1407.5
1408.8
1410.1
1411.4
1412.7
1414
1415.3
1416.6
1417.9
1419.2
1420.5
1421.8
1423.1
1424.4
1425.7
1427
1428.4
1429.7
1431
1432.3
1433.7
1435
1436.3
1437.7
1439
1440.4
1441.7
1443.1
1444.4
1445.8
1447.1
1448.5
1449.8
1451.2
1452.6
1453.9
1455.3
1456.7
1458.1
1459.4
1460.8
1462.2
1463.6
1465
1466.4
1467.8
1469.2
1470.6
1472.1
1473.5
1474.9
1476.4
1477.8
1479.3
1480.8
1482.3
1483.8
1485.3
1486.8
1488.4
1489.9
1491.5
1493.1
1494.7
1496.3
1497.8
1499.4
1501
1502.5
1504.1
1505.5
1506.9
1508.3
1509.5
1510.7
1511.7
1512.6
1513.4
1514
1514.5
1514.8
1515.1
1515.3
1515.4
1366.8
1366.8
1366.6
1366.3
1365.9
1365.4
1364.7
1364
1363.2
1362.3
1361.3
1360.2
1359.1
1357.9
1356.7
1355.5
1354.2
1352.9
1351.6
1350.2
1348.9
1347.5
1346.2
1344.9
1343.5
1342.2
1340.9
1339.6
1338.4
1337.1
1335.9
1334.7
1333.5
1332.3
1331.2
1330.1
1329
1327.9
1326.9
1325.9
1325
1324
1323.1
1322.2
1321.4
1320.6
1319.8
1319
1318.3
1317.6
1316.9
1316.3
1315.6
1315.1
1314.6
1314.1
1313.7
1313.4
1313.2
1313
1312.8
1312.7
1312.7
1312.7
1312.7
1312.8
1312.9
1313
1313.2
1313.4
1313.7
1313.9
1314.2
1314.6
1314.9
1315.3
1315.7
1316.1
1316.6
1317.1
1317.6
1318.1
1318.6
1319.2
1319.8
1320.4
1321
1321.6
1322.3
1322.9
1323.6
1324.3
1325
1325.8
1326.5
1327.3
1328.1
1328.9
1329.7
1330.5
1331.3
1332.2
1333
1333.9
1334.7
1335.6
1336.5
1337.4
1338.4
1339.3
1340.2
1341.2
1342.1
1343.1
1344.1
1345.1
1346.1
1347.1
1348.1
1349.1
1350.1
1351.2
1352.2
1353.3
1354.3
1355.4
1356.5
1357.5
1358.6
1359.7
1360.8
1361.9
1363
1364.2
1365.3
1366.4
1367.6
1368.7
1369.9
1371.1
1372.2
1373.4
1374.6
1375.8
1376.9
1378.1
1379.3
1380.6
1381.8
1383
1384.2
1385.4
1386.7
1387.9
1389.1
1390.4
1391.6
1392.9
1394.1
1395.4
1396.7
1397.9
1399.2
1400.5
1401.8
1403
1404.3
1405.6
1406.9
1408.2
1409.5
1410.8
1412.1
1413.4
1414.7
1416
1417.3
1418.6
1419.9
1421.2
1422.5
1423.9
1425.2
1426.5
1427.8
1429.2
1430.5
1431.8
1433.2
1434.5
1435.9
1437.2
1438.6
1439.9
1441.3
1442.6
1444
1445.3
1446.7
1448.1
1449.4
1450.8
1452.2
1453.5
1454.9
1456.3
1457.7
1459.1
1460.5
1461.8
1463.2
1464.7
1466.1
1467.5
1468.9
1470.3
1471.8
1473.2
1474.6
1476.1
1477.6
1479.1
1480.6
1482.1
1483.6
1485.1
1486.7
1488.2
1489.8
1491.4
1493
1494.6
1496.1
1497.7
1499.3
1500.9
1502.4
1503.8
1505.2
1506.6
1507.8
1509
1510
1510.9
1511.7
1512.3
1512.8
1513.2
1513.5
1513.6
1513.7
1365.2
1365.1
1364.9
1364.6
1364.2
1363.7
1363.1
1362.3
1361.5
1360.6
1359.6
1358.5
1357.4
1356.2
1355
1353.7
1352.4
1351.1
1349.7
1348.4
1347
1345.7
1344.3
1343
1341.6
1340.3
1339
1337.7
1336.4
1335.1
1333.9
1332.6
1331.4
1330.3
1329.1
1328
1326.9
1325.8
1324.8
1323.8
1322.8
1321.9
1321
1320.1
1319.2
1318.4
1317.6
1316.8
1316.1
1315.4
1314.7
1314
1313.3
1312.8
1312.3
1311.9
1311.5
1311.2
1311
1310.8
1310.6
1310.6
1310.5
1310.5
1310.5
1310.6
1310.7
1310.9
1311.1
1311.3
1311.5
1311.8
1312.1
1312.4
1312.8
1313.2
1313.6
1314
1314.5
1314.9
1315.5
1316
1316.5
1317.1
1317.7
1318.3
1318.9
1319.5
1320.2
1320.9
1321.6
1322.3
1323
1323.7
1324.5
1325.3
1326
1326.8
1327.6
1328.5
1329.3
1330.1
1331
1331.9
1332.7
1333.6
1334.5
1335.5
1336.4
1337.3
1338.3
1339.2
1340.2
1341.1
1342.1
1343.1
1344.1
1345.1
1346.1
1347.1
1348.2
1349.2
1350.3
1351.3
1352.4
1353.4
1354.5
1355.6
1356.7
1357.8
1358.9
1360
1361.1
1362.2
1363.4
1364.5
1365.6
1366.8
1367.9
1369.1
1370.3
1371.4
1372.6
1373.8
1375
1376.2
1377.4
1378.6
1379.8
1381
1382.2
1383.5
1384.7
1385.9
1387.1
1388.4
1389.6
1390.9
1392.1
1393.4
1394.7
1395.9
1397.2
1398.5
1399.8
1401.1
1402.4
1403.7
1405
1406.3
1407.6
1408.9
1410.2
1411.5
1412.8
1414.1
1415.4
1416.7
1418
1419.3
1420.7
1422
1423.3
1424.7
1426
1427.3
1428.7
1430
1431.4
1432.7
1434
1435.4
1436.7
1438.1
1439.5
1440.8
1442.2
1443.5
1444.9
1446.3
1447.6
1449
1450.4
1451.8
1453.1
1454.5
1455.9
1457.3
1458.7
1460.1
1461.5
1462.9
1464.3
1465.7
1467.1
1468.6
1470
1471.5
1472.9
1474.4
1475.8
1477.3
1478.8
1480.3
1481.9
1483.4
1484.9
1486.5
1488.1
1489.7
1491.3
1492.9
1494.5
1496
1497.6
1499.2
1500.7
1502.2
1503.6
1504.9
1506.2
1507.3
1508.3
1509.2
1510
1510.6
1511.1
1511.5
1511.8
1512
1512
1363.6
1363.5
1363.3
1363
1362.6
1362
1361.4
1360.7
1359.8
1358.9
1357.9
1356.8
1355.6
1354.4
1353.2
1351.9
1350.6
1349.3
1347.9
1346.5
1345.2
1343.8
1342.4
1341
1339.7
1338.3
1337
1335.7
1334.4
1333.1
1331.8
1330.6
1329.4
1328.2
1327.1
1325.9
1324.8
1323.8
1322.7
1321.7
1320.7
1319.7
1318.8
1317.9
1317.1
1316.2
1315.4
1314.6
1313.8
1313.1
1312.4
1311.7
1311.1
1310.5
1310.1
1309.7
1309.3
1309
1308.8
1308.6
1308.5
1308.4
1308.3
1308.3
1308.4
1308.5
1308.6
1308.7
1308.9
1309.1
1309.4
1309.7
1310
1310.3
1310.7
1311
1311.5
1311.9
1312.4
1312.8
1313.3
1313.9
1314.4
1315
1315.6
1316.2
1316.8
1317.4
1318.1
1318.8
1319.5
1320.2
1320.9
1321.7
1322.4
1323.2
1324
1324.8
1325.6
1326.4
1327.3
1328.1
1329
1329.9
1330.7
1331.6
1332.5
1333.5
1334.4
1335.3
1336.3
1337.2
1338.2
1339.2
1340.2
1341.1
1342.1
1343.2
1344.2
1345.2
1346.2
1347.3
1348.3
1349.4
1350.4
1351.5
1352.6
1353.7
1354.7
1355.8
1356.9
1358.1
1359.2
1360.3
1361.4
1362.6
1363.7
1364.9
1366
1367.2
1368.3
1369.5
1370.7
1371.9
1373
1374.2
1375.4
1376.6
1377.9
1379.1
1380.3
1381.5
1382.7
1384
1385.2
1386.4
1387.7
1388.9
1390.2
1391.5
1392.7
1394
1395.3
1396.5
1397.8
1399.1
1400.4
1401.7
1403
1404.3
1405.6
1406.9
1408.2
1409.5
1410.8
1412.2
1413.5
1414.8
1416.1
1417.5
1418.8
1420.1
1421.4
1422.8
1424.1
1425.5
1426.8
1428.2
1429.5
1430.9
1432.2
1433.6
1434.9
1436.3
1437.6
1439
1440.4
1441.7
1443.1
1444.5
1445.8
1447.2
1448.6
1450
1451.4
1452.7
1454.1
1455.5
1456.9
1458.3
1459.7
1461.1
1462.6
1464
1465.4
1466.8
1468.3
1469.7
1471.2
1472.6
1474.1
1475.6
1477.1
1478.6
1480.1
1481.7
1483.2
1484.8
1486.4
1488
1489.6
1491.1
1492.7
1494.3
1495.9
1497.5
1499
1500.5
1501.9
1503.2
1504.5
1505.6
1506.6
1507.6
1508.3
1508.9
1509.4
1509.8
1510.1
1510.3
1510.4
1361.9
1361.9
1361.7
1361.4
1360.9
1360.4
1359.8
1359
1358.1
1357.2
1356.2
1355.1
1353.9
1352.7
1351.4
1350.1
1348.8
1347.5
1346.1
1344.7
1343.3
1341.9
1340.5
1339.1
1337.8
1336.4
1335
1333.7
1332.4
1331.1
1329.8
1328.6
1327.4
1326.2
1325
1323.9
1322.7
1321.7
1320.6
1319.6
1318.6
1317.6
1316.7
1315.8
1314.9
1314
1313.2
1312.4
1311.6
1310.9
1310.1
1309.4
1308.8
1308.3
1307.8
1307.4
1307.1
1306.8
1306.6
1306.4
1306.3
1306.2
1306.2
1306.2
1306.2
1306.3
1306.4
1306.6
1306.8
1307
1307.2
1307.5
1307.8
1308.2
1308.5
1308.9
1309.3
1309.8
1310.2
1310.7
1311.2
1311.7
1312.3
1312.9
1313.4
1314.1
1314.7
1315.3
1316
1316.7
1317.4
1318.1
1318.8
1319.6
1320.4
1321.1
1321.9
1322.7
1323.6
1324.4
1325.2
1326.1
1326.9
1327.8
1328.7
1329.6
1330.5
1331.5
1332.4
1333.3
1334.3
1335.2
1336.2
1337.2
1338.2
1339.2
1340.2
1341.2
1342.2
1343.2
1344.3
1345.3
1346.4
1347.4
1348.5
1349.6
1350.7
1351.7
1352.8
1353.9
1355
1356.1
1357.3
1358.4
1359.5
1360.7
1361.8
1362.9
1364.1
1365.3
1366.4
1367.6
1368.8
1370
1371.1
1372.3
1373.5
1374.7
1375.9
1377.2
1378.4
1379.6
1380.8
1382
1383.3
1384.5
1385.8
1387
1388.3
1389.5
1390.8
1392.1
1393.3
1394.6
1395.9
1397.2
1398.5
1399.8
1401
1402.4
1403.7
1405
1406.3
1407.6
1408.9
1410.2
1411.5
1412.9
1414.2
1415.5
1416.9
1418.2
1419.5
1420.9
1422.2
1423.6
1424.9
1426.3
1427.6
1429
1430.4
1431.7
1433.1
1434.4
1435.8
1437.2
1438.5
1439.9
1441.3
1442.7
1444
1445.4
1446.8
1448.2
1449.6
1451
1452.4
1453.8
1455.2
1456.6
1458
1459.4
1460.8
1462.2
1463.6
1465.1
1466.5
1468
1469.4
1470.9
1472.4
1473.9
1475.4
1476.9
1478.4
1479.9
1481.5
1483.1
1484.7
1486.2
1487.8
1489.4
1491
1492.6
1494.2
1495.8
1497.3
1498.8
1500.2
1501.5
1502.8
1503.9
1505
1505.9
1506.6
1507.2
1507.7
1508.1
1508.4
1508.6
1508.7
1360.3
1360.3
1360.1
1359.8
1359.3
1358.8
1358.1
1357.4
1356.5
1355.5
1354.5
1353.4
1352.2
1351
1349.7
1348.4
1347
1345.7
1344.3
1342.9
1341.5
1340
1338.6
1337.2
1335.8
1334.5
1333.1
1331.8
1330.4
1329.1
1327.8
1326.6
1325.3
1324.1
1322.9
1321.8
1320.7
1319.6
1318.5
1317.5
1316.4
1315.5
1314.5
1313.6
1312.7
1311.8
1311
1310.2
1309.4
1308.6
1307.9
1307.2
1306.6
1306.1
1305.6
1305.2
1304.9
1304.6
1304.4
1304.2
1304.1
1304
1304
1304
1304
1304.1
1304.3
1304.4
1304.6
1304.8
1305.1
1305.3
1305.7
1306
1306.3
1306.7
1307.2
1307.6
1308.1
1308.5
1309
1309.6
1310.1
1310.7
1311.3
1311.9
1312.6
1313.2
1313.9
1314.6
1315.3
1316
1316.7
1317.5
1318.3
1319
1319.8
1320.7
1321.5
1322.3
1323.2
1324
1324.9
1325.8
1326.7
1327.6
1328.5
1329.4
1330.4
1331.3
1332.3
1333.3
1334.2
1335.2
1336.2
1337.2
1338.2
1339.2
1340.3
1341.3
1342.3
1343.4
1344.4
1345.5
1346.6
1347.6
1348.7
1349.8
1350.9
1352
1353.1
1354.2
1355.4
1356.5
1357.6
1358.8
1359.9
1361
1362.2
1363.4
1364.5
1365.7
1366.9
1368.1
1369.3
1370.4
1371.6
1372.8
1374
1375.3
1376.5
1377.7
1378.9
1380.2
1381.4
1382.6
1383.9
1385.1
1386.4
1387.6
1388.9
1390.2
1391.4
1392.7
1394
1395.3
1396.6
1397.8
1399.1
1400.4
1401.7
1403
1404.3
1405.7
1407
1408.3
1409.6
1410.9
1412.3
1413.6
1414.9
1416.3
1417.6
1418.9
1420.3
1421.7
1423
1424.4
1425.8
1427.1
1428.5
1429.8
1431.2
1432.6
1433.9
1435.3
1436.7
1438.1
1439.4
1440.8
1442.2
1443.6
1445
1446.4
1447.8
1449.2
1450.6
1452
1453.4
1454.8
1456.2
1457.6
1459
1460.4
1461.9
1463.3
1464.8
1466.2
1467.7
1469.1
1470.6
1472.1
1473.6
1475.1
1476.7
1478.2
1479.8
1481.3
1482.9
1484.5
1486.1
1487.7
1489.3
1490.9
1492.5
1494.1
1495.6
1497.1
1498.5
1499.8
1501.1
1502.2
1503.3
1504.2
1504.9
1505.6
1506.1
1506.5
1506.8
1506.9
1507
1358.7
1358.7
1358.5
1358.2
1357.7
1357.2
1356.5
1355.7
1354.8
1353.9
1352.8
1351.7
1350.5
1349.3
1348
1346.6
1345.3
1343.9
1342.5
1341
1339.6
1338.2
1336.8
1335.3
1333.9
1332.5
1331.2
1329.8
1328.5
1327.1
1325.8
1324.6
1323.3
1322.1
1320.9
1319.7
1318.6
1317.5
1316.4
1315.3
1314.3
1313.3
1312.3
1311.4
1310.5
1309.6
1308.8
1307.9
1307.1
1306.3
1305.6
1304.9
1304.4
1303.8
1303.4
1303
1302.7
1302.4
1302.2
1302
1301.9
1301.8
1301.8
1301.8
1301.9
1301.9
1302.1
1302.2
1302.4
1302.6
1302.9
1303.2
1303.5
1303.8
1304.2
1304.6
1305
1305.4
1305.9
1306.4
1306.9
1307.4
1308
1308.5
1309.1
1309.8
1310.4
1311.1
1311.7
1312.4
1313.1
1313.9
1314.6
1315.4
1316.1
1316.9
1317.7
1318.6
1319.4
1320.2
1321.1
1322
1322.8
1323.7
1324.6
1325.6
1326.5
1327.4
1328.4
1329.3
1330.3
1331.3
1332.2
1333.2
1334.2
1335.2
1336.2
1337.3
1338.3
1339.3
1340.4
1341.4
1342.5
1343.6
1344.6
1345.7
1346.8
1347.9
1349
1350.1
1351.2
1352.3
1353.5
1354.6
1355.7
1356.9
1358
1359.2
1360.3
1361.5
1362.6
1363.8
1365
1366.2
1367.4
1368.6
1369.8
1371
1372.2
1373.4
1374.6
1375.8
1377.1
1378.3
1379.5
1380.8
1382
1383.3
1384.5
1385.8
1387
1388.3
1389.6
1390.8
1392.1
1393.4
1394.7
1396
1397.3
1398.6
1399.8
1401.1
1402.5
1403.8
1405.1
1406.4
1407.7
1409
1410.4
1411.7
1413
1414.4
1415.7
1417
1418.4
1419.8
1421.1
1422.5
1423.8
1425.2
1426.6
1427.9
1429.3
1430.7
1432.1
1433.4
1434.8
1436.2
1437.6
1439
1440.4
1441.8
1443.1
1444.5
1445.9
1447.3
1448.7
1450.2
1451.6
1453
1454.4
1455.8
1457.2
1458.7
1460.1
1461.5
1463
1464.4
1465.9
1467.4
1468.9
1470.4
1471.9
1473.4
1474.9
1476.5
1478
1479.6
1481.2
1482.8
1484.4
1486
1487.6
1489.2
1490.8
1492.3
1493.9
1495.3
1496.8
1498.1
1499.4
1500.5
1501.6
1502.5
1503.2
1503.9
1504.4
1504.8
1505.1
1505.3
1505.3
1357.1
1357.1
1356.9
1356.6
1356.1
1355.6
1354.9
1354.1
1353.2
1352.2
1351.2
1350
1348.8
1347.6
1346.2
1344.9
1343.5
1342.1
1340.7
1339.2
1337.8
1336.3
1334.9
1333.5
1332
1330.6
1329.2
1327.8
1326.5
1325.1
1323.8
1322.5
1321.3
1320
1318.8
1317.6
1316.5
1315.4
1314.3
1313.2
1312.2
1311.2
1310.2
1309.2
1308.3
1307.4
1306.5
1305.7
1304.9
1304.1
1303.3
1302.7
1302.1
1301.6
1301.2
1300.8
1300.5
1300.2
1300
1299.8
1299.7
1299.6
1299.6
1299.6
1299.7
1299.7
1299.9
1300
1300.2
1300.4
1300.7
1300.9
1301.3
1301.6
1301.9
1302.3
1302.8
1303.2
1303.7
1304.2
1304.7
1305.2
1305.8
1306.4
1307
1307.6
1308.2
1308.9
1309.6
1310.3
1311
1311.7
1312.5
1313.2
1314
1314.8
1315.6
1316.4
1317.3
1318.1
1319
1319.9
1320.8
1321.7
1322.6
1323.5
1324.4
1325.4
1326.3
1327.3
1328.3
1329.2
1330.2
1331.2
1332.2
1333.2
1334.3
1335.3
1336.3
1337.4
1338.4
1339.5
1340.5
1341.6
1342.7
1343.8
1344.9
1346
1347.1
1348.2
1349.3
1350.4
1351.5
1352.7
1353.8
1355
1356.1
1357.3
1358.4
1359.6
1360.8
1361.9
1363.1
1364.3
1365.5
1366.7
1367.9
1369.1
1370.3
1371.5
1372.7
1374
1375.2
1376.4
1377.7
1378.9
1380.1
1381.4
1382.7
1383.9
1385.2
1386.4
1387.7
1389
1390.3
1391.5
1392.8
1394.1
1395.4
1396.7
1398
1399.3
1400.6
1401.9
1403.2
1404.5
1405.8
1407.2
1408.5
1409.8
1411.2
1412.5
1413.8
1415.2
1416.5
1417.9
1419.2
1420.6
1421.9
1423.3
1424.7
1426
1427.4
1428.8
1430.2
1431.5
1432.9
1434.3
1435.7
1437.1
1438.5
1439.9
1441.3
1442.7
1444.1
1445.5
1446.9
1448.3
1449.7
1451.2
1452.6
1454
1455.4
1456.9
1458.3
1459.7
1461.2
1462.7
1464.1
1465.6
1467.1
1468.6
1470.1
1471.6
1473.2
1474.7
1476.3
1477.9
1479.4
1481
1482.6
1484.3
1485.9
1487.5
1489
1490.6
1492.1
1493.6
1495
1496.4
1497.7
1498.8
1499.8
1500.8
1501.5
1502.2
1502.7
1503.1
1503.4
1503.6
1503.7
1355.5
1355.5
1355.3
1355
1354.5
1354
1353.3
1352.5
1351.6
1350.6
1349.5
1348.4
1347.1
1345.9
1344.5
1343.2
1341.8
1340.3
1338.9
1337.4
1336
1334.5
1333
1331.6
1330.1
1328.7
1327.3
1325.9
1324.5
1323.2
1321.8
1320.5
1319.2
1318
1316.8
1315.6
1314.4
1313.3
1312.2
1311.1
1310
1309
1308
1307
1306.1
1305.2
1304.3
1303.4
1302.6
1301.8
1301.1
1300.4
1299.9
1299.4
1298.9
1298.6
1298.2
1298
1297.8
1297.6
1297.5
1297.4
1297.4
1297.4
1297.4
1297.5
1297.6
1297.8
1298
1298.2
1298.4
1298.7
1299
1299.3
1299.7
1300.1
1300.5
1301
1301.4
1301.9
1302.4
1303
1303.5
1304.1
1304.7
1305.4
1306
1306.7
1307.4
1308.1
1308.8
1309.5
1310.3
1311.1
1311.8
1312.7
1313.5
1314.3
1315.1
1316
1316.9
1317.8
1318.7
1319.6
1320.5
1321.4
1322.3
1323.3
1324.3
1325.2
1326.2
1327.2
1328.2
1329.2
1330.2
1331.2
1332.2
1333.3
1334.3
1335.4
1336.4
1337.5
1338.6
1339.6
1340.7
1341.8
1342.9
1344
1345.1
1346.2
1347.4
1348.5
1349.6
1350.8
1351.9
1353
1354.2
1355.4
1356.5
1357.7
1358.9
1360.1
1361.2
1362.4
1363.6
1364.8
1366
1367.2
1368.5
1369.7
1370.9
1372.1
1373.3
1374.6
1375.8
1377.1
1378.3
1379.6
1380.8
1382.1
1383.3
1384.6
1385.9
1387.1
1388.4
1389.7
1391
1392.3
1393.6
1394.9
1396.1
1397.5
1398.8
1400.1
1401.4
1402.7
1404
1405.3
1406.7
1408
1409.3
1410.6
1412
1413.3
1414.7
1416
1417.4
1418.7
1420.1
1421.4
1422.8
1424.2
1425.5
1426.9
1428.3
1429.7
1431
1432.4
1433.8
1435.2
1436.6
1438
1439.4
1440.8
1442.2
1443.6
1445.1
1446.5
1447.9
1449.3
1450.7
1452.2
1453.6
1455
1456.5
1457.9
1459.4
1460.9
1462.3
1463.8
1465.3
1466.8
1468.3
1469.9
1471.4
1472.9
1474.5
1476.1
1477.7
1479.3
1480.9
1482.5
1484.1
1485.7
1487.3
1488.9
1490.4
1491.9
1493.3
1494.7
1495.9
1497.1
1498.1
1499
1499.8
1500.4
1501
1501.4
1501.7
1501.9
1502
1354
1353.9
1353.7
1353.4
1352.9
1352.4
1351.7
1350.9
1350
1349
1347.9
1346.7
1345.5
1344.2
1342.8
1341.4
1340
1338.6
1337.1
1335.6
1334.1
1332.7
1331.2
1329.7
1328.2
1326.8
1325.4
1323.9
1322.6
1321.2
1319.8
1318.5
1317.2
1316
1314.7
1313.5
1312.3
1311.2
1310
1308.9
1307.9
1306.8
1305.8
1304.8
1303.9
1303
1302
1301.1
1300.3
1299.5
1298.8
1298.2
1297.6
1297.1
1296.7
1296.3
1296
1295.8
1295.5
1295.4
1295.3
1295.2
1295.1
1295.2
1295.2
1295.3
1295.4
1295.5
1295.7
1295.9
1296.2
1296.4
1296.8
1297.1
1297.4
1297.8
1298.3
1298.7
1299.2
1299.7
1300.2
1300.7
1301.3
1301.9
1302.5
1303.1
1303.8
1304.5
1305.1
1305.9
1306.6
1307.3
1308.1
1308.9
1309.7
1310.5
1311.3
1312.1
1313
1313.8
1314.7
1315.6
1316.5
1317.4
1318.4
1319.3
1320.2
1321.2
1322.2
1323.1
1324.1
1325.1
1326.1
1327.1
1328.1
1329.2
1330.2
1331.3
1332.3
1333.4
1334.4
1335.5
1336.6
1337.7
1338.7
1339.8
1340.9
1342
1343.2
1344.3
1345.4
1346.5
1347.7
1348.8
1350
1351.1
1352.3
1353.5
1354.6
1355.8
1357
1358.2
1359.4
1360.5
1361.7
1362.9
1364.2
1365.4
1366.6
1367.8
1369
1370.3
1371.5
1372.7
1374
1375.2
1376.5
1377.7
1379
1380.2
1381.5
1382.8
1384
1385.3
1386.6
1387.9
1389.1
1390.4
1391.7
1393
1394.3
1395.6
1396.9
1398.2
1399.6
1400.9
1402.2
1403.5
1404.8
1406.2
1407.5
1408.8
1410.2
1411.5
1412.8
1414.2
1415.5
1416.9
1418.2
1419.6
1421
1422.3
1423.7
1425.1
1426.4
1427.8
1429.2
1430.6
1432
1433.3
1434.7
1436.1
1437.5
1438.9
1440.3
1441.8
1443.2
1444.6
1446
1447.5
1448.9
1450.3
1451.7
1453.2
1454.6
1456.1
1457.6
1459
1460.5
1462
1463.5
1465
1466.5
1468.1
1469.6
1471.2
1472.7
1474.3
1475.9
1477.5
1479.1
1480.7
1482.3
1483.9
1485.5
1487.1
1488.6
1490.1
1491.6
1492.9
1494.2
1495.3
1496.4
1497.3
1498.1
1498.7
1499.3
1499.7
1500
1500.2
1500.3
1352.4
1352.3
1352.1
1351.8
1351.4
1350.8
1350.1
1349.3
1348.4
1347.4
1346.3
1345.1
1343.8
1342.5
1341.1
1339.7
1338.3
1336.8
1335.3
1333.8
1332.3
1330.8
1329.3
1327.8
1326.4
1324.9
1323.4
1322
1320.6
1319.2
1317.8
1316.5
1315.2
1313.9
1312.7
1311.4
1310.2
1309.1
1307.9
1306.8
1305.7
1304.7
1303.7
1302.7
1301.7
1300.7
1299.8
1298.9
1298
1297.3
1296.6
1295.9
1295.4
1294.9
1294.5
1294.1
1293.8
1293.5
1293.3
1293.1
1293
1292.9
1292.9
1292.9
1292.9
1293
1293.1
1293.3
1293.4
1293.6
1293.9
1294.2
1294.5
1294.8
1295.2
1295.5
1296
1296.4
1296.9
1297.4
1297.9
1298.4
1299
1299.6
1300.2
1300.9
1301.5
1302.2
1302.9
1303.6
1304.3
1305.1
1305.9
1306.6
1307.4
1308.3
1309.1
1309.9
1310.8
1311.7
1312.6
1313.4
1314.4
1315.3
1316.2
1317.2
1318.1
1319.1
1320
1321
1322
1323
1324
1325
1326.1
1327.1
1328.1
1329.2
1330.3
1331.3
1332.4
1333.5
1334.6
1335.6
1336.7
1337.8
1338.9
1340.1
1341.2
1342.3
1343.4
1344.6
1345.7
1346.9
1348
1349.2
1350.4
1351.5
1352.7
1353.9
1355.1
1356.3
1357.5
1358.7
1359.9
1361.1
1362.3
1363.5
1364.7
1365.9
1367.2
1368.4
1369.6
1370.9
1372.1
1373.4
1374.6
1375.9
1377.1
1378.4
1379.7
1380.9
1382.2
1383.5
1384.8
1386
1387.3
1388.6
1389.9
1391.2
1392.5
1393.8
1395.1
1396.4
1397.7
1399.1
1400.4
1401.7
1403
1404.4
1405.7
1407
1408.3
1409.7
1411
1412.4
1413.7
1415.1
1416.4
1417.8
1419.1
1420.5
1421.9
1423.2
1424.6
1426
1427.4
1428.7
1430.1
1431.5
1432.9
1434.3
1435.7
1437.1
1438.5
1439.9
1441.3
1442.7
1444.2
1445.6
1447
1448.4
1449.9
1451.3
1452.8
1454.2
1455.7
1457.2
1458.7
1460.2
1461.7
1463.2
1464.7
1466.2
1467.8
1469.3
1470.9
1472.5
1474.1
1475.7
1477.3
1478.9
1480.5
1482.2
1483.7
1485.3
1486.9
1488.4
1489.8
1491.1
1492.4
1493.6
1494.6
1495.5
1496.3
1497
1497.6
1498
1498.4
1498.6
1498.6
1350.8
1350.7
1350.6
1350.3
1349.8
1349.2
1348.6
1347.7
1346.8
1345.8
1344.7
1343.5
1342.2
1340.8
1339.5
1338
1336.6
1335.1
1333.6
1332.1
1330.5
1329
1327.5
1326
1324.5
1323
1321.5
1320.1
1318.6
1317.2
1315.9
1314.5
1313.2
1311.9
1310.6
1309.4
1308.1
1307
1305.8
1304.7
1303.6
1302.5
1301.5
1300.4
1299.4
1298.5
1297.5
1296.6
1295.8
1295
1294.3
1293.7
1293.1
1292.6
1292.2
1291.8
1291.5
1291.3
1291
1290.9
1290.7
1290.7
1290.6
1290.6
1290.6
1290.7
1290.8
1291
1291.1
1291.3
1291.6
1291.8
1292.1
1292.5
1292.8
1293.2
1293.6
1294.1
1294.6
1295.1
1295.6
1296.1
1296.7
1297.3
1297.9
1298.6
1299.2
1299.9
1300.6
1301.3
1302.1
1302.8
1303.6
1304.4
1305.2
1306
1306.9
1307.7
1308.6
1309.5
1310.3
1311.2
1312.2
1313.1
1314
1315
1315.9
1316.9
1317.9
1318.9
1319.9
1320.9
1321.9
1322.9
1324
1325
1326.1
1327.1
1328.2
1329.3
1330.3
1331.4
1332.5
1333.6
1334.7
1335.8
1336.9
1338.1
1339.2
1340.3
1341.5
1342.6
1343.8
1344.9
1346.1
1347.2
1348.4
1349.6
1350.8
1351.9
1353.1
1354.3
1355.5
1356.7
1357.9
1359.2
1360.4
1361.6
1362.8
1364
1365.3
1366.5
1367.8
1369
1370.3
1371.5
1372.8
1374
1375.3
1376.5
1377.8
1379.1
1380.4
1381.6
1382.9
1384.2
1385.5
1386.8
1388.1
1389.4
1390.7
1392
1393.3
1394.6
1395.9
1397.3
1398.6
1399.9
1401.2
1402.6
1403.9
1405.2
1406.6
1407.9
1409.2
1410.6
1411.9
1413.3
1414.6
1416
1417.4
1418.7
1420.1
1421.4
1422.8
1424.2
1425.6
1426.9
1428.3
1429.7
1431.1
1432.5
1433.9
1435.3
1436.7
1438.1
1439.5
1440.9
1442.3
1443.7
1445.2
1446.6
1448
1449.5
1450.9
1452.4
1453.8
1455.3
1456.8
1458.3
1459.8
1461.3
1462.8
1464.4
1465.9
1467.5
1469.1
1470.7
1472.3
1473.9
1475.5
1477.1
1478.7
1480.3
1481.9
1483.5
1485
1486.5
1488
1489.3
1490.6
1491.8
1492.8
1493.8
1494.6
1495.3
1495.9
1496.3
1496.7
1496.9
1496.9
1349.2
1349.2
1349
1348.7
1348.3
1347.7
1347
1346.2
1345.2
1344.2
1343.1
1341.8
1340.6
1339.2
1337.8
1336.3
1334.9
1333.4
1331.8
1330.3
1328.7
1327.2
1325.7
1324.1
1322.6
1321.1
1319.6
1318.1
1316.7
1315.3
1313.9
1312.5
1311.2
1309.8
1308.6
1307.3
1306.1
1304.9
1303.7
1302.5
1301.4
1300.3
1299.3
1298.2
1297.2
1296.2
1295.2
1294.3
1293.5
1292.7
1292
1291.4
1290.9
1290.4
1289.9
1289.6
1289.3
1289
1288.8
1288.6
1288.5
1288.4
1288.3
1288.3
1288.3
1288.4
1288.5
1288.6
1288.8
1289
1289.2
1289.5
1289.8
1290.1
1290.5
1290.9
1291.3
1291.7
1292.2
1292.7
1293.2
1293.8
1294.4
1295
1295.6
1296.2
1296.9
1297.6
1298.3
1299
1299.8
1300.5
1301.3
1302.1
1302.9
1303.7
1304.6
1305.4
1306.3
1307.2
1308.1
1309
1309.9
1310.9
1311.8
1312.8
1313.7
1314.7
1315.7
1316.7
1317.7
1318.7
1319.8
1320.8
1321.8
1322.9
1323.9
1325
1326.1
1327.2
1328.2
1329.3
1330.4
1331.5
1332.7
1333.8
1334.9
1336
1337.2
1338.3
1339.4
1340.6
1341.7
1342.9
1344.1
1345.3
1346.4
1347.6
1348.8
1350
1351.2
1352.4
1353.6
1354.8
1356
1357.2
1358.5
1359.7
1360.9
1362.1
1363.4
1364.6
1365.9
1367.1
1368.4
1369.6
1370.9
1372.2
1373.4
1374.7
1376
1377.2
1378.5
1379.8
1381.1
1382.4
1383.7
1385
1386.3
1387.6
1388.9
1390.2
1391.5
1392.8
1394.1
1395.5
1396.8
1398.1
1399.4
1400.8
1402.1
1403.4
1404.8
1406.1
1407.5
1408.8
1410.1
1411.5
1412.9
1414.2
1415.6
1416.9
1418.3
1419.7
1421
1422.4
1423.8
1425.2
1426.5
1427.9
1429.3
1430.7
1432.1
1433.5
1434.9
1436.3
1437.7
1439.1
1440.5
1441.9
1443.4
1444.8
1446.2
1447.7
1449.1
1450.6
1452
1453.5
1455
1456.5
1458
1459.5
1461
1462.5
1464.1
1465.6
1467.2
1468.8
1470.4
1472
1473.6
1475.3
1476.9
1478.5
1480.1
1481.7
1483.2
1484.7
1486.2
1487.5
1488.8
1490
1491
1492
1492.8
1493.5
1494.1
1494.6
1495
1495.2
1495.2
1347.7
1347.6
1347.5
1347.2
1346.8
1346.2
1345.5
1344.6
1343.7
1342.6
1341.5
1340.2
1338.9
1337.6
1336.1
1334.7
1333.2
1331.6
1330.1
1328.5
1327
1325.4
1323.8
1322.3
1320.7
1319.2
1317.7
1316.2
1314.7
1313.3
1311.9
1310.5
1309.1
1307.8
1306.5
1305.2
1304
1302.7
1301.6
1300.4
1299.3
1298.1
1297.1
1296
1295
1293.9
1292.9
1292
1291.2
1290.5
1289.8
1289.2
1288.6
1288.1
1287.7
1287.3
1287
1286.7
1286.5
1286.3
1286.2
1286.1
1286
1286
1286
1286.1
1286.1
1286.3
1286.4
1286.6
1286.9
1287.1
1287.4
1287.7
1288.1
1288.5
1288.9
1289.4
1289.8
1290.3
1290.9
1291.4
1292
1292.6
1293.2
1293.9
1294.5
1295.2
1295.9
1296.7
1297.4
1298.2
1299
1299.8
1300.6
1301.4
1302.3
1303.2
1304
1304.9
1305.8
1306.8
1307.7
1308.6
1309.6
1310.6
1311.5
1312.5
1313.5
1314.5
1315.5
1316.6
1317.6
1318.6
1319.7
1320.7
1321.8
1322.9
1323.9
1325
1326.1
1327.2
1328.3
1329.4
1330.6
1331.7
1332.8
1333.9
1335.1
1336.2
1337.4
1338.6
1339.7
1340.9
1342.1
1343.2
1344.4
1345.6
1346.8
1348
1349.2
1350.4
1351.6
1352.8
1354.1
1355.3
1356.5
1357.7
1359
1360.2
1361.5
1362.7
1364
1365.2
1366.5
1367.7
1369
1370.3
1371.5
1372.8
1374.1
1375.4
1376.7
1378
1379.2
1380.5
1381.8
1383.1
1384.4
1385.7
1387.1
1388.4
1389.7
1391
1392.3
1393.6
1395
1396.3
1397.6
1399
1400.3
1401.6
1403
1404.3
1405.7
1407
1408.4
1409.7
1411.1
1412.4
1413.8
1415.2
1416.5
1417.9
1419.3
1420.6
1422
1423.4
1424.8
1426.1
1427.5
1428.9
1430.3
1431.7
1433.1
1434.5
1435.9
1437.3
1438.7
1440.2
1441.6
1443
1444.4
1445.9
1447.3
1448.8
1450.2
1451.7
1453.2
1454.7
1456.1
1457.7
1459.2
1460.7
1462.3
1463.8
1465.4
1467
1468.6
1470.2
1471.8
1473.4
1475
1476.6
1478.2
1479.8
1481.3
1482.8
1484.3
1485.7
1487
1488.2
1489.2
1490.2
1491.1
1491.8
1492.4
1492.9
1493.3
1493.5
1493.5
1346.2
1346.1
1346
1345.7
1345.3
1344.7
1343.9
1343.1
1342.1
1341.1
1339.9
1338.7
1337.3
1335.9
1334.5
1333
1331.5
1329.9
1328.4
1326.8
1325.2
1323.6
1322
1320.4
1318.9
1317.3
1315.8
1314.3
1312.8
1311.3
1309.9
1308.5
1307.1
1305.8
1304.4
1303.1
1301.9
1300.6
1299.4
1298.2
1297.1
1296
1294.9
1293.8
1292.7
1291.7
1290.7
1289.8
1288.9
1288.2
1287.5
1286.9
1286.3
1285.8
1285.4
1285
1284.7
1284.4
1284.2
1284
1283.8
1283.7
1283.7
1283.6
1283.6
1283.7
1283.8
1283.9
1284
1284.2
1284.5
1284.7
1285
1285.3
1285.7
1286.1
1286.5
1286.9
1287.4
1287.9
1288.5
1289
1289.6
1290.2
1290.8
1291.5
1292.2
1292.9
1293.6
1294.3
1295.1
1295.8
1296.6
1297.4
1298.3
1299.1
1300
1300.8
1301.7
1302.6
1303.5
1304.5
1305.4
1306.4
1307.3
1308.3
1309.3
1310.3
1311.3
1312.3
1313.3
1314.3
1315.4
1316.4
1317.5
1318.5
1319.6
1320.7
1321.8
1322.9
1324
1325.1
1326.2
1327.3
1328.4
1329.6
1330.7
1331.9
1333
1334.2
1335.3
1336.5
1337.7
1338.8
1340
1341.2
1342.4
1343.6
1344.8
1346
1347.2
1348.4
1349.6
1350.9
1352.1
1353.3
1354.5
1355.8
1357
1358.3
1359.5
1360.8
1362
1363.3
1364.6
1365.8
1367.1
1368.4
1369.6
1370.9
1372.2
1373.5
1374.8
1376.1
1377.4
1378.7
1380
1381.3
1382.6
1383.9
1385.2
1386.5
1387.9
1389.2
1390.5
1391.8
1393.2
1394.5
1395.8
1397.2
1398.5
1399.8
1401.2
1402.5
1403.9
1405.2
1406.6
1407.9
1409.3
1410.7
1412
1413.4
1414.8
1416.1
1417.5
1418.9
1420.2
1421.6
1423
1424.4
1425.8
1427.2
1428.6
1429.9
1431.3
1432.8
1434.2
1435.6
1437
1438.4
1439.8
1441.2
1442.7
1444.1
1445.5
1447
1448.5
1449.9
1451.4
1452.9
1454.4
1455.9
1457.4
1458.9
1460.5
1462
1463.6
1465.1
1466.7
1468.3
1469.9
1471.6
1473.2
1474.8
1476.4
1478
1479.5
1481
1482.5
1483.8
1485.1
1486.4
1487.5
1488.5
1489.3
1490.1
1490.7
1491.2
1491.5
1491.8
1491.8
1344.7
1344.7
1344.5
1344.2
1343.8
1343.2
1342.4
1341.6
1340.6
1339.5
1338.4
1337.1
1335.7
1334.3
1332.9
1331.3
1329.8
1328.2
1326.6
1325
1323.4
1321.8
1320.2
1318.6
1317
1315.5
1313.9
1312.4
1310.9
1309.4
1307.9
1306.5
1305.1
1303.7
1302.4
1301.1
1299.8
1298.5
1297.3
1296.1
1294.9
1293.8
1292.6
1291.5
1290.4
1289.4
1288.4
1287.5
1286.7
1285.9
1285.2
1284.6
1284
1283.5
1283.1
1282.7
1282.4
1282.1
1281.8
1281.6
1281.5
1281.4
1281.3
1281.2
1281.3
1281.3
1281.4
1281.5
1281.6
1281.8
1282
1282.3
1282.6
1282.9
1283.3
1283.7
1284.1
1284.5
1285
1285.5
1286
1286.6
1287.2
1287.8
1288.4
1289.1
1289.8
1290.5
1291.2
1291.9
1292.7
1293.5
1294.3
1295.1
1295.9
1296.8
1297.6
1298.5
1299.4
1300.3
1301.2
1302.2
1303.1
1304.1
1305
1306
1307
1308
1309
1310
1311.1
1312.1
1313.1
1314.2
1315.3
1316.3
1317.4
1318.5
1319.6
1320.7
1321.8
1322.9
1324
1325.2
1326.3
1327.4
1328.6
1329.7
1330.9
1332
1333.2
1334.4
1335.6
1336.7
1337.9
1339.1
1340.3
1341.5
1342.7
1343.9
1345.2
1346.4
1347.6
1348.8
1350.1
1351.3
1352.6
1353.8
1355
1356.3
1357.6
1358.8
1360.1
1361.3
1362.6
1363.9
1365.2
1366.4
1367.7
1369
1370.3
1371.6
1372.9
1374.2
1375.5
1376.8
1378.1
1379.4
1380.7
1382
1383.4
1384.7
1386
1387.3
1388.7
1390
1391.3
1392.7
1394
1395.3
1396.7
1398
1399.4
1400.7
1402.1
1403.4
1404.8
1406.2
1407.5
1408.9
1410.2
1411.6
1413
1414.4
1415.7
1417.1
1418.5
1419.9
1421.2
1422.6
1424
1425.4
1426.8
1428.2
1429.6
1431
1432.4
1433.8
1435.2
1436.6
1438.1
1439.5
1440.9
1442.3
1443.8
1445.2
1446.7
1448.2
1449.6
1451.1
1452.6
1454.1
1455.6
1457.1
1458.7
1460.2
1461.8
1463.4
1464.9
1466.5
1468.1
1469.8
1471.4
1473
1474.6
1476.1
1477.7
1479.2
1480.6
1482
1483.3
1484.6
1485.7
1486.7
1487.6
1488.3
1489
1489.5
1489.8
1490
1490.1
1343.2
1343.2
1343
1342.7
1342.3
1341.7
1341
1340.1
1339.1
1338
1336.8
1335.5
1334.2
1332.7
1331.2
1329.7
1328.1
1326.5
1324.9
1323.3
1321.7
1320
1318.4
1316.8
1315.2
1313.6
1312
1310.5
1308.9
1307.4
1306
1304.5
1303.1
1301.7
1300.3
1299
1297.7
1296.4
1295.2
1293.9
1292.7
1291.6
1290.4
1289.3
1288.2
1287.1
1286.1
1285.2
1284.4
1283.6
1282.9
1282.3
1281.7
1281.2
1280.8
1280.4
1280
1279.7
1279.5
1279.3
1279.1
1279
1278.9
1278.8
1278.8
1278.9
1278.9
1279
1279.2
1279.4
1279.6
1279.8
1280.1
1280.5
1280.8
1281.2
1281.6
1282.1
1282.5
1283
1283.6
1284.1
1284.7
1285.3
1286
1286.6
1287.3
1288
1288.7
1289.5
1290.3
1291
1291.9
1292.7
1293.5
1294.4
1295.2
1296.1
1297
1297.9
1298.9
1299.8
1300.8
1301.7
1302.7
1303.7
1304.7
1305.7
1306.7
1307.7
1308.8
1309.8
1310.9
1311.9
1313
1314.1
1315.2
1316.3
1317.4
1318.5
1319.6
1320.7
1321.8
1323
1324.1
1325.3
1326.4
1327.6
1328.7
1329.9
1331.1
1332.3
1333.4
1334.6
1335.8
1337
1338.2
1339.4
1340.7
1341.9
1343.1
1344.3
1345.6
1346.8
1348
1349.3
1350.5
1351.8
1353
1354.3
1355.6
1356.8
1358.1
1359.4
1360.6
1361.9
1363.2
1364.5
1365.8
1367.1
1368.4
1369.7
1371
1372.3
1373.6
1374.9
1376.2
1377.5
1378.8
1380.2
1381.5
1382.8
1384.1
1385.5
1386.8
1388.1
1389.5
1390.8
1392.2
1393.5
1394.9
1396.2
1397.6
1398.9
1400.3
1401.6
1403
1404.4
1405.7
1407.1
1408.5
1409.8
1411.2
1412.6
1413.9
1415.3
1416.7
1418.1
1419.5
1420.9
1422.3
1423.7
1425
1426.4
1427.8
1429.2
1430.7
1432.1
1433.5
1434.9
1436.3
1437.7
1439.2
1440.6
1442
1443.5
1444.9
1446.4
1447.9
1449.4
1450.8
1452.3
1453.9
1455.4
1456.9
1458.5
1460
1461.6
1463.2
1464.8
1466.4
1468
1469.6
1471.2
1472.8
1474.3
1475.9
1477.4
1478.8
1480.2
1481.6
1482.8
1483.9
1484.9
1485.8
1486.6
1487.2
1487.8
1488.1
1488.3
1488.4
1341.8
1341.8
1341.6
1341.3
1340.8
1340.2
1339.5
1338.6
1337.6
1336.5
1335.3
1334
1332.6
1331.1
1329.6
1328.1
1326.5
1324.9
1323.2
1321.6
1319.9
1318.3
1316.6
1315
1313.3
1311.7
1310.1
1308.6
1307
1305.5
1304
1302.5
1301.1
1299.7
1298.3
1296.9
1295.6
1294.3
1293
1291.8
1290.6
1289.4
1288.2
1287
1285.9
1284.8
1283.8
1282.9
1282.1
1281.3
1280.6
1280
1279.4
1278.9
1278.4
1278
1277.7
1277.4
1277.1
1276.9
1276.7
1276.6
1276.5
1276.4
1276.4
1276.4
1276.5
1276.6
1276.7
1276.9
1277.1
1277.4
1277.7
1278
1278.3
1278.7
1279.1
1279.6
1280
1280.6
1281.1
1281.6
1282.2
1282.9
1283.5
1284.2
1284.8
1285.6
1286.3
1287
1287.8
1288.6
1289.4
1290.2
1291.1
1291.9
1292.8
1293.7
1294.6
1295.6
1296.5
1297.4
1298.4
1299.4
1300.3
1301.3
1302.3
1303.4
1304.4
1305.4
1306.5
1307.5
1308.6
1309.6
1310.7
1311.8
1312.9
1314
1315.1
1316.2
1317.4
1318.5
1319.6
1320.8
1321.9
1323.1
1324.2
1325.4
1326.6
1327.7
1328.9
1330.1
1331.3
1332.5
1333.7
1334.9
1336.1
1337.3
1338.5
1339.8
1341
1342.2
1343.5
1344.7
1346
1347.2
1348.5
1349.7
1351
1352.3
1353.5
1354.8
1356.1
1357.4
1358.6
1359.9
1361.2
1362.5
1363.8
1365.1
1366.4
1367.7
1369
1370.3
1371.6
1373
1374.3
1375.6
1376.9
1378.2
1379.6
1380.9
1382.2
1383.6
1384.9
1386.3
1387.6
1389
1390.3
1391.7
1393
1394.4
1395.7
1397.1
1398.4
1399.8
1401.2
1402.5
1403.9
1405.3
1406.7
1408
1409.4
1410.8
1412.2
1413.5
1414.9
1416.3
1417.7
1419.1
1420.5
1421.9
1423.3
1424.7
1426.1
1427.5
1428.9
1430.3
1431.7
1433.1
1434.6
1436
1437.4
1438.9
1440.3
1441.7
1443.2
1444.7
1446.1
1447.6
1449.1
1450.6
1452.1
1453.6
1455.2
1456.7
1458.3
1459.8
1461.4
1463
1464.6
1466.2
1467.8
1469.4
1471
1472.6
1474.1
1475.6
1477.1
1478.5
1479.8
1481
1482.1
1483.2
1484.1
1484.9
1485.5
1486
1486.4
1486.6
1486.7
1340.4
1340.3
1340.2
1339.9
1339.4
1338.8
1338
1337.2
1336.1
1335
1333.8
1332.5
1331
1329.6
1328
1326.5
1324.8
1323.2
1321.5
1319.9
1318.2
1316.5
1314.8
1313.2
1311.5
1309.9
1308.3
1306.7
1305.1
1303.6
1302
1300.5
1299.1
1297.6
1296.2
1294.9
1293.5
1292.2
1290.9
1289.6
1288.4
1287.1
1285.9
1284.8
1283.6
1282.5
1281.5
1280.6
1279.8
1279
1278.3
1277.7
1277.1
1276.6
1276.1
1275.7
1275.3
1275
1274.7
1274.5
1274.3
1274.1
1274
1274
1273.9
1274
1274
1274.1
1274.2
1274.4
1274.6
1274.9
1275.1
1275.5
1275.8
1276.2
1276.6
1277
1277.5
1278
1278.6
1279.1
1279.7
1280.4
1281
1281.7
1282.4
1283.1
1283.8
1284.6
1285.3
1286.1
1287
1287.8
1288.6
1289.5
1290.4
1291.3
1292.2
1293.1
1294.1
1295
1296
1297
1298
1299
1300
1301
1302
1303.1
1304.1
1305.2
1306.2
1307.3
1308.4
1309.5
1310.6
1311.7
1312.8
1313.9
1315.1
1316.2
1317.4
1318.5
1319.7
1320.8
1322
1323.2
1324.3
1325.5
1326.7
1327.9
1329.1
1330.3
1331.5
1332.7
1333.9
1335.2
1336.4
1337.6
1338.9
1340.1
1341.4
1342.6
1343.9
1345.1
1346.4
1347.6
1348.9
1350.2
1351.5
1352.7
1354
1355.3
1356.6
1357.9
1359.2
1360.5
1361.8
1363.1
1364.4
1365.7
1367
1368.3
1369.7
1371
1372.3
1373.6
1375
1376.3
1377.6
1379
1380.3
1381.7
1383
1384.4
1385.7
1387.1
1388.4
1389.8
1391.1
1392.5
1393.9
1395.2
1396.6
1398
1399.3
1400.7
1402.1
1403.5
1404.8
1406.2
1407.6
1409
1410.4
1411.7
1413.1
1414.5
1415.9
1417.3
1418.7
1420.1
1421.5
1422.9
1424.3
1425.7
1427.1
1428.6
1430
1431.4
1432.8
1434.2
1435.7
1437.1
1438.6
1440
1441.5
1442.9
1444.4
1445.9
1447.4
1448.9
1450.4
1451.9
1453.4
1455
1456.5
1458.1
1459.7
1461.2
1462.8
1464.4
1466
1467.6
1469.2
1470.8
1472.3
1473.8
1475.3
1476.7
1478
1479.2
1480.4
1481.4
1482.3
1483.1
1483.8
1484.3
1484.6
1484.9
1484.9
1339
1338.9
1338.8
1338.5
1338
1337.4
1336.6
1335.7
1334.7
1333.5
1332.3
1330.9
1329.5
1328
1326.5
1324.8
1323.2
1321.5
1319.9
1318.2
1316.5
1314.8
1313.1
1311.4
1309.7
1308
1306.4
1304.8
1303.2
1301.6
1300.1
1298.6
1297.1
1295.6
1294.2
1292.8
1291.4
1290.1
1288.7
1287.4
1286.2
1284.9
1283.7
1282.5
1281.3
1280.2
1279.3
1278.3
1277.5
1276.7
1276
1275.4
1274.8
1274.2
1273.7
1273.3
1272.9
1272.6
1272.3
1272.1
1271.9
1271.7
1271.6
1271.5
1271.5
1271.5
1271.5
1271.6
1271.7
1271.9
1272.1
1272.3
1272.6
1272.9
1273.3
1273.6
1274.1
1274.5
1275
1275.5
1276
1276.6
1277.2
1277.8
1278.5
1279.1
1279.8
1280.6
1281.3
1282.1
1282.8
1283.7
1284.5
1285.3
1286.2
1287
1287.9
1288.8
1289.8
1290.7
1291.6
1292.6
1293.6
1294.6
1295.6
1296.6
1297.6
1298.6
1299.6
1300.7
1301.7
1302.8
1303.9
1305
1306.1
1307.2
1308.3
1309.4
1310.5
1311.6
1312.8
1313.9
1315.1
1316.2
1317.4
1318.6
1319.7
1320.9
1322.1
1323.3
1324.5
1325.7
1326.9
1328.1
1329.3
1330.5
1331.8
1333
1334.2
1335.5
1336.7
1338
1339.2
1340.5
1341.7
1343
1344.3
1345.5
1346.8
1348.1
1349.4
1350.7
1351.9
1353.2
1354.5
1355.8
1357.1
1358.4
1359.7
1361.1
1362.4
1363.7
1365
1366.3
1367.7
1369
1370.3
1371.7
1373
1374.3
1375.7
1377
1378.4
1379.7
1381.1
1382.4
1383.8
1385.1
1386.5
1387.9
1389.2
1390.6
1392
1393.3
1394.7
1396.1
1397.5
1398.8
1400.2
1401.6
1403
1404.4
1405.8
1407.1
1408.5
1409.9
1411.3
1412.7
1414.1
1415.5
1416.9
1418.3
1419.7
1421.1
1422.5
1424
1425.4
1426.8
1428.2
1429.6
1431.1
1432.5
1433.9
1435.4
1436.8
1438.3
1439.7
1441.2
1442.7
1444.1
1445.6
1447.1
1448.6
1450.1
1451.7
1453.2
1454.8
1456.3
1457.9
1459.5
1461.1
1462.7
1464.3
1465.9
1467.5
1469
1470.6
1472.1
1473.5
1474.9
1476.2
1477.5
1478.6
1479.7
1480.6
1481.4
1482
1482.5
1482.9
1483.1
1483.2
1337.6
1337.6
1337.4
1337.1
1336.6
1336
1335.2
1334.3
1333.2
1332.1
1330.8
1329.4
1328
1326.5
1324.9
1323.3
1321.6
1319.9
1318.2
1316.5
1314.7
1313
1311.3
1309.6
1307.9
1306.2
1304.5
1302.9
1301.3
1299.7
1298.1
1296.6
1295.1
1293.6
1292.1
1290.7
1289.3
1287.9
1286.6
1285.3
1284
1282.7
1281.4
1280.2
1279
1278
1277
1276
1275.2
1274.4
1273.7
1273
1272.4
1271.9
1271.4
1270.9
1270.5
1270.2
1269.9
1269.6
1269.4
1269.2
1269.1
1269
1269
1269
1269
1269.1
1269.2
1269.3
1269.5
1269.8
1270
1270.4
1270.7
1271.1
1271.5
1271.9
1272.4
1272.9
1273.5
1274
1274.6
1275.3
1275.9
1276.6
1277.3
1278
1278.8
1279.5
1280.3
1281.1
1282
1282.8
1283.7
1284.6
1285.4
1286.4
1287.3
1288.2
1289.2
1290.1
1291.1
1292.1
1293.1
1294.1
1295.2
1296.2
1297.2
1298.3
1299.4
1300.4
1301.5
1302.6
1303.7
1304.8
1305.9
1307
1308.2
1309.3
1310.4
1311.6
1312.8
1313.9
1315.1
1316.3
1317.4
1318.6
1319.8
1321
1322.2
1323.4
1324.6
1325.9
1327.1
1328.3
1329.5
1330.8
1332
1333.3
1334.5
1335.8
1337
1338.3
1339.6
1340.8
1342.1
1343.4
1344.7
1345.9
1347.2
1348.5
1349.8
1351.1
1352.4
1353.7
1355
1356.4
1357.7
1359
1360.3
1361.6
1363
1364.3
1365.6
1367
1368.3
1369.6
1371
1372.3
1373.7
1375
1376.4
1377.7
1379.1
1380.5
1381.8
1383.2
1384.6
1385.9
1387.3
1388.7
1390
1391.4
1392.8
1394.2
1395.6
1396.9
1398.3
1399.7
1401.1
1402.5
1403.9
1405.3
1406.7
1408.1
1409.5
1410.9
1412.3
1413.7
1415.1
1416.5
1417.9
1419.3
1420.7
1422.2
1423.6
1425
1426.4
1427.9
1429.3
1430.7
1432.2
1433.6
1435
1436.5
1438
1439.4
1440.9
1442.4
1443.9
1445.4
1446.9
1448.4
1449.9
1451.5
1453
1454.6
1456.2
1457.7
1459.3
1460.9
1462.5
1464.1
1465.7
1467.3
1468.8
1470.3
1471.7
1473.1
1474.5
1475.7
1476.8
1477.9
1478.8
1479.6
1480.2
1480.8
1481.1
1481.4
1481.4
1336.2
1336.2
1336
1335.7
1335.2
1334.6
1333.8
1332.9
1331.8
1330.6
1329.3
1327.9
1326.5
1324.9
1323.3
1321.7
1320
1318.3
1316.5
1314.8
1313
1311.3
1309.5
1307.8
1306.1
1304.4
1302.7
1301
1299.4
1297.8
1296.2
1294.6
1293.1
1291.6
1290.1
1288.6
1287.2
1285.8
1284.4
1283.1
1281.8
1280.5
1279.2
1277.9
1276.8
1275.7
1274.7
1273.7
1272.9
1272.1
1271.3
1270.7
1270
1269.5
1269
1268.5
1268.1
1267.7
1267.4
1267.1
1266.9
1266.7
1266.6
1266.5
1266.4
1266.4
1266.4
1266.5
1266.6
1266.8
1267
1267.2
1267.5
1267.8
1268.1
1268.5
1268.9
1269.4
1269.8
1270.3
1270.9
1271.5
1272.1
1272.7
1273.3
1274
1274.7
1275.5
1276.2
1277
1277.8
1278.6
1279.4
1280.3
1281.1
1282
1282.9
1283.8
1284.8
1285.7
1286.7
1287.7
1288.6
1289.6
1290.7
1291.7
1292.7
1293.7
1294.8
1295.9
1296.9
1298
1299.1
1300.2
1301.3
1302.4
1303.5
1304.7
1305.8
1306.9
1308.1
1309.2
1310.4
1311.6
1312.8
1313.9
1315.1
1316.3
1317.5
1318.7
1319.9
1321.1
1322.4
1323.6
1324.8
1326
1327.3
1328.5
1329.8
1331
1332.3
1333.5
1334.8
1336.1
1337.4
1338.6
1339.9
1341.2
1342.5
1343.8
1345.1
1346.4
1347.7
1349
1350.3
1351.6
1352.9
1354.2
1355.6
1356.9
1358.2
1359.6
1360.9
1362.2
1363.6
1364.9
1366.3
1367.6
1368.9
1370.3
1371.7
1373
1374.4
1375.7
1377.1
1378.5
1379.8
1381.2
1382.6
1384
1385.3
1386.7
1388.1
1389.5
1390.9
1392.3
1393.6
1395
1396.4
1397.8
1399.2
1400.6
1402
1403.4
1404.8
1406.2
1407.6
1409
1410.4
1411.8
1413.3
1414.7
1416.1
1417.5
1418.9
1420.3
1421.8
1423.2
1424.6
1426.1
1427.5
1428.9
1430.4
1431.8
1433.3
1434.7
1436.2
1437.7
1439.1
1440.6
1442.1
1443.6
1445.1
1446.6
1448.2
1449.7
1451.3
1452.8
1454.4
1456
1457.6
1459.2
1460.8
1462.3
1463.9
1465.5
1467
1468.5
1470
1471.3
1472.7
1473.9
1475.1
1476.1
1477
1477.8
1478.5
1479
1479.4
1479.6
1479.7
1334.9
1334.8
1334.7
1334.3
1333.9
1333.2
1332.4
1331.5
1330.4
1329.2
1327.9
1326.5
1325
1323.4
1321.8
1320.1
1318.4
1316.7
1314.9
1313.1
1311.3
1309.6
1307.8
1306
1304.3
1302.6
1300.8
1299.2
1297.5
1295.8
1294.2
1292.6
1291.1
1289.6
1288
1286.6
1285.1
1283.7
1282.3
1280.9
1279.6
1278.2
1276.9
1275.6
1274.5
1273.4
1272.4
1271.4
1270.5
1269.7
1269
1268.3
1267.7
1267.1
1266.6
1266.1
1265.7
1265.3
1264.9
1264.7
1264.4
1264.2
1264.1
1263.9
1263.9
1263.9
1263.9
1263.9
1264
1264.2
1264.4
1264.6
1264.9
1265.2
1265.5
1265.9
1266.3
1266.7
1267.2
1267.7
1268.3
1268.9
1269.5
1270.1
1270.8
1271.4
1272.1
1272.9
1273.6
1274.4
1275.2
1276
1276.9
1277.7
1278.6
1279.5
1280.4
1281.3
1282.3
1283.2
1284.2
1285.2
1286.1
1287.1
1288.2
1289.2
1290.2
1291.3
1292.3
1293.4
1294.5
1295.6
1296.7
1297.8
1298.9
1300
1301.1
1302.3
1303.4
1304.5
1305.7
1306.9
1308
1309.2
1310.4
1311.6
1312.8
1314
1315.2
1316.4
1317.6
1318.8
1320
1321.3
1322.5
1323.8
1325
1326.2
1327.5
1328.8
1330
1331.3
1332.6
1333.8
1335.1
1336.4
1337.7
1339
1340.3
1341.6
1342.9
1344.2
1345.5
1346.8
1348.1
1349.5
1350.8
1352.1
1353.4
1354.8
1356.1
1357.4
1358.8
1360.1
1361.5
1362.8
1364.2
1365.5
1366.9
1368.2
1369.6
1371
1372.3
1373.7
1375.1
1376.4
1377.8
1379.2
1380.6
1382
1383.3
1384.7
1386.1
1387.5
1388.9
1390.3
1391.7
1393.1
1394.5
1395.9
1397.3
1398.7
1400.1
1401.5
1402.9
1404.3
1405.7
1407.1
1408.6
1410
1411.4
1412.8
1414.2
1415.7
1417.1
1418.5
1419.9
1421.4
1422.8
1424.2
1425.7
1427.1
1428.6
1430
1431.5
1432.9
1434.4
1435.9
1437.4
1438.8
1440.3
1441.8
1443.4
1444.9
1446.4
1447.9
1449.5
1451.1
1452.6
1454.2
1455.8
1457.4
1459
1460.6
1462.1
1463.7
1465.2
1466.7
1468.2
1469.6
1470.9
1472.1
1473.3
1474.3
1475.2
1476
1476.7
1477.2
1477.6
1477.8
1477.9
1333.6
1333.5
1333.3
1333
1332.5
1331.8
1331
1330.1
1329
1327.8
1326.4
1325
1323.5
1321.9
1320.3
1318.6
1316.8
1315.1
1313.3
1311.5
1309.7
1307.9
1306.1
1304.3
1302.5
1300.8
1299
1297.3
1295.6
1293.9
1292.3
1290.7
1289.1
1287.5
1286
1284.5
1283
1281.6
1280.1
1278.7
1277.4
1276
1274.6
1273.4
1272.2
1271.1
1270.1
1269.1
1268.2
1267.4
1266.6
1265.9
1265.3
1264.7
1264.1
1263.7
1263.2
1262.8
1262.5
1262.2
1261.9
1261.7
1261.5
1261.4
1261.3
1261.3
1261.3
1261.3
1261.4
1261.6
1261.7
1262
1262.2
1262.5
1262.9
1263.2
1263.7
1264.1
1264.6
1265.1
1265.6
1266.2
1266.8
1267.5
1268.1
1268.8
1269.5
1270.3
1271
1271.8
1272.6
1273.4
1274.3
1275.1
1276
1276.9
1277.8
1278.8
1279.7
1280.7
1281.6
1282.6
1283.6
1284.6
1285.7
1286.7
1287.7
1288.8
1289.8
1290.9
1292
1293.1
1294.2
1295.3
1296.4
1297.5
1298.7
1299.8
1301
1302.1
1303.3
1304.5
1305.6
1306.8
1308
1309.2
1310.4
1311.6
1312.8
1314
1315.2
1316.5
1317.7
1318.9
1320.2
1321.4
1322.7
1323.9
1325.2
1326.5
1327.7
1329
1330.3
1331.6
1332.9
1334.1
1335.4
1336.7
1338
1339.4
1340.7
1342
1343.3
1344.6
1345.9
1347.3
1348.6
1349.9
1351.3
1352.6
1353.9
1355.3
1356.6
1358
1359.3
1360.7
1362
1363.4
1364.8
1366.1
1367.5
1368.9
1370.3
1371.6
1373
1374.4
1375.8
1377.2
1378.5
1379.9
1381.3
1382.7
1384.1
1385.5
1386.9
1388.3
1389.7
1391.1
1392.5
1393.9
1395.3
1396.7
1398.1
1399.6
1401
1402.4
1403.8
1405.2
1406.6
1408.1
1409.5
1410.9
1412.3
1413.8
1415.2
1416.6
1418.1
1419.5
1420.9
1422.4
1423.8
1425.3
1426.7
1428.2
1429.7
1431.1
1432.6
1434.1
1435.6
1437
1438.5
1440
1441.6
1443.1
1444.6
1446.2
1447.7
1449.3
1450.8
1452.4
1454
1455.6
1457.2
1458.8
1460.3
1461.9
1463.4
1464.9
1466.4
1467.7
1469.1
1470.3
1471.4
1472.5
1473.4
1474.2
1474.8
1475.4
1475.7
1476
1476
1332.2
1332.2
1332
1331.7
1331.2
1330.5
1329.7
1328.7
1327.6
1326.4
1325
1323.6
1322
1320.4
1318.8
1317
1315.3
1313.5
1311.7
1309.8
1308
1306.2
1304.4
1302.5
1300.7
1298.9
1297.2
1295.4
1293.7
1292
1290.4
1288.7
1287.1
1285.5
1284
1282.4
1280.9
1279.4
1278
1276.6
1275.1
1273.7
1272.4
1271.1
1269.9
1268.8
1267.7
1266.8
1265.9
1265
1264.3
1263.5
1262.9
1262.3
1261.7
1261.2
1260.7
1260.3
1259.9
1259.6
1259.4
1259.1
1258.9
1258.8
1258.7
1258.7
1258.7
1258.7
1258.8
1258.9
1259.1
1259.3
1259.6
1259.9
1260.2
1260.6
1261
1261.4
1261.9
1262.4
1263
1263.6
1264.2
1264.8
1265.5
1266.2
1266.9
1267.6
1268.4
1269.2
1270
1270.8
1271.7
1272.5
1273.4
1274.3
1275.3
1276.2
1277.1
1278.1
1279.1
1280.1
1281.1
1282.1
1283.1
1284.2
1285.2
1286.3
1287.3
1288.4
1289.5
1290.6
1291.7
1292.8
1293.9
1295.1
1296.2
1297.4
1298.5
1299.7
1300.8
1302
1303.2
1304.4
1305.6
1306.8
1308
1309.2
1310.4
1311.6
1312.9
1314.1
1315.3
1316.6
1317.8
1319.1
1320.3
1321.6
1322.9
1324.1
1325.4
1326.7
1328
1329.3
1330.6
1331.9
1333.2
1334.5
1335.8
1337.1
1338.4
1339.7
1341
1342.4
1343.7
1345
1346.4
1347.7
1349.1
1350.4
1351.7
1353.1
1354.5
1355.8
1357.2
1358.5
1359.9
1361.3
1362.6
1364
1365.4
1366.8
1368.1
1369.5
1370.9
1372.3
1373.7
1375.1
1376.5
1377.9
1379.3
1380.7
1382.1
1383.5
1384.9
1386.3
1387.7
1389.1
1390.5
1391.9
1393.3
1394.7
1396.2
1397.6
1399
1400.4
1401.8
1403.3
1404.7
1406.1
1407.6
1409
1410.4
1411.9
1413.3
1414.7
1416.2
1417.6
1419.1
1420.5
1422
1423.4
1424.9
1426.3
1427.8
1429.3
1430.8
1432.2
1433.7
1435.2
1436.7
1438.2
1439.7
1441.3
1442.8
1444.4
1445.9
1447.5
1449
1450.6
1452.2
1453.8
1455.4
1457
1458.5
1460.1
1461.6
1463.1
1464.5
1465.9
1467.2
1468.5
1469.6
1470.6
1471.6
1472.3
1473
1473.5
1473.9
1474.1
1474.2
1330.9
1330.9
1330.7
1330.4
1329.8
1329.2
1328.3
1327.4
1326.2
1325
1323.6
1322.1
1320.6
1319
1317.3
1315.5
1313.7
1311.9
1310.1
1308.2
1306.4
1304.5
1302.6
1300.8
1299
1297.2
1295.4
1293.6
1291.9
1290.1
1288.4
1286.8
1285.1
1283.5
1281.9
1280.4
1278.8
1277.3
1275.8
1274.4
1272.9
1271.5
1270.1
1268.8
1267.6
1266.5
1265.4
1264.4
1263.5
1262.7
1261.9
1261.1
1260.5
1259.8
1259.2
1258.7
1258.2
1257.8
1257.4
1257.1
1256.8
1256.5
1256.3
1256.2
1256.1
1256
1256
1256.1
1256.1
1256.3
1256.4
1256.6
1256.9
1257.2
1257.5
1257.9
1258.3
1258.8
1259.2
1259.8
1260.3
1260.9
1261.5
1262.2
1262.8
1263.5
1264.2
1265
1265.8
1266.6
1267.4
1268.2
1269
1269.9
1270.8
1271.7
1272.6
1273.6
1274.5
1275.5
1276.5
1277.5
1278.5
1279.5
1280.6
1281.6
1282.7
1283.7
1284.8
1285.9
1287
1288.1
1289.2
1290.3
1291.4
1292.6
1293.7
1294.9
1296
1297.2
1298.4
1299.6
1300.7
1301.9
1303.1
1304.3
1305.6
1306.8
1308
1309.2
1310.5
1311.7
1312.9
1314.2
1315.4
1316.7
1318
1319.2
1320.5
1321.8
1323.1
1324.4
1325.7
1326.9
1328.2
1329.5
1330.9
1332.2
1333.5
1334.8
1336.1
1337.4
1338.8
1340.1
1341.4
1342.8
1344.1
1345.5
1346.8
1348.2
1349.5
1350.9
1352.2
1353.6
1355
1356.3
1357.7
1359.1
1360.5
1361.8
1363.2
1364.6
1366
1367.4
1368.8
1370.2
1371.6
1373
1374.4
1375.8
1377.2
1378.6
1380
1381.4
1382.8
1384.2
1385.6
1387
1388.5
1389.9
1391.3
1392.7
1394.2
1395.6
1397
1398.4
1399.9
1401.3
1402.7
1404.2
1405.6
1407
1408.5
1409.9
1411.4
1412.8
1414.3
1415.7
1417.2
1418.6
1420.1
1421.5
1423
1424.5
1425.9
1427.4
1428.9
1430.4
1431.9
1433.4
1434.9
1436.4
1437.9
1439.4
1441
1442.5
1444.1
1445.6
1447.2
1448.8
1450.4
1452
1453.5
1455.1
1456.7
1458.2
1459.8
1461.2
1462.7
1464.1
1465.4
1466.6
1467.7
1468.8
1469.7
1470.5
1471.1
1471.7
1472
1472.3
1472.3
1329.6
1329.6
1329.4
1329.1
1328.5
1327.9
1327
1326
1324.9
1323.6
1322.2
1320.7
1319.2
1317.5
1315.8
1314
1312.2
1310.3
1308.5
1306.6
1304.7
1302.8
1300.9
1299.1
1297.2
1295.4
1293.6
1291.8
1290
1288.2
1286.5
1284.8
1283.2
1281.5
1279.9
1278.3
1276.7
1275.2
1273.7
1272.2
1270.7
1269.2
1267.8
1266.5
1265.3
1264.2
1263.1
1262.1
1261.2
1260.3
1259.5
1258.7
1258
1257.4
1256.8
1256.2
1255.7
1255.3
1254.9
1254.5
1254.2
1253.9
1253.7
1253.6
1253.5
1253.4
1253.4
1253.4
1253.5
1253.6
1253.7
1253.9
1254.2
1254.5
1254.8
1255.2
1255.6
1256.1
1256.5
1257.1
1257.6
1258.2
1258.8
1259.5
1260.1
1260.8
1261.6
1262.3
1263.1
1263.9
1264.7
1265.5
1266.4
1267.3
1268.2
1269.1
1270
1271
1271.9
1272.9
1273.9
1274.9
1275.9
1276.9
1278
1279
1280.1
1281.2
1282.2
1283.3
1284.4
1285.5
1286.7
1287.8
1288.9
1290.1
1291.2
1292.4
1293.5
1294.7
1295.9
1297.1
1298.3
1299.5
1300.7
1301.9
1303.1
1304.3
1305.5
1306.8
1308
1309.3
1310.5
1311.8
1313
1314.3
1315.6
1316.8
1318.1
1319.4
1320.7
1322
1323.3
1324.6
1325.9
1327.2
1328.5
1329.8
1331.2
1332.5
1333.8
1335.1
1336.5
1337.8
1339.2
1340.5
1341.8
1343.2
1344.6
1345.9
1347.3
1348.6
1350
1351.4
1352.7
1354.1
1355.5
1356.9
1358.3
1359.7
1361
1362.4
1363.8
1365.2
1366.6
1368
1369.4
1370.8
1372.2
1373.6
1375
1376.5
1377.9
1379.3
1380.7
1382.1
1383.5
1385
1386.4
1387.8
1389.2
1390.7
1392.1
1393.5
1395
1396.4
1397.8
1399.3
1400.7
1402.2
1403.6
1405.1
1406.5
1407.9
1409.4
1410.9
1412.3
1413.8
1415.2
1416.7
1418.1
1419.6
1421.1
1422.6
1424
1425.5
1427
1428.5
1430
1431.5
1433
1434.5
1436
1437.6
1439.1
1440.7
1442.2
1443.8
1445.4
1446.9
1448.5
1450.1
1451.7
1453.3
1454.8
1456.4
1457.9
1459.4
1460.8
1462.2
1463.5
1464.7
1465.9
1466.9
1467.8
1468.6
1469.3
1469.8
1470.1
1470.4
1470.5
1328.4
1328.3
1328.1
1327.8
1327.2
1326.6
1325.7
1324.7
1323.5
1322.2
1320.8
1319.3
1317.7
1316
1314.3
1312.5
1310.7
1308.8
1306.9
1305
1303.1
1301.2
1299.3
1297.4
1295.5
1293.6
1291.8
1289.9
1288.1
1286.4
1284.6
1282.9
1281.2
1279.5
1277.9
1276.2
1274.6
1273.1
1271.5
1270
1268.5
1267
1265.6
1264.3
1263
1261.9
1260.8
1259.8
1258.8
1257.9
1257.1
1256.3
1255.6
1254.9
1254.3
1253.7
1253.2
1252.7
1252.3
1251.9
1251.6
1251.3
1251.1
1250.9
1250.8
1250.7
1250.7
1250.7
1250.8
1250.9
1251
1251.2
1251.5
1251.8
1252.1
1252.5
1252.9
1253.3
1253.8
1254.3
1254.9
1255.5
1256.1
1256.8
1257.4
1258.1
1258.9
1259.6
1260.4
1261.2
1262
1262.9
1263.7
1264.6
1265.5
1266.4
1267.4
1268.3
1269.3
1270.3
1271.3
1272.3
1273.3
1274.3
1275.4
1276.4
1277.5
1278.6
1279.6
1280.7
1281.9
1283
1284.1
1285.2
1286.4
1287.5
1288.7
1289.8
1291
1292.2
1293.4
1294.6
1295.8
1297
1298.2
1299.4
1300.6
1301.8
1303.1
1304.3
1305.6
1306.8
1308.1
1309.3
1310.6
1311.9
1313.1
1314.4
1315.7
1317
1318.3
1319.6
1320.9
1322.2
1323.5
1324.8
1326.1
1327.5
1328.8
1330.1
1331.5
1332.8
1334.1
1335.5
1336.8
1338.2
1339.5
1340.9
1342.3
1343.6
1345
1346.4
1347.7
1349.1
1350.5
1351.9
1353.3
1354.6
1356
1357.4
1358.8
1360.2
1361.6
1363
1364.4
1365.8
1367.2
1368.6
1370.1
1371.5
1372.9
1374.3
1375.7
1377.2
1378.6
1380
1381.4
1382.9
1384.3
1385.7
1387.2
1388.6
1390
1391.5
1392.9
1394.4
1395.8
1397.2
1398.7
1400.1
1401.6
1403
1404.5
1405.9
1407.4
1408.9
1410.3
1411.8
1413.3
1414.7
1416.2
1417.7
1419.1
1420.6
1422.1
1423.6
1425.1
1426.6
1428.1
1429.6
1431.1
1432.6
1434.1
1435.7
1437.2
1438.8
1440.3
1441.9
1443.5
1445.1
1446.6
1448.2
1449.8
1451.4
1452.9
1454.5
1456
1457.5
1458.9
1460.3
1461.6
1462.8
1464
1465
1465.9
1466.7
1467.4
1467.9
1468.2
1468.5
1468.5
1327.1
1327
1326.9
1326.5
1326
1325.3
1324.4
1323.4
1322.2
1320.9
1319.5
1317.9
1316.3
1314.6
1312.8
1311
1309.1
1307.3
1305.3
1303.4
1301.5
1299.5
1297.6
1295.7
1293.8
1291.9
1290
1288.1
1286.3
1284.5
1282.7
1280.9
1279.2
1277.5
1275.8
1274.2
1272.6
1270.9
1269.4
1267.8
1266.2
1264.7
1263.3
1262
1260.7
1259.5
1258.4
1257.4
1256.4
1255.5
1254.7
1253.9
1253.1
1252.4
1251.8
1251.2
1250.7
1250.2
1249.7
1249.3
1249
1248.7
1248.5
1248.3
1248.1
1248
1248
1248
1248
1248.1
1248.3
1248.5
1248.7
1249
1249.4
1249.7
1250.1
1250.6
1251.1
1251.6
1252.2
1252.7
1253.4
1254
1254.7
1255.4
1256.1
1256.9
1257.7
1258.5
1259.3
1260.2
1261
1261.9
1262.8
1263.8
1264.7
1265.7
1266.6
1267.6
1268.6
1269.6
1270.6
1271.7
1272.7
1273.8
1274.9
1275.9
1277
1278.1
1279.3
1280.4
1281.5
1282.6
1283.8
1284.9
1286.1
1287.3
1288.5
1289.6
1290.8
1292
1293.2
1294.4
1295.7
1296.9
1298.1
1299.3
1300.6
1301.8
1303.1
1304.3
1305.6
1306.9
1308.1
1309.4
1310.7
1312
1313.3
1314.6
1315.9
1317.2
1318.5
1319.8
1321.1
1322.4
1323.8
1325.1
1326.4
1327.8
1329.1
1330.4
1331.8
1333.1
1334.5
1335.8
1337.2
1338.6
1339.9
1341.3
1342.7
1344.1
1345.4
1346.8
1348.2
1349.6
1351
1352.4
1353.8
1355.2
1356.6
1358
1359.4
1360.8
1362.2
1363.6
1365
1366.4
1367.9
1369.3
1370.7
1372.1
1373.6
1375
1376.4
1377.8
1379.3
1380.7
1382.2
1383.6
1385
1386.5
1387.9
1389.4
1390.8
1392.3
1393.7
1395.2
1396.6
1398.1
1399.5
1401
1402.5
1403.9
1405.4
1406.8
1408.3
1409.8
1411.2
1412.7
1414.2
1415.7
1417.2
1418.6
1420.1
1421.6
1423.1
1424.6
1426.1
1427.6
1429.2
1430.7
1432.2
1433.8
1435.3
1436.9
1438.4
1440
1441.6
1443.2
1444.7
1446.3
1447.9
1449.5
1451
1452.6
1454.1
1455.6
1457
1458.4
1459.7
1460.9
1462
1463.1
1464
1464.8
1465.4
1465.9
1466.3
1466.5
1466.6
1325.8
1325.8
1325.6
1325.2
1324.7
1324
1323.1
1322
1320.9
1319.6
1318.1
1316.6
1314.9
1313.2
1311.4
1309.5
1307.6
1305.7
1303.8
1301.8
1299.8
1297.9
1295.9
1294
1292
1290.1
1288.2
1286.3
1284.5
1282.6
1280.8
1279
1277.3
1275.5
1273.8
1272.1
1270.5
1268.8
1267.2
1265.6
1264
1262.5
1261
1259.7
1258.4
1257.2
1256.1
1255
1254
1253.1
1252.2
1251.4
1250.7
1249.9
1249.3
1248.7
1248.1
1247.6
1247.1
1246.7
1246.3
1246
1245.8
1245.6
1245.4
1245.3
1245.3
1245.3
1245.3
1245.4
1245.5
1245.7
1246
1246.3
1246.6
1247
1247.4
1247.8
1248.3
1248.8
1249.4
1250
1250.6
1251.3
1251.9
1252.7
1253.4
1254.2
1255
1255.8
1256.6
1257.5
1258.3
1259.2
1260.1
1261.1
1262
1263
1263.9
1264.9
1265.9
1267
1268
1269
1270.1
1271.2
1272.2
1273.3
1274.4
1275.5
1276.6
1277.8
1278.9
1280
1281.2
1282.4
1283.5
1284.7
1285.9
1287.1
1288.3
1289.5
1290.7
1291.9
1293.1
1294.3
1295.6
1296.8
1298.1
1299.3
1300.6
1301.8
1303.1
1304.4
1305.6
1306.9
1308.2
1309.5
1310.8
1312.1
1313.4
1314.7
1316
1317.4
1318.7
1320
1321.3
1322.7
1324
1325.3
1326.7
1328
1329.4
1330.8
1332.1
1333.5
1334.8
1336.2
1337.6
1339
1340.3
1341.7
1343.1
1344.5
1345.9
1347.3
1348.7
1350.1
1351.5
1352.9
1354.3
1355.7
1357.1
1358.5
1359.9
1361.4
1362.8
1364.2
1365.6
1367.1
1368.5
1369.9
1371.4
1372.8
1374.2
1375.7
1377.1
1378.6
1380
1381.4
1382.9
1384.3
1385.8
1387.2
1388.7
1390.1
1391.6
1393.1
1394.5
1396
1397.5
1398.9
1400.4
1401.8
1403.3
1404.8
1406.3
1407.7
1409.2
1410.7
1412.2
1413.7
1415.1
1416.6
1418.1
1419.6
1421.1
1422.6
1424.2
1425.7
1427.2
1428.7
1430.3
1431.8
1433.4
1434.9
1436.5
1438.1
1439.6
1441.2
1442.8
1444.4
1446
1447.5
1449.1
1450.7
1452.2
1453.6
1455.1
1456.4
1457.7
1459
1460.1
1461.1
1462
1462.8
1463.5
1464
1464.3
1464.6
1464.6
1324.6
1324.5
1324.3
1323.9
1323.4
1322.7
1321.8
1320.7
1319.6
1318.2
1316.8
1315.2
1313.5
1311.8
1309.9
1308.1
1306.2
1304.2
1302.2
1300.2
1298.3
1296.3
1294.3
1292.3
1290.3
1288.4
1286.4
1284.5
1282.6
1280.8
1278.9
1277.1
1275.3
1273.5
1271.8
1270.1
1268.4
1266.7
1265
1263.4
1261.8
1260.2
1258.8
1257.4
1256.1
1254.9
1253.8
1252.7
1251.7
1250.7
1249.8
1249
1248.2
1247.4
1246.7
1246.1
1245.5
1245
1244.5
1244.1
1243.7
1243.4
1243.1
1242.9
1242.7
1242.6
1242.5
1242.5
1242.5
1242.6
1242.8
1243
1243.2
1243.5
1243.8
1244.2
1244.6
1245
1245.5
1246.1
1246.6
1247.2
1247.8
1248.5
1249.2
1249.9
1250.6
1251.4
1252.2
1253
1253.9
1254.7
1255.6
1256.5
1257.4
1258.3
1259.3
1260.3
1261.2
1262.2
1263.2
1264.3
1265.3
1266.4
1267.4
1268.5
1269.6
1270.7
1271.8
1272.9
1274
1275.1
1276.3
1277.4
1278.6
1279.7
1280.9
1282.1
1283.3
1284.5
1285.7
1286.9
1288.1
1289.3
1290.5
1291.8
1293
1294.3
1295.5
1296.8
1298
1299.3
1300.6
1301.8
1303.1
1304.4
1305.7
1307
1308.3
1309.6
1310.9
1312.2
1313.6
1314.9
1316.2
1317.5
1318.9
1320.2
1321.6
1322.9
1324.3
1325.6
1327
1328.3
1329.7
1331.1
1332.5
1333.8
1335.2
1336.6
1338
1339.4
1340.8
1342.2
1343.6
1344.9
1346.4
1347.8
1349.2
1350.6
1352
1353.4
1354.8
1356.2
1357.7
1359.1
1360.5
1361.9
1363.4
1364.8
1366.2
1367.7
1369.1
1370.6
1372
1373.5
1374.9
1376.4
1377.8
1379.3
1380.7
1382.2
1383.6
1385.1
1386.5
1388
1389.5
1390.9
1392.4
1393.9
1395.3
1396.8
1398.3
1399.8
1401.2
1402.7
1404.2
1405.7
1407.2
1408.6
1410.1
1411.6
1413.1
1414.6
1416.1
1417.6
1419.1
1420.6
1422.2
1423.7
1425.2
1426.7
1428.3
1429.8
1431.4
1432.9
1434.5
1436.1
1437.7
1439.3
1440.8
1442.4
1444
1445.6
1447.1
1448.7
1450.2
1451.7
1453.1
1454.5
1455.8
1457
1458.1
1459.1
1460
1460.8
1461.5
1462
1462.4
1462.6
1462.7
1323.3
1323.3
1323.1
1322.7
1322.1
1321.4
1320.5
1319.5
1318.2
1316.9
1315.4
1313.8
1312.1
1310.4
1308.5
1306.6
1304.7
1302.7
1300.7
1298.7
1296.7
1294.6
1292.6
1290.6
1288.6
1286.6
1284.7
1282.7
1280.8
1278.9
1277
1275.2
1273.4
1271.6
1269.8
1268
1266.3
1264.6
1262.9
1261.2
1259.6
1258
1256.5
1255.1
1253.8
1252.6
1251.4
1250.3
1249.3
1248.3
1247.4
1246.5
1245.7
1244.9
1244.2
1243.5
1242.9
1242.4
1241.9
1241.4
1241
1240.7
1240.4
1240.1
1240
1239.8
1239.8
1239.7
1239.8
1239.9
1240
1240.2
1240.4
1240.7
1241
1241.4
1241.8
1242.2
1242.7
1243.3
1243.8
1244.4
1245
1245.7
1246.4
1247.1
1247.9
1248.6
1249.4
1250.3
1251.1
1252
1252.8
1253.7
1254.7
1255.6
1256.6
1257.5
1258.5
1259.5
1260.5
1261.6
1262.6
1263.7
1264.7
1265.8
1266.9
1268
1269.1
1270.2
1271.3
1272.5
1273.6
1274.8
1275.9
1277.1
1278.3
1279.5
1280.7
1281.8
1283.1
1284.3
1285.5
1286.7
1287.9
1289.2
1290.4
1291.7
1292.9
1294.2
1295.5
1296.7
1298
1299.3
1300.6
1301.9
1303.2
1304.5
1305.8
1307.1
1308.4
1309.7
1311.1
1312.4
1313.7
1315.1
1316.4
1317.8
1319.1
1320.5
1321.8
1323.2
1324.5
1325.9
1327.3
1328.7
1330
1331.4
1332.8
1334.2
1335.6
1337
1338.4
1339.8
1341.2
1342.6
1344
1345.4
1346.8
1348.2
1349.7
1351.1
1352.5
1353.9
1355.4
1356.8
1358.2
1359.7
1361.1
1362.5
1364
1365.4
1366.9
1368.3
1369.8
1371.2
1372.7
1374.1
1375.6
1377
1378.5
1380
1381.4
1382.9
1384.4
1385.8
1387.3
1388.8
1390.2
1391.7
1393.2
1394.7
1396.1
1397.6
1399.1
1400.6
1402.1
1403.6
1405.1
1406.6
1408
1409.5
1411
1412.6
1414.1
1415.6
1417.1
1418.6
1420.1
1421.6
1423.2
1424.7
1426.3
1427.8
1429.4
1430.9
1432.5
1434.1
1435.7
1437.3
1438.9
1440.4
1442
1443.6
1445.2
1446.7
1448.2
1449.7
1451.1
1452.5
1453.8
1455
1456.1
1457.1
1458
1458.8
1459.5
1460
1460.4
1460.6
1460.7
1322.1
1322
1321.8
1321.4
1320.9
1320.1
1319.2
1318.2
1316.9
1315.6
1314.1
1312.5
1310.7
1308.9
1307.1
1305.2
1303.2
1301.2
1299.2
1297.1
1295.1
1293
1291
1288.9
1286.9
1284.9
1282.9
1280.9
1279
1277.1
1275.1
1273.3
1271.4
1269.6
1267.8
1266
1264.2
1262.4
1260.7
1259
1257.3
1255.8
1254.3
1252.8
1251.5
1250.2
1249
1247.9
1246.8
1245.8
1244.9
1244
1243.2
1242.4
1241.6
1241
1240.3
1239.7
1239.2
1238.7
1238.3
1238
1237.7
1237.4
1237.2
1237.1
1237
1237
1237
1237.1
1237.2
1237.4
1237.6
1237.9
1238.2
1238.6
1239
1239.4
1239.9
1240.4
1241
1241.6
1242.2
1242.9
1243.6
1244.3
1245.1
1245.8
1246.6
1247.5
1248.3
1249.2
1250.1
1251
1251.9
1252.8
1253.8
1254.8
1255.8
1256.8
1257.8
1258.8
1259.9
1260.9
1262
1263.1
1264.2
1265.3
1266.4
1267.5
1268.7
1269.8
1270.9
1272.1
1273.3
1274.4
1275.6
1276.8
1278
1279.2
1280.4
1281.6
1282.9
1284.1
1285.3
1286.6
1287.8
1289.1
1290.3
1291.6
1292.9
1294.2
1295.4
1296.7
1298
1299.3
1300.6
1301.9
1303.3
1304.6
1305.9
1307.2
1308.6
1309.9
1311.2
1312.6
1313.9
1315.3
1316.6
1318
1319.3
1320.7
1322.1
1323.5
1324.8
1326.2
1327.6
1329
1330.4
1331.8
1333.2
1334.6
1336
1337.4
1338.8
1340.2
1341.6
1343
1344.5
1345.9
1347.3
1348.7
1350.2
1351.6
1353
1354.5
1355.9
1357.3
1358.8
1360.2
1361.7
1363.1
1364.6
1366
1367.5
1369
1370.4
1371.9
1373.3
1374.8
1376.3
1377.7
1379.2
1380.7
1382.2
1383.6
1385.1
1386.6
1388.1
1389.5
1391
1392.5
1394
1395.5
1397
1398.5
1399.9
1401.4
1402.9
1404.4
1405.9
1407.4
1408.9
1410.5
1412
1413.5
1415
1416.5
1418.1
1419.6
1421.1
1422.7
1424.2
1425.8
1427.3
1428.9
1430.5
1432.1
1433.7
1435.3
1436.8
1438.4
1440
1441.6
1443.1
1444.7
1446.2
1447.7
1449.1
1450.5
1451.8
1453
1454.1
1455.1
1456
1456.8
1457.5
1458
1458.3
1458.6
1458.6
1320.8
1320.7
1320.5
1320.2
1319.6
1318.9
1317.9
1316.9
1315.6
1314.2
1312.7
1311.1
1309.4
1307.5
1305.7
1303.7
1301.7
1299.7
1297.6
1295.6
1293.5
1291.4
1289.4
1287.3
1285.2
1283.2
1281.2
1279.2
1277.2
1275.2
1273.3
1271.4
1269.5
1267.6
1265.7
1263.9
1262.1
1260.3
1258.6
1256.8
1255.1
1253.5
1252
1250.6
1249.2
1247.9
1246.7
1245.5
1244.4
1243.4
1242.4
1241.5
1240.6
1239.8
1239.1
1238.4
1237.7
1237.1
1236.6
1236.1
1235.6
1235.2
1234.9
1234.7
1234.4
1234.3
1234.2
1234.2
1234.2
1234.2
1234.4
1234.5
1234.8
1235
1235.4
1235.7
1236.1
1236.6
1237.1
1237.6
1238.2
1238.8
1239.4
1240.1
1240.8
1241.5
1242.3
1243
1243.8
1244.7
1245.5
1246.4
1247.3
1248.2
1249.1
1250.1
1251
1252
1253
1254
1255.1
1256.1
1257.1
1258.2
1259.3
1260.4
1261.5
1262.6
1263.7
1264.8
1265.9
1267.1
1268.2
1269.4
1270.6
1271.8
1272.9
1274.1
1275.3
1276.6
1277.8
1279
1280.2
1281.5
1282.7
1283.9
1285.2
1286.5
1287.7
1289
1290.3
1291.6
1292.9
1294.1
1295.4
1296.7
1298.1
1299.4
1300.7
1302
1303.3
1304.7
1306
1307.4
1308.7
1310
1311.4
1312.8
1314.1
1315.5
1316.8
1318.2
1319.6
1321
1322.4
1323.8
1325.1
1326.5
1327.9
1329.3
1330.7
1332.1
1333.6
1335
1336.4
1337.8
1339.2
1340.6
1342.1
1343.5
1344.9
1346.4
1347.8
1349.2
1350.7
1352.1
1353.6
1355
1356.5
1357.9
1359.4
1360.8
1362.3
1363.7
1365.2
1366.7
1368.1
1369.6
1371.1
1372.5
1374
1375.5
1377
1378.4
1379.9
1381.4
1382.9
1384.4
1385.9
1387.3
1388.8
1390.3
1391.8
1393.3
1394.8
1396.3
1397.8
1399.3
1400.8
1402.3
1403.8
1405.3
1406.8
1408.3
1409.9
1411.4
1412.9
1414.4
1416
1417.5
1419.1
1420.6
1422.2
1423.7
1425.3
1426.9
1428.4
1430
1431.6
1433.2
1434.8
1436.4
1438
1439.6
1441.1
1442.7
1444.2
1445.6
1447.1
1448.4
1449.7
1450.9
1452.1
1453.1
1454
1454.8
1455.4
1455.9
1456.3
1456.5
1456.6
1319.5
1319.5
1319.3
1318.9
1318.3
1317.6
1316.6
1315.6
1314.3
1312.9
1311.4
1309.7
1308
1306.1
1304.2
1302.3
1300.2
1298.2
1296.1
1294
1291.9
1289.8
1287.7
1285.6
1283.5
1281.5
1279.4
1277.4
1275.4
1273.4
1271.4
1269.5
1267.5
1265.6
1263.7
1261.9
1260
1258.2
1256.4
1254.6
1252.9
1251.3
1249.7
1248.3
1246.9
1245.6
1244.3
1243.1
1242
1241
1239.9
1239
1238.1
1237.3
1236.5
1235.7
1235.1
1234.4
1233.9
1233.4
1232.9
1232.5
1232.2
1231.9
1231.7
1231.5
1231.4
1231.3
1231.3
1231.4
1231.5
1231.7
1231.9
1232.2
1232.5
1232.9
1233.3
1233.7
1234.2
1234.7
1235.3
1235.9
1236.6
1237.2
1237.9
1238.7
1239.4
1240.2
1241
1241.8
1242.7
1243.6
1244.5
1245.4
1246.3
1247.3
1248.3
1249.2
1250.2
1251.3
1252.3
1253.3
1254.4
1255.5
1256.5
1257.6
1258.7
1259.8
1261
1262.1
1263.2
1264.4
1265.5
1266.7
1267.9
1269.1
1270.3
1271.5
1272.7
1273.9
1275.1
1276.3
1277.6
1278.8
1280
1281.3
1282.6
1283.8
1285.1
1286.4
1287.7
1288.9
1290.2
1291.5
1292.8
1294.1
1295.5
1296.8
1298.1
1299.4
1300.8
1302.1
1303.4
1304.8
1306.1
1307.5
1308.9
1310.2
1311.6
1313
1314.3
1315.7
1317.1
1318.5
1319.9
1321.3
1322.7
1324.1
1325.5
1326.9
1328.3
1329.7
1331.1
1332.5
1333.9
1335.4
1336.8
1338.2
1339.7
1341.1
1342.5
1344
1345.4
1346.8
1348.3
1349.7
1351.2
1352.6
1354.1
1355.6
1357
1358.5
1359.9
1361.4
1362.9
1364.4
1365.8
1367.3
1368.8
1370.2
1371.7
1373.2
1374.7
1376.2
1377.7
1379.1
1380.6
1382.1
1383.6
1385.1
1386.6
1388.1
1389.6
1391.1
1392.6
1394.1
1395.6
1397.1
1398.6
1400.1
1401.7
1403.2
1404.7
1406.2
1407.7
1409.3
1410.8
1412.3
1413.9
1415.4
1417
1418.5
1420.1
1421.6
1423.2
1424.8
1426.4
1428
1429.5
1431.1
1432.7
1434.3
1435.9
1437.5
1439.1
1440.6
1442.1
1443.6
1445
1446.4
1447.7
1448.9
1450
1451
1451.9
1452.7
1453.3
1453.8
1454.2
1454.4
1454.5
1318.3
1318.2
1318
1317.6
1317
1316.3
1315.3
1314.2
1313
1311.6
1310
1308.3
1306.6
1304.7
1302.8
1300.8
1298.8
1296.7
1294.6
1292.5
1290.4
1288.2
1286.1
1284
1281.9
1279.8
1277.7
1275.6
1273.6
1271.5
1269.5
1267.5
1265.6
1263.6
1261.7
1259.8
1257.9
1256.1
1254.2
1252.4
1250.7
1249
1247.5
1246
1244.6
1243.2
1241.9
1240.7
1239.6
1238.5
1237.5
1236.5
1235.6
1234.7
1233.9
1233.1
1232.4
1231.8
1231.2
1230.6
1230.2
1229.7
1229.4
1229.1
1228.8
1228.7
1228.6
1228.5
1228.5
1228.5
1228.7
1228.8
1229
1229.3
1229.6
1230
1230.4
1230.8
1231.3
1231.9
1232.5
1233.1
1233.7
1234.4
1235.1
1235.8
1236.6
1237.4
1238.2
1239
1239.9
1240.8
1241.7
1242.6
1243.5
1244.5
1245.4
1246.4
1247.4
1248.5
1249.5
1250.5
1251.6
1252.7
1253.8
1254.9
1256
1257.1
1258.2
1259.3
1260.5
1261.6
1262.8
1264
1265.2
1266.3
1267.5
1268.7
1270
1271.2
1272.4
1273.6
1274.9
1276.1
1277.4
1278.6
1279.9
1281.2
1282.4
1283.7
1285
1286.3
1287.6
1288.9
1290.2
1291.5
1292.8
1294.2
1295.5
1296.8
1298.2
1299.5
1300.9
1302.2
1303.6
1304.9
1306.3
1307.7
1309
1310.4
1311.8
1313.2
1314.6
1316
1317.4
1318.8
1320.2
1321.6
1323
1324.4
1325.8
1327.2
1328.6
1330.1
1331.5
1332.9
1334.3
1335.8
1337.2
1338.7
1340.1
1341.5
1343
1344.4
1345.9
1347.3
1348.8
1350.3
1351.7
1353.2
1354.7
1356.1
1357.6
1359.1
1360.5
1362
1363.5
1365
1366.5
1367.9
1369.4
1370.9
1372.4
1373.9
1375.4
1376.9
1378.4
1379.9
1381.4
1382.9
1384.4
1385.9
1387.4
1388.9
1390.4
1391.9
1393.4
1394.9
1396.4
1397.9
1399.5
1401
1402.5
1404
1405.6
1407.1
1408.6
1410.2
1411.7
1413.3
1414.8
1416.4
1418
1419.5
1421.1
1422.7
1424.3
1425.9
1427.5
1429
1430.6
1432.2
1433.8
1435.4
1437
1438.5
1440
1441.5
1442.9
1444.3
1445.6
1446.8
1447.9
1448.9
1449.8
1450.6
1451.3
1451.8
1452.1
1452.4
1452.4
1317
1316.9
1316.7
1316.3
1315.7
1315
1314
1312.9
1311.6
1310.2
1308.6
1307
1305.2
1303.3
1301.4
1299.3
1297.3
1295.2
1293.1
1290.9
1288.8
1286.6
1284.5
1282.3
1280.2
1278
1275.9
1273.8
1271.8
1269.7
1267.7
1265.6
1263.6
1261.7
1259.7
1257.8
1255.9
1254
1252.1
1250.2
1248.5
1246.8
1245.2
1243.7
1242.2
1240.9
1239.6
1238.3
1237.1
1236
1235
1234
1233
1232.1
1231.3
1230.5
1229.7
1229.1
1228.5
1227.9
1227.4
1227
1226.6
1226.3
1226
1225.8
1225.7
1225.6
1225.6
1225.7
1225.8
1225.9
1226.2
1226.4
1226.7
1227.1
1227.5
1228
1228.5
1229
1229.6
1230.2
1230.8
1231.5
1232.2
1232.9
1233.7
1234.5
1235.3
1236.2
1237
1237.9
1238.8
1239.7
1240.7
1241.6
1242.6
1243.6
1244.6
1245.7
1246.7
1247.7
1248.8
1249.9
1251
1252.1
1253.2
1254.3
1255.4
1256.6
1257.7
1258.9
1260.1
1261.2
1262.4
1263.6
1264.8
1266
1267.2
1268.5
1269.7
1270.9
1272.2
1273.4
1274.7
1275.9
1277.2
1278.5
1279.8
1281.1
1282.3
1283.6
1284.9
1286.3
1287.6
1288.9
1290.2
1291.5
1292.9
1294.2
1295.6
1296.9
1298.3
1299.6
1301
1302.4
1303.7
1305.1
1306.5
1307.9
1309.2
1310.6
1312
1313.4
1314.8
1316.2
1317.6
1319
1320.5
1321.9
1323.3
1324.7
1326.1
1327.6
1329
1330.4
1331.9
1333.3
1334.8
1336.2
1337.7
1339.1
1340.6
1342
1343.5
1344.9
1346.4
1347.9
1349.3
1350.8
1352.3
1353.7
1355.2
1356.7
1358.2
1359.7
1361.1
1362.6
1364.1
1365.6
1367.1
1368.6
1370.1
1371.6
1373.1
1374.6
1376.1
1377.6
1379.1
1380.6
1382.1
1383.6
1385.1
1386.6
1388.1
1389.7
1391.2
1392.7
1394.2
1395.7
1397.3
1398.8
1400.3
1401.9
1403.4
1404.9
1406.5
1408
1409.6
1411.1
1412.7
1414.2
1415.8
1417.4
1419
1420.6
1422.1
1423.7
1425.3
1426.9
1428.5
1430.1
1431.7
1433.3
1434.9
1436.4
1437.9
1439.4
1440.8
1442.2
1443.5
1444.7
1445.8
1446.8
1447.7
1448.5
1449.2
1449.7
1450
1450.3
1450.3
1315.7
1315.6
1315.4
1315
1314.4
1313.6
1312.7
1311.5
1310.3
1308.8
1307.2
1305.6
1303.8
1301.9
1299.9
1297.9
1295.8
1293.7
1291.5
1289.4
1287.2
1285
1282.8
1280.7
1278.5
1276.3
1274.2
1272.1
1269.9
1267.9
1265.8
1263.7
1261.7
1259.7
1257.7
1255.7
1253.8
1251.8
1249.9
1248
1246.2
1244.5
1242.9
1241.4
1239.9
1238.5
1237.2
1235.9
1234.7
1233.5
1232.5
1231.4
1230.4
1229.5
1228.6
1227.8
1227.1
1226.4
1225.7
1225.2
1224.6
1224.2
1223.8
1223.5
1223.2
1223
1222.9
1222.8
1222.8
1222.8
1222.9
1223
1223.3
1223.5
1223.8
1224.2
1224.6
1225.1
1225.6
1226.1
1226.7
1227.3
1227.9
1228.6
1229.3
1230.1
1230.8
1231.6
1232.4
1233.3
1234.2
1235
1236
1236.9
1237.8
1238.8
1239.8
1240.8
1241.8
1242.8
1243.9
1244.9
1246
1247.1
1248.2
1249.3
1250.4
1251.5
1252.7
1253.8
1254.9
1256.1
1257.3
1258.5
1259.7
1260.9
1262.1
1263.3
1264.5
1265.7
1267
1268.2
1269.4
1270.7
1272
1273.2
1274.5
1275.8
1277.1
1278.4
1279.7
1281
1282.3
1283.6
1284.9
1286.2
1287.6
1288.9
1290.2
1291.6
1292.9
1294.3
1295.6
1297
1298.4
1299.7
1301.1
1302.5
1303.9
1305.3
1306.7
1308.1
1309.5
1310.9
1312.3
1313.7
1315.1
1316.5
1317.9
1319.3
1320.8
1322.2
1323.6
1325.1
1326.5
1327.9
1329.4
1330.8
1332.3
1333.7
1335.2
1336.7
1338.1
1339.6
1341
1342.5
1344
1345.4
1346.9
1348.4
1349.9
1351.4
1352.8
1354.3
1355.8
1357.3
1358.8
1360.3
1361.8
1363.3
1364.8
1366.3
1367.8
1369.3
1370.8
1372.3
1373.8
1375.3
1376.8
1378.3
1379.8
1381.3
1382.8
1384.4
1385.9
1387.4
1388.9
1390.5
1392
1393.5
1395
1396.6
1398.1
1399.7
1401.2
1402.7
1404.3
1405.8
1407.4
1408.9
1410.5
1412.1
1413.7
1415.2
1416.8
1418.4
1420
1421.6
1423.2
1424.8
1426.4
1428
1429.6
1431.2
1432.8
1434.3
1435.8
1437.3
1438.7
1440.1
1441.4
1442.6
1443.7
1444.7
1445.6
1446.4
1447
1447.5
1447.9
1448.1
1448.2
1314.3
1314.3
1314.1
1313.7
1313.1
1312.3
1311.3
1310.2
1308.9
1307.4
1305.8
1304.1
1302.3
1300.4
1298.4
1296.4
1294.3
1292.1
1290
1287.8
1285.6
1283.4
1281.2
1279
1276.8
1274.6
1272.4
1270.3
1268.1
1266
1263.9
1261.8
1259.8
1257.7
1255.7
1253.7
1251.7
1249.7
1247.7
1245.8
1244
1242.3
1240.6
1239.1
1237.6
1236.1
1234.8
1233.5
1232.2
1231.1
1229.9
1228.9
1227.9
1226.9
1226
1225.2
1224.4
1223.7
1223
1222.4
1221.9
1221.4
1221
1220.6
1220.3
1220.1
1220
1219.9
1219.9
1219.9
1220
1220.1
1220.3
1220.6
1220.9
1221.3
1221.7
1222.1
1222.6
1223.2
1223.8
1224.4
1225
1225.7
1226.4
1227.2
1227.9
1228.7
1229.6
1230.4
1231.3
1232.2
1233.1
1234
1235
1235.9
1236.9
1237.9
1239
1240
1241
1242.1
1243.2
1244.3
1245.4
1246.5
1247.6
1248.7
1249.8
1251
1252.2
1253.3
1254.5
1255.7
1256.9
1258.1
1259.3
1260.5
1261.7
1263
1264.2
1265.5
1266.7
1268
1269.2
1270.5
1271.8
1273.1
1274.4
1275.7
1277
1278.3
1279.6
1280.9
1282.2
1283.6
1284.9
1286.2
1287.6
1288.9
1290.3
1291.6
1293
1294.4
1295.7
1297.1
1298.5
1299.9
1301.3
1302.7
1304.1
1305.5
1306.9
1308.3
1309.7
1311.1
1312.5
1313.9
1315.4
1316.8
1318.2
1319.7
1321.1
1322.6
1324
1325.4
1326.9
1328.3
1329.8
1331.3
1332.7
1334.2
1335.6
1337.1
1338.6
1340.1
1341.5
1343
1344.5
1346
1347.5
1348.9
1350.4
1351.9
1353.4
1354.9
1356.4
1357.9
1359.4
1360.9
1362.4
1363.9
1365.4
1366.9
1368.4
1369.9
1371.5
1373
1374.5
1376
1377.5
1379
1380.6
1382.1
1383.6
1385.1
1386.7
1388.2
1389.7
1391.3
1392.8
1394.3
1395.9
1397.4
1399
1400.5
1402.1
1403.6
1405.2
1406.8
1408.3
1409.9
1411.5
1413.1
1414.7
1416.3
1417.8
1419.5
1421.1
1422.7
1424.3
1425.9
1427.5
1429
1430.6
1432.2
1433.7
1435.1
1436.6
1437.9
1439.2
1440.4
1441.6
1442.6
1443.5
1444.3
1444.9
1445.4
1445.8
1446
1446.1
1312.9
1312.9
1312.7
1312.3
1311.7
1310.9
1309.9
1308.7
1307.4
1306
1304.4
1302.7
1300.8
1298.9
1296.9
1294.8
1292.7
1290.6
1288.4
1286.2
1284
1281.7
1279.5
1277.3
1275.1
1272.9
1270.7
1268.5
1266.3
1264.2
1262
1259.9
1257.8
1255.7
1253.7
1251.6
1249.6
1247.6
1245.6
1243.6
1241.8
1240
1238.4
1236.8
1235.2
1233.8
1232.4
1231
1229.8
1228.6
1227.4
1226.3
1225.3
1224.3
1223.4
1222.5
1221.7
1220.9
1220.2
1219.6
1219.1
1218.6
1218.1
1217.8
1217.5
1217.3
1217.1
1217
1217
1217
1217.1
1217.2
1217.4
1217.7
1218
1218.3
1218.8
1219.2
1219.7
1220.2
1220.8
1221.4
1222.1
1222.8
1223.5
1224.2
1225
1225.8
1226.7
1227.5
1228.4
1229.3
1230.2
1231.1
1232.1
1233.1
1234.1
1235.1
1236.1
1237.1
1238.2
1239.2
1240.3
1241.4
1242.5
1243.6
1244.8
1245.9
1247
1248.2
1249.3
1250.5
1251.7
1252.9
1254.1
1255.3
1256.5
1257.7
1259
1260.2
1261.4
1262.7
1264
1265.2
1266.5
1267.8
1269.1
1270.3
1271.6
1272.9
1274.3
1275.6
1276.9
1278.2
1279.5
1280.9
1282.2
1283.6
1284.9
1286.3
1287.6
1289
1290.4
1291.7
1293.1
1294.5
1295.9
1297.3
1298.7
1300.1
1301.5
1302.9
1304.3
1305.7
1307.1
1308.5
1310
1311.4
1312.8
1314.2
1315.7
1317.1
1318.6
1320
1321.5
1322.9
1324.4
1325.8
1327.3
1328.8
1330.2
1331.7
1333.2
1334.6
1336.1
1337.6
1339.1
1340.6
1342
1343.5
1345
1346.5
1348
1349.5
1351
1352.5
1354
1355.5
1357
1358.5
1360
1361.5
1363
1364.6
1366.1
1367.6
1369.1
1370.6
1372.2
1373.7
1375.2
1376.7
1378.3
1379.8
1381.3
1382.9
1384.4
1385.9
1387.5
1389
1390.6
1392.1
1393.6
1395.2
1396.7
1398.3
1399.9
1401.4
1403
1404.6
1406.1
1407.7
1409.3
1410.9
1412.5
1414.1
1415.7
1417.3
1418.9
1420.5
1422.1
1423.7
1425.3
1426.9
1428.5
1430
1431.5
1433
1434.4
1435.8
1437.1
1438.3
1439.4
1440.4
1441.3
1442.1
1442.8
1443.3
1443.6
1443.9
1443.9
1311.5
1311.4
1311.2
1310.8
1310.2
1309.4
1308.4
1307.3
1306
1304.5
1302.9
1301.1
1299.3
1297.4
1295.4
1293.3
1291.2
1289
1286.8
1284.6
1282.3
1280.1
1277.8
1275.6
1273.4
1271.1
1268.9
1266.7
1264.5
1262.3
1260.1
1258
1255.9
1253.8
1251.7
1249.6
1247.5
1245.4
1243.4
1241.4
1239.6
1237.8
1236.1
1234.4
1232.9
1231.4
1230
1228.6
1227.3
1226
1224.9
1223.7
1222.7
1221.6
1220.7
1219.8
1219
1218.2
1217.5
1216.8
1216.2
1215.7
1215.3
1214.9
1214.6
1214.4
1214.2
1214.1
1214
1214.1
1214.1
1214.3
1214.5
1214.7
1215
1215.4
1215.8
1216.3
1216.8
1217.3
1217.9
1218.5
1219.2
1219.8
1220.6
1221.3
1222.1
1222.9
1223.7
1224.6
1225.5
1226.4
1227.3
1228.2
1229.2
1230.2
1231.2
1232.2
1233.2
1234.3
1235.3
1236.4
1237.5
1238.6
1239.7
1240.8
1241.9
1243
1244.2
1245.4
1246.5
1247.7
1248.9
1250.1
1251.3
1252.5
1253.7
1254.9
1256.2
1257.4
1258.7
1259.9
1261.2
1262.5
1263.7
1265
1266.3
1267.6
1268.9
1270.2
1271.5
1272.8
1274.2
1275.5
1276.8
1278.2
1279.5
1280.9
1282.2
1283.6
1284.9
1286.3
1287.7
1289.1
1290.5
1291.8
1293.2
1294.6
1296
1297.4
1298.8
1300.3
1301.7
1303.1
1304.5
1305.9
1307.4
1308.8
1310.2
1311.7
1313.1
1314.6
1316
1317.5
1318.9
1320.4
1321.8
1323.3
1324.8
1326.2
1327.7
1329.2
1330.7
1332.1
1333.6
1335.1
1336.6
1338.1
1339.6
1341.1
1342.6
1344.1
1345.6
1347.1
1348.6
1350.1
1351.6
1353.1
1354.6
1356.1
1357.6
1359.2
1360.7
1362.2
1363.7
1365.2
1366.8
1368.3
1369.8
1371.3
1372.9
1374.4
1375.9
1377.5
1379
1380.6
1382.1
1383.6
1385.2
1386.7
1388.3
1389.8
1391.4
1392.9
1394.5
1396.1
1397.6
1399.2
1400.8
1402.3
1403.9
1405.5
1407.1
1408.7
1410.3
1411.9
1413.5
1415.1
1416.7
1418.3
1419.9
1421.6
1423.1
1424.7
1426.3
1427.9
1429.4
1430.8
1432.3
1433.6
1434.9
1436.1
1437.3
1438.3
1439.2
1440
1440.6
1441.1
1441.5
1441.7
1441.8
1310
1309.9
1309.7
1309.3
1308.7
1307.9
1306.9
1305.7
1304.4
1302.9
1301.3
1299.6
1297.8
1295.8
1293.8
1291.7
1289.6
1287.4
1285.2
1282.9
1280.7
1278.4
1276.1
1273.9
1271.6
1269.3
1267.1
1264.9
1262.6
1260.4
1258.2
1256.1
1253.9
1251.8
1249.6
1247.5
1245.4
1243.3
1241.2
1239.2
1237.3
1235.5
1233.8
1232.1
1230.5
1229
1227.5
1226.1
1224.8
1223.5
1222.3
1221.1
1220
1219
1218
1217.1
1216.2
1215.4
1214.7
1214
1213.4
1212.9
1212.4
1212
1211.7
1211.5
1211.3
1211.2
1211.1
1211.1
1211.2
1211.3
1211.5
1211.8
1212.1
1212.4
1212.9
1213.3
1213.8
1214.4
1214.9
1215.6
1216.2
1216.9
1217.6
1218.4
1219.2
1220
1220.8
1221.7
1222.6
1223.5
1224.4
1225.3
1226.3
1227.3
1228.3
1229.3
1230.3
1231.4
1232.4
1233.5
1234.6
1235.7
1236.8
1237.9
1239.1
1240.2
1241.4
1242.5
1243.7
1244.9
1246.1
1247.3
1248.5
1249.7
1250.9
1252.1
1253.4
1254.6
1255.9
1257.1
1258.4
1259.7
1261
1262.2
1263.5
1264.8
1266.1
1267.5
1268.8
1270.1
1271.4
1272.8
1274.1
1275.5
1276.8
1278.2
1279.5
1280.9
1282.3
1283.6
1285
1286.4
1287.8
1289.2
1290.6
1292
1293.4
1294.8
1296.2
1297.6
1299
1300.5
1301.9
1303.3
1304.8
1306.2
1307.7
1309.1
1310.5
1312
1313.5
1314.9
1316.4
1317.8
1319.3
1320.8
1322.2
1323.7
1325.2
1326.7
1328.2
1329.7
1331.1
1332.6
1334.1
1335.6
1337.1
1338.6
1340.1
1341.6
1343.1
1344.6
1346.1
1347.7
1349.2
1350.7
1352.2
1353.7
1355.2
1356.8
1358.3
1359.8
1361.3
1362.9
1364.4
1365.9
1367.5
1369
1370.5
1372.1
1373.6
1375.2
1376.7
1378.3
1379.8
1381.3
1382.9
1384.5
1386
1387.6
1389.1
1390.7
1392.2
1393.8
1395.4
1397
1398.5
1400.1
1401.7
1403.3
1404.9
1406.5
1408.1
1409.7
1411.3
1412.9
1414.5
1416.1
1417.8
1419.4
1421
1422.6
1424.1
1425.7
1427.2
1428.7
1430.1
1431.5
1432.8
1434
1435.1
1436.1
1437
1437.8
1438.5
1439
1439.3
1439.6
1439.6
1308.5
1308.4
1308.2
1307.7
1307.1
1306.3
1305.3
1304.2
1302.8
1301.4
1299.7
1298
1296.1
1294.2
1292.2
1290.1
1287.9
1285.7
1283.5
1281.2
1279
1276.7
1274.4
1272.1
1269.8
1267.5
1265.3
1263
1260.8
1258.5
1256.3
1254.1
1251.9
1249.7
1247.6
1245.4
1243.3
1241.1
1239
1237
1235.1
1233.2
1231.5
1229.8
1228.2
1226.6
1225.1
1223.7
1222.3
1221
1219.7
1218.6
1217.4
1216.3
1215.3
1214.4
1213.5
1212.7
1211.9
1211.2
1210.6
1210
1209.6
1209.1
1208.8
1208.6
1208.4
1208.2
1208.2
1208.2
1208.2
1208.4
1208.6
1208.8
1209.1
1209.5
1209.9
1210.3
1210.8
1211.4
1212
1212.6
1213.3
1213.9
1214.7
1215.4
1216.2
1217
1217.9
1218.7
1219.6
1220.5
1221.5
1222.4
1223.4
1224.4
1225.4
1226.4
1227.4
1228.5
1229.6
1230.6
1231.7
1232.8
1233.9
1235.1
1236.2
1237.3
1238.5
1239.7
1240.8
1242
1243.2
1244.4
1245.6
1246.9
1248.1
1249.3
1250.6
1251.8
1253.1
1254.3
1255.6
1256.9
1258.2
1259.5
1260.8
1262.1
1263.4
1264.7
1266
1267.4
1268.7
1270
1271.4
1272.7
1274.1
1275.4
1276.8
1278.2
1279.6
1280.9
1282.3
1283.7
1285.1
1286.5
1287.9
1289.3
1290.7
1292.1
1293.6
1295
1296.4
1297.8
1299.3
1300.7
1302.2
1303.6
1305.1
1306.5
1308
1309.4
1310.9
1312.3
1313.8
1315.3
1316.8
1318.2
1319.7
1321.2
1322.7
1324.2
1325.7
1327.1
1328.6
1330.1
1331.6
1333.1
1334.6
1336.1
1337.7
1339.2
1340.7
1342.2
1343.7
1345.2
1346.7
1348.3
1349.8
1351.3
1352.8
1354.4
1355.9
1357.4
1359
1360.5
1362
1363.6
1365.1
1366.7
1368.2
1369.7
1371.3
1372.8
1374.4
1375.9
1377.5
1379
1380.6
1382.2
1383.7
1385.3
1386.8
1388.4
1390
1391.6
1393.1
1394.7
1396.3
1397.9
1399.5
1401.1
1402.7
1404.3
1405.9
1407.5
1409.1
1410.7
1412.3
1414
1415.6
1417.2
1418.8
1420.4
1422
1423.5
1425
1426.5
1427.9
1429.3
1430.6
1431.8
1432.9
1434
1434.9
1435.6
1436.3
1436.8
1437.2
1437.4
1437.5
1306.8
1306.7
1306.5
1306.1
1305.5
1304.7
1303.7
1302.5
1301.2
1299.7
1298.1
1296.3
1294.5
1292.5
1290.5
1288.4
1286.2
1284
1281.8
1279.5
1277.2
1274.9
1272.6
1270.3
1268
1265.7
1263.4
1261.1
1258.9
1256.6
1254.4
1252.1
1249.9
1247.7
1245.5
1243.3
1241.1
1238.9
1236.8
1234.8
1232.8
1231
1229.2
1227.4
1225.8
1224.2
1222.7
1221.2
1219.8
1218.5
1217.2
1215.9
1214.8
1213.7
1212.6
1211.6
1210.7
1209.9
1209.1
1208.4
1207.7
1207.2
1206.7
1206.3
1205.9
1205.6
1205.4
1205.3
1205.2
1205.2
1205.3
1205.4
1205.6
1205.8
1206.1
1206.5
1206.9
1207.4
1207.9
1208.4
1209
1209.6
1210.3
1211
1211.7
1212.5
1213.3
1214.1
1214.9
1215.8
1216.7
1217.6
1218.5
1219.5
1220.5
1221.5
1222.5
1223.5
1224.5
1225.6
1226.6
1227.7
1228.8
1229.9
1231
1232.2
1233.3
1234.5
1235.6
1236.8
1238
1239.2
1240.4
1241.6
1242.8
1244
1245.2
1246.5
1247.7
1249
1250.3
1251.5
1252.8
1254.1
1255.4
1256.7
1258
1259.3
1260.6
1261.9
1263.3
1264.6
1265.9
1267.3
1268.6
1270
1271.3
1272.7
1274.1
1275.5
1276.8
1278.2
1279.6
1281
1282.4
1283.8
1285.2
1286.6
1288.1
1289.5
1290.9
1292.3
1293.8
1295.2
1296.7
1298.1
1299.5
1301
1302.5
1303.9
1305.4
1306.8
1308.3
1309.8
1311.2
1312.7
1314.2
1315.7
1317.2
1318.7
1320.1
1321.6
1323.1
1324.6
1326.1
1327.6
1329.1
1330.6
1332.2
1333.7
1335.2
1336.7
1338.2
1339.7
1341.3
1342.8
1344.3
1345.8
1347.4
1348.9
1350.4
1352
1353.5
1355
1356.6
1358.1
1359.7
1361.2
1362.8
1364.3
1365.8
1367.4
1368.9
1370.5
1372.1
1373.6
1375.2
1376.7
1378.3
1379.9
1381.4
1383
1384.6
1386.1
1387.7
1389.3
1390.9
1392.5
1394
1395.6
1397.2
1398.8
1400.4
1402
1403.7
1405.3
1406.9
1408.5
1410.1
1411.8
1413.4
1415
1416.6
1418.2
1419.8
1421.3
1422.9
1424.3
1425.8
1427.1
1428.4
1429.7
1430.8
1431.8
1432.7
1433.5
1434.1
1434.7
1435
1435.2
1435.3
1305.1
1305
1304.8
1304.4
1303.8
1302.9
1301.9
1300.8
1299.4
1298
1296.3
1294.6
1292.7
1290.8
1288.7
1286.6
1284.4
1282.2
1280
1277.7
1275.4
1273.1
1270.8
1268.5
1266.2
1263.8
1261.5
1259.2
1256.9
1254.7
1252.4
1250.1
1247.9
1245.7
1243.4
1241.2
1239
1236.8
1234.6
1232.6
1230.6
1228.7
1226.8
1225.1
1223.4
1221.8
1220.2
1218.7
1217.3
1215.9
1214.6
1213.3
1212.1
1211
1209.9
1208.9
1208
1207.1
1206.3
1205.5
1204.9
1204.3
1203.8
1203.3
1203
1202.7
1202.5
1202.3
1202.2
1202.2
1202.3
1202.4
1202.6
1202.9
1203.2
1203.5
1203.9
1204.4
1204.9
1205.4
1206
1206.6
1207.3
1208
1208.7
1209.5
1210.3
1211.1
1212
1212.8
1213.7
1214.7
1215.6
1216.6
1217.5
1218.5
1219.5
1220.6
1221.6
1222.7
1223.7
1224.8
1225.9
1227
1228.2
1229.3
1230.4
1231.6
1232.7
1233.9
1235.1
1236.3
1237.5
1238.7
1239.9
1241.2
1242.4
1243.7
1244.9
1246.2
1247.4
1248.7
1250
1251.3
1252.6
1253.9
1255.2
1256.5
1257.8
1259.1
1260.5
1261.8
1263.2
1264.5
1265.9
1267.2
1268.6
1270
1271.4
1272.7
1274.1
1275.5
1276.9
1278.3
1279.7
1281.1
1282.6
1284
1285.4
1286.8
1288.3
1289.7
1291.1
1292.6
1294
1295.5
1296.9
1298.4
1299.8
1301.3
1302.8
1304.2
1305.7
1307.2
1308.7
1310.2
1311.6
1313.1
1314.6
1316.1
1317.6
1319.1
1320.6
1322.1
1323.6
1325.1
1326.6
1328.2
1329.7
1331.2
1332.7
1334.2
1335.8
1337.3
1338.8
1340.3
1341.9
1343.4
1344.9
1346.5
1348
1349.6
1351.1
1352.6
1354.2
1355.7
1357.3
1358.8
1360.4
1361.9
1363.5
1365.1
1366.6
1368.2
1369.7
1371.3
1372.9
1374.4
1376
1377.6
1379.1
1380.7
1382.3
1383.9
1385.4
1387
1388.6
1390.2
1391.8
1393.4
1395
1396.6
1398.2
1399.8
1401.4
1403.1
1404.7
1406.3
1407.9
1409.6
1411.2
1412.8
1414.4
1416
1417.6
1419.2
1420.7
1422.2
1423.6
1425
1426.3
1427.5
1428.6
1429.6
1430.6
1431.3
1432
1432.5
1432.9
1433.1
1433.2
1303.3
1303.2
1303
1302.6
1301.9
1301.1
1300.1
1299
1297.6
1296.1
1294.5
1292.7
1290.9
1288.9
1286.9
1284.8
1282.6
1280.4
1278.1
1275.8
1273.5
1271.2
1268.9
1266.6
1264.2
1261.9
1259.6
1257.3
1255
1252.7
1250.4
1248.1
1245.8
1243.6
1241.3
1239.1
1236.8
1234.6
1232.4
1230.3
1228.3
1226.4
1224.5
1222.7
1221
1219.3
1217.7
1216.2
1214.7
1213.3
1212
1210.7
1209.5
1208.3
1207.2
1206.1
1205.2
1204.3
1203.4
1202.7
1202
1201.4
1200.9
1200.4
1200
1199.7
1199.5
1199.4
1199.3
1199.3
1199.3
1199.4
1199.6
1199.9
1200.2
1200.5
1200.9
1201.4
1201.9
1202.4
1203
1203.7
1204.3
1205
1205.8
1206.5
1207.3
1208.2
1209
1209.9
1210.8
1211.7
1212.6
1213.6
1214.6
1215.6
1216.6
1217.6
1218.7
1219.7
1220.8
1221.9
1223
1224.1
1225.2
1226.4
1227.5
1228.7
1229.9
1231
1232.2
1233.4
1234.6
1235.9
1237.1
1238.3
1239.6
1240.8
1242.1
1243.3
1244.6
1245.9
1247.2
1248.5
1249.8
1251.1
1252.4
1253.7
1255
1256.4
1257.7
1259
1260.4
1261.8
1263.1
1264.5
1265.9
1267.2
1268.6
1270
1271.4
1272.8
1274.2
1275.6
1277
1278.4
1279.9
1281.3
1282.7
1284.2
1285.6
1287
1288.5
1289.9
1291.4
1292.8
1294.3
1295.8
1297.2
1298.7
1300.2
1301.7
1303.1
1304.6
1306.1
1307.6
1309.1
1310.6
1312.1
1313.6
1315.1
1316.6
1318.1
1319.6
1321.1
1322.6
1324.1
1325.7
1327.2
1328.7
1330.2
1331.8
1333.3
1334.8
1336.4
1337.9
1339.4
1341
1342.5
1344.1
1345.6
1347.1
1348.7
1350.3
1351.8
1353.4
1354.9
1356.5
1358
1359.6
1361.1
1362.7
1364.3
1365.8
1367.4
1369
1370.5
1372.1
1373.7
1375.3
1376.8
1378.4
1380
1381.6
1383.2
1384.8
1386.4
1388
1389.6
1391.2
1392.8
1394.4
1396
1397.6
1399.2
1400.9
1402.5
1404.1
1405.7
1407.4
1409
1410.6
1412.3
1413.9
1415.4
1417
1418.5
1420
1421.4
1422.8
1424.1
1425.3
1426.5
1427.5
1428.4
1429.2
1429.8
1430.3
1430.7
1430.9
1431
1301.4
1301.3
1301.1
1300.7
1300
1299.2
1298.2
1297
1295.7
1294.2
1292.6
1290.8
1289
1287
1285
1282.8
1280.7
1278.5
1276.2
1273.9
1271.6
1269.3
1267
1264.6
1262.3
1259.9
1257.6
1255.3
1252.9
1250.6
1248.3
1246
1243.7
1241.5
1239.2
1236.9
1234.6
1232.4
1230.2
1228
1226
1224
1222.1
1220.3
1218.6
1216.9
1215.3
1213.7
1212.2
1210.7
1209.4
1208
1206.8
1205.6
1204.4
1203.4
1202.4
1201.5
1200.6
1199.8
1199.1
1198.5
1197.9
1197.5
1197.1
1196.8
1196.5
1196.4
1196.3
1196.3
1196.3
1196.4
1196.6
1196.9
1197.2
1197.5
1197.9
1198.4
1198.9
1199.4
1200
1200.7
1201.3
1202
1202.8
1203.6
1204.4
1205.2
1206
1206.9
1207.8
1208.7
1209.7
1210.7
1211.6
1212.6
1213.7
1214.7
1215.7
1216.8
1217.9
1219
1220.1
1221.2
1222.3
1223.5
1224.6
1225.8
1227
1228.2
1229.3
1230.6
1231.8
1233
1234.2
1235.5
1236.7
1237.9
1239.2
1240.5
1241.8
1243
1244.3
1245.6
1246.9
1248.3
1249.6
1250.9
1252.2
1253.6
1254.9
1256.3
1257.6
1259
1260.4
1261.7
1263.1
1264.5
1265.9
1267.3
1268.7
1270.1
1271.5
1272.9
1274.3
1275.8
1277.2
1278.6
1280
1281.5
1282.9
1284.4
1285.8
1287.3
1288.7
1290.2
1291.7
1293.1
1294.6
1296.1
1297.6
1299.1
1300.5
1302
1303.5
1305
1306.5
1308
1309.5
1311
1312.5
1314
1315.6
1317.1
1318.6
1320.1
1321.6
1323.2
1324.7
1326.2
1327.8
1329.3
1330.8
1332.4
1333.9
1335.5
1337
1338.5
1340.1
1341.6
1343.2
1344.7
1346.3
1347.9
1349.4
1351
1352.5
1354.1
1355.7
1357.2
1358.8
1360.4
1361.9
1363.5
1365.1
1366.7
1368.2
1369.8
1371.4
1373
1374.6
1376.1
1377.7
1379.3
1380.9
1382.5
1384.1
1385.7
1387.3
1388.9
1390.5
1392.1
1393.8
1395.4
1397
1398.7
1400.3
1401.9
1403.6
1405.2
1406.8
1408.5
1410.1
1411.7
1413.3
1414.8
1416.4
1417.9
1419.3
1420.7
1422
1423.2
1424.3
1425.3
1426.3
1427
1427.7
1428.2
1428.6
1428.8
1428.9
1299.4
1299.3
1299.1
1298.7
1298
1297.2
1296.2
1295
1293.7
1292.2
1290.6
1288.8
1286.9
1285
1282.9
1280.8
1278.7
1276.5
1274.2
1271.9
1269.6
1267.3
1264.9
1262.6
1260.2
1257.9
1255.6
1253.2
1250.9
1248.6
1246.2
1243.9
1241.6
1239.3
1237
1234.7
1232.4
1230.1
1227.9
1225.7
1223.7
1221.7
1219.8
1217.9
1216.1
1214.4
1212.7
1211.1
1209.6
1208.1
1206.7
1205.4
1204.1
1202.8
1201.7
1200.6
1199.6
1198.6
1197.7
1196.9
1196.2
1195.6
1195
1194.5
1194.1
1193.8
1193.6
1193.4
1193.3
1193.3
1193.3
1193.4
1193.6
1193.8
1194.1
1194.5
1194.9
1195.4
1195.9
1196.4
1197
1197.7
1198.3
1199
1199.8
1200.6
1201.4
1202.2
1203.1
1203.9
1204.8
1205.8
1206.7
1207.7
1208.7
1209.7
1210.7
1211.8
1212.8
1213.9
1215
1216.1
1217.2
1218.3
1219.4
1220.6
1221.7
1222.9
1224.1
1225.3
1226.5
1227.7
1228.9
1230.1
1231.3
1232.6
1233.8
1235.1
1236.4
1237.6
1238.9
1240.2
1241.5
1242.8
1244.1
1245.4
1246.8
1248.1
1249.4
1250.8
1252.1
1253.5
1254.9
1256.2
1257.6
1259
1260.4
1261.8
1263.1
1264.6
1266
1267.4
1268.8
1270.2
1271.6
1273.1
1274.5
1275.9
1277.4
1278.8
1280.3
1281.7
1283.2
1284.6
1286.1
1287.6
1289
1290.5
1292
1293.5
1295
1296.5
1298
1299.5
1301
1302.5
1304
1305.5
1307
1308.5
1310
1311.5
1313
1314.6
1316.1
1317.6
1319.2
1320.7
1322.2
1323.8
1325.3
1326.8
1328.4
1329.9
1331.5
1333
1334.6
1336.1
1337.7
1339.2
1340.8
1342.4
1343.9
1345.5
1347
1348.6
1350.2
1351.7
1353.3
1354.9
1356.5
1358
1359.6
1361.2
1362.8
1364.4
1365.9
1367.5
1369.1
1370.7
1372.3
1373.9
1375.5
1377.1
1378.7
1380.3
1381.9
1383.5
1385.1
1386.7
1388.3
1389.9
1391.6
1393.2
1394.8
1396.5
1398.1
1399.7
1401.4
1403
1404.7
1406.3
1407.9
1409.5
1411.1
1412.7
1414.2
1415.7
1417.1
1418.5
1419.8
1421.1
1422.2
1423.2
1424.1
1424.9
1425.6
1426.1
1426.5
1426.7
1426.8
1297.3
1297.2
1297
1296.5
1295.9
1295
1294
1292.9
1291.5
1290
1288.4
1286.7
1284.8
1282.9
1280.8
1278.7
1276.6
1274.4
1272.1
1269.8
1267.5
1265.2
1262.8
1260.5
1258.1
1255.8
1253.4
1251.1
1248.7
1246.4
1244.1
1241.7
1239.4
1237.1
1234.8
1232.5
1230.1
1227.8
1225.6
1223.4
1221.3
1219.3
1217.3
1215.5
1213.6
1211.9
1210.2
1208.6
1207
1205.5
1204.1
1202.7
1201.3
1200.1
1198.9
1197.8
1196.7
1195.8
1194.9
1194
1193.3
1192.6
1192.1
1191.6
1191.2
1190.8
1190.6
1190.4
1190.3
1190.3
1190.3
1190.4
1190.6
1190.8
1191.1
1191.5
1191.9
1192.4
1192.9
1193.4
1194
1194.7
1195.3
1196
1196.8
1197.6
1198.4
1199.2
1200.1
1201
1201.9
1202.8
1203.8
1204.7
1205.7
1206.7
1207.8
1208.8
1209.9
1210.9
1212
1213.1
1214.2
1215.4
1216.5
1217.7
1218.8
1220
1221.2
1222.4
1223.6
1224.8
1226
1227.2
1228.5
1229.7
1231
1232.2
1233.5
1234.8
1236.1
1237.4
1238.7
1240
1241.3
1242.6
1244
1245.3
1246.6
1248
1249.4
1250.7
1252.1
1253.5
1254.8
1256.2
1257.6
1259
1260.4
1261.8
1263.2
1264.7
1266.1
1267.5
1268.9
1270.4
1271.8
1273.3
1274.7
1276.2
1277.6
1279.1
1280.5
1282
1283.5
1285
1286.4
1287.9
1289.4
1290.9
1292.4
1293.9
1295.4
1296.9
1298.4
1299.9
1301.4
1302.9
1304.4
1306
1307.5
1309
1310.5
1312.1
1313.6
1315.1
1316.7
1318.2
1319.8
1321.3
1322.8
1324.4
1325.9
1327.5
1329
1330.6
1332.2
1333.7
1335.3
1336.8
1338.4
1340
1341.5
1343.1
1344.7
1346.2
1347.8
1349.4
1351
1352.6
1354.1
1355.7
1357.3
1358.9
1360.5
1362.1
1363.6
1365.2
1366.8
1368.4
1370
1371.6
1373.2
1374.8
1376.4
1378
1379.6
1381.2
1382.9
1384.5
1386.1
1387.7
1389.4
1391
1392.6
1394.3
1395.9
1397.6
1399.2
1400.9
1402.5
1404.1
1405.8
1407.4
1409
1410.5
1412.1
1413.6
1415
1416.4
1417.7
1418.9
1420.1
1421.1
1422
1422.8
1423.5
1424
1424.3
1424.6
1424.6
1295.1
1295
1294.7
1294.3
1293.6
1292.8
1291.8
1290.6
1289.3
1287.8
1286.2
1284.4
1282.6
1280.6
1278.6
1276.5
1274.4
1272.1
1269.9
1267.6
1265.3
1263
1260.6
1258.3
1255.9
1253.6
1251.2
1248.9
1246.5
1244.2
1241.8
1239.5
1237.2
1234.8
1232.5
1230.2
1227.8
1225.5
1223.2
1221
1218.9
1216.9
1214.9
1213
1211.1
1209.4
1207.6
1206
1204.4
1202.8
1201.4
1200
1198.6
1197.3
1196.1
1195
1193.9
1192.9
1192
1191.1
1190.4
1189.7
1189.1
1188.6
1188.2
1187.8
1187.6
1187.4
1187.3
1187.2
1187.3
1187.4
1187.6
1187.8
1188.1
1188.5
1188.9
1189.3
1189.8
1190.4
1191
1191.6
1192.3
1193
1193.8
1194.6
1195.4
1196.2
1197.1
1198
1198.9
1199.8
1200.8
1201.8
1202.8
1203.8
1204.8
1205.9
1206.9
1208
1209.1
1210.2
1211.3
1212.4
1213.6
1214.7
1215.9
1217.1
1218.3
1219.5
1220.7
1221.9
1223.1
1224.4
1225.6
1226.9
1228.1
1229.4
1230.7
1231.9
1233.2
1234.5
1235.9
1237.2
1238.5
1239.8
1241.2
1242.5
1243.9
1245.2
1246.6
1247.9
1249.3
1250.7
1252.1
1253.5
1254.9
1256.3
1257.7
1259.1
1260.5
1261.9
1263.4
1264.8
1266.2
1267.7
1269.1
1270.6
1272
1273.5
1275
1276.4
1277.9
1279.4
1280.9
1282.3
1283.8
1285.3
1286.8
1288.3
1289.8
1291.3
1292.8
1294.3
1295.8
1297.4
1298.9
1300.4
1301.9
1303.4
1305
1306.5
1308
1309.6
1311.1
1312.7
1314.2
1315.7
1317.3
1318.8
1320.4
1321.9
1323.5
1325.1
1326.6
1328.2
1329.8
1331.3
1332.9
1334.5
1336
1337.6
1339.2
1340.7
1342.3
1343.9
1345.5
1347.1
1348.7
1350.2
1351.8
1353.4
1355
1356.6
1358.2
1359.8
1361.4
1363
1364.6
1366.2
1367.8
1369.4
1371
1372.6
1374.2
1375.8
1377.4
1379
1380.7
1382.3
1383.9
1385.5
1387.2
1388.8
1390.5
1392.1
1393.8
1395.4
1397.1
1398.7
1400.4
1402
1403.6
1405.3
1406.9
1408.4
1410
1411.5
1412.9
1414.3
1415.6
1416.8
1418
1419
1419.9
1420.7
1421.4
1421.9
1422.3
1422.5
1422.6
1292.7
1292.6
1292.3
1291.9
1291.2
1290.4
1289.4
1288.2
1286.9
1285.4
1283.8
1282.1
1280.2
1278.3
1276.3
1274.2
1272
1269.8
1267.6
1265.3
1263
1260.7
1258.4
1256
1253.7
1251.3
1248.9
1246.6
1244.2
1241.9
1239.5
1237.2
1234.9
1232.5
1230.2
1227.8
1225.5
1223.1
1220.8
1218.6
1216.5
1214.4
1212.4
1210.5
1208.6
1206.8
1205
1203.4
1201.7
1200.2
1198.7
1197.2
1195.8
1194.5
1193.3
1192.1
1191
1190
1189.1
1188.2
1187.4
1186.7
1186.1
1185.6
1185.2
1184.8
1184.6
1184.4
1184.2
1184.2
1184.2
1184.4
1184.5
1184.8
1185.1
1185.4
1185.8
1186.3
1186.8
1187.4
1188
1188.6
1189.3
1190
1190.8
1191.6
1192.4
1193.2
1194.1
1195
1195.9
1196.9
1197.8
1198.8
1199.8
1200.8
1201.9
1202.9
1204
1205.1
1206.2
1207.3
1208.4
1209.5
1210.7
1211.8
1213
1214.2
1215.4
1216.6
1217.8
1219
1220.2
1221.5
1222.7
1224
1225.3
1226.5
1227.8
1229.1
1230.4
1231.7
1233
1234.4
1235.7
1237
1238.4
1239.7
1241.1
1242.4
1243.8
1245.2
1246.6
1247.9
1249.3
1250.7
1252.1
1253.6
1255
1256.4
1257.8
1259.2
1260.7
1262.1
1263.6
1265
1266.5
1267.9
1269.4
1270.9
1272.3
1273.8
1275.3
1276.8
1278.2
1279.7
1281.2
1282.7
1284.2
1285.7
1287.2
1288.7
1290.3
1291.8
1293.3
1294.8
1296.3
1297.9
1299.4
1300.9
1302.5
1304
1305.6
1307.1
1308.6
1310.2
1311.7
1313.3
1314.9
1316.4
1318
1319.5
1321.1
1322.7
1324.2
1325.8
1327.4
1328.9
1330.5
1332.1
1333.7
1335.2
1336.8
1338.4
1340
1341.6
1343.2
1344.8
1346.3
1347.9
1349.5
1351.1
1352.7
1354.3
1355.9
1357.5
1359.1
1360.7
1362.3
1363.9
1365.5
1367.1
1368.8
1370.4
1372
1373.6
1375.2
1376.8
1378.5
1380.1
1381.7
1383.4
1385
1386.7
1388.3
1390
1391.6
1393.3
1394.9
1396.6
1398.2
1399.9
1401.5
1403.1
1404.8
1406.3
1407.9
1409.4
1410.8
1412.2
1413.5
1414.8
1415.9
1416.9
1417.9
1418.7
1419.3
1419.8
1420.2
1420.4
1420.5
1290.2
1290.1
1289.8
1289.3
1288.7
1287.8
1286.8
1285.7
1284.3
1282.9
1281.3
1279.6
1277.7
1275.8
1273.8
1271.7
1269.6
1267.4
1265.1
1262.9
1260.6
1258.3
1256
1253.6
1251.3
1248.9
1246.6
1244.2
1241.9
1239.5
1237.2
1234.8
1232.5
1230.1
1227.8
1225.4
1223.1
1220.7
1218.4
1216.2
1214
1211.9
1209.9
1207.9
1206
1204.2
1202.4
1200.7
1199
1197.5
1195.9
1194.5
1193
1191.7
1190.4
1189.2
1188.1
1187.1
1186.1
1185.3
1184.5
1183.8
1183.1
1182.6
1182.2
1181.8
1181.5
1181.3
1181.2
1181.2
1181.2
1181.3
1181.5
1181.7
1182
1182.4
1182.8
1183.3
1183.8
1184.4
1185
1185.6
1186.3
1187
1187.8
1188.6
1189.4
1190.2
1191.1
1192
1192.9
1193.9
1194.8
1195.8
1196.8
1197.9
1198.9
1200
1201
1202.1
1203.2
1204.3
1205.5
1206.6
1207.8
1208.9
1210.1
1211.3
1212.5
1213.7
1214.9
1216.1
1217.4
1218.6
1219.9
1221.1
1222.4
1223.7
1225
1226.3
1227.6
1228.9
1230.2
1231.5
1232.9
1234.2
1235.6
1236.9
1238.3
1239.7
1241
1242.4
1243.8
1245.2
1246.6
1248
1249.4
1250.8
1252.3
1253.7
1255.1
1256.6
1258
1259.4
1260.9
1262.4
1263.8
1265.3
1266.7
1268.2
1269.7
1271.2
1272.7
1274.2
1275.7
1277.1
1278.7
1280.2
1281.7
1283.2
1284.7
1286.2
1287.7
1289.3
1290.8
1292.3
1293.8
1295.4
1296.9
1298.5
1300
1301.5
1303.1
1304.6
1306.2
1307.8
1309.3
1310.9
1312.4
1314
1315.6
1317.1
1318.7
1320.3
1321.8
1323.4
1325
1326.6
1328.2
1329.7
1331.3
1332.9
1334.5
1336.1
1337.7
1339.3
1340.9
1342.5
1344.1
1345.7
1347.3
1348.9
1350.5
1352.1
1353.7
1355.3
1356.9
1358.5
1360.1
1361.7
1363.3
1364.9
1366.6
1368.2
1369.8
1371.4
1373.1
1374.7
1376.3
1378
1379.6
1381.2
1382.9
1384.5
1386.2
1387.8
1389.5
1391.2
1392.8
1394.5
1396.1
1397.8
1399.4
1401.1
1402.7
1404.3
1405.8
1407.3
1408.8
1410.2
1411.5
1412.7
1413.9
1414.9
1415.8
1416.6
1417.3
1417.8
1418.2
1418.4
1418.5
1287.5
1287.4
1287.1
1286.6
1286
1285.1
1284.1
1283
1281.7
1280.2
1278.6
1276.9
1275.1
1273.2
1271.2
1269.1
1267
1264.8
1262.6
1260.3
1258.1
1255.8
1253.4
1251.1
1248.8
1246.4
1244.1
1241.7
1239.4
1237
1234.7
1232.3
1230
1227.7
1225.3
1223
1220.6
1218.2
1215.9
1213.7
1211.5
1209.4
1207.3
1205.3
1203.4
1201.6
1199.8
1198
1196.3
1194.7
1193.1
1191.7
1190.2
1188.9
1187.6
1186.4
1185.2
1184.2
1183.2
1182.3
1181.5
1180.8
1180.1
1179.6
1179.1
1178.8
1178.5
1178.3
1178.2
1178.1
1178.2
1178.3
1178.4
1178.7
1179
1179.3
1179.8
1180.2
1180.8
1181.3
1181.9
1182.6
1183.3
1184
1184.8
1185.6
1186.4
1187.2
1188.1
1189
1190
1190.9
1191.9
1192.9
1193.9
1194.9
1196
1197
1198.1
1199.2
1200.3
1201.4
1202.5
1203.7
1204.8
1206
1207.2
1208.4
1209.6
1210.8
1212
1213.3
1214.5
1215.7
1217
1218.3
1219.6
1220.8
1222.1
1223.4
1224.8
1226.1
1227.4
1228.7
1230.1
1231.4
1232.8
1234.1
1235.5
1236.9
1238.3
1239.7
1241.1
1242.5
1243.9
1245.3
1246.7
1248.1
1249.6
1251
1252.4
1253.9
1255.3
1256.8
1258.2
1259.7
1261.2
1262.7
1264.1
1265.6
1267.1
1268.6
1270.1
1271.6
1273.1
1274.6
1276.1
1277.6
1279.1
1280.6
1282.2
1283.7
1285.2
1286.7
1288.3
1289.8
1291.4
1292.9
1294.4
1296
1297.5
1299.1
1300.7
1302.2
1303.8
1305.3
1306.9
1308.5
1310
1311.6
1313.2
1314.8
1316.3
1317.9
1319.5
1321.1
1322.7
1324.2
1325.8
1327.4
1329
1330.6
1332.2
1333.8
1335.4
1337
1338.6
1340.2
1341.8
1343.4
1345
1346.6
1348.2
1349.8
1351.5
1353.1
1354.7
1356.3
1357.9
1359.5
1361.2
1362.8
1364.4
1366
1367.7
1369.3
1370.9
1372.6
1374.2
1375.8
1377.5
1379.1
1380.8
1382.4
1384.1
1385.8
1387.4
1389.1
1390.8
1392.4
1394.1
1395.7
1397.4
1399
1400.6
1402.2
1403.8
1405.3
1406.8
1408.2
1409.5
1410.7
1411.9
1412.9
1413.8
1414.6
1415.3
1415.8
1416.2
1416.4
1416.5
1284.6
1284.5
1284.2
1283.8
1283.1
1282.3
1281.3
1280.1
1278.8
1277.4
1275.8
1274.1
1272.3
1270.4
1268.4
1266.4
1264.3
1262.1
1259.9
1257.6
1255.4
1253.1
1250.8
1248.5
1246.1
1243.8
1241.5
1239.1
1236.8
1234.5
1232.1
1229.8
1227.4
1225.1
1222.8
1220.4
1218
1215.7
1213.3
1211.1
1208.9
1206.8
1204.7
1202.7
1200.7
1198.9
1197
1195.3
1193.6
1191.9
1190.3
1188.8
1187.4
1186
1184.7
1183.4
1182.3
1181.2
1180.2
1179.3
1178.5
1177.8
1177.1
1176.6
1176.1
1175.7
1175.4
1175.2
1175.1
1175.1
1175.1
1175.2
1175.4
1175.6
1175.9
1176.3
1176.7
1177.2
1177.7
1178.3
1178.9
1179.6
1180.3
1181
1181.8
1182.6
1183.4
1184.3
1185.1
1186
1187
1187.9
1188.9
1189.9
1190.9
1192
1193
1194.1
1195.2
1196.2
1197.4
1198.5
1199.6
1200.8
1201.9
1203.1
1204.3
1205.5
1206.7
1207.9
1209.1
1210.4
1211.6
1212.9
1214.2
1215.4
1216.7
1218
1219.3
1220.6
1221.9
1223.3
1224.6
1225.9
1227.3
1228.7
1230
1231.4
1232.8
1234.2
1235.5
1236.9
1238.3
1239.8
1241.2
1242.6
1244
1245.4
1246.9
1248.3
1249.8
1251.2
1252.7
1254.1
1255.6
1257.1
1258.6
1260
1261.5
1263
1264.5
1266
1267.5
1269
1270.5
1272
1273.6
1275.1
1276.6
1278.1
1279.7
1281.2
1282.7
1284.3
1285.8
1287.4
1288.9
1290.5
1292
1293.6
1295.1
1296.7
1298.2
1299.8
1301.4
1302.9
1304.5
1306.1
1307.7
1309.2
1310.8
1312.4
1314
1315.6
1317.2
1318.8
1320.4
1321.9
1323.5
1325.1
1326.7
1328.3
1329.9
1331.5
1333.1
1334.8
1336.4
1338
1339.6
1341.2
1342.8
1344.4
1346
1347.7
1349.3
1350.9
1352.5
1354.1
1355.8
1357.4
1359
1360.6
1362.3
1363.9
1365.5
1367.2
1368.8
1370.5
1372.1
1373.7
1375.4
1377
1378.7
1380.4
1382
1383.7
1385.4
1387
1388.7
1390.4
1392.1
1393.7
1395.4
1397
1398.6
1400.2
1401.8
1403.3
1404.8
1406.2
1407.5
1408.7
1409.9
1410.9
1411.9
1412.7
1413.3
1413.9
1414.2
1414.5
1414.5
1281.6
1281.5
1281.2
1280.7
1280.1
1279.2
1278.3
1277.1
1275.8
1274.4
1272.8
1271.1
1269.3
1267.5
1265.5
1263.5
1261.4
1259.2
1257
1254.8
1252.6
1250.3
1248
1245.7
1243.4
1241.1
1238.8
1236.4
1234.1
1231.8
1229.4
1227.1
1224.8
1222.5
1220.1
1217.8
1215.4
1213
1210.7
1208.4
1206.2
1204.1
1202
1200
1198
1196.1
1194.3
1192.5
1190.8
1189.1
1187.5
1185.9
1184.5
1183.1
1181.7
1180.5
1179.3
1178.2
1177.2
1176.3
1175.5
1174.7
1174.1
1173.5
1173
1172.7
1172.4
1172.2
1172
1172
1172
1172.1
1172.3
1172.6
1172.9
1173.2
1173.7
1174.1
1174.7
1175.2
1175.9
1176.5
1177.2
1178
1178.8
1179.6
1180.4
1181.3
1182.1
1183.1
1184
1185
1185.9
1186.9
1188
1189
1190.1
1191.1
1192.2
1193.3
1194.4
1195.6
1196.7
1197.9
1199
1200.2
1201.4
1202.6
1203.8
1205
1206.3
1207.5
1208.8
1210
1211.3
1212.6
1213.9
1215.2
1216.5
1217.8
1219.2
1220.5
1221.8
1223.2
1224.5
1225.9
1227.3
1228.7
1230
1231.4
1232.8
1234.2
1235.6
1237.1
1238.5
1239.9
1241.3
1242.8
1244.2
1245.7
1247.1
1248.6
1250.1
1251.5
1253
1254.5
1256
1257.5
1259
1260.5
1262
1263.5
1265
1266.5
1268
1269.5
1271
1272.6
1274.1
1275.6
1277.2
1278.7
1280.3
1281.8
1283.4
1284.9
1286.5
1288
1289.6
1291.2
1292.7
1294.3
1295.9
1297.4
1299
1300.6
1302.2
1303.8
1305.3
1306.9
1308.5
1310.1
1311.7
1313.3
1314.9
1316.5
1318.1
1319.7
1321.3
1322.9
1324.5
1326.1
1327.7
1329.3
1330.9
1332.5
1334.2
1335.8
1337.4
1339
1340.6
1342.3
1343.9
1345.5
1347.1
1348.8
1350.4
1352
1353.6
1355.3
1356.9
1358.5
1360.2
1361.8
1363.5
1365.1
1366.7
1368.4
1370
1371.7
1373.4
1375
1376.7
1378.3
1380
1381.7
1383.4
1385
1386.7
1388.4
1390.1
1391.7
1393.4
1395
1396.7
1398.3
1399.8
1401.4
1402.8
1404.2
1405.6
1406.8
1408
1409
1410
1410.8
1411.4
1412
1412.3
1412.6
1412.6
1278.3
1278.2
1278
1277.5
1276.9
1276
1275.1
1273.9
1272.6
1271.2
1269.7
1268
1266.2
1264.4
1262.4
1260.4
1258.3
1256.2
1254
1251.8
1249.6
1247.4
1245.1
1242.8
1240.5
1238.2
1235.9
1233.6
1231.3
1229
1226.6
1224.3
1222
1219.7
1217.4
1215
1212.7
1210.4
1208
1205.7
1203.5
1201.3
1199.2
1197.2
1195.2
1193.3
1191.4
1189.6
1187.9
1186.2
1184.6
1183
1181.5
1180.1
1178.8
1177.5
1176.3
1175.2
1174.2
1173.2
1172.4
1171.6
1171
1170.4
1169.9
1169.6
1169.3
1169.1
1168.9
1168.9
1168.9
1169
1169.2
1169.5
1169.8
1170.2
1170.6
1171.1
1171.6
1172.2
1172.8
1173.5
1174.2
1175
1175.7
1176.5
1177.4
1178.3
1179.2
1180.1
1181
1182
1183
1184
1185
1186.1
1187.1
1188.2
1189.3
1190.4
1191.5
1192.7
1193.8
1195
1196.1
1197.3
1198.5
1199.7
1201
1202.2
1203.4
1204.7
1205.9
1207.2
1208.5
1209.8
1211.1
1212.4
1213.7
1215
1216.4
1217.7
1219.1
1220.4
1221.8
1223.2
1224.5
1225.9
1227.3
1228.7
1230.1
1231.5
1233
1234.4
1235.8
1237.3
1238.7
1240.1
1241.6
1243.1
1244.5
1246
1247.5
1248.9
1250.4
1251.9
1253.4
1254.9
1256.4
1257.9
1259.4
1260.9
1262.5
1264
1265.5
1267
1268.6
1270.1
1271.7
1273.2
1274.7
1276.3
1277.8
1279.4
1281
1282.5
1284.1
1285.7
1287.2
1288.8
1290.4
1291.9
1293.5
1295.1
1296.7
1298.3
1299.9
1301.5
1303
1304.6
1306.2
1307.8
1309.4
1311
1312.6
1314.2
1315.8
1317.5
1319.1
1320.7
1322.3
1323.9
1325.5
1327.1
1328.8
1330.4
1332
1333.6
1335.3
1336.9
1338.5
1340.1
1341.8
1343.4
1345
1346.7
1348.3
1349.9
1351.6
1353.2
1354.8
1356.5
1358.1
1359.8
1361.4
1363.1
1364.7
1366.4
1368
1369.7
1371.4
1373
1374.7
1376.4
1378
1379.7
1381.4
1383.1
1384.8
1386.5
1388.1
1389.8
1391.5
1393.1
1394.8
1396.4
1397.9
1399.5
1400.9
1402.4
1403.7
1404.9
1406.1
1407.2
1408.1
1408.9
1409.6
1410.1
1410.5
1410.7
1410.8
1274.9
1274.8
1274.6
1274.1
1273.5
1272.7
1271.7
1270.6
1269.3
1267.9
1266.3
1264.7
1262.9
1261.1
1259.2
1257.2
1255.1
1253
1250.9
1248.7
1246.5
1244.3
1242
1239.7
1237.5
1235.2
1232.9
1230.6
1228.3
1226
1223.7
1221.4
1219.1
1216.8
1214.5
1212.2
1209.9
1207.6
1205.2
1202.9
1200.7
1198.5
1196.4
1194.4
1192.4
1190.4
1188.6
1186.7
1185
1183.3
1181.6
1180
1178.5
1177.1
1175.7
1174.4
1173.2
1172.1
1171.1
1170.2
1169.3
1168.6
1167.9
1167.3
1166.8
1166.5
1166.2
1166
1165.8
1165.8
1165.8
1165.9
1166.1
1166.4
1166.7
1167.1
1167.5
1168
1168.6
1169.2
1169.8
1170.5
1171.2
1171.9
1172.7
1173.5
1174.4
1175.3
1176.2
1177.1
1178
1179
1180
1181
1182.1
1183.1
1184.2
1185.3
1186.4
1187.5
1188.6
1189.8
1190.9
1192.1
1193.3
1194.5
1195.7
1196.9
1198.1
1199.4
1200.6
1201.9
1203.1
1204.4
1205.7
1207
1208.3
1209.6
1210.9
1212.3
1213.6
1215
1216.3
1217.7
1219.1
1220.5
1221.8
1223.2
1224.6
1226
1227.5
1228.9
1230.3
1231.7
1233.2
1234.6
1236.1
1237.5
1239
1240.5
1241.9
1243.4
1244.9
1246.4
1247.9
1249.4
1250.9
1252.4
1253.9
1255.4
1256.9
1258.5
1260
1261.5
1263.1
1264.6
1266.1
1267.7
1269.2
1270.8
1272.3
1273.9
1275.5
1277
1278.6
1280.2
1281.7
1283.3
1284.9
1286.5
1288
1289.6
1291.2
1292.8
1294.4
1296
1297.6
1299.2
1300.8
1302.4
1304
1305.6
1307.2
1308.8
1310.4
1312
1313.7
1315.3
1316.9
1318.5
1320.1
1321.8
1323.4
1325
1326.6
1328.3
1329.9
1331.5
1333.2
1334.8
1336.4
1338.1
1339.7
1341.3
1343
1344.6
1346.2
1347.9
1349.5
1351.2
1352.8
1354.5
1356.1
1357.8
1359.4
1361.1
1362.7
1364.4
1366.1
1367.7
1369.4
1371.1
1372.8
1374.4
1376.1
1377.8
1379.5
1381.2
1382.9
1384.6
1386.3
1387.9
1389.6
1391.3
1392.9
1394.5
1396.1
1397.6
1399.1
1400.5
1401.9
1403.1
1404.3
1405.3
1406.3
1407.1
1407.8
1408.3
1408.7
1408.9
1409
1271.3
1271.3
1271
1270.5
1269.9
1269.1
1268.1
1267
1265.8
1264.4
1262.8
1261.2
1259.5
1257.6
1255.7
1253.8
1251.7
1249.7
1247.5
1245.4
1243.2
1241
1238.8
1236.5
1234.3
1232
1229.7
1227.5
1225.2
1222.9
1220.7
1218.4
1216.1
1213.8
1211.5
1209.3
1207
1204.6
1202.3
1200
1197.8
1195.6
1193.5
1191.5
1189.5
1187.5
1185.6
1183.8
1182
1180.3
1178.6
1177
1175.5
1174
1172.7
1171.4
1170.2
1169
1168
1167
1166.2
1165.4
1164.8
1164.2
1163.7
1163.3
1163
1162.8
1162.7
1162.7
1162.7
1162.8
1163
1163.3
1163.6
1164
1164.5
1164.9
1165.5
1166.1
1166.7
1167.4
1168.1
1168.9
1169.7
1170.5
1171.4
1172.3
1173.2
1174.1
1175.1
1176.1
1177.1
1178.1
1179.1
1180.2
1181.3
1182.3
1183.5
1184.6
1185.7
1186.9
1188
1189.2
1190.4
1191.6
1192.8
1194
1195.3
1196.5
1197.8
1199
1200.3
1201.6
1202.9
1204.2
1205.5
1206.9
1208.2
1209.5
1210.9
1212.3
1213.6
1215
1216.4
1217.8
1219.2
1220.6
1222
1223.4
1224.8
1226.3
1227.7
1229.1
1230.6
1232
1233.5
1235
1236.4
1237.9
1239.4
1240.9
1242.4
1243.9
1245.4
1246.9
1248.4
1249.9
1251.4
1253
1254.5
1256
1257.6
1259.1
1260.6
1262.2
1263.7
1265.3
1266.9
1268.4
1270
1271.6
1273.1
1274.7
1276.3
1277.8
1279.4
1281
1282.6
1284.2
1285.8
1287.4
1289
1290.6
1292.2
1293.8
1295.4
1297
1298.6
1300.2
1301.8
1303.4
1305
1306.7
1308.3
1309.9
1311.5
1313.1
1314.8
1316.4
1318
1319.7
1321.3
1322.9
1324.6
1326.2
1327.8
1329.5
1331.1
1332.7
1334.4
1336
1337.7
1339.3
1341
1342.6
1344.3
1345.9
1347.6
1349.2
1350.9
1352.5
1354.2
1355.8
1357.5
1359.2
1360.8
1362.5
1364.2
1365.8
1367.5
1369.2
1370.9
1372.6
1374.2
1375.9
1377.6
1379.3
1381
1382.7
1384.4
1386.1
1387.8
1389.4
1391.1
1392.7
1394.3
1395.8
1397.3
1398.7
1400.1
1401.4
1402.5
1403.6
1404.5
1405.3
1406
1406.6
1406.9
1407.2
1407.3
1267.6
1267.5
1267.2
1266.7
1266.1
1265.3
1264.4
1263.3
1262
1260.6
1259.1
1257.5
1255.8
1254
1252.1
1250.2
1248.2
1246.1
1244
1241.9
1239.7
1237.6
1235.4
1233.1
1230.9
1228.7
1226.4
1224.2
1221.9
1219.7
1217.5
1215.2
1212.9
1210.7
1208.4
1206.2
1203.9
1201.6
1199.3
1197
1194.8
1192.6
1190.5
1188.5
1186.4
1184.5
1182.6
1180.7
1178.9
1177.2
1175.5
1173.9
1172.4
1170.9
1169.5
1168.2
1167
1165.9
1164.8
1163.9
1163
1162.3
1161.6
1161
1160.5
1160.2
1159.9
1159.7
1159.6
1159.5
1159.6
1159.7
1159.9
1160.2
1160.5
1160.9
1161.4
1161.9
1162.4
1163
1163.7
1164.4
1165.1
1165.9
1166.7
1167.5
1168.4
1169.3
1170.2
1171.1
1172.1
1173.1
1174.1
1175.1
1176.2
1177.3
1178.3
1179.4
1180.6
1181.7
1182.8
1184
1185.2
1186.3
1187.5
1188.8
1190
1191.2
1192.5
1193.7
1195
1196.3
1197.5
1198.8
1200.2
1201.5
1202.8
1204.1
1205.5
1206.8
1208.2
1209.6
1210.9
1212.3
1213.7
1215.1
1216.5
1217.9
1219.4
1220.8
1222.2
1223.7
1225.1
1226.6
1228
1229.5
1231
1232.4
1233.9
1235.4
1236.9
1238.4
1239.9
1241.4
1242.9
1244.4
1246
1247.5
1249
1250.6
1252.1
1253.6
1255.2
1256.7
1258.3
1259.8
1261.4
1263
1264.5
1266.1
1267.7
1269.3
1270.8
1272.4
1274
1275.6
1277.2
1278.8
1280.4
1282
1283.6
1285.2
1286.8
1288.4
1290
1291.6
1293.2
1294.8
1296.4
1298.1
1299.7
1301.3
1302.9
1304.6
1306.2
1307.8
1309.4
1311.1
1312.7
1314.3
1316
1317.6
1319.3
1320.9
1322.5
1324.2
1325.8
1327.5
1329.1
1330.8
1332.4
1334.1
1335.7
1337.4
1339
1340.7
1342.3
1344
1345.6
1347.3
1349
1350.6
1352.3
1353.9
1355.6
1357.3
1359
1360.6
1362.3
1364
1365.7
1367.4
1369
1370.7
1372.4
1374.1
1375.8
1377.5
1379.2
1380.9
1382.6
1384.3
1386
1387.7
1389.3
1391
1392.6
1394.1
1395.6
1397
1398.4
1399.7
1400.8
1401.9
1402.8
1403.7
1404.3
1404.9
1405.3
1405.5
1405.6
1263.6
1263.5
1263.2
1262.8
1262.1
1261.4
1260.4
1259.3
1258.1
1256.7
1255.2
1253.7
1252
1250.2
1248.3
1246.4
1244.4
1242.4
1240.3
1238.2
1236.1
1233.9
1231.8
1229.6
1227.4
1225.2
1223
1220.8
1218.5
1216.3
1214.1
1211.9
1209.7
1207.4
1205.2
1203
1200.7
1198.5
1196.2
1193.9
1191.7
1189.5
1187.4
1185.4
1183.3
1181.4
1179.5
1177.6
1175.8
1174.1
1172.4
1170.8
1169.2
1167.8
1166.4
1165
1163.8
1162.7
1161.6
1160.7
1159.8
1159
1158.4
1157.8
1157.3
1157
1156.7
1156.5
1156.4
1156.3
1156.4
1156.5
1156.8
1157
1157.4
1157.8
1158.2
1158.8
1159.3
1159.9
1160.6
1161.3
1162.1
1162.8
1163.7
1164.5
1165.4
1166.3
1167.2
1168.2
1169.1
1170.1
1171.2
1172.2
1173.3
1174.3
1175.4
1176.5
1177.7
1178.8
1179.9
1181.1
1182.3
1183.5
1184.7
1185.9
1187.2
1188.4
1189.7
1190.9
1192.2
1193.5
1194.8
1196.1
1197.4
1198.7
1200.1
1201.4
1202.8
1204.1
1205.5
1206.9
1208.3
1209.7
1211.1
1212.5
1213.9
1215.3
1216.8
1218.2
1219.6
1221.1
1222.6
1224
1225.5
1227
1228.5
1229.9
1231.4
1232.9
1234.4
1235.9
1237.5
1239
1240.5
1242
1243.6
1245.1
1246.6
1248.2
1249.7
1251.3
1252.8
1254.4
1256
1257.5
1259.1
1260.7
1262.3
1263.8
1265.4
1267
1268.6
1270.2
1271.8
1273.4
1275
1276.6
1278.2
1279.8
1281.4
1283
1284.6
1286.2
1287.9
1289.5
1291.1
1292.7
1294.4
1296
1297.6
1299.2
1300.9
1302.5
1304.1
1305.8
1307.4
1309.1
1310.7
1312.3
1314
1315.6
1317.3
1318.9
1320.6
1322.2
1323.9
1325.5
1327.2
1328.8
1330.5
1332.2
1333.8
1335.5
1337.1
1338.8
1340.5
1342.1
1343.8
1345.4
1347.1
1348.8
1350.5
1352.1
1353.8
1355.5
1357.2
1358.8
1360.5
1362.2
1363.9
1365.6
1367.3
1369
1370.7
1372.4
1374.1
1375.8
1377.5
1379.2
1380.9
1382.6
1384.3
1386
1387.7
1389.3
1390.9
1392.4
1393.9
1395.4
1396.7
1398
1399.2
1400.3
1401.2
1402
1402.7
1403.3
1403.7
1403.9
1404
1259.4
1259.3
1259
1258.6
1258
1257.2
1256.3
1255.2
1254
1252.6
1251.1
1249.6
1247.9
1246.1
1244.3
1242.4
1240.5
1238.5
1236.4
1234.4
1232.3
1230.1
1228
1225.8
1223.7
1221.5
1219.3
1217.1
1214.9
1212.8
1210.6
1208.4
1206.2
1204
1201.8
1199.6
1197.4
1195.2
1193
1190.8
1188.5
1186.4
1184.2
1182.2
1180.2
1178.2
1176.3
1174.4
1172.6
1170.9
1169.2
1167.6
1166
1164.5
1163.1
1161.8
1160.6
1159.4
1158.4
1157.4
1156.5
1155.8
1155.1
1154.6
1154.1
1153.7
1153.4
1153.3
1153.2
1153.1
1153.2
1153.4
1153.6
1153.9
1154.2
1154.6
1155.1
1155.7
1156.2
1156.9
1157.5
1158.2
1159
1159.8
1160.6
1161.5
1162.4
1163.3
1164.2
1165.2
1166.2
1167.2
1168.2
1169.3
1170.3
1171.4
1172.5
1173.6
1174.8
1175.9
1177.1
1178.3
1179.5
1180.7
1181.9
1183.1
1184.4
1185.6
1186.9
1188.2
1189.4
1190.7
1192
1193.4
1194.7
1196
1197.4
1198.7
1200.1
1201.5
1202.9
1204.3
1205.7
1207.1
1208.5
1209.9
1211.3
1212.8
1214.2
1215.7
1217.1
1218.6
1220
1221.5
1223
1224.5
1226
1227.5
1229
1230.5
1232
1233.5
1235.1
1236.6
1238.1
1239.7
1241.2
1242.8
1244.3
1245.9
1247.4
1249
1250.6
1252.1
1253.7
1255.3
1256.9
1258.4
1260
1261.6
1263.2
1264.8
1266.4
1268
1269.6
1271.2
1272.8
1274.4
1276.1
1277.7
1279.3
1280.9
1282.5
1284.2
1285.8
1287.4
1289
1290.7
1292.3
1294
1295.6
1297.2
1298.9
1300.5
1302.2
1303.8
1305.5
1307.1
1308.8
1310.4
1312.1
1313.7
1315.4
1317
1318.7
1320.3
1322
1323.7
1325.3
1327
1328.6
1330.3
1332
1333.6
1335.3
1337
1338.7
1340.3
1342
1343.7
1345.3
1347
1348.7
1350.4
1352
1353.7
1355.4
1357.1
1358.8
1360.5
1362.2
1363.9
1365.6
1367.3
1369
1370.7
1372.4
1374.1
1375.9
1377.6
1379.3
1381
1382.7
1384.4
1386
1387.7
1389.3
1390.8
1392.4
1393.8
1395.2
1396.5
1397.6
1398.7
1399.7
1400.5
1401.2
1401.7
1402.1
1402.4
1402.5
1255
1254.9
1254.6
1254.2
1253.6
1252.8
1251.9
1250.8
1249.6
1248.3
1246.8
1245.3
1243.6
1241.9
1240.1
1238.2
1236.3
1234.3
1232.3
1230.3
1228.2
1226.1
1224
1221.9
1219.8
1217.6
1215.5
1213.3
1211.2
1209
1206.9
1204.7
1202.6
1200.4
1198.3
1196.1
1194
1191.8
1189.6
1187.4
1185.2
1183.1
1181
1178.9
1176.9
1174.9
1173
1171.1
1169.3
1167.6
1165.9
1164.2
1162.7
1161.2
1159.8
1158.5
1157.2
1156.1
1155
1154.1
1153.2
1152.5
1151.8
1151.2
1150.8
1150.4
1150.2
1150
1149.9
1149.9
1150
1150.1
1150.4
1150.7
1151
1151.5
1152
1152.5
1153.1
1153.8
1154.4
1155.2
1155.9
1156.7
1157.6
1158.4
1159.3
1160.3
1161.2
1162.2
1163.2
1164.2
1165.3
1166.3
1167.4
1168.5
1169.6
1170.7
1171.9
1173.1
1174.2
1175.4
1176.6
1177.8
1179.1
1180.3
1181.6
1182.8
1184.1
1185.4
1186.7
1188
1189.3
1190.7
1192
1193.4
1194.7
1196.1
1197.5
1198.9
1200.3
1201.7
1203.1
1204.5
1205.9
1207.4
1208.8
1210.2
1211.7
1213.2
1214.6
1216.1
1217.6
1219.1
1220.6
1222.1
1223.6
1225.1
1226.6
1228.1
1229.7
1231.2
1232.7
1234.3
1235.8
1237.4
1238.9
1240.5
1242
1243.6
1245.2
1246.7
1248.3
1249.9
1251.5
1253.1
1254.7
1256.3
1257.9
1259.5
1261.1
1262.7
1264.3
1265.9
1267.5
1269.1
1270.7
1272.4
1274
1275.6
1277.3
1278.9
1280.5
1282.1
1283.8
1285.4
1287.1
1288.7
1290.4
1292
1293.6
1295.3
1296.9
1298.6
1300.2
1301.9
1303.6
1305.2
1306.9
1308.5
1310.2
1311.9
1313.5
1315.2
1316.9
1318.5
1320.2
1321.9
1323.5
1325.2
1326.9
1328.5
1330.2
1331.9
1333.6
1335.2
1336.9
1338.6
1340.3
1341.9
1343.6
1345.3
1347
1348.7
1350.4
1352.1
1353.8
1355.4
1357.1
1358.8
1360.5
1362.3
1364
1365.7
1367.4
1369.1
1370.8
1372.6
1374.3
1376
1377.7
1379.4
1381.1
1382.8
1384.5
1386.2
1387.8
1389.3
1390.8
1392.3
1393.7
1395
1396.2
1397.2
1398.2
1399
1399.7
1400.3
1400.7
1400.9
1401
1250.3
1250.2
1250
1249.5
1248.9
1248.2
1247.3
1246.2
1245
1243.7
1242.3
1240.8
1239.1
1237.4
1235.7
1233.8
1231.9
1230
1228
1226
1224
1221.9
1219.8
1217.8
1215.7
1213.6
1211.4
1209.3
1207.2
1205.1
1203
1200.9
1198.8
1196.7
1194.6
1192.4
1190.3
1188.2
1186.1
1184
1181.8
1179.7
1177.6
1175.5
1173.5
1171.5
1169.6
1167.8
1165.9
1164.2
1162.5
1160.8
1159.3
1157.8
1156.4
1155.1
1153.8
1152.7
1151.6
1150.7
1149.8
1149.1
1148.4
1147.9
1147.4
1147.1
1146.8
1146.7
1146.6
1146.6
1146.7
1146.9
1147.1
1147.5
1147.8
1148.3
1148.8
1149.4
1150
1150.6
1151.3
1152.1
1152.9
1153.7
1154.5
1155.4
1156.3
1157.3
1158.2
1159.2
1160.2
1161.3
1162.3
1163.4
1164.5
1165.6
1166.7
1167.9
1169
1170.2
1171.4
1172.6
1173.8
1175
1176.3
1177.5
1178.8
1180.1
1181.4
1182.7
1184
1185.3
1186.7
1188
1189.4
1190.7
1192.1
1193.5
1194.9
1196.3
1197.7
1199.1
1200.5
1201.9
1203.4
1204.8
1206.3
1207.8
1209.2
1210.7
1212.2
1213.7
1215.2
1216.7
1218.2
1219.7
1221.2
1222.7
1224.3
1225.8
1227.3
1228.9
1230.4
1232
1233.5
1235.1
1236.7
1238.2
1239.8
1241.4
1243
1244.6
1246.1
1247.7
1249.3
1250.9
1252.5
1254.1
1255.8
1257.4
1259
1260.6
1262.2
1263.8
1265.5
1267.1
1268.7
1270.4
1272
1273.6
1275.3
1276.9
1278.6
1280.2
1281.8
1283.5
1285.1
1286.8
1288.5
1290.1
1291.8
1293.4
1295.1
1296.7
1298.4
1300.1
1301.7
1303.4
1305.1
1306.7
1308.4
1310.1
1311.7
1313.4
1315.1
1316.8
1318.4
1320.1
1321.8
1323.5
1325.2
1326.8
1328.5
1330.2
1331.9
1333.6
1335.2
1336.9
1338.6
1340.3
1342
1343.7
1345.4
1347.1
1348.8
1350.5
1352.2
1353.9
1355.6
1357.3
1359
1360.7
1362.4
1364.1
1365.8
1367.6
1369.3
1371
1372.8
1374.5
1376.2
1377.9
1379.7
1381.4
1383
1384.7
1386.3
1387.9
1389.4
1390.9
1392.3
1393.6
1394.8
1395.8
1396.8
1397.7
1398.4
1398.9
1399.3
1399.5
1399.6
1245.5
1245.4
1245.1
1244.7
1244.1
1243.4
1242.5
1241.4
1240.2
1238.9
1237.5
1236
1234.4
1232.8
1231
1229.2
1227.3
1225.4
1223.5
1221.5
1219.5
1217.5
1215.5
1213.4
1211.3
1209.3
1207.2
1205.1
1203.1
1201
1198.9
1196.9
1194.8
1192.7
1190.7
1188.6
1186.5
1184.5
1182.4
1180.3
1178.2
1176.1
1174
1172
1170
1168
1166.1
1164.3
1162.5
1160.7
1159
1157.4
1155.8
1154.3
1152.9
1151.6
1150.3
1149.2
1148.2
1147.2
1146.4
1145.6
1145
1144.5
1144
1143.7
1143.5
1143.3
1143.3
1143.3
1143.4
1143.6
1143.9
1144.2
1144.6
1145.1
1145.6
1146.2
1146.8
1147.5
1148.2
1149
1149.8
1150.6
1151.5
1152.4
1153.3
1154.2
1155.2
1156.2
1157.3
1158.3
1159.4
1160.5
1161.6
1162.7
1163.8
1165
1166.2
1167.4
1168.6
1169.8
1171
1172.3
1173.5
1174.8
1176.1
1177.4
1178.7
1180
1181.3
1182.7
1184
1185.4
1186.7
1188.1
1189.5
1190.9
1192.3
1193.7
1195.1
1196.6
1198
1199.5
1200.9
1202.4
1203.8
1205.3
1206.8
1208.3
1209.8
1211.3
1212.8
1214.3
1215.8
1217.4
1218.9
1220.4
1222
1223.5
1225.1
1226.6
1228.2
1229.8
1231.3
1232.9
1234.5
1236.1
1237.7
1239.2
1240.8
1242.4
1244
1245.6
1247.3
1248.9
1250.5
1252.1
1253.7
1255.3
1257
1258.6
1260.2
1261.9
1263.5
1265.1
1266.8
1268.4
1270.1
1271.7
1273.4
1275
1276.7
1278.3
1280
1281.6
1283.3
1285
1286.6
1288.3
1290
1291.6
1293.3
1295
1296.6
1298.3
1300
1301.7
1303.3
1305
1306.7
1308.4
1310
1311.7
1313.4
1315.1
1316.8
1318.5
1320.1
1321.8
1323.5
1325.2
1326.9
1328.6
1330.3
1332
1333.7
1335.3
1337
1338.7
1340.4
1342.1
1343.8
1345.5
1347.2
1348.9
1350.6
1352.3
1354.1
1355.8
1357.5
1359.2
1360.9
1362.7
1364.4
1366.1
1367.9
1369.6
1371.3
1373.1
1374.8
1376.5
1378.3
1380
1381.6
1383.3
1384.9
1386.5
1388
1389.5
1390.9
1392.2
1393.4
1394.5
1395.5
1396.3
1397
1397.6
1398
1398.2
1398.3
1240.4
1240.3
1240
1239.6
1239
1238.3
1237.4
1236.4
1235.2
1233.9
1232.5
1231.1
1229.5
1227.8
1226.1
1224.3
1222.5
1220.6
1218.7
1216.8
1214.8
1212.8
1210.8
1208.8
1206.8
1204.8
1202.8
1200.8
1198.7
1196.7
1194.7
1192.7
1190.6
1188.6
1186.6
1184.6
1182.6
1180.6
1178.5
1176.5
1174.5
1172.5
1170.4
1168.4
1166.4
1164.5
1162.5
1160.7
1158.9
1157.1
1155.4
1153.8
1152.2
1150.7
1149.3
1148
1146.8
1145.6
1144.6
1143.7
1142.8
1142.1
1141.5
1141
1140.6
1140.2
1140
1139.9
1139.9
1139.9
1140
1140.3
1140.5
1140.9
1141.3
1141.8
1142.4
1142.9
1143.6
1144.3
1145
1145.8
1146.6
1147.5
1148.4
1149.3
1150.2
1151.2
1152.2
1153.2
1154.3
1155.3
1156.4
1157.5
1158.7
1159.8
1161
1162.1
1163.3
1164.5
1165.8
1167
1168.2
1169.5
1170.8
1172.1
1173.4
1174.7
1176
1177.3
1178.7
1180
1181.4
1182.8
1184.1
1185.5
1186.9
1188.4
1189.8
1191.2
1192.6
1194.1
1195.5
1197
1198.5
1199.9
1201.4
1202.9
1204.4
1205.9
1207.4
1209
1210.5
1212
1213.5
1215.1
1216.6
1218.2
1219.7
1221.3
1222.9
1224.4
1226
1227.6
1229.2
1230.8
1232.4
1234
1235.6
1237.2
1238.8
1240.4
1242
1243.6
1245.2
1246.9
1248.5
1250.1
1251.7
1253.4
1255
1256.7
1258.3
1259.9
1261.6
1263.2
1264.9
1266.6
1268.2
1269.9
1271.5
1273.2
1274.8
1276.5
1278.2
1279.8
1281.5
1283.2
1284.9
1286.5
1288.2
1289.9
1291.6
1293.2
1294.9
1296.6
1298.3
1300
1301.7
1303.4
1305
1306.7
1308.4
1310.1
1311.8
1313.5
1315.2
1316.9
1318.6
1320.3
1321.9
1323.6
1325.3
1327
1328.7
1330.4
1332.1
1333.8
1335.5
1337.2
1338.9
1340.6
1342.4
1344.1
1345.8
1347.5
1349.2
1350.9
1352.6
1354.3
1356.1
1357.8
1359.5
1361.3
1363
1364.7
1366.5
1368.2
1370
1371.7
1373.5
1375.2
1376.9
1378.6
1380.3
1382
1383.6
1385.2
1386.8
1388.2
1389.6
1391
1392.2
1393.3
1394.3
1395.1
1395.8
1396.4
1396.8
1397
1397.1
1235
1234.9
1234.7
1234.3
1233.7
1233
1232.1
1231.1
1229.9
1228.7
1227.3
1225.8
1224.3
1222.7
1221
1219.2
1217.4
1215.6
1213.7
1211.8
1209.9
1208
1206
1204
1202.1
1200.1
1198.1
1196.1
1194.2
1192.2
1190.2
1188.2
1186.3
1184.3
1182.3
1180.4
1178.4
1176.4
1174.5
1172.5
1170.6
1168.6
1166.6
1164.7
1162.7
1160.8
1158.8
1157
1155.2
1153.4
1151.7
1150.1
1148.5
1147
1145.6
1144.3
1143.1
1142
1140.9
1140
1139.2
1138.5
1137.9
1137.4
1137
1136.7
1136.5
1136.4
1136.4
1136.5
1136.6
1136.9
1137.2
1137.6
1138
1138.5
1139.1
1139.7
1140.4
1141.1
1141.8
1142.7
1143.5
1144.4
1145.3
1146.2
1147.2
1148.2
1149.2
1150.2
1151.3
1152.4
1153.5
1154.6
1155.7
1156.9
1158.1
1159.3
1160.5
1161.7
1162.9
1164.2
1165.5
1166.7
1168
1169.3
1170.7
1172
1173.3
1174.7
1176
1177.4
1178.8
1180.2
1181.6
1183
1184.4
1185.8
1187.3
1188.7
1190.2
1191.6
1193.1
1194.6
1196.1
1197.6
1199.1
1200.6
1202.1
1203.6
1205.1
1206.7
1208.2
1209.8
1211.3
1212.9
1214.4
1216
1217.6
1219.1
1220.7
1222.3
1223.9
1225.5
1227.1
1228.7
1230.3
1231.9
1233.5
1235.1
1236.8
1238.4
1240
1241.6
1243.3
1244.9
1246.5
1248.2
1249.8
1251.5
1253.1
1254.8
1256.4
1258.1
1259.8
1261.4
1263.1
1264.7
1266.4
1268.1
1269.8
1271.4
1273.1
1274.8
1276.5
1278.1
1279.8
1281.5
1283.2
1284.9
1286.5
1288.2
1289.9
1291.6
1293.3
1295
1296.7
1298.4
1300.1
1301.8
1303.5
1305.2
1306.9
1308.6
1310.3
1311.9
1313.7
1315.4
1317.1
1318.8
1320.5
1322.2
1323.9
1325.6
1327.3
1329
1330.7
1332.4
1334.1
1335.8
1337.5
1339.2
1340.9
1342.7
1344.4
1346.1
1347.8
1349.5
1351.3
1353
1354.7
1356.5
1358.2
1359.9
1361.7
1363.4
1365.2
1366.9
1368.7
1370.4
1372.2
1373.9
1375.7
1377.4
1379.1
1380.8
1382.4
1384
1385.6
1387
1388.5
1389.8
1391
1392.1
1393.1
1393.9
1394.7
1395.2
1395.6
1395.9
1395.9
1229.4
1229.3
1229.1
1228.7
1228.1
1227.4
1226.5
1225.5
1224.4
1223.2
1221.8
1220.4
1218.9
1217.3
1215.6
1213.9
1212.1
1210.3
1208.5
1206.6
1204.7
1202.8
1200.9
1199
1197.1
1195.2
1193.2
1191.3
1189.4
1187.4
1185.5
1183.6
1181.7
1179.8
1177.9
1176
1174.1
1172.1
1170.2
1168.3
1166.4
1164.5
1162.6
1160.7
1158.8
1156.9
1155.1
1153.2
1151.4
1149.6
1147.9
1146.2
1144.7
1143.2
1141.8
1140.5
1139.3
1138.2
1137.2
1136.3
1135.5
1134.8
1134.2
1133.7
1133.4
1133.1
1132.9
1132.8
1132.9
1133
1133.1
1133.4
1133.7
1134.2
1134.6
1135.2
1135.8
1136.4
1137.1
1137.8
1138.6
1139.5
1140.3
1141.2
1142.1
1143.1
1144.1
1145.1
1146.1
1147.2
1148.3
1149.4
1150.5
1151.7
1152.8
1154
1155.2
1156.4
1157.7
1158.9
1160.1
1161.4
1162.7
1164
1165.3
1166.6
1168
1169.3
1170.7
1172
1173.4
1174.8
1176.2
1177.6
1179
1180.5
1181.9
1183.4
1184.8
1186.3
1187.8
1189.2
1190.7
1192.2
1193.7
1195.2
1196.8
1198.3
1199.8
1201.3
1202.9
1204.4
1206
1207.6
1209.1
1210.7
1212.3
1213.8
1215.4
1217
1218.6
1220.2
1221.8
1223.4
1225
1226.7
1228.3
1229.9
1231.5
1233.2
1234.8
1236.4
1238.1
1239.7
1241.4
1243
1244.7
1246.3
1248
1249.6
1251.3
1253
1254.6
1256.3
1258
1259.7
1261.3
1263
1264.7
1266.4
1268
1269.7
1271.4
1273.1
1274.8
1276.5
1278.2
1279.9
1281.6
1283.3
1284.9
1286.6
1288.3
1290
1291.7
1293.4
1295.1
1296.8
1298.5
1300.3
1302
1303.7
1305.4
1307.1
1308.8
1310.5
1312.2
1313.9
1315.6
1317.3
1319
1320.7
1322.5
1324.2
1325.9
1327.6
1329.3
1331
1332.7
1334.5
1336.2
1337.9
1339.6
1341.3
1343.1
1344.8
1346.5
1348.2
1350
1351.7
1353.4
1355.2
1356.9
1358.7
1360.4
1362.2
1363.9
1365.7
1367.5
1369.2
1371
1372.7
1374.5
1376.2
1377.9
1379.6
1381.3
1382.9
1384.4
1385.9
1387.3
1388.7
1389.9
1391
1392
1392.9
1393.6
1394.1
1394.5
1394.8
1394.9
1223.5
1223.5
1223.2
1222.8
1222.2
1221.5
1220.7
1219.7
1218.6
1217.4
1216.1
1214.6
1213.2
1211.6
1210
1208.3
1206.5
1204.8
1203
1201.2
1199.3
1197.5
1195.6
1193.7
1191.9
1190
1188.1
1186.2
1184.3
1182.5
1180.6
1178.7
1176.9
1175
1173.2
1171.3
1169.5
1167.6
1165.8
1164
1162.1
1160.3
1158.4
1156.6
1154.7
1152.9
1151.1
1149.3
1147.4
1145.6
1143.9
1142.3
1140.7
1139.2
1137.9
1136.6
1135.4
1134.3
1133.3
1132.4
1131.7
1131
1130.4
1130
1129.6
1129.4
1129.3
1129.2
1129.2
1129.4
1129.6
1129.9
1130.3
1130.7
1131.2
1131.8
1132.4
1133.1
1133.8
1134.6
1135.4
1136.2
1137.1
1138
1139
1140
1141
1142
1143.1
1144.2
1145.3
1146.4
1147.6
1148.7
1149.9
1151.1
1152.3
1153.6
1154.8
1156.1
1157.4
1158.7
1160
1161.3
1162.6
1164
1165.3
1166.7
1168.1
1169.4
1170.8
1172.3
1173.7
1175.1
1176.5
1178
1179.5
1180.9
1182.4
1183.9
1185.4
1186.9
1188.4
1189.9
1191.4
1192.9
1194.5
1196
1197.6
1199.1
1200.7
1202.2
1203.8
1205.4
1207
1208.6
1210.2
1211.8
1213.4
1215
1216.6
1218.2
1219.8
1221.4
1223.1
1224.7
1226.3
1228
1229.6
1231.3
1232.9
1234.6
1236.2
1237.9
1239.5
1241.2
1242.9
1244.5
1246.2
1247.9
1249.6
1251.2
1252.9
1254.6
1256.3
1258
1259.6
1261.3
1263
1264.7
1266.4
1268.1
1269.8
1271.5
1273.2
1274.9
1276.6
1278.3
1280
1281.7
1283.4
1285.1
1286.8
1288.5
1290.2
1292
1293.7
1295.4
1297.1
1298.8
1300.5
1302.2
1303.9
1305.7
1307.4
1309.1
1310.8
1312.5
1314.2
1316
1317.7
1319.4
1321.1
1322.8
1324.6
1326.3
1328
1329.7
1331.5
1333.2
1334.9
1336.6
1338.4
1340.1
1341.8
1343.5
1345.3
1347
1348.7
1350.5
1352.2
1354
1355.7
1357.5
1359.2
1361
1362.8
1364.5
1366.3
1368.1
1369.8
1371.6
1373.3
1375.1
1376.8
1378.5
1380.2
1381.8
1383.3
1384.8
1386.3
1387.6
1388.8
1390
1391
1391.8
1392.6
1393.1
1393.5
1393.8
1393.9
1217.4
1217.3
1217.1
1216.7
1216.1
1215.4
1214.6
1213.6
1212.5
1211.3
1210
1208.6
1207.2
1205.6
1204
1202.4
1200.7
1199
1197.2
1195.4
1193.6
1191.8
1190
1188.2
1186.4
1184.5
1182.7
1180.9
1179.1
1177.3
1175.5
1173.7
1171.9
1170.1
1168.3
1166.5
1164.7
1162.9
1161.2
1159.4
1157.6
1155.8
1154
1152.2
1150.4
1148.7
1146.9
1145.1
1143.3
1141.5
1139.8
1138.2
1136.6
1135.1
1133.8
1132.5
1131.3
1130.3
1129.3
1128.4
1127.7
1127.1
1126.5
1126.1
1125.8
1125.6
1125.5
1125.5
1125.6
1125.7
1126
1126.3
1126.7
1127.2
1127.7
1128.3
1129
1129.7
1130.4
1131.2
1132.1
1133
1133.9
1134.8
1135.8
1136.8
1137.9
1138.9
1140
1141.1
1142.3
1143.4
1144.6
1145.8
1147
1148.2
1149.5
1150.7
1152
1153.3
1154.6
1155.9
1157.2
1158.6
1159.9
1161.3
1162.7
1164.1
1165.5
1166.9
1168.3
1169.7
1171.2
1172.6
1174.1
1175.5
1177
1178.5
1180
1181.5
1183
1184.5
1186.1
1187.6
1189.1
1190.7
1192.2
1193.8
1195.4
1196.9
1198.5
1200.1
1201.7
1203.3
1204.9
1206.5
1208.1
1209.7
1211.3
1213
1214.6
1216.2
1217.9
1219.5
1221.1
1222.8
1224.4
1226.1
1227.7
1229.4
1231.1
1232.7
1234.4
1236.1
1237.8
1239.4
1241.1
1242.8
1244.5
1246.2
1247.8
1249.5
1251.2
1252.9
1254.6
1256.3
1258
1259.7
1261.4
1263.1
1264.8
1266.5
1268.2
1269.9
1271.7
1273.4
1275.1
1276.8
1278.5
1280.2
1281.9
1283.7
1285.4
1287.1
1288.8
1290.5
1292.3
1294
1295.7
1297.4
1299.1
1300.9
1302.6
1304.3
1306
1307.8
1309.5
1311.2
1312.9
1314.7
1316.4
1318.1
1319.8
1321.6
1323.3
1325
1326.8
1328.5
1330.2
1331.9
1333.7
1335.4
1337.1
1338.9
1340.6
1342.4
1344.1
1345.8
1347.6
1349.3
1351.1
1352.8
1354.6
1356.4
1358.1
1359.9
1361.7
1363.4
1365.2
1367
1368.8
1370.5
1372.3
1374
1375.8
1377.5
1379.1
1380.8
1382.3
1383.8
1385.3
1386.6
1387.9
1389
1390
1390.9
1391.6
1392.2
1392.6
1392.8
1392.9
1211
1210.9
1210.7
1210.3
1209.7
1209
1208.2
1207.2
1206.2
1205
1203.7
1202.4
1200.9
1199.4
1197.8
1196.2
1194.6
1192.9
1191.2
1189.4
1187.7
1185.9
1184.2
1182.4
1180.6
1178.8
1177.1
1175.3
1173.6
1171.8
1170.1
1168.3
1166.6
1164.9
1163.1
1161.4
1159.7
1158
1156.3
1154.6
1152.8
1151.1
1149.4
1147.7
1145.9
1144.2
1142.5
1140.8
1139
1137.3
1135.6
1133.9
1132.4
1130.9
1129.6
1128.3
1127.1
1126.1
1125.2
1124.3
1123.6
1123
1122.5
1122.1
1121.9
1121.7
1121.6
1121.7
1121.8
1122
1122.3
1122.6
1123.1
1123.6
1124.2
1124.8
1125.5
1126.2
1127
1127.9
1128.8
1129.7
1130.6
1131.6
1132.6
1133.7
1134.7
1135.8
1136.9
1138.1
1139.2
1140.4
1141.6
1142.8
1144.1
1145.3
1146.6
1147.9
1149.2
1150.5
1151.8
1153.2
1154.5
1155.9
1157.3
1158.6
1160
1161.5
1162.9
1164.3
1165.8
1167.2
1168.7
1170.1
1171.6
1173.1
1174.6
1176.1
1177.6
1179.2
1180.7
1182.2
1183.8
1185.3
1186.9
1188.5
1190
1191.6
1193.2
1194.8
1196.4
1198
1199.6
1201.2
1202.8
1204.5
1206.1
1207.7
1209.4
1211
1212.7
1214.3
1215.9
1217.6
1219.3
1220.9
1222.6
1224.3
1225.9
1227.6
1229.3
1231
1232.7
1234.3
1236
1237.7
1239.4
1241.1
1242.8
1244.5
1246.2
1247.9
1249.6
1251.3
1253
1254.7
1256.4
1258.2
1259.9
1261.6
1263.3
1265
1266.7
1268.5
1270.2
1271.9
1273.6
1275.4
1277.1
1278.8
1280.5
1282.3
1284
1285.7
1287.4
1289.2
1290.9
1292.6
1294.4
1296.1
1297.8
1299.6
1301.3
1303
1304.8
1306.5
1308.2
1309.9
1311.7
1313.4
1315.2
1316.9
1318.6
1320.4
1322.1
1323.8
1325.6
1327.3
1329
1330.8
1332.5
1334.3
1336
1337.7
1339.5
1341.2
1343
1344.7
1346.5
1348.2
1350
1351.7
1353.5
1355.3
1357
1358.8
1360.6
1362.4
1364.2
1365.9
1367.7
1369.5
1371.3
1373
1374.8
1376.5
1378.2
1379.8
1381.4
1382.9
1384.3
1385.7
1386.9
1388.1
1389.1
1389.9
1390.7
1391.2
1391.7
1391.9
1392
1204.2
1204.2
1203.9
1203.5
1203
1202.3
1201.5
1200.6
1199.5
1198.3
1197.1
1195.8
1194.3
1192.9
1191.3
1189.8
1188.2
1186.5
1184.8
1183.2
1181.5
1179.7
1178
1176.3
1174.6
1172.9
1171.2
1169.5
1167.8
1166.1
1164.4
1162.7
1161.1
1159.4
1157.8
1156.1
1154.5
1152.8
1151.2
1149.5
1147.9
1146.2
1144.6
1142.9
1141.2
1139.6
1137.9
1136.2
1134.5
1132.8
1131.1
1129.5
1127.9
1126.5
1125.2
1123.9
1122.8
1121.8
1120.9
1120.1
1119.4
1118.8
1118.4
1118.1
1117.8
1117.7
1117.7
1117.7
1117.9
1118.2
1118.5
1118.9
1119.4
1119.9
1120.6
1121.2
1122
1122.8
1123.6
1124.5
1125.4
1126.3
1127.3
1128.3
1129.4
1130.5
1131.6
1132.7
1133.8
1135
1136.2
1137.4
1138.6
1139.9
1141.1
1142.4
1143.7
1145
1146.4
1147.7
1149
1150.4
1151.8
1153.2
1154.6
1156
1157.4
1158.9
1160.3
1161.8
1163.2
1164.7
1166.2
1167.7
1169.2
1170.7
1172.2
1173.8
1175.3
1176.9
1178.4
1180
1181.5
1183.1
1184.7
1186.3
1187.9
1189.5
1191.1
1192.7
1194.3
1195.9
1197.6
1199.2
1200.8
1202.5
1204.1
1205.8
1207.4
1209.1
1210.8
1212.4
1214.1
1215.8
1217.4
1219.1
1220.8
1222.5
1224.2
1225.9
1227.5
1229.2
1230.9
1232.6
1234.3
1236
1237.8
1239.5
1241.2
1242.9
1244.6
1246.3
1248
1249.8
1251.5
1253.2
1254.9
1256.7
1258.4
1260.1
1261.8
1263.6
1265.3
1267
1268.8
1270.5
1272.2
1273.9
1275.7
1277.4
1279.2
1280.9
1282.6
1284.4
1286.1
1287.8
1289.6
1291.3
1293.1
1294.8
1296.5
1298.3
1300
1301.8
1303.5
1305.3
1307
1308.7
1310.5
1312.2
1314
1315.7
1317.4
1319.2
1320.9
1322.7
1324.4
1326.2
1327.9
1329.7
1331.4
1333.1
1334.9
1336.6
1338.4
1340.1
1341.9
1343.6
1345.4
1347.2
1348.9
1350.7
1352.5
1354.2
1356
1357.8
1359.6
1361.4
1363.2
1365
1366.7
1368.5
1370.3
1372.1
1373.8
1375.5
1377.2
1378.9
1380.5
1382
1383.4
1384.8
1386
1387.2
1388.2
1389.1
1389.8
1390.4
1390.8
1391
1391.1
1197.2
1197.1
1196.9
1196.5
1195.9
1195.3
1194.5
1193.6
1192.5
1191.4
1190.2
1188.8
1187.5
1186
1184.5
1183
1181.4
1179.8
1178.2
1176.6
1174.9
1173.2
1171.6
1169.9
1168.3
1166.6
1165
1163.3
1161.7
1160.1
1158.5
1156.9
1155.3
1153.7
1152.1
1150.6
1149
1147.4
1145.8
1144.3
1142.7
1141.1
1139.5
1137.9
1136.3
1134.7
1133.1
1131.4
1129.8
1128.2
1126.5
1124.9
1123.4
1121.9
1120.6
1119.4
1118.3
1117.3
1116.4
1115.7
1115
1114.5
1114.1
1113.8
1113.6
1113.6
1113.6
1113.7
1113.9
1114.2
1114.6
1115.1
1115.6
1116.2
1116.9
1117.6
1118.4
1119.2
1120.1
1121
1122
1122.9
1124
1125
1126.1
1127.2
1128.4
1129.5
1130.7
1131.9
1133.1
1134.4
1135.6
1136.9
1138.2
1139.5
1140.8
1142.2
1143.5
1144.9
1146.3
1147.7
1149.1
1150.5
1151.9
1153.4
1154.8
1156.3
1157.8
1159.3
1160.7
1162.2
1163.8
1165.3
1166.8
1168.4
1169.9
1171.5
1173
1174.6
1176.2
1177.7
1179.3
1180.9
1182.5
1184.1
1185.8
1187.4
1189
1190.6
1192.3
1193.9
1195.6
1197.2
1198.9
1200.5
1202.2
1203.9
1205.5
1207.2
1208.9
1210.6
1212.3
1213.9
1215.6
1217.3
1219
1220.7
1222.4
1224.1
1225.8
1227.6
1229.3
1231
1232.7
1234.4
1236.1
1237.9
1239.6
1241.3
1243
1244.8
1246.5
1248.2
1250
1251.7
1253.4
1255.2
1256.9
1258.7
1260.4
1262.1
1263.9
1265.6
1267.4
1269.1
1270.8
1272.6
1274.3
1276.1
1277.8
1279.6
1281.3
1283.1
1284.8
1286.6
1288.3
1290.1
1291.8
1293.6
1295.3
1297.1
1298.8
1300.6
1302.3
1304.1
1305.8
1307.6
1309.3
1311.1
1312.8
1314.6
1316.3
1318.1
1319.8
1321.6
1323.3
1325.1
1326.8
1328.6
1330.3
1332.1
1333.8
1335.6
1337.3
1339.1
1340.8
1342.6
1344.4
1346.1
1347.9
1349.7
1351.5
1353.2
1355
1356.8
1358.6
1360.4
1362.2
1364
1365.8
1367.6
1369.4
1371.1
1372.9
1374.6
1376.3
1378
1379.6
1381.1
1382.6
1383.9
1385.2
1386.3
1387.3
1388.2
1389
1389.5
1389.9
1390.2
1390.3
1189.8
1189.7
1189.5
1189.1
1188.6
1187.9
1187.1
1186.2
1185.2
1184.1
1182.9
1181.6
1180.2
1178.8
1177.4
1175.9
1174.4
1172.8
1171.2
1169.6
1168
1166.4
1164.8
1163.2
1161.6
1160.1
1158.5
1156.9
1155.4
1153.8
1152.3
1150.8
1149.3
1147.8
1146.3
1144.8
1143.3
1141.8
1140.3
1138.8
1137.2
1135.7
1134.2
1132.7
1131.1
1129.6
1128
1126.5
1124.9
1123.3
1121.7
1120.1
1118.6
1117.2
1115.9
1114.7
1113.6
1112.6
1111.8
1111.1
1110.5
1110.1
1109.7
1109.5
1109.3
1109.3
1109.4
1109.6
1109.8
1110.2
1110.6
1111.2
1111.8
1112.4
1113.1
1113.9
1114.7
1115.6
1116.5
1117.5
1118.5
1119.5
1120.6
1121.7
1122.8
1124
1125.1
1126.3
1127.5
1128.8
1130
1131.3
1132.6
1133.9
1135.3
1136.6
1137.9
1139.3
1140.7
1142.1
1143.5
1144.9
1146.4
1147.8
1149.3
1150.8
1152.2
1153.7
1155.2
1156.7
1158.3
1159.8
1161.3
1162.9
1164.4
1166
1167.6
1169.1
1170.7
1172.3
1173.9
1175.5
1177.1
1178.8
1180.4
1182
1183.7
1185.3
1186.9
1188.6
1190.3
1191.9
1193.6
1195.3
1196.9
1198.6
1200.3
1202
1203.7
1205.4
1207
1208.8
1210.5
1212.2
1213.9
1215.6
1217.3
1219
1220.7
1222.5
1224.2
1225.9
1227.6
1229.4
1231.1
1232.8
1234.6
1236.3
1238
1239.8
1241.5
1243.3
1245
1246.7
1248.5
1250.2
1252
1253.7
1255.5
1257.2
1259
1260.7
1262.5
1264.2
1266
1267.7
1269.5
1271.3
1273
1274.8
1276.5
1278.3
1280
1281.8
1283.6
1285.3
1287.1
1288.8
1290.6
1292.3
1294.1
1295.9
1297.6
1299.4
1301.1
1302.9
1304.6
1306.4
1308.2
1309.9
1311.7
1313.4
1315.2
1316.9
1318.7
1320.5
1322.2
1324
1325.7
1327.5
1329.3
1331
1332.8
1334.5
1336.3
1338.1
1339.8
1341.6
1343.4
1345.1
1346.9
1348.7
1350.5
1352.3
1354
1355.8
1357.6
1359.4
1361.3
1363.1
1364.9
1366.7
1368.5
1370.2
1372
1373.7
1375.4
1377.1
1378.7
1380.2
1381.7
1383.1
1384.3
1385.5
1386.5
1387.4
1388.1
1388.7
1389.1
1389.4
1389.5
1182
1181.9
1181.7
1181.3
1180.8
1180.1
1179.4
1178.5
1177.5
1176.4
1175.2
1174
1172.6
1171.3
1169.9
1168.4
1166.9
1165.4
1163.9
1162.3
1160.8
1159.3
1157.7
1156.2
1154.7
1153.2
1151.7
1150.2
1148.7
1147.2
1145.8
1144.3
1142.9
1141.5
1140.1
1138.7
1137.2
1135.8
1134.4
1133
1131.6
1130.1
1128.7
1127.2
1125.7
1124.2
1122.7
1121.2
1119.7
1118.2
1116.6
1115.1
1113.6
1112.2
1110.9
1109.7
1108.7
1107.8
1107
1106.4
1105.8
1105.4
1105.1
1105
1104.9
1104.9
1105.1
1105.3
1105.7
1106.1
1106.6
1107.2
1107.8
1108.5
1109.3
1110.1
1111
1111.9
1112.9
1113.9
1115
1116
1117.2
1118.3
1119.5
1120.7
1121.9
1123.1
1124.4
1125.6
1126.9
1128.3
1129.6
1130.9
1132.3
1133.7
1135.1
1136.5
1137.9
1139.3
1140.8
1142.2
1143.7
1145.2
1146.6
1148.1
1149.7
1151.2
1152.7
1154.2
1155.8
1157.3
1158.9
1160.5
1162.1
1163.7
1165.2
1166.8
1168.5
1170.1
1171.7
1173.3
1175
1176.6
1178.3
1179.9
1181.6
1183.2
1184.9
1186.6
1188.2
1189.9
1191.6
1193.3
1195
1196.7
1198.4
1200.1
1201.8
1203.5
1205.2
1206.9
1208.7
1210.4
1212.1
1213.8
1215.6
1217.3
1219
1220.8
1222.5
1224.3
1226
1227.7
1229.5
1231.2
1233
1234.7
1236.5
1238.2
1240
1241.8
1243.5
1245.3
1247
1248.8
1250.5
1252.3
1254.1
1255.8
1257.6
1259.4
1261.1
1262.9
1264.6
1266.4
1268.2
1269.9
1271.7
1273.5
1275.2
1277
1278.8
1280.5
1282.3
1284.1
1285.8
1287.6
1289.4
1291.1
1292.9
1294.7
1296.4
1298.2
1300
1301.7
1303.5
1305.3
1307
1308.8
1310.6
1312.3
1314.1
1315.8
1317.6
1319.4
1321.1
1322.9
1324.7
1326.4
1328.2
1330
1331.7
1333.5
1335.3
1337
1338.8
1340.6
1342.4
1344.1
1345.9
1347.7
1349.5
1351.3
1353.1
1354.9
1356.7
1358.5
1360.3
1362.1
1363.9
1365.7
1367.5
1369.3
1371.1
1372.8
1374.5
1376.2
1377.8
1379.4
1380.8
1382.2
1383.5
1384.6
1385.7
1386.5
1387.3
1387.9
1388.3
1388.5
1388.6
1173.7
1173.7
1173.4
1173.1
1172.6
1171.9
1171.2
1170.3
1169.3
1168.3
1167.1
1165.9
1164.6
1163.3
1161.9
1160.5
1159.1
1157.6
1156.1
1154.7
1153.2
1151.7
1150.2
1148.8
1147.3
1145.9
1144.5
1143.1
1141.7
1140.3
1138.9
1137.6
1136.2
1134.9
1133.6
1132.3
1130.9
1129.6
1128.3
1126.9
1125.6
1124.2
1122.8
1121.4
1120
1118.6
1117.1
1115.7
1114.2
1112.8
1111.3
1109.8
1108.4
1107
1105.7
1104.6
1103.6
1102.7
1102
1101.4
1101
1100.6
1100.4
1100.3
1100.3
1100.4
1100.6
1100.9
1101.4
1101.8
1102.4
1103.1
1103.8
1104.6
1105.4
1106.3
1107.2
1108.2
1109.2
1110.3
1111.4
1112.5
1113.7
1114.9
1116.1
1117.3
1118.6
1119.9
1121.2
1122.5
1123.8
1125.2
1126.5
1127.9
1129.3
1130.7
1132.2
1133.6
1135
1136.5
1138
1139.5
1141
1142.5
1144
1145.5
1147.1
1148.6
1150.2
1151.7
1153.3
1154.9
1156.5
1158.1
1159.7
1161.3
1162.9
1164.6
1166.2
1167.8
1169.5
1171.1
1172.8
1174.5
1176.1
1177.8
1179.5
1181.2
1182.9
1184.6
1186.3
1188
1189.7
1191.4
1193.1
1194.8
1196.5
1198.2
1200
1201.7
1203.4
1205.2
1206.9
1208.6
1210.4
1212.1
1213.9
1215.6
1217.4
1219.1
1220.9
1222.6
1224.4
1226.1
1227.9
1229.7
1231.4
1233.2
1235
1236.7
1238.5
1240.3
1242
1243.8
1245.6
1247.3
1249.1
1250.9
1252.7
1254.4
1256.2
1258
1259.8
1261.5
1263.3
1265.1
1266.8
1268.6
1270.4
1272.2
1274
1275.7
1277.5
1279.3
1281.1
1282.8
1284.6
1286.4
1288.2
1289.9
1291.7
1293.5
1295.3
1297
1298.8
1300.6
1302.3
1304.1
1305.9
1307.7
1309.4
1311.2
1313
1314.7
1316.5
1318.3
1320.1
1321.8
1323.6
1325.4
1327.1
1328.9
1330.7
1332.5
1334.2
1336
1337.8
1339.6
1341.4
1343.1
1344.9
1346.7
1348.5
1350.3
1352.1
1353.9
1355.7
1357.5
1359.4
1361.2
1363
1364.8
1366.6
1368.4
1370.2
1371.9
1373.6
1375.3
1376.9
1378.5
1380
1381.3
1382.6
1383.8
1384.8
1385.7
1386.4
1387
1387.4
1387.7
1387.8
1165
1164.9
1164.7
1164.4
1163.9
1163.3
1162.5
1161.7
1160.7
1159.7
1158.6
1157.4
1156.1
1154.9
1153.5
1152.2
1150.8
1149.4
1148
1146.5
1145.1
1143.7
1142.3
1140.9
1139.5
1138.2
1136.9
1135.5
1134.2
1133
1131.7
1130.5
1129.2
1128
1126.8
1125.5
1124.3
1123.1
1121.8
1120.6
1119.3
1118
1116.7
1115.4
1114
1112.6
1111.3
1109.9
1108.4
1107
1105.6
1104.2
1102.9
1101.5
1100.3
1099.2
1098.2
1097.5
1096.8
1096.3
1095.9
1095.6
1095.5
1095.5
1095.6
1095.8
1096.1
1096.5
1096.9
1097.5
1098.2
1098.9
1099.7
1100.5
1101.4
1102.4
1103.4
1104.4
1105.5
1106.7
1107.8
1109
1110.2
1111.4
1112.7
1114
1115.3
1116.6
1117.9
1119.3
1120.7
1122.1
1123.5
1124.9
1126.3
1127.8
1129.2
1130.7
1132.2
1133.7
1135.2
1136.7
1138.3
1139.8
1141.3
1142.9
1144.5
1146.1
1147.6
1149.2
1150.8
1152.5
1154.1
1155.7
1157.3
1159
1160.6
1162.3
1163.9
1165.6
1167.3
1168.9
1170.6
1172.3
1174
1175.7
1177.4
1179.1
1180.8
1182.5
1184.3
1186
1187.7
1189.4
1191.2
1192.9
1194.6
1196.4
1198.1
1199.9
1201.6
1203.4
1205.1
1206.9
1208.6
1210.4
1212.2
1213.9
1215.7
1217.5
1219.2
1221
1222.8
1224.5
1226.3
1228.1
1229.9
1231.6
1233.4
1235.2
1237
1238.8
1240.5
1242.3
1244.1
1245.9
1247.7
1249.5
1251.2
1253
1254.8
1256.6
1258.4
1260.2
1261.9
1263.7
1265.5
1267.3
1269.1
1270.9
1272.7
1274.4
1276.2
1278
1279.8
1281.6
1283.4
1285.1
1286.9
1288.7
1290.5
1292.3
1294.1
1295.8
1297.6
1299.4
1301.2
1303
1304.7
1306.5
1308.3
1310.1
1311.9
1313.6
1315.4
1317.2
1319
1320.7
1322.5
1324.3
1326.1
1327.8
1329.6
1331.4
1333.2
1335
1336.8
1338.5
1340.3
1342.1
1343.9
1345.7
1347.5
1349.3
1351.1
1352.9
1354.7
1356.6
1358.4
1360.2
1362
1363.9
1365.7
1367.5
1369.2
1371
1372.7
1374.4
1376
1377.6
1379.1
1380.4
1381.7
1382.9
1383.9
1384.8
1385.5
1386.1
1386.5
1386.8
1386.9
1155.7
1155.7
1155.4
1155.1
1154.6
1154
1153.3
1152.5
1151.5
1150.5
1149.5
1148.3
1147.1
1145.9
1144.6
1143.3
1141.9
1140.6
1139.2
1137.9
1136.5
1135.2
1133.9
1132.6
1131.3
1130
1128.8
1127.6
1126.4
1125.2
1124
1122.9
1121.8
1120.7
1119.5
1118.4
1117.3
1116.2
1115
1113.8
1112.6
1111.4
1110.2
1108.9
1107.6
1106.3
1105
1103.7
1102.3
1101
1099.6
1098.3
1097
1095.7
1094.5
1093.5
1092.6
1091.9
1091.4
1090.9
1090.6
1090.5
1090.4
1090.5
1090.7
1091
1091.4
1091.8
1092.4
1093.1
1093.8
1094.6
1095.5
1096.4
1097.4
1098.4
1099.5
1100.6
1101.8
1102.9
1104.2
1105.4
1106.7
1107.9
1109.3
1110.6
1111.9
1113.3
1114.7
1116.1
1117.5
1118.9
1120.4
1121.8
1123.3
1124.8
1126.3
1127.8
1129.3
1130.9
1132.4
1134
1135.5
1137.1
1138.7
1140.3
1141.9
1143.5
1145.1
1146.7
1148.4
1150
1151.7
1153.3
1155
1156.6
1158.3
1160
1161.7
1163.4
1165.1
1166.8
1168.5
1170.2
1171.9
1173.6
1175.3
1177.1
1178.8
1180.5
1182.3
1184
1185.7
1187.5
1189.2
1191
1192.8
1194.5
1196.3
1198
1199.8
1201.6
1203.3
1205.1
1206.9
1208.7
1210.4
1212.2
1214
1215.8
1217.6
1219.3
1221.1
1222.9
1224.7
1226.5
1228.3
1230.1
1231.9
1233.7
1235.5
1237.2
1239
1240.8
1242.6
1244.4
1246.2
1248
1249.8
1251.6
1253.4
1255.2
1257
1258.8
1260.6
1262.4
1264.2
1266
1267.8
1269.5
1271.3
1273.1
1274.9
1276.7
1278.5
1280.3
1282.1
1283.9
1285.7
1287.5
1289.3
1291
1292.8
1294.6
1296.4
1298.2
1300
1301.8
1303.6
1305.3
1307.1
1308.9
1310.7
1312.5
1314.3
1316
1317.8
1319.6
1321.4
1323.2
1325
1326.7
1328.5
1330.3
1332.1
1333.9
1335.7
1337.5
1339.3
1341.1
1342.8
1344.7
1346.5
1348.3
1350.1
1351.9
1353.7
1355.5
1357.4
1359.2
1361
1362.9
1364.7
1366.5
1368.3
1370
1371.8
1373.4
1375.1
1376.6
1378.1
1379.5
1380.8
1381.9
1383
1383.9
1384.6
1385.2
1385.6
1385.8
1385.9
0
0
0
0
0
0
1143.4
1142.6
1141.7
1140.7
1139.7
1138.5
1137.4
1136.2
1135
1133.7
1132.5
1131.2
1129.9
1128.6
1127.3
1126.1
1124.8
1123.6
1122.4
1121.3
1120.1
1119
1118
1116.9
1115.9
1114.8
1113.8
1112.8
1111.8
1110.8
1109.8
1108.8
1107.8
1106.7
1105.6
1104.5
1103.3
1102.1
1100.9
1099.6
1098.4
1097.1
1095.8
1094.5
1093.2
1091.9
1090.7
1089.5
1088.4
1087.5
1086.7
1086.1
1085.7
1085.4
1085.2
1085.1
1085.2
1085.4
1085.6
1086
1086.5
1087.1
1087.8
1088.6
1089.4
1090.3
1091.2
1092.3
1093.3
1094.4
1095.6
1096.7
1098
1099.2
1100.5
1101.8
1103.1
1104.4
1105.8
1107.2
1108.6
1110
1111.4
1112.9
1114.3
1115.8
1117.3
1118.8
1120.3
1121.8
1123.4
1124.9
1126.5
1128
1129.6
1131.2
1132.8
1134.4
1136
1137.6
1139.3
1140.9
1142.6
1144.2
1145.9
1147.5
1149.2
1150.9
1152.6
1154.3
1156
1157.7
1159.4
1161.1
1162.8
1164.5
1166.3
1168
1169.7
1171.5
1173.2
1175
1176.7
1178.5
1180.2
1182
1183.8
1185.5
1187.3
1189.1
1190.8
1192.6
1194.4
1196.2
1198
1199.7
1201.5
1203.3
1205.1
1206.9
1208.7
1210.5
1212.3
1214.1
1215.9
1217.7
1219.5
1221.3
1223.1
1224.9
1226.7
1228.5
1230.3
1232.1
1233.9
1235.7
1237.5
1239.3
1241.1
1242.9
1244.7
1246.5
1248.3
1250.1
1251.9
1253.7
1255.6
1257.4
1259.2
1261
1262.8
1264.6
1266.4
1268.2
1270
1271.8
1273.6
1275.4
1277.2
1279
1280.8
1282.6
1284.4
1286.2
1288
1289.8
1291.6
1293.4
1295.2
1297
1298.7
1300.5
1302.3
1304.1
1305.9
1307.7
1309.5
1311.3
1313.1
1314.9
1316.7
1318.4
1320.2
1322
1323.8
1325.6
1327.4
1329.2
1331
1332.8
1334.6
1336.4
1338.1
1339.9
1341.7
1343.6
1345.4
1347.2
1349
1350.8
1352.6
1354.5
1356.3
1358.1
1360
1361.8
1363.6
1365.4
1367.2
1369
1370.7
1372.4
1374.1
1375.6
1377.1
1378.5
1379.8
1380.9
1382
1382.9
1383.6
1384.2
1384.6
1384.8
1384.9
0
0
0
0
0
0
0
0
1131
1130
1129
1128
1126.8
1125.7
1124.5
1123.4
1122.2
1121
1119.7
1118.5
1117.3
1116.2
1115
1113.9
1112.8
1111.8
1110.8
1109.8
1108.8
1107.9
1107
1106.1
1105.3
1104.4
1103.5
1102.7
1101.8
1100.9
1100
1099
1098
1097
1095.9
1094.8
1093.7
1092.5
1091.3
1090.1
1088.8
1087.6
1086.4
1085.2
1083.9
1082.9
1082
1081.2
1080.6
1080.1
1079.8
1079.6
1079.5
1079.6
1079.8
1080.1
1080.5
1081
1081.6
1082.3
1083.1
1084
1084.9
1085.9
1086.9
1088
1089.2
1090.4
1091.6
1092.8
1094.1
1095.4
1096.7
1098.1
1099.5
1100.9
1102.3
1103.7
1105.2
1106.6
1108.1
1109.6
1111.1
1112.6
1114.2
1115.7
1117.2
1118.8
1120.4
1122
1123.6
1125.2
1126.8
1128.4
1130
1131.7
1133.3
1135
1136.6
1138.3
1140
1141.7
1143.4
1145.1
1146.8
1148.5
1150.2
1151.9
1153.6
1155.3
1157.1
1158.8
1160.6
1162.3
1164.1
1165.8
1167.6
1169.3
1171.1
1172.9
1174.6
1176.4
1178.2
1180
1181.8
1183.5
1185.3
1187.1
1188.9
1190.7
1192.5
1194.3
1196.1
1197.9
1199.7
1201.5
1203.3
1205.1
1206.9
1208.7
1210.5
1212.3
1214.1
1215.9
1217.8
1219.6
1221.4
1223.2
1225
1226.8
1228.7
1230.5
1232.3
1234.1
1235.9
1237.7
1239.6
1241.4
1243.2
1245
1246.8
1248.6
1250.4
1252.3
1254.1
1255.9
1257.7
1259.5
1261.3
1263.1
1264.9
1266.8
1268.6
1270.4
1272.2
1274
1275.8
1277.6
1279.4
1281.2
1283
1284.8
1286.7
1288.5
1290.3
1292.1
1293.9
1295.7
1297.5
1299.3
1301
1302.8
1304.6
1306.4
1308.2
1310
1311.8
1313.6
1315.4
1317.2
1319
1320.8
1322.6
1324.4
1326.2
1328
1329.8
1331.6
1333.4
1335.2
1337
1338.8
1340.6
1342.4
1344.2
1346
1347.8
1349.7
1351.5
1353.3
1355.2
1357
1358.9
1360.7
1362.5
1364.3
1366.1
1367.9
1369.7
1371.3
1373
1374.6
1376
1377.4
1378.7
1379.9
1380.9
1381.8
1382.5
1383.1
1383.5
1383.8
1383.9
822.4
822.22
821.7
820.83
819.6
818.01
816.05
0
0
0
0
1116.3
1115.2
1114.1
1113
1111.9
1110.8
1109.7
1108.6
1107.5
1106.4
1105.3
1104.2
1103.2
1102.3
1101.4
1100.5
1099.7
1098.9
1098.1
1097.3
1096.6
1095.9
1095.2
1094.5
1093.8
1093
1092.3
1091.5
1090.7
1089.8
1088.9
1087.9
1086.9
1085.9
1084.8
1083.7
1082.5
1081.4
1080.2
1079
1077.9
1076.8
1075.9
1075.2
1074.6
1074.1
1073.8
1073.6
1073.6
1073.6
1073.9
1074.2
1074.6
1075.2
1075.8
1076.6
1077.4
1078.3
1079.3
1080.3
1081.4
1082.6
1083.8
1085
1086.2
1087.5
1088.9
1090.2
1091.6
1093
1094.4
1095.8
1097.3
1098.8
1100.2
1101.7
1103.3
1104.8
1106.3
1107.9
1109.4
1111
1112.6
1114.2
1115.8
1117.4
1119
1120.6
1122.3
1123.9
1125.6
1127.3
1128.9
1130.6
1132.3
1134
1135.7
1137.4
1139.1
1140.8
1142.5
1144.3
1146
1147.7
1149.5
1151.2
1153
1154.7
1156.5
1158.3
1160
1161.8
1163.6
1165.4
1167.1
1168.9
1170.7
1172.5
1174.3
1176.1
1177.9
1179.7
1181.5
1183.3
1185.1
1186.9
1188.7
1190.5
1192.4
1194.2
1196
1197.8
1199.6
1201.4
1203.2
1205.1
1206.9
1208.7
1210.5
1212.4
1214.2
1216
1217.8
1219.7
1221.5
1223.3
1225.1
1227
1228.8
1230.6
1232.5
1234.3
1236.1
1237.9
1239.8
1241.6
1243.4
1245.2
1247.1
1248.9
1250.7
1252.5
1254.4
1256.2
1258
1259.8
1261.6
1263.5
1265.3
1267.1
1268.9
1270.7
1272.6
1274.4
1276.2
1278
1279.8
1281.6
1283.4
1285.3
1287.1
1288.9
1290.7
1292.5
1294.3
1296.1
1297.9
1299.7
1301.5
1303.3
1305.1
1306.9
1308.7
1310.5
1312.3
1314.1
1315.9
1317.7
1319.5
1321.3
1323.1
1324.9
1326.7
1328.5
1330.3
1332.1
1333.9
1335.7
1337.5
1339.3
1341.2
1343
1344.8
1346.6
1348.5
1350.3
1352.1
1354
1355.8
1357.7
1359.5
1361.3
1363.2
1365
1366.7
1368.5
1370.2
1371.8
1373.4
1374.9
1376.3
1377.6
1378.7
1379.7
1380.6
1381.4
1381.9
1382.3
1382.6
1382.7
833.8
833.65
833.19
832.44
831.38
830.02
828.37
826.41
824.15
821.58
818.7
815.51
811.99
0
1100.1
1099.1
1098.1
1097.1
1096.1
1095
1094
1093.1
1092.1
1091.3
1090.4
1089.7
1089
1088.3
1087.7
1087.1
1086.5
1085.9
1085.4
1084.9
1084.3
1083.8
1083.3
1082.7
1082.1
1081.5
1080.9
1080.1
1079.3
0
1077.4
1076.5
1075.4
1074.4
1073.3
1072.3
1071.1
1070.2
1069.4
1068.7
1068.1
1067.7
1067.4
1067.2
1067.2
1067.3
1067.6
1068
1068.5
1069.1
1069.8
1070.6
1071.5
1072.4
1073.5
1074.6
1075.7
1076.9
1078.2
1079.4
1080.8
1082.1
1083.5
1084.9
1086.3
1087.7
1089.2
1090.7
1092.2
1093.7
1095.2
1096.8
1098.3
1099.9
1101.4
1103
1104.6
1106.2
1107.8
1109.5
1111.1
1112.7
1114.4
1116
1117.7
1119.4
1121.1
1122.7
1124.4
1126.1
1127.9
1129.6
1131.3
1133
1134.8
1136.5
1138.2
1140
1141.8
1143.5
1145.3
1147
1148.8
1150.6
1152.4
1154.1
1155.9
1157.7
1159.5
1161.3
1163.1
1164.9
1166.7
1168.5
1170.3
1172.2
1174
1175.8
1177.6
1179.4
1181.2
1183.1
1184.9
1186.7
1188.5
1190.4
1192.2
1194
1195.8
1197.7
1199.5
1201.3
1203.2
1205
1206.8
1208.7
1210.5
1212.4
1214.2
1216
1217.9
1219.7
1221.6
1223.4
1225.2
1227.1
1228.9
1230.7
1232.6
1234.4
1236.3
1238.1
1239.9
1241.8
1243.6
1245.4
1247.3
1249.1
1250.9
1252.7
1254.6
1256.4
1258.2
1260.1
1261.9
1263.7
1265.6
1267.4
1269.2
1271
1272.9
1274.7
1276.5
1278.3
1280.1
1282
1283.8
1285.6
1287.4
1289.2
1291
1292.8
1294.7
1296.5
1298.3
1300.1
1301.9
1303.7
1305.5
1307.3
1309.1
1310.9
1312.7
1314.5
1316.3
1318.1
1319.9
1321.8
1323.6
1325.4
1327.2
1329
1330.8
1332.6
1334.4
1336.2
1338
1339.8
1341.7
1343.5
1345.3
1347.1
1349
1350.8
1352.7
1354.5
1356.4
1358.2
1360.1
1361.9
1363.7
1365.5
1367.2
1368.9
1370.6
1372.1
1373.6
1375
1376.3
1377.5
1378.5
1379.4
1380.1
1380.7
1381.1
1381.3
1381.4
843.86
843.72
843.31
842.62
841.67
840.46
838.98
837.25
835.27
833.06
830.62
827.95
825.08
822.01
818.76
815.36
811.83
1082.8
1081.8
1080.9
1079.9
1079.1
1078.3
1077.5
1076.9
1076.3
1075.8
1075.4
1075
1074.6
1074.2
1073.8
1073.4
1073.1
1072.9
1072.6
1072.3
1072
0
810.57
814.87
820.01
1069.7
1068.9
1068.2
1067.4
1066.5
1065.6
1064.6
1063.7
1062.8
1062.1
1061.5
1061
1060.7
1060.4
1060.4
1060.4
1060.6
1060.9
1061.4
1062
1062.6
1063.4
1064.3
1065.3
1066.3
1067.4
1068.6
1069.8
1071.1
1072.4
1073.7
1075.1
1076.5
1077.9
1079.4
1080.9
1082.4
1083.9
1085.4
1086.9
1088.5
1090.1
1091.6
1093.2
1094.8
1096.4
1098.1
1099.7
1101.3
1103
1104.6
1106.3
1108
1109.6
1111.3
1113
1114.7
1116.4
1118.2
1119.9
1121.6
1123.3
1125.1
1126.8
1128.6
1130.3
1132.1
1133.9
1135.6
1137.4
1139.2
1141
1142.8
1144.6
1146.3
1148.1
1149.9
1151.8
1153.6
1155.4
1157.2
1159
1160.8
1162.6
1164.5
1166.3
1168.1
1169.9
1171.8
1173.6
1175.4
1177.3
1179.1
1181
1182.8
1184.6
1186.5
1188.3
1190.1
1192
1193.8
1195.7
1197.5
1199.4
1201.2
1203.1
1204.9
1206.8
1208.6
1210.5
1212.3
1214.2
1216
1217.9
1219.7
1221.6
1223.4
1225.3
1227.1
1229
1230.8
1232.6
1234.5
1236.3
1238.2
1240
1241.9
1243.7
1245.5
1247.4
1249.2
1251.1
1252.9
1254.7
1256.6
1258.4
1260.3
1262.1
1263.9
1265.8
1267.6
1269.4
1271.3
1273.1
1274.9
1276.7
1278.6
1280.4
1282.2
1284
1285.9
1287.7
1289.5
1291.3
1293.1
1294.9
1296.8
1298.6
1300.4
1302.2
1304
1305.8
1307.6
1309.4
1311.3
1313.1
1314.9
1316.7
1318.5
1320.3
1322.1
1323.9
1325.7
1327.5
1329.3
1331.1
1333
1334.8
1336.6
1338.4
1340.2
1342.1
1343.9
1345.7
1347.6
1349.4
1351.3
1353.1
1355
1356.8
1358.7
1360.5
1362.3
1364.1
1365.9
1367.6
1369.2
1370.8
1372.3
1373.7
1374.9
1376.1
1377.1
1378
1378.7
1379.3
1379.7
1379.9
1380
852.83
852.7
852.32
851.69
850.81
849.68
848.33
846.75
844.95
842.95
840.77
838.41
835.9
833.26
830.5
827.66
824.77
821.87
819
816.21
813.55
811.09
808.87
806.94
805.35
804.13
803.3
802.88
802.86
803.24
804
805.12
806.59
808.38
810.47
812.85
815.5
818.42
821.67
825.57
1059.8
1059.4
1059
1058.5
1057.9
1057.3
1056.6
1055.9
1055.3
1054.6
1054
1053.6
1053.2
1053
1052.9
1052.9
1053.1
1053.4
1053.8
1054.4
1055.1
1055.8
1056.7
1057.7
1058.8
1059.9
1061.1
1062.3
1063.7
1065
1066.4
1067.8
1069.3
1070.7
1072.2
1073.8
1075.3
1076.8
1078.4
1080
1081.6
1083.2
1084.8
1086.4
1088.1
1089.7
1091.3
1093
1094.7
1096.3
1098
1099.7
1101.4
1103.1
1104.8
1106.5
1108.3
1110
1111.7
1113.5
1115.2
1117
1118.7
1120.5
1122.3
1124
1125.8
1127.6
1129.4
1131.2
1133
1134.8
1136.6
1138.4
1140.2
1142
1143.8
1145.7
1147.5
1149.3
1151.1
1153
1154.8
1156.6
1158.5
1160.3
1162.1
1164
1165.8
1167.7
1169.5
1171.4
1173.2
1175.1
1176.9
1178.8
1180.6
1182.5
1184.3
1186.2
1188
1189.9
1191.8
1193.6
1195.5
1197.3
1199.2
1201
1202.9
1204.8
1206.6
1208.5
1210.3
1212.2
1214.1
1215.9
1217.8
1219.7
1221.5
1223.4
1225.2
1227.1
1228.9
1230.8
1232.6
1234.5
1236.4
1238.2
1240.1
1241.9
1243.8
1245.6
1247.4
1249.3
1251.1
1253
1254.8
1256.7
1258.5
1260.4
1262.2
1264.1
1265.9
1267.7
1269.6
1271.4
1273.2
1275.1
1276.9
1278.7
1280.6
1282.4
1284.2
1286
1287.9
1289.7
1291.5
1293.3
1295.1
1297
1298.8
1300.6
1302.4
1304.2
1306.1
1307.9
1309.7
1311.5
1313.3
1315.1
1316.9
1318.8
1320.6
1322.4
1324.2
1326
1327.8
1329.6
1331.4
1333.3
1335.1
1336.9
1338.7
1340.6
1342.4
1344.2
1346.1
1347.9
1349.8
1351.7
1353.5
1355.4
1357.2
1359
1360.9
1362.7
1364.4
1366.1
1367.8
1369.3
1370.8
1372.2
1373.5
1374.6
1375.6
1376.5
1377.2
1377.8
1378.2
1378.4
1378.5
860.84
860.73
860.37
859.77
858.95
857.9
856.64
855.16
853.5
851.66
849.65
847.49
845.21
842.83
840.38
837.87
835.34
832.83
830.38
828.01
825.78
823.73
821.89
820.3
818.99
817.99
817.31
816.95
816.94
817.26
817.9
818.86
820.12
821.68
823.51
825.63
828.06
831.05
1047.8
1047.8
1047.8
1047.7
1047.5
1047.2
1046.8
1046.5
1046.1
1045.7
1045.3
1045
1044.8
1044.6
1044.6
1044.7
1044.9
1045.2
1045.6
1046.2
1046.9
1047.7
1048.7
1049.7
1050.8
1052
1053.2
1054.5
1055.9
1057.3
1058.7
1060.2
1061.7
1063.3
1064.8
1066.4
1068
1069.6
1071.2
1072.8
1074.5
1076.1
1077.8
1079.4
1081.1
1082.8
1084.4
1086.1
1087.8
1089.5
1091.3
1093
1094.7
1096.4
1098.2
1099.9
1101.6
1103.4
1105.2
1106.9
1108.7
1110.5
1112.2
1114
1115.8
1117.6
1119.4
1121.2
1123
1124.8
1126.6
1128.5
1130.3
1132.1
1133.9
1135.8
1137.6
1139.4
1141.3
1143.1
1144.9
1146.8
1148.6
1150.5
1152.3
1154.2
1156
1157.9
1159.8
1161.6
1163.5
1165.4
1167.2
1169.1
1170.9
1172.8
1174.7
1176.5
1178.4
1180.3
1182.1
1184
1185.9
1187.7
1189.6
1191.5
1193.3
1195.2
1197.1
1198.9
1200.8
1202.7
1204.6
1206.4
1208.3
1210.2
1212
1213.9
1215.8
1217.7
1219.5
1221.4
1223.3
1225.1
1227
1228.9
1230.7
1232.6
1234.4
1236.3
1238.2
1240
1241.9
1243.7
1245.6
1247.4
1249.3
1251.1
1253
1254.8
1256.7
1258.6
1260.4
1262.3
1264.1
1265.9
1267.8
1269.6
1271.5
1273.3
1275.1
1277
1278.8
1280.6
1282.5
1284.3
1286.1
1287.9
1289.8
1291.6
1293.4
1295.3
1297.1
1298.9
1300.7
1302.6
1304.4
1306.2
1308
1309.8
1311.7
1313.5
1315.3
1317.1
1318.9
1320.7
1322.5
1324.4
1326.2
1328
1329.8
1331.6
1333.5
1335.3
1337.1
1338.9
1340.8
1342.6
1344.5
1346.3
1348.2
1350.1
1351.9
1353.8
1355.6
1357.5
1359.3
1361.1
1362.8
1364.5
1366.2
1367.8
1369.2
1370.6
1371.9
1373
1374.1
1374.9
1375.6
1376.2
1376.6
1376.8
1376.9
868.02
867.91
867.57
867
866.23
865.24
864.04
862.66
861.1
859.38
857.51
855.51
853.4
851.21
848.95
846.67
844.39
842.13
839.93
837.84
835.87
834.06
832.45
831.07
829.93
829.06
828.48
828.18
828.19
828.48
829.07
829.95
831.1
832.55
834.31
836.56
840.97
1033.5
1034
1034.4
1034.6
1034.8
1034.9
1034.9
1034.8
1034.8
1034.7
1034.7
1034.7
1034.8
1035
1035.2
1035.6
1036
1036.6
1037.3
1038
1038.9
1040
1041.1
1042.2
1043.5
1044.8
1046.2
1047.7
1049.2
1050.7
1052.2
1053.8
1055.4
1057.1
1058.7
1060.4
1062
1063.7
1065.4
1067.1
1068.8
1070.5
1072.2
1073.9
1075.6
1077.4
1079.1
1080.8
1082.6
1084.3
1086.1
1087.8
1089.6
1091.3
1093.1
1094.9
1096.7
1098.4
1100.2
1102
1103.8
1105.6
1107.4
1109.2
1111
1112.9
1114.7
1116.5
1118.3
1120.2
1122
1123.9
1125.7
1127.5
1129.4
1131.2
1133.1
1134.9
1136.8
1138.6
1140.5
1142.4
1144.2
1146.1
1148
1149.8
1151.7
1153.6
1155.4
1157.3
1159.2
1161.1
1163
1164.8
1166.7
1168.6
1170.5
1172.3
1174.2
1176.1
1178
1179.8
1181.7
1183.6
1185.5
1187.4
1189.2
1191.1
1193
1194.9
1196.8
1198.6
1200.5
1202.4
1204.3
1206.2
1208.1
1209.9
1211.8
1213.7
1215.6
1217.5
1219.3
1221.2
1223.1
1225
1226.8
1228.7
1230.6
1232.4
1234.3
1236.2
1238
1239.9
1241.8
1243.6
1245.5
1247.3
1249.2
1251.1
1252.9
1254.8
1256.6
1258.5
1260.4
1262.2
1264.1
1265.9
1267.8
1269.6
1271.4
1273.3
1275.1
1277
1278.8
1280.6
1282.5
1284.3
1286.1
1288
1289.8
1291.6
1293.4
1295.3
1297.1
1298.9
1300.8
1302.6
1304.4
1306.2
1308.1
1309.9
1311.7
1313.5
1315.4
1317.2
1319
1320.8
1322.6
1324.4
1326.3
1328.1
1329.9
1331.7
1333.6
1335.4
1337.2
1339.1
1340.9
1342.8
1344.6
1346.5
1348.3
1350.2
1352.1
1353.9
1355.8
1357.6
1359.4
1361.2
1362.9
1364.5
1366.1
1367.6
1369
1370.2
1371.4
1372.4
1373.2
1373.9
1374.4
1374.8
1375.1
1375.1
874.51
874.4
874.07
873.53
872.78
871.84
870.7
869.39
867.91
866.28
864.52
862.64
860.67
858.63
856.54
854.42
852.31
850.24
848.24
846.33
844.54
842.91
841.46
840.22
839.2
838.43
837.92
837.67
837.69
837.98
838.55
839.41
840.58
842.2
844.92
1012.8
1014.5
1016
1017.2
1018.3
1019.2
1019.9
1020.5
1021
1021.5
1021.9
1022.4
1022.9
1023.4
1024
1024.7
1025.4
1026.3
1027.2
1028.2
1029.2
1030.4
1031.7
1033
1034.4
1035.9
1037.4
1038.9
1040.5
1042.2
1043.8
1045.5
1047.2
1049
1050.7
1052.4
1054.2
1055.9
1057.7
1059.5
1061.2
1063
1064.8
1066.5
1068.3
1070.1
1071.9
1073.6
1075.4
1077.2
1079
1080.8
1082.6
1084.4
1086.2
1088
1089.8
1091.6
1093.4
1095.2
1097
1098.9
1100.7
1102.5
1104.4
1106.2
1108
1109.9
1111.7
1113.6
1115.4
1117.3
1119.2
1121
1122.9
1124.8
1126.6
1128.5
1130.4
1132.2
1134.1
1136
1137.9
1139.7
1141.6
1143.5
1145.4
1147.3
1149.1
1151
1152.9
1154.8
1156.7
1158.6
1160.5
1162.4
1164.3
1166.2
1168.1
1169.9
1171.8
1173.7
1175.6
1177.5
1179.4
1181.3
1183.2
1185
1186.9
1188.8
1190.7
1192.6
1194.5
1196.4
1198.3
1200.2
1202.1
1204
1205.9
1207.8
1209.6
1211.5
1213.4
1215.3
1217.2
1219.1
1221
1222.8
1224.7
1226.6
1228.5
1230.3
1232.2
1234.1
1236
1237.8
1239.7
1241.6
1243.4
1245.3
1247.2
1249
1250.9
1252.8
1254.6
1256.5
1258.4
1260.2
1262.1
1263.9
1265.8
1267.6
1269.5
1271.3
1273.2
1275
1276.9
1278.7
1280.5
1282.4
1284.2
1286
1287.9
1289.7
1291.5
1293.4
1295.2
1297
1298.9
1300.7
1302.6
1304.4
1306.2
1308
1309.9
1311.7
1313.5
1315.3
1317.1
1319
1320.8
1322.6
1324.4
1326.2
1328.1
1329.9
1331.7
1333.6
1335.4
1337.2
1339.1
1340.9
1342.8
1344.7
1346.5
1348.4
1350.3
1352.2
1354
1355.8
1357.6
1359.4
1361.1
1362.7
1364.3
1365.8
1367.2
1368.4
1369.6
1370.6
1371.4
1372.1
1372.6
1373
1373.2
1373.3
880.43
880.33
880.01
879.49
878.77
877.85
876.76
875.5
874.08
872.53
870.84
869.06
867.2
865.27
863.31
861.33
859.37
857.44
855.59
853.82
852.18
850.69
849.36
848.23
847.31
846.62
846.17
845.96
846.02
846.36
847.01
848.07
849.87
855.41
970.88
978.12
984.07
988.91
992.85
996.08
998.76
1001
1002.9
1004.6
1006.2
1007.6
1008.9
1010.2
1011.5
1012.8
1014.1
1015.5
1016.9
1018.3
1019.8
1021.3
1022.8
1024.5
1026.1
1027.8
1029.6
1031.3
1033.1
1034.9
1036.8
1038.6
1040.5
1042.3
1044.2
1046
1047.9
1049.7
1051.6
1053.4
1055.2
1057.1
1058.9
1060.8
1062.6
1064.4
1066.3
1068.1
1069.9
1071.7
1073.6
1075.4
1077.2
1079.1
1080.9
1082.8
1084.6
1086.4
1088.3
1090.1
1092
1093.8
1095.7
1097.6
1099.4
1101.3
1103.1
1105
1106.9
1108.8
1110.6
1112.5
1114.4
1116.3
1118.2
1120
1121.9
1123.8
1125.7
1127.6
1129.5
1131.4
1133.3
1135.2
1137.1
1138.9
1140.8
1142.7
1144.6
1146.5
1148.5
1150.4
1152.3
1154.2
1156.1
1158
1159.9
1161.8
1163.7
1165.6
1167.5
1169.4
1171.3
1173.2
1175.1
1177
1178.9
1180.8
1182.7
1184.6
1186.5
1188.4
1190.3
1192.2
1194.1
1196
1197.9
1199.8
1201.7
1203.6
1205.5
1207.4
1209.3
1211.2
1213.1
1215
1216.9
1218.8
1220.6
1222.5
1224.4
1226.3
1228.2
1230
1231.9
1233.8
1235.7
1237.6
1239.4
1241.3
1243.2
1245
1246.9
1248.8
1250.7
1252.6
1254.4
1256.3
1258.2
1260
1261.9
1263.8
1265.6
1267.5
1269.3
1271.2
1273
1274.8
1276.7
1278.5
1280.4
1282.2
1284
1285.9
1287.7
1289.5
1291.4
1293.2
1295.1
1296.9
1298.7
1300.6
1302.4
1304.3
1306.1
1307.9
1309.8
1311.6
1313.4
1315.2
1317
1318.9
1320.7
1322.5
1324.3
1326.2
1328
1329.8
1331.6
1333.5
1335.3
1337.2
1339
1340.9
1342.8
1344.6
1346.5
1348.4
1350.2
1352.1
1353.9
1355.7
1357.4
1359.1
1360.8
1362.4
1363.9
1365.2
1366.5
1367.6
1368.6
1369.4
1370.1
1370.6
1371
1371.2
1371.3
885.93
885.83
885.53
885.01
884.32
883.43
882.38
881.15
879.79
878.29
876.67
874.96
873.18
871.34
869.48
867.6
865.75
863.94
862.2
860.56
859.03
857.65
856.44
855.4
854.57
853.96
853.59
853.49
853.68
854.23
855.3
857.26
861.45
871
878.03
883.48
889.49
898.23
918.09
950.3
964.78
973.44
979.56
984.26
988.07
991.3
994.13
996.68
999.03
1001.3
1003.4
1005.4
1007.5
1009.5
1011.5
1013.4
1015.4
1017.4
1019.4
1021.4
1023.4
1025.5
1027.5
1029.5
1031.5
1033.5
1035.5
1037.5
1039.4
1041.4
1043.3
1045.3
1047.2
1049.1
1051.1
1053
1054.9
1056.8
1058.7
1060.6
1062.4
1064.3
1066.2
1068.1
1070
1071.8
1073.7
1075.6
1077.5
1079.3
1081.2
1083.1
1085
1086.9
1088.7
1090.6
1092.5
1094.4
1096.3
1098.2
1100.1
1102
1103.9
1105.8
1107.7
1109.6
1111.5
1113.4
1115.3
1117.2
1119.1
1121
1122.9
1124.8
1126.7
1128.6
1130.5
1132.4
1134.3
1136.2
1138.2
1140.1
1142
1143.9
1145.8
1147.7
1149.7
1151.6
1153.5
1155.4
1157.3
1159.2
1161.2
1163.1
1165
1166.9
1168.8
1170.7
1172.6
1174.5
1176.4
1178.3
1180.2
1182.1
1184
1186
1187.9
1189.8
1191.7
1193.6
1195.5
1197.4
1199.3
1201.3
1203.2
1205.1
1207
1208.9
1210.8
1212.7
1214.6
1216.5
1218.4
1220.3
1222.2
1224
1225.9
1227.8
1229.7
1231.6
1233.5
1235.3
1237.2
1239.1
1241
1242.9
1244.7
1246.6
1248.5
1250.4
1252.3
1254.2
1256
1257.9
1259.8
1261.6
1263.5
1265.4
1267.2
1269.1
1270.9
1272.7
1274.6
1276.4
1278.3
1280.1
1282
1283.8
1285.6
1287.5
1289.3
1291.1
1293
1294.8
1296.7
1298.5
1300.4
1302.2
1304
1305.8
1307.7
1309.5
1311.3
1313.1
1315
1316.8
1318.6
1320.4
1322.3
1324.1
1325.9
1327.7
1329.6
1331.4
1333.3
1335.1
1337
1338.8
1340.7
1342.5
1344.4
1346.3
1348.1
1350
1351.8
1353.6
1355.3
1357.1
1358.7
1360.3
1361.8
1363.2
1364.4
1365.6
1366.5
1367.4
1368
1368.5
1368.9
1369.1
1369.1
891.11
891.01
890.72
890.23
889.55
888.69
887.67
886.49
885.16
883.72
882.16
880.51
878.79
877.02
875.24
873.45
871.69
869.97
868.33
866.78
865.36
864.07
862.95
862.02
861.3
860.81
860.59
860.66
861.1
862
863.52
865.74
868.6
871.82
875.23
878.85
882.89
887.67
893.77
902.37
915.59
933.13
948.28
959.15
967.13
973.32
978.35
982.61
986.33
989.66
992.72
995.58
998.29
1000.9
1003.4
1005.8
1008.2
1010.6
1012.9
1015.2
1017.5
1019.7
1022
1024.2
1026.3
1028.5
1030.6
1032.7
1034.8
1036.9
1038.9
1040.9
1043
1045
1046.9
1048.9
1050.9
1052.8
1054.8
1056.7
1058.7
1060.6
1062.5
1064.5
1066.4
1068.3
1070.2
1072.1
1074
1076
1077.9
1079.8
1081.7
1083.6
1085.5
1087.4
1089.3
1091.3
1093.2
1095.1
1097
1098.9
1100.8
1102.8
1104.7
1106.6
1108.5
1110.5
1112.4
1114.3
1116.2
1118.2
1120.1
1122
1123.9
1125.8
1127.8
1129.7
1131.6
1133.5
1135.5
1137.4
1139.3
1141.2
1143.2
1145.1
1147
1149
1150.9
1152.8
1154.8
1156.7
1158.6
1160.5
1162.4
1164.4
1166.3
1168.2
1170.1
1172
1173.9
1175.8
1177.8
1179.7
1181.6
1183.5
1185.4
1187.3
1189.3
1191.2
1193.1
1195
1196.9
1198.9
1200.8
1202.7
1204.7
1206.6
1208.5
1210.4
1212.3
1214.2
1216.1
1218
1219.9
1221.8
1223.7
1225.5
1227.4
1229.3
1231.2
1233.1
1235
1236.8
1238.7
1240.6
1242.5
1244.4
1246.3
1248.2
1250
1251.9
1253.8
1255.7
1257.5
1259.4
1261.3
1263.1
1265
1266.8
1268.7
1270.5
1272.4
1274.2
1276.1
1277.9
1279.7
1281.6
1283.4
1285.3
1287.1
1288.9
1290.8
1292.6
1294.5
1296.3
1298.1
1300
1301.8
1303.6
1305.5
1307.3
1309.1
1310.9
1312.8
1314.6
1316.4
1318.2
1320.1
1321.9
1323.7
1325.5
1327.4
1329.2
1331.1
1332.9
1334.8
1336.6
1338.5
1340.3
1342.2
1344.1
1345.9
1347.7
1349.6
1351.4
1353.1
1354.8
1356.5
1358.1
1359.6
1360.9
1362.2
1363.4
1364.3
1365.2
1365.8
1366.3
1366.7
1366.9
1366.9
896.06
895.96
895.68
895.2
894.54
893.71
892.72
891.57
890.29
888.88
887.38
885.78
884.13
882.43
880.71
878.99
877.31
875.68
874.12
872.66
871.33
870.14
869.12
868.3
867.69
867.32
867.22
867.42
867.95
868.83
870.07
871.64
873.51
875.66
878.09
880.85
884.02
887.73
892.18
897.74
904.89
914.19
925.42
937.02
947.36
955.96
963.06
969
974.08
978.54
982.54
986.18
989.56
992.73
995.74
998.63
1001.4
1004.1
1006.7
1009.3
1011.8
1014.3
1016.7
1019
1021.4
1023.6
1025.9
1028.1
1030.3
1032.5
1034.6
1036.7
1038.8
1040.8
1042.9
1044.9
1047
1049
1051
1053
1055
1056.9
1058.9
1060.9
1062.8
1064.8
1066.8
1068.7
1070.7
1072.6
1074.6
1076.5
1078.4
1080.4
1082.3
1084.3
1086.2
1088.2
1090.1
1092
1094
1095.9
1097.8
1099.8
1101.7
1103.7
1105.6
1107.6
1109.5
1111.5
1113.4
1115.4
1117.3
1119.2
1121.2
1123.1
1125
1127
1128.9
1130.8
1132.8
1134.7
1136.6
1138.6
1140.5
1142.5
1144.4
1146.4
1148.3
1150.3
1152.2
1154.1
1156
1158
1159.9
1161.8
1163.8
1165.7
1167.6
1169.5
1171.4
1173.4
1175.3
1177.2
1179.1
1181
1183
1184.9
1186.8
1188.7
1190.6
1192.6
1194.5
1196.4
1198.4
1200.3
1202.2
1204.1
1206
1207.9
1209.9
1211.8
1213.7
1215.6
1217.5
1219.4
1221.3
1223.2
1225
1226.9
1228.8
1230.7
1232.6
1234.5
1236.4
1238.3
1240.1
1242
1243.9
1245.8
1247.7
1249.6
1251.4
1253.3
1255.2
1257
1258.9
1260.8
1262.6
1264.5
1266.3
1268.2
1270
1271.9
1273.7
1275.6
1277.4
1279.3
1281.1
1282.9
1284.8
1286.6
1288.5
1290.3
1292.1
1294
1295.8
1297.7
1299.5
1301.3
1303.2
1305
1306.8
1308.6
1310.5
1312.3
1314.1
1315.9
1317.8
1319.6
1321.4
1323.2
1325.1
1326.9
1328.8
1330.6
1332.5
1334.3
1336.2
1338
1339.9
1341.7
1343.6
1345.4
1347.2
1349
1350.8
1352.5
1354.2
1355.7
1357.2
1358.6
1359.9
1361
1362
1362.9
1363.6
1364
1364.4
1364.6
1364.6
900.78
900.68
900.4
899.93
899.29
898.48
897.5
896.38
895.12
893.75
892.28
890.73
889.12
887.48
885.82
884.17
882.56
880.99
879.52
878.14
876.88
875.78
874.83
874.08
873.53
873.2
873.12
873.28
873.71
874.4
875.35
876.57
878.04
879.78
881.8
884.13
886.83
889.96
893.65
898.04
903.34
909.76
917.38
925.93
934.76
943.19
950.81
957.54
963.47
968.72
973.42
977.69
981.62
985.28
988.71
991.97
995.08
998.07
1000.9
1003.7
1006.5
1009.1
1011.7
1014.2
1016.6
1019
1021.4
1023.7
1026
1028.2
1030.4
1032.6
1034.8
1036.9
1039
1041.1
1043.2
1045.2
1047.3
1049.3
1051.4
1053.4
1055.4
1057.4
1059.4
1061.4
1063.4
1065.4
1067.4
1069.4
1071.3
1073.3
1075.3
1077.3
1079.2
1081.2
1083.2
1085.1
1087.1
1089.1
1091
1093
1094.9
1096.9
1098.9
1100.8
1102.8
1104.8
1106.8
1108.7
1110.7
1112.6
1114.6
1116.5
1118.5
1120.4
1122.4
1124.3
1126.2
1128.2
1130.1
1132.1
1134
1136
1137.9
1139.9
1141.8
1143.8
1145.7
1147.7
1149.6
1151.5
1153.5
1155.4
1157.3
1159.3
1161.2
1163.1
1165
1167
1168.9
1170.8
1172.8
1174.7
1176.6
1178.5
1180.5
1182.4
1184.3
1186.2
1188.2
1190.1
1192
1194
1195.9
1197.8
1199.7
1201.7
1203.6
1205.5
1207.4
1209.3
1211.2
1213.1
1215
1216.9
1218.8
1220.7
1222.6
1224.5
1226.4
1228.3
1230.2
1232.1
1234
1235.9
1237.7
1239.6
1241.5
1243.4
1245.3
1247.2
1249
1250.9
1252.8
1254.7
1256.5
1258.4
1260.3
1262.1
1264
1265.8
1267.7
1269.5
1271.4
1273.2
1275.1
1276.9
1278.8
1280.6
1282.4
1284.3
1286.1
1288
1289.8
1291.6
1293.5
1295.3
1297.1
1299
1300.8
1302.6
1304.5
1306.3
1308.1
1309.9
1311.8
1313.6
1315.4
1317.2
1319.1
1320.9
1322.7
1324.6
1326.4
1328.3
1330.1
1332
1333.8
1335.7
1337.5
1339.4
1341.2
1343.1
1344.9
1346.7
1348.4
1350.1
1351.8
1353.4
1354.9
1356.3
1357.6
1358.7
1359.7
1360.6
1361.2
1361.7
1362.1
1362.3
1362.3
905.24
905.14
904.86
904.4
903.76
902.95
901.98
900.87
899.63
898.28
896.83
895.31
893.73
892.12
890.51
888.9
887.34
885.83
884.41
883.08
881.88
880.82
879.92
879.2
878.67
878.34
878.22
878.33
878.67
879.23
880.03
881.07
882.35
883.87
885.67
887.75
890.16
892.93
896.14
899.87
904.23
909.3
915.14
921.68
928.7
935.86
942.82
949.37
955.4
960.92
965.96
970.59
974.86
978.85
982.59
986.12
989.48
992.69
995.77
998.74
1001.6
1004.4
1007.1
1009.7
1012.3
1014.8
1017.2
1019.6
1022
1024.3
1026.6
1028.8
1031
1033.2
1035.3
1037.5
1039.6
1041.7
1043.8
1045.9
1048
1050
1052.1
1054.2
1056.2
1058.3
1060.3
1062.3
1064.3
1066.3
1068.3
1070.3
1072.3
1074.4
1076.4
1078.4
1080.3
1082.3
1084.3
1086.3
1088.3
1090.2
1092.2
1094.2
1096.2
1098.1
1100.1
1102.1
1104.1
1106
1108
1110
1111.9
1113.9
1115.8
1117.8
1119.8
1121.7
1123.7
1125.6
1127.6
1129.5
1131.5
1133.4
1135.4
1137.3
1139.3
1141.2
1143.2
1145.1
1147.1
1149
1150.9
1152.9
1154.8
1156.8
1158.7
1160.6
1162.6
1164.5
1166.4
1168.4
1170.3
1172.2
1174.1
1176.1
1178
1179.9
1181.9
1183.8
1185.7
1187.7
1189.6
1191.5
1193.4
1195.4
1197.3
1199.2
1201.1
1203.1
1205
1206.9
1208.8
1210.7
1212.6
1214.5
1216.4
1218.3
1220.2
1222.1
1224
1225.9
1227.8
1229.7
1231.6
1233.5
1235.4
1237.3
1239.2
1241.1
1242.9
1244.8
1246.7
1248.6
1250.5
1252.3
1254.2
1256.1
1257.9
1259.8
1261.6
1263.5
1265.4
1267.2
1269.1
1270.9
1272.8
1274.6
1276.4
1278.3
1280.1
1282
1283.8
1285.7
1287.5
1289.3
1291.2
1293
1294.8
1296.7
1298.5
1300.3
1302.1
1304
1305.8
1307.6
1309.5
1311.3
1313.1
1314.9
1316.8
1318.6
1320.4
1322.3
1324.1
1325.9
1327.8
1329.7
1331.5
1333.4
1335.2
1337.1
1338.9
1340.7
1342.6
1344.3
1346.1
1347.8
1349.5
1351.1
1352.6
1354
1355.2
1356.4
1357.4
1358.3
1359
1359.5
1359.8
1360
1360.1
909.42
909.32
909.04
908.58
907.93
907.13
906.16
905.05
903.81
902.46
901.02
899.51
897.95
896.36
894.77
893.2
891.67
890.2
888.81
887.52
886.36
885.33
884.45
883.75
883.22
882.88
882.75
882.82
883.1
883.61
884.32
885.26
886.43
887.83
889.49
891.41
893.61
896.13
899.01
902.31
906.06
910.34
915.15
920.48
926.23
932.24
938.3
944.25
949.94
955.32
960.36
965.07
969.48
973.62
977.52
981.21
984.72
988.08
991.3
994.39
997.38
1000.3
1003.1
1005.8
1008.4
1011
1013.5
1016
1018.4
1020.7
1023.1
1025.3
1027.6
1029.8
1032
1034.2
1036.4
1038.5
1040.7
1042.8
1044.9
1047
1049.1
1051.2
1053.3
1055.4
1057.4
1059.5
1061.5
1063.6
1065.6
1067.6
1069.6
1071.7
1073.7
1075.7
1077.7
1079.7
1081.7
1083.7
1085.7
1087.7
1089.6
1091.6
1093.6
1095.6
1097.6
1099.6
1101.6
1103.5
1105.5
1107.5
1109.5
1111.4
1113.4
1115.3
1117.3
1119.3
1121.2
1123.2
1125.1
1127.1
1129
1131
1133
1134.9
1136.9
1138.8
1140.8
1142.7
1144.7
1146.6
1148.6
1150.5
1152.4
1154.4
1156.3
1158.3
1160.2
1162.1
1164.1
1166
1167.9
1169.9
1171.8
1173.7
1175.7
1177.6
1179.5
1181.5
1183.4
1185.3
1187.3
1189.2
1191.1
1193.1
1195
1196.9
1198.8
1200.8
1202.7
1204.6
1206.5
1208.4
1210.4
1212.3
1214.2
1216.1
1218
1219.9
1221.8
1223.7
1225.6
1227.5
1229.4
1231.3
1233.2
1235
1236.9
1238.8
1240.7
1242.6
1244.5
1246.3
1248.2
1250.1
1252
1253.8
1255.7
1257.6
1259.4
1261.3
1263.1
1265
1266.8
1268.7
1270.6
1272.4
1274.2
1276.1
1277.9
1279.8
1281.6
1283.5
1285.3
1287.1
1289
1290.8
1292.6
1294.5
1296.3
1298.1
1300
1301.8
1303.6
1305.4
1307.3
1309.1
1310.9
1312.8
1314.6
1316.4
1318.3
1320.1
1321.9
1323.8
1325.6
1327.5
1329.3
1331.2
1333
1334.9
1336.7
1338.5
1340.4
1342.1
1343.9
1345.6
1347.3
1348.9
1350.4
1351.8
1353.1
1354.2
1355.2
1356.1
1356.8
1357.3
1357.7
1357.9
1358
913.31
913.21
912.93
912.46
911.82
911
910.03
908.92
907.68
906.33
904.89
903.38
901.83
900.25
898.67
897.12
895.61
894.16
892.79
891.53
890.39
889.38
888.53
887.83
887.32
886.98
886.84
886.89
887.15
887.61
888.28
889.17
890.27
891.59
893.15
894.95
897
899.34
901.98
904.96
908.31
912.05
916.2
920.74
925.63
930.77
936.04
941.35
946.56
951.61
956.45
961.05
965.43
969.58
973.52
977.27
980.85
984.28
987.58
990.74
993.8
996.75
999.61
1002.4
1005.1
1007.7
1010.3
1012.8
1015.2
1017.6
1020
1022.3
1024.6
1026.8
1029.1
1031.3
1033.5
1035.7
1037.9
1040
1042.2
1044.3
1046.5
1048.6
1050.7
1052.8
1054.9
1056.9
1059
1061
1063.1
1065.1
1067.2
1069.2
1071.2
1073.3
1075.3
1077.3
1079.3
1081.3
1083.3
1085.3
1087.3
1089.3
1091.3
1093.3
1095.3
1097.3
1099.3
1101.2
1103.2
1105.2
1107.2
1109.2
1111.1
1113.1
1115.1
1117
1119
1121
1122.9
1124.9
1126.8
1128.8
1130.7
1132.7
1134.7
1136.6
1138.6
1140.5
1142.5
1144.4
1146.4
1148.3
1150.2
1152.2
1154.1
1156.1
1158
1159.9
1161.9
1163.8
1165.8
1167.7
1169.6
1171.6
1173.5
1175.4
1177.4
1179.3
1181.3
1183.2
1185.1
1187.1
1189
1190.9
1192.9
1194.8
1196.7
1198.7
1200.6
1202.5
1204.4
1206.3
1208.3
1210.2
1212.1
1214
1215.9
1217.8
1219.7
1221.6
1223.5
1225.4
1227.3
1229.2
1231.1
1233
1234.9
1236.8
1238.6
1240.5
1242.4
1244.3
1246.2
1248
1249.9
1251.8
1253.7
1255.5
1257.4
1259.2
1261.1
1263
1264.8
1266.7
1268.5
1270.4
1272.2
1274.1
1275.9
1277.8
1279.6
1281.4
1283.3
1285.1
1287
1288.8
1290.6
1292.5
1294.3
1296.1
1297.9
1299.8
1301.6
1303.4
1305.3
1307.1
1308.9
1310.7
1312.6
1314.4
1316.2
1318.1
1319.9
1321.8
1323.6
1325.5
1327.3
1329.2
1331
1332.8
1334.7
1336.5
1338.3
1340.1
1341.9
1343.6
1345.2
1346.8
1348.3
1349.7
1351
1352.2
1353.2
1354.1
1354.8
1355.4
1355.8
1356
1356
916.91
916.82
916.53
916.06
915.42
914.6
913.62
912.5
911.25
909.89
908.45
906.94
905.39
903.82
902.25
900.7
899.2
897.77
896.42
895.17
894.04
893.05
892.21
891.53
891.02
890.69
890.55
890.6
890.84
891.29
891.93
892.78
893.84
895.11
896.6
898.31
900.25
902.45
904.9
907.65
910.69
914.05
917.74
921.73
926.01
930.52
935.18
939.91
944.66
949.33
953.88
958.28
962.52
966.59
970.49
974.22
977.81
981.25
984.57
987.76
990.84
993.83
996.72
999.53
1002.3
1004.9
1007.5
1010
1012.5
1014.9
1017.3
1019.7
1022
1024.3
1026.5
1028.8
1031
1033.2
1035.4
1037.6
1039.8
1042
1044.1
1046.3
1048.4
1050.5
1052.6
1054.7
1056.7
1058.8
1060.9
1062.9
1065
1067
1069
1071.1
1073.1
1075.1
1077.2
1079.2
1081.2
1083.2
1085.2
1087.2
1089.2
1091.2
1093.2
1095.2
1097.2
1099.2
1101.2
1103.2
1105.2
1107.1
1109.1
1111.1
1113.1
1115
1117
1119
1120.9
1122.9
1124.9
1126.8
1128.8
1130.7
1132.7
1134.6
1136.6
1138.5
1140.5
1142.4
1144.4
1146.3
1148.3
1150.2
1152.2
1154.1
1156.1
1158
1159.9
1161.9
1163.8
1165.8
1167.7
1169.6
1171.6
1173.5
1175.4
1177.4
1179.3
1181.3
1183.2
1185.1
1187.1
1189
1190.9
1192.9
1194.8
1196.7
1198.7
1200.6
1202.5
1204.4
1206.4
1208.3
1210.2
1212.1
1214
1215.9
1217.8
1219.7
1221.6
1223.5
1225.4
1227.3
1229.2
1231.1
1233
1234.9
1236.8
1238.7
1240.6
1242.4
1244.3
1246.2
1248.1
1249.9
1251.8
1253.7
1255.6
1257.4
1259.3
1261.1
1263
1264.9
1266.7
1268.6
1270.4
1272.3
1274.1
1275.9
1277.8
1279.6
1281.5
1283.3
1285.1
1287
1288.8
1290.7
1292.5
1294.3
1296.1
1298
1299.8
1301.6
1303.5
1305.3
1307.1
1308.9
1310.8
1312.6
1314.4
1316.3
1318.1
1320
1321.8
1323.7
1325.5
1327.3
1329.2
1331
1332.9
1334.7
1336.5
1338.3
1340
1341.8
1343.4
1345
1346.5
1347.9
1349.2
1350.4
1351.4
1352.3
1353.1
1353.6
1354
1354.3
1354.3
920.24
920.15
919.86
919.39
918.73
917.91
916.93
915.8
914.55
913.18
911.73
910.21
908.66
907.08
905.51
903.96
902.47
901.04
899.71
898.47
897.36
896.38
895.55
894.88
894.38
894.05
893.91
893.96
894.21
894.64
895.27
896.1
897.13
898.37
899.8
901.45
903.3
905.39
907.71
910.27
913.08
916.16
919.51
923.1
926.93
930.96
935.15
939.43
943.75
948.06
952.32
956.49
960.54
964.47
968.27
971.93
975.47
978.89
982.19
985.38
988.46
991.45
994.35
997.17
999.91
1002.6
1005.2
1007.7
1010.2
1012.7
1015.1
1017.4
1019.8
1022.1
1024.3
1026.6
1028.8
1031.1
1033.3
1035.5
1037.7
1039.9
1042
1044.2
1046.3
1048.5
1050.6
1052.7
1054.8
1056.8
1058.9
1061
1063
1065.1
1067.1
1069.2
1071.2
1073.3
1075.3
1077.3
1079.3
1081.4
1083.4
1085.4
1087.4
1089.4
1091.4
1093.4
1095.4
1097.4
1099.4
1101.4
1103.4
1105.4
1107.4
1109.3
1111.3
1113.3
1115.3
1117.2
1119.2
1121.2
1123.1
1125.1
1127
1129
1130.9
1132.9
1134.9
1136.8
1138.8
1140.7
1142.7
1144.6
1146.6
1148.5
1150.4
1152.4
1154.3
1156.3
1158.2
1160.2
1162.1
1164
1166
1167.9
1169.9
1171.8
1173.7
1175.7
1177.6
1179.6
1181.5
1183.4
1185.4
1187.3
1189.3
1191.2
1193.1
1195.1
1197
1198.9
1200.8
1202.8
1204.7
1206.6
1208.5
1210.4
1212.4
1214.3
1216.2
1218.1
1220
1221.9
1223.8
1225.7
1227.6
1229.5
1231.4
1233.3
1235.2
1237.1
1238.9
1240.8
1242.7
1244.6
1246.5
1248.3
1250.2
1252.1
1253.9
1255.8
1257.7
1259.5
1261.4
1263.3
1265.1
1267
1268.8
1270.7
1272.5
1274.4
1276.2
1278
1279.9
1281.7
1283.6
1285.4
1287.2
1289.1
1290.9
1292.7
1294.6
1296.4
1298.2
1300.1
1301.9
1303.7
1305.5
1307.4
1309.2
1311
1312.9
1314.7
1316.5
1318.4
1320.2
1322.1
1323.9
1325.8
1327.6
1329.5
1331.3
1333.1
1334.9
1336.7
1338.4
1340.2
1341.8
1343.4
1344.9
1346.3
1347.6
1348.8
1349.9
1350.8
1351.5
1352.1
1352.5
1352.7
1352.8
923.31
923.21
922.92
922.45
921.79
920.96
919.97
918.83
917.57
916.19
914.73
913.21
911.64
910.06
908.49
906.94
905.45
904.02
902.69
901.46
900.35
899.38
898.56
897.9
897.41
897.09
896.95
897
897.25
897.68
898.31
899.13
900.14
901.34
902.74
904.34
906.13
908.13
910.34
912.76
915.4
918.26
921.35
924.65
928.14
931.81
935.63
939.54
943.51
947.51
951.49
955.41
959.27
963.04
966.71
970.28
973.74
977.09
980.35
983.51
986.58
989.55
992.44
995.26
998
1000.7
1003.3
1005.8
1008.3
1010.8
1013.2
1015.6
1017.9
1020.2
1022.5
1024.8
1027
1029.2
1031.5
1033.7
1035.9
1038.1
1040.2
1042.4
1044.5
1046.7
1048.8
1050.9
1053
1055.1
1057.2
1059.3
1061.4
1063.4
1065.5
1067.5
1069.6
1071.6
1073.7
1075.7
1077.7
1079.8
1081.8
1083.8
1085.8
1087.9
1089.9
1091.9
1093.9
1095.9
1097.9
1099.9
1101.9
1103.9
1105.8
1107.8
1109.8
1111.8
1113.8
1115.7
1117.7
1119.7
1121.6
1123.6
1125.5
1127.5
1129.5
1131.4
1133.4
1135.3
1137.3
1139.2
1141.2
1143.1
1145.1
1147
1148.9
1150.9
1152.8
1154.8
1156.7
1158.7
1160.6
1162.5
1164.5
1166.4
1168.4
1170.3
1172.3
1174.2
1176.1
1178.1
1180
1182
1183.9
1185.8
1187.8
1189.7
1191.7
1193.6
1195.5
1197.5
1199.4
1201.3
1203.2
1205.2
1207.1
1209
1210.9
1212.8
1214.7
1216.7
1218.6
1220.5
1222.4
1224.3
1226.2
1228.1
1230
1231.9
1233.8
1235.6
1237.5
1239.4
1241.3
1243.2
1245.1
1246.9
1248.8
1250.7
1252.6
1254.4
1256.3
1258.1
1260
1261.9
1263.7
1265.6
1267.4
1269.3
1271.1
1273
1274.8
1276.7
1278.5
1280.4
1282.2
1284
1285.9
1287.7
1289.5
1291.4
1293.2
1295
1296.9
1298.7
1300.5
1302.4
1304.2
1306
1307.8
1309.7
1311.5
1313.3
1315.2
1317
1318.9
1320.7
1322.6
1324.4
1326.2
1328.1
1329.9
1331.7
1333.5
1335.3
1337.1
1338.8
1340.4
1342
1343.5
1344.9
1346.3
1347.4
1348.5
1349.4
1350.1
1350.7
1351.2
1351.4
1351.5
926.12
926.02
925.73
925.25
924.59
923.75
922.75
921.61
920.33
918.94
917.47
915.93
914.36
912.76
911.18
909.63
908.12
906.7
905.37
904.14
903.03
902.07
901.25
900.6
900.11
899.8
899.68
899.74
899.98
900.42
901.04
901.85
902.85
904.04
905.42
906.97
908.72
910.65
912.77
915.08
917.59
920.29
923.17
926.25
929.49
932.88
936.4
940.01
943.7
947.43
951.15
954.86
958.53
962.13
965.67
969.12
972.49
975.77
978.97
982.08
985.11
988.05
990.92
993.73
996.46
999.12
1001.7
1004.3
1006.8
1009.2
1011.7
1014
1016.4
1018.7
1021
1023.2
1025.5
1027.7
1029.9
1032.1
1034.3
1036.5
1038.7
1040.8
1043
1045.2
1047.3
1049.4
1051.5
1053.6
1055.7
1057.8
1059.9
1062
1064.1
1066.1
1068.2
1070.2
1072.3
1074.3
1076.4
1078.4
1080.4
1082.5
1084.5
1086.5
1088.5
1090.6
1092.6
1094.6
1096.6
1098.6
1100.6
1102.6
1104.6
1106.5
1108.5
1110.5
1112.5
1114.5
1116.4
1118.4
1120.4
1122.3
1124.3
1126.2
1128.2
1130.1
1132.1
1134
1136
1137.9
1139.9
1141.8
1143.8
1145.7
1147.7
1149.6
1151.6
1153.5
1155.4
1157.4
1159.3
1161.3
1163.2
1165.2
1167.1
1169
1171
1172.9
1174.9
1176.8
1178.8
1180.7
1182.6
1184.6
1186.5
1188.5
1190.4
1192.3
1194.3
1196.2
1198.1
1200.1
1202
1203.9
1205.8
1207.8
1209.7
1211.6
1213.5
1215.4
1217.3
1219.3
1221.2
1223.1
1225
1226.9
1228.8
1230.7
1232.6
1234.4
1236.3
1238.2
1240.1
1242
1243.9
1245.7
1247.6
1249.5
1251.4
1253.2
1255.1
1257
1258.8
1260.7
1262.5
1264.4
1266.3
1268.1
1270
1271.8
1273.7
1275.5
1277.3
1279.2
1281
1282.9
1284.7
1286.5
1288.4
1290.2
1292
1293.9
1295.7
1297.5
1299.4
1301.2
1303
1304.9
1306.7
1308.5
1310.4
1312.2
1314
1315.9
1317.7
1319.6
1321.4
1323.2
1325.1
1326.9
1328.7
1330.6
1332.4
1334.1
1335.9
1337.6
1339.2
1340.8
1342.3
1343.8
1345.1
1346.3
1347.3
1348.2
1349
1349.6
1350
1350.3
1350.4
928.69
928.59
928.3
927.81
927.14
926.3
925.29
924.13
922.84
921.45
919.95
918.4
916.81
915.2
913.61
912.04
910.53
909.1
907.76
906.53
905.43
904.46
903.65
902.99
902.52
902.21
902.09
902.16
902.41
902.85
903.48
904.3
905.29
906.47
907.82
909.36
911.06
912.94
915
917.23
919.63
922.2
924.93
927.83
930.87
934.04
937.34
940.72
944.17
947.66
951.17
954.69
958.17
961.62
965.02
968.36
971.63
974.83
977.95
981.01
983.99
986.9
989.74
992.52
995.23
997.88
1000.5
1003
1005.5
1008
1010.4
1012.8
1015.1
1017.4
1019.7
1022
1024.2
1026.5
1028.7
1030.9
1033.1
1035.2
1037.4
1039.6
1041.7
1043.9
1046
1048.1
1050.2
1052.4
1054.5
1056.6
1058.7
1060.8
1062.8
1064.9
1067
1069
1071.1
1073.2
1075.2
1077.3
1079.3
1081.3
1083.4
1085.4
1087.4
1089.4
1091.5
1093.5
1095.5
1097.5
1099.5
1101.5
1103.5
1105.5
1107.4
1109.4
1111.4
1113.4
1115.4
1117.3
1119.3
1121.2
1123.2
1125.2
1127.1
1129.1
1131
1133
1134.9
1136.9
1138.8
1140.8
1142.7
1144.6
1146.6
1148.5
1150.5
1152.4
1154.4
1156.3
1158.2
1160.2
1162.1
1164.1
1166
1168
1169.9
1171.9
1173.8
1175.7
1177.7
1179.6
1181.6
1183.5
1185.5
1187.4
1189.3
1191.3
1193.2
1195.1
1197.1
1199
1200.9
1202.9
1204.8
1206.7
1208.6
1210.6
1212.5
1214.4
1216.3
1218.2
1220.1
1222
1223.9
1225.8
1227.7
1229.6
1231.5
1233.4
1235.3
1237.2
1239.1
1241
1242.9
1244.7
1246.6
1248.5
1250.4
1252.2
1254.1
1256
1257.8
1259.7
1261.6
1263.4
1265.3
1267.1
1269
1270.8
1272.7
1274.5
1276.4
1278.2
1280
1281.9
1283.7
1285.6
1287.4
1289.2
1291.1
1292.9
1294.7
1296.6
1298.4
1300.2
1302.1
1303.9
1305.7
1307.6
1309.4
1311.2
1313.1
1314.9
1316.7
1318.6
1320.4
1322.3
1324.1
1325.9
1327.8
1329.6
1331.4
1333.1
1334.9
1336.6
1338.2
1339.8
1341.3
1342.8
1344.1
1345.3
1346.3
1347.2
1348
1348.6
1349
1349.3
1349.4
931.02
930.92
930.63
930.14
929.47
928.62
927.6
926.43
925.12
923.71
922.2
920.63
919.01
917.39
915.78
914.2
912.68
911.23
909.88
908.65
907.54
906.57
905.76
905.1
904.63
904.33
904.22
904.29
904.56
905
905.64
906.46
907.46
908.63
909.97
911.5
913.18
915.02
917.02
919.19
921.51
923.98
926.6
929.35
932.24
935.24
938.35
941.54
944.79
948.1
951.43
954.77
958.09
961.4
964.67
967.9
971.07
974.19
977.24
980.23
983.16
986.03
988.84
991.59
994.27
996.91
999.5
1002
1004.5
1007
1009.4
1011.8
1014.1
1016.4
1018.7
1021
1023.2
1025.4
1027.6
1029.8
1032
1034.2
1036.4
1038.5
1040.7
1042.8
1044.9
1047.1
1049.2
1051.3
1053.4
1055.5
1057.6
1059.7
1061.8
1063.9
1066
1068
1070.1
1072.2
1074.2
1076.3
1078.3
1080.4
1082.4
1084.5
1086.5
1088.5
1090.5
1092.5
1094.6
1096.6
1098.6
1100.6
1102.6
1104.6
1106.6
1108.5
1110.5
1112.5
1114.5
1116.4
1118.4
1120.4
1122.3
1124.3
1126.2
1128.2
1130.1
1132.1
1134
1136
1137.9
1139.8
1141.8
1143.7
1145.7
1147.6
1149.6
1151.5
1153.4
1155.4
1157.3
1159.3
1161.2
1163.2
1165.1
1167
1169
1170.9
1172.9
1174.8
1176.8
1178.7
1180.7
1182.6
1184.6
1186.5
1188.4
1190.4
1192.3
1194.3
1196.2
1198.1
1200.1
1202
1203.9
1205.8
1207.8
1209.7
1211.6
1213.5
1215.4
1217.4
1219.3
1221.2
1223.1
1225
1226.9
1228.8
1230.7
1232.6
1234.5
1236.4
1238.2
1240.1
1242
1243.9
1245.8
1247.6
1249.5
1251.4
1253.3
1255.1
1257
1258.9
1260.7
1262.6
1264.4
1266.3
1268.1
1270
1271.8
1273.7
1275.5
1277.4
1279.2
1281.1
1282.9
1284.7
1286.6
1288.4
1290.3
1292.1
1293.9
1295.8
1297.6
1299.4
1301.2
1303.1
1304.9
1306.7
1308.6
1310.4
1312.2
1314.1
1315.9
1317.8
1319.6
1321.4
1323.3
1325.1
1326.9
1328.8
1330.5
1332.3
1334.1
1335.8
1337.4
1339
1340.5
1341.9
1343.2
1344.4
1345.5
1346.4
1347.2
1347.8
1348.2
1348.5
1348.5
933.14
933.04
932.75
932.25
931.57
930.71
929.68
928.5
927.17
925.74
924.21
922.62
920.98
919.34
917.71
916.11
914.57
913.11
911.75
910.5
909.38
908.41
907.6
906.94
906.47
906.18
906.07
906.15
906.43
906.88
907.53
908.36
909.36
910.54
911.88
913.39
915.06
916.88
918.85
920.96
923.22
925.62
928.14
930.79
933.55
936.42
939.37
942.41
945.51
948.66
951.83
955.02
958.21
961.39
964.54
967.66
970.74
973.78
976.76
979.69
982.57
985.39
988.16
990.87
993.54
996.15
998.72
1001.2
1003.7
1006.2
1008.6
1010.9
1013.3
1015.6
1017.9
1020.1
1022.4
1024.6
1026.8
1029
1031.2
1033.4
1035.5
1037.7
1039.8
1042
1044.1
1046.2
1048.4
1050.5
1052.6
1054.7
1056.8
1058.8
1060.9
1063
1065.1
1067.2
1069.2
1071.3
1073.4
1075.5
1077.5
1079.6
1081.6
1083.7
1085.7
1087.7
1089.8
1091.8
1093.8
1095.8
1097.8
1099.8
1101.8
1103.8
1105.8
1107.8
1109.8
1111.7
1113.7
1115.7
1117.7
1119.6
1121.6
1123.5
1125.5
1127.4
1129.4
1131.3
1133.3
1135.2
1137.2
1139.1
1141
1143
1144.9
1146.9
1148.8
1150.7
1152.7
1154.6
1156.6
1158.5
1160.5
1162.4
1164.3
1166.3
1168.2
1170.2
1172.1
1174.1
1176
1178
1179.9
1181.9
1183.8
1185.8
1187.7
1189.6
1191.6
1193.5
1195.5
1197.4
1199.3
1201.3
1203.2
1205.1
1207
1209
1210.9
1212.8
1214.7
1216.6
1218.5
1220.5
1222.4
1224.3
1226.2
1228.1
1230
1231.9
1233.8
1235.7
1237.5
1239.4
1241.3
1243.2
1245.1
1246.9
1248.8
1250.7
1252.6
1254.4
1256.3
1258.2
1260
1261.9
1263.8
1265.6
1267.5
1269.3
1271.2
1273
1274.9
1276.7
1278.6
1280.4
1282.2
1284.1
1285.9
1287.7
1289.6
1291.4
1293.2
1295.1
1296.9
1298.7
1300.6
1302.4
1304.2
1306.1
1307.9
1309.7
1311.6
1313.4
1315.3
1317.1
1318.9
1320.8
1322.6
1324.4
1326.3
1328.1
1329.9
1331.6
1333.4
1335.1
1336.7
1338.3
1339.8
1341.2
1342.5
1343.7
1344.8
1345.7
1346.5
1347.1
1347.5
1347.8
1347.9
935.05
934.95
934.66
934.16
933.47
932.6
931.55
930.35
929.01
927.56
926
924.4
922.74
921.07
919.41
917.79
916.23
914.75
913.37
912.11
910.98
910
909.18
908.53
908.05
907.76
907.66
907.76
908.03
908.51
909.17
910
911.02
912.21
913.56
915.06
916.73
918.53
920.48
922.56
924.77
927.1
929.55
932.11
934.78
937.54
940.38
943.29
946.26
949.28
952.33
955.39
958.46
961.53
964.57
967.6
970.59
973.55
976.46
979.33
982.16
984.93
987.67
990.35
992.98
995.58
998.13
1000.6
1003.1
1005.5
1007.9
1010.3
1012.6
1014.9
1017.2
1019.5
1021.7
1024
1026.2
1028.4
1030.6
1032.7
1034.9
1037
1039.2
1041.3
1043.5
1045.6
1047.7
1049.8
1051.9
1054
1056.1
1058.2
1060.3
1062.4
1064.4
1066.5
1068.6
1070.6
1072.7
1074.8
1076.8
1078.9
1080.9
1083
1085
1087.1
1089.1
1091.1
1093.2
1095.2
1097.2
1099.2
1101.2
1103.2
1105.2
1107.2
1109.2
1111.1
1113.1
1115.1
1117
1119
1121
1122.9
1124.9
1126.8
1128.8
1130.7
1132.7
1134.6
1136.5
1138.5
1140.4
1142.4
1144.3
1146.2
1148.2
1150.1
1152.1
1154
1155.9
1157.9
1159.8
1161.8
1163.7
1165.7
1167.6
1169.6
1171.5
1173.4
1175.4
1177.3
1179.3
1181.2
1183.2
1185.1
1187.1
1189
1191
1192.9
1194.8
1196.8
1198.7
1200.6
1202.6
1204.5
1206.4
1208.4
1210.3
1212.2
1214.1
1216
1217.9
1219.9
1221.8
1223.7
1225.6
1227.5
1229.4
1231.3
1233.2
1235.1
1237
1238.8
1240.7
1242.6
1244.5
1246.4
1248.3
1250.1
1252
1253.9
1255.7
1257.6
1259.5
1261.3
1263.2
1265
1266.9
1268.8
1270.6
1272.5
1274.3
1276.2
1278
1279.8
1281.7
1283.5
1285.4
1287.2
1289
1290.9
1292.7
1294.5
1296.4
1298.2
1300
1301.9
1303.7
1305.5
1307.4
1309.2
1311
1312.9
1314.7
1316.5
1318.4
1320.2
1322
1323.9
1325.7
1327.5
1329.3
1331.1
1332.8
1334.5
1336.1
1337.7
1339.2
1340.6
1341.9
1343.1
1344.2
1345.1
1345.9
1346.5
1346.9
1347.2
1347.3
936.77
936.67
936.37
935.86
935.17
934.29
933.23
932.01
930.65
929.17
927.61
925.96
924.28
922.59
920.9
919.26
917.68
916.17
914.77
913.5
912.35
911.36
910.53
909.87
909.4
909.11
909.01
909.11
909.41
909.89
910.57
911.43
912.46
913.65
915.01
916.53
918.19
919.98
921.91
923.97
926.15
928.44
930.84
933.34
935.92
938.6
941.35
944.16
947.02
949.93
952.87
955.82
958.79
961.76
964.71
967.65
970.57
973.46
976.31
979.12
981.89
984.63
987.33
989.97
992.59
995.16
997.69
1000.2
1002.6
1005.1
1007.5
1009.8
1012.1
1014.5
1016.7
1019
1021.3
1023.5
1025.7
1027.9
1030.1
1032.2
1034.4
1036.6
1038.7
1040.8
1043
1045.1
1047.2
1049.3
1051.4
1053.5
1055.6
1057.7
1059.8
1061.8
1063.9
1066
1068
1070.1
1072.2
1074.2
1076.3
1078.3
1080.4
1082.4
1084.5
1086.5
1088.5
1090.6
1092.6
1094.6
1096.7
1098.7
1100.7
1102.7
1104.7
1106.7
1108.7
1110.6
1112.6
1114.6
1116.6
1118.5
1120.5
1122.4
1124.4
1126.3
1128.3
1130.2
1132.2
1134.1
1136
1138
1139.9
1141.9
1143.8
1145.7
1147.7
1149.6
1151.5
1153.5
1155.4
1157.4
1159.3
1161.3
1163.2
1165.1
1167.1
1169
1171
1172.9
1174.9
1176.8
1178.8
1180.7
1182.7
1184.6
1186.6
1188.5
1190.4
1192.4
1194.3
1196.3
1198.2
1200.1
1202.1
1204
1205.9
1207.9
1209.8
1211.7
1213.6
1215.5
1217.5
1219.4
1221.3
1223.2
1225.1
1227
1228.9
1230.8
1232.7
1234.6
1236.5
1238.4
1240.3
1242.1
1244
1245.9
1247.8
1249.7
1251.5
1253.4
1255.3
1257.1
1259
1260.9
1262.7
1264.6
1266.4
1268.3
1270.2
1272
1273.9
1275.7
1277.5
1279.4
1281.2
1283.1
1284.9
1286.7
1288.6
1290.4
1292.3
1294.1
1295.9
1297.7
1299.6
1301.4
1303.2
1305.1
1306.9
1308.7
1310.6
1312.4
1314.3
1316.1
1317.9
1319.8
1321.6
1323.4
1325.2
1327
1328.8
1330.6
1332.3
1334
1335.7
1337.3
1338.8
1340.2
1341.5
1342.7
1343.7
1344.6
1345.4
1346
1346.4
1346.7
1346.8
938.31
938.21
937.9
937.39
936.69
935.79
934.72
933.49
932.1
930.61
929.01
927.35
925.64
923.91
922.2
920.53
918.92
917.39
915.96
914.67
913.51
912.5
911.66
910.99
910.51
910.23
910.14
910.25
910.56
911.06
911.75
912.63
913.68
914.89
916.27
917.79
919.46
921.26
923.18
925.22
927.38
929.64
931.99
934.44
936.97
939.58
942.25
944.98
947.76
950.58
953.43
956.3
959.17
962.05
964.93
967.8
970.64
973.47
976.26
979.02
981.75
984.45
987.1
989.73
992.31
994.86
997.37
999.85
1002.3
1004.7
1007.1
1009.5
1011.8
1014.1
1016.4
1018.6
1020.9
1023.1
1025.3
1027.5
1029.7
1031.9
1034
1036.2
1038.3
1040.5
1042.6
1044.7
1046.8
1048.9
1051
1053.1
1055.2
1057.3
1059.4
1061.5
1063.5
1065.6
1067.7
1069.7
1071.8
1073.8
1075.9
1077.9
1080
1082
1084.1
1086.1
1088.1
1090.2
1092.2
1094.2
1096.2
1098.2
1100.2
1102.3
1104.3
1106.3
1108.2
1110.2
1112.2
1114.2
1116.1
1118.1
1120.1
1122
1124
1125.9
1127.9
1129.8
1131.7
1133.7
1135.6
1137.6
1139.5
1141.4
1143.4
1145.3
1147.2
1149.2
1151.1
1153.1
1155
1156.9
1158.9
1160.8
1162.8
1164.7
1166.7
1168.6
1170.6
1172.5
1174.4
1176.4
1178.3
1180.3
1182.2
1184.2
1186.1
1188.1
1190
1192
1193.9
1195.8
1197.8
1199.7
1201.7
1203.6
1205.5
1207.5
1209.4
1211.3
1213.2
1215.1
1217.1
1219
1220.9
1222.8
1224.7
1226.6
1228.5
1230.4
1232.3
1234.2
1236.1
1238
1239.9
1241.8
1243.6
1245.5
1247.4
1249.3
1251.2
1253
1254.9
1256.8
1258.6
1260.5
1262.4
1264.2
1266.1
1267.9
1269.8
1271.6
1273.5
1275.3
1277.2
1279
1280.9
1282.7
1284.5
1286.4
1288.2
1290.1
1291.9
1293.7
1295.6
1297.4
1299.2
1301
1302.9
1304.7
1306.6
1308.4
1310.2
1312.1
1313.9
1315.7
1317.6
1319.4
1321.2
1323.1
1324.9
1326.7
1328.5
1330.2
1332
1333.7
1335.3
1336.9
1338.4
1339.8
1341.1
1342.3
1343.3
1344.2
1345
1345.6
1346
1346.3
1346.4
939.68
939.58
939.27
938.75
938.03
937.13
936.04
934.79
933.39
931.87
930.25
928.55
926.81
925.06
923.32
921.62
919.98
918.43
916.97
915.65
914.47
913.44
912.59
911.91
911.43
911.14
911.06
911.18
911.51
912.03
912.74
913.64
914.71
915.94
917.34
918.88
920.56
922.36
924.29
926.33
928.47
930.7
933.03
935.44
937.92
940.48
943.09
945.76
948.47
951.21
953.98
956.78
959.59
962.4
965.2
968
970.79
973.55
976.29
979.01
981.7
984.36
986.98
989.58
992.13
994.66
997.16
999.63
1002.1
1004.5
1006.8
1009.2
1011.5
1013.8
1016.1
1018.4
1020.6
1022.8
1025.1
1027.3
1029.5
1031.6
1033.8
1035.9
1038.1
1040.2
1042.4
1044.5
1046.6
1048.7
1050.8
1052.9
1055
1057.1
1059.1
1061.2
1063.3
1065.4
1067.4
1069.5
1071.5
1073.6
1075.6
1077.7
1079.7
1081.7
1083.8
1085.8
1087.8
1089.8
1091.9
1093.9
1095.9
1097.9
1099.9
1101.9
1103.9
1105.9
1107.9
1109.9
1111.9
1113.8
1115.8
1117.8
1119.7
1121.7
1123.6
1125.6
1127.5
1129.5
1131.4
1133.4
1135.3
1137.2
1139.2
1141.1
1143
1145
1146.9
1148.8
1150.8
1152.7
1154.7
1156.6
1158.5
1160.5
1162.4
1164.4
1166.3
1168.3
1170.2
1172.1
1174.1
1176
1178
1179.9
1181.9
1183.8
1185.8
1187.7
1189.7
1191.6
1193.6
1195.5
1197.5
1199.4
1201.3
1203.3
1205.2
1207.1
1209
1211
1212.9
1214.8
1216.7
1218.6
1220.6
1222.5
1224.4
1226.3
1228.2
1230.1
1232
1233.9
1235.8
1237.7
1239.6
1241.5
1243.3
1245.2
1247.1
1249
1250.8
1252.7
1254.6
1256.5
1258.3
1260.2
1262.1
1263.9
1265.8
1267.6
1269.5
1271.3
1273.2
1275
1276.9
1278.7
1280.6
1282.4
1284.3
1286.1
1287.9
1289.8
1291.6
1293.4
1295.3
1297.1
1298.9
1300.8
1302.6
1304.4
1306.3
1308.1
1309.9
1311.8
1313.6
1315.4
1317.3
1319.1
1320.9
1322.8
1324.6
1326.4
1328.2
1329.9
1331.7
1333.3
1335
1336.6
1338
1339.5
1340.8
1341.9
1343
1343.9
1344.7
1345.3
1345.7
1346
1346.1
940.9
940.79
940.48
939.95
939.23
938.32
937.21
935.94
934.52
932.97
931.33
929.61
927.84
926.05
924.28
922.55
920.88
919.29
917.82
916.47
915.26
914.21
913.34
912.66
912.17
911.88
911.8
911.93
912.28
912.82
913.55
914.48
915.57
916.83
918.25
919.81
921.5
923.32
925.25
927.29
929.42
931.65
933.95
936.34
938.79
941.3
943.87
946.48
949.14
951.82
954.54
957.27
960.01
962.76
965.51
968.25
970.98
973.7
976.39
979.06
981.72
984.34
986.93
989.5
992.04
994.55
997.03
999.48
1001.9
1004.3
1006.7
1009
1011.4
1013.7
1015.9
1018.2
1020.4
1022.7
1024.9
1027.1
1029.3
1031.5
1033.6
1035.8
1037.9
1040.1
1042.2
1044.3
1046.4
1048.5
1050.6
1052.7
1054.8
1056.9
1059
1061.1
1063.1
1065.2
1067.3
1069.3
1071.4
1073.4
1075.5
1077.5
1079.5
1081.6
1083.6
1085.6
1087.6
1089.6
1091.6
1093.7
1095.7
1097.7
1099.7
1101.6
1103.6
1105.6
1107.6
1109.6
1111.6
1113.5
1115.5
1117.5
1119.4
1121.4
1123.4
1125.3
1127.3
1129.2
1131.1
1133.1
1135
1136.9
1138.9
1140.8
1142.8
1144.7
1146.6
1148.6
1150.5
1152.4
1154.4
1156.3
1158.3
1160.2
1162.1
1164.1
1166
1168
1169.9
1171.9
1173.8
1175.8
1177.7
1179.7
1181.6
1183.6
1185.5
1187.5
1189.4
1191.3
1193.3
1195.2
1197.2
1199.1
1201
1203
1204.9
1206.8
1208.8
1210.7
1212.6
1214.6
1216.5
1218.4
1220.3
1222.2
1224.1
1226
1227.9
1229.8
1231.7
1233.6
1235.5
1237.4
1239.3
1241.2
1243.1
1245
1246.8
1248.7
1250.6
1252.5
1254.4
1256.2
1258.1
1259.9
1261.8
1263.7
1265.5
1267.4
1269.2
1271.1
1272.9
1274.8
1276.6
1278.5
1280.3
1282.2
1284
1285.9
1287.7
1289.5
1291.4
1293.2
1295
1296.9
1298.7
1300.5
1302.4
1304.2
1306
1307.9
1309.7
1311.5
1313.4
1315.2
1317
1318.9
1320.7
1322.5
1324.3
1326.1
1327.9
1329.7
1331.4
1333.1
1334.7
1336.3
1337.8
1339.2
1340.5
1341.7
1342.7
1343.7
1344.4
1345
1345.5
1345.7
1345.8
941.98
941.87
941.56
941.02
940.3
939.37
938.25
936.95
935.52
933.94
932.27
930.52
928.72
926.9
925.1
923.34
921.64
920.02
918.52
917.13
915.9
914.83
913.94
913.24
912.75
912.46
912.39
912.53
912.89
913.45
914.21
915.16
916.29
917.58
919.01
920.6
922.31
924.14
926.08
928.13
930.26
932.48
934.78
937.14
939.57
942.05
944.58
947.15
949.76
952.41
955.06
957.75
960.44
963.13
965.83
968.53
971.21
973.88
976.54
979.18
981.79
984.39
986.95
989.5
992.01
994.51
996.97
999.41
1001.8
1004.2
1006.6
1008.9
1011.2
1013.6
1015.8
1018.1
1020.3
1022.6
1024.8
1027
1029.2
1031.4
1033.5
1035.7
1037.8
1040
1042.1
1044.2
1046.4
1048.5
1050.6
1052.7
1054.8
1056.8
1058.9
1061
1063.1
1065.1
1067.2
1069.2
1071.3
1073.3
1075.4
1077.4
1079.4
1081.5
1083.5
1085.5
1087.5
1089.5
1091.5
1093.5
1095.5
1097.5
1099.5
1101.5
1103.5
1105.4
1107.4
1109.4
1111.4
1113.3
1115.3
1117.2
1119.2
1121.2
1123.1
1125.1
1127
1129
1130.9
1132.8
1134.8
1136.7
1138.7
1140.6
1142.5
1144.5
1146.4
1148.3
1150.3
1152.2
1154.1
1156.1
1158
1160
1161.9
1163.9
1165.8
1167.7
1169.7
1171.6
1173.6
1175.5
1177.5
1179.4
1181.4
1183.3
1185.3
1187.2
1189.2
1191.1
1193.1
1195
1196.9
1198.9
1200.8
1202.8
1204.7
1206.6
1208.6
1210.5
1212.4
1214.3
1216.3
1218.2
1220.1
1222
1223.9
1225.8
1227.7
1229.6
1231.5
1233.4
1235.3
1237.2
1239.1
1241
1242.9
1244.8
1246.7
1248.5
1250.4
1252.3
1254.2
1256
1257.9
1259.8
1261.6
1263.5
1265.3
1267.2
1269.1
1270.9
1272.8
1274.6
1276.5
1278.3
1280.1
1282
1283.8
1285.7
1287.5
1289.3
1291.2
1293
1294.8
1296.7
1298.5
1300.3
1302.2
1304
1305.8
1307.7
1309.5
1311.3
1313.2
1315
1316.8
1318.7
1320.5
1322.3
1324.1
1325.9
1327.7
1329.5
1331.2
1332.9
1334.5
1336.1
1337.6
1339
1340.3
1341.5
1342.5
1343.4
1344.2
1344.8
1345.2
1345.5
1345.6
942.94
942.83
942.51
941.97
941.24
940.29
939.16
937.85
936.39
934.79
933.09
931.31
929.49
927.64
925.81
924.01
922.28
920.63
919.09
917.68
916.42
915.33
914.42
913.7
913.2
912.91
912.84
912.99
913.37
913.95
914.75
915.72
916.88
918.2
919.67
921.28
923.01
924.86
926.82
928.87
931
933.22
935.51
937.86
940.27
942.73
945.24
947.78
950.35
952.95
955.58
958.21
960.86
963.52
966.17
968.82
971.47
974.1
976.73
979.33
981.91
984.48
987.02
989.55
992.04
994.52
996.97
999.4
1001.8
1004.2
1006.6
1008.9
1011.2
1013.5
1015.8
1018.1
1020.3
1022.5
1024.8
1027
1029.2
1031.3
1033.5
1035.7
1037.8
1040
1042.1
1044.2
1046.4
1048.5
1050.6
1052.7
1054.8
1056.8
1058.9
1061
1063.1
1065.1
1067.2
1069.2
1071.3
1073.3
1075.4
1077.4
1079.4
1081.4
1083.5
1085.5
1087.5
1089.5
1091.5
1093.5
1095.5
1097.4
1099.4
1101.4
1103.4
1105.3
1107.3
1109.3
1111.2
1113.2
1115.1
1117.1
1119
1121
1122.9
1124.9
1126.8
1128.8
1130.7
1132.7
1134.6
1136.5
1138.5
1140.4
1142.3
1144.3
1146.2
1148.1
1150.1
1152
1154
1155.9
1157.8
1159.8
1161.7
1163.7
1165.6
1167.6
1169.5
1171.5
1173.4
1175.4
1177.3
1179.3
1181.2
1183.1
1185.1
1187
1189
1190.9
1192.9
1194.8
1196.8
1198.7
1200.7
1202.6
1204.5
1206.5
1208.4
1210.3
1212.2
1214.2
1216.1
1218
1219.9
1221.8
1223.7
1225.7
1227.6
1229.5
1231.4
1233.3
1235.2
1237.1
1238.9
1240.8
1242.7
1244.6
1246.5
1248.4
1250.3
1252.1
1254
1255.9
1257.7
1259.6
1261.5
1263.3
1265.2
1267
1268.9
1270.8
1272.6
1274.5
1276.3
1278.2
1280
1281.8
1283.7
1285.5
1287.4
1289.2
1291
1292.9
1294.7
1296.5
1298.4
1300.2
1302
1303.9
1305.7
1307.5
1309.4
1311.2
1313
1314.9
1316.7
1318.5
1320.4
1322.2
1324
1325.8
1327.6
1329.3
1331
1332.7
1334.4
1335.9
1337.4
1338.8
1340.1
1341.3
1342.4
1343.3
1344
1344.6
1345.1
1345.3
1345.4
943.8
943.69
943.37
942.82
942.07
941.12
939.97
938.65
937.16
935.55
933.82
932.01
930.16
928.28
926.42
924.59
922.82
921.14
919.58
918.14
916.85
915.73
914.8
914.06
913.55
913.26
913.19
913.36
913.75
914.37
915.18
916.19
917.38
918.73
920.22
921.86
923.62
925.49
927.46
929.53
931.67
933.89
936.17
938.52
940.91
943.36
945.84
948.36
950.9
953.48
956.06
958.67
961.28
963.9
966.52
969.14
971.75
974.35
976.94
979.52
982.07
984.62
987.14
989.65
992.12
994.59
997.02
999.45
1001.8
1004.2
1006.6
1008.9
1011.2
1013.5
1015.8
1018.1
1020.3
1022.6
1024.8
1027
1029.2
1031.4
1033.6
1035.7
1037.9
1040
1042.2
1044.3
1046.4
1048.5
1050.6
1052.7
1054.8
1056.9
1059
1061.1
1063.1
1065.2
1067.3
1069.3
1071.3
1073.4
1075.4
1077.5
1079.5
1081.5
1083.5
1085.5
1087.5
1089.5
1091.5
1093.5
1095.5
1097.4
1099.4
1101.4
1103.3
1105.3
1107.3
1109.2
1111.1
1113.1
1115
1117
1118.9
1120.8
1122.8
1124.7
1126.7
1128.6
1130.6
1132.5
1134.4
1136.4
1138.3
1140.3
1142.2
1144.1
1146.1
1148
1149.9
1151.9
1153.8
1155.8
1157.7
1159.6
1161.6
1163.5
1165.5
1167.4
1169.4
1171.3
1173.3
1175.2
1177.2
1179.1
1181.1
1183
1185
1186.9
1188.9
1190.8
1192.7
1194.7
1196.6
1198.6
1200.5
1202.5
1204.4
1206.3
1208.3
1210.2
1212.1
1214
1216
1217.9
1219.8
1221.7
1223.6
1225.5
1227.4
1229.3
1231.2
1233.1
1235
1236.9
1238.8
1240.7
1242.6
1244.5
1246.4
1248.3
1250.1
1252
1253.9
1255.8
1257.6
1259.5
1261.4
1263.2
1265.1
1266.9
1268.8
1270.6
1272.5
1274.3
1276.2
1278
1279.9
1281.7
1283.6
1285.4
1287.2
1289.1
1290.9
1292.8
1294.6
1296.4
1298.3
1300.1
1301.9
1303.8
1305.6
1307.4
1309.2
1311.1
1312.9
1314.7
1316.6
1318.4
1320.2
1322.1
1323.9
1325.7
1327.4
1329.2
1330.9
1332.6
1334.2
1335.8
1337.3
1338.7
1340
1341.2
1342.2
1343.1
1343.9
1344.5
1344.9
1345.2
1345.3
944.57
944.46
944.13
943.58
942.82
941.86
940.7
939.36
937.85
936.22
934.47
932.64
930.76
928.85
926.96
925.1
923.31
921.6
920
918.53
917.22
916.07
915.11
914.36
913.83
913.54
913.48
913.66
914.07
914.71
915.56
916.59
917.81
919.19
920.72
922.38
924.16
926.05
928.04
930.12
932.27
934.5
936.78
939.12
941.51
943.94
946.41
948.9
951.43
953.97
956.54
959.11
961.7
964.29
966.88
969.47
972.04
974.62
977.18
979.74
982.27
984.79
987.3
989.78
992.25
994.7
997.12
999.54
1001.9
1004.3
1006.6
1009
1011.3
1013.6
1015.9
1018.1
1020.4
1022.6
1024.9
1027.1
1029.3
1031.5
1033.6
1035.8
1038
1040.1
1042.2
1044.4
1046.5
1048.6
1050.7
1052.8
1054.9
1057
1059.1
1061.2
1063.2
1065.3
1067.4
1069.4
1071.5
1073.5
1075.5
1077.6
1079.6
1081.6
1083.6
1085.6
1087.6
1089.6
1091.6
1093.6
1095.5
1097.5
1099.5
1101.4
1103.4
1105.3
1107.3
1109.2
1111.1
1113.1
1115
1116.9
1118.8
1120.8
1122.7
1124.6
1126.5
1128.5
1130.4
1132.3
1134.3
1136.2
1138.2
1140.1
1142.1
1144
1145.9
1147.9
1149.8
1151.8
1153.7
1155.7
1157.6
1159.5
1161.5
1163.4
1165.4
1167.3
1169.3
1171.2
1173.1
1175.1
1177
1179
1180.9
1182.9
1184.8
1186.8
1188.7
1190.7
1192.6
1194.6
1196.5
1198.5
1200.4
1202.3
1204.3
1206.2
1208.1
1210.1
1212
1213.9
1215.9
1217.8
1219.7
1221.6
1223.5
1225.4
1227.3
1229.2
1231.1
1233
1234.9
1236.8
1238.7
1240.6
1242.5
1244.4
1246.3
1248.2
1250
1251.9
1253.8
1255.7
1257.5
1259.4
1261.3
1263.1
1265
1266.8
1268.7
1270.6
1272.4
1274.3
1276.1
1277.9
1279.8
1281.6
1283.5
1285.3
1287.2
1289
1290.8
1292.7
1294.5
1296.3
1298.2
1300
1301.8
1303.7
1305.5
1307.3
1309.2
1311
1312.8
1314.7
1316.5
1318.3
1320.1
1322
1323.8
1325.6
1327.3
1329.1
1330.8
1332.5
1334.1
1335.7
1337.2
1338.6
1339.9
1341.1
1342.1
1343
1343.8
1344.4
1344.8
1345.1
1345.2
945.27
945.16
944.82
944.28
943.51
942.54
941.36
940
938.49
936.83
935.06
933.21
931.3
929.38
927.46
925.58
923.75
922.01
920.39
918.9
917.56
916.39
915.41
914.64
914.09
913.78
913.73
913.92
914.36
915.02
915.9
916.96
918.21
919.62
921.17
922.86
924.67
926.58
928.58
930.67
932.84
935.06
937.35
939.69
942.07
944.5
946.95
949.44
951.94
954.47
957
959.56
962.12
964.68
967.24
969.81
972.37
974.91
977.46
979.98
982.5
985
987.49
989.95
992.41
994.85
997.26
999.67
1002
1004.4
1006.8
1009.1
1011.4
1013.7
1016
1018.2
1020.5
1022.7
1025
1027.2
1029.4
1031.6
1033.8
1035.9
1038.1
1040.2
1042.4
1044.5
1046.6
1048.8
1050.9
1053
1055.1
1057.2
1059.2
1061.3
1063.4
1065.5
1067.5
1069.6
1071.6
1073.6
1075.7
1077.7
1079.7
1081.7
1083.7
1085.7
1087.7
1089.7
1091.7
1093.7
1095.7
1097.6
1099.6
1101.5
1103.5
1105.4
1107.3
1109.3
1111.2
1113.1
1115
1116.9
1118.8
1120.7
1122.7
1124.6
1126.5
1128.4
1130.3
1132.2
1134.2
1136.1
1138.1
1140
1142
1143.9
1145.9
1147.8
1149.7
1151.7
1153.6
1155.6
1157.5
1159.5
1161.4
1163.3
1165.3
1167.2
1169.2
1171.1
1173.1
1175
1177
1178.9
1180.9
1182.8
1184.8
1186.7
1188.7
1190.6
1192.6
1194.5
1196.4
1198.4
1200.3
1202.3
1204.2
1206.1
1208.1
1210
1211.9
1213.9
1215.8
1217.7
1219.6
1221.5
1223.5
1225.4
1227.3
1229.2
1231.1
1233
1234.9
1236.8
1238.7
1240.6
1242.4
1244.3
1246.2
1248.1
1250
1251.8
1253.7
1255.6
1257.5
1259.3
1261.2
1263.1
1264.9
1266.8
1268.6
1270.5
1272.3
1274.2
1276
1277.9
1279.7
1281.6
1283.4
1285.3
1287.1
1288.9
1290.8
1292.6
1294.4
1296.3
1298.1
1299.9
1301.8
1303.6
1305.4
1307.3
1309.1
1310.9
1312.8
1314.6
1316.4
1318.3
1320.1
1321.9
1323.7
1325.5
1327.3
1329
1330.7
1332.4
1334
1335.6
1337.1
1338.5
1339.8
1341
1342
1342.9
1343.7
1344.3
1344.7
1345
1345.1
945.92
945.81
945.47
944.91
944.14
943.16
941.98
940.61
939.08
937.41
935.62
933.75
931.83
929.88
927.94
926.03
924.19
922.44
920.79
919.27
917.9
916.71
915.71
914.92
914.35
914.03
913.98
914.2
914.66
915.35
916.25
917.35
918.62
920.05
921.63
923.34
925.16
927.09
929.11
931.21
933.38
935.62
937.9
940.24
942.62
945.03
947.48
949.95
952.44
954.95
957.47
960
962.54
965.08
967.63
970.16
972.7
975.23
977.75
980.26
982.76
985.24
987.71
990.17
992.61
995.03
997.44
999.83
1002.2
1004.6
1006.9
1009.2
1011.5
1013.8
1016.1
1018.4
1020.6
1022.9
1025.1
1027.3
1029.5
1031.7
1033.9
1036.1
1038.2
1040.4
1042.5
1044.7
1046.8
1048.9
1051
1053.2
1055.3
1057.3
1059.4
1061.5
1063.6
1065.6
1067.7
1069.8
1071.8
1073.8
1075.9
1077.9
1079.9
1081.9
1083.9
1085.9
1087.9
1089.9
1091.9
1093.8
1095.8
1097.8
1099.7
1101.7
1103.6
1105.5
1107.4
1109.4
1111.3
1113.2
1115.1
1117
1118.9
1120.8
1122.7
1124.6
1126.5
1128.4
1130.3
1132.2
1134.1
1136
1138
1139.9
1141.9
1143.8
1145.8
1147.7
1149.7
1151.6
1153.6
1155.5
1157.5
1159.4
1161.3
1163.3
1165.2
1167.2
1169.1
1171.1
1173
1175
1176.9
1178.9
1180.8
1182.8
1184.7
1186.7
1188.6
1190.6
1192.5
1194.5
1196.4
1198.3
1200.3
1202.2
1204.2
1206.1
1208
1209.9
1211.9
1213.8
1215.7
1217.7
1219.6
1221.5
1223.4
1225.3
1227.2
1229.1
1231
1232.9
1234.8
1236.7
1238.6
1240.5
1242.4
1244.3
1246.2
1248
1249.9
1251.8
1253.7
1255.5
1257.4
1259.3
1261.1
1263
1264.9
1266.7
1268.6
1270.4
1272.3
1274.1
1276
1277.8
1279.7
1281.5
1283.4
1285.2
1287
1288.9
1290.7
1292.6
1294.4
1296.2
1298.1
1299.9
1301.7
1303.6
1305.4
1307.2
1309
1310.9
1312.7
1314.5
1316.4
1318.2
1320
1321.8
1323.6
1325.4
1327.2
1329
1330.7
1332.4
1334
1335.5
1337
1338.4
1339.7
1340.9
1342
1342.9
1343.6
1344.2
1344.6
1344.9
1345
946.54
946.43
946.09
945.53
944.75
943.76
942.58
941.2
939.66
937.97
936.17
934.29
932.35
930.39
928.44
926.51
924.65
922.88
921.21
919.68
918.3
917.09
916.07
915.26
914.67
914.32
914.27
914.52
915.01
915.73
916.65
917.76
919.05
920.51
922.1
923.83
925.67
927.61
929.64
931.75
933.92
936.16
938.46
940.79
943.16
945.57
948
950.47
952.94
955.44
957.94
960.46
962.97
965.5
968.02
970.55
973.06
975.57
978.07
980.57
983.04
985.52
987.97
990.42
992.84
995.26
997.66
1000
1002.4
1004.8
1007.1
1009.4
1011.7
1014
1016.3
1018.6
1020.8
1023.1
1025.3
1027.5
1029.7
1031.9
1034.1
1036.3
1038.4
1040.6
1042.7
1044.9
1047
1049.1
1051.3
1053.4
1055.5
1057.6
1059.6
1061.7
1063.8
1065.9
1067.9
1070
1072
1074
1076.1
1078.1
1080.1
1082.1
1084.1
1086.1
1088.1
1090.1
1092.1
1094
1096
1097.9
1099.9
1101.8
1103.8
1105.7
1107.6
1109.5
1111.4
1113.3
1115.2
1117.1
1119
1120.8
1122.7
1124.6
1126.5
1128.4
1130.3
1132.2
1134.1
1136
1137.9
1139.8
1141.8
1143.8
1145.7
1147.7
1149.6
1151.6
1153.5
1155.5
1157.4
1159.4
1161.3
1163.3
1165.2
1167.2
1169.1
1171
1173
1174.9
1176.9
1178.8
1180.8
1182.7
1184.7
1186.6
1188.6
1190.5
1192.5
1194.4
1196.4
1198.3
1200.2
1202.2
1204.1
1206.1
1208
1209.9
1211.8
1213.8
1215.7
1217.6
1219.5
1221.5
1223.4
1225.3
1227.2
1229.1
1231
1232.9
1234.8
1236.7
1238.6
1240.5
1242.4
1244.3
1246.1
1248
1249.9
1251.8
1253.6
1255.5
1257.4
1259.3
1261.1
1263
1264.8
1266.7
1268.6
1270.4
1272.3
1274.1
1276
1277.8
1279.7
1281.5
1283.3
1285.2
1287
1288.9
1290.7
1292.5
1294.4
1296.2
1298
1299.9
1301.7
1303.5
1305.4
1307.2
1309
1310.8
1312.7
1314.5
1316.3
1318.2
1320
1321.8
1323.6
1325.4
1327.2
1328.9
1330.6
1332.3
1333.9
1335.5
1337
1338.4
1339.7
1340.9
1341.9
1342.8
1343.6
1344.2
1344.6
1344.9
1344.9
947.14
947.03
946.69
946.13
945.35
944.36
943.16
941.78
940.23
938.54
936.73
934.84
932.89
930.92
928.96
927.03
925.16
923.38
921.7
920.16
918.77
917.55
916.52
915.69
915.07
914.69
914.64
914.93
915.46
916.19
917.13
918.26
919.56
921.02
922.63
924.37
926.21
928.16
930.2
932.31
934.49
936.73
939.02
941.35
943.72
946.12
948.55
950.99
953.46
955.94
958.43
960.93
963.44
965.94
968.45
970.94
973.45
975.94
978.43
980.9
983.37
985.82
988.27
990.7
993.11
995.52
997.91
1000.3
1002.6
1005
1007.3
1009.6
1011.9
1014.2
1016.5
1018.8
1021
1023.3
1025.5
1027.7
1029.9
1032.1
1034.3
1036.5
1038.7
1040.8
1043
1045.1
1047.2
1049.4
1051.5
1053.6
1055.7
1057.8
1059.9
1062
1064
1066.1
1068.2
1070.2
1072.3
1074.3
1076.3
1078.3
1080.4
1082.4
1084.4
1086.4
1088.4
1090.3
1092.3
1094.3
1096.2
1098.2
1100.1
1102
1103.9
1105.9
1107.8
1109.7
1111.6
1113.5
1115.3
1117.2
1119.1
1120.9
1122.8
1124.7
1126.5
1128.4
1130.3
1132.2
1134.1
1136
1137.9
1139.8
1141.8
1143.7
1145.7
1147.6
1149.6
1151.6
1153.5
1155.5
1157.4
1159.4
1161.3
1163.3
1165.2
1167.1
1169.1
1171
1173
1174.9
1176.9
1178.8
1180.8
1182.7
1184.7
1186.6
1188.6
1190.5
1192.5
1194.4
1196.4
1198.3
1200.2
1202.2
1204.1
1206
1208
1209.9
1211.8
1213.8
1215.7
1217.6
1219.5
1221.4
1223.4
1225.3
1227.2
1229.1
1231
1232.9
1234.8
1236.7
1238.6
1240.5
1242.4
1244.2
1246.1
1248
1249.9
1251.8
1253.6
1255.5
1257.4
1259.2
1261.1
1263
1264.8
1266.7
1268.6
1270.4
1272.3
1274.1
1276
1277.8
1279.6
1281.5
1283.3
1285.2
1287
1288.8
1290.7
1292.5
1294.3
1296.2
1298
1299.8
1301.7
1303.5
1305.3
1307.2
1309
1310.8
1312.7
1314.5
1316.3
1318.1
1320
1321.8
1323.6
1325.4
1327.1
1328.9
1330.6
1332.3
1333.9
1335.5
1337
1338.4
1339.6
1340.8
1341.9
1342.8
1343.5
1344.1
1344.6
1344.8
1344.9
947.75
947.64
947.3
946.74
945.95
944.96
943.76
942.38
940.83
939.13
937.33
935.43
933.49
931.51
929.55
927.61
925.74
923.95
922.28
920.73
919.34
918.12
917.09
916.27
915.65
915.27
915.22
915.52
916.04
916.78
917.72
918.85
920.16
921.63
923.24
924.97
926.82
928.77
930.81
932.92
935.1
937.34
939.62
941.94
944.31
946.7
949.11
951.55
954
956.47
958.94
961.43
963.91
966.41
968.89
971.38
973.86
976.34
978.81
981.27
983.72
986.17
988.6
991.01
993.42
995.82
998.2
1000.6
1002.9
1005.3
1007.6
1009.9
1012.2
1014.5
1016.8
1019
1021.3
1023.5
1025.8
1028
1030.2
1032.4
1034.6
1036.7
1038.9
1041.1
1043.2
1045.4
1047.5
1049.6
1051.7
1053.9
1056
1058.1
1060.1
1062.2
1064.3
1066.4
1068.4
1070.5
1072.5
1074.6
1076.6
1078.6
1080.6
1082.6
1084.6
1086.6
1088.6
1090.6
1092.5
1094.5
1096.5
1098.4
1100.3
1102.3
1104.2
1106.1
1108
1109.9
1111.8
1113.6
1115.5
1117.4
1119.2
1121.1
1122.9
1124.8
1126.6
1128.5
1130.4
1132.2
1134.1
1136
1137.9
1139.8
1141.7
1143.7
1145.7
1147.6
1149.6
1151.6
1153.5
1155.5
1157.4
1159.4
1161.3
1163.3
1165.2
1167.2
1169.1
1171.1
1173
1174.9
1176.9
1178.8
1180.8
1182.7
1184.7
1186.6
1188.6
1190.5
1192.5
1194.4
1196.4
1198.3
1200.2
1202.2
1204.1
1206.1
1208
1209.9
1211.8
1213.8
1215.7
1217.6
1219.5
1221.5
1223.4
1225.3
1227.2
1229.1
1231
1232.9
1234.8
1236.7
1238.6
1240.5
1242.4
1244.2
1246.1
1248
1249.9
1251.8
1253.6
1255.5
1257.4
1259.3
1261.1
1263
1264.8
1266.7
1268.6
1270.4
1272.3
1274.1
1276
1277.8
1279.6
1281.5
1283.3
1285.2
1287
1288.8
1290.7
1292.5
1294.3
1296.2
1298
1299.8
1301.7
1303.5
1305.3
1307.2
1309
1310.8
1312.7
1314.5
1316.3
1318.1
1320
1321.8
1323.6
1325.4
1327.1
1328.9
1330.6
1332.3
1333.9
1335.5
1336.9
1338.3
1339.6
1340.8
1341.8
1342.8
1343.5
1344.1
1344.5
1344.8
1344.9
948.38
948.26
947.92
947.36
946.58
945.59
944.39
943.01
941.46
939.77
937.96
936.08
934.13
932.16
930.2
928.28
926.41
924.63
922.96
921.42
920.03
918.82
917.81
916.99
916.41
916.07
916.03
916.28
916.78
917.51
918.44
919.57
920.87
922.33
923.93
925.67
927.52
929.46
931.49
933.6
935.77
937.99
940.27
942.58
944.93
947.31
949.72
952.14
954.58
957.03
959.49
961.96
964.43
966.9
969.38
971.85
974.32
976.78
979.23
981.68
984.12
986.55
988.96
991.37
993.77
996.15
998.52
1000.9
1003.2
1005.6
1007.9
1010.2
1012.5
1014.8
1017
1019.3
1021.6
1023.8
1026
1028.2
1030.5
1032.6
1034.8
1037
1039.2
1041.3
1043.5
1045.6
1047.8
1049.9
1052
1054.1
1056.2
1058.3
1060.4
1062.5
1064.6
1066.6
1068.7
1070.8
1072.8
1074.8
1076.9
1078.9
1080.9
1082.9
1084.9
1086.9
1088.9
1090.8
1092.8
1094.8
1096.7
1098.7
1100.6
1102.5
1104.4
1106.3
1108.2
1110.1
1112
1113.8
1115.7
1117.6
1119.4
1121.2
1123.1
1124.9
1126.8
1128.6
1130.5
1132.3
1134.2
1136.1
1137.9
1139.9
1141.8
1143.7
1145.7
1147.6
1149.6
1151.6
1153.6
1155.5
1157.5
1159.4
1161.4
1163.3
1165.3
1167.2
1169.1
1171.1
1173
1175
1176.9
1178.9
1180.8
1182.8
1184.7
1186.7
1188.6
1190.6
1192.5
1194.5
1196.4
1198.3
1200.3
1202.2
1204.1
1206.1
1208
1209.9
1211.9
1213.8
1215.7
1217.6
1219.6
1221.5
1223.4
1225.3
1227.2
1229.1
1231
1232.9
1234.8
1236.7
1238.6
1240.5
1242.4
1244.3
1246.2
1248
1249.9
1251.8
1253.7
1255.5
1257.4
1259.3
1261.1
1263
1264.9
1266.7
1268.6
1270.4
1272.3
1274.1
1276
1277.8
1279.7
1281.5
1283.3
1285.2
1287
1288.9
1290.7
1292.5
1294.4
1296.2
1298
1299.9
1301.7
1303.5
1305.3
1307.2
1309
1310.8
1312.7
1314.5
1316.3
1318.1
1320
1321.8
1323.6
1325.4
1327.1
1328.9
1330.6
1332.3
1333.9
1335.5
1336.9
1338.3
1339.6
1340.8
1341.8
1342.7
1343.5
1344.1
1344.5
1344.8
1344.9
949.03
948.92
948.58
948.02
947.25
946.26
945.06
943.69
942.15
940.47
938.67
936.79
934.86
932.9
930.95
929.03
927.18
925.42
923.76
922.24
920.87
919.68
918.68
917.89
917.33
917.02
916.98
917.2
917.68
918.39
919.3
920.41
921.7
923.15
924.75
926.47
928.3
930.23
932.25
934.34
936.5
938.71
940.97
943.28
945.61
947.97
950.37
952.78
955.2
957.64
960.08
962.53
964.98
967.45
969.9
972.36
974.81
977.25
979.69
982.12
984.55
986.96
989.37
991.77
994.15
996.53
998.88
1001.2
1003.6
1005.9
1008.2
1010.5
1012.8
1015.1
1017.4
1019.6
1021.9
1024.1
1026.3
1028.5
1030.8
1032.9
1035.1
1037.3
1039.5
1041.6
1043.8
1045.9
1048.1
1050.2
1052.3
1054.4
1056.5
1058.6
1060.7
1062.8
1064.9
1066.9
1069
1071.1
1073.1
1075.1
1077.2
1079.2
1081.2
1083.2
1085.2
1087.2
1089.2
1091.1
1093.1
1095.1
1097
1098.9
1100.9
1102.8
1104.7
1106.6
1108.5
1110.3
1112.2
1114.1
1115.9
1117.8
1119.6
1121.4
1123.3
1125.1
1126.9
1128.7
1130.6
1132.4
1134.3
1136.1
1138
1139.9
1141.8
1143.8
1145.7
1147.7
1149.7
1151.6
1153.6
1155.6
1157.5
1159.5
1161.4
1163.4
1165.3
1167.3
1169.2
1171.2
1173.1
1175
1177
1178.9
1180.9
1182.8
1184.8
1186.7
1188.7
1190.6
1192.6
1194.5
1196.4
1198.4
1200.3
1202.3
1204.2
1206.1
1208.1
1210
1211.9
1213.8
1215.8
1217.7
1219.6
1221.5
1223.4
1225.3
1227.3
1229.2
1231.1
1233
1234.9
1236.8
1238.6
1240.5
1242.4
1244.3
1246.2
1248.1
1249.9
1251.8
1253.7
1255.6
1257.4
1259.3
1261.2
1263
1264.9
1266.7
1268.6
1270.5
1272.3
1274.2
1276
1277.8
1279.7
1281.5
1283.4
1285.2
1287
1288.9
1290.7
1292.6
1294.4
1296.2
1298
1299.9
1301.7
1303.5
1305.4
1307.2
1309
1310.9
1312.7
1314.5
1316.3
1318.2
1320
1321.8
1323.6
1325.4
1327.2
1328.9
1330.6
1332.3
1333.9
1335.5
1336.9
1338.3
1339.6
1340.8
1341.8
1342.7
1343.5
1344.1
1344.5
1344.8
1344.9
949.73
949.62
949.29
948.73
947.95
946.97
945.79
944.43
942.89
941.23
939.45
937.58
935.67
933.73
931.8
929.9
928.07
926.33
924.7
923.2
921.85
920.68
919.7
918.93
918.4
918.11
918.06
918.28
918.73
919.42
920.31
921.41
922.67
924.1
925.68
927.38
929.19
931.1
933.1
935.17
937.31
939.51
941.75
944.03
946.36
948.7
951.07
953.47
955.87
958.29
960.72
963.15
965.59
968.02
970.47
972.9
975.34
977.77
980.19
982.61
985.02
987.43
989.82
992.2
994.58
996.93
999.29
1001.6
1004
1006.3
1008.6
1010.9
1013.2
1015.4
1017.7
1020
1022.2
1024.4
1026.7
1028.9
1031.1
1033.3
1035.5
1037.6
1039.8
1042
1044.1
1046.3
1048.4
1050.5
1052.6
1054.8
1056.9
1059
1061
1063.1
1065.2
1067.3
1069.3
1071.4
1073.4
1075.5
1077.5
1079.5
1081.5
1083.5
1085.5
1087.5
1089.5
1091.4
1093.4
1095.4
1097.3
1099.2
1101.1
1103
1104.9
1106.8
1108.7
1110.6
1112.5
1114.3
1116.1
1118
1119.8
1121.6
1123.5
1125.3
1127.1
1128.9
1130.7
1132.6
1134.4
1136.3
1138.1
1140
1141.9
1143.9
1145.8
1147.8
1149.7
1151.7
1153.7
1155.7
1157.6
1159.6
1161.5
1163.5
1165.4
1167.3
1169.3
1171.2
1173.2
1175.1
1177.1
1179
1180.9
1182.9
1184.8
1186.8
1188.7
1190.7
1192.6
1194.6
1196.5
1198.4
1200.4
1202.3
1204.3
1206.2
1208.1
1210.1
1212
1213.9
1215.8
1217.7
1219.7
1221.6
1223.5
1225.4
1227.3
1229.2
1231.1
1233
1234.9
1236.8
1238.7
1240.6
1242.5
1244.4
1246.2
1248.1
1250
1251.9
1253.7
1255.6
1257.5
1259.4
1261.2
1263.1
1264.9
1266.8
1268.6
1270.5
1272.4
1274.2
1276
1277.9
1279.7
1281.6
1283.4
1285.3
1287.1
1288.9
1290.8
1292.6
1294.4
1296.3
1298.1
1299.9
1301.7
1303.6
1305.4
1307.2
1309.1
1310.9
1312.7
1314.5
1316.4
1318.2
1320
1321.8
1323.6
1325.4
1327.2
1328.9
1330.6
1332.3
1333.9
1335.5
1337
1338.4
1339.6
1340.8
1341.9
1342.8
1343.5
1344.1
1344.5
1344.8
1344.9
950.49
950.38
950.04
949.49
948.73
947.75
946.58
945.23
943.72
942.06
940.3
938.46
936.57
934.66
932.75
930.88
929.08
927.37
925.76
924.29
922.97
921.83
920.88
920.14
919.62
919.34
919.3
919.5
919.94
920.6
921.48
922.54
923.78
925.18
926.73
928.4
930.19
932.07
934.04
936.1
938.21
940.39
942.61
944.87
947.16
949.49
951.84
954.21
956.6
958.99
961.41
963.82
966.24
968.66
971.08
973.5
975.92
978.34
980.74
983.14
985.54
987.93
990.31
992.68
995.04
997.39
999.73
1002.1
1004.4
1006.7
1009
1011.3
1013.6
1015.8
1018.1
1020.3
1022.6
1024.8
1027
1029.2
1031.4
1033.6
1035.8
1038
1040.2
1042.3
1044.5
1046.6
1048.7
1050.9
1053
1055.1
1057.2
1059.3
1061.4
1063.5
1065.5
1067.6
1069.7
1071.7
1073.8
1075.8
1077.8
1079.8
1081.8
1083.8
1085.8
1087.8
1089.8
1091.8
1093.7
1095.7
1097.6
1099.5
1101.4
1103.3
1105.2
1107.1
1109
1110.9
1112.7
1114.6
1116.4
1118.2
1120
1121.9
1123.7
1125.5
1127.3
1129.1
1130.9
1132.7
1134.6
1136.4
1138.3
1140.2
1142.1
1144
1145.9
1147.9
1149.8
1151.8
1153.8
1155.8
1157.7
1159.7
1161.6
1163.6
1165.5
1167.4
1169.4
1171.3
1173.3
1175.2
1177.2
1179.1
1181
1183
1184.9
1186.9
1188.8
1190.8
1192.7
1194.7
1196.6
1198.5
1200.5
1202.4
1204.3
1206.3
1208.2
1210.1
1212.1
1214
1215.9
1217.8
1219.7
1221.7
1223.6
1225.5
1227.4
1229.3
1231.2
1233.1
1235
1236.9
1238.8
1240.7
1242.5
1244.4
1246.3
1248.2
1250.1
1251.9
1253.8
1255.7
1257.6
1259.4
1261.3
1263.1
1265
1266.9
1268.7
1270.6
1272.4
1274.3
1276.1
1277.9
1279.8
1281.6
1283.5
1285.3
1287.1
1289
1290.8
1292.6
1294.5
1296.3
1298.1
1300
1301.8
1303.6
1305.4
1307.3
1309.1
1310.9
1312.8
1314.6
1316.4
1318.2
1320
1321.9
1323.7
1325.4
1327.2
1329
1330.7
1332.3
1334
1335.5
1337
1338.4
1339.7
1340.8
1341.9
1342.8
1343.5
1344.1
1344.6
1344.8
1344.9
951.3
951.19
950.86
950.32
949.56
948.6
947.44
946.1
944.61
942.98
941.25
939.43
937.57
935.69
933.82
931.98
930.21
928.53
926.96
925.53
924.24
923.13
922.2
921.49
920.98
920.72
920.68
920.87
921.29
921.93
922.78
923.81
925.02
926.4
927.91
929.55
931.3
933.16
935.1
937.12
939.21
941.35
943.54
945.78
948.05
950.35
952.68
955.02
957.39
959.77
962.15
964.55
966.94
969.35
971.75
974.15
976.55
978.94
981.34
983.72
986.1
988.48
990.84
993.2
995.55
997.89
1000.2
1002.5
1004.8
1007.2
1009.4
1011.7
1014
1016.3
1018.5
1020.8
1023
1025.2
1027.4
1029.6
1031.8
1034
1036.2
1038.4
1040.5
1042.7
1044.8
1047
1049.1
1051.2
1053.4
1055.5
1057.6
1059.7
1061.7
1063.8
1065.9
1068
1070
1072.1
1074.1
1076.1
1078.2
1080.2
1082.2
1084.2
1086.2
1088.1
1090.1
1092.1
1094
1096
1097.9
1099.8
1101.8
1103.7
1105.5
1107.4
1109.3
1111.1
1113
1114.8
1116.7
1118.5
1120.3
1122.1
1123.9
1125.7
1127.5
1129.3
1131.1
1132.9
1134.8
1136.6
1138.4
1140.3
1142.2
1144.1
1146
1148
1150
1151.9
1153.9
1155.9
1157.8
1159.8
1161.7
1163.7
1165.6
1167.6
1169.5
1171.5
1173.4
1175.3
1177.3
1179.2
1181.2
1183.1
1185
1187
1188.9
1190.9
1192.8
1194.8
1196.7
1198.6
1200.6
1202.5
1204.4
1206.4
1208.3
1210.2
1212.2
1214.1
1216
1217.9
1219.8
1221.7
1223.7
1225.6
1227.5
1229.4
1231.3
1233.2
1235.1
1237
1238.9
1240.7
1242.6
1244.5
1246.4
1248.3
1250.1
1252
1253.9
1255.8
1257.6
1259.5
1261.4
1263.2
1265.1
1266.9
1268.8
1270.6
1272.5
1274.3
1276.2
1278
1279.9
1281.7
1283.5
1285.4
1287.2
1289
1290.9
1292.7
1294.5
1296.4
1298.2
1300
1301.9
1303.7
1305.5
1307.3
1309.2
1311
1312.8
1314.6
1316.5
1318.3
1320.1
1321.9
1323.7
1325.5
1327.3
1329
1330.7
1332.4
1334
1335.6
1337
1338.4
1339.7
1340.9
1341.9
1342.8
1343.6
1344.2
1344.6
1344.9
1345
952.18
952.07
951.75
951.21
950.46
949.51
948.38
947.06
945.59
943.98
942.28
940.5
938.67
936.82
934.98
933.19
931.46
929.82
928.29
926.89
925.64
924.56
923.67
922.97
922.49
922.23
922.19
922.38
922.78
923.4
924.22
925.22
926.4
927.73
929.21
930.81
932.53
934.35
936.26
938.24
940.29
942.41
944.57
946.77
949.01
951.29
953.59
955.9
958.24
960.6
962.96
965.33
967.71
970.08
972.47
974.85
977.23
979.61
981.98
984.35
986.71
989.07
991.42
993.76
996.1
998.43
1000.7
1003.1
1005.4
1007.6
1009.9
1012.2
1014.5
1016.7
1019
1021.2
1023.4
1025.7
1027.9
1030.1
1032.3
1034.4
1036.6
1038.8
1040.9
1043.1
1045.2
1047.4
1049.5
1051.6
1053.7
1055.8
1057.9
1060
1062.1
1064.2
1066.3
1068.3
1070.4
1072.4
1074.5
1076.5
1078.5
1080.5
1082.5
1084.5
1086.5
1088.5
1090.5
1092.4
1094.4
1096.3
1098.2
1100.2
1102.1
1104
1105.9
1107.7
1109.6
1111.4
1113.3
1115.1
1116.9
1118.7
1120.6
1122.4
1124.1
1125.9
1127.7
1129.5
1131.3
1133.1
1135
1136.8
1138.6
1140.5
1142.4
1144.3
1146.2
1148.2
1150.1
1152.1
1154.1
1156
1158
1160
1161.9
1163.8
1165.8
1167.7
1169.7
1171.6
1173.5
1175.5
1177.4
1179.4
1181.3
1183.2
1185.2
1187.1
1189.1
1191
1192.9
1194.9
1196.8
1198.8
1200.7
1202.6
1204.6
1206.5
1208.4
1210.3
1212.3
1214.2
1216.1
1218
1219.9
1221.9
1223.8
1225.7
1227.6
1229.5
1231.4
1233.3
1235.2
1237.1
1239
1240.8
1242.7
1244.6
1246.5
1248.4
1250.2
1252.1
1254
1255.9
1257.7
1259.6
1261.4
1263.3
1265.2
1267
1268.9
1270.7
1272.6
1274.4
1276.3
1278.1
1279.9
1281.8
1283.6
1285.5
1287.3
1289.1
1291
1292.8
1294.6
1296.4
1298.3
1300.1
1301.9
1303.8
1305.6
1307.4
1309.2
1311.1
1312.9
1314.7
1316.5
1318.4
1320.2
1322
1323.8
1325.6
1327.3
1329.1
1330.8
1332.4
1334.1
1335.6
1337.1
1338.5
1339.8
1340.9
1342
1342.9
1343.6
1344.2
1344.7
1344.9
1345
953.13
953.02
952.7
952.17
951.44
950.51
949.39
948.09
946.65
945.08
943.41
941.66
939.87
938.06
936.27
934.52
932.83
931.23
929.74
928.38
927.17
926.12
925.26
924.59
924.12
923.87
923.83
924.01
924.41
924.99
925.79
926.76
927.9
929.19
930.63
932.19
933.87
935.65
937.51
939.46
941.48
943.55
945.68
947.85
950.05
952.3
954.57
956.86
959.17
961.49
963.83
966.17
968.53
970.88
973.24
975.6
977.96
980.32
982.68
985.02
987.37
989.71
992.04
994.38
996.7
999.01
1001.3
1003.6
1005.9
1008.2
1010.5
1012.7
1015
1017.2
1019.5
1021.7
1023.9
1026.1
1028.3
1030.5
1032.7
1034.9
1037.1
1039.2
1041.4
1043.5
1045.7
1047.8
1049.9
1052
1054.1
1056.3
1058.3
1060.4
1062.5
1064.6
1066.7
1068.7
1070.8
1072.8
1074.8
1076.9
1078.9
1080.9
1082.9
1084.9
1086.9
1088.9
1090.8
1092.8
1094.7
1096.7
1098.6
1100.5
1102.4
1104.3
1106.2
1108
1109.9
1111.7
1113.6
1115.4
1117.2
1119
1120.8
1122.6
1124.4
1126.2
1128
1129.8
1131.6
1133.4
1135.2
1137
1138.9
1140.7
1142.6
1144.5
1146.4
1148.4
1150.4
1152.3
1154.3
1156.2
1158.2
1160.1
1162.1
1164
1165.9
1167.9
1169.8
1171.8
1173.7
1175.6
1177.6
1179.5
1181.5
1183.4
1185.3
1187.3
1189.2
1191.1
1193.1
1195
1197
1198.9
1200.8
1202.8
1204.7
1206.6
1208.6
1210.5
1212.4
1214.3
1216.2
1218.2
1220.1
1222
1223.9
1225.8
1227.7
1229.6
1231.5
1233.4
1235.3
1237.2
1239.1
1241
1242.8
1244.7
1246.6
1248.5
1250.4
1252.2
1254.1
1256
1257.8
1259.7
1261.6
1263.4
1265.3
1267.1
1269
1270.8
1272.7
1274.5
1276.4
1278.2
1280
1281.9
1283.7
1285.6
1287.4
1289.2
1291
1292.9
1294.7
1296.5
1298.4
1300.2
1302
1303.8
1305.7
1307.5
1309.3
1311.1
1313
1314.8
1316.6
1318.4
1320.2
1322.1
1323.9
1325.6
1327.4
1329.1
1330.9
1332.5
1334.1
1335.7
1337.2
1338.6
1339.8
1341
1342.1
1343
1343.7
1344.3
1344.7
1345
1345.1
954.14
954.04
953.73
953.21
952.49
951.57
950.48
949.21
947.79
946.26
944.62
942.91
941.16
939.4
937.65
935.94
934.3
932.75
931.3
929.98
928.81
927.8
926.97
926.33
925.88
925.63
925.6
925.77
926.14
926.71
927.47
928.41
929.51
930.77
932.16
933.68
935.31
937.04
938.87
940.77
942.75
944.78
946.87
949
951.18
953.38
955.62
957.88
960.16
962.45
964.76
967.08
969.41
971.74
974.07
976.41
978.75
981.08
983.42
985.75
988.08
990.4
992.72
995.03
997.34
999.64
1001.9
1004.2
1006.5
1008.8
1011
1013.3
1015.5
1017.8
1020
1022.2
1024.4
1026.6
1028.8
1031
1033.2
1035.4
1037.5
1039.7
1041.8
1044
1046.1
1048.2
1050.4
1052.5
1054.6
1056.7
1058.8
1060.9
1062.9
1065
1067.1
1069.1
1071.2
1073.2
1075.2
1077.3
1079.3
1081.3
1083.3
1085.3
1087.3
1089.2
1091.2
1093.1
1095.1
1097
1098.9
1100.8
1102.7
1104.6
1106.5
1108.4
1110.2
1112.1
1113.9
1115.7
1117.5
1119.3
1121.1
1122.9
1124.7
1126.5
1128.2
1130
1131.8
1133.6
1135.4
1137.3
1139.1
1141
1142.8
1144.7
1146.7
1148.6
1150.6
1152.5
1154.5
1156.4
1158.4
1160.3
1162.3
1164.2
1166.1
1168.1
1170
1171.9
1173.9
1175.8
1177.7
1179.7
1181.6
1183.6
1185.5
1187.4
1189.4
1191.3
1193.3
1195.2
1197.1
1199.1
1201
1202.9
1204.9
1206.8
1208.7
1210.6
1212.6
1214.5
1216.4
1218.3
1220.2
1222.1
1224
1225.9
1227.8
1229.7
1231.6
1233.5
1235.4
1237.3
1239.2
1241.1
1243
1244.9
1246.7
1248.6
1250.5
1252.4
1254.2
1256.1
1257.9
1259.8
1261.7
1263.5
1265.4
1267.2
1269.1
1270.9
1272.8
1274.6
1276.5
1278.3
1280.2
1282
1283.8
1285.7
1287.5
1289.3
1291.2
1293
1294.8
1296.6
1298.5
1300.3
1302.1
1303.9
1305.8
1307.6
1309.4
1311.2
1313.1
1314.9
1316.7
1318.5
1320.3
1322.1
1323.9
1325.7
1327.5
1329.2
1330.9
1332.6
1334.2
1335.8
1337.2
1338.6
1339.9
1341.1
1342.1
1343
1343.8
1344.4
1344.8
1345.1
1345.2
955.24
955.13
954.83
954.32
953.61
952.72
951.64
950.4
949.02
947.52
945.92
944.25
942.55
940.83
939.13
937.47
935.87
934.37
932.97
931.7
930.57
929.59
928.79
928.17
927.73
927.5
927.46
927.63
927.98
928.53
929.26
930.17
931.23
932.44
933.79
935.27
936.85
938.54
940.32
942.18
944.11
946.1
948.15
950.24
952.38
954.55
956.75
958.97
961.22
963.48
965.76
968.04
970.35
972.65
974.96
977.27
979.59
981.9
984.22
986.53
988.83
991.14
993.44
995.73
998.02
1000.3
1002.6
1004.9
1007.1
1009.4
1011.6
1013.9
1016.1
1018.3
1020.5
1022.8
1025
1027.2
1029.3
1031.5
1033.7
1035.9
1038
1040.2
1042.3
1044.5
1046.6
1048.7
1050.8
1052.9
1055
1057.1
1059.2
1061.3
1063.4
1065.4
1067.5
1069.5
1071.6
1073.6
1075.7
1077.7
1079.7
1081.7
1083.7
1085.7
1087.6
1089.6
1091.6
1093.5
1095.5
1097.4
1099.3
1101.2
1103.1
1105
1106.8
1108.7
1110.5
1112.4
1114.2
1116
1117.8
1119.6
1121.4
1123.2
1125
1126.7
1128.5
1130.3
1132.1
1133.9
1135.7
1137.5
1139.4
1141.2
1143.1
1145
1146.9
1148.9
1150.8
1152.8
1154.7
1156.7
1158.6
1160.6
1162.5
1164.4
1166.4
1168.3
1170.2
1172.1
1174.1
1176
1177.9
1179.9
1181.8
1183.8
1185.7
1187.6
1189.6
1191.5
1193.4
1195.4
1197.3
1199.2
1201.2
1203.1
1205
1207
1208.9
1210.8
1212.7
1214.6
1216.6
1218.5
1220.4
1222.3
1224.2
1226.1
1228
1229.9
1231.8
1233.7
1235.6
1237.5
1239.4
1241.2
1243.1
1245
1246.9
1248.8
1250.6
1252.5
1254.4
1256.2
1258.1
1259.9
1261.8
1263.7
1265.5
1267.4
1269.2
1271.1
1272.9
1274.8
1276.6
1278.4
1280.3
1282.1
1283.9
1285.8
1287.6
1289.4
1291.3
1293.1
1294.9
1296.8
1298.6
1300.4
1302.2
1304.1
1305.9
1307.7
1309.5
1311.4
1313.2
1315
1316.8
1318.6
1320.4
1322.3
1324
1325.8
1327.6
1329.3
1331
1332.7
1334.3
1335.9
1337.3
1338.7
1340
1341.2
1342.2
1343.1
1343.9
1344.5
1344.9
1345.2
1345.2
956.4
956.3
955.99
955.5
954.81
953.93
952.88
951.67
950.33
948.86
947.3
945.68
944.02
942.35
940.7
939.09
937.55
936.08
934.73
933.5
932.41
931.47
930.7
930.1
929.69
929.46
929.43
929.58
929.92
930.45
931.15
932.02
933.04
934.22
935.52
936.95
938.49
940.13
941.86
943.67
945.56
947.51
949.51
951.56
953.65
955.78
957.94
960.13
962.34
964.57
966.82
969.07
971.35
973.62
975.9
978.19
980.48
982.77
985.06
987.35
989.64
991.92
994.2
996.48
998.75
1001
1003.3
1005.5
1007.8
1010
1012.3
1014.5
1016.7
1018.9
1021.1
1023.3
1025.5
1027.7
1029.9
1032.1
1034.2
1036.4
1038.6
1040.7
1042.8
1045
1047.1
1049.2
1051.3
1053.4
1055.5
1057.6
1059.7
1061.8
1063.8
1065.9
1067.9
1070
1072
1074.1
1076.1
1078.1
1080.1
1082.1
1084.1
1086.1
1088
1090
1092
1093.9
1095.8
1097.8
1099.7
1101.6
1103.5
1105.3
1107.2
1109
1110.9
1112.7
1114.5
1116.3
1118.1
1119.9
1121.7
1123.5
1125.3
1127
1128.8
1130.6
1132.4
1134.2
1136
1137.8
1139.6
1141.5
1143.4
1145.3
1147.2
1149.2
1151.1
1153.1
1155
1156.9
1158.9
1160.8
1162.7
1164.7
1166.6
1168.5
1170.4
1172.4
1174.3
1176.2
1178.2
1180.1
1182
1184
1185.9
1187.8
1189.8
1191.7
1193.6
1195.6
1197.5
1199.4
1201.4
1203.3
1205.2
1207.2
1209.1
1211
1212.9
1214.8
1216.7
1218.7
1220.6
1222.5
1224.4
1226.3
1228.2
1230.1
1232
1233.9
1235.8
1237.6
1239.5
1241.4
1243.3
1245.2
1247
1248.9
1250.8
1252.7
1254.5
1256.4
1258.2
1260.1
1262
1263.8
1265.7
1267.5
1269.4
1271.2
1273.1
1274.9
1276.7
1278.6
1280.4
1282.3
1284.1
1285.9
1287.8
1289.6
1291.4
1293.2
1295.1
1296.9
1298.7
1300.5
1302.4
1304.2
1306
1307.8
1309.7
1311.5
1313.3
1315.1
1316.9
1318.8
1320.6
1322.4
1324.2
1325.9
1327.7
1329.5
1331.2
1332.8
1334.4
1336
1337.5
1338.8
1340.1
1341.3
1342.3
1343.2
1344
1344.6
1345
1345.3
1345.4
957.63
957.53
957.24
956.75
956.07
955.22
954.2
953.02
951.71
950.28
948.77
947.19
945.58
943.95
942.36
940.8
939.3
937.89
936.58
935.4
934.34
933.44
932.7
932.12
931.72
931.5
931.47
931.62
931.94
932.45
933.12
933.95
934.94
936.07
937.34
938.72
940.21
941.8
943.49
945.25
947.08
948.98
950.94
952.95
955
957.09
959.21
961.36
963.54
965.73
967.94
970.17
972.41
974.65
976.9
979.16
981.43
983.69
985.96
988.23
990.49
992.76
995.01
997.27
999.53
1001.8
1004
1006.3
1008.5
1010.7
1012.9
1015.2
1017.4
1019.6
1021.8
1024
1026.1
1028.3
1030.5
1032.7
1034.8
1037
1039.1
1041.2
1043.4
1045.5
1047.6
1049.7
1051.8
1053.9
1056
1058.1
1060.2
1062.2
1064.3
1066.4
1068.4
1070.5
1072.5
1074.5
1076.5
1078.5
1080.5
1082.5
1084.5
1086.5
1088.5
1090.4
1092.4
1094.3
1096.2
1098.1
1100
1101.9
1103.8
1105.7
1107.5
1109.4
1111.2
1113
1114.9
1116.7
1118.5
1120.2
1122
1123.8
1125.6
1127.3
1129.1
1130.9
1132.7
1134.5
1136.3
1138.1
1139.9
1141.8
1143.7
1145.6
1147.5
1149.5
1151.4
1153.4
1155.3
1157.2
1159.1
1161.1
1163
1164.9
1166.8
1168.8
1170.7
1172.6
1174.6
1176.5
1178.4
1180.3
1182.3
1184.2
1186.1
1188.1
1190
1191.9
1193.9
1195.8
1197.7
1199.7
1201.6
1203.5
1205.4
1207.4
1209.3
1211.2
1213.1
1215
1216.9
1218.9
1220.8
1222.7
1224.6
1226.5
1228.4
1230.3
1232.2
1234.1
1235.9
1237.8
1239.7
1241.6
1243.5
1245.4
1247.2
1249.1
1251
1252.8
1254.7
1256.6
1258.4
1260.3
1262.1
1264
1265.8
1267.7
1269.5
1271.4
1273.2
1275.1
1276.9
1278.7
1280.6
1282.4
1284.2
1286.1
1287.9
1289.7
1291.6
1293.4
1295.2
1297
1298.9
1300.7
1302.5
1304.3
1306.1
1308
1309.8
1311.6
1313.4
1315.3
1317.1
1318.9
1320.7
1322.5
1324.3
1326.1
1327.8
1329.6
1331.3
1332.9
1334.6
1336.1
1337.6
1339
1340.2
1341.4
1342.5
1343.4
1344.1
1344.7
1345.1
1345.4
1345.5
958.93
958.83
958.55
958.07
957.42
956.58
955.59
954.44
953.16
951.77
950.3
948.77
947.21
945.64
944.09
942.58
941.13
939.77
938.51
937.37
936.35
935.48
934.77
934.21
933.83
933.62
933.59
933.72
934.04
934.52
935.17
935.97
936.92
938.01
939.23
940.56
942
943.55
945.18
946.9
948.69
950.54
952.45
954.41
956.42
958.46
960.55
962.65
964.79
966.94
969.12
971.32
973.52
975.74
977.96
980.19
982.43
984.67
986.91
989.15
991.39
993.64
995.87
998.11
1000.3
1002.6
1004.8
1007
1009.2
1011.5
1013.7
1015.9
1018.1
1020.3
1022.4
1024.6
1026.8
1029
1031.1
1033.3
1035.4
1037.6
1039.7
1041.8
1043.9
1046.1
1048.2
1050.3
1052.4
1054.5
1056.5
1058.6
1060.7
1062.7
1064.8
1066.9
1068.9
1070.9
1073
1075
1077
1079
1081
1083
1085
1086.9
1088.9
1090.8
1092.8
1094.7
1096.6
1098.5
1100.4
1102.3
1104.2
1106.1
1107.9
1109.7
1111.6
1113.4
1115.2
1117
1118.8
1120.6
1122.3
1124.1
1125.9
1127.6
1129.4
1131.2
1133
1134.8
1136.6
1138.4
1140.3
1142.1
1144
1146
1147.9
1149.8
1151.7
1153.7
1155.6
1157.5
1159.4
1161.4
1163.3
1165.2
1167.1
1169
1171
1172.9
1174.8
1176.7
1178.7
1180.6
1182.5
1184.5
1186.4
1188.3
1190.3
1192.2
1194.1
1196
1198
1199.9
1201.8
1203.8
1205.7
1207.6
1209.5
1211.4
1213.4
1215.3
1217.2
1219.1
1221
1222.9
1224.8
1226.7
1228.6
1230.5
1232.4
1234.3
1236.2
1238
1239.9
1241.8
1243.7
1245.6
1247.4
1249.3
1251.2
1253
1254.9
1256.8
1258.6
1260.5
1262.3
1264.2
1266
1267.9
1269.7
1271.6
1273.4
1275.2
1277.1
1278.9
1280.8
1282.6
1284.4
1286.2
1288.1
1289.9
1291.7
1293.6
1295.4
1297.2
1299
1300.8
1302.7
1304.5
1306.3
1308.1
1309.9
1311.8
1313.6
1315.4
1317.2
1319
1320.8
1322.7
1324.4
1326.2
1328
1329.7
1331.4
1333.1
1334.7
1336.2
1337.7
1339.1
1340.4
1341.6
1342.6
1343.5
1344.2
1344.8
1345.3
1345.5
1345.6
960.3
960.2
959.92
959.46
958.82
958.01
957.04
955.92
954.68
953.34
951.91
950.43
948.91
947.39
945.89
944.43
943.03
941.72
940.51
939.4
938.43
937.59
936.9
936.37
936
935.8
935.76
935.89
936.2
936.66
937.28
938.05
938.96
940.01
941.19
942.48
943.87
945.37
946.95
948.62
950.36
952.16
954.02
955.94
957.9
959.9
961.94
964.01
966.1
968.23
970.37
972.52
974.69
976.87
979.07
981.27
983.48
985.69
987.9
990.12
992.34
994.56
996.78
998.99
1001.2
1003.4
1005.6
1007.8
1010
1012.2
1014.4
1016.6
1018.8
1021
1023.1
1025.3
1027.5
1029.6
1031.8
1033.9
1036
1038.2
1040.3
1042.4
1044.5
1046.6
1048.7
1050.8
1052.9
1055
1057.1
1059.2
1061.2
1063.3
1065.3
1067.4
1069.4
1071.4
1073.5
1075.5
1077.5
1079.5
1081.5
1083.4
1085.4
1087.4
1089.3
1091.3
1093.2
1095.1
1097
1098.9
1100.8
1102.7
1104.6
1106.4
1108.3
1110.1
1111.9
1113.7
1115.5
1117.3
1119.1
1120.9
1122.7
1124.4
1126.2
1128
1129.7
1131.5
1133.3
1135.1
1136.9
1138.8
1140.6
1142.5
1144.4
1146.3
1148.2
1150.2
1152.1
1154
1155.9
1157.8
1159.8
1161.7
1163.6
1165.5
1167.4
1169.3
1171.3
1173.2
1175.1
1177
1179
1180.9
1182.8
1184.7
1186.7
1188.6
1190.5
1192.5
1194.4
1196.3
1198.2
1200.2
1202.1
1204
1205.9
1207.9
1209.8
1211.7
1213.6
1215.5
1217.4
1219.3
1221.2
1223.1
1225
1226.9
1228.8
1230.7
1232.6
1234.5
1236.4
1238.3
1240.1
1242
1243.9
1245.8
1247.6
1249.5
1251.4
1253.2
1255.1
1257
1258.8
1260.7
1262.5
1264.4
1266.2
1268.1
1269.9
1271.8
1273.6
1275.4
1277.3
1279.1
1280.9
1282.8
1284.6
1286.4
1288.3
1290.1
1291.9
1293.7
1295.6
1297.4
1299.2
1301
1302.8
1304.7
1306.5
1308.3
1310.1
1311.9
1313.8
1315.6
1317.4
1319.2
1321
1322.8
1324.6
1326.4
1328.1
1329.9
1331.6
1333.2
1334.8
1336.4
1337.9
1339.3
1340.5
1341.7
1342.7
1343.6
1344.4
1345
1345.4
1345.7
1345.8
961.72
961.63
961.36
960.91
960.29
959.5
958.56
957.48
956.27
954.96
953.58
952.14
950.68
949.21
947.76
946.35
945
943.73
942.56
941.5
940.56
939.75
939.09
938.58
938.22
938.03
937.99
938.12
938.41
938.85
939.45
940.19
941.06
942.07
943.21
944.45
945.8
947.25
948.79
950.41
952.09
953.85
955.67
957.53
959.45
961.41
963.4
965.43
967.48
969.56
971.66
973.78
975.92
978.07
980.23
982.4
984.58
986.76
988.95
991.14
993.33
995.53
997.72
999.92
1002.1
1004.3
1006.5
1008.7
1010.9
1013
1015.2
1017.4
1019.6
1021.7
1023.9
1026
1028.2
1030.3
1032.5
1034.6
1036.7
1038.8
1040.9
1043.1
1045.2
1047.3
1049.4
1051.4
1053.5
1055.6
1057.7
1059.7
1061.8
1063.8
1065.9
1067.9
1069.9
1072
1074
1076
1078
1080
1081.9
1083.9
1085.9
1087.8
1089.8
1091.7
1093.7
1095.6
1097.5
1099.4
1101.3
1103.1
1105
1106.8
1108.7
1110.5
1112.3
1114.1
1115.9
1117.7
1119.5
1121.2
1123
1124.8
1126.5
1128.3
1130.1
1131.9
1133.7
1135.5
1137.3
1139.1
1141
1142.9
1144.8
1146.7
1148.6
1150.5
1152.4
1154.4
1156.3
1158.2
1160.1
1162
1163.9
1165.8
1167.7
1169.7
1171.6
1173.5
1175.4
1177.3
1179.3
1181.2
1183.1
1185
1187
1188.9
1190.8
1192.7
1194.7
1196.6
1198.5
1200.4
1202.4
1204.3
1206.2
1208.1
1210
1211.9
1213.9
1215.8
1217.7
1219.6
1221.5
1223.4
1225.3
1227.2
1229.1
1231
1232.8
1234.7
1236.6
1238.5
1240.4
1242.3
1244.1
1246
1247.9
1249.7
1251.6
1253.5
1255.3
1257.2
1259
1260.9
1262.7
1264.6
1266.4
1268.3
1270.1
1272
1273.8
1275.6
1277.5
1279.3
1281.1
1283
1284.8
1286.6
1288.5
1290.3
1292.1
1293.9
1295.8
1297.6
1299.4
1301.2
1303
1304.8
1306.7
1308.5
1310.3
1312.1
1313.9
1315.8
1317.6
1319.4
1321.2
1323
1324.8
1326.6
1328.3
1330
1331.8
1333.4
1335
1336.6
1338
1339.4
1340.7
1341.9
1342.9
1343.8
1344.6
1345.1
1345.6
1345.8
1345.9
963.21
963.12
962.86
962.42
961.81
961.05
960.13
959.08
957.91
956.65
955.31
953.92
952.51
951.08
949.68
948.32
947.02
945.8
944.67
943.64
942.74
941.96
941.33
940.84
940.5
940.31
940.27
940.39
940.67
941.09
941.67
942.38
943.22
944.19
945.28
946.49
947.79
949.19
950.68
952.25
953.89
955.6
957.36
959.18
961.05
962.96
964.91
966.89
968.91
970.95
973.01
975.09
977.2
979.31
981.44
983.58
985.73
987.88
990.04
992.2
994.37
996.54
998.71
1000.9
1003.1
1005.2
1007.4
1009.6
1011.7
1013.9
1016
1018.2
1020.4
1022.5
1024.6
1026.8
1028.9
1031
1033.2
1035.3
1037.4
1039.5
1041.6
1043.7
1045.8
1047.9
1050
1052.1
1054.1
1056.2
1058.3
1060.3
1062.4
1064.4
1066.4
1068.5
1070.5
1072.5
1074.5
1076.5
1078.5
1080.5
1082.5
1084.4
1086.4
1088.3
1090.3
1092.2
1094.1
1096
1097.9
1099.8
1101.7
1103.5
1105.4
1107.2
1109.1
1110.9
1112.7
1114.5
1116.3
1118.1
1119.8
1121.6
1123.4
1125.1
1126.9
1128.7
1130.4
1132.2
1134
1135.8
1137.7
1139.5
1141.4
1143.3
1145.2
1147.1
1149
1150.9
1152.8
1154.7
1156.6
1158.5
1160.4
1162.4
1164.3
1166.2
1168.1
1170
1171.9
1173.8
1175.7
1177.7
1179.6
1181.5
1183.4
1185.3
1187.3
1189.2
1191.1
1193
1195
1196.9
1198.8
1200.7
1202.7
1204.6
1206.5
1208.4
1210.3
1212.2
1214.1
1216
1218
1219.9
1221.8
1223.7
1225.6
1227.4
1229.3
1231.2
1233.1
1235
1236.9
1238.8
1240.6
1242.5
1244.4
1246.3
1248.1
1250
1251.8
1253.7
1255.6
1257.4
1259.3
1261.1
1263
1264.8
1266.7
1268.5
1270.4
1272.2
1274
1275.9
1277.7
1279.5
1281.4
1283.2
1285
1286.8
1288.7
1290.5
1292.3
1294.1
1296
1297.8
1299.6
1301.4
1303.2
1305
1306.9
1308.7
1310.5
1312.3
1314.1
1315.9
1317.8
1319.6
1321.4
1323.2
1325
1326.7
1328.5
1330.2
1331.9
1333.6
1335.2
1336.7
1338.2
1339.6
1340.9
1342
1343.1
1344
1344.7
1345.3
1345.7
1346
1346.1
964.75
964.67
964.41
963.98
963.4
962.66
961.77
960.75
959.62
958.4
957.1
955.75
954.38
953
951.66
950.34
949.08
947.91
946.82
945.83
944.96
944.22
943.61
943.13
942.8
942.62
942.59
942.7
942.96
943.37
943.92
944.61
945.42
946.35
947.41
948.57
949.82
951.18
952.62
954.14
955.73
957.39
959.11
960.88
962.71
964.58
966.48
968.42
970.39
972.39
974.42
976.46
978.53
980.61
982.7
984.8
986.92
989.04
991.17
993.31
995.45
997.6
999.74
1001.9
1004
1006.2
1008.3
1010.5
1012.6
1014.8
1016.9
1019.1
1021.2
1023.3
1025.5
1027.6
1029.7
1031.8
1033.9
1036
1038.1
1040.2
1042.3
1044.4
1046.5
1048.6
1050.6
1052.7
1054.8
1056.8
1058.9
1060.9
1063
1065
1067
1069
1071.1
1073.1
1075.1
1077
1079
1081
1083
1084.9
1086.9
1088.8
1090.8
1092.7
1094.6
1096.5
1098.4
1100.3
1102.1
1104
1105.8
1107.7
1109.5
1111.3
1113.1
1114.9
1116.7
1118.4
1120.2
1122
1123.7
1125.5
1127.3
1129
1130.8
1132.6
1134.4
1136.2
1138.1
1139.9
1141.8
1143.7
1145.6
1147.5
1149.4
1151.3
1153.2
1155.1
1157
1158.9
1160.8
1162.7
1164.6
1166.5
1168.4
1170.3
1172.3
1174.2
1176.1
1178
1179.9
1181.8
1183.8
1185.7
1187.6
1189.5
1191.5
1193.4
1195.3
1197.2
1199.1
1201.1
1203
1204.9
1206.8
1208.7
1210.6
1212.5
1214.4
1216.4
1218.3
1220.2
1222.1
1223.9
1225.8
1227.7
1229.6
1231.5
1233.4
1235.3
1237.2
1239
1240.9
1242.8
1244.7
1246.5
1248.4
1250.2
1252.1
1254
1255.8
1257.7
1259.5
1261.4
1263.2
1265.1
1266.9
1268.8
1270.6
1272.4
1274.3
1276.1
1277.9
1279.8
1281.6
1283.4
1285.3
1287.1
1288.9
1290.7
1292.5
1294.4
1296.2
1298
1299.8
1301.6
1303.5
1305.3
1307.1
1308.9
1310.7
1312.5
1314.3
1316.2
1318
1319.8
1321.6
1323.4
1325.2
1326.9
1328.7
1330.4
1332.1
1333.8
1335.4
1336.9
1338.4
1339.8
1341.1
1342.2
1343.3
1344.2
1344.9
1345.5
1345.9
1346.2
1346.3
966.35
966.27
966.01
965.6
965.03
964.31
963.45
962.47
961.37
960.18
958.93
957.63
956.31
954.98
953.67
952.41
951.2
950.06
949.01
948.06
947.22
946.51
945.92
945.46
945.14
944.97
944.93
945.04
945.3
945.69
946.21
946.87
947.65
948.55
949.57
950.69
951.9
953.21
954.61
956.08
957.63
959.24
960.91
962.64
964.41
966.23
968.09
969.99
971.92
973.88
975.86
977.87
979.9
981.94
984
986.07
988.16
990.25
992.35
994.46
996.58
998.69
1000.8
1002.9
1005.1
1007.2
1009.3
1011.4
1013.6
1015.7
1017.8
1019.9
1022.1
1024.2
1026.3
1028.4
1030.5
1032.6
1034.7
1036.8
1038.9
1041
1043.1
1045.1
1047.2
1049.3
1051.3
1053.4
1055.4
1057.5
1059.5
1061.6
1063.6
1065.6
1067.6
1069.6
1071.6
1073.6
1075.6
1077.6
1079.6
1081.6
1083.5
1085.5
1087.4
1089.3
1091.3
1093.2
1095.1
1097
1098.8
1100.7
1102.6
1104.4
1106.3
1108.1
1109.9
1111.7
1113.5
1115.3
1117
1118.8
1120.6
1122.4
1124.1
1125.9
1127.7
1129.4
1131.2
1133
1134.8
1136.7
1138.5
1140.4
1142.2
1144.1
1146
1147.9
1149.8
1151.7
1153.6
1155.5
1157.4
1159.3
1161.2
1163.1
1165
1166.9
1168.8
1170.7
1172.6
1174.5
1176.4
1178.4
1180.3
1182.2
1184.1
1186
1188
1189.9
1191.8
1193.7
1195.6
1197.6
1199.5
1201.4
1203.3
1205.2
1207.1
1209
1211
1212.9
1214.8
1216.7
1218.6
1220.5
1222.4
1224.3
1226.1
1228
1229.9
1231.8
1233.7
1235.6
1237.5
1239.3
1241.2
1243.1
1244.9
1246.8
1248.7
1250.5
1252.4
1254.2
1256.1
1257.9
1259.8
1261.7
1263.5
1265.3
1267.2
1269
1270.9
1272.7
1274.5
1276.4
1278.2
1280
1281.9
1283.7
1285.5
1287.3
1289.1
1291
1292.8
1294.6
1296.4
1298.2
1300.1
1301.9
1303.7
1305.5
1307.3
1309.1
1310.9
1312.8
1314.6
1316.4
1318.2
1320
1321.8
1323.6
1325.4
1327.2
1328.9
1330.7
1332.3
1334
1335.6
1337.2
1338.6
1340
1341.3
1342.4
1343.5
1344.4
1345.1
1345.7
1346.1
1346.4
1346.5
967.99
967.91
967.67
967.27
966.72
966.01
965.18
964.23
963.17
962.02
960.81
959.55
958.27
956.99
955.73
954.51
953.34
952.25
951.23
950.32
949.52
948.82
948.26
947.82
947.51
947.34
947.31
947.41
947.66
948.03
948.54
949.16
949.92
950.78
951.76
952.84
954.01
955.29
956.64
958.06
959.56
961.13
962.75
964.44
966.16
967.94
969.76
971.61
973.5
975.42
977.36
979.33
981.32
983.33
985.35
987.39
989.44
991.5
993.57
995.65
997.74
999.83
1001.9
1004
1006.1
1008.2
1010.3
1012.4
1014.5
1016.7
1018.8
1020.9
1023
1025.1
1027.2
1029.2
1031.3
1033.4
1035.5
1037.6
1039.7
1041.7
1043.8
1045.9
1047.9
1050
1052
1054.1
1056.1
1058.2
1060.2
1062.2
1064.2
1066.3
1068.3
1070.3
1072.3
1074.2
1076.2
1078.2
1080.2
1082.1
1084.1
1086
1087.9
1089.9
1091.8
1093.7
1095.6
1097.5
1099.3
1101.2
1103
1104.9
1106.7
1108.5
1110.3
1112.1
1113.9
1115.7
1117.5
1119.2
1121
1122.7
1124.5
1126.3
1128
1129.8
1131.6
1133.4
1135.2
1137.1
1138.9
1140.8
1142.7
1144.6
1146.5
1148.4
1150.3
1152.2
1154
1155.9
1157.8
1159.7
1161.6
1163.5
1165.4
1167.3
1169.2
1171.1
1173
1174.9
1176.8
1178.7
1180.7
1182.6
1184.5
1186.4
1188.3
1190.2
1192.2
1194.1
1196
1197.9
1199.8
1201.7
1203.7
1205.6
1207.5
1209.4
1211.3
1213.2
1215.1
1217
1218.9
1220.8
1222.7
1224.6
1226.5
1228.4
1230.2
1232.1
1234
1235.9
1237.8
1239.6
1241.5
1243.4
1245.2
1247.1
1249
1250.8
1252.7
1254.5
1256.4
1258.2
1260.1
1261.9
1263.8
1265.6
1267.5
1269.3
1271.1
1273
1274.8
1276.6
1278.5
1280.3
1282.1
1283.9
1285.8
1287.6
1289.4
1291.2
1293
1294.9
1296.7
1298.5
1300.3
1302.1
1303.9
1305.7
1307.6
1309.4
1311.2
1313
1314.8
1316.6
1318.4
1320.2
1322
1323.8
1325.6
1327.4
1329.1
1330.9
1332.6
1334.2
1335.8
1337.4
1338.8
1340.2
1341.5
1342.7
1343.7
1344.6
1345.3
1345.9
1346.4
1346.6
1346.7
969.68
969.6
969.37
968.98
968.45
967.77
966.96
966.03
965.01
963.9
962.73
961.52
960.28
959.04
957.82
956.65
955.52
954.46
953.49
952.61
951.83
951.16
950.62
950.19
949.9
949.74
949.7
949.8
950.03
950.39
950.88
951.49
952.21
953.04
953.98
955.03
956.17
957.39
958.7
960.08
961.54
963.05
964.64
966.27
967.95
969.69
971.46
973.27
975.12
976.99
978.9
980.83
982.78
984.75
986.74
988.74
990.76
992.79
994.83
996.88
998.94
1001
1003.1
1005.1
1007.2
1009.3
1011.4
1013.5
1015.6
1017.6
1019.7
1021.8
1023.9
1026
1028.1
1030.1
1032.2
1034.3
1036.4
1038.4
1040.5
1042.5
1044.6
1046.7
1048.7
1050.7
1052.8
1054.8
1056.8
1058.9
1060.9
1062.9
1064.9
1066.9
1068.9
1070.9
1072.9
1074.9
1076.8
1078.8
1080.8
1082.7
1084.6
1086.6
1088.5
1090.4
1092.3
1094.2
1096.1
1098
1099.8
1101.7
1103.5
1105.3
1107.2
1109
1110.8
1112.5
1114.3
1116.1
1117.9
1119.6
1121.4
1123.2
1124.9
1126.7
1128.5
1130.3
1132
1133.9
1135.7
1137.5
1139.4
1141.3
1143.2
1145
1146.9
1148.8
1150.7
1152.6
1154.5
1156.4
1158.3
1160.1
1162
1163.9
1165.8
1167.7
1169.6
1171.5
1173.4
1175.3
1177.2
1179.1
1181
1183
1184.9
1186.8
1188.7
1190.6
1192.5
1194.5
1196.4
1198.3
1200.2
1202.1
1204
1205.9
1207.8
1209.7
1211.7
1213.6
1215.5
1217.4
1219.2
1221.1
1223
1224.9
1226.8
1228.7
1230.6
1232.5
1234.3
1236.2
1238.1
1240
1241.8
1243.7
1245.6
1247.4
1249.3
1251.1
1253
1254.8
1256.7
1258.5
1260.4
1262.2
1264.1
1265.9
1267.8
1269.6
1271.4
1273.3
1275.1
1276.9
1278.8
1280.6
1282.4
1284.2
1286
1287.9
1289.7
1291.5
1293.3
1295.1
1296.9
1298.8
1300.6
1302.4
1304.2
1306
1307.8
1309.6
1311.4
1313.3
1315.1
1316.9
1318.7
1320.5
1322.3
1324.1
1325.9
1327.6
1329.4
1331.1
1332.8
1334.5
1336.1
1337.6
1339.1
1340.5
1341.7
1342.9
1343.9
1344.8
1345.6
1346.2
1346.6
1346.8
1346.9
971.42
971.34
971.11
970.73
970.21
969.56
968.78
967.88
966.89
965.82
964.68
963.51
962.32
961.12
959.94
958.81
957.72
956.7
955.76
954.91
954.16
953.52
952.99
952.59
952.3
952.14
952.11
952.21
952.43
952.77
953.24
953.82
954.52
955.33
956.24
957.24
958.34
959.53
960.79
962.13
963.55
965.02
966.56
968.15
969.79
971.48
973.21
974.97
976.78
978.61
980.48
982.37
984.28
986.21
988.17
990.14
992.12
994.12
996.13
998.15
1000.2
1002.2
1004.3
1006.3
1008.4
1010.4
1012.5
1014.5
1016.6
1018.7
1020.7
1022.8
1024.9
1026.9
1029
1031
1033.1
1035.2
1037.2
1039.3
1041.3
1043.4
1045.4
1047.4
1049.5
1051.5
1053.5
1055.6
1057.6
1059.6
1061.6
1063.6
1065.6
1067.6
1069.6
1071.6
1073.5
1075.5
1077.5
1079.4
1081.4
1083.3
1085.2
1087.2
1089.1
1091
1092.9
1094.7
1096.6
1098.5
1100.3
1102.2
1104
1105.8
1107.6
1109.4
1111.2
1113
1114.8
1116.5
1118.3
1120.1
1121.8
1123.6
1125.3
1127.1
1128.9
1130.7
1132.5
1134.3
1136.2
1138
1139.9
1141.7
1143.6
1145.5
1147.4
1149.3
1151.2
1153.1
1154.9
1156.8
1158.7
1160.6
1162.5
1164.4
1166.2
1168.1
1170
1171.9
1173.8
1175.7
1177.6
1179.6
1181.5
1183.4
1185.3
1187.2
1189.1
1191
1192.9
1194.9
1196.8
1198.7
1200.6
1202.5
1204.4
1206.3
1208.2
1210.1
1212
1213.9
1215.8
1217.7
1219.6
1221.5
1223.4
1225.3
1227.2
1229
1230.9
1232.8
1234.7
1236.6
1238.4
1240.3
1242.2
1244
1245.9
1247.7
1249.6
1251.5
1253.3
1255.2
1257
1258.9
1260.7
1262.6
1264.4
1266.2
1268.1
1269.9
1271.7
1273.6
1275.4
1277.2
1279
1280.9
1282.7
1284.5
1286.3
1288.2
1290
1291.8
1293.6
1295.4
1297.2
1299
1300.9
1302.7
1304.5
1306.3
1308.1
1309.9
1311.7
1313.5
1315.3
1317.1
1318.9
1320.8
1322.6
1324.3
1326.1
1327.9
1329.6
1331.4
1333.1
1334.7
1336.3
1337.9
1339.3
1340.7
1342
1343.1
1344.2
1345.1
1345.8
1346.4
1346.8
1347.1
1347.2
973.18
973.11
972.89
972.53
972.02
971.39
970.63
969.76
968.8
967.77
966.67
965.54
964.38
963.23
962.09
960.99
959.94
958.96
958.05
957.24
956.52
955.9
955.39
954.99
954.72
954.57
954.54
954.63
954.84
955.17
955.62
956.18
956.85
957.63
958.51
959.48
960.54
961.69
962.91
964.21
965.59
967.01
968.51
970.05
971.66
973.3
974.98
976.71
978.48
980.27
982.09
983.94
985.82
987.72
989.64
991.57
993.52
995.49
997.47
999.46
1001.5
1003.5
1005.5
1007.5
1009.5
1011.6
1013.6
1015.6
1017.7
1019.7
1021.8
1023.8
1025.9
1027.9
1029.9
1032
1034
1036.1
1038.1
1040.1
1042.2
1044.2
1046.2
1048.3
1050.3
1052.3
1054.3
1056.3
1058.3
1060.3
1062.3
1064.3
1066.3
1068.3
1070.3
1072.3
1074.2
1076.2
1078.1
1080.1
1082
1083.9
1085.8
1087.8
1089.7
1091.6
1093.4
1095.3
1097.2
1099
1100.9
1102.7
1104.5
1106.3
1108.1
1109.9
1111.7
1113.5
1115.2
1117
1118.7
1120.5
1122.3
1124
1125.8
1127.6
1129.4
1131.2
1133
1134.8
1136.6
1138.5
1140.4
1142.3
1144.1
1146
1147.9
1149.8
1151.6
1153.5
1155.4
1157.3
1159.2
1161
1162.9
1164.8
1166.7
1168.6
1170.5
1172.4
1174.3
1176.2
1178.1
1180
1181.9
1183.8
1185.7
1187.6
1189.5
1191.5
1193.4
1195.3
1197.2
1199.1
1201
1202.9
1204.8
1206.7
1208.6
1210.5
1212.4
1214.3
1216.2
1218.1
1220
1221.9
1223.8
1225.7
1227.5
1229.4
1231.3
1233.2
1235
1236.9
1238.8
1240.7
1242.5
1244.4
1246.2
1248.1
1249.9
1251.8
1253.7
1255.5
1257.4
1259.2
1261
1262.9
1264.7
1266.6
1268.4
1270.2
1272.1
1273.9
1275.7
1277.5
1279.4
1281.2
1283
1284.8
1286.6
1288.5
1290.3
1292.1
1293.9
1295.7
1297.5
1299.3
1301.1
1303
1304.8
1306.6
1308.4
1310.2
1312
1313.8
1315.6
1317.4
1319.2
1321
1322.8
1324.6
1326.4
1328.2
1329.9
1331.6
1333.3
1335
1336.6
1338.1
1339.6
1341
1342.2
1343.4
1344.4
1345.3
1346.1
1346.7
1347.1
1347.3
1347.4
974.99
974.92
974.7
974.35
973.86
973.25
972.52
971.68
970.75
969.75
968.69
967.59
966.48
965.36
964.27
963.2
962.19
961.24
960.37
959.58
958.88
958.28
957.79
957.41
957.15
956.99
956.96
957.05
957.26
957.58
958.01
958.55
959.2
959.95
960.8
961.74
962.76
963.87
965.06
966.32
967.65
969.04
970.49
971.99
973.55
975.15
976.8
978.48
980.2
981.95
983.74
985.56
987.4
989.26
991.14
993.03
994.95
996.89
998.83
1000.8
1002.8
1004.7
1006.7
1008.7
1010.7
1012.7
1014.7
1016.8
1018.8
1020.8
1022.8
1024.9
1026.9
1028.9
1030.9
1033
1035
1037
1039
1041.1
1043.1
1045.1
1047.1
1049.1
1051.1
1053.1
1055.1
1057.1
1059.1
1061.1
1063.1
1065.1
1067.1
1069
1071
1073
1074.9
1076.9
1078.8
1080.7
1082.7
1084.6
1086.5
1088.4
1090.3
1092.1
1094
1095.9
1097.7
1099.6
1101.4
1103.2
1105
1106.8
1108.6
1110.4
1112.2
1113.9
1115.7
1117.4
1119.2
1121
1122.7
1124.5
1126.3
1128
1129.8
1131.6
1133.5
1135.3
1137.1
1139
1140.9
1142.8
1144.6
1146.5
1148.4
1150.3
1152.1
1154
1155.9
1157.8
1159.6
1161.5
1163.4
1165.3
1167.2
1169
1170.9
1172.8
1174.7
1176.6
1178.5
1180.4
1182.3
1184.3
1186.2
1188.1
1190
1191.9
1193.8
1195.7
1197.6
1199.5
1201.4
1203.3
1205.2
1207.1
1209
1210.9
1212.8
1214.7
1216.6
1218.5
1220.4
1222.3
1224.2
1226
1227.9
1229.8
1231.7
1233.6
1235.4
1237.3
1239.2
1241
1242.9
1244.7
1246.6
1248.5
1250.3
1252.2
1254
1255.9
1257.7
1259.5
1261.4
1263.2
1265.1
1266.9
1268.7
1270.6
1272.4
1274.2
1276
1277.9
1279.7
1281.5
1283.3
1285.1
1287
1288.8
1290.6
1292.4
1294.2
1296
1297.8
1299.6
1301.5
1303.3
1305.1
1306.9
1308.7
1310.5
1312.3
1314.1
1315.9
1317.7
1319.5
1321.3
1323.1
1324.9
1326.7
1328.5
1330.2
1331.9
1333.6
1335.3
1336.9
1338.4
1339.9
1341.2
1342.5
1343.7
1344.7
1345.6
1346.3
1346.9
1347.4
1347.6
1347.7
976.83
976.76
976.55
976.21
975.74
975.14
974.43
973.62
972.72
971.75
970.73
969.67
968.59
967.51
966.46
965.43
964.45
963.54
962.69
961.92
961.25
960.68
960.2
959.83
959.58
959.44
959.4
959.49
959.68
959.99
960.41
960.93
961.56
962.28
963.1
964
965
966.07
967.22
968.45
969.74
971.08
972.5
973.96
975.48
977.03
978.64
980.28
981.96
983.68
985.43
987.2
989
990.83
992.67
994.54
996.42
998.32
1000.2
1002.2
1004.1
1006.1
1008
1010
1012
1013.9
1015.9
1017.9
1019.9
1021.9
1023.9
1025.9
1027.9
1029.9
1031.9
1034
1036
1038
1040
1042
1044
1046
1048
1050
1052
1054
1056
1058
1059.9
1061.9
1063.9
1065.9
1067.8
1069.8
1071.7
1073.7
1075.6
1077.6
1079.5
1081.4
1083.3
1085.2
1087.1
1089
1090.9
1092.8
1094.6
1096.5
1098.3
1100.1
1101.9
1103.8
1105.6
1107.3
1109.1
1110.9
1112.7
1114.4
1116.2
1117.9
1119.7
1121.4
1123.2
1125
1126.7
1128.5
1130.3
1132.1
1134
1135.8
1137.7
1139.5
1141.4
1143.3
1145.2
1147
1148.9
1150.8
1152.6
1154.5
1156.4
1158.2
1160.1
1162
1163.9
1165.8
1167.6
1169.5
1171.4
1173.3
1175.2
1177.1
1179
1180.9
1182.8
1184.7
1186.6
1188.5
1190.4
1192.3
1194.2
1196.1
1198.1
1200
1201.9
1203.8
1205.7
1207.6
1209.5
1211.4
1213.3
1215.1
1217
1218.9
1220.8
1222.7
1224.6
1226.5
1228.3
1230.2
1232.1
1233.9
1235.8
1237.7
1239.5
1241.4
1243.3
1245.1
1247
1248.8
1250.7
1252.5
1254.4
1256.2
1258.1
1259.9
1261.7
1263.6
1265.4
1267.3
1269.1
1270.9
1272.7
1274.6
1276.4
1278.2
1280
1281.9
1283.7
1285.5
1287.3
1289.1
1290.9
1292.7
1294.5
1296.4
1298.2
1300
1301.8
1303.6
1305.4
1307.2
1309
1310.8
1312.6
1314.4
1316.2
1318
1319.8
1321.6
1323.4
1325.2
1327
1328.8
1330.5
1332.2
1333.9
1335.6
1337.2
1338.7
1340.1
1341.5
1342.8
1344
1345
1345.9
1346.6
1347.2
1347.6
1347.9
1348
978.7
978.63
978.43
978.09
977.64
977.06
976.37
975.59
974.72
973.78
972.79
971.76
970.72
969.68
968.66
967.67
966.72
965.84
965.02
964.28
963.63
963.07
962.62
962.26
962.01
961.87
961.84
961.92
962.11
962.41
962.81
963.32
963.92
964.62
965.41
966.29
967.25
968.29
969.41
970.59
971.84
973.15
974.53
975.95
977.43
978.94
980.51
982.11
983.76
985.43
987.14
988.87
990.64
992.43
994.24
996.07
997.92
999.79
1001.7
1003.6
1005.5
1007.4
1009.3
1011.3
1013.2
1015.2
1017.1
1019.1
1021.1
1023.1
1025
1027
1029
1031
1033
1035
1037
1039
1041
1042.9
1044.9
1046.9
1048.9
1050.9
1052.9
1054.8
1056.8
1058.8
1060.8
1062.7
1064.7
1066.6
1068.6
1070.5
1072.5
1074.4
1076.4
1078.3
1080.2
1082.1
1084
1085.9
1087.8
1089.7
1091.5
1093.4
1095.2
1097.1
1098.9
1100.7
1102.5
1104.3
1106.1
1107.9
1109.6
1111.4
1113.2
1114.9
1116.7
1118.4
1120.2
1121.9
1123.7
1125.5
1127.2
1129
1130.8
1132.7
1134.5
1136.4
1138.2
1140.1
1142
1143.8
1145.7
1147.6
1149.4
1151.3
1153.1
1155
1156.9
1158.7
1160.6
1162.5
1164.4
1166.2
1168.1
1170
1171.9
1173.8
1175.7
1177.6
1179.5
1181.4
1183.3
1185.2
1187.1
1189
1190.9
1192.8
1194.7
1196.6
1198.5
1200.4
1202.3
1204.2
1206.1
1208
1209.9
1211.8
1213.7
1215.6
1217.5
1219.4
1221.2
1223.1
1225
1226.9
1228.7
1230.6
1232.5
1234.4
1236.2
1238.1
1239.9
1241.8
1243.7
1245.5
1247.4
1249.2
1251.1
1252.9
1254.8
1256.6
1258.5
1260.3
1262.1
1264
1265.8
1267.6
1269.5
1271.3
1273.1
1274.9
1276.8
1278.6
1280.4
1282.2
1284
1285.8
1287.7
1289.5
1291.3
1293.1
1294.9
1296.7
1298.5
1300.3
1302.1
1303.9
1305.7
1307.5
1309.3
1311.1
1312.9
1314.7
1316.5
1318.3
1320.1
1321.9
1323.7
1325.5
1327.3
1329.1
1330.8
1332.5
1334.2
1335.9
1337.5
1339
1340.5
1341.8
1343.1
1344.3
1345.3
1346.2
1346.9
1347.5
1347.9
1348.2
1348.3
980.59
980.53
980.33
980
979.57
979
978.34
977.58
976.74
975.83
974.87
973.88
972.87
971.87
970.88
969.92
969
968.15
967.36
966.65
966.01
965.48
965.03
964.69
964.45
964.32
964.29
964.36
964.55
964.83
965.22
965.71
966.29
966.96
967.73
968.58
969.51
970.52
971.6
972.75
973.96
975.24
976.58
977.96
979.4
980.88
982.4
983.97
985.57
987.21
988.88
990.58
992.31
994.06
995.84
997.64
999.45
1001.3
1003.1
1005
1006.9
1008.8
1010.7
1012.6
1014.5
1016.5
1018.4
1020.3
1022.3
1024.2
1026.2
1028.2
1030.1
1032.1
1034.1
1036
1038
1040
1042
1043.9
1045.9
1047.9
1049.8
1051.8
1053.8
1055.7
1057.7
1059.7
1061.6
1063.6
1065.5
1067.5
1069.4
1071.3
1073.3
1075.2
1077.1
1079
1080.9
1082.8
1084.7
1086.6
1088.5
1090.3
1092.2
1094
1095.8
1097.7
1099.5
1101.3
1103.1
1104.9
1106.7
1108.4
1110.2
1111.9
1113.7
1115.4
1117.2
1118.9
1120.7
1122.4
1124.2
1126
1127.8
1129.6
1131.4
1133.2
1135.1
1136.9
1138.8
1140.6
1142.5
1144.4
1146.2
1148.1
1150
1151.8
1153.7
1155.5
1157.4
1159.3
1161.1
1163
1164.9
1166.8
1168.6
1170.5
1172.4
1174.3
1176.2
1178.1
1180
1181.9
1183.8
1185.7
1187.6
1189.5
1191.4
1193.3
1195.2
1197.1
1199
1200.9
1202.8
1204.7
1206.6
1208.5
1210.4
1212.3
1214.1
1216
1217.9
1219.8
1221.7
1223.6
1225.4
1227.3
1229.2
1231
1232.9
1234.8
1236.6
1238.5
1240.4
1242.2
1244.1
1245.9
1247.8
1249.6
1251.5
1253.3
1255.2
1257
1258.8
1260.7
1262.5
1264.3
1266.2
1268
1269.8
1271.7
1273.5
1275.3
1277.1
1278.9
1280.8
1282.6
1284.4
1286.2
1288
1289.8
1291.6
1293.4
1295.2
1297
1298.8
1300.7
1302.5
1304.3
1306.1
1307.9
1309.7
1311.5
1313.3
1315.1
1316.9
1318.7
1320.5
1322.3
1324.1
1325.8
1327.6
1329.4
1331.1
1332.8
1334.5
1336.2
1337.8
1339.3
1340.8
1342.1
1343.4
1344.6
1345.6
1346.5
1347.2
1347.8
1348.2
1348.5
1348.6
982.51
982.45
982.26
981.94
981.52
980.97
980.33
979.59
978.78
977.9
976.97
976.01
975.03
974.06
973.1
972.18
971.3
970.47
969.7
969.01
968.41
967.88
967.46
967.12
966.89
966.76
966.73
966.8
966.97
967.25
967.63
968.09
968.66
969.32
970.05
970.88
971.78
972.76
973.81
974.92
976.1
977.35
978.64
979.99
981.39
982.83
984.32
985.85
987.41
989.01
990.65
992.31
994
995.72
997.46
999.22
1001
1002.8
1004.6
1006.5
1008.3
1010.2
1012.1
1013.9
1015.8
1017.7
1019.7
1021.6
1023.5
1025.4
1027.4
1029.3
1031.3
1033.2
1035.2
1037.1
1039.1
1041
1043
1044.9
1046.9
1048.8
1050.8
1052.8
1054.7
1056.7
1058.6
1060.6
1062.5
1064.4
1066.4
1068.3
1070.2
1072.1
1074.1
1076
1077.9
1079.8
1081.7
1083.5
1085.4
1087.3
1089.1
1091
1092.8
1094.7
1096.5
1098.3
1100.1
1101.9
1103.7
1105.5
1107.2
1109
1110.7
1112.5
1114.2
1116
1117.7
1119.5
1121.2
1123
1124.7
1126.5
1128.3
1130.1
1131.9
1133.8
1135.6
1137.5
1139.3
1141.2
1143.1
1144.9
1146.8
1148.7
1150.5
1152.4
1154.2
1156.1
1157.9
1159.8
1161.7
1163.5
1165.4
1167.3
1169.2
1171
1172.9
1174.8
1176.7
1178.6
1180.5
1182.4
1184.3
1186.2
1188.1
1190
1191.9
1193.8
1195.7
1197.6
1199.5
1201.4
1203.3
1205.2
1207.1
1208.9
1210.8
1212.7
1214.6
1216.5
1218.4
1220.3
1222.1
1224
1225.9
1227.8
1229.6
1231.5
1233.4
1235.2
1237.1
1238.9
1240.8
1242.7
1244.5
1246.4
1248.2
1250
1251.9
1253.7
1255.6
1257.4
1259.2
1261.1
1262.9
1264.7
1266.6
1268.4
1270.2
1272
1273.9
1275.7
1277.5
1279.3
1281.1
1283
1284.8
1286.6
1288.4
1290.2
1292
1293.8
1295.6
1297.4
1299.2
1301
1302.8
1304.6
1306.4
1308.2
1310
1311.8
1313.6
1315.4
1317.2
1319
1320.8
1322.6
1324.4
1326.2
1328
1329.7
1331.5
1333.2
1334.9
1336.5
1338.1
1339.6
1341.1
1342.5
1343.7
1344.9
1345.9
1346.8
1347.5
1348.1
1348.5
1348.8
1348.9
984.45
984.39
984.21
983.9
983.49
982.96
982.34
981.62
980.83
979.98
979.08
978.15
977.21
976.27
975.34
974.45
973.59
972.79
972.04
971.38
970.79
970.29
969.87
969.55
969.32
969.19
969.16
969.24
969.41
969.67
970.03
970.49
971.03
971.67
972.39
973.18
974.06
975
976.02
977.11
978.26
979.46
980.72
982.03
983.4
984.8
986.26
987.75
989.28
990.84
992.44
994.06
995.72
997.41
999.11
1000.8
1002.6
1004.4
1006.2
1008
1009.8
1011.6
1013.5
1015.3
1017.2
1019.1
1021
1022.9
1024.8
1026.7
1028.6
1030.5
1032.4
1034.4
1036.3
1038.2
1040.2
1042.1
1044
1046
1047.9
1049.8
1051.8
1053.7
1055.7
1057.6
1059.5
1061.5
1063.4
1065.3
1067.2
1069.1
1071.1
1073
1074.9
1076.8
1078.7
1080.5
1082.4
1084.3
1086.1
1088
1089.8
1091.7
1093.5
1095.3
1097.1
1098.9
1100.7
1102.5
1104.3
1106
1107.8
1109.6
1111.3
1113
1114.8
1116.5
1118.3
1120
1121.8
1123.5
1125.3
1127.1
1128.9
1130.7
1132.5
1134.4
1136.2
1138.1
1139.9
1141.8
1143.7
1145.5
1147.4
1149.2
1151.1
1152.9
1154.8
1156.6
1158.5
1160.4
1162.2
1164.1
1166
1167.8
1169.7
1171.6
1173.5
1175.4
1177.3
1179.1
1181
1182.9
1184.8
1186.7
1188.6
1190.5
1192.4
1194.3
1196.2
1198.1
1200
1201.9
1203.8
1205.7
1207.6
1209.4
1211.3
1213.2
1215.1
1217
1218.9
1220.7
1222.6
1224.5
1226.4
1228.2
1230.1
1231.9
1233.8
1235.7
1237.5
1239.4
1241.2
1243.1
1244.9
1246.8
1248.6
1250.5
1252.3
1254.2
1256
1257.8
1259.7
1261.5
1263.3
1265.2
1267
1268.8
1270.6
1272.5
1274.3
1276.1
1277.9
1279.7
1281.5
1283.3
1285.2
1287
1288.8
1290.6
1292.4
1294.2
1296
1297.8
1299.6
1301.4
1303.2
1305
1306.8
1308.6
1310.4
1312.2
1314
1315.8
1317.6
1319.4
1321.2
1323
1324.7
1326.5
1328.3
1330.1
1331.8
1333.5
1335.2
1336.8
1338.4
1340
1341.4
1342.8
1344.1
1345.2
1346.2
1347.1
1347.9
1348.5
1348.9
1349.1
1349.2
986.42
986.35
986.17
985.88
985.48
984.96
984.36
983.67
982.9
982.08
981.21
980.31
979.4
978.48
977.59
976.72
975.89
975.11
974.4
973.75
973.18
972.69
972.29
971.97
971.75
971.63
971.6
971.67
971.83
972.09
972.44
972.88
973.41
974.02
974.72
975.49
976.34
977.26
978.25
979.3
980.42
981.59
982.82
984.09
985.42
986.79
988.21
989.67
991.16
992.69
994.25
995.84
997.47
999.11
1000.8
1002.5
1004.2
1005.9
1007.7
1009.5
1011.3
1013.1
1014.9
1016.7
1018.6
1020.4
1022.3
1024.2
1026
1027.9
1029.8
1031.7
1033.6
1035.5
1037.4
1039.3
1041.3
1043.2
1045.1
1047
1048.9
1050.9
1052.8
1054.7
1056.6
1058.6
1060.5
1062.4
1064.3
1066.2
1068.1
1070
1071.9
1073.8
1075.7
1077.6
1079.5
1081.3
1083.2
1085
1086.9
1088.7
1090.6
1092.4
1094.2
1096
1097.8
1099.6
1101.4
1103.1
1104.9
1106.7
1108.4
1110.1
1111.9
1113.6
1115.4
1117.1
1118.8
1120.6
1122.3
1124.1
1125.9
1127.7
1129.5
1131.3
1133.1
1135
1136.8
1138.7
1140.5
1142.4
1144.2
1146.1
1147.9
1149.8
1151.6
1153.5
1155.3
1157.2
1159.1
1160.9
1162.8
1164.6
1166.5
1168.4
1170.3
1172.1
1174
1175.9
1177.8
1179.7
1181.6
1183.5
1185.4
1187.3
1189.2
1191
1192.9
1194.8
1196.7
1198.6
1200.5
1202.4
1204.3
1206.2
1208.1
1209.9
1211.8
1213.7
1215.6
1217.5
1219.3
1221.2
1223.1
1225
1226.8
1228.7
1230.6
1232.4
1234.3
1236.1
1238
1239.8
1241.7
1243.5
1245.4
1247.2
1249.1
1250.9
1252.8
1254.6
1256.4
1258.3
1260.1
1261.9
1263.8
1265.6
1267.4
1269.2
1271
1272.9
1274.7
1276.5
1278.3
1280.1
1281.9
1283.7
1285.6
1287.4
1289.2
1291
1292.8
1294.6
1296.4
1298.2
1300
1301.8
1303.6
1305.4
1307.2
1309
1310.8
1312.6
1314.4
1316.1
1317.9
1319.7
1321.5
1323.3
1325.1
1326.9
1328.7
1330.4
1332.2
1333.9
1335.6
1337.2
1338.8
1340.3
1341.8
1343.1
1344.4
1345.6
1346.6
1347.5
1348.2
1348.8
1349.2
1349.5
1349.6
988.39
988.34
988.16
987.87
987.48
986.98
986.4
985.73
984.98
984.19
983.35
982.48
981.59
980.7
979.83
978.99
978.19
977.44
976.74
976.11
975.56
975.08
974.7
974.39
974.18
974.06
974.03
974.09
974.25
974.5
974.84
975.27
975.78
976.38
977.05
977.8
978.63
979.52
980.48
981.5
982.59
983.73
984.92
986.17
987.46
988.8
990.18
991.6
993.06
994.56
996.08
997.64
999.23
1000.8
1002.5
1004.1
1005.8
1007.5
1009.3
1011
1012.8
1014.6
1016.3
1018.1
1020
1021.8
1023.6
1025.5
1027.3
1029.2
1031.1
1032.9
1034.8
1036.7
1038.6
1040.5
1042.4
1044.3
1046.2
1048.1
1050
1051.9
1053.8
1055.7
1057.6
1059.5
1061.4
1063.3
1065.2
1067.1
1069
1070.9
1072.8
1074.7
1076.5
1078.4
1080.3
1082.1
1084
1085.8
1087.7
1089.5
1091.3
1093.1
1094.9
1096.7
1098.5
1100.3
1102
1103.8
1105.5
1107.3
1109
1110.8
1112.5
1114.2
1115.9
1117.7
1119.4
1121.2
1122.9
1124.7
1126.5
1128.3
1130.1
1131.9
1133.8
1135.6
1137.5
1139.3
1141.2
1143
1144.8
1146.7
1148.5
1150.4
1152.2
1154.1
1155.9
1157.8
1159.6
1161.5
1163.4
1165.2
1167.1
1169
1170.8
1172.7
1174.6
1176.5
1178.4
1180.3
1182.1
1184
1185.9
1187.8
1189.7
1191.6
1193.5
1195.4
1197.3
1199.2
1201
1202.9
1204.8
1206.7
1208.6
1210.5
1212.3
1214.2
1216.1
1218
1219.8
1221.7
1223.6
1225.5
1227.3
1229.2
1231
1232.9
1234.8
1236.6
1238.5
1240.3
1242.2
1244
1245.9
1247.7
1249.5
1251.4
1253.2
1255
1256.9
1258.7
1260.5
1262.4
1264.2
1266
1267.8
1269.7
1271.5
1273.3
1275.1
1276.9
1278.7
1280.6
1282.4
1284.2
1286
1287.8
1289.6
1291.4
1293.2
1295
1296.8
1298.6
1300.4
1302.2
1304
1305.8
1307.6
1309.3
1311.1
1312.9
1314.7
1316.5
1318.3
1320.1
1321.9
1323.7
1325.5
1327.3
1329
1330.8
1332.5
1334.2
1335.9
1337.6
1339.1
1340.7
1342.1
1343.5
1344.8
1345.9
1346.9
1347.8
1348.6
1349.1
1349.6
1349.8
1349.9
990.39
990.33
990.16
989.88
989.5
989.02
988.45
987.8
987.08
986.31
985.49
984.65
983.79
982.93
982.08
981.27
980.49
979.76
979.08
978.48
977.94
977.48
977.1
976.81
976.6
976.48
976.46
976.52
976.67
976.91
977.24
977.65
978.15
978.73
979.38
980.11
980.91
981.78
982.71
983.71
984.76
985.87
987.03
988.25
989.51
990.82
992.16
993.55
994.97
996.44
997.93
999.46
1001
1002.6
1004.2
1005.8
1007.5
1009.2
1010.9
1012.6
1014.3
1016.1
1017.8
1019.6
1021.4
1023.2
1025
1026.8
1028.7
1030.5
1032.3
1034.2
1036.1
1037.9
1039.8
1041.7
1043.5
1045.4
1047.3
1049.2
1051.1
1053
1054.9
1056.8
1058.6
1060.5
1062.4
1064.3
1066.2
1068.1
1069.9
1071.8
1073.7
1075.5
1077.4
1079.3
1081.1
1083
1084.8
1086.6
1088.4
1090.3
1092.1
1093.9
1095.6
1097.4
1099.2
1101
1102.7
1104.5
1106.2
1107.9
1109.7
1111.4
1113.1
1114.8
1116.6
1118.3
1120
1121.8
1123.5
1125.3
1127.1
1128.9
1130.7
1132.5
1134.4
1136.2
1138.1
1139.9
1141.8
1143.6
1145.5
1147.3
1149.1
1151
1152.8
1154.7
1156.5
1158.4
1160.2
1162.1
1163.9
1165.8
1167.7
1169.6
1171.4
1173.3
1175.2
1177.1
1178.9
1180.8
1182.7
1184.6
1186.5
1188.4
1190.3
1192.2
1194
1195.9
1197.8
1199.7
1201.6
1203.5
1205.4
1207.2
1209.1
1211
1212.9
1214.8
1216.6
1218.5
1220.4
1222.2
1224.1
1226
1227.8
1229.7
1231.5
1233.4
1235.3
1237.1
1239
1240.8
1242.7
1244.5
1246.3
1248.2
1250
1251.8
1253.7
1255.5
1257.3
1259.2
1261
1262.8
1264.7
1266.5
1268.3
1270.1
1271.9
1273.7
1275.6
1277.4
1279.2
1281
1282.8
1284.6
1286.4
1288.2
1290
1291.8
1293.6
1295.4
1297.2
1299
1300.8
1302.6
1304.4
1306.2
1308
1309.7
1311.5
1313.3
1315.1
1316.9
1318.7
1320.5
1322.3
1324.1
1325.9
1327.6
1329.4
1331.2
1332.9
1334.6
1336.3
1337.9
1339.5
1341
1342.5
1343.9
1345.1
1346.3
1347.3
1348.2
1348.9
1349.5
1349.9
1350.2
1350.3
992.4
992.34
992.17
991.9
991.54
991.07
990.52
989.88
989.19
988.44
987.64
986.82
985.99
985.16
984.34
983.55
982.79
982.08
981.43
980.84
980.32
979.87
979.5
979.22
979.01
978.9
978.87
978.93
979.08
979.31
979.63
980.03
980.52
981.07
981.71
982.42
983.2
984.04
984.95
985.92
986.94
988.02
989.16
990.34
991.57
992.85
994.16
995.52
996.91
998.34
999.8
1001.3
1002.8
1004.4
1005.9
1007.5
1009.2
1010.8
1012.5
1014.2
1015.9
1017.6
1019.3
1021.1
1022.8
1024.6
1026.4
1028.2
1030
1031.8
1033.6
1035.5
1037.3
1039.2
1041
1042.9
1044.7
1046.6
1048.5
1050.3
1052.2
1054.1
1055.9
1057.8
1059.7
1061.5
1063.4
1065.3
1067.2
1069
1070.9
1072.7
1074.6
1076.4
1078.3
1080.1
1082
1083.8
1085.6
1087.4
1089.2
1091
1092.8
1094.6
1096.4
1098.1
1099.9
1101.7
1103.4
1105.1
1106.9
1108.6
1110.3
1112
1113.7
1115.5
1117.2
1118.9
1120.6
1122.4
1124.2
1125.9
1127.7
1129.5
1131.4
1133.2
1135.1
1136.9
1138.7
1140.6
1142.4
1144.3
1146.1
1147.9
1149.8
1151.6
1153.4
1155.3
1157.1
1159
1160.8
1162.7
1164.6
1166.4
1168.3
1170.2
1172
1173.9
1175.8
1177.7
1179.5
1181.4
1183.3
1185.2
1187.1
1189
1190.8
1192.7
1194.6
1196.5
1198.4
1200.3
1202.2
1204
1205.9
1207.8
1209.7
1211.5
1213.4
1215.3
1217.2
1219
1220.9
1222.8
1224.6
1226.5
1228.3
1230.2
1232.1
1233.9
1235.8
1237.6
1239.5
1241.3
1243.1
1245
1246.8
1248.7
1250.5
1252.3
1254.2
1256
1257.8
1259.6
1261.5
1263.3
1265.1
1266.9
1268.8
1270.6
1272.4
1274.2
1276
1277.8
1279.6
1281.4
1283.2
1285
1286.8
1288.6
1290.4
1292.2
1294
1295.8
1297.6
1299.4
1301.2
1303
1304.8
1306.6
1308.4
1310.2
1311.9
1313.7
1315.5
1317.3
1319.1
1320.9
1322.7
1324.5
1326.3
1328
1329.8
1331.6
1333.3
1335
1336.7
1338.3
1339.9
1341.4
1342.9
1344.2
1345.5
1346.6
1347.7
1348.6
1349.3
1349.9
1350.3
1350.6
1350.6
994.42
994.36
994.2
993.94
993.58
993.13
992.59
991.97
991.3
990.57
989.8
989
988.19
987.39
986.59
985.82
985.09
984.4
983.77
983.19
982.69
982.25
981.89
981.62
981.42
981.31
981.28
981.34
981.48
981.71
982.01
982.41
982.87
983.42
984.03
984.73
985.48
986.31
987.19
988.13
989.13
990.18
991.29
992.45
993.64
994.88
996.17
997.5
998.85
1000.3
1001.7
1003.1
1004.6
1006.2
1007.7
1009.3
1010.9
1012.5
1014.1
1015.8
1017.4
1019.1
1020.8
1022.6
1024.3
1026.1
1027.8
1029.6
1031.4
1033.2
1035
1036.8
1038.6
1040.4
1042.2
1044.1
1045.9
1047.8
1049.6
1051.5
1053.3
1055.2
1057
1058.9
1060.7
1062.6
1064.4
1066.3
1068.1
1070
1071.8
1073.7
1075.5
1077.4
1079.2
1081
1082.8
1084.6
1086.5
1088.3
1090
1091.8
1093.6
1095.4
1097.1
1098.9
1100.6
1102.4
1104.1
1105.8
1107.5
1109.2
1111
1112.7
1114.4
1116.1
1117.8
1119.5
1121.3
1123
1124.8
1126.6
1128.4
1130.2
1132.1
1133.9
1135.7
1137.6
1139.4
1141.2
1143.1
1144.9
1146.7
1148.6
1150.4
1152.2
1154.1
1155.9
1157.8
1159.6
1161.5
1163.3
1165.2
1167
1168.9
1170.8
1172.6
1174.5
1176.4
1178.3
1180.1
1182
1183.9
1185.8
1187.7
1189.6
1191.4
1193.3
1195.2
1197.1
1199
1200.8
1202.7
1204.6
1206.5
1208.4
1210.2
1212.1
1214
1215.8
1217.7
1219.6
1221.4
1223.3
1225.2
1227
1228.9
1230.7
1232.6
1234.4
1236.3
1238.1
1240
1241.8
1243.7
1245.5
1247.3
1249.2
1251
1252.8
1254.7
1256.5
1258.3
1260.1
1261.9
1263.8
1265.6
1267.4
1269.2
1271
1272.8
1274.7
1276.5
1278.3
1280.1
1281.9
1283.7
1285.5
1287.3
1289.1
1290.9
1292.7
1294.5
1296.3
1298
1299.8
1301.6
1303.4
1305.2
1307
1308.8
1310.6
1312.4
1314.2
1315.9
1317.7
1319.5
1321.3
1323.1
1324.9
1326.7
1328.4
1330.2
1332
1333.7
1335.4
1337.1
1338.7
1340.3
1341.8
1343.3
1344.6
1345.9
1347
1348.1
1348.9
1349.7
1350.3
1350.7
1350.9
1351
996.45
996.39
996.24
995.98
995.64
995.19
994.67
994.07
993.42
992.71
991.96
991.19
990.4
989.62
988.85
988.1
987.39
986.72
986.1
985.55
985.05
984.63
984.28
984.01
983.82
983.71
983.69
983.74
983.88
984.1
984.4
984.78
985.23
985.76
986.36
987.03
987.77
988.57
989.43
990.35
991.32
992.35
993.43
994.55
995.72
996.93
998.19
999.48
1000.8
1002.2
1003.6
1005
1006.5
1008
1009.5
1011
1012.6
1014.2
1015.8
1017.4
1019
1020.7
1022.4
1024.1
1025.8
1027.5
1029.3
1029.3
1032.8
1034.5
1036.3
1038.1
1039.9
1041.7
1043.5
1045.3
1047.1
1049
1050.8
1052.6
1054.5
1056.3
1058.1
1060
1061.8
1063.6
1065.5
1067.3
1069.1
1071
1072.8
1074.6
1076.5
1078.3
1080.1
1081.9
1083.7
1085.5
1087.3
1089.1
1090.9
1092.6
1094.4
1096.1
1097.9
1099.6
1101.4
1103.1
1104.8
1106.5
1108.2
1109.9
1111.6
1113.3
1115
1116.8
1118.5
1120.2
1121.9
1123.7
1125.5
1127.3
1129.1
1130.9
1132.7
1134.6
1136.4
1138.3
1140.1
1141.9
1143.7
1145.6
1147.4
1149.2
1151.1
1152.9
1154.7
1156.6
1158.4
1160.3
1162.1
1164
1165.8
1167.7
1169.5
1171.4
1173.3
1175.1
1177
1178.9
1180.8
1182.7
1184.5
1186.4
1188.3
1190.2
1192
1193.9
1195.8
1197.7
1199.6
1201.4
1203.3
1205.2
1207.1
1208.9
1210.8
1212.7
1214.5
1216.4
1218.3
1220.1
1222
1223.8
1225.7
1227.6
1229.4
1231.3
1233.1
1235
1236.8
1238.7
1240.5
1242.3
1244.2
1246
1247.8
1249.7
1251.5
1253.3
1255.2
1257
1258.8
1260.6
1262.4
1264.3
1266.1
1267.9
1269.7
1271.5
1273.3
1275.1
1276.9
1278.7
1280.5
1282.3
1284.1
1285.9
1287.7
1289.5
1291.3
1293.1
1294.9
1296.7
1298.5
1300.3
1302.1
1303.9
1305.7
1307.4
1309.2
1311
1312.8
1314.6
1316.4
1318.2
1319.9
1321.7
1323.5
1325.3
1327.1
1328.9
1330.6
1332.4
1334.1
1335.8
1337.5
1339.1
1340.7
1342.2
1343.7
1345
1346.3
1347.4
1348.4
1349.3
1350.1
1350.7
1351.1
1351.3
1351.4
998.49
998.44
998.28
998.03
997.7
997.27
996.76
996.18
995.54
994.85
994.13
993.38
992.61
991.85
991.1
990.37
989.68
989.03
988.43
987.89
987.41
987
986.66
986.4
986.21
986.1
986.08
986.13
986.27
986.48
986.77
987.14
987.58
988.09
988.68
989.33
990.05
990.83
991.67
992.56
993.51
994.51
995.57
996.66
997.8
998.99
1000.2
1001.5
1002.8
1004.1
1005.5
1006.9
1008.3
1009.8
1011.3
1012.8
1014.3
1015.9
1017.4
1019
1020.7
1022.3
1023.9
1025.6
1027.3
1029
1030.7
1032.4
1034.2
1035.9
1037.7
1039.4
1041.2
1043
1044.8
1046.6
1048.4
1050.2
1052
1053.8
1055.6
1057.4
1059.2
1061.1
1062.9
1064.7
1066.5
1068.4
1070.2
1072
1073.8
1075.6
1077.4
1079.2
1081
1082.8
1084.6
1086.4
1088.2
1089.9
1091.7
1093.5
1095.2
1096.9
1098.7
1100.4
1102.1
1103.8
1105.5
1107.2
1108.9
1110.6
1112.3
1114
1115.7
1117.4
1119.2
1120.9
1122.6
1124.4
1126.2
1128
1129.8
1131.6
1133.4
1135.3
1137.1
1138.9
1140.8
1142.6
1144.4
1146.2
1148.1
1149.9
1151.7
1153.6
1155.4
1157.2
1159.1
1160.9
1162.8
1164.6
1166.5
1168.3
1170.2
1172.1
1173.9
1175.8
1177.7
1179.5
1181.4
1183.3
1185.2
1187
1188.9
1190.8
1192.7
1194.5
1196.4
1198.3
1200.2
1202
1203.9
1205.8
1207.7
1209.5
1211.4
1213.3
1215.1
1217
1218.8
1220.7
1222.6
1224.4
1226.3
1228.1
1230
1231.8
1233.7
1235.5
1237.3
1239.2
1241
1242.9
1244.7
1246.5
1248.4
1250.2
1252
1253.8
1255.7
1257.5
1259.3
1261.1
1262.9
1264.8
1266.6
1268.4
1270.2
1272
1273.8
1275.6
1277.4
1279.2
1281
1282.8
1284.6
1286.4
1288.2
1290
1291.8
1293.6
1295.4
1297.2
1298.9
1300.7
1302.5
1304.3
1306.1
1307.9
1309.7
1311.5
1313.2
1315
1316.8
1318.6
1320.4
1322.2
1323.9
1325.7
1327.5
1329.3
1331
1332.8
1334.5
1336.2
1337.9
1339.5
1341.1
1342.6
1344.1
1345.4
1346.7
1347.8
1348.8
1349.7
1350.5
1351
1351.5
1351.7
1351.8
1000.5
1000.5
1000.3
1000.1
999.76
999.35
998.85
998.29
997.67
997
996.29
995.57
994.82
994.08
993.35
992.65
991.97
991.34
990.75
990.23
989.76
989.36
989.03
988.78
988.6
988.49
988.47
988.52
988.65
988.85
989.14
989.5
989.92
990.43
990.99
991.63
992.33
993.08
993.9
994.78
995.7
996.68
997.71
998.78
999.89
1001
1002.3
1003.5
1004.8
1006.1
1007.4
1008.8
1010.2
1011.6
1013.1
1014.5
1016.1
1017.6
1019.1
1020.7
1022.3
1023.9
1025.5
1027.2
1028.8
1030.5
1032.2
1033.9
1035.6
1037.3
1039.1
1040.8
1042.6
1044.3
1046.1
1047.8
1049.6
1051.4
1053.2
1055
1056.8
1058.6
1060.4
1062.2
1064
1065.8
1067.6
1069.4
1071.2
1073
1074.8
1076.6
1078.4
1080.2
1082
1083.7
1085.5
1087.3
1089
1090.8
1092.5
1094.3
1096
1097.7
1099.5
1101.2
1102.9
1104.6
1106.3
1108
1109.7
1111.3
1113
1114.7
1116.4
1118.1
1119.9
1121.6
1123.3
1125.1
1126.9
1128.7
1130.5
1132.3
1134.2
1136
1137.8
1139.6
1141.5
1143.3
1145.1
1146.9
1148.7
1150.6
1152.4
1154.2
1156.1
1157.9
1159.7
1161.6
1163.4
1165.3
1167.1
1169
1170.9
1172.7
1174.6
1176.4
1178.3
1180.2
1182.1
1183.9
1185.8
1187.7
1189.5
1191.4
1193.3
1195.2
1197
1198.9
1200.8
1202.7
1204.5
1206.4
1208.3
1210.1
1212
1213.8
1215.7
1217.6
1219.4
1221.3
1223.1
1225
1226.8
1228.7
1230.5
1232.4
1234.2
1236.1
1237.9
1239.7
1241.6
1243.4
1245.2
1247.1
1248.9
1250.7
1252.5
1254.4
1256.2
1258
1259.8
1261.6
1263.5
1265.3
1267.1
1268.9
1270.7
1272.5
1274.3
1276.1
1277.9
1279.7
1281.5
1283.3
1285.1
1286.9
1288.7
1290.5
1292.3
1294.1
1295.8
1297.6
1299.4
1301.2
1303
1304.8
1306.6
1308.3
1310.1
1311.9
1313.7
1315.5
1317.3
1319
1320.8
1322.6
1324.4
1326.2
1327.9
1329.7
1331.5
1333.2
1334.9
1336.6
1338.3
1339.9
1341.5
1343
1344.5
1345.8
1347.1
1348.2
1349.3
1350.1
1350.9
1351.5
1351.9
1352.1
1352.2
1002.6
1002.5
1002.4
1002.2
1001.8
1001.4
1001
1000.4
999.8
999.15
998.46
997.75
997.03
996.31
995.6
994.91
994.26
993.64
993.07
992.56
992.1
991.72
991.4
991.14
990.97
990.87
990.84
990.89
991.01
991.22
991.5
991.84
992.26
992.75
993.3
993.92
994.6
995.34
996.14
996.99
997.89
998.85
999.85
1000.9
1002
1003.1
1004.3
1005.5
1006.7
1008
1009.3
1010.7
1012.1
1013.5
1014.9
1016.3
1017.8
1019.3
1020.8
1022.4
1023.9
1025.5
1027.1
1028.7
1030.4
1032
1033.7
1035.4
1037.1
1038.8
1040.5
1042.2
1043.9
1045.6
1047.4
1049.1
1050.9
1052.7
1054.4
1056.2
1058
1059.8
1061.6
1063.3
1065.1
1066.9
1068.7
1070.5
1072.3
1074
1075.8
1077.6
1079.4
1081.2
1082.9
1084.7
1086.4
1088.2
1089.9
1091.7
1093.4
1095.1
1096.8
1098.6
1100.3
1102
1103.7
1105.3
1107
1108.7
1110.4
1112.1
1113.8
1115.5
1117.1
1118.9
1120.6
1122.3
1124.1
1125.8
1127.6
1129.4
1131.3
1133.1
1134.9
1136.7
1138.6
1140.4
1142.2
1144
1145.8
1147.6
1149.4
1151.3
1153.1
1154.9
1156.8
1158.6
1160.4
1162.3
1164.1
1166
1167.8
1169.7
1171.5
1173.4
1175.3
1177.1
1179
1180.8
1182.7
1184.6
1186.5
1188.3
1190.2
1192.1
1193.9
1195.8
1197.7
1199.5
1201.4
1203.3
1205.1
1207
1208.9
1210.7
1212.6
1214.5
1216.3
1218.2
1220
1221.9
1223.7
1225.6
1227.4
1229.3
1231.1
1232.9
1234.8
1236.6
1238.5
1240.3
1242.1
1244
1245.8
1247.6
1249.4
1251.3
1253.1
1254.9
1256.7
1258.5
1260.4
1262.2
1264
1265.8
1267.6
1269.4
1271.2
1273
1274.8
1276.6
1278.4
1280.2
1282
1283.8
1285.6
1287.4
1289.2
1291
1292.8
1294.5
1296.3
1298.1
1299.9
1301.7
1303.5
1305.2
1307
1308.8
1310.6
1312.4
1314.1
1315.9
1317.7
1319.5
1321.3
1323.1
1324.8
1326.6
1328.4
1330.2
1331.9
1333.7
1335.4
1337.1
1338.7
1340.4
1341.9
1343.5
1344.9
1346.3
1347.5
1348.7
1349.7
1350.6
1351.3
1351.9
1352.3
1352.6
1352.6
1004.6
1004.6
1004.5
1004.2
1003.9
1003.5
1003.1
1002.5
1001.9
1001.3
1000.6
999.94
999.24
998.54
997.84
997.17
996.54
995.93
995.39
994.88
994.44
994.06
993.75
993.51
993.33
993.23
993.21
993.26
993.38
993.58
993.84
994.18
994.59
995.06
995.61
996.21
996.87
997.6
998.37
999.2
1000.1
1001
1002
1003
1004.1
1005.2
1006.3
1007.5
1008.7
1010
1011.3
1012.6
1013.9
1015.3
1016.7
1018.1
1019.6
1021.1
1022.6
1024.1
1025.6
1027.2
1028.7
1030.3
1031.9
1033.6
1035.2
1036.9
1038.5
1040.2
1041.9
1043.6
1045.3
1047
1048.7
1050.5
1052.2
1053.9
1055.7
1057.4
1059.2
1061
1062.7
1064.5
1066.3
1068
1069.8
1071.6
1073.3
1075.1
1076.9
1078.6
1080.4
1082.1
1083.9
1085.6
1087.4
1089.1
1090.8
1092.6
1094.3
1096
1097.7
1099.4
1101.1
1102.8
1104.4
1106.1
1107.8
1109.5
1111.1
1112.8
1114.5
1116.2
1117.9
1119.6
1121.3
1123.1
1124.8
1126.6
1128.4
1130.2
1132
1133.8
1135.7
1137.5
1139.3
1141.1
1142.9
1144.7
1146.5
1148.3
1150.2
1152
1153.8
1155.6
1157.5
1159.3
1161.1
1163
1164.8
1166.7
1168.5
1170.4
1172.2
1174.1
1175.9
1177.8
1179.7
1181.5
1183.4
1185.3
1187.1
1189
1190.9
1192.7
1194.6
1196.5
1198.3
1200.2
1202.1
1203.9
1205.8
1207.6
1209.5
1211.4
1213.2
1215.1
1216.9
1218.8
1220.6
1222.5
1224.3
1226.2
1228
1229.9
1231.7
1233.5
1235.4
1237.2
1239
1240.9
1242.7
1244.5
1246.3
1248.2
1250
1251.8
1253.6
1255.5
1257.3
1259.1
1260.9
1262.7
1264.5
1266.3
1268.1
1269.9
1271.7
1273.5
1275.3
1277.1
1278.9
1280.7
1282.5
1284.3
1286.1
1287.9
1289.7
1291.5
1293.2
1295
1296.8
1298.6
1300.4
1302.2
1303.9
1305.7
1307.5
1309.3
1311.1
1312.8
1314.6
1316.4
1318.2
1320
1321.7
1323.5
1325.3
1327.1
1328.8
1330.6
1332.4
1334.1
1335.8
1337.5
1339.2
1340.8
1342.4
1343.9
1345.3
1346.7
1348
1349.1
1350.1
1351
1351.7
1352.3
1352.7
1353
1353.1
1006.7
1006.7
1006.5
1006.3
1006
1005.6
1005.2
1004.6
1004.1
1003.5
1002.8
1002.1
1001.4
1000.8
1000.1
999.44
998.81
998.23
997.69
997.2
996.77
996.4
996.09
995.86
995.69
995.59
995.57
995.62
995.73
995.92
996.18
996.52
996.91
997.38
997.9
998.49
999.14
999.84
1000.6
1001.4
1002.3
1003.2
1004.1
1005.1
1006.2
1007.3
1008.4
1009.5
1010.7
1012
1013.2
1014.5
1015.8
1017.2
1018.6
1020
1021.4
1022.8
1024.3
1025.8
1027.3
1028.8
1030.4
1031.9
1033.5
1035.1
1036.7
1038.4
1040
1041.7
1043.3
1045
1046.7
1048.4
1050.1
1051.8
1053.5
1055.2
1057
1058.7
1060.4
1062.2
1063.9
1065.7
1067.4
1069.2
1070.9
1072.7
1074.4
1076.2
1077.9
1079.7
1081.4
1083.1
1084.9
1086.6
1088.3
1090
1091.8
1093.5
1095.2
1096.9
1098.5
1100.2
1101.9
1103.6
1105.2
1106.9
1108.6
1110.2
1111.9
1113.6
1115.3
1116.9
1118.7
1120.4
1122.1
1123.8
1125.6
1127.4
1129.2
1131
1132.8
1134.6
1136.4
1138.2
1140
1141.8
1143.7
1145.5
1147.3
1149.1
1150.9
1152.7
1154.5
1156.3
1158.2
1160
1161.8
1163.7
1165.5
1167.4
1169.2
1171.1
1172.9
1174.8
1176.6
1178.5
1180.4
1182.2
1184.1
1185.9
1187.8
1189.7
1191.5
1193.4
1195.3
1197.1
1199
1200.8
1202.7
1204.6
1206.4
1208.3
1210.1
1212
1213.8
1215.7
1217.6
1219.4
1221.2
1223.1
1224.9
1226.8
1228.6
1230.5
1232.3
1234.1
1236
1237.8
1239.6
1241.4
1243.3
1245.1
1246.9
1248.7
1250.6
1252.4
1254.2
1256
1257.8
1259.6
1261.4
1263.3
1265.1
1266.9
1268.7
1270.5
1272.3
1274.1
1275.9
1277.7
1279.5
1281.2
1283
1284.8
1286.6
1288.4
1290.2
1292
1293.8
1295.5
1297.3
1299.1
1300.9
1302.7
1304.4
1306.2
1308
1309.8
1311.5
1313.3
1315.1
1316.9
1318.7
1320.4
1322.2
1324
1325.8
1327.5
1329.3
1331.1
1332.8
1334.6
1336.3
1338
1339.6
1341.3
1342.8
1344.4
1345.8
1347.1
1348.4
1349.5
1350.6
1351.4
1352.2
1352.7
1353.2
1353.4
1353.5
1008.8
1008.7
1008.6
1008.4
1008.1
1007.7
1007.3
1006.8
1006.2
1005.6
1005
1004.3
1003.6
1003
1002.3
1001.7
1001.1
1000.5
999.98
999.51
999.09
998.73
998.43
998.2
998.03
997.94
997.91
997.96
998.08
998.26
998.52
998.84
999.23
999.68
1000.2
1000.8
1001.4
1002.1
1002.8
1003.6
1004.5
1005.4
1006.3
1007.3
1008.3
1009.3
1010.4
1011.6
1012.7
1013.9
1015.2
1016.4
1017.7
1019.1
1020.4
1021.8
1023.2
1024.6
1026
1027.5
1029
1030.5
1032
1033.6
1035.1
1036.7
1038.3
1039.9
1041.5
1043.1
1044.8
1046.4
1048.1
1049.8
1051.4
1053.1
1054.8
1056.5
1058.2
1060
1061.7
1063.4
1065.1
1066.9
1068.6
1070.3
1072.1
1073.8
1075.5
1077.3
1079
1080.7
1082.4
1084.2
1085.9
1087.6
1089.3
1091
1092.7
1094.4
1096.1
1097.7
1099.4
1101.1
1102.7
1104.4
1106.1
1107.7
1109.4
1111
1112.7
1114.4
1116
1117.7
1119.4
1121.1
1122.9
1124.6
1126.4
1128.2
1130
1131.8
1133.6
1135.4
1137.2
1139
1140.8
1142.6
1144.4
1146.2
1148
1149.8
1151.6
1153.4
1155.3
1157.1
1158.9
1160.7
1162.6
1164.4
1166.2
1168.1
1169.9
1171.8
1173.6
1175.5
1177.3
1179.2
1181.1
1182.9
1184.8
1186.6
1188.5
1190.4
1192.2
1194.1
1195.9
1197.8
1199.7
1201.5
1203.4
1205.2
1207.1
1208.9
1210.8
1212.6
1214.5
1216.3
1218.2
1220
1221.9
1223.7
1225.6
1227.4
1229.2
1231.1
1232.9
1234.7
1236.6
1238.4
1240.2
1242
1243.9
1245.7
1247.5
1249.3
1251.1
1252.9
1254.8
1256.6
1258.4
1260.2
1262
1263.8
1265.6
1267.4
1269.2
1271
1272.8
1274.6
1276.4
1278.2
1280
1281.8
1283.6
1285.3
1287.1
1288.9
1290.7
1292.5
1294.3
1296
1297.8
1299.6
1301.4
1303.2
1304.9
1306.7
1308.5
1310.3
1312
1313.8
1315.6
1317.4
1319.1
1320.9
1322.7
1324.5
1326.2
1328
1329.8
1331.5
1333.3
1335
1336.7
1338.4
1340.1
1341.7
1343.3
1344.8
1346.2
1347.6
1348.8
1350
1351
1351.9
1352.6
1353.2
1353.6
1353.9
1353.9
1010.8
1010.8
1010.7
1010.5
1010.2
1009.8
1009.4
1008.9
1008.3
1007.8
1007.1
1006.5
1005.8
1005.2
1004.6
1003.9
1003.3
1002.8
1002.3
1001.8
1001.4
1001
1000.8
1000.5
1000.4
1000.3
1000.3
1000.3
1000.4
1000.6
1000.8
1001.2
1001.5
1002
1002.5
1003
1003.7
1004.3
1005
1005.8
1006.7
1007.5
1008.4
1009.4
1010.4
1011.4
1012.5
1013.6
1014.8
1015.9
1017.1
1018.4
1019.6
1020.9
1022.3
1023.6
1025
1026.4
1027.8
1029.2
1030.7
1032.2
1033.7
1035.2
1036.7
1038.3
1039.9
1041.4
1043
1044.6
1046.3
1047.9
1049.5
1051.2
1052.8
1054.5
1056.2
1057.9
1059.6
1061.2
1062.9
1064.6
1066.4
1068.1
1069.8
1071.5
1073.2
1074.9
1076.6
1078.4
1080.1
1081.8
1083.5
1085.2
1086.9
1088.6
1090.3
1092
1093.6
1095.3
1097
1098.6
1100.3
1101.9
1103.6
1105.2
1106.9
1108.5
1110.2
1111.8
1113.5
1115.2
1116.8
1118.5
1120.2
1121.9
1123.7
1125.5
1127.2
1129
1130.8
1132.6
1134.4
1136.2
1138
1139.8
1141.6
1143.4
1145.2
1147
1148.8
1150.6
1152.4
1154.2
1156
1157.8
1159.7
1161.5
1163.3
1165.1
1167
1168.8
1170.7
1172.5
1174.4
1176.2
1178.1
1179.9
1181.8
1183.6
1185.5
1187.3
1189.2
1191.1
1192.9
1194.8
1196.6
1198.5
1200.3
1202.2
1204
1205.9
1207.8
1209.6
1211.5
1213.3
1215.1
1217
1218.8
1220.7
1222.5
1224.3
1226.2
1228
1229.9
1231.7
1233.5
1235.3
1237.2
1239
1240.8
1242.6
1244.5
1246.3
1248.1
1249.9
1251.7
1253.5
1255.3
1257.2
1259
1260.8
1262.6
1264.4
1266.2
1268
1269.8
1271.6
1273.4
1275.2
1276.9
1278.7
1280.5
1282.3
1284.1
1285.9
1287.7
1289.4
1291.2
1293
1294.8
1296.6
1298.3
1300.1
1301.9
1303.7
1305.4
1307.2
1309
1310.8
1312.5
1314.3
1316.1
1317.9
1319.6
1321.4
1323.2
1324.9
1326.7
1328.5
1330.3
1332
1333.8
1335.5
1337.2
1338.9
1340.6
1342.2
1343.8
1345.3
1346.7
1348.1
1349.3
1350.4
1351.5
1352.3
1353.1
1353.6
1354.1
1354.3
1354.4
1012.9
1012.9
1012.8
1012.6
1012.3
1011.9
1011.5
1011
1010.5
1009.9
1009.3
1008.7
1008
1007.4
1006.8
1006.2
1005.6
1005.1
1004.6
1004.1
1003.7
1003.4
1003.1
1002.9
1002.7
1002.6
1002.6
1002.6
1002.7
1002.9
1003.2
1003.5
1003.8
1004.3
1004.8
1005.3
1005.9
1006.6
1007.3
1008
1008.8
1009.7
1010.6
1011.5
1012.5
1013.5
1014.6
1015.6
1016.8
1017.9
1019.1
1020.3
1021.6
1022.8
1024.1
1025.5
1026.8
1028.2
1029.6
1031
1032.4
1033.9
1035.4
1036.9
1038.4
1039.9
1041.4
1043
1044.6
1046.1
1047.7
1049.3
1051
1052.6
1054.2
1055.9
1057.5
1059.2
1060.9
1062.5
1064.2
1065.9
1067.6
1069.3
1071
1072.7
1074.4
1076.1
1077.8
1079.5
1081.2
1082.8
1084.5
1086.2
1087.9
1089.6
1091.3
1092.9
1094.6
1096.2
1097.9
1099.5
1101.2
1102.8
1104.5
1106.1
1107.7
1109.4
1111
1112.7
1114.3
1116
1117.7
1119.3
1121.1
1122.8
1124.5
1126.3
1128.1
1129.9
1131.6
1133.4
1135.2
1137
1138.8
1140.6
1142.4
1144.2
1146
1147.8
1149.6
1151.4
1153.2
1155
1156.8
1158.6
1160.4
1162.2
1164.1
1165.9
1167.7
1169.6
1171.4
1173.3
1175.1
1177
1178.8
1180.7
1182.5
1184.4
1186.2
1188.1
1189.9
1191.8
1193.6
1195.5
1197.3
1199.2
1201
1202.9
1204.7
1206.6
1208.4
1210.3
1212.1
1214
1215.8
1217.6
1219.5
1221.3
1223.2
1225
1226.8
1228.7
1230.5
1232.3
1234.1
1236
1237.8
1239.6
1241.4
1243.2
1245.1
1246.9
1248.7
1250.5
1252.3
1254.1
1255.9
1257.7
1259.5
1261.3
1263.1
1264.9
1266.7
1268.5
1270.3
1272.1
1273.9
1275.7
1277.5
1279.3
1281.1
1282.9
1284.6
1286.4
1288.2
1290
1291.8
1293.5
1295.3
1297.1
1298.9
1300.6
1302.4
1304.2
1306
1307.7
1309.5
1311.3
1313
1314.8
1316.6
1318.4
1320.1
1321.9
1323.7
1325.4
1327.2
1329
1330.7
1332.5
1334.2
1336
1337.7
1339.4
1341
1342.7
1344.2
1345.7
1347.2
1348.5
1349.8
1350.9
1351.9
1352.8
1353.5
1354.1
1354.5
1354.8
1354.9
1015
1015
1014.8
1014.6
1014.4
1014
1013.6
1013.1
1012.6
1012.1
1011.5
1010.9
1010.2
1009.6
1009
1008.4
1007.9
1007.3
1006.8
1006.4
1006
1005.7
1005.4
1005.2
1005
1004.9
1004.9
1004.9
1005.1
1005.2
1005.5
1005.8
1006.1
1006.5
1007
1007.6
1008.1
1008.8
1009.5
1010.2
1011
1011.8
1012.7
1013.6
1014.6
1015.6
1016.6
1017.7
1018.8
1019.9
1021.1
1022.3
1023.5
1024.7
1026
1027.3
1028.6
1030
1031.4
1032.7
1034.2
1035.6
1037
1038.5
1040
1041.5
1043
1044.6
1046.1
1047.7
1049.2
1050.8
1052.4
1054
1055.6
1057.3
1058.9
1060.6
1062.2
1063.9
1065.5
1067.2
1068.8
1070.5
1072.2
1073.9
1075.6
1077.2
1078.9
1080.6
1082.3
1083.9
1085.6
1087.3
1088.9
1090.6
1092.3
1093.9
1095.5
1097.2
1098.8
1100.5
1102.1
1103.7
1105.3
1107
1108.6
1110.2
1111.9
1113.5
1115.2
1116.8
1118.5
1120.2
1121.9
1123.6
1125.4
1127.1
1128.9
1130.7
1132.5
1134.3
1136.1
1137.8
1139.6
1141.4
1143.2
1145
1146.8
1148.6
1150.3
1152.1
1153.9
1155.8
1157.6
1159.4
1161.2
1163
1164.8
1166.7
1168.5
1170.3
1172.2
1174
1175.9
1177.7
1179.6
1181.4
1183.2
1185.1
1186.9
1188.8
1190.6
1192.5
1194.3
1196.2
1198
1199.9
1201.7
1203.6
1205.4
1207.3
1209.1
1211
1212.8
1214.6
1216.5
1218.3
1220.1
1222
1223.8
1225.6
1227.5
1229.3
1231.1
1233
1234.8
1236.6
1238.4
1240.2
1242.1
1243.9
1245.7
1247.5
1249.3
1251.1
1252.9
1254.7
1256.5
1258.3
1260.1
1261.9
1263.7
1265.5
1267.3
1269.1
1270.9
1272.7
1274.5
1276.3
1278.1
1279.8
1281.6
1283.4
1285.2
1287
1288.8
1290.5
1292.3
1294.1
1295.9
1297.6
1299.4
1301.2
1302.9
1304.7
1306.5
1308.3
1310
1311.8
1313.6
1315.3
1317.1
1318.9
1320.6
1322.4
1324.2
1325.9
1327.7
1329.5
1331.2
1333
1334.7
1336.5
1338.2
1339.9
1341.5
1343.1
1344.7
1346.2
1347.7
1349
1350.2
1351.4
1352.4
1353.3
1354
1354.6
1355
1355.2
1355.3
1017.1
1017
1016.9
1016.7
1016.5
1016.1
1015.7
1015.3
1014.7
1014.2
1013.6
1013
1012.4
1011.8
1011.2
1010.7
1010.1
1009.6
1009.1
1008.7
1008.3
1008
1007.7
1007.5
1007.3
1007.2
1007.2
1007.3
1007.4
1007.5
1007.8
1008.1
1008.4
1008.8
1009.3
1009.8
1010.4
1011
1011.7
1012.4
1013.2
1014
1014.9
1015.8
1016.7
1017.7
1018.7
1019.7
1020.8
1021.9
1023.1
1024.2
1025.4
1026.6
1027.9
1029.2
1030.5
1031.8
1033.1
1034.5
1035.9
1037.3
1038.7
1040.2
1041.7
1043.1
1044.6
1046.1
1047.7
1049.2
1050.8
1052.3
1053.9
1055.5
1057.1
1058.7
1060.3
1061.9
1063.5
1065.2
1066.8
1068.5
1070.1
1071.8
1073.4
1075.1
1076.7
1078.4
1080.1
1081.7
1083.4
1085
1086.7
1088.3
1090
1091.6
1093.3
1094.9
1096.5
1098.1
1099.8
1101.4
1103
1104.6
1106.2
1107.8
1109.5
1111.1
1112.7
1114.4
1116
1117.7
1119.4
1121
1122.8
1124.5
1126.2
1128
1129.8
1131.6
1133.4
1135.1
1136.9
1138.7
1140.5
1142.2
1144
1145.8
1147.6
1149.4
1151.1
1152.9
1154.7
1156.6
1158.4
1160.2
1162
1163.8
1165.6
1167.5
1169.3
1171.1
1172.9
1174.8
1176.6
1178.5
1180.3
1182.2
1184
1185.8
1187.7
1189.5
1191.4
1193.2
1195.1
1196.9
1198.8
1200.6
1202.5
1204.3
1206.1
1208
1209.8
1211.7
1213.5
1215.3
1217.2
1219
1220.8
1222.7
1224.5
1226.3
1228.1
1230
1231.8
1233.6
1235.4
1237.2
1239.1
1240.9
1242.7
1244.5
1246.3
1248.1
1249.9
1251.7
1253.5
1255.3
1257.1
1258.9
1260.7
1262.5
1264.3
1266.1
1267.9
1269.7
1271.5
1273.3
1275.1
1276.9
1278.6
1280.4
1282.2
1284
1285.8
1287.5
1289.3
1291.1
1292.9
1294.6
1296.4
1298.2
1299.9
1301.7
1303.5
1305.3
1307
1308.8
1310.6
1312.3
1314.1
1315.8
1317.6
1319.4
1321.2
1322.9
1324.7
1326.5
1328.2
1330
1331.7
1333.5
1335.2
1337
1338.7
1340.4
1342
1343.6
1345.2
1346.7
1348.1
1349.5
1350.7
1351.9
1352.9
1353.8
1354.5
1355.1
1355.5
1355.7
1355.8
1019.2
1019.1
1019
1018.8
1018.5
1018.2
1017.8
1017.4
1016.9
1016.4
1015.8
1015.2
1014.6
1014
1013.4
1012.9
1012.3
1011.8
1011.4
1010.9
1010.6
1010.3
1010
1009.8
1009.6
1009.5
1009.5
1009.6
1009.7
1009.8
1010
1010.3
1010.7
1011.1
1011.5
1012.1
1012.6
1013.2
1013.9
1014.6
1015.4
1016.2
1017
1017.9
1018.8
1019.8
1020.7
1021.8
1022.8
1023.9
1025
1026.2
1027.4
1028.6
1029.8
1031
1032.3
1033.6
1034.9
1036.3
1037.7
1039
1040.5
1041.9
1043.3
1044.8
1046.2
1047.7
1049.2
1050.8
1052.3
1053.8
1055.4
1056.9
1058.5
1060.1
1061.7
1063.3
1064.9
1066.5
1068.1
1069.8
1071.4
1073
1074.7
1076.3
1077.9
1079.6
1081.2
1082.9
1084.5
1086.1
1087.8
1089.4
1091
1092.7
1094.3
1095.9
1097.5
1099.1
1100.7
1102.3
1103.9
1105.5
1107.1
1108.7
1110.4
1112
1113.6
1115.2
1116.9
1118.6
1120.2
1121.9
1123.7
1125.4
1127.1
1128.9
1130.7
1132.5
1134.2
1136
1137.8
1139.5
1141.3
1143.1
1144.8
1146.6
1148.4
1150.2
1152
1153.8
1155.6
1157.4
1159.2
1161
1162.8
1164.6
1166.4
1168.3
1170.1
1171.9
1173.7
1175.6
1177.4
1179.2
1181.1
1182.9
1184.8
1186.6
1188.5
1190.3
1192.1
1194
1195.8
1197.7
1199.5
1201.3
1203.2
1205
1206.9
1208.7
1210.5
1212.4
1214.2
1216
1217.9
1219.7
1221.5
1223.3
1225.2
1227
1228.8
1230.6
1232.4
1234.3
1236.1
1237.9
1239.7
1241.5
1243.3
1245.1
1246.9
1248.8
1250.6
1252.4
1254.2
1256
1257.8
1259.6
1261.3
1263.1
1264.9
1266.7
1268.5
1270.3
1272.1
1273.9
1275.7
1277.4
1279.2
1281
1282.8
1284.6
1286.3
1288.1
1289.9
1291.7
1293.4
1295.2
1297
1298.7
1300.5
1302.3
1304
1305.8
1307.6
1309.3
1311.1
1312.9
1314.6
1316.4
1318.1
1319.9
1321.7
1323.4
1325.2
1327
1328.7
1330.5
1332.3
1334
1335.7
1337.5
1339.2
1340.9
1342.5
1344.1
1345.7
1347.2
1348.6
1350
1351.2
1352.4
1353.4
1354.2
1355
1355.5
1356
1356.2
1356.3
1021.2
1021.2
1021.1
1020.9
1020.6
1020.3
1019.9
1019.5
1019
1018.5
1017.9
1017.4
1016.8
1016.2
1015.7
1015.1
1014.6
1014.1
1013.6
1013.2
1012.8
1012.5
1012.3
1012.1
1011.9
1011.8
1011.8
1011.9
1011.9
1012.1
1012.3
1012.6
1012.9
1013.3
1013.8
1014.3
1014.8
1015.4
1016.1
1016.8
1017.5
1018.3
1019.1
1020
1020.9
1021.8
1022.8
1023.8
1024.8
1025.9
1027
1028.1
1029.3
1030.5
1031.7
1032.9
1034.2
1035.5
1036.8
1038.1
1039.4
1040.8
1042.2
1043.6
1045
1046.4
1047.9
1049.3
1050.8
1052.3
1053.8
1055.3
1056.9
1058.4
1060
1061.5
1063.1
1064.7
1066.3
1067.9
1069.5
1071.1
1072.7
1074.3
1075.9
1077.5
1079.2
1080.8
1082.4
1084
1085.6
1087.3
1088.9
1090.5
1092.1
1093.7
1095.3
1096.9
1098.5
1100.1
1101.7
1103.3
1104.9
1106.5
1108.1
1109.7
1111.3
1112.9
1114.5
1116.1
1117.8
1119.5
1121.1
1122.8
1124.6
1126.3
1128.1
1129.8
1131.6
1133.3
1135.1
1136.9
1138.6
1140.4
1142.2
1143.9
1145.7
1147.5
1149.2
1151
1152.8
1154.6
1156.4
1158.2
1160
1161.8
1163.6
1165.4
1167.2
1169.1
1170.9
1172.7
1174.5
1176.4
1178.2
1180
1181.9
1183.7
1185.5
1187.4
1189.2
1191.1
1192.9
1194.7
1196.6
1198.4
1200.2
1202.1
1203.9
1205.8
1207.6
1209.4
1211.2
1213.1
1214.9
1216.7
1218.6
1220.4
1222.2
1224
1225.9
1227.7
1229.5
1231.3
1233.1
1234.9
1236.7
1238.6
1240.4
1242.2
1244
1245.8
1247.6
1249.4
1251.2
1253
1254.8
1256.6
1258.4
1260.2
1262
1263.8
1265.5
1267.3
1269.1
1270.9
1272.7
1274.5
1276.3
1278
1279.8
1281.6
1283.4
1285.1
1286.9
1288.7
1290.5
1292.2
1294
1295.8
1297.5
1299.3
1301.1
1302.8
1304.6
1306.4
1308.1
1309.9
1311.6
1313.4
1315.2
1316.9
1318.7
1320.4
1322.2
1324
1325.7
1327.5
1329.3
1331
1332.8
1334.5
1336.3
1338
1339.7
1341.4
1343
1344.6
1346.2
1347.7
1349.1
1350.5
1351.7
1352.9
1353.9
1354.7
1355.5
1356
1356.5
1356.7
1356.8
1023.3
1023.3
1023.2
1023
1022.7
1022.4
1022
1021.6
1021.1
1020.6
1020.1
1019.5
1019
1018.4
1017.9
1017.3
1016.8
1016.3
1015.9
1015.5
1015.1
1014.8
1014.5
1014.3
1014.2
1014.1
1014.1
1014.1
1014.2
1014.4
1014.6
1014.9
1015.2
1015.6
1016
1016.5
1017.1
1017.7
1018.3
1019
1019.7
1020.5
1021.3
1022.1
1023
1023.9
1024.9
1025.9
1026.9
1027.9
1029
1030.1
1031.2
1032.4
1033.6
1034.8
1036
1037.3
1038.6
1039.9
1041.2
1042.5
1043.9
1045.3
1046.7
1048.1
1049.5
1051
1052.4
1053.9
1055.4
1056.9
1058.4
1059.9
1061.4
1063
1064.5
1066.1
1067.7
1069.2
1070.8
1072.4
1074
1075.6
1077.2
1078.8
1080.4
1082
1083.6
1085.2
1086.8
1088.4
1090
1091.6
1093.2
1094.8
1096.3
1097.9
1099.5
1101.1
1102.7
1104.2
1105.8
1107.4
1109
1110.6
1112.2
1113.8
1115.4
1117
1118.7
1120.4
1122.1
1123.8
1125.5
1127.2
1129
1130.7
1132.5
1134.3
1136
1137.8
1139.5
1141.3
1143
1144.8
1146.6
1148.3
1150.1
1151.9
1153.7
1155.4
1157.2
1159
1160.8
1162.6
1164.4
1166.2
1168.1
1169.9
1171.7
1173.5
1175.3
1177.2
1179
1180.8
1182.7
1184.5
1186.3
1188.2
1190
1191.8
1193.7
1195.5
1197.3
1199.2
1201
1202.8
1204.7
1206.5
1208.3
1210.1
1212
1213.8
1215.6
1217.5
1219.3
1221.1
1222.9
1224.7
1226.6
1228.4
1230.2
1232
1233.8
1235.6
1237.4
1239.2
1241
1242.8
1244.6
1246.4
1248.2
1250
1251.8
1253.6
1255.4
1257.2
1259
1260.8
1262.6
1264.4
1266.2
1268
1269.7
1271.5
1273.3
1275.1
1276.9
1278.6
1280.4
1282.2
1284
1285.7
1287.5
1289.3
1291
1292.8
1294.6
1296.3
1298.1
1299.9
1301.6
1303.4
1305.1
1306.9
1308.7
1310.4
1312.2
1313.9
1315.7
1317.5
1319.2
1321
1322.8
1324.5
1326.3
1328
1329.8
1331.6
1333.3
1335
1336.8
1338.5
1340.2
1341.9
1343.5
1345.2
1346.7
1348.2
1349.6
1351
1352.2
1353.4
1354.4
1355.2
1356
1356.5
1356.9
1357.2
1357.3
1025.4
1025.3
1025.2
1025.1
1024.8
1024.5
1024.1
1023.7
1023.3
1022.8
1022.2
1021.7
1021.2
1020.6
1020.1
1019.5
1019
1018.6
1018.1
1017.7
1017.4
1017.1
1016.8
1016.6
1016.5
1016.4
1016.4
1016.4
1016.5
1016.7
1016.9
1017.1
1017.5
1017.8
1018.3
1018.7
1019.3
1019.9
1020.5
1021.1
1021.9
1022.6
1023.4
1024.2
1025.1
1026
1026.9
1027.9
1028.9
1029.9
1031
1032.1
1033.2
1034.3
1035.5
1036.7
1037.9
1039.1
1040.4
1041.7
1043
1044.3
1045.6
1047
1048.4
1049.8
1051.2
1052.6
1054
1055.5
1056.9
1058.4
1059.9
1061.4
1062.9
1064.4
1066
1067.5
1069.1
1070.6
1072.2
1073.7
1075.3
1076.9
1078.5
1080
1081.6
1083.2
1084.8
1086.4
1087.9
1089.5
1091.1
1092.7
1094.3
1095.8
1097.4
1099
1100.5
1102.1
1103.7
1105.2
1106.8
1108.4
1109.9
1111.5
1113.1
1114.7
1116.3
1118
1119.6
1121.3
1123
1124.7
1126.5
1128.2
1129.9
1131.7
1133.4
1135.2
1136.9
1138.7
1140.4
1142.2
1143.9
1145.7
1147.4
1149.2
1151
1152.7
1154.5
1156.3
1158.1
1159.9
1161.7
1163.5
1165.3
1167.1
1168.9
1170.7
1172.5
1174.4
1176.2
1178
1179.8
1181.6
1183.5
1185.3
1187.1
1189
1190.8
1192.6
1194.5
1196.3
1198.1
1199.9
1201.8
1203.6
1205.4
1207.2
1209.1
1210.9
1212.7
1214.5
1216.4
1218.2
1220
1221.8
1223.6
1225.4
1227.3
1229.1
1230.9
1232.7
1234.5
1236.3
1238.1
1239.9
1241.7
1243.5
1245.3
1247.1
1248.9
1250.7
1252.5
1254.3
1256.1
1257.9
1259.7
1261.4
1263.2
1265
1266.8
1268.6
1270.4
1272.1
1273.9
1275.7
1277.5
1279.2
1281
1282.8
1284.6
1286.3
1288.1
1289.9
1291.6
1293.4
1295.2
1296.9
1298.7
1300.4
1302.2
1304
1305.7
1307.5
1309.2
1311
1312.8
1314.5
1316.3
1318
1319.8
1321.5
1323.3
1325.1
1326.8
1328.6
1330.3
1332.1
1333.8
1335.6
1337.3
1339
1340.7
1342.4
1344.1
1345.7
1347.2
1348.7
1350.2
1351.5
1352.7
1353.9
1354.9
1355.7
1356.5
1357
1357.5
1357.7
1357.8
1027.5
1027.4
1027.3
1027.1
1026.9
1026.6
1026.2
1025.8
1025.4
1024.9
1024.4
1023.9
1023.3
1022.8
1022.2
1021.7
1021.2
1020.8
1020.3
1020
1019.6
1019.3
1019.1
1018.9
1018.7
1018.7
1018.6
1018.7
1018.8
1018.9
1019.1
1019.4
1019.7
1020.1
1020.5
1021
1021.5
1022
1022.7
1023.3
1024
1024.8
1025.5
1026.3
1027.2
1028.1
1029
1029.9
1030.9
1031.9
1033
1034
1035.1
1036.3
1037.4
1038.6
1039.8
1041
1042.2
1043.5
1044.8
1046.1
1047.4
1048.7
1050.1
1051.4
1052.8
1054.2
1055.6
1057.1
1058.5
1060
1061.4
1062.9
1064.4
1065.9
1067.4
1068.9
1070.5
1072
1073.5
1075.1
1076.6
1078.2
1079.7
1081.3
1082.9
1084.4
1086
1087.6
1089.1
1090.7
1092.2
1093.8
1095.3
1096.9
1098.5
1100
1101.6
1103.1
1104.7
1106.2
1107.8
1109.3
1110.9
1112.5
1114.1
1115.7
1117.3
1118.9
1120.6
1122.3
1124
1125.7
1127.4
1129.1
1130.9
1132.6
1134.4
1136.1
1137.8
1139.6
1141.3
1143.1
1144.8
1146.6
1148.3
1150.1
1151.8
1153.6
1155.4
1157.2
1159
1160.7
1162.5
1164.3
1166.1
1167.9
1169.8
1171.6
1173.4
1175.2
1177
1178.8
1180.6
1182.5
1184.3
1186.1
1187.9
1189.8
1191.6
1193.4
1195.2
1197.1
1198.9
1200.7
1202.5
1204.4
1206.2
1208
1209.8
1211.6
1213.5
1215.3
1217.1
1218.9
1220.7
1222.5
1224.4
1226.2
1228
1229.8
1231.6
1233.4
1235.2
1237
1238.8
1240.6
1242.4
1244.2
1246
1247.8
1249.6
1251.4
1253.2
1254.9
1256.7
1258.5
1260.3
1262.1
1263.9
1265.7
1267.4
1269.2
1271
1272.8
1274.5
1276.3
1278.1
1279.9
1281.6
1283.4
1285.2
1286.9
1288.7
1290.5
1292.2
1294
1295.8
1297.5
1299.3
1301
1302.8
1304.5
1306.3
1308.1
1309.8
1311.6
1313.3
1315.1
1316.8
1318.6
1320.3
1322.1
1323.9
1325.6
1327.4
1329.1
1330.9
1332.6
1334.4
1336.1
1337.9
1339.6
1341.3
1343
1344.6
1346.2
1347.8
1349.3
1350.7
1352
1353.3
1354.4
1355.4
1356.3
1357
1357.6
1358
1358.2
1358.3
1029.5
1029.5
1029.4
1029.2
1029
1028.7
1028.3
1027.9
1027.5
1027
1026.5
1026
1025.5
1025
1024.4
1023.9
1023.4
1023
1022.6
1022.2
1021.9
1021.6
1021.3
1021.1
1021
1020.9
1020.9
1020.9
1021
1021.2
1021.4
1021.6
1021.9
1022.3
1022.7
1023.2
1023.7
1024.2
1024.8
1025.5
1026.2
1026.9
1027.7
1028.5
1029.3
1030.2
1031.1
1032
1032.9
1033.9
1035
1036
1037.1
1038.2
1039.3
1040.5
1041.6
1042.8
1044
1045.3
1046.6
1047.8
1049.1
1050.4
1051.8
1053.1
1054.5
1055.9
1057.3
1058.7
1060.1
1061.5
1063
1064.4
1065.9
1067.4
1068.9
1070.4
1071.9
1073.4
1074.9
1076.4
1078
1079.5
1081
1082.6
1084.1
1085.7
1087.2
1088.7
1090.3
1091.8
1093.4
1094.9
1096.5
1098
1099.5
1101.1
1102.6
1104.1
1105.7
1107.2
1108.8
1110.3
1111.9
1113.5
1115.1
1116.7
1118.3
1119.9
1121.6
1123.3
1125
1126.7
1128.4
1130.1
1131.9
1133.6
1135.3
1137
1138.8
1140.5
1142.2
1144
1145.7
1147.5
1149.2
1151
1152.7
1154.5
1156.3
1158.1
1159.8
1161.6
1163.4
1165.2
1167
1168.8
1170.6
1172.4
1174.2
1176
1177.9
1179.7
1181.5
1183.3
1185.1
1186.9
1188.8
1190.6
1192.4
1194.2
1196
1197.9
1199.7
1201.5
1203.3
1205.1
1207
1208.8
1210.6
1212.4
1214.2
1216
1217.8
1219.7
1221.5
1223.3
1225.1
1226.9
1228.7
1230.5
1232.3
1234.1
1235.9
1237.7
1239.5
1241.3
1243.1
1244.9
1246.7
1248.5
1250.3
1252
1253.8
1255.6
1257.4
1259.2
1261
1262.8
1264.5
1266.3
1268.1
1269.9
1271.6
1273.4
1275.2
1276.9
1278.7
1280.5
1282.3
1284
1285.8
1287.6
1289.3
1291.1
1292.8
1294.6
1296.4
1298.1
1299.9
1301.6
1303.4
1305.1
1306.9
1308.6
1310.4
1312.1
1313.9
1315.7
1317.4
1319.2
1320.9
1322.7
1324.4
1326.2
1327.9
1329.7
1331.4
1333.2
1334.9
1336.7
1338.4
1340.1
1341.8
1343.5
1345.1
1346.7
1348.3
1349.8
1351.2
1352.6
1353.8
1354.9
1355.9
1356.8
1357.5
1358.1
1358.5
1358.7
1358.8
1031.6
1031.6
1031.5
1031.3
1031.1
1030.8
1030.4
1030.1
1029.6
1029.2
1028.7
1028.2
1027.6
1027.1
1026.6
1026.1
1025.6
1025.2
1024.8
1024.4
1024.1
1023.8
1023.6
1023.4
1023.3
1023.2
1023.2
1023.2
1023.3
1023.4
1023.6
1023.9
1024.2
1024.5
1024.9
1025.4
1025.9
1026.4
1027
1027.6
1028.3
1029
1029.8
1030.6
1031.4
1032.2
1033.1
1034
1035
1035.9
1037
1038
1039
1040.1
1041.2
1042.4
1043.5
1044.7
1045.9
1047.1
1048.3
1049.6
1050.9
1052.2
1053.5
1054.8
1056.2
1057.5
1058.9
1060.3
1061.7
1063.1
1064.5
1066
1067.4
1068.9
1070.4
1071.8
1073.3
1074.8
1076.3
1077.8
1079.3
1080.8
1082.3
1083.9
1085.4
1086.9
1088.4
1089.9
1091.5
1093
1094.5
1096
1097.6
1099.1
1100.6
1102.1
1103.6
1105.2
1106.7
1108.2
1109.8
1111.3
1112.9
1114.5
1116.1
1117.7
1119.3
1120.9
1122.6
1124.3
1126
1127.7
1129.4
1131.1
1132.8
1134.6
1136.3
1138
1139.7
1141.5
1143.2
1144.9
1146.7
1148.4
1150.1
1151.9
1153.7
1155.4
1157.2
1159
1160.7
1162.5
1164.3
1166.1
1167.9
1169.7
1171.5
1173.3
1175.1
1176.9
1178.7
1180.5
1182.3
1184.1
1186
1187.8
1189.6
1191.4
1193.2
1195
1196.9
1198.7
1200.5
1202.3
1204.1
1205.9
1207.7
1209.6
1211.4
1213.2
1215
1216.8
1218.6
1220.4
1222.2
1224
1225.8
1227.6
1229.4
1231.2
1233
1234.8
1236.6
1238.4
1240.2
1242
1243.8
1245.6
1247.4
1249.2
1250.9
1252.7
1254.5
1256.3
1258.1
1259.9
1261.6
1263.4
1265.2
1267
1268.7
1270.5
1272.3
1274.1
1275.8
1277.6
1279.4
1281.1
1282.9
1284.7
1286.4
1288.2
1289.9
1291.7
1293.5
1295.2
1297
1298.7
1300.5
1302.2
1304
1305.7
1307.5
1309.2
1311
1312.7
1314.5
1316.2
1318
1319.7
1321.5
1323.2
1325
1326.7
1328.5
1330.2
1332
1333.7
1335.5
1337.2
1339
1340.7
1342.4
1344
1345.7
1347.3
1348.8
1350.3
1351.8
1353.1
1354.3
1355.4
1356.5
1357.3
1358
1358.6
1359
1359.3
1359.4
1033.7
1033.6
1033.5
1033.4
1033.2
1032.9
1032.5
1032.2
1031.7
1031.3
1030.8
1030.3
1029.8
1029.3
1028.8
1028.3
1027.8
1027.4
1027
1026.6
1026.3
1026
1025.8
1025.6
1025.5
1025.4
1025.4
1025.4
1025.5
1025.7
1025.8
1026.1
1026.4
1026.7
1027.1
1027.6
1028.1
1028.6
1029.2
1029.8
1030.5
1031.2
1031.9
1032.7
1033.5
1034.3
1035.2
1036.1
1037
1038
1038.9
1040
1041
1042.1
1043.1
1044.3
1045.4
1046.6
1047.7
1048.9
1050.2
1051.4
1052.6
1053.9
1055.2
1056.5
1057.8
1059.2
1060.5
1061.9
1063.3
1064.7
1066.1
1067.5
1068.9
1070.4
1071.8
1073.3
1074.7
1076.2
1077.7
1079.2
1080.7
1082.2
1083.7
1085.2
1086.7
1088.2
1089.7
1091.2
1092.7
1094.2
1095.7
1097.2
1098.7
1100.2
1101.7
1103.2
1104.7
1106.2
1107.7
1109.3
1110.8
1112.3
1113.9
1115.5
1117.1
1118.7
1120.3
1122
1123.6
1125.3
1127
1128.7
1130.4
1132.1
1133.8
1135.5
1137.3
1139
1140.7
1142.4
1144.1
1145.9
1147.6
1149.3
1151.1
1152.8
1154.6
1156.3
1158.1
1159.9
1161.6
1163.4
1165.2
1167
1168.8
1170.6
1172.4
1174.2
1176
1177.8
1179.6
1181.4
1183.2
1185
1186.8
1188.6
1190.4
1192.2
1194.1
1195.9
1197.7
1199.5
1201.3
1203.1
1204.9
1206.7
1208.5
1210.4
1212.2
1214
1215.8
1217.6
1219.4
1221.2
1223
1224.8
1226.6
1228.4
1230.2
1232
1233.8
1235.6
1237.4
1239.1
1240.9
1242.7
1244.5
1246.3
1248.1
1249.9
1251.6
1253.4
1255.2
1257
1258.8
1260.5
1262.3
1264.1
1265.9
1267.6
1269.4
1271.2
1272.9
1274.7
1276.5
1278.2
1280
1281.8
1283.5
1285.3
1287
1288.8
1290.6
1292.3
1294.1
1295.8
1297.6
1299.3
1301.1
1302.8
1304.6
1306.3
1308.1
1309.8
1311.6
1313.3
1315.1
1316.8
1318.6
1320.3
1322.1
1323.8
1325.6
1327.3
1329.1
1330.8
1332.6
1334.3
1336.1
1337.8
1339.5
1341.2
1342.9
1344.6
1346.2
1347.8
1349.4
1350.9
1352.3
1353.6
1354.9
1356
1357
1357.9
1358.6
1359.1
1359.6
1359.8
1359.9
1035.7
1035.7
1035.6
1035.5
1035.2
1035
1034.6
1034.3
1033.8
1033.4
1032.9
1032.4
1031.9
1031.5
1031
1030.5
1030
1029.6
1029.2
1028.8
1028.5
1028.3
1028
1027.8
1027.7
1027.6
1027.6
1027.7
1027.7
1027.9
1028.1
1028.3
1028.6
1028.9
1029.3
1029.8
1030.2
1030.8
1031.3
1031.9
1032.6
1033.3
1034
1034.8
1035.5
1036.4
1037.2
1038.1
1039
1040
1040.9
1041.9
1042.9
1044
1045.1
1046.2
1047.3
1048.4
1049.6
1050.8
1052
1053.2
1054.4
1055.7
1056.9
1058.2
1059.5
1060.9
1062.2
1063.5
1064.9
1066.3
1067.7
1069.1
1070.5
1071.9
1073.3
1074.7
1076.2
1077.6
1079.1
1080.6
1082
1083.5
1085
1086.5
1087.9
1089.4
1090.9
1092.4
1093.9
1095.4
1096.8
1098.3
1099.8
1101.3
1102.8
1104.3
1105.8
1107.3
1108.8
1110.3
1111.8
1113.4
1114.9
1116.5
1118.1
1119.7
1121.4
1123
1124.7
1126.4
1128
1129.7
1131.4
1133.1
1134.8
1136.5
1138.2
1139.9
1141.7
1143.4
1145.1
1146.8
1148.5
1150.3
1152
1153.8
1155.5
1157.3
1159
1160.8
1162.6
1164.3
1166.1
1167.9
1169.7
1171.5
1173.3
1175.1
1176.9
1178.7
1180.5
1182.3
1184.1
1185.9
1187.7
1189.5
1191.3
1193.1
1194.9
1196.7
1198.5
1200.3
1202.1
1203.9
1205.7
1207.5
1209.3
1211.2
1213
1214.8
1216.6
1218.4
1220.2
1222
1223.8
1225.5
1227.3
1229.1
1230.9
1232.7
1234.5
1236.3
1238.1
1239.9
1241.7
1243.4
1245.2
1247
1248.8
1250.6
1252.4
1254.1
1255.9
1257.7
1259.5
1261.2
1263
1264.8
1266.5
1268.3
1270.1
1271.8
1273.6
1275.4
1277.1
1278.9
1280.7
1282.4
1284.2
1285.9
1287.7
1289.4
1291.2
1293
1294.7
1296.5
1298.2
1300
1301.7
1303.5
1305.2
1306.9
1308.7
1310.4
1312.2
1313.9
1315.7
1317.4
1319.2
1320.9
1322.7
1324.4
1326.2
1327.9
1329.7
1331.4
1333.1
1334.9
1336.6
1338.4
1340.1
1341.8
1343.5
1345.2
1346.8
1348.4
1349.9
1351.4
1352.8
1354.2
1355.4
1356.5
1357.5
1358.4
1359.1
1359.7
1360.1
1360.4
1360.4
1037.8
1037.8
1037.7
1037.5
1037.3
1037
1036.7
1036.4
1035.9
1035.5
1035.1
1034.6
1034.1
1033.6
1033.1
1032.7
1032.2
1031.8
1031.4
1031
1030.7
1030.5
1030.2
1030.1
1029.9
1029.9
1029.9
1029.9
1030
1030.1
1030.3
1030.5
1030.8
1031.1
1031.5
1031.9
1032.4
1032.9
1033.5
1034.1
1034.7
1035.4
1036.1
1036.8
1037.6
1038.4
1039.3
1040.1
1041
1042
1042.9
1043.9
1044.9
1045.9
1047
1048.1
1049.2
1050.3
1051.4
1052.6
1053.8
1055
1056.2
1057.4
1058.7
1059.9
1061.2
1062.5
1063.8
1065.2
1066.5
1067.9
1069.2
1070.6
1072
1073.4
1074.8
1076.2
1077.6
1079.1
1080.5
1081.9
1083.4
1084.8
1086.3
1087.8
1089.2
1090.7
1092.1
1093.6
1095.1
1096.5
1098
1099.5
1101
1102.4
1103.9
1105.4
1106.9
1108.4
1109.9
1111.4
1112.9
1114.4
1116
1117.6
1119.2
1120.8
1122.4
1124.1
1125.7
1127.4
1129.1
1130.8
1132.5
1134.2
1135.9
1137.6
1139.2
1140.9
1142.7
1144.4
1146.1
1147.8
1149.5
1151.2
1153
1154.7
1156.5
1158.2
1160
1161.7
1163.5
1165.3
1167
1168.8
1170.6
1172.4
1174.2
1176
1177.8
1179.6
1181.4
1183.2
1184.9
1186.7
1188.6
1190.4
1192.2
1194
1195.8
1197.6
1199.4
1201.2
1203
1204.8
1206.6
1208.4
1210.2
1212
1213.8
1215.6
1217.4
1219.1
1220.9
1222.7
1224.5
1226.3
1228.1
1229.9
1231.7
1233.5
1235.3
1237
1238.8
1240.6
1242.4
1244.2
1246
1247.7
1249.5
1251.3
1253.1
1254.8
1256.6
1258.4
1260.2
1261.9
1263.7
1265.5
1267.2
1269
1270.8
1272.5
1274.3
1276
1277.8
1279.6
1281.3
1283.1
1284.8
1286.6
1288.3
1290.1
1291.8
1293.6
1295.3
1297.1
1298.8
1300.6
1302.3
1304.1
1305.8
1307.6
1309.3
1311.1
1312.8
1314.5
1316.3
1318
1319.8
1321.5
1323.3
1325
1326.7
1328.5
1330.2
1332
1333.7
1335.5
1337.2
1338.9
1340.7
1342.4
1344.1
1345.7
1347.4
1349
1350.5
1352
1353.4
1354.7
1356
1357.1
1358.1
1358.9
1359.7
1360.2
1360.7
1360.9
1361
1039.9
1039.8
1039.8
1039.6
1039.4
1039.1
1038.8
1038.5
1038.1
1037.6
1037.2
1036.7
1036.2
1035.8
1035.3
1034.8
1034.4
1034
1033.6
1033.2
1032.9
1032.7
1032.5
1032.3
1032.2
1032.1
1032.1
1032.1
1032.2
1032.3
1032.5
1032.7
1033
1033.3
1033.7
1034.1
1034.6
1035.1
1035.6
1036.2
1036.9
1037.5
1038.2
1038.9
1039.7
1040.5
1041.3
1042.2
1043.1
1044
1044.9
1045.9
1046.9
1047.9
1048.9
1050
1051.1
1052.2
1053.3
1054.4
1055.6
1056.8
1058
1059.2
1060.4
1061.7
1062.9
1064.2
1065.5
1066.8
1068.1
1069.5
1070.8
1072.2
1073.5
1074.9
1076.3
1077.7
1079.1
1080.5
1081.9
1083.4
1084.8
1086.2
1087.6
1089.1
1090.5
1092
1093.4
1094.8
1096.3
1097.7
1099.2
1100.7
1102.1
1103.6
1105
1106.5
1108
1109.5
1111
1112.5
1114
1115.5
1117.1
1118.7
1120.3
1121.9
1123.5
1125.2
1126.8
1128.5
1130.2
1131.8
1133.5
1135.2
1136.9
1138.6
1140.3
1141.9
1143.7
1145.4
1147.1
1148.8
1150.5
1152.2
1154
1155.7
1157.4
1159.2
1160.9
1162.7
1164.5
1166.2
1168
1169.8
1171.5
1173.3
1175.1
1176.9
1178.7
1180.5
1182.3
1184
1185.8
1187.6
1189.4
1191.2
1193
1194.8
1196.6
1198.4
1200.2
1202
1203.8
1205.6
1207.4
1209.2
1211
1212.8
1214.6
1216.4
1218.2
1219.9
1221.7
1223.5
1225.3
1227.1
1228.9
1230.7
1232.5
1234.2
1236
1237.8
1239.6
1241.4
1243.1
1244.9
1246.7
1248.5
1250.2
1252
1253.8
1255.6
1257.3
1259.1
1260.9
1262.6
1264.4
1266.2
1267.9
1269.7
1271.4
1273.2
1275
1276.7
1278.5
1280.2
1282
1283.7
1285.5
1287.2
1289
1290.7
1292.5
1294.2
1296
1297.7
1299.5
1301.2
1303
1304.7
1306.5
1308.2
1309.9
1311.7
1313.4
1315.2
1316.9
1318.6
1320.4
1322.1
1323.9
1325.6
1327.3
1329.1
1330.8
1332.6
1334.3
1336.1
1337.8
1339.5
1341.2
1342.9
1344.6
1346.3
1347.9
1349.5
1351.1
1352.6
1354
1355.3
1356.5
1357.6
1358.6
1359.5
1360.2
1360.8
1361.2
1361.5
1361.5
1041.9
1041.9
1041.8
1041.7
1041.5
1041.2
1040.9
1040.5
1040.2
1039.7
1039.3
1038.8
1038.4
1037.9
1037.4
1037
1036.6
1036.2
1035.8
1035.4
1035.1
1034.9
1034.7
1034.5
1034.4
1034.3
1034.3
1034.3
1034.4
1034.5
1034.7
1034.9
1035.2
1035.5
1035.9
1036.3
1036.8
1037.3
1037.8
1038.4
1039
1039.6
1040.3
1041
1041.8
1042.6
1043.4
1044.2
1045.1
1046
1046.9
1047.8
1048.8
1049.8
1050.8
1051.9
1052.9
1054
1055.1
1056.3
1057.4
1058.6
1059.7
1060.9
1062.2
1063.4
1064.6
1065.9
1067.2
1068.5
1069.8
1071.1
1072.4
1073.7
1075.1
1076.4
1077.8
1079.2
1080.6
1082
1083.4
1084.8
1086.2
1087.6
1089
1090.4
1091.8
1093.2
1094.7
1096.1
1097.5
1099
1100.4
1101.8
1103.3
1104.7
1106.2
1107.6
1109.1
1110.6
1112.1
1113.6
1115.1
1116.6
1118.2
1119.8
1121.4
1123
1124.6
1126.3
1127.9
1129.6
1131.2
1132.9
1134.6
1136.3
1137.9
1139.6
1141.3
1143
1144.7
1146.4
1148.1
1149.8
1151.5
1153.2
1154.9
1156.7
1158.4
1160.2
1161.9
1163.7
1165.4
1167.2
1168.9
1170.7
1172.5
1174.3
1176
1177.8
1179.6
1181.4
1183.2
1185
1186.7
1188.5
1190.3
1192.1
1193.9
1195.7
1197.5
1199.3
1201.1
1202.9
1204.7
1206.5
1208.2
1210
1211.8
1213.6
1215.4
1217.2
1219
1220.8
1222.5
1224.3
1226.1
1227.9
1229.7
1231.5
1233.2
1235
1236.8
1238.6
1240.3
1242.1
1243.9
1245.7
1247.4
1249.2
1251
1252.8
1254.5
1256.3
1258
1259.8
1261.6
1263.3
1265.1
1266.9
1268.6
1270.4
1272.1
1273.9
1275.7
1277.4
1279.2
1280.9
1282.7
1284.4
1286.2
1287.9
1289.7
1291.4
1293.2
1294.9
1296.6
1298.4
1300.1
1301.9
1303.6
1305.4
1307.1
1308.8
1310.6
1312.3
1314
1315.8
1317.5
1319.3
1321
1322.7
1324.5
1326.2
1328
1329.7
1331.4
1333.2
1334.9
1336.7
1338.4
1340.1
1341.8
1343.5
1345.2
1346.9
1348.5
1350.1
1351.6
1353.1
1354.5
1355.9
1357.1
1358.2
1359.2
1360.1
1360.8
1361.4
1361.8
1362
1362.1
1044
1044
1043.9
1043.7
1043.5
1043.3
1043
1042.6
1042.2
1041.8
1041.4
1041
1040.5
1040
1039.6
1039.1
1038.7
1038.3
1038
1037.6
1037.3
1037.1
1036.9
1036.7
1036.6
1036.5
1036.5
1036.5
1036.6
1036.7
1036.9
1037.1
1037.4
1037.7
1038.1
1038.5
1038.9
1039.4
1039.9
1040.5
1041.1
1041.7
1042.4
1043.1
1043.8
1044.6
1045.4
1046.2
1047.1
1048
1048.9
1049.8
1050.8
1051.8
1052.8
1053.8
1054.8
1055.9
1057
1058.1
1059.2
1060.4
1061.5
1062.7
1063.9
1065.1
1066.4
1067.6
1068.8
1070.1
1071.4
1072.7
1074
1075.3
1076.6
1078
1079.3
1080.7
1082
1083.4
1084.8
1086.2
1087.5
1088.9
1090.3
1091.7
1093.1
1094.5
1095.9
1097.3
1098.8
1100.2
1101.6
1103
1104.4
1105.9
1107.3
1108.8
1110.2
1111.7
1113.2
1114.7
1116.2
1117.7
1119.3
1120.9
1122.5
1124.1
1125.7
1127.4
1129
1130.7
1132.3
1134
1135.7
1137.3
1139
1140.7
1142.3
1144
1145.7
1147.4
1149.1
1150.8
1152.5
1154.2
1155.9
1157.7
1159.4
1161.1
1162.9
1164.6
1166.4
1168.1
1169.9
1171.7
1173.4
1175.2
1177
1178.8
1180.5
1182.3
1184.1
1185.9
1187.7
1189.4
1191.2
1193
1194.8
1196.6
1198.4
1200.2
1201.9
1203.7
1205.5
1207.3
1209.1
1210.9
1212.7
1214.4
1216.2
1218
1219.8
1221.6
1223.4
1225.1
1226.9
1228.7
1230.5
1232.2
1234
1235.8
1237.6
1239.3
1241.1
1242.9
1244.7
1246.4
1248.2
1250
1251.7
1253.5
1255.3
1257
1258.8
1260.5
1262.3
1264.1
1265.8
1267.6
1269.3
1271.1
1272.8
1274.6
1276.4
1278.1
1279.8
1281.6
1283.3
1285.1
1286.8
1288.6
1290.3
1292.1
1293.8
1295.6
1297.3
1299
1300.8
1302.5
1304.3
1306
1307.7
1309.5
1311.2
1312.9
1314.7
1316.4
1318.1
1319.9
1321.6
1323.4
1325.1
1326.8
1328.6
1330.3
1332
1333.8
1335.5
1337.3
1339
1340.7
1342.4
1344.1
1345.8
1347.5
1349.1
1350.7
1352.2
1353.7
1355.1
1356.4
1357.7
1358.8
1359.8
1360.6
1361.4
1361.9
1362.3
1362.6
1362.7
1046.1
1046
1045.9
1045.8
1045.6
1045.3
1045
1044.7
1044.3
1043.9
1043.5
1043.1
1042.6
1042.2
1041.7
1041.3
1040.9
1040.5
1040.1
1039.8
1039.5
1039.3
1039
1038.9
1038.8
1038.7
1038.7
1038.7
1038.8
1038.9
1039.1
1039.3
1039.6
1039.9
1040.2
1040.6
1041.1
1041.5
1042.1
1042.6
1043.2
1043.8
1044.5
1045.2
1045.9
1046.7
1047.5
1048.3
1049.1
1050
1050.9
1051.8
1052.7
1053.7
1054.7
1055.7
1056.7
1057.8
1058.8
1059.9
1061
1062.2
1063.3
1064.5
1065.7
1066.9
1068.1
1069.3
1070.5
1071.8
1073
1074.3
1075.6
1076.9
1078.2
1079.5
1080.8
1082.2
1083.5
1084.9
1086.2
1087.6
1088.9
1090.3
1091.7
1093.1
1094.4
1095.8
1097.2
1098.6
1100
1101.4
1102.8
1104.2
1105.6
1107
1108.5
1109.9
1111.4
1112.8
1114.3
1115.8
1117.3
1118.9
1120.4
1122
1123.6
1125.3
1126.9
1128.5
1130.2
1131.8
1133.4
1135.1
1136.7
1138.4
1140
1141.7
1143.4
1145.1
1146.7
1148.4
1150.1
1151.8
1153.5
1155.2
1157
1158.7
1160.4
1162.1
1163.9
1165.6
1167.4
1169.1
1170.9
1172.6
1174.4
1176.2
1177.9
1179.7
1181.5
1183.3
1185
1186.8
1188.6
1190.4
1192.1
1193.9
1195.7
1197.5
1199.3
1201
1202.8
1204.6
1206.4
1208.2
1210
1211.7
1213.5
1215.3
1217.1
1218.8
1220.6
1222.4
1224.2
1226
1227.7
1229.5
1231.3
1233
1234.8
1236.6
1238.4
1240.1
1241.9
1243.7
1245.4
1247.2
1249
1250.7
1252.5
1254.2
1256
1257.8
1259.5
1261.3
1263
1264.8
1266.5
1268.3
1270
1271.8
1273.6
1275.3
1277.1
1278.8
1280.6
1282.3
1284
1285.8
1287.5
1289.3
1291
1292.8
1294.5
1296.2
1298
1299.7
1301.4
1303.2
1304.9
1306.7
1308.4
1310.1
1311.8
1313.6
1315.3
1317
1318.8
1320.5
1322.2
1324
1325.7
1327.5
1329.2
1330.9
1332.7
1334.4
1336.1
1337.9
1339.6
1341.3
1343
1344.7
1346.4
1348.1
1349.7
1351.3
1352.8
1354.3
1355.7
1357
1358.2
1359.4
1360.4
1361.2
1361.9
1362.5
1362.9
1363.2
1363.2
1048.1
1048.1
1048
1047.9
1047.7
1047.4
1047.1
1046.8
1046.4
1046
1045.6
1045.2
1044.7
1044.3
1043.9
1043.4
1043
1042.7
1042.3
1042
1041.7
1041.4
1041.2
1041.1
1041
1040.9
1040.9
1040.9
1041
1041.1
1041.3
1041.5
1041.7
1042
1042.4
1042.8
1043.2
1043.7
1044.2
1044.7
1045.3
1045.9
1046.6
1047.3
1048
1048.7
1049.5
1050.3
1051.1
1052
1052.9
1053.8
1054.7
1055.6
1056.6
1057.6
1058.6
1059.7
1060.7
1061.8
1062.9
1064
1065.1
1066.3
1067.4
1068.6
1069.8
1071
1072.2
1073.4
1074.7
1075.9
1077.2
1078.5
1079.8
1081.1
1082.4
1083.7
1085
1086.3
1087.7
1089
1090.3
1091.7
1093
1094.4
1095.8
1097.1
1098.5
1099.9
1101.2
1102.6
1104
1105.4
1106.8
1108.2
1109.7
1111.1
1112.5
1114
1115.5
1117
1118.5
1120
1121.6
1123.2
1124.8
1126.4
1128
1129.7
1131.3
1132.9
1134.6
1136.2
1137.8
1139.5
1141.1
1142.8
1144.5
1146.1
1147.8
1149.5
1151.2
1152.9
1154.6
1156.3
1158
1159.7
1161.4
1163.2
1164.9
1166.6
1168.4
1170.1
1171.9
1173.6
1175.4
1177.1
1178.9
1180.7
1182.4
1184.2
1186
1187.8
1189.5
1191.3
1193.1
1194.8
1196.6
1198.4
1200.2
1201.9
1203.7
1205.5
1207.3
1209
1210.8
1212.6
1214.4
1216.1
1217.9
1219.7
1221.5
1223.2
1225
1226.8
1228.6
1230.3
1232.1
1233.9
1235.6
1237.4
1239.2
1240.9
1242.7
1244.4
1246.2
1248
1249.7
1251.5
1253.2
1255
1256.8
1258.5
1260.3
1262
1263.8
1265.5
1267.3
1269
1270.8
1272.5
1274.3
1276
1277.8
1279.5
1281.3
1283
1284.7
1286.5
1288.2
1290
1291.7
1293.4
1295.2
1296.9
1298.6
1300.4
1302.1
1303.8
1305.6
1307.3
1309
1310.8
1312.5
1314.2
1316
1317.7
1319.4
1321.2
1322.9
1324.6
1326.3
1328.1
1329.8
1331.5
1333.3
1335
1336.7
1338.5
1340.2
1341.9
1343.6
1345.3
1347
1348.7
1350.3
1351.9
1353.4
1354.9
1356.3
1357.6
1358.8
1359.9
1360.9
1361.8
1362.5
1363.1
1363.5
1363.7
1363.8
1050.2
1050.1
1050
1049.9
1049.7
1049.5
1049.2
1048.9
1048.5
1048.1
1047.7
1047.3
1046.9
1046.4
1046
1045.6
1045.2
1044.8
1044.5
1044.1
1043.9
1043.6
1043.4
1043.3
1043.1
1043.1
1043
1043.1
1043.1
1043.3
1043.4
1043.6
1043.9
1044.2
1044.5
1044.9
1045.3
1045.8
1046.3
1046.8
1047.4
1048
1048.7
1049.3
1050
1050.8
1051.5
1052.3
1053.1
1054
1054.8
1055.7
1056.6
1057.6
1058.5
1059.5
1060.5
1061.5
1062.6
1063.6
1064.7
1065.8
1066.9
1068
1069.2
1070.3
1071.5
1072.7
1073.9
1075.1
1076.3
1077.6
1078.8
1080.1
1081.3
1082.6
1083.9
1085.2
1086.5
1087.8
1089.1
1090.4
1091.8
1093.1
1094.4
1095.8
1097.1
1098.4
1099.8
1101.1
1102.5
1103.9
1105.3
1106.6
1108
1109.4
1110.8
1112.3
1113.7
1115.2
1116.7
1118.2
1119.7
1121.2
1122.8
1124.4
1126
1127.6
1129.2
1130.8
1132.4
1134
1135.7
1137.3
1138.9
1140.6
1142.2
1143.9
1145.5
1147.2
1148.9
1150.5
1152.2
1153.9
1155.6
1157.3
1159
1160.7
1162.5
1164.2
1165.9
1167.7
1169.4
1171.1
1172.9
1174.6
1176.4
1178.1
1179.9
1181.7
1183.4
1185.2
1186.9
1188.7
1190.5
1192.2
1194
1195.8
1197.5
1199.3
1201.1
1202.9
1204.6
1206.4
1208.2
1209.9
1211.7
1213.5
1215.2
1217
1218.8
1220.6
1222.3
1224.1
1225.9
1227.6
1229.4
1231.1
1232.9
1234.7
1236.4
1238.2
1240
1241.7
1243.5
1245.2
1247
1248.7
1250.5
1252.3
1254
1255.8
1257.5
1259.3
1261
1262.8
1264.5
1266.3
1268
1269.8
1271.5
1273.3
1275
1276.7
1278.5
1280.2
1282
1283.7
1285.4
1287.2
1288.9
1290.7
1292.4
1294.1
1295.9
1297.6
1299.3
1301.1
1302.8
1304.5
1306.2
1308
1309.7
1311.4
1313.2
1314.9
1316.6
1318.3
1320.1
1321.8
1323.5
1325.3
1327
1328.7
1330.4
1332.2
1333.9
1335.6
1337.4
1339.1
1340.8
1342.5
1344.2
1345.9
1347.6
1349.3
1350.9
1352.5
1354
1355.5
1356.9
1358.2
1359.4
1360.5
1361.5
1362.4
1363.1
1363.7
1364.1
1364.3
1364.4
1052.2
1052.2
1052.1
1052
1051.8
1051.5
1051.3
1050.9
1050.6
1050.2
1049.8
1049.4
1049
1048.5
1048.1
1047.7
1047.3
1046.9
1046.6
1046.3
1046
1045.8
1045.6
1045.4
1045.3
1045.2
1045.2
1045.2
1045.3
1045.4
1045.6
1045.8
1046.1
1046.4
1046.7
1047.1
1047.5
1047.9
1048.4
1049
1049.5
1050.1
1050.7
1051.4
1052.1
1052.8
1053.6
1054.3
1055.1
1056
1056.8
1057.7
1058.6
1059.5
1060.5
1061.4
1062.4
1063.4
1064.4
1065.5
1066.5
1067.6
1068.7
1069.8
1070.9
1072.1
1073.2
1074.4
1075.6
1076.8
1078
1079.2
1080.4
1081.7
1082.9
1084.2
1085.4
1086.7
1088
1089.3
1090.6
1091.9
1093.2
1094.5
1095.8
1097.1
1098.4
1099.8
1101.1
1102.4
1103.8
1105.1
1106.5
1107.9
1109.3
1110.6
1112.1
1113.5
1114.9
1116.4
1117.9
1119.4
1120.9
1122.4
1124
1125.6
1127.2
1128.8
1130.4
1132
1133.6
1135.2
1136.8
1138.4
1140.1
1141.7
1143.3
1145
1146.6
1148.3
1149.9
1151.6
1153.3
1155
1156.7
1158.4
1160.1
1161.8
1163.5
1165.2
1166.9
1168.7
1170.4
1172.1
1173.9
1175.6
1177.4
1179.1
1180.9
1182.6
1184.4
1186.1
1187.9
1189.7
1191.4
1193.2
1194.9
1196.7
1198.5
1200.2
1202
1203.8
1205.5
1207.3
1209.1
1210.8
1212.6
1214.4
1216.1
1217.9
1219.7
1221.4
1223.2
1224.9
1226.7
1228.5
1230.2
1232
1233.7
1235.5
1237.3
1239
1240.8
1242.5
1244.3
1246
1247.8
1249.5
1251.3
1253
1254.8
1256.5
1258.3
1260
1261.8
1263.5
1265.3
1267
1268.8
1270.5
1272.3
1274
1275.7
1277.5
1279.2
1280.9
1282.7
1284.4
1286.2
1287.9
1289.6
1291.4
1293.1
1294.8
1296.6
1298.3
1300
1301.7
1303.5
1305.2
1306.9
1308.7
1310.4
1312.1
1313.8
1315.6
1317.3
1319
1320.7
1322.5
1324.2
1325.9
1327.6
1329.4
1331.1
1332.8
1334.5
1336.3
1338
1339.7
1341.4
1343.2
1344.9
1346.6
1348.2
1349.9
1351.5
1353.1
1354.6
1356.1
1357.5
1358.8
1360
1361.1
1362.1
1363
1363.7
1364.3
1364.7
1364.9
1365
1054.3
1054.2
1054.2
1054
1053.8
1053.6
1053.3
1053
1052.7
1052.3
1051.9
1051.5
1051.1
1050.7
1050.2
1049.8
1049.5
1049.1
1048.8
1048.4
1048.2
1047.9
1047.7
1047.6
1047.5
1047.4
1047.4
1047.4
1047.5
1047.6
1047.8
1048
1048.2
1048.5
1048.8
1049.2
1049.6
1050.1
1050.5
1051.1
1051.6
1052.2
1052.8
1053.5
1054.1
1054.9
1055.6
1056.4
1057.1
1058
1058.8
1059.7
1060.5
1061.5
1062.4
1063.3
1064.3
1065.3
1066.3
1067.3
1068.4
1069.4
1070.5
1071.6
1072.7
1073.8
1075
1076.1
1077.3
1078.4
1079.6
1080.8
1082
1083.3
1084.5
1085.7
1087
1088.2
1089.5
1090.7
1092
1093.3
1094.6
1095.9
1097.2
1098.5
1099.8
1101.1
1102.4
1103.7
1105.1
1106.4
1107.8
1109.1
1110.5
1111.9
1113.3
1114.7
1116.1
1117.6
1119.1
1120.6
1122.1
1123.7
1125.2
1126.8
1128.4
1130
1131.6
1133.2
1134.8
1136.4
1138
1139.6
1141.2
1142.8
1144.5
1146.1
1147.7
1149.4
1151
1152.7
1154.4
1156.1
1157.8
1159.5
1161.1
1162.9
1164.6
1166.3
1168
1169.7
1171.5
1173.2
1174.9
1176.7
1178.4
1180.1
1181.9
1183.6
1185.4
1187.1
1188.9
1190.6
1192.4
1194.1
1195.9
1197.7
1199.4
1201.2
1202.9
1204.7
1206.5
1208.2
1210
1211.7
1213.5
1215.3
1217
1218.8
1220.5
1222.3
1224
1225.8
1227.6
1229.3
1231.1
1232.8
1234.6
1236.3
1238.1
1239.8
1241.6
1243.3
1245.1
1246.8
1248.6
1250.3
1252.1
1253.8
1255.6
1257.3
1259.1
1260.8
1262.6
1264.3
1266
1267.8
1269.5
1271.3
1273
1274.7
1276.5
1278.2
1279.9
1281.7
1283.4
1285.1
1286.9
1288.6
1290.3
1292.1
1293.8
1295.5
1297.3
1299
1300.7
1302.4
1304.2
1305.9
1307.6
1309.3
1311.1
1312.8
1314.5
1316.2
1317.9
1319.7
1321.4
1323.1
1324.8
1326.6
1328.3
1330
1331.7
1333.5
1335.2
1336.9
1338.6
1340.4
1342.1
1343.8
1345.5
1347.2
1348.9
1350.5
1352.1
1353.7
1355.2
1356.7
1358.1
1359.4
1360.6
1361.7
1362.7
1363.6
1364.3
1364.9
1365.3
1365.5
1365.6
1056.3
1056.3
1056.2
1056.1
1055.9
1055.7
1055.4
1055.1
1054.7
1054.4
1054
1053.6
1053.2
1052.8
1052.4
1052
1051.6
1051.2
1050.9
1050.6
1050.3
1050.1
1049.9
1049.7
1049.6
1049.6
1049.6
1049.6
1049.6
1049.8
1049.9
1050.1
1050.4
1050.6
1051
1051.3
1051.7
1052.2
1052.6
1053.2
1053.7
1054.3
1054.9
1055.5
1056.2
1056.9
1057.6
1058.4
1059.2
1059.9
1060.8
1061.6
1062.5
1063.4
1064.3
1065.2
1066.2
1067.2
1068.2
1069.2
1070.2
1071.2
1072.3
1073.4
1074.5
1075.6
1076.7
1077.8
1079
1080.1
1081.3
1082.5
1083.7
1084.9
1086.1
1087.3
1088.5
1089.7
1091
1092.2
1093.5
1094.7
1096
1097.3
1098.5
1099.8
1101.1
1102.4
1103.7
1105
1106.4
1107.7
1109
1110.4
1111.7
1113.1
1114.5
1115.9
1117.4
1118.8
1120.3
1121.8
1123.4
1124.9
1126.5
1128
1129.6
1131.2
1132.8
1134.4
1135.9
1137.5
1139.1
1140.7
1142.3
1144
1145.6
1147.2
1148.9
1150.5
1152.2
1153.8
1155.5
1157.2
1158.8
1160.5
1162.2
1163.9
1165.6
1167.3
1169.1
1170.8
1172.5
1174.2
1175.9
1177.7
1179.4
1181.2
1182.9
1184.6
1186.4
1188.1
1189.9
1191.6
1193.4
1195.1
1196.9
1198.6
1200.4
1202.1
1203.9
1205.6
1207.4
1209.1
1210.9
1212.7
1214.4
1216.2
1217.9
1219.7
1221.4
1223.2
1224.9
1226.7
1228.4
1230.2
1231.9
1233.7
1235.4
1237.2
1238.9
1240.7
1242.4
1244.2
1245.9
1247.7
1249.4
1251.1
1252.9
1254.6
1256.4
1258.1
1259.9
1261.6
1263.3
1265.1
1266.8
1268.6
1270.3
1272
1273.8
1275.5
1277.2
1279
1280.7
1282.4
1284.1
1285.9
1287.6
1289.3
1291.1
1292.8
1294.5
1296.2
1298
1299.7
1301.4
1303.1
1304.9
1306.6
1308.3
1310
1311.7
1313.5
1315.2
1316.9
1318.6
1320.3
1322.1
1323.8
1325.5
1327.2
1328.9
1330.7
1332.4
1334.1
1335.8
1337.6
1339.3
1341
1342.7
1344.4
1346.1
1347.8
1349.5
1351.1
1352.7
1354.3
1355.9
1357.3
1358.7
1360
1361.2
1362.4
1363.3
1364.2
1364.9
1365.5
1365.9
1366.1
1366.2
1058.3
1058.3
1058.2
1058.1
1057.9
1057.7
1057.5
1057.1
1056.8
1056.5
1056.1
1055.7
1055.3
1054.9
1054.5
1054.1
1053.7
1053.4
1053
1052.7
1052.5
1052.2
1052.1
1051.9
1051.8
1051.7
1051.7
1051.7
1051.8
1051.9
1052.1
1052.3
1052.5
1052.8
1053.1
1053.5
1053.8
1054.3
1054.8
1055.3
1055.8
1056.4
1057
1057.6
1058.2
1058.9
1059.6
1060.4
1061.2
1061.9
1062.8
1063.6
1064.4
1065.3
1066.2
1067.1
1068.1
1069
1070
1071
1072
1073.1
1074.1
1075.2
1076.2
1077.3
1078.4
1079.5
1080.7
1081.8
1082.9
1084.1
1085.3
1086.5
1087.6
1088.8
1090
1091.3
1092.5
1093.7
1094.9
1096.2
1097.4
1098.7
1099.9
1101.2
1102.5
1103.8
1105
1106.4
1107.7
1109
1110.3
1111.7
1113
1114.4
1115.8
1117.2
1118.7
1120.1
1121.6
1123.1
1124.6
1126.2
1127.7
1129.3
1130.8
1132.4
1134
1135.6
1137.1
1138.7
1140.3
1141.9
1143.5
1145.1
1146.7
1148.4
1150
1151.6
1153.3
1154.9
1156.6
1158.3
1160
1161.6
1163.3
1165
1166.7
1168.4
1170.1
1171.8
1173.6
1175.3
1177
1178.7
1180.5
1182.2
1183.9
1185.7
1187.4
1189.1
1190.9
1192.6
1194.4
1196.1
1197.8
1199.6
1201.3
1203.1
1204.8
1206.6
1208.3
1210.1
1211.8
1213.6
1215.3
1217.1
1218.8
1220.6
1222.3
1224.1
1225.8
1227.6
1229.3
1231
1232.8
1234.5
1236.3
1238
1239.8
1241.5
1243.3
1245
1246.7
1248.5
1250.2
1252
1253.7
1255.4
1257.2
1258.9
1260.7
1262.4
1264.1
1265.9
1267.6
1269.3
1271.1
1272.8
1274.5
1276.3
1278
1279.7
1281.4
1283.2
1284.9
1286.6
1288.3
1290.1
1291.8
1293.5
1295.2
1297
1298.7
1300.4
1302.1
1303.8
1305.6
1307.3
1309
1310.7
1312.4
1314.2
1315.9
1317.6
1319.3
1321
1322.7
1324.5
1326.2
1327.9
1329.6
1331.3
1333
1334.8
1336.5
1338.2
1339.9
1341.7
1343.4
1345.1
1346.8
1348.5
1350.1
1351.8
1353.4
1355
1356.5
1357.9
1359.3
1360.7
1361.9
1363
1364
1364.8
1365.5
1366.1
1366.5
1366.7
1366.8
1060.4
1060.4
1060.3
1060.2
1060
1059.8
1059.5
1059.2
1058.9
1058.5
1058.2
1057.8
1057.4
1057
1056.6
1056.2
1055.8
1055.5
1055.2
1054.9
1054.6
1054.4
1054.2
1054
1053.9
1053.9
1053.9
1053.9
1053.9
1054.1
1054.2
1054.4
1054.6
1054.9
1055.2
1055.6
1056
1056.4
1056.8
1057.3
1057.9
1058.4
1059
1059.6
1060.3
1061
1061.7
1062.4
1063.2
1063.9
1064.7
1065.6
1066.4
1067.3
1068.1
1069.1
1070
1070.9
1071.9
1072.9
1073.9
1074.9
1075.9
1076.9
1078
1079.1
1080.2
1081.3
1082.4
1083.5
1084.6
1085.8
1086.9
1088.1
1089.2
1090.4
1091.6
1092.8
1094
1095.2
1096.4
1097.6
1098.9
1100.1
1101.3
1102.6
1103.8
1105.1
1106.4
1107.7
1109
1110.3
1111.6
1113
1114.3
1115.7
1117.1
1118.5
1119.9
1121.4
1122.9
1124.4
1125.9
1127.5
1129
1130.6
1132.1
1133.7
1135.2
1136.8
1138.3
1139.9
1141.5
1143.1
1144.7
1146.3
1147.9
1149.5
1151.2
1152.8
1154.4
1156.1
1157.7
1159.4
1161.1
1162.8
1164.4
1166.1
1167.8
1169.5
1171.2
1172.9
1174.6
1176.3
1178.1
1179.8
1181.5
1183.2
1185
1186.7
1188.4
1190.2
1191.9
1193.6
1195.4
1197.1
1198.8
1200.6
1202.3
1204.1
1205.8
1207.5
1209.3
1211
1212.8
1214.5
1216.3
1218
1219.7
1221.5
1223.2
1225
1226.7
1228.4
1230.2
1231.9
1233.7
1235.4
1237.1
1238.9
1240.6
1242.4
1244.1
1245.8
1247.6
1249.3
1251
1252.8
1254.5
1256.3
1258
1259.7
1261.5
1263.2
1264.9
1266.6
1268.4
1270.1
1271.8
1273.6
1275.3
1277
1278.7
1280.5
1282.2
1283.9
1285.6
1287.4
1289.1
1290.8
1292.5
1294.3
1296
1297.7
1299.4
1301.1
1302.8
1304.6
1306.3
1308
1309.7
1311.4
1313.1
1314.8
1316.6
1318.3
1320
1321.7
1323.4
1325.1
1326.8
1328.6
1330.3
1332
1333.7
1335.4
1337.2
1338.9
1340.6
1342.3
1344
1345.7
1347.4
1349.1
1350.8
1352.4
1354
1355.6
1357.1
1358.6
1360
1361.3
1362.5
1363.6
1364.6
1365.4
1366.1
1366.7
1367.1
1367.4
1367.4
1062.4
1062.4
1062.3
1062.2
1062
1061.8
1061.6
1061.3
1060.9
1060.6
1060.2
1059.8
1059.5
1059.1
1058.7
1058.3
1057.9
1057.6
1057.3
1057
1056.7
1056.5
1056.3
1056.2
1056.1
1056
1056
1056
1056.1
1056.2
1056.3
1056.5
1056.8
1057
1057.3
1057.7
1058.1
1058.5
1058.9
1059.4
1059.9
1060.5
1061.1
1061.7
1062.3
1063
1063.7
1064.4
1065.1
1065.9
1066.7
1067.5
1068.3
1069.2
1070.1
1071
1071.9
1072.8
1073.8
1074.7
1075.7
1076.7
1077.7
1078.7
1079.8
1080.8
1081.9
1083
1084.1
1085.2
1086.3
1087.4
1088.5
1089.7
1090.8
1092
1093.1
1094.3
1095.5
1096.7
1097.9
1099.1
1100.3
1101.5
1102.8
1104
1105.2
1106.5
1107.8
1109
1110.3
1111.6
1112.9
1114.3
1115.6
1117
1118.4
1119.8
1121.3
1122.7
1124.2
1125.7
1127.2
1128.8
1130.3
1131.8
1133.4
1134.9
1136.5
1138
1139.6
1141.1
1142.7
1144.3
1145.9
1147.5
1149.1
1150.7
1152.3
1154
1155.6
1157.2
1158.9
1160.6
1162.2
1163.9
1165.6
1167.2
1168.9
1170.6
1172.3
1174
1175.7
1177.4
1179.1
1180.8
1182.6
1184.3
1186
1187.7
1189.5
1191.2
1192.9
1194.6
1196.4
1198.1
1199.8
1201.6
1203.3
1205
1206.8
1208.5
1210.2
1212
1213.7
1215.5
1217.2
1218.9
1220.7
1222.4
1224.1
1225.9
1227.6
1229.3
1231.1
1232.8
1234.6
1236.3
1238
1239.8
1241.5
1243.2
1245
1246.7
1248.4
1250.2
1251.9
1253.6
1255.3
1257.1
1258.8
1260.5
1262.3
1264
1265.7
1267.4
1269.2
1270.9
1272.6
1274.3
1276.1
1277.8
1279.5
1281.2
1283
1284.7
1286.4
1288.1
1289.8
1291.6
1293.3
1295
1296.7
1298.4
1300.1
1301.9
1303.6
1305.3
1307
1308.7
1310.4
1312.1
1313.8
1315.6
1317.3
1319
1320.7
1322.4
1324.1
1325.8
1327.5
1329.2
1331
1332.7
1334.4
1336.1
1337.8
1339.5
1341.3
1343
1344.7
1346.4
1348.1
1349.7
1351.4
1353
1354.7
1356.2
1357.8
1359.2
1360.6
1361.9
1363.1
1364.2
1365.2
1366.1
1366.8
1367.3
1367.7
1368
1368.1
1064.5
1064.4
1064.4
1064.2
1064.1
1063.9
1063.6
1063.3
1063
1062.7
1062.3
1061.9
1061.6
1061.2
1060.8
1060.4
1060.1
1059.7
1059.4
1059.1
1058.9
1058.7
1058.5
1058.3
1058.2
1058.2
1058.1
1058.2
1058.2
1058.3
1058.5
1058.7
1058.9
1059.2
1059.5
1059.8
1060.2
1060.6
1061
1061.5
1062
1062.6
1063.1
1063.7
1064.4
1065
1065.7
1066.4
1067.1
1067.9
1068.7
1069.5
1070.3
1071.1
1072
1072.9
1073.8
1074.7
1075.6
1076.6
1077.5
1078.5
1079.5
1080.5
1081.5
1082.6
1083.6
1084.7
1085.8
1086.8
1087.9
1089
1090.2
1091.3
1092.4
1093.6
1094.7
1095.9
1097
1098.2
1099.4
1100.6
1101.8
1103
1104.2
1105.4
1106.6
1107.9
1109.1
1110.4
1111.7
1113
1114.3
1115.6
1117
1118.4
1119.7
1121.2
1122.6
1124.1
1125.6
1127.1
1128.6
1130.1
1131.6
1133.1
1134.6
1136.2
1137.7
1139.3
1140.8
1142.4
1143.9
1145.5
1147.1
1148.7
1150.3
1151.9
1153.5
1155.1
1156.8
1158.4
1160
1161.7
1163.4
1165
1166.7
1168.4
1170.1
1171.7
1173.4
1175.1
1176.8
1178.5
1180.2
1181.9
1183.6
1185.4
1187.1
1188.8
1190.5
1192.2
1193.9
1195.7
1197.4
1199.1
1200.8
1202.6
1204.3
1206
1207.8
1209.5
1211.2
1212.9
1214.7
1216.4
1218.1
1219.9
1221.6
1223.3
1225.1
1226.8
1228.5
1230.3
1232
1233.7
1235.5
1237.2
1238.9
1240.6
1242.4
1244.1
1245.8
1247.6
1249.3
1251
1252.7
1254.5
1256.2
1257.9
1259.6
1261.4
1263.1
1264.8
1266.5
1268.3
1270
1271.7
1273.4
1275.1
1276.9
1278.6
1280.3
1282
1283.7
1285.4
1287.2
1288.9
1290.6
1292.3
1294
1295.7
1297.5
1299.2
1300.9
1302.6
1304.3
1306
1307.7
1309.4
1311.1
1312.8
1314.6
1316.3
1318
1319.7
1321.4
1323.1
1324.8
1326.5
1328.2
1329.9
1331.6
1333.4
1335.1
1336.8
1338.5
1340.2
1341.9
1343.6
1345.3
1347
1348.7
1350.4
1352.1
1353.7
1355.3
1356.9
1358.4
1359.9
1361.2
1362.6
1363.8
1364.9
1365.8
1366.7
1367.4
1368
1368.4
1368.6
1368.7
1066.5
1066.5
1066.4
1066.3
1066.1
1065.9
1065.7
1065.4
1065.1
1064.7
1064.4
1064
1063.6
1063.3
1062.9
1062.5
1062.2
1061.8
1061.5
1061.3
1061
1060.8
1060.6
1060.5
1060.4
1060.3
1060.3
1060.3
1060.4
1060.5
1060.6
1060.8
1061
1061.3
1061.6
1061.9
1062.3
1062.7
1063.1
1063.6
1064.1
1064.6
1065.2
1065.8
1066.4
1067.1
1067.7
1068.4
1069.1
1069.9
1070.6
1071.4
1072.2
1073.1
1073.9
1074.8
1075.7
1076.6
1077.5
1078.4
1079.4
1080.3
1081.3
1082.3
1083.3
1084.3
1085.4
1086.4
1087.5
1088.5
1089.6
1090.7
1091.8
1092.9
1094
1095.1
1096.3
1097.4
1098.6
1099.7
1100.9
1102
1103.2
1104.4
1105.6
1106.8
1108
1109.3
1110.5
1111.8
1113
1114.3
1115.7
1117
1118.3
1119.7
1121.1
1122.5
1124
1125.4
1126.9
1128.4
1129.9
1131.4
1132.9
1134.4
1135.9
1137.5
1139
1140.5
1142.1
1143.6
1145.2
1146.7
1148.3
1149.9
1151.5
1153.1
1154.7
1156.3
1158
1159.6
1161.2
1162.9
1164.5
1166.2
1167.8
1169.5
1171.2
1172.9
1174.6
1176.2
1177.9
1179.6
1181.3
1183
1184.7
1186.4
1188.1
1189.8
1191.6
1193.3
1195
1196.7
1198.4
1200.1
1201.9
1203.6
1205.3
1207
1208.8
1210.5
1212.2
1213.9
1215.7
1217.4
1219.1
1220.8
1222.6
1224.3
1226
1227.7
1229.5
1231.2
1232.9
1234.6
1236.4
1238.1
1239.8
1241.5
1243.2
1245
1246.7
1248.4
1250.1
1251.9
1253.6
1255.3
1257
1258.7
1260.5
1262.2
1263.9
1265.6
1267.3
1269.1
1270.8
1272.5
1274.2
1275.9
1277.7
1279.4
1281.1
1282.8
1284.5
1286.2
1287.9
1289.6
1291.4
1293.1
1294.8
1296.5
1298.2
1299.9
1301.6
1303.3
1305
1306.7
1308.5
1310.2
1311.9
1313.6
1315.3
1317
1318.7
1320.4
1322.1
1323.8
1325.5
1327.2
1328.9
1330.6
1332.3
1334
1335.8
1337.5
1339.2
1340.9
1342.6
1344.3
1346
1347.7
1349.4
1351.1
1352.7
1354.4
1356
1357.5
1359
1360.5
1361.9
1363.2
1364.4
1365.5
1366.5
1367.3
1368
1368.6
1369
1369.2
1369.3
1068.5
1068.5
1068.4
1068.3
1068.2
1067.9
1067.7
1067.4
1067.1
1066.8
1066.4
1066.1
1065.7
1065.3
1065
1064.6
1064.3
1063.9
1063.7
1063.4
1063.1
1062.9
1062.7
1062.6
1062.5
1062.4
1062.4
1062.4
1062.5
1062.6
1062.7
1062.9
1063.1
1063.4
1063.7
1064
1064.4
1064.8
1065.2
1065.7
1066.2
1066.7
1067.3
1067.8
1068.4
1069.1
1069.7
1070.4
1071.1
1071.9
1072.6
1073.4
1074.2
1075
1075.8
1076.7
1077.6
1078.5
1079.4
1080.3
1081.2
1082.2
1083.1
1084.1
1085.1
1086.1
1087.1
1088.1
1089.2
1090.2
1091.3
1092.4
1093.4
1094.5
1095.6
1096.7
1097.8
1099
1100.1
1101.2
1102.4
1103.5
1104.7
1105.9
1107
1108.2
1109.5
1110.7
1111.9
1113.2
1114.4
1115.7
1117
1118.4
1119.7
1121.1
1122.5
1123.9
1125.4
1126.8
1128.3
1129.8
1131.3
1132.7
1134.2
1135.7
1137.2
1138.8
1140.3
1141.8
1143.3
1144.9
1146.4
1148
1149.6
1151.1
1152.7
1154.3
1155.9
1157.5
1159.2
1160.8
1162.4
1164.1
1165.7
1167.4
1169
1170.7
1172.3
1174
1175.7
1177.4
1179.1
1180.7
1182.4
1184.1
1185.8
1187.5
1189.2
1190.9
1192.6
1194.3
1196
1197.8
1199.5
1201.2
1202.9
1204.6
1206.3
1208
1209.8
1211.5
1213.2
1214.9
1216.6
1218.4
1220.1
1221.8
1223.5
1225.2
1226.9
1228.7
1230.4
1232.1
1233.8
1235.5
1237.3
1239
1240.7
1242.4
1244.1
1245.9
1247.6
1249.3
1251
1252.7
1254.4
1256.2
1257.9
1259.6
1261.3
1263
1264.7
1266.5
1268.2
1269.9
1271.6
1273.3
1275
1276.7
1278.5
1280.2
1281.9
1283.6
1285.3
1287
1288.7
1290.4
1292.1
1293.8
1295.5
1297.3
1299
1300.7
1302.4
1304.1
1305.8
1307.5
1309.2
1310.9
1312.6
1314.3
1316
1317.7
1319.4
1321.1
1322.8
1324.5
1326.2
1327.9
1329.6
1331.3
1333
1334.7
1336.5
1338.2
1339.9
1341.6
1343.3
1345
1346.7
1348.4
1350.1
1351.7
1353.4
1355
1356.6
1358.2
1359.7
1361.2
1362.5
1363.8
1365
1366.1
1367.1
1368
1368.7
1369.2
1369.6
1369.9
1370
1070.6
1070.5
1070.5
1070.4
1070.2
1070
1069.8
1069.5
1069.2
1068.9
1068.5
1068.2
1067.8
1067.4
1067.1
1066.7
1066.4
1066.1
1065.8
1065.5
1065.3
1065
1064.9
1064.7
1064.6
1064.6
1064.5
1064.6
1064.6
1064.7
1064.9
1065
1065.2
1065.5
1065.8
1066.1
1066.5
1066.9
1067.3
1067.8
1068.2
1068.8
1069.3
1069.9
1070.5
1071.1
1071.8
1072.4
1073.1
1073.8
1074.6
1075.4
1076.1
1076.9
1077.8
1078.6
1079.5
1080.3
1081.2
1082.1
1083
1084
1084.9
1085.9
1086.9
1087.9
1088.9
1089.9
1090.9
1091.9
1093
1094
1095.1
1096.2
1097.2
1098.3
1099.4
1100.5
1101.6
1102.7
1103.9
1105
1106.2
1107.3
1108.5
1109.7
1110.9
1112.1
1113.3
1114.6
1115.9
1117.2
1118.5
1119.8
1121.1
1122.5
1123.9
1125.4
1126.8
1128.2
1129.7
1131.2
1132.6
1134.1
1135.6
1137.1
1138.6
1140.1
1141.6
1143.1
1144.6
1146.2
1147.7
1149.3
1150.8
1152.4
1154
1155.6
1157.2
1158.8
1160.4
1162
1163.6
1165.3
1166.9
1168.5
1170.2
1171.9
1173.5
1175.2
1176.8
1178.5
1180.2
1181.9
1183.6
1185.3
1186.9
1188.6
1190.3
1192
1193.7
1195.4
1197.1
1198.8
1200.5
1202.2
1203.9
1205.7
1207.4
1209.1
1210.8
1212.5
1214.2
1215.9
1217.6
1219.3
1221
1222.8
1224.5
1226.2
1227.9
1229.6
1231.3
1233
1234.8
1236.5
1238.2
1239.9
1241.6
1243.3
1245
1246.8
1248.5
1250.2
1251.9
1253.6
1255.3
1257
1258.7
1260.5
1262.2
1263.9
1265.6
1267.3
1269
1270.7
1272.4
1274.1
1275.8
1277.6
1279.3
1281
1282.7
1284.4
1286.1
1287.8
1289.5
1291.2
1292.9
1294.6
1296.3
1298
1299.7
1301.4
1303.1
1304.8
1306.5
1308.2
1309.9
1311.6
1313.3
1315
1316.7
1318.4
1320.1
1321.8
1323.5
1325.2
1326.9
1328.6
1330.3
1332
1333.7
1335.4
1337.1
1338.9
1340.6
1342.3
1344
1345.7
1347.4
1349.1
1350.7
1352.4
1354.1
1355.7
1357.3
1358.9
1360.4
1361.8
1363.2
1364.5
1365.7
1366.8
1367.8
1368.6
1369.3
1369.9
1370.3
1370.5
1370.6
1072.6
1072.6
1072.5
1072.4
1072.2
1072
1071.8
1071.5
1071.2
1070.9
1070.6
1070.2
1069.9
1069.5
1069.2
1068.8
1068.5
1068.2
1067.9
1067.6
1067.4
1067.2
1067
1066.9
1066.8
1066.7
1066.7
1066.7
1066.7
1066.8
1067
1067.1
1067.4
1067.6
1067.9
1068.2
1068.6
1069
1069.4
1069.8
1070.3
1070.8
1071.4
1071.9
1072.5
1073.1
1073.8
1074.4
1075.1
1075.8
1076.6
1077.3
1078.1
1078.9
1079.7
1080.5
1081.4
1082.2
1083.1
1084
1084.9
1085.8
1086.8
1087.7
1088.7
1089.6
1090.6
1091.6
1092.6
1093.6
1094.7
1095.7
1096.7
1097.8
1098.8
1099.9
1101
1102.1
1103.2
1104.3
1105.4
1106.5
1107.7
1108.8
1110
1111.2
1112.4
1113.6
1114.8
1116
1117.3
1118.6
1119.9
1121.2
1122.6
1124
1125.4
1126.8
1128.2
1129.7
1131.1
1132.6
1134
1135.5
1136.9
1138.4
1139.9
1141.4
1142.9
1144.4
1145.9
1147.5
1149
1150.6
1152.1
1153.7
1155.2
1156.8
1158.4
1160
1161.6
1163.2
1164.9
1166.5
1168.1
1169.8
1171.4
1173
1174.7
1176.4
1178
1179.7
1181.4
1183
1184.7
1186.4
1188.1
1189.8
1191.4
1193.1
1194.8
1196.5
1198.2
1199.9
1201.6
1203.3
1205
1206.7
1208.4
1210.1
1211.8
1213.5
1215.2
1216.9
1218.6
1220.3
1222
1223.7
1225.5
1227.2
1228.9
1230.6
1232.3
1234
1235.7
1237.4
1239.1
1240.8
1242.5
1244.2
1245.9
1247.7
1249.4
1251.1
1252.8
1254.5
1256.2
1257.9
1259.6
1261.3
1263
1264.7
1266.4
1268.1
1269.8
1271.6
1273.3
1275
1276.7
1278.4
1280.1
1281.8
1283.5
1285.2
1286.9
1288.6
1290.3
1292
1293.7
1295.4
1297.1
1298.8
1300.5
1302.2
1303.9
1305.6
1307.3
1309
1310.7
1312.4
1314.1
1315.8
1317.5
1319.2
1320.9
1322.6
1324.3
1326
1327.7
1329.4
1331
1332.7
1334.5
1336.1
1337.9
1339.6
1341.3
1343
1344.7
1346.4
1348.1
1349.7
1351.4
1353.1
1354.7
1356.4
1358
1359.5
1361
1362.5
1363.9
1365.2
1366.4
1367.5
1368.4
1369.3
1370
1370.5
1370.9
1371.2
1371.3
1074.6
1074.6
1074.5
1074.4
1074.3
1074.1
1073.8
1073.6
1073.3
1073
1072.7
1072.3
1072
1071.6
1071.3
1070.9
1070.6
1070.3
1070
1069.7
1069.5
1069.3
1069.1
1069
1068.9
1068.8
1068.8
1068.8
1068.9
1069
1069.1
1069.3
1069.5
1069.7
1070
1070.3
1070.7
1071
1071.5
1071.9
1072.4
1072.9
1073.4
1074
1074.5
1075.2
1075.8
1076.4
1077.1
1077.8
1078.5
1079.3
1080
1080.8
1081.6
1082.4
1083.3
1084.1
1085
1085.9
1086.7
1087.7
1088.6
1089.5
1090.5
1091.4
1092.4
1093.4
1094.3
1095.3
1096.4
1097.4
1098.4
1099.4
1100.5
1101.5
1102.6
1103.7
1104.7
1105.8
1106.9
1108.1
1109.2
1110.3
1111.5
1112.7
1113.8
1115.1
1116.3
1117.5
1118.8
1120.1
1121.4
1122.7
1124.1
1125.5
1126.9
1128.3
1129.7
1131.1
1132.5
1134
1135.4
1136.9
1138.3
1139.8
1141.3
1142.8
1144.2
1145.8
1147.3
1148.8
1150.3
1151.9
1153.4
1155
1156.5
1158.1
1159.7
1161.3
1162.9
1164.5
1166.1
1167.7
1169.3
1171
1172.6
1174.3
1175.9
1177.5
1179.2
1180.9
1182.5
1184.2
1185.9
1187.5
1189.2
1190.9
1192.6
1194.2
1195.9
1197.6
1199.3
1201
1202.7
1204.4
1206.1
1207.8
1209.5
1211.1
1212.8
1214.5
1216.2
1217.9
1219.6
1221.3
1223
1224.7
1226.4
1228.1
1229.8
1231.6
1233.3
1234.9
1236.7
1238.4
1240.1
1241.8
1243.5
1245.2
1246.9
1248.6
1250.3
1252
1253.7
1255.4
1257.1
1258.8
1260.5
1262.2
1263.9
1265.6
1267.3
1269
1270.7
1272.4
1274.1
1275.8
1277.5
1279.2
1280.9
1282.6
1284.3
1286
1287.7
1289.4
1291.1
1292.8
1294.5
1296.2
1297.9
1299.6
1301.3
1303
1304.7
1306.4
1308.1
1309.8
1311.4
1313.1
1314.8
1316.5
1318.2
1319.9
1321.6
1323.3
1325
1326.7
1328.4
1330.1
1331.8
1333.5
1335.2
1336.9
1338.6
1340.3
1342
1343.7
1345.4
1347.1
1348.8
1350.4
1352.1
1353.8
1355.4
1357.1
1358.6
1360.2
1361.7
1363.2
1364.5
1365.8
1367
1368.1
1369.1
1369.9
1370.6
1371.2
1371.6
1371.8
1371.9
1076.7
1076.6
1076.6
1076.5
1076.3
1076.1
1075.9
1075.6
1075.4
1075
1074.7
1074.4
1074
1073.7
1073.3
1073
1072.7
1072.4
1072.1
1071.8
1071.6
1071.4
1071.2
1071.1
1071
1070.9
1070.9
1070.9
1071
1071.1
1071.2
1071.4
1071.6
1071.8
1072.1
1072.4
1072.8
1073.1
1073.5
1074
1074.4
1074.9
1075.5
1076
1076.6
1077.2
1077.8
1078.5
1079.1
1079.8
1080.5
1081.2
1082
1082.8
1083.6
1084.4
1085.2
1086
1086.9
1087.7
1088.6
1089.5
1090.4
1091.3
1092.2
1093.2
1094.1
1095.1
1096.1
1097.1
1098
1099
1100.1
1101.1
1102.1
1103.1
1104.2
1105.3
1106.3
1107.4
1108.5
1109.6
1110.7
1111.9
1113
1114.2
1115.4
1116.6
1117.8
1119
1120.3
1121.6
1122.9
1124.2
1125.6
1127
1128.4
1129.8
1131.2
1132.6
1134
1135.4
1136.8
1138.3
1139.7
1141.2
1142.6
1144.1
1145.6
1147.1
1148.6
1150.1
1151.7
1153.2
1154.7
1156.3
1157.8
1159.4
1161
1162.6
1164.2
1165.8
1167.4
1169
1170.6
1172.2
1173.8
1175.5
1177.1
1178.8
1180.4
1182.1
1183.7
1185.4
1187
1188.7
1190.4
1192
1193.7
1195.4
1197.1
1198.7
1200.4
1202.1
1203.8
1205.5
1207.1
1208.8
1210.5
1212.2
1213.9
1215.6
1217.3
1219
1220.7
1222.4
1224.1
1225.8
1227.4
1229.1
1230.8
1232.5
1234.2
1235.9
1237.6
1239.3
1241
1242.7
1244.4
1246.1
1247.8
1249.5
1251.2
1252.9
1254.6
1256.3
1258
1259.7
1261.4
1263.1
1264.8
1266.5
1268.2
1269.9
1271.6
1273.2
1274.9
1276.6
1278.3
1280
1281.7
1283.4
1285.1
1286.8
1288.5
1290.2
1291.9
1293.6
1295.3
1297
1298.7
1300.4
1302.1
1303.8
1305.4
1307.1
1308.8
1310.5
1312.2
1313.9
1315.6
1317.3
1319
1320.7
1322.4
1324
1325.7
1327.4
1329.1
1330.8
1332.5
1334.2
1335.9
1337.6
1339.3
1341
1342.7
1344.4
1346.1
1347.8
1349.5
1351.1
1352.8
1354.5
1356.1
1357.7
1359.3
1360.9
1362.4
1363.8
1365.2
1366.5
1367.7
1368.8
1369.8
1370.6
1371.3
1371.9
1372.3
1372.5
1372.6
1078.7
1078.7
1078.6
1078.5
1078.3
1078.2
1077.9
1077.7
1077.4
1077.1
1076.8
1076.5
1076.1
1075.8
1075.4
1075.1
1074.8
1074.5
1074.2
1073.9
1073.7
1073.5
1073.4
1073.2
1073.1
1073.1
1073
1073.1
1073.1
1073.2
1073.3
1073.5
1073.7
1073.9
1074.2
1074.5
1074.8
1075.2
1075.6
1076
1076.5
1077
1077.5
1078
1078.6
1079.2
1079.8
1080.5
1081.1
1081.8
1082.5
1083.2
1084
1084.7
1085.5
1086.3
1087.1
1087.9
1088.7
1089.6
1090.5
1091.3
1092.2
1093.1
1094
1095
1095.9
1096.9
1097.8
1098.8
1099.8
1100.7
1101.7
1102.7
1103.8
1104.8
1105.8
1106.9
1107.9
1109
1110.1
1111.2
1112.3
1113.4
1114.6
1115.7
1116.9
1118.1
1119.3
1120.6
1121.8
1123.1
1124.4
1125.8
1127.1
1128.5
1129.9
1131.3
1132.6
1134
1135.4
1136.8
1138.3
1139.7
1141.1
1142.6
1144
1145.5
1147
1148.5
1150
1151.5
1153
1154.5
1156.1
1157.6
1159.2
1160.7
1162.3
1163.9
1165.5
1167
1168.6
1170.2
1171.9
1173.5
1175.1
1176.7
1178.3
1180
1181.6
1183.3
1184.9
1186.6
1188.2
1189.9
1191.5
1193.2
1194.9
1196.5
1198.2
1199.9
1201.5
1203.2
1204.9
1206.6
1208.2
1209.9
1211.6
1213.3
1215
1216.7
1218.3
1220
1221.7
1223.4
1225.1
1226.8
1228.5
1230.1
1231.8
1233.5
1235.2
1236.9
1238.6
1240.3
1242
1243.7
1245.4
1247
1248.7
1250.4
1252.1
1253.8
1255.5
1257.2
1258.9
1260.6
1262.3
1264
1265.7
1267.3
1269
1270.7
1272.4
1274.1
1275.8
1277.5
1279.2
1280.9
1282.6
1284.3
1285.9
1287.6
1289.3
1291
1292.7
1294.4
1296.1
1297.8
1299.5
1301.2
1302.9
1304.5
1306.2
1307.9
1309.6
1311.3
1313
1314.7
1316.4
1318
1319.7
1321.4
1323.1
1324.8
1326.5
1328.2
1329.9
1331.5
1333.2
1334.9
1336.6
1338.3
1340
1341.7
1343.4
1345.1
1346.8
1348.5
1350.2
1351.8
1353.5
1355.2
1356.8
1358.4
1360
1361.6
1363.1
1364.5
1365.9
1367.2
1368.4
1369.5
1370.4
1371.3
1372
1372.5
1372.9
1373.2
1373.3
1080.7
1080.7
1080.6
1080.5
1080.4
1080.2
1080
1079.7
1079.5
1079.2
1078.8
1078.5
1078.2
1077.8
1077.5
1077.2
1076.9
1076.6
1076.3
1076.1
1075.8
1075.6
1075.5
1075.3
1075.2
1075.2
1075.2
1075.2
1075.2
1075.3
1075.4
1075.6
1075.8
1076
1076.3
1076.6
1076.9
1077.3
1077.7
1078.1
1078.6
1079.1
1079.6
1080.1
1080.7
1081.2
1081.8
1082.5
1083.1
1083.8
1084.5
1085.2
1085.9
1086.7
1087.4
1088.2
1089
1089.8
1090.6
1091.5
1092.3
1093.2
1094.1
1095
1095.9
1096.8
1097.7
1098.6
1099.6
1100.5
1101.5
1102.5
1103.4
1104.4
1105.4
1106.4
1107.5
1108.5
1109.5
1110.6
1111.7
1112.8
1113.9
1115
1116.1
1117.3
1118.5
1119.7
1120.9
1122.1
1123.4
1124.7
1126
1127.3
1128.7
1130
1131.4
1132.8
1134.1
1135.5
1136.9
1138.3
1139.7
1141.1
1142.6
1144
1145.5
1146.9
1148.4
1149.9
1151.4
1152.9
1154.4
1155.9
1157.4
1159
1160.5
1162.1
1163.6
1165.2
1166.8
1168.3
1169.9
1171.5
1173.1
1174.7
1176.4
1178
1179.6
1181.2
1182.8
1184.5
1186.1
1187.8
1189.4
1191.1
1192.7
1194.4
1196
1197.7
1199.3
1201
1202.7
1204.3
1206
1207.7
1209.3
1211
1212.7
1214.4
1216
1217.7
1219.4
1221.1
1222.8
1224.4
1226.1
1227.8
1229.5
1231.2
1232.8
1234.5
1236.2
1237.9
1239.6
1241.3
1242.9
1244.6
1246.3
1248
1249.7
1251.4
1253
1254.7
1256.4
1258.1
1259.8
1261.5
1263.2
1264.9
1266.5
1268.2
1269.9
1271.6
1273.3
1275
1276.7
1278.3
1280
1281.7
1283.4
1285.1
1286.8
1288.5
1290.2
1291.8
1293.5
1295.2
1296.9
1298.6
1300.3
1302
1303.6
1305.3
1307
1308.7
1310.4
1312.1
1313.8
1315.4
1317.1
1318.8
1320.5
1322.2
1323.9
1325.5
1327.2
1328.9
1330.6
1332.3
1334
1335.7
1337.4
1339
1340.7
1342.4
1344.1
1345.8
1347.5
1349.2
1350.9
1352.5
1354.2
1355.9
1357.5
1359.1
1360.7
1362.3
1363.8
1365.2
1366.6
1367.9
1369.1
1370.1
1371.1
1372
1372.7
1373.2
1373.6
1373.9
1373.9
1082.8
1082.7
1082.7
1082.6
1082.4
1082.2
1082
1081.8
1081.5
1081.2
1080.9
1080.6
1080.3
1079.9
1079.6
1079.3
1079
1078.7
1078.4
1078.2
1077.9
1077.8
1077.6
1077.5
1077.4
1077.3
1077.3
1077.3
1077.4
1077.4
1077.6
1077.7
1077.9
1078.1
1078.4
1078.7
1079
1079.4
1079.8
1080.2
1080.7
1081.1
1081.6
1082.1
1082.7
1083.3
1083.9
1084.5
1085.1
1085.8
1086.5
1087.2
1087.9
1088.6
1089.4
1090.1
1090.9
1091.7
1092.5
1093.4
1094.2
1095
1095.9
1096.8
1097.7
1098.6
1099.5
1100.4
1101.3
1102.3
1103.2
1104.2
1105.1
1106.1
1107.1
1108.1
1109.1
1110.1
1111.2
1112.2
1113.3
1114.4
1115.5
1116.6
1117.7
1118.9
1120.1
1121.3
1122.5
1123.7
1125
1126.3
1127.6
1128.9
1130.3
1131.6
1132.9
1134.3
1135.7
1137
1138.4
1139.8
1141.2
1142.6
1144
1145.5
1146.9
1148.4
1149.8
1151.3
1152.8
1154.3
1155.8
1157.3
1158.8
1160.3
1161.9
1163.4
1165
1166.5
1168.1
1169.7
1171.2
1172.8
1174.4
1176
1177.6
1179.2
1180.9
1182.5
1184.1
1185.7
1187.4
1189
1190.6
1192.3
1193.9
1195.6
1197.2
1198.9
1200.5
1202.2
1203.8
1205.5
1207.1
1208.8
1210.5
1212.1
1213.8
1215.5
1217.1
1218.8
1220.5
1222.1
1223.8
1225.5
1227.2
1228.8
1230.5
1232.2
1233.9
1235.5
1237.2
1238.9
1240.6
1242.2
1243.9
1245.6
1247.3
1249
1250.6
1252.3
1254
1255.7
1257.4
1259
1260.7
1262.4
1264.1
1265.8
1267.4
1269.1
1270.8
1272.5
1274.2
1275.8
1277.5
1279.2
1280.9
1282.6
1284.3
1285.9
1287.6
1289.3
1291
1292.7
1294.4
1296
1297.7
1299.4
1301.1
1302.8
1304.5
1306.1
1307.8
1309.5
1311.2
1312.9
1314.5
1316.2
1317.9
1319.6
1321.3
1322.9
1324.6
1326.3
1328
1329.7
1331.3
1333
1334.7
1336.4
1338.1
1339.8
1341.5
1343.1
1344.8
1346.5
1348.2
1349.9
1351.6
1353.3
1354.9
1356.6
1358.2
1359.8
1361.4
1363
1364.5
1365.9
1367.3
1368.6
1369.7
1370.8
1371.8
1372.6
1373.3
1373.9
1374.3
1374.5
1374.6
1084.8
1084.8
1084.7
1084.6
1084.5
1084.3
1084.1
1083.8
1083.6
1083.3
1083
1082.7
1082.3
1082
1081.7
1081.4
1081.1
1080.8
1080.5
1080.3
1080.1
1079.9
1079.7
1079.6
1079.5
1079.4
1079.4
1079.4
1079.5
1079.6
1079.7
1079.8
1080
1080.3
1080.5
1080.8
1081.1
1081.5
1081.9
1082.3
1082.7
1083.2
1083.7
1084.2
1084.7
1085.3
1085.9
1086.5
1087.1
1087.8
1088.5
1089.1
1089.9
1090.6
1091.3
1092.1
1092.8
1093.6
1094.4
1095.2
1096.1
1096.9
1097.8
1098.6
1099.5
1100.4
1101.3
1102.2
1103.1
1104
1104.9
1105.9
1106.8
1107.8
1108.8
1109.8
1110.8
1111.8
1112.8
1113.9
1114.9
1116
1117.1
1118.2
1119.4
1120.5
1121.7
1122.9
1124.1
1125.4
1126.7
1127.9
1129.2
1130.5
1131.8
1133.2
1134.5
1135.8
1137.2
1138.6
1139.9
1141.3
1142.7
1144.1
1145.5
1146.9
1148.4
1149.8
1151.3
1152.7
1154.2
1155.7
1157.2
1158.7
1160.2
1161.7
1163.2
1164.8
1166.3
1167.9
1169.4
1171
1172.6
1174.2
1175.7
1177.3
1178.9
1180.5
1182.1
1183.7
1185.4
1187
1188.6
1190.2
1191.9
1193.5
1195.1
1196.8
1198.4
1200
1201.7
1203.3
1205
1206.6
1208.3
1209.9
1211.6
1213.3
1214.9
1216.6
1218.2
1219.9
1221.6
1223.2
1224.9
1226.6
1228.2
1229.9
1231.6
1233.2
1234.9
1236.6
1238.2
1239.9
1241.6
1243.2
1244.9
1246.6
1248.3
1249.9
1251.6
1253.3
1254.9
1256.6
1258.3
1260
1261.6
1263.3
1265
1266.7
1268.3
1270
1271.7
1273.4
1275
1276.7
1278.4
1280.1
1281.8
1283.4
1285.1
1286.8
1288.5
1290.1
1291.8
1293.5
1295.2
1296.9
1298.5
1300.2
1301.9
1303.6
1305.3
1306.9
1308.6
1310.3
1312
1313.6
1315.3
1317
1318.7
1320.4
1322
1323.7
1325.4
1327.1
1328.7
1330.4
1332.1
1333.8
1335.5
1337.1
1338.8
1340.5
1342.2
1343.9
1345.6
1347.3
1348.9
1350.6
1352.3
1354
1355.6
1357.3
1358.9
1360.5
1362.1
1363.7
1365.2
1366.6
1368
1369.2
1370.4
1371.5
1372.5
1373.3
1374
1374.6
1375
1375.2
1375.3
1086.8
1086.8
1086.8
1086.7
1086.5
1086.3
1086.1
1085.9
1085.6
1085.4
1085.1
1084.7
1084.4
1084.1
1083.8
1083.5
1083.2
1082.9
1082.6
1082.4
1082.2
1082
1081.8
1081.7
1081.6
1081.6
1081.5
1081.6
1081.6
1081.7
1081.8
1082
1082.1
1082.4
1082.6
1082.9
1083.2
1083.6
1084
1084.4
1084.8
1085.3
1085.7
1086.3
1086.8
1087.4
1087.9
1088.5
1089.2
1089.8
1090.5
1091.1
1091.8
1092.5
1093.3
1094
1094.8
1095.6
1096.3
1097.1
1098
1098.8
1099.6
1100.5
1101.3
1102.2
1103.1
1104
1104.9
1105.8
1106.7
1107.6
1108.6
1109.5
1110.5
1111.5
1112.5
1113.5
1114.5
1115.5
1116.6
1117.7
1118.8
1119.9
1121
1122.2
1123.4
1124.6
1125.8
1127
1128.3
1129.6
1130.9
1132.2
1133.5
1134.8
1136.1
1137.4
1138.8
1140.1
1141.5
1142.8
1144.2
1145.6
1147
1148.4
1149.9
1151.3
1152.7
1154.2
1155.7
1157.1
1158.6
1160.1
1161.6
1163.1
1164.7
1166.2
1167.7
1169.3
1170.8
1172.4
1173.9
1175.5
1177.1
1178.7
1180.2
1181.8
1183.4
1185
1186.6
1188.3
1189.9
1191.5
1193.1
1194.7
1196.4
1198
1199.6
1201.2
1202.9
1204.5
1206.2
1207.8
1209.5
1211.1
1212.7
1214.4
1216
1217.7
1219.4
1221
1222.7
1224.3
1226
1227.6
1229.3
1230.9
1232.6
1234.3
1235.9
1237.6
1239.3
1240.9
1242.6
1244.2
1245.9
1247.6
1249.2
1250.9
1252.6
1254.2
1255.9
1257.6
1259.2
1260.9
1262.6
1264.2
1265.9
1267.6
1269.2
1270.9
1272.6
1274.3
1275.9
1277.6
1279.3
1280.9
1282.6
1284.3
1286
1287.6
1289.3
1291
1292.7
1294.3
1296
1297.7
1299.4
1301
1302.7
1304.4
1306.1
1307.7
1309.4
1311.1
1312.8
1314.4
1316.1
1317.8
1319.5
1321.1
1322.8
1324.5
1326.2
1327.8
1329.5
1331.2
1332.9
1334.5
1336.2
1337.9
1339.6
1341.3
1342.9
1344.6
1346.3
1348
1349.7
1351.3
1353
1354.7
1356.4
1358
1359.6
1361.2
1362.8
1364.4
1365.9
1367.3
1368.7
1369.9
1371.1
1372.2
1373.2
1374
1374.7
1375.3
1375.7
1375.9
1376
1088.9
1088.9
1088.8
1088.7
1088.6
1088.4
1088.2
1088
1087.7
1087.4
1087.1
1086.8
1086.5
1086.2
1085.9
1085.6
1085.3
1085
1084.7
1084.5
1084.3
1084.1
1084
1083.8
1083.7
1083.7
1083.7
1083.7
1083.7
1083.8
1083.9
1084.1
1084.3
1084.5
1084.7
1085
1085.3
1085.7
1086
1086.5
1086.9
1087.3
1087.8
1088.3
1088.8
1089.4
1090
1090.6
1091.2
1091.8
1092.5
1093.1
1093.8
1094.5
1095.2
1096
1096.7
1097.5
1098.3
1099.1
1099.9
1100.7
1101.5
1102.3
1103.2
1104
1104.9
1105.8
1106.7
1107.6
1108.5
1109.4
1110.3
1111.3
1112.2
1113.2
1114.2
1115.2
1116.2
1117.2
1118.3
1119.4
1120.5
1121.6
1122.7
1123.9
1125.1
1126.3
1127.5
1128.7
1130
1131.2
1132.5
1133.8
1135.1
1136.4
1137.7
1139
1140.3
1141.7
1143
1144.4
1145.8
1147.1
1148.5
1149.9
1151.4
1152.8
1154.2
1155.7
1157.1
1158.6
1160.1
1161.6
1163.1
1164.6
1166.1
1167.6
1169.1
1170.7
1172.2
1173.7
1175.3
1176.9
1178.4
1180
1181.6
1183.2
1184.7
1186.3
1187.9
1189.5
1191.1
1192.7
1194.4
1196
1197.6
1199.2
1200.8
1202.5
1204.1
1205.7
1207.4
1209
1210.6
1212.3
1213.9
1215.5
1217.2
1218.8
1220.5
1222.1
1223.8
1225.4
1227.1
1228.7
1230.4
1232
1233.7
1235.3
1237
1238.6
1240.3
1241.9
1243.6
1245.3
1246.9
1248.6
1250.2
1251.9
1253.5
1255.2
1256.9
1258.5
1260.2
1261.8
1263.5
1265.2
1266.8
1268.5
1270.2
1271.8
1273.5
1275.2
1276.8
1278.5
1280.2
1281.8
1283.5
1285.2
1286.8
1288.5
1290.2
1291.8
1293.5
1295.2
1296.8
1298.5
1300.2
1301.9
1303.5
1305.2
1306.9
1308.5
1310.2
1311.9
1313.6
1315.2
1316.9
1318.6
1320.2
1321.9
1323.6
1325.3
1326.9
1328.6
1330.3
1331.9
1333.6
1335.3
1337
1338.6
1340.3
1342
1343.7
1345.4
1347
1348.7
1350.4
1352.1
1353.7
1355.4
1357.1
1358.7
1360.3
1362
1363.5
1365.1
1366.6
1368
1369.4
1370.6
1371.8
1372.9
1373.9
1374.7
1375.4
1375.9
1376.3
1376.6
1376.7
1090.9
1090.9
1090.8
1090.7
1090.6
1090.4
1090.2
1090
1089.8
1089.5
1089.2
1088.9
1088.6
1088.3
1088
1087.7
1087.4
1087.1
1086.9
1086.6
1086.4
1086.2
1086.1
1086
1085.9
1085.8
1085.8
1085.8
1085.8
1085.9
1086
1086.2
1086.4
1086.6
1086.8
1087.1
1087.4
1087.8
1088.1
1088.5
1089
1089.4
1089.9
1090.4
1090.9
1091.4
1092
1092.6
1093.2
1093.8
1094.5
1095.1
1095.8
1096.5
1097.2
1097.9
1098.7
1099.4
1100.2
1101
1101.8
1102.6
1103.4
1104.2
1105
1105.9
1106.7
1107.6
1108.5
1109.4
1110.3
1111.2
1112.1
1113
1114
1114.9
1115.9
1116.9
1117.9
1119
1120
1121.1
1122.2
1123.3
1124.4
1125.6
1126.8
1128
1129.2
1130.4
1131.7
1132.9
1134.2
1135.5
1136.7
1138
1139.3
1140.6
1141.9
1143.3
1144.6
1146
1147.3
1148.7
1150.1
1151.5
1152.9
1154.3
1155.7
1157.2
1158.6
1160.1
1161.5
1163
1164.5
1166
1167.5
1169
1170.5
1172.1
1173.6
1175.1
1176.7
1178.2
1179.8
1181.4
1182.9
1184.5
1186.1
1187.7
1189.2
1190.8
1192.4
1194
1195.6
1197.2
1198.8
1200.5
1202.1
1203.7
1205.3
1206.9
1208.6
1210.2
1211.8
1213.4
1215.1
1216.7
1218.3
1220
1221.6
1223.2
1224.9
1226.5
1228.2
1229.8
1231.5
1233.1
1234.7
1236.4
1238
1239.7
1241.3
1243
1244.6
1246.3
1247.9
1249.6
1251.2
1252.9
1254.5
1256.2
1257.8
1259.5
1261.1
1262.8
1264.4
1266.1
1267.8
1269.4
1271.1
1272.7
1274.4
1276
1277.7
1279.4
1281
1282.7
1284.4
1286
1287.7
1289.4
1291
1292.7
1294.4
1296
1297.7
1299.4
1301
1302.7
1304.4
1306
1307.7
1309.4
1311
1312.7
1314.4
1316
1317.7
1319.4
1321
1322.7
1324.4
1326
1327.7
1329.4
1331
1332.7
1334.4
1336
1337.7
1339.4
1341.1
1342.7
1344.4
1346.1
1347.8
1349.4
1351.1
1352.8
1354.5
1356.1
1357.8
1359.4
1361.1
1362.7
1364.2
1365.8
1367.3
1368.7
1370
1371.3
1372.5
1373.6
1374.6
1375.4
1376.1
1376.6
1377
1377.3
1377.3
1093
1092.9
1092.9
1092.8
1092.7
1092.5
1092.3
1092.1
1091.8
1091.6
1091.3
1091
1090.7
1090.4
1090.1
1089.8
1089.5
1089.2
1089
1088.7
1088.5
1088.3
1088.2
1088.1
1088
1087.9
1087.9
1087.9
1088
1088
1088.2
1088.3
1088.5
1088.7
1089
1089.2
1089.5
1089.9
1090.2
1090.6
1091
1091.5
1091.9
1092.4
1093
1093.5
1094
1094.6
1095.2
1095.8
1096.5
1097.1
1097.8
1098.5
1099.2
1099.9
1100.6
1101.4
1102.1
1102.9
1103.7
1104.5
1105.3
1106.1
1106.9
1107.7
1108.6
1109.4
1110.3
1111.2
1112.1
1113
1113.9
1114.8
1115.8
1116.7
1117.7
1118.7
1119.7
1120.7
1121.8
1122.8
1123.9
1125.1
1126.2
1127.4
1128.5
1129.7
1130.9
1132.2
1133.4
1134.6
1135.9
1137.1
1138.4
1139.7
1140.9
1142.2
1143.6
1144.9
1146.2
1147.5
1148.9
1150.3
1151.6
1153
1154.4
1155.8
1157.3
1158.7
1160.1
1161.6
1163
1164.5
1166
1167.5
1169
1170.5
1172
1173.5
1175
1176.5
1178.1
1179.6
1181.2
1182.7
1184.3
1185.8
1187.4
1189
1190.6
1192.1
1193.7
1195.3
1196.9
1198.5
1200.1
1201.7
1203.3
1204.9
1206.5
1208.1
1209.8
1211.4
1213
1214.6
1216.2
1217.9
1219.5
1221.1
1222.7
1224.4
1226
1227.6
1229.3
1230.9
1232.5
1234.2
1235.8
1237.5
1239.1
1240.7
1242.4
1244
1245.6
1247.3
1248.9
1250.6
1252.2
1253.9
1255.5
1257.1
1258.8
1260.4
1262.1
1263.7
1265.4
1267
1268.7
1270.3
1272
1273.6
1275.3
1276.9
1278.6
1280.3
1281.9
1283.6
1285.2
1286.9
1288.6
1290.2
1291.9
1293.5
1295.2
1296.9
1298.5
1300.2
1301.8
1303.5
1305.2
1306.8
1308.5
1310.2
1311.8
1313.5
1315.2
1316.8
1318.5
1320.1
1321.8
1323.5
1325.1
1326.8
1328.5
1330.1
1331.8
1333.5
1335.1
1336.8
1338.5
1340.1
1341.8
1343.5
1345.2
1346.8
1348.5
1350.2
1351.9
1353.5
1355.2
1356.9
1358.5
1360.1
1361.8
1363.4
1364.9
1366.5
1368
1369.4
1370.7
1372
1373.2
1374.3
1375.2
1376.1
1376.8
1377.3
1377.7
1378
1378
1095
1095
1094.9
1094.8
1094.7
1094.5
1094.3
1094.1
1093.9
1093.6
1093.3
1093
1092.7
1092.4
1092.1
1091.9
1091.6
1091.3
1091.1
1090.8
1090.6
1090.5
1090.3
1090.2
1090.1
1090.1
1090
1090
1090.1
1090.2
1090.3
1090.4
1090.6
1090.8
1091.1
1091.3
1091.6
1092
1092.3
1092.7
1093.1
1093.6
1094
1094.5
1095
1095.5
1096.1
1096.7
1097.3
1097.9
1098.5
1099.1
1099.8
1100.5
1101.2
1101.9
1102.6
1103.3
1104.1
1104.8
1105.6
1106.4
1107.2
1108
1108.8
1109.6
1110.4
1111.3
1112.1
1113
1113.9
1114.8
1115.7
1116.6
1117.5
1118.5
1119.5
1120.5
1121.5
1122.5
1123.5
1124.6
1125.7
1126.8
1128
1129.1
1130.3
1131.5
1132.7
1133.9
1135.1
1136.3
1137.6
1138.8
1140.1
1141.3
1142.6
1143.9
1145.2
1146.5
1147.8
1149.1
1150.5
1151.8
1153.2
1154.6
1156
1157.4
1158.8
1160.2
1161.6
1163.1
1164.5
1166
1167.5
1168.9
1170.4
1171.9
1173.4
1174.9
1176.4
1177.9
1179.5
1181
1182.6
1184.1
1185.6
1187.2
1188.8
1190.3
1191.9
1193.5
1195
1196.6
1198.2
1199.8
1201.4
1203
1204.6
1206.2
1207.8
1209.4
1211
1212.6
1214.2
1215.8
1217.4
1219
1220.7
1222.3
1223.9
1225.5
1227.1
1228.8
1230.4
1232
1233.6
1235.3
1236.9
1238.5
1240.1
1241.8
1243.4
1245
1246.7
1248.3
1249.9
1251.6
1253.2
1254.8
1256.5
1258.1
1259.8
1261.4
1263
1264.7
1266.3
1268
1269.6
1271.3
1272.9
1274.5
1276.2
1277.8
1279.5
1281.1
1282.8
1284.5
1286.1
1287.8
1289.4
1291.1
1292.7
1294.4
1296
1297.7
1299.4
1301
1302.7
1304.3
1306
1307.7
1309.3
1311
1312.6
1314.3
1315.9
1317.6
1319.3
1320.9
1322.6
1324.3
1325.9
1327.6
1329.2
1330.9
1332.6
1334.2
1335.9
1337.6
1339.2
1340.9
1342.6
1344.2
1345.9
1347.6
1349.2
1350.9
1352.6
1354.2
1355.9
1357.6
1359.2
1360.9
1362.5
1364.1
1365.6
1367.2
1368.7
1370.1
1371.4
1372.7
1373.9
1375
1375.9
1376.8
1377.5
1378
1378.4
1378.6
1378.7
1097
1097
1096.9
1096.9
1096.7
1096.6
1096.4
1096.2
1095.9
1095.7
1095.4
1095.1
1094.8
1094.5
1094.2
1093.9
1093.7
1093.4
1093.2
1092.9
1092.7
1092.6
1092.4
1092.3
1092.2
1092.2
1092.1
1092.2
1092.2
1092.3
1092.4
1092.5
1092.7
1092.9
1093.2
1093.4
1093.7
1094
1094.4
1094.8
1095.2
1095.6
1096.1
1096.6
1097.1
1097.6
1098.1
1098.7
1099.3
1099.9
1100.5
1101.1
1101.8
1102.4
1103.1
1103.8
1104.5
1105.3
1106
1106.7
1107.5
1108.3
1109.1
1109.9
1110.7
1111.5
1112.3
1113.1
1114
1114.8
1115.7
1116.6
1117.5
1118.4
1119.3
1120.3
1121.3
1122.2
1123.3
1124.3
1125.3
1126.4
1127.5
1128.6
1129.8
1130.9
1132.1
1133.3
1134.4
1135.6
1136.8
1138
1139.3
1140.5
1141.7
1143
1144.3
1145.5
1146.8
1148.1
1149.4
1150.8
1152.1
1153.4
1154.8
1156.2
1157.6
1158.9
1160.3
1161.8
1163.2
1164.6
1166
1167.5
1168.9
1170.4
1171.9
1173.4
1174.9
1176.4
1177.9
1179.4
1180.9
1182.4
1183.9
1185.5
1187
1188.6
1190.1
1191.7
1193.2
1194.8
1196.3
1197.9
1199.5
1201.1
1202.6
1204.2
1205.8
1207.4
1209
1210.6
1212.2
1213.8
1215.4
1217
1218.6
1220.2
1221.8
1223.4
1225
1226.6
1228.3
1229.9
1231.5
1233.1
1234.7
1236.3
1238
1239.6
1241.2
1242.8
1244.4
1246.1
1247.7
1249.3
1250.9
1252.6
1254.2
1255.8
1257.5
1259.1
1260.7
1262.4
1264
1265.6
1267.3
1268.9
1270.5
1272.2
1273.8
1275.5
1277.1
1278.7
1280.4
1282
1283.7
1285.3
1287
1288.6
1290.3
1291.9
1293.6
1295.2
1296.9
1298.5
1300.2
1301.8
1303.5
1305.1
1306.8
1308.5
1310.1
1311.8
1313.4
1315.1
1316.7
1318.4
1320.1
1321.7
1323.4
1325
1326.7
1328.3
1330
1331.7
1333.3
1335
1336.6
1338.3
1340
1341.6
1343.3
1345
1346.6
1348.3
1350
1351.6
1353.3
1355
1356.6
1358.3
1359.9
1361.6
1363.2
1364.8
1366.3
1367.9
1369.4
1370.8
1372.1
1373.4
1374.6
1375.7
1376.6
1377.4
1378.1
1378.7
1379.1
1379.3
1379.4
1099
1099
1099
1098.9
1098.7
1098.6
1098.4
1098.2
1098
1097.7
1097.4
1097.1
1096.9
1096.6
1096.3
1096
[truncated: 28,906 more chars]
