# Supplementary material for: Investigating a Novel Activation-Repolarisation Time Metric to Predict Localised Vulnerability to Reentry Using Computational Modelling
Source: PLoS One. 2016 Mar 2;11(3):e0149342. doi: 10.1371/journal.pone.0149342 (PMC4775046; doi:10.1371/journal.pone.0149342)
Supplement: S1 Data — Specifically, this relates primarily to the data presented in Figs 3, 4 & 5. Data provided constitute AT, RT and RVI datasets, along with corresponding finite element mesh files required for visualisation and analysis. (ZIP) [file pone.0149342.s001.zip › Data/Figure3/Fig3_BDB_RVI.dat]

206.32
206.32
206.17
205.97
205.67
205.37
204.99
204.56
204.09
203.59
203.06
202.52
202.03
201.87
201.61
201.43
201.25
201.08
200.93
200.83
200.67
200.51
200.35
200.19
200.04
199.89
199.74
199.59
199.45
199.3
199.16
199.02
198.89
198.76
198.64
198.51
198.4
198.3
198.2
198.1
198.01
197.93
197.82
197.79
197.72
197.66
197.61
197.6
197.59
197.57
197.61
197.89
198.04
198.61
198.52
198.54
198.34
198.08
197.79
197.51
197.22
196.93
196.65
196.38
196.11
195.85
195.6
195.35
195.11
194.88
194.66
194.44
194.23
194.03
193.84
193.66
193.49
193.32
193.16
193.01
192.87
192.73
192.6
192.47
192.35
192.24
192.09
191.99
191.94
191.8
191.76
191.62
191.6
191.52
191.45
191.39
191.33
191.27
191.22
191.16
191.12
191.07
191.03
190.99
190.95
190.92
190.89
190.86
190.83
190.8
190.78
190.77
190.75
190.73
190.72
190.71
190.7
190.69
190.68
190.68
190.67
190.67
190.67
190.67
190.68
190.69
190.7
190.72
190.73
190.75
190.76
190.78
190.8
190.82
190.85
190.87
190.89
190.91
190.94
190.96
190.98
191.01
191.04
191.06
191.09
191.13
191.16
191.19
191.22
191.25
191.29
191.32
191.36
191.4
191.43
191.47
191.51
191.55
191.59
191.64
191.68
191.73
191.78
191.82
191.87
191.91
191.95
191.99
192.03
192.07
192.12
192.16
192.21
192.25
192.29
192.33
192.38
192.42
192.47
192.51
192.56
192.62
192.66
192.71
192.75
192.79
192.83
192.88
192.93
192.98
193.02
193.07
193.11
193.16
193.2
193.25
193.3
193.35
193.4
193.45
193.5
193.54
193.59
193.64
193.68
193.73
193.78
193.83
193.88
193.93
193.98
194.03
194.08
194.13
194.18
194.23
194.29
194.34
194.39
194.44
194.5
194.56
194.62
194.68
194.75
194.82
194.9
194.97
195.04
195.13
195.22
195.32
195.41
195.51
195.62
195.73
195.84
195.96
196.22
196.98
197.73
198.45
199.13
199.75
200.31
200.77
201.11
201.35
201.52
201.61
201.6
206.23
206.26
206.28
206.21
205.99
205.71
205.31
204.91
204.45
203.95
203.43
202.92
202.52
202.31
202.12
201.92
201.74
201.61
201.45
201.29
201.13
200.99
200.84
200.69
200.52
200.39
200.24
200.11
199.95
199.79
199.69
199.55
199.41
199.29
199.17
199.08
198.95
198.85
198.79
198.68
198.64
198.56
198.52
198.52
198.48
198.51
198.49
198.46
198.52
198.52
198.52
198.36
198.22
198.36
198.18
198
197.87
197.76
197.65
197.46
197.25
197.06
196.85
196.62
196.39
196.16
195.92
195.69
195.47
195.24
195.03
194.81
194.62
194.42
194.22
194.05
193.88
193.72
193.56
193.42
193.27
193.14
193
192.88
192.76
192.65
192.55
192.45
192.35
192.24
192.16
192.09
191.99
191.91
191.87
191.76
191.75
191.66
191.58
191.53
191.52
191.48
191.43
191.39
191.36
191.32
191.29
191.26
191.23
191.2
191.18
191.16
191.11
191.13
191.08
191.07
191.02
191.04
191.04
191.03
191.02
191.05
191.06
191.06
191.07
191.08
191.08
191.09
191.11
191.12
191.14
191.16
191.18
191.2
191.22
191.24
191.26
191.28
191.31
191.33
191.33
191.35
191.38
191.41
191.48
191.51
191.54
191.54
191.6
191.6
191.63
191.7
191.69
191.73
191.76
191.8
191.87
191.9
191.94
191.98
192.02
192.06
192.11
192.15
192.19
192.24
192.28
192.32
192.36
192.37
192.45
192.49
192.5
192.58
192.62
192.67
192.71
192.75
192.79
192.83
192.84
192.93
192.94
193.03
193.07
193.06
193.15
193.15
193.19
193.24
193.29
193.29
193.33
193.42
193.51
193.55
193.6
193.61
193.65
193.66
193.79
193.84
193.88
193.93
193.98
194.03
194.08
194.12
194.17
194.22
194.27
194.32
194.37
194.41
194.46
194.52
194.57
194.62
194.67
194.73
194.78
194.85
194.9
194.96
195.03
195.1
195.18
195.25
195.33
195.42
195.51
195.6
195.7
195.8
195.9
196.01
196.12
196.25
196.45
197.21
197.96
198.67
199.35
199.97
200.52
200.97
201.32
201.55
201.68
201.62
201.45
206.09
206.14
206.15
206.19
206.1
205.94
205.66
205.27
204.84
204.35
203.87
203.34
202.98
202.78
202.58
202.41
202.27
202.13
201.97
201.8
201.68
201.55
201.39
201.24
201.09
200.95
200.83
200.67
200.54
200.41
200.29
200.15
200.07
199.96
199.85
199.78
199.7
199.59
199.54
199.45
199.38
199.35
199.29
199.18
199.08
198.96
198.91
198.79
198.68
198.6
198.49
198.32
198.17
198.17
198.03
197.85
197.69
197.57
197.42
197.26
197.1
196.94
196.76
196.6
196.42
196.24
196.05
195.88
195.69
195.5
195.31
195.11
194.94
194.76
194.57
194.41
194.25
194.09
193.94
193.79
193.67
193.54
193.41
193.29
193.17
193.06
192.97
192.87
192.77
192.66
192.58
192.52
192.43
192.37
192.28
192.2
192.17
192.1
192.06
192.01
191.96
191.92
191.84
191.79
191.74
191.75
191.7
191.65
191.64
191.61
191.59
191.57
191.55
191.53
191.5
191.52
191.5
191.48
191.47
191.46
191.48
191.46
191.48
191.47
191.48
191.45
191.48
191.47
191.52
191.54
191.54
191.55
191.58
191.58
191.62
191.64
191.67
191.69
191.71
191.74
191.76
191.79
191.79
191.79
191.87
191.88
191.93
191.96
191.99
192.02
192.06
192.09
192.12
192.16
192.19
192.23
192.23
192.29
192.33
192.37
192.41
192.42
192.49
192.53
192.54
192.58
192.62
192.69
192.68
192.74
192.81
192.83
192.87
192.89
192.96
193.02
193.04
193.1
193.15
193.19
193.23
193.28
193.27
193.37
193.36
193.4
193.49
193.51
193.58
193.62
193.64
193.69
193.71
193.78
193.79
193.87
193.89
193.93
194.01
193.99
194.07
194.17
194.18
194.2
194.27
194.32
194.4
194.44
194.48
194.53
194.58
194.63
194.68
194.73
194.77
194.8
194.85
194.93
194.98
195.04
195.09
195.16
195.22
195.28
195.34
195.42
195.49
195.56
195.64
195.73
195.82
195.91
196
196.11
196.21
196.32
196.43
196.56
196.74
197.5
198.24
198.96
199.63
200.24
200.77
201.21
201.53
201.72
201.69
201.47
201.26
205.84
205.89
205.9
205.95
205.92
205.8
205.65
205.36
205.01
204.59
204.11
203.63
203.28
203.09
202.94
202.79
202.63
202.5
202.37
202.21
202.08
201.96
201.79
201.66
201.54
201.4
201.27
201.17
201.01
200.91
200.76
200.64
200.55
200.37
200.29
200.17
200.02
199.9
199.79
199.62
199.53
199.39
199.28
199.15
199
198.89
198.77
198.64
198.5
198.38
198.26
198.1
197.94
197.86
197.74
197.57
197.41
197.28
197.13
196.97
196.82
196.67
196.51
196.35
196.2
196.04
195.89
195.73
195.57
195.42
195.27
195.11
194.96
194.81
194.67
194.51
194.38
194.24
194.1
193.97
193.85
193.73
193.62
193.51
193.38
193.29
193.2
193.09
193.01
192.92
192.86
192.75
192.7
192.62
192.54
192.51
192.42
192.39
192.33
192.26
192.23
192.18
192.15
192.12
192.09
192.04
191.99
191.97
191.93
191.9
191.86
191.85
191.84
191.79
191.79
191.81
191.81
191.79
191.78
191.76
191.79
191.78
191.78
191.77
191.79
191.8
191.81
191.82
191.82
191.82
191.81
191.84
191.89
191.91
191.89
191.95
191.95
191.97
191.99
192.03
192.04
192.07
192.1
192.1
192.14
192.17
192.22
192.25
192.29
192.32
192.33
192.37
192.4
192.44
192.47
192.5
192.51
192.55
192.58
192.62
192.69
192.73
192.77
192.81
192.85
192.89
192.91
192.96
193.01
193.05
193.09
193.13
193.15
193.2
193.24
193.28
193.34
193.38
193.4
193.44
193.5
193.54
193.59
193.64
193.66
193.72
193.76
193.79
193.85
193.9
193.92
193.96
194.01
194.01
194.1
194.14
194.19
194.25
194.29
194.3
194.32
194.42
194.46
194.5
194.5
194.53
194.55
194.64
194.68
194.76
194.79
194.86
194.91
194.96
195.01
195.06
195.11
195.18
195.23
195.29
195.35
195.41
195.45
195.51
195.6
195.67
195.72
195.81
195.89
195.98
196.05
196.16
196.25
196.35
196.46
196.54
196.67
196.8
196.98
197.73
198.46
199.17
199.82
200.4
200.92
201.33
201.59
201.63
201.48
201.19
200.95
205.45
205.5
205.52
205.56
205.55
205.47
205.36
205.16
204.9
204.58
204.2
203.76
203.46
203.28
203.11
202.99
202.85
202.71
202.57
202.42
202.29
202.16
202.01
201.88
201.72
201.57
201.44
201.26
201.12
200.96
200.77
200.66
200.49
200.33
200.18
200.02
199.87
199.7
199.58
199.41
199.27
199.12
198.99
198.84
198.68
198.55
198.41
198.26
198.11
197.98
197.84
197.68
197.51
197.41
197.29
197.12
196.96
196.83
196.68
196.52
196.37
196.23
196.08
195.93
195.79
195.64
195.49
195.35
195.21
195.07
194.93
194.79
194.66
194.53
194.41
194.28
194.16
194.05
193.94
193.84
193.73
193.62
193.54
193.44
193.36
193.25
193.19
193.1
193.03
192.95
192.88
192.81
192.74
192.68
192.62
192.55
192.52
192.45
192.41
192.36
192.33
192.29
192.24
192.22
192.19
192.16
192.13
192.08
192.09
192.06
192.03
191.98
191.98
191.97
191.95
191.96
191.92
191.93
191.95
191.93
191.92
191.95
191.94
191.94
191.94
191.96
191.95
191.97
191.98
192.01
192.01
192.04
192.04
192.08
192.09
192.12
192.15
192.14
192.18
192.2
192.24
192.27
192.27
192.3
192.32
192.36
192.39
192.44
192.44
192.48
192.53
192.54
192.59
192.63
192.65
192.69
192.72
192.76
192.78
192.83
192.88
192.9
192.95
193
193.01
193.07
193.12
193.15
193.17
193.22
193.27
193.28
193.35
193.37
193.45
193.44
193.52
193.54
193.58
193.65
193.7
193.74
193.78
193.81
193.86
193.9
193.94
193.98
194.04
194.08
194.13
194.17
194.22
194.27
194.31
194.34
194.41
194.45
194.48
194.52
194.56
194.58
194.66
194.71
194.77
194.81
194.83
194.86
194.89
194.98
194.99
195.05
195.07
195.12
195.2
195.25
195.28
195.32
195.42
195.47
195.53
195.59
195.66
195.69
195.8
195.86
195.93
195.98
196.09
196.17
196.26
196.37
196.45
196.56
196.67
196.76
196.85
197
197.15
197.81
198.53
199.25
199.87
200.42
200.91
201.26
201.39
201.32
201.1
200.79
200.53
204.82
204.99
205.03
205.07
205.05
204.99
204.91
204.72
204.51
204.24
203.91
203.58
203.33
203.17
203.02
202.87
202.74
202.6
202.46
202.29
202.17
202
201.84
201.67
201.5
201.34
201.17
200.99
200.83
200.66
200.46
200.31
200.14
199.96
199.79
199.63
199.45
199.28
199.13
198.96
198.79
198.63
198.49
198.31
198.15
198
197.86
197.7
197.53
197.39
197.25
197.08
196.91
196.79
196.67
196.5
196.34
196.2
196.06
195.9
195.76
195.61
195.47
195.32
195.18
195.04
194.9
194.77
194.63
194.51
194.38
194.25
194.13
194.01
193.9
193.79
193.68
193.59
193.49
193.39
193.3
193.21
193.14
193.06
192.98
192.9
192.84
192.78
192.72
192.66
192.6
192.54
192.5
192.44
192.41
192.36
192.32
192.29
192.24
192.21
192.18
192.14
192.11
192.09
192.07
192.03
192.03
192.01
191.97
191.97
191.95
191.95
191.87
191.88
191.91
191.91
191.91
191.91
191.89
191.89
191.91
191.9
191.9
191.91
191.91
191.94
191.95
191.96
191.95
191.98
191.98
192.02
192.04
192.08
192.11
192.11
192.13
192.15
192.2
192.19
192.22
192.28
192.3
192.31
192.32
192.36
192.42
192.45
192.49
192.53
192.54
192.6
192.62
192.65
192.69
192.73
192.78
192.81
192.86
192.88
192.91
192.97
193
193.03
193.07
193.11
193.15
193.21
193.24
193.29
193.34
193.38
193.4
193.45
193.5
193.54
193.56
193.64
193.67
193.73
193.75
193.78
193.84
193.9
193.93
193.97
194.01
194.06
194.12
194.16
194.18
194.25
194.29
194.34
194.38
194.43
194.48
194.53
194.57
194.62
194.67
194.72
194.77
194.78
194.83
194.87
194.95
195
195.03
195.05
195.11
195.16
195.21
195.25
195.31
195.38
195.43
195.41
195.48
195.55
195.61
195.67
195.74
195.8
195.86
195.97
196.06
196.1
196.19
196.31
196.4
196.49
196.56
196.69
196.77
196.86
196.96
197.08
197.26
197.82
198.49
199.16
199.79
200.31
200.72
200.95
200.95
200.83
200.59
200.28
200.01
204.29
204.36
204.38
204.43
204.46
204.41
204.32
204.16
203.97
203.72
203.44
203.17
202.96
202.81
202.67
202.53
202.38
202.21
202.07
201.92
201.75
201.6
201.42
201.24
201.06
200.89
200.71
200.52
200.33
200.16
199.95
199.78
199.6
199.41
199.22
199.05
198.86
198.68
198.51
198.33
198.15
197.98
197.81
197.64
197.46
197.29
197.15
196.98
196.81
196.66
196.51
196.33
196.16
196.03
195.91
195.74
195.57
195.43
195.29
195.13
194.99
194.85
194.7
194.56
194.42
194.29
194.16
194.03
193.9
193.78
193.66
193.54
193.43
193.32
193.21
193.11
193.01
192.92
192.83
192.75
192.67
192.58
192.52
192.44
192.37
192.32
192.26
192.21
192.15
192.11
192.06
192.01
191.97
191.94
191.9
191.87
191.84
191.81
191.78
191.76
191.74
191.71
191.7
191.67
191.66
191.63
191.63
191.63
191.64
191.62
191.59
191.55
191.55
191.61
191.59
191.62
191.62
191.62
191.6
191.62
191.64
191.66
191.67
191.67
191.69
191.68
191.72
191.73
191.77
191.78
191.78
191.82
191.82
191.87
191.9
191.93
191.93
191.97
192
192.04
192.07
192.1
192.11
192.17
192.15
192.21
192.26
192.3
192.33
192.36
192.41
192.45
192.49
192.53
192.56
192.58
192.64
192.68
192.73
192.74
192.77
192.81
192.88
192.92
192.97
193.01
193.07
193.09
193.13
193.18
193.2
193.27
193.3
193.37
193.4
193.45
193.49
193.55
193.58
193.62
193.67
193.71
193.77
193.82
193.85
193.9
193.95
193.99
194.01
194.05
194.11
194.19
194.21
194.28
194.31
194.35
194.42
194.47
194.51
194.56
194.61
194.66
194.71
194.75
194.79
194.85
194.91
194.93
194.99
195.04
195.1
195.13
195.17
195.21
195.26
195.32
195.4
195.46
195.43
195.51
195.58
195.64
195.72
195.78
195.85
195.96
196.03
196.13
196.2
196.32
196.39
196.48
196.56
196.64
196.77
196.89
196.98
197.07
197.22
197.73
198.36
198.99
199.57
200.02
200.34
200.47
200.4
200.23
199.97
199.65
199.38
203.45
203.64
203.69
203.73
203.74
203.71
203.62
203.49
203.31
203.07
202.84
202.64
202.45
202.31
202.15
202.01
201.87
201.7
201.55
201.38
201.18
201.04
200.85
200.66
200.48
200.29
200.09
199.9
199.7
199.51
199.3
199.11
198.91
198.71
198.52
198.32
198.13
197.94
197.74
197.56
197.38
197.19
197.01
196.82
196.65
196.48
196.32
196.14
195.97
195.8
195.65
195.47
195.3
195.16
195.03
194.86
194.69
194.55
194.4
194.25
194.1
193.96
193.82
193.66
193.55
193.42
193.28
193.16
193.04
192.92
192.8
192.7
192.59
192.49
192.38
192.29
192.2
192.11
192.02
191.95
191.88
191.81
191.74
191.68
191.62
191.56
191.51
191.47
191.42
191.38
191.34
191.3
191.27
191.23
191.21
191.18
191.15
191.14
191.12
191.11
191.09
191.07
191.04
191.05
191.04
191.04
191.03
191.03
191.03
191.05
191.06
190.98
191.01
191.04
191.06
191.08
191.09
191.08
191.1
191.11
191.14
191.15
191.19
191.2
191.22
191.22
191.26
191.28
191.29
191.33
191.35
191.39
191.42
191.45
191.5
191.52
191.56
191.58
191.64
191.67
191.67
191.73
191.75
191.79
191.81
191.87
191.92
191.95
191.98
192.04
192.09
192.14
192.18
192.21
192.24
192.29
192.32
192.38
192.42
192.45
192.5
192.53
192.59
192.63
192.69
192.74
192.77
192.84
192.87
192.92
192.96
193.01
193.04
193.09
193.15
193.21
193.25
193.3
193.34
193.37
193.42
193.48
193.52
193.58
193.63
193.68
193.73
193.78
193.82
193.88
193.92
193.95
194.01
194.07
194.08
194.16
194.19
194.24
194.3
194.36
194.41
194.47
194.52
194.57
194.63
194.68
194.73
194.77
194.82
194.86
194.9
194.96
195.01
195.08
195.13
195.15
195.21
195.28
195.34
195.33
195.43
195.49
195.56
195.68
195.7
195.79
195.94
196.02
196.08
196.19
196.26
196.37
196.44
196.55
196.68
196.77
196.87
196.95
197.09
197.54
198.09
198.66
199.17
199.54
199.78
199.86
199.69
199.52
199.25
198.88
198.66
202.78
202.84
202.9
202.94
202.95
202.92
202.84
202.72
202.54
202.34
202.16
202.02
201.86
201.71
201.56
201.41
201.25
201.09
200.92
200.75
200.56
200.39
200.19
200
199.8
199.58
199.39
199.18
198.96
198.77
198.55
198.33
198.14
197.93
197.73
197.52
197.31
197.12
196.92
196.72
196.52
196.33
196.14
195.95
195.77
195.58
195.4
195.23
195.05
194.88
194.72
194.54
194.36
194.23
194.08
193.91
193.74
193.6
193.45
193.3
193.15
193
192.87
192.73
192.6
192.47
192.34
192.23
192.1
191.99
191.88
191.77
191.67
191.57
191.47
191.39
191.3
191.22
191.13
191.07
191
190.93
190.87
190.82
190.76
190.71
190.67
190.62
190.58
190.55
190.51
190.48
190.46
190.43
190.41
190.39
190.37
190.36
190.34
190.33
190.33
190.32
190.31
190.3
190.3
190.3
190.29
190.32
190.32
190.31
190.31
190.27
190.34
190.36
190.38
190.38
190.42
190.42
190.44
190.46
190.5
190.51
190.53
190.55
190.58
190.62
190.64
190.67
190.7
190.75
190.75
190.8
190.83
190.88
190.91
190.94
190.99
191.03
191.06
191.11
191.16
191.2
191.22
191.22
191.3
191.34
191.41
191.44
191.49
191.54
191.57
191.64
191.68
191.72
191.75
191.82
191.86
191.92
191.97
192.02
192.06
192.09
192.13
192.2
192.27
192.3
192.36
192.41
192.45
192.51
192.55
192.58
192.64
192.7
192.75
192.81
192.87
192.9
192.96
193.01
193.07
193.12
193.16
193.2
193.27
193.33
193.37
193.41
193.48
193.51
193.57
193.63
193.68
193.73
193.8
193.85
193.88
193.95
193.97
194.02
194.08
194.15
194.21
194.25
194.32
194.37
194.42
194.47
194.54
194.59
194.62
194.66
194.71
194.81
194.85
194.91
194.92
194.98
195.06
195.12
195.14
195.25
195.29
195.42
195.54
195.54
195.67
195.79
195.85
195.94
196.06
196.15
196.25
196.36
196.43
196.54
196.66
196.74
196.86
197.26
197.72
198.2
198.63
198.91
199.1
199.12
198.96
198.73
198.46
198.13
197.87
201.93
201.99
202.05
202.09
202.1
202.08
202
201.88
201.73
201.61
201.5
201.38
201.23
201.08
200.93
200.77
200.61
200.44
200.26
200.08
199.88
199.68
199.49
199.29
199.07
198.86
198.64
198.42
198.19
197.99
197.77
197.54
197.34
197.11
196.9
196.68
196.47
196.26
196.05
195.85
195.64
195.44
195.23
195.05
194.86
194.67
194.49
194.3
194.12
193.94
193.77
193.59
193.41
193.22
193.12
192.95
192.78
192.63
192.48
192.32
192.18
192.04
191.9
191.76
191.63
191.5
191.37
191.26
191.13
191.03
190.92
190.82
190.72
190.63
190.53
190.45
190.37
190.29
190.22
190.15
190.08
190.02
189.97
189.91
189.85
189.82
189.78
189.73
189.7
189.66
189.64
189.62
189.6
189.58
189.56
189.54
189.53
189.51
189.51
189.51
189.5
189.49
189.5
189.5
189.51
189.5
189.49
189.5
189.53
189.54
189.54
189.5
189.55
189.61
189.63
189.64
189.64
189.67
189.71
189.73
189.75
189.78
189.81
189.84
189.85
189.9
189.93
189.96
190.01
190.04
190.08
190.11
190.15
190.19
190.22
190.26
190.32
190.37
190.39
190.46
190.5
190.54
190.59
190.59
190.67
190.73
190.76
190.82
190.85
190.91
190.95
191.01
191.07
191.11
191.17
191.23
191.29
191.33
191.38
191.42
191.45
191.51
191.57
191.62
191.69
191.74
191.79
191.85
191.91
191.96
192.02
192.06
192.12
192.18
192.22
192.28
192.33
192.41
192.45
192.49
192.56
192.6
192.67
192.73
192.77
192.81
192.89
192.93
192.99
193.04
193.11
193.16
193.22
193.27
193.34
193.39
193.44
193.49
193.54
193.57
193.64
193.7
193.76
193.83
193.89
193.95
194.01
194.07
194.11
194.18
194.23
194.29
194.34
194.37
194.47
194.55
194.58
194.59
194.67
194.74
194.77
194.88
195
195.04
195.18
195.28
195.31
195.44
195.54
195.65
195.75
195.82
195.95
196.06
196.14
196.25
196.32
196.44
196.55
196.88
197.25
197.65
197.97
198.18
198.33
198.34
198.17
197.93
197.6
197.27
197.01
201.04
201.1
201.16
201.2
201.21
201.19
201.1
201.04
200.97
200.91
200.84
200.75
200.6
200.46
200.3
200.13
199.96
199.79
199.6
199.41
199.21
198.99
198.8
198.58
198.34
198.13
197.91
197.68
197.45
197.23
197
196.76
196.54
196.31
196.08
195.87
195.65
195.43
195.21
195
194.78
194.58
194.37
194.18
193.98
193.78
193.59
193.4
193.2
193.02
192.86
192.68
192.49
192.3
192.19
192.02
191.84
191.69
191.54
191.39
191.24
191.09
190.96
190.81
190.67
190.57
190.44
190.33
190.21
190.1
189.98
189.89
189.8
189.7
189.6
189.53
189.46
189.38
189.31
189.23
189.17
189.13
189.07
189.02
188.98
188.94
188.9
188.87
188.83
188.81
188.78
188.75
188.74
188.73
188.71
188.7
188.69
188.69
188.68
188.68
188.68
188.68
188.69
188.69
188.7
188.71
188.72
188.73
188.73
188.73
188.74
188.7
188.8
188.81
188.84
188.86
188.91
188.93
188.96
188.98
189
189.04
189.06
189.1
189.13
189.17
189.2
189.26
189.27
189.3
189.36
189.42
189.44
189.5
189.53
189.57
189.62
189.67
189.72
189.76
189.81
189.86
189.89
189.94
190
190.05
190.11
190.15
190.21
190.27
190.31
190.36
190.41
190.48
190.54
190.57
190.63
190.69
190.76
190.79
190.83
190.89
190.96
191.01
191.08
191.11
191.18
191.25
191.29
191.37
191.41
191.45
191.53
191.59
191.63
191.7
191.76
191.81
191.87
191.9
191.98
192.04
192.09
192.16
192.22
192.28
192.34
192.4
192.44
192.5
192.55
192.62
192.69
192.74
192.79
192.84
192.89
192.97
193.01
193.07
193.14
193.2
193.25
193.32
193.39
193.45
193.51
193.57
193.62
193.69
193.75
193.81
193.88
193.95
193.99
194.05
194.13
194.18
194.19
194.24
194.3
194.44
194.53
194.67
194.7
194.84
194.92
194.99
195.14
195.24
195.34
195.44
195.53
195.64
195.75
195.85
195.92
196.02
196.12
196.42
196.74
197.05
197.28
197.41
197.5
197.46
197.24
197.02
196.71
196.37
196.1
200.12
200.18
200.24
200.28
200.29
200.33
200.36
200.36
200.34
200.32
200.28
200.21
200.07
199.91
199.75
199.58
199.4
199.22
199.03
198.83
198.62
198.4
198.19
197.96
197.73
197.5
197.26
197.02
196.79
196.56
196.32
196.08
195.85
195.62
195.38
195.15
194.93
194.7
194.47
194.26
194.04
193.83
193.62
193.41
193.21
193.01
192.81
192.62
192.43
192.24
192.06
191.88
191.69
191.5
191.39
191.21
191.04
190.87
190.72
190.58
190.43
190.29
190.15
190.01
189.88
189.75
189.63
189.51
189.4
189.29
189.18
189.09
188.99
188.9
188.81
188.73
188.66
188.58
188.51
188.45
188.4
188.34
188.29
188.25
188.19
188.17
188.13
188.1
188.07
188.05
188.02
188
187.99
187.98
187.96
187.96
187.95
187.95
187.93
187.95
187.95
187.95
187.96
187.97
187.98
187.99
188.01
188.02
188.04
188.06
188.04
188.02
188.1
188.14
188.17
188.17
188.2
188.24
188.28
188.3
188.34
188.37
188.41
188.43
188.47
188.51
188.55
188.59
188.62
188.64
188.71
188.75
188.81
188.86
188.88
188.92
188.99
189.04
189.07
189.13
189.2
189.24
189.26
189.32
189.39
189.43
189.49
189.55
189.61
189.65
189.69
189.77
189.82
189.88
189.94
189.98
190.05
190.09
190.16
190.18
190.24
190.33
190.39
190.44
190.5
190.55
190.61
190.66
190.72
190.8
190.83
190.9
190.97
191.02
191.07
191.13
191.2
191.26
191.31
191.37
191.44
191.5
191.56
191.61
191.67
191.74
191.78
191.86
191.9
191.97
192.04
192.07
192.14
192.21
192.26
192.33
192.39
192.46
192.51
192.57
192.63
192.68
192.74
192.8
192.87
192.92
193
193.07
193.13
193.19
193.25
193.31
193.38
193.44
193.52
193.6
193.61
193.7
193.79
193.75
193.82
193.95
194.09
194.18
194.3
194.36
194.49
194.6
194.68
194.8
194.9
195.01
195.1
195.23
195.33
195.42
195.51
195.58
195.71
195.98
196.25
196.49
196.67
196.74
196.72
196.59
196.3
196.1
195.78
195.44
195.16
199.43
199.57
199.65
199.7
199.8
199.89
199.96
199.99
199.99
199.97
199.95
199.89
199.75
199.59
199.42
199.24
199.07
198.88
198.68
198.47
198.26
198.04
197.8
197.58
197.35
197.1
196.86
196.62
196.39
196.14
195.91
195.66
195.4
195.19
194.94
194.71
194.48
194.25
194.02
193.8
193.58
193.35
193.15
192.94
192.73
192.53
192.33
192.13
191.94
191.74
191.57
191.38
191.2
191.01
190.88
190.71
190.53
190.36
190.21
190.07
189.92
189.77
189.64
189.5
189.37
189.24
189.12
189
188.89
188.78
188.67
188.58
188.48
188.39
188.3
188.23
188.15
188.08
188
187.95
187.89
187.84
187.79
187.75
187.71
187.67
187.64
187.61
187.58
187.56
187.52
187.51
187.5
187.49
187.47
187.48
187.47
187.47
187.47
187.47
187.48
187.47
187.48
187.5
187.52
187.53
187.55
187.56
187.58
187.6
187.62
187.65
187.65
187.67
187.7
187.73
187.77
187.8
187.83
187.87
187.9
187.93
187.97
187.99
188.04
188.09
188.11
188.15
188.2
188.22
188.3
188.33
188.36
188.43
188.47
188.52
188.56
188.61
188.67
188.71
188.76
188.78
188.82
188.91
188.98
189.02
189.07
189.13
189.2
189.23
189.29
189.36
189.41
189.46
189.52
189.58
189.64
189.7
189.76
189.8
189.83
189.93
189.97
190.05
190.11
190.15
190.22
190.27
190.34
190.38
190.44
190.5
190.57
190.63
190.69
190.75
190.8
190.86
190.91
190.98
191.04
191.1
191.17
191.23
191.28
191.34
191.42
191.47
191.51
191.58
191.65
191.7
191.78
191.83
191.89
191.95
192.02
192.06
192.11
192.19
192.26
192.32
192.37
192.42
192.48
192.57
192.62
192.68
192.75
192.83
192.88
192.93
193
193.07
193.16
193.2
193.3
193.31
193.4
193.42
193.46
193.61
193.72
193.86
193.95
194.03
194.14
194.26
194.36
194.48
194.56
194.69
194.8
194.89
195
195.11
195.2
195.27
195.4
195.65
195.92
196.12
196.27
196.27
196.24
196.06
195.71
195.41
195.12
194.76
194.21
199.28
199.42
199.5
199.55
199.65
199.74
199.81
199.84
199.85
199.84
199.8
199.73
199.6
199.43
199.26
199.08
198.9
198.69
198.5
198.29
198.08
197.85
197.6
197.39
197.14
196.89
196.66
196.41
196.16
195.92
195.67
195.43
195.18
194.94
194.7
194.47
194.23
193.98
193.77
193.54
193.31
193.1
192.88
192.67
192.46
192.24
192.04
191.85
191.66
191.47
191.29
191.1
190.91
190.73
190.59
190.42
190.24
190.08
189.93
189.77
189.63
189.47
189.34
189.2
189.07
188.94
188.82
188.71
188.59
188.48
188.38
188.28
188.18
188.1
187.99
187.93
187.86
187.78
187.72
187.66
187.6
187.55
187.5
187.45
187.4
187.38
187.34
187.32
187.29
187.27
187.25
187.23
187.19
187.2
187.2
187.18
187.19
187.19
187.19
187.19
187.2
187.2
187.21
187.22
187.24
187.25
187.27
187.29
187.3
187.32
187.28
187.37
187.4
187.42
187.41
187.46
187.51
187.54
187.56
187.57
187.62
187.66
187.69
187.73
187.77
187.83
187.84
187.89
187.91
187.98
188.02
188.07
188.11
188.17
188.19
188.25
188.3
188.34
188.4
188.45
188.5
188.5
188.57
188.67
188.72
188.75
188.81
188.87
188.93
188.97
189.05
189.09
189.15
189.2
189.26
189.31
189.38
189.42
189.5
189.5
189.59
189.67
189.71
189.78
189.83
189.86
189.94
190
190.06
190.13
190.18
190.25
190.32
190.36
190.41
190.49
190.55
190.6
190.65
190.72
190.8
190.86
190.91
190.96
191.03
191.09
191.15
191.2
191.27
191.32
191.38
191.46
191.52
191.57
191.63
191.69
191.75
191.82
191.88
191.93
192
192.06
192.12
192.17
192.24
192.31
192.38
192.44
192.51
192.55
192.63
192.7
192.73
192.79
192.91
192.97
193
193.07
193.1
193.14
193.27
193.33
193.48
193.59
193.73
193.83
193.87
194.02
194.12
194.22
194.34
194.46
194.56
194.66
194.78
194.88
194.97
195.05
195.17
195.42
195.69
195.9
196.02
196.01
195.96
195.8
195.43
195.14
194.83
194.47
193.91
199.14
199.28
199.36
199.41
199.51
199.59
199.67
199.7
199.71
199.68
199.66
199.58
199.44
199.28
199.1
198.92
198.73
198.53
198.31
198.11
197.89
197.66
197.42
197.19
196.94
196.69
196.45
196.2
195.95
195.69
195.45
195.2
194.95
194.7
194.45
194.21
193.98
193.74
193.51
193.28
193.06
192.84
192.6
192.4
192.19
191.98
191.78
191.58
191.39
191.19
191.01
190.83
190.63
190.45
190.32
190.14
189.96
189.8
189.64
189.49
189.34
189.18
189.05
188.91
188.78
188.65
188.53
188.4
188.3
188.19
188.08
187.99
187.89
187.8
187.71
187.64
187.56
187.49
187.43
187.36
187.31
187.26
187.21
187.16
187.1
187.09
187.05
187.03
187
186.98
186.96
186.94
186.93
186.91
186.91
186.9
186.9
186.9
186.9
186.91
186.91
186.92
186.94
186.95
186.96
186.98
186.99
187.01
187.03
187.05
187.06
187.1
187.13
187.15
187.17
187.2
187.22
187.27
187.29
187.33
187.34
187.4
187.41
187.46
187.52
187.54
187.6
187.63
187.65
187.72
187.76
187.79
187.86
187.88
187.93
187.99
188.05
188.09
188.14
188.19
188.25
188.26
188.34
188.4
188.46
188.5
188.55
188.62
188.63
188.71
188.78
188.83
188.89
188.93
188.98
189.06
189.12
189.17
189.21
189.28
189.32
189.4
189.46
189.52
189.57
189.63
189.69
189.74
189.81
189.86
189.91
189.97
190.04
190.11
190.16
190.23
190.3
190.33
190.39
190.44
190.53
190.59
190.64
190.7
190.77
190.83
190.89
190.93
191.01
191.07
191.12
191.18
191.26
191.31
191.37
191.43
191.48
191.55
191.62
191.68
191.73
191.79
191.85
191.91
191.98
192.05
192.11
192.19
192.24
192.31
192.38
192.45
192.5
192.56
192.58
192.71
192.77
192.77
192.83
192.88
193.04
193.2
193.21
193.35
193.46
193.57
193.67
193.74
193.88
194
194.11
194.19
194.32
194.44
194.55
194.64
194.73
194.83
194.94
195.18
195.45
195.67
195.78
195.79
195.71
195.53
195.19
194.86
194.56
194.2
193.64
199
199.14
199.22
199.28
199.38
199.47
199.54
199.56
199.56
199.55
199.5
199.43
199.29
199.11
198.94
198.75
198.56
198.36
198.14
197.92
197.7
197.46
197.22
196.97
196.73
196.48
196.23
195.98
195.73
195.47
195.22
194.97
194.71
194.47
194.22
193.96
193.72
193.49
193.26
193.01
192.8
192.58
192.35
192.13
191.92
191.71
191.5
191.31
191.11
190.91
190.73
190.54
190.35
190.16
190
189.85
189.67
189.51
189.35
189.19
189.03
188.9
188.76
188.6
188.48
188.36
188.23
188.12
188
187.89
187.79
187.69
187.59
187.5
187.4
187.34
187.26
187.19
187.13
187.06
187
186.96
186.91
186.86
186.82
186.79
186.76
186.73
186.71
186.69
186.67
186.65
186.64
186.63
186.63
186.62
186.62
186.62
186.62
186.63
186.63
186.64
186.64
186.67
186.68
186.7
186.72
186.73
186.75
186.77
186.8
186.83
186.85
186.88
186.91
186.94
186.97
186.99
187.01
187.04
187.1
187.14
187.14
187.18
187.24
187.27
187.32
187.36
187.4
187.45
187.49
187.55
187.59
187.62
187.68
187.73
187.76
187.82
187.87
187.92
187.93
187.98
188.04
188.12
188.17
188.24
188.3
188.34
188.4
188.47
188.5
188.56
188.62
188.68
188.73
188.78
188.85
188.88
188.93
189.02
189.08
189.14
189.19
189.25
189.3
189.37
189.42
189.49
189.54
189.58
189.65
189.73
189.77
189.84
189.89
189.96
190.02
190.06
190.13
190.19
190.26
190.32
190.37
190.44
190.5
190.56
190.62
190.68
190.74
190.79
190.86
190.92
190.97
191.05
191.09
191.17
191.21
191.29
191.35
191.41
191.46
191.52
191.57
191.64
191.72
191.78
191.84
191.92
191.98
192.05
192.09
192.17
192.24
192.32
192.39
192.37
192.5
192.55
192.55
192.62
192.75
192.91
193.03
193.07
193.21
193.33
193.43
193.5
193.62
193.75
193.86
193.96
194.06
194.2
194.3
194.4
194.5
194.59
194.7
194.95
195.22
195.43
195.53
195.53
195.42
195.28
194.97
194.65
194.29
193.93
193.37
198.86
199
199.08
199.14
199.24
199.33
199.4
199.42
199.42
199.4
199.35
199.26
199.12
198.93
198.76
198.57
198.38
198.18
197.96
197.73
197.5
197.27
197.02
196.76
196.52
196.27
196.01
195.75
195.49
195.24
194.97
194.73
194.47
194.2
193.97
193.72
193.48
193.24
192.99
192.76
192.53
192.31
192.08
191.86
191.65
191.44
191.23
191.02
190.81
190.63
190.45
190.26
190.07
189.87
189.67
189.56
189.38
189.22
189.06
188.89
188.75
188.59
188.46
188.32
188.19
188.06
187.93
187.82
187.69
187.58
187.48
187.39
187.28
187.2
187.11
187.02
186.96
186.89
186.83
186.77
186.7
186.66
186.61
186.57
186.53
186.49
186.45
186.44
186.4
186.39
186.37
186.36
186.35
186.34
186.33
186.33
186.33
186.33
186.33
186.34
186.34
186.36
186.37
186.37
186.4
186.41
186.43
186.45
186.47
186.46
186.52
186.55
186.57
186.6
186.63
186.66
186.69
186.72
186.76
186.78
186.83
186.84
186.87
186.93
186.97
187.01
187.05
187.07
187.14
187.19
187.21
187.28
187.3
187.36
187.41
187.46
187.5
187.55
187.6
187.65
187.66
187.75
187.81
187.86
187.92
187.97
188.02
188.06
188.14
188.19
188.24
188.29
188.34
188.42
188.44
188.52
188.59
188.63
188.66
188.74
188.81
188.87
188.91
188.97
189.03
189.1
189.16
189.21
189.26
189.33
189.38
189.46
189.51
189.56
189.63
189.68
189.73
189.79
189.85
189.93
190
190.05
190.09
190.17
190.23
190.28
190.34
190.41
190.47
190.52
190.59
190.66
190.71
190.78
190.82
190.9
190.95
191.01
191.08
191.13
191.2
191.26
191.33
191.38
191.45
191.53
191.59
191.65
191.7
191.78
191.84
191.86
191.95
192.02
192.11
192.18
192.15
192.25
192.28
192.34
192.51
192.6
192.76
192.85
192.92
193.07
193.16
193.26
193.34
193.49
193.59
193.71
193.81
193.94
194.05
194.16
194.23
194.33
194.46
194.72
194.98
195.18
195.28
195.3
195.21
195
194.67
194.36
194.02
193.67
193.1
198.72
198.87
198.95
199
199.11
199.2
199.26
199.28
199.27
199.24
199.19
199.11
198.95
198.77
198.59
198.39
198.2
197.99
197.77
197.54
197.31
197.06
196.82
196.56
196.31
196.05
195.79
195.53
195.27
195.01
194.74
194.49
194.23
193.96
193.71
193.47
193.23
192.97
192.74
192.5
192.27
192.04
191.82
191.58
191.38
191.17
190.96
190.76
190.55
190.36
190.16
189.98
189.79
189.6
189.41
189.28
189.1
188.92
188.77
188.61
188.46
188.31
188.14
188.01
187.89
187.76
187.62
187.52
187.4
187.27
187.18
187.08
186.99
186.9
186.81
186.74
186.66
186.59
186.52
186.46
186.41
186.35
186.31
186.24
186.23
186.19
186.17
186.14
186.12
186.09
186.08
186.06
186.05
186.02
186.04
186.04
186.04
186.04
186.04
186.05
186.06
186.07
186.08
186.09
186.11
186.13
186.14
186.16
186.18
186.18
186.24
186.26
186.29
186.32
186.35
186.37
186.41
186.44
186.47
186.52
186.55
186.57
186.62
186.66
186.69
186.74
186.78
186.79
186.86
186.89
186.96
187.01
187.03
187.08
187.15
187.17
187.23
187.29
187.33
187.36
187.39
187.46
187.54
187.59
187.64
187.69
187.76
187.8
187.86
187.9
187.96
188.02
188.07
188.13
188.19
188.26
188.3
188.34
188.42
188.46
188.53
188.58
188.66
188.7
188.76
188.8
188.89
188.94
188.97
189.06
189.1
189.16
189.23
189.27
189.35
189.41
189.45
189.51
189.57
189.64
189.71
189.77
189.82
189.88
189.94
190
190.07
190.12
190.19
190.25
190.29
190.37
190.43
190.48
190.55
190.6
190.67
190.72
190.8
190.85
190.91
190.98
191.06
191.1
191.17
191.24
191.31
191.36
191.43
191.5
191.55
191.62
191.64
191.72
191.79
191.88
191.93
191.92
192.01
192.18
192.21
192.39
192.44
192.6
192.7
192.78
192.89
193
193.12
193.21
193.33
193.46
193.57
193.69
193.78
193.9
193.99
194.1
194.21
194.46
194.73
194.93
195.03
195.05
194.93
194.72
194.38
194.1
193.76
193.4
192.84
198.58
198.73
198.81
198.87
198.97
199.06
199.12
199.13
199.12
199.09
199.02
198.93
198.79
198.6
198.41
198.22
198
197.8
197.58
197.34
197.11
196.86
196.61
196.35
196.08
195.83
195.57
195.3
195.03
194.77
194.51
194.25
193.99
193.73
193.48
193.22
192.96
192.73
192.47
192.24
192.02
191.78
191.55
191.33
191.11
190.9
190.69
190.48
190.28
190.08
189.89
189.71
189.51
189.32
189.15
188.99
188.81
188.64
188.48
188.31
188.16
188.01
187.86
187.71
187.59
187.46
187.33
187.21
187.08
186.97
186.88
186.78
186.68
186.59
186.5
186.43
186.35
186.28
186.22
186.16
186.11
186.06
186.01
185.97
185.93
185.89
185.86
185.84
185.82
185.78
185.78
185.74
185.75
185.75
185.74
185.74
185.74
185.73
185.75
185.74
185.76
185.78
185.79
185.8
185.82
185.84
185.86
185.88
185.9
185.92
185.96
185.98
186.01
186.04
186.07
186.1
186.12
186.16
186.2
186.24
186.27
186.31
186.35
186.39
186.42
186.47
186.48
186.56
186.6
186.62
186.68
186.71
186.76
186.82
186.86
186.9
186.96
187.01
187.06
187.07
187.13
187.21
187.26
187.31
187.36
187.43
187.48
187.53
187.58
187.64
187.69
187.76
187.8
187.85
187.91
187.97
187.99
188.04
188.13
188.18
188.26
188.31
188.37
188.41
188.48
188.53
188.61
188.66
188.71
188.77
188.84
188.88
188.95
189.01
189.08
189.11
189.18
189.25
189.31
189.38
189.43
189.47
189.55
189.61
189.68
189.72
189.78
189.86
189.9
189.95
190.03
190.09
190.14
190.21
190.28
190.33
190.4
190.44
190.52
190.58
190.63
190.69
190.77
190.84
190.9
190.94
191.03
191.08
191.15
191.19
191.27
191.35
191.4
191.44
191.49
191.56
191.65
191.66
191.7
191.91
192.03
192.07
192.23
192.28
192.41
192.51
192.62
192.71
192.83
192.94
193.07
193.19
193.3
193.42
193.52
193.63
193.73
193.83
193.93
194.2
194.47
194.67
194.75
194.79
194.67
194.47
194.11
193.81
193.49
193.14
192.58
198.44
198.59
198.68
198.73
198.83
198.92
198.98
198.99
198.98
198.94
198.88
198.78
198.62
198.43
198.24
198.04
197.82
197.6
197.38
197.15
196.91
196.66
196.4
196.14
195.86
195.62
195.34
195.08
194.8
194.53
194.28
194.01
193.75
193.48
193.23
192.97
192.72
192.47
192.23
191.99
191.75
191.52
191.29
191.07
190.85
190.64
190.42
190.21
190.01
189.8
189.61
189.43
189.23
189.04
188.87
188.71
188.52
188.35
188.19
188.03
187.87
187.72
187.57
187.43
187.29
187.16
187.03
186.92
186.79
186.68
186.58
186.48
186.38
186.29
186.21
186.13
186.05
185.98
185.92
185.85
185.81
185.76
185.71
185.67
185.63
185.59
185.56
185.54
185.52
185.5
185.48
185.47
185.44
185.45
185.45
185.45
185.45
185.45
185.45
185.46
185.47
185.49
185.5
185.52
185.53
185.55
185.57
185.59
185.6
185.65
185.67
185.69
185.72
185.76
185.79
185.82
185.85
185.89
185.92
185.96
185.99
186.02
186.07
186.1
186.15
186.18
186.21
186.26
186.31
186.36
186.41
186.44
186.5
186.55
186.59
186.64
186.68
186.73
186.77
186.79
186.86
186.95
186.99
187.03
187.09
187.15
187.19
187.25
187.31
187.36
187.42
187.47
187.53
187.57
187.65
187.7
187.73
187.79
187.87
187.91
187.98
188.04
188.09
188.14
188.2
188.27
188.31
188.36
188.43
188.49
188.54
188.61
188.67
188.73
188.78
188.83
188.91
188.96
189.03
189.07
189.13
189.19
189.25
189.32
189.38
189.43
189.5
189.57
189.61
189.67
189.74
189.8
189.86
189.92
189.99
190.04
190.09
190.16
190.22
190.28
190.35
190.42
190.47
190.54
190.61
190.67
190.74
190.79
190.86
190.92
190.94
191.03
191.12
191.2
191.2
191.24
191.32
191.35
191.43
191.55
191.75
191.86
191.9
192.03
192.12
192.24
192.32
192.44
192.56
192.68
192.8
192.9
193.02
193.14
193.25
193.34
193.46
193.57
193.67
193.94
194.21
194.42
194.49
194.53
194.4
194.23
193.85
193.59
193.23
192.8
192.31
198.31
198.46
198.54
198.6
198.7
198.79
198.84
198.85
198.83
198.79
198.72
198.62
198.45
198.26
198.06
197.86
197.65
197.43
197.2
196.96
196.7
196.46
196.2
195.94
195.66
195.4
195.12
194.85
194.58
194.31
194.03
193.77
193.52
193.24
192.97
192.73
192.47
192.22
191.98
191.74
191.49
191.26
191.02
190.8
190.58
190.37
190.14
189.95
189.74
189.54
189.34
189.16
188.96
188.76
188.59
188.43
188.24
188.06
187.91
187.73
187.58
187.43
187.28
187.13
187
186.86
186.72
186.62
186.5
186.39
186.28
186.18
186.09
185.99
185.91
185.82
185.75
185.69
185.62
185.56
185.51
185.46
185.41
185.37
185.33
185.3
185.27
185.24
185.22
185.2
185.19
185.18
185.16
185.16
185.16
185.15
185.14
185.16
185.16
185.16
185.18
185.2
185.21
185.22
185.25
185.26
185.28
185.3
185.29
185.36
185.39
185.41
185.43
185.47
185.5
185.54
185.57
185.59
185.64
185.68
185.7
185.76
185.8
185.84
185.88
185.91
185.95
185.99
186.04
186.08
186.13
186.18
186.22
186.28
186.32
186.37
186.41
186.46
186.48
186.52
186.62
186.66
186.73
186.76
186.82
186.87
186.89
186.98
187.03
187.1
187.13
187.2
187.25
187.3
187.35
187.42
187.45
187.52
187.59
187.64
187.69
187.76
187.81
187.86
187.92
187.99
188.05
188.11
188.16
188.23
188.28
188.32
188.39
188.44
188.49
188.56
188.62
188.69
188.75
188.8
188.86
188.92
188.98
189.03
189.1
189.16
189.23
189.27
189.34
189.4
189.46
189.52
189.59
189.64
189.7
189.75
189.82
189.89
189.94
189.99
190.06
190.14
190.18
190.25
190.33
190.39
190.45
190.5
190.58
190.63
190.71
190.7
190.79
190.88
190.97
190.97
190.97
191.07
191.23
191.3
191.37
191.57
191.65
191.74
191.82
191.96
192.05
192.17
192.25
192.39
192.52
192.63
192.73
192.87
192.98
193.07
193.19
193.29
193.41
193.68
193.94
194.16
194.25
194.26
194.12
193.97
193.64
193.27
192.96
192.54
192.04
198.18
198.33
198.41
198.47
198.57
198.66
198.71
198.71
198.69
198.63
198.56
198.45
198.27
198.09
197.89
197.68
197.47
197.23
197.01
196.76
196.51
196.26
195.99
195.73
195.45
195.18
194.91
194.63
194.36
194.08
193.82
193.54
193.28
193.01
192.74
192.48
192.23
191.98
191.73
191.47
191.24
191.01
190.78
190.55
190.32
190.1
189.89
189.68
189.48
189.27
189.07
188.88
188.69
188.49
188.31
188.16
187.96
187.78
187.62
187.46
187.29
187.14
186.98
186.83
186.71
186.57
186.43
186.33
186.21
186.09
185.98
185.89
185.79
185.7
185.62
185.54
185.46
185.39
185.33
185.27
185.22
185.17
185.12
185.07
185.04
185.01
184.97
184.95
184.93
184.91
184.9
184.88
184.86
184.87
184.87
184.87
184.87
184.87
184.88
184.88
184.9
184.91
184.92
184.94
184.96
184.97
184.99
185.02
185.05
185.08
185.1
185.13
185.15
185.19
185.22
185.26
185.29
185.33
185.36
185.4
185.44
185.48
185.52
185.56
185.6
185.63
185.69
185.73
185.75
185.81
185.84
185.9
185.95
186
186.05
186.09
186.14
186.17
186.2
186.27
186.36
186.41
186.44
186.5
186.55
186.59
186.65
186.71
186.75
186.82
186.86
186.93
186.98
187.04
187.1
187.13
187.21
187.26
187.32
187.35
187.44
187.49
187.54
187.59
187.66
187.72
187.75
187.83
187.89
187.93
188.01
188.07
188.12
188.16
188.21
188.29
188.34
188.41
188.47
188.52
188.58
188.63
188.7
188.75
188.81
188.87
188.94
188.98
189.06
189.12
189.17
189.24
189.29
189.36
189.4
189.47
189.53
189.6
189.66
189.7
189.77
189.84
189.91
189.98
190.04
190.09
190.16
190.22
190.26
190.35
190.42
190.48
190.46
190.55
190.64
190.71
190.7
190.8
190.94
191.07
191.16
191.2
191.37
191.45
191.57
191.63
191.77
191.89
191.99
192.1
192.24
192.36
192.45
192.59
192.71
192.82
192.92
193.01
193.14
193.41
193.67
193.89
193.98
194
193.87
193.68
193.33
193.06
192.7
192.34
191.78
198.05
198.2
198.29
198.35
198.44
198.53
198.57
198.57
198.55
198.49
198.4
198.29
198.12
197.92
197.72
197.51
197.29
197.06
196.82
196.58
196.32
196.06
195.8
195.52
195.25
194.96
194.7
194.42
194.14
193.86
193.59
193.31
193.04
192.78
192.51
192.25
191.99
191.74
191.49
191.24
190.99
190.76
190.51
190.3
190.06
189.85
189.64
189.42
189.22
189.01
188.81
188.62
188.42
188.22
187.99
187.88
187.69
187.5
187.34
187.17
187.01
186.86
186.71
186.56
186.42
186.29
186.14
186.04
185.92
185.81
185.7
185.6
185.51
185.41
185.32
185.26
185.18
185.11
185.05
184.99
184.93
184.88
184.83
184.8
184.76
184.71
184.7
184.67
184.65
184.62
184.61
184.6
184.59
184.59
184.58
184.58
184.58
184.59
184.59
184.6
184.61
184.63
184.64
184.65
184.67
184.69
184.71
184.72
184.77
184.79
184.82
184.85
184.88
184.91
184.94
184.98
185.01
185.05
185.08
185.12
185.16
185.2
185.24
185.28
185.32
185.36
185.41
185.46
185.5
185.55
185.57
185.63
185.69
185.72
185.79
185.82
185.87
185.9
185.93
186.03
186.08
186.14
186.17
186.23
186.28
186.3
186.4
186.44
186.49
186.54
186.6
186.66
186.72
186.76
186.82
186.86
186.95
186.97
187.06
187.1
187.16
187.22
187.26
187.31
187.4
187.42
187.48
187.56
187.6
187.65
187.74
187.78
187.84
187.89
187.96
188.02
188.08
188.13
188.19
188.23
188.31
188.37
188.42
188.48
188.54
188.6
188.66
188.72
188.78
188.84
188.91
188.96
189.01
189.08
189.12
189.19
189.26
189.29
189.38
189.44
189.48
189.55
189.64
189.7
189.76
189.81
189.86
189.93
190.01
190.02
190.1
190.19
190.25
190.23
190.32
190.39
190.42
190.54
190.66
190.76
190.89
191
191.03
191.17
191.29
191.38
191.48
191.61
191.72
191.82
191.96
192.08
192.2
192.32
192.42
192.54
192.65
192.74
192.87
193.14
193.4
193.61
193.72
193.74
193.61
193.42
193.06
192.8
192.44
192.08
191.52
197.92
198.08
198.16
198.22
198.32
198.4
198.45
198.44
198.41
198.35
198.26
198.14
197.95
197.75
197.55
197.33
197.11
196.88
196.64
196.39
196.14
195.86
195.6
195.32
195.05
194.76
194.49
194.2
193.92
193.64
193.36
193.09
192.81
192.55
192.27
192.02
191.75
191.49
191.25
191
190.75
190.52
190.28
190.05
189.81
189.6
189.38
189.17
188.96
188.75
188.53
188.35
188.15
187.95
187.74
187.61
187.41
187.23
187.07
186.9
186.73
186.58
186.43
186.28
186.14
186.01
185.86
185.76
185.64
185.53
185.42
185.3
185.23
185.13
185.05
184.98
184.9
184.83
184.77
184.7
184.66
184.61
184.54
184.52
184.48
184.45
184.42
184.4
184.36
184.35
184.34
184.32
184.32
184.31
184.31
184.3
184.31
184.3
184.32
184.33
184.34
184.35
184.36
184.38
184.4
184.41
184.43
184.42
184.49
184.52
184.54
184.57
184.6
184.63
184.66
184.7
184.73
184.77
184.81
184.85
184.89
184.93
184.97
185.01
185.03
185.1
185.14
185.19
185.23
185.28
185.32
185.37
185.41
185.43
185.49
185.55
185.57
185.6
185.67
185.76
185.81
185.86
185.91
185.96
186.01
186.06
186.12
186.16
186.23
186.27
186.33
186.38
186.46
186.5
186.51
186.59
186.66
186.71
186.78
186.84
186.89
186.94
187
187.05
187.12
187.16
187.24
187.27
187.33
187.4
187.45
187.51
187.57
187.62
187.69
187.72
187.82
187.86
187.91
187.96
188.03
188.09
188.14
188.21
188.26
188.34
188.37
188.45
188.5
188.55
188.62
188.69
188.73
188.78
188.86
188.92
188.97
189.01
189.1
189.15
189.22
189.29
189.35
189.4
189.47
189.52
189.57
189.66
189.72
189.78
189.78
189.87
189.95
190.06
189.99
190.06
190.14
190.34
190.37
190.48
190.58
190.72
190.8
190.86
191
191.11
191.18
191.33
191.44
191.56
191.68
191.79
191.92
192.03
192.15
192.27
192.38
192.47
192.57
192.87
193.15
193.34
193.46
193.46
193.35
193.18
192.81
192.54
192.18
191.83
191.27
197.8
197.95
198.04
198.1
198.2
198.28
198.32
198.32
198.28
198.21
198.11
197.98
197.77
197.58
197.38
197.16
196.94
196.68
196.46
196.2
195.94
195.67
195.4
195.12
194.85
194.56
194.28
193.99
193.71
193.43
193.14
192.87
192.59
192.31
192.05
191.77
191.52
191.26
191
190.76
190.52
190.28
190.03
189.81
189.58
189.36
189.13
188.91
188.7
188.48
188.28
188.07
187.89
187.68
187.47
187.34
187.14
186.95
186.79
186.62
186.45
186.31
186.15
186
185.87
185.73
185.59
185.49
185.37
185.26
185.15
185.05
184.95
184.86
184.79
184.71
184.63
184.57
184.5
184.45
184.39
184.34
184.29
184.26
184.22
184.18
184.15
184.13
184.1
184.08
184.07
184.05
184.05
184.04
184.04
184.04
184.04
184.04
184.03
184.06
184.05
184.08
184.09
184.11
184.12
184.14
184.16
184.2
184.22
184.24
184.26
184.3
184.33
184.36
184.38
184.41
184.46
184.5
184.53
184.56
184.61
184.64
184.7
184.74
184.78
184.82
184.87
184.91
184.96
185.01
185.05
185.1
185.15
185.2
185.24
185.28
185.33
185.37
185.44
185.49
185.55
185.58
185.65
185.71
185.72
185.82
185.86
185.91
185.96
186.02
186.07
186.12
186.19
186.23
186.25
186.35
186.41
186.46
186.51
186.57
186.62
186.67
186.73
186.81
186.84
186.9
186.96
187.03
187.05
187.14
187.2
187.25
187.29
187.34
187.41
187.48
187.53
187.59
187.64
187.7
187.77
187.82
187.88
187.94
188
188.05
188.09
188.17
188.23
188.3
188.34
188.39
188.46
188.52
188.58
188.64
188.69
188.75
188.82
188.87
188.95
189.02
189.07
189.12
189.2
189.25
189.32
189.33
189.43
189.5
189.55
189.55
189.63
189.72
189.79
189.76
189.87
190.03
190.18
190.2
190.3
190.41
190.52
190.59
190.7
190.82
190.92
191.03
191.15
191.27
191.39
191.51
191.65
191.77
191.88
191.97
192.1
192.2
192.31
192.6
192.88
193.1
193.2
193.2
193.1
192.92
192.55
192.28
191.92
191.57
191.01
197.68
197.84
197.93
197.99
198.08
198.16
198.2
198.18
198.15
198.07
197.97
197.83
197.64
197.43
197.22
197
196.77
196.53
196.28
196.02
195.76
195.49
195.2
194.93
194.64
194.36
194.07
193.79
193.5
193.21
192.92
192.65
192.37
192.1
191.83
191.55
191.3
191.03
190.78
190.53
190.28
190.03
189.8
189.57
189.33
189.11
188.89
188.66
188.44
188.24
188.02
187.82
187.63
187.42
187.22
187.08
186.88
186.69
186.52
186.36
186.19
186.04
185.89
185.74
185.6
185.47
185.34
185.22
185.1
184.99
184.89
184.79
184.7
184.6
184.53
184.45
184.38
184.3
184.25
184.19
184.12
184.08
184.04
184
183.96
183.93
183.9
183.87
183.85
183.83
183.81
183.79
183.79
183.78
183.78
183.78
183.78
183.78
183.78
183.79
183.8
183.81
183.83
183.84
183.86
183.88
183.87
183.93
183.95
183.98
184
184.03
184.06
184.09
184.12
184.15
184.19
184.23
184.25
184.31
184.34
184.38
184.42
184.44
184.51
184.55
184.6
184.64
184.69
184.74
184.78
184.83
184.87
184.93
184.97
185.02
185.02
185.08
185.15
185.22
185.27
185.33
185.38
185.42
185.49
185.54
185.58
185.64
185.69
185.74
185.8
185.88
185.93
185.94
186.01
186.08
186.13
186.19
186.25
186.3
186.36
186.41
186.47
186.53
186.56
186.63
186.7
186.74
186.82
186.86
186.92
186.98
187.02
187.08
187.16
187.22
187.28
187.32
187.36
187.43
187.51
187.55
187.59
187.66
187.72
187.77
187.85
187.9
187.95
188.01
188.07
188.13
188.18
188.26
188.3
188.36
188.4
188.47
188.56
188.61
188.68
188.73
188.8
188.86
188.89
188.97
189.04
189.09
189.12
189.2
189.26
189.36
189.32
189.41
189.44
189.5
189.61
189.73
189.86
189.97
190.01
190.14
190.25
190.35
190.4
190.55
190.66
190.77
190.89
191.01
191.13
191.25
191.35
191.48
191.61
191.71
191.83
191.93
192.06
192.34
192.62
192.84
192.94
192.95
192.85
192.67
192.31
192.02
191.66
191.31
190.76
197.57
197.72
197.81
197.88
197.97
198.05
198.07
198.07
198.01
197.93
197.83
197.68
197.48
197.26
197.05
196.83
196.6
196.36
196.08
195.84
195.58
195.28
195.02
194.74
194.45
194.16
193.87
193.58
193.29
193
192.72
192.43
192.16
191.87
191.61
191.33
191.07
190.8
190.55
190.29
190.05
189.8
189.56
189.33
189.09
188.86
188.64
188.4
188.19
187.98
187.77
187.57
187.37
187.16
186.96
186.82
186.62
186.43
186.26
186.1
185.93
185.78
185.63
185.48
185.35
185.21
185.08
184.97
184.84
184.73
184.63
184.54
184.45
184.35
184.28
184.2
184.13
184.06
184
183.94
183.89
183.84
183.79
183.75
183.71
183.68
183.65
183.62
183.6
183.58
183.56
183.55
183.53
183.53
183.53
183.53
183.52
183.53
183.53
183.54
183.55
183.56
183.57
183.59
183.6
183.62
183.63
183.67
183.69
183.71
183.74
183.76
183.8
183.83
183.86
183.9
183.93
183.97
184
184.04
184.07
184.12
184.16
184.2
184.25
184.29
184.33
184.38
184.41
184.47
184.52
184.56
184.61
184.66
184.71
184.75
184.74
184.85
184.91
184.95
185
185.07
185.12
185.13
185.22
185.27
185.33
185.38
185.43
185.49
185.53
185.61
185.64
185.66
185.75
185.83
185.86
185.94
185.99
186.04
186.09
186.15
186.21
186.24
186.3
186.38
186.42
186.47
186.55
186.59
186.66
186.71
186.79
186.82
186.89
186.95
187
187.05
187.12
187.17
187.23
187.27
187.34
187.39
187.46
187.52
187.56
187.62
187.68
187.75
187.8
187.86
187.91
187.98
188.03
188.09
188.17
188.2
188.25
188.33
188.41
188.46
188.53
188.58
188.63
188.69
188.74
188.82
188.89
188.94
188.97
189.03
189.14
189.08
189.15
189.28
189.45
189.43
189.56
189.69
189.77
189.82
189.97
190.06
190.16
190.25
190.37
190.5
190.6
190.72
190.84
190.98
191.09
191.21
191.33
191.45
191.56
191.66
191.79
192.07
192.35
192.58
192.68
192.69
192.59
192.4
192.08
191.77
191.41
191.06
190.51
197.46
197.61
197.71
197.77
197.86
197.94
197.97
197.94
197.88
197.8
197.69
197.54
197.33
197.12
196.9
196.66
196.43
196.19
195.93
195.67
195.39
195.12
194.84
194.55
194.26
193.96
193.67
193.37
193.09
192.8
192.51
192.22
191.94
191.64
191.39
191.11
190.84
190.58
190.32
190.07
189.81
189.57
189.33
189.09
188.85
188.62
188.4
188.17
187.95
187.74
187.52
187.31
187.12
186.9
186.7
186.56
186.36
186.17
186.01
185.84
185.68
185.53
185.38
185.22
185.1
184.97
184.84
184.73
184.6
184.5
184.4
184.3
184.21
184.11
184.04
183.97
183.9
183.83
183.76
183.71
183.66
183.6
183.54
183.52
183.48
183.43
183.4
183.39
183.36
183.34
183.31
183.31
183.3
183.29
183.27
183.28
183.28
183.28
183.29
183.29
183.3
183.32
183.33
183.34
183.35
183.37
183.39
183.42
183.44
183.46
183.49
183.52
183.55
183.58
183.61
183.63
183.66
183.71
183.75
183.78
183.82
183.86
183.89
183.94
183.98
184.03
184.07
184.11
184.16
184.21
184.25
184.3
184.35
184.4
184.45
184.47
184.55
184.59
184.63
184.69
184.74
184.81
184.84
184.9
184.96
185
185.06
185.11
185.16
185.21
185.29
185.34
185.36
185.41
185.5
185.54
185.6
185.67
185.72
185.79
185.82
185.89
185.94
186
186.05
186.11
186.16
186.23
186.29
186.34
186.4
186.43
186.49
186.56
186.63
186.68
186.74
186.8
186.85
186.92
186.97
187.01
187.05
187.12
187.19
187.25
187.31
187.37
187.43
187.48
187.55
187.58
187.66
187.72
187.74
187.8
187.87
187.94
188
188.06
188.12
188.2
188.24
188.31
188.36
188.43
188.5
188.51
188.6
188.67
188.74
188.74
188.81
188.87
188.86
188.97
189.15
189.26
189.26
189.39
189.52
189.61
189.66
189.79
189.9
190
190.11
190.22
190.34
190.46
190.56
190.71
190.83
190.93
191.06
191.18
191.28
191.38
191.52
191.81
192.09
192.32
192.42
192.45
192.34
192.14
191.82
191.51
191.16
190.81
190.26
197.35
197.5
197.56
197.67
197.76
197.8
197.86
197.84
197.77
197.68
197.56
197.39
197.18
196.97
196.74
196.51
196.28
196.02
195.77
195.49
195.2
194.94
194.65
194.36
194.07
193.77
193.48
193.17
192.89
192.59
192.3
192.01
191.73
191.44
191.17
190.89
190.62
190.36
190.1
189.84
189.58
189.34
189.1
188.85
188.62
188.38
188.15
187.92
187.7
187.48
187.27
187.06
186.86
186.65
186.45
186.27
186.11
185.92
185.76
185.6
185.43
185.29
185.14
184.99
184.86
184.73
184.6
184.49
184.38
184.27
184.17
184.07
183.98
183.88
183.81
183.74
183.67
183.59
183.54
183.49
183.43
183.38
183.34
183.29
183.24
183.21
183.19
183.16
183.14
183.12
183.1
183.08
183.07
183.06
183.06
183.05
183.05
183.05
183.05
183.06
183.07
183.08
183.09
183.1
183.11
183.11
183.16
183.18
183.2
183.22
183.25
183.27
183.3
183.33
183.36
183.39
183.43
183.46
183.48
183.53
183.57
183.61
183.65
183.69
183.73
183.77
183.81
183.86
183.9
183.95
183.99
184.04
184.09
184.14
184.18
184.22
184.29
184.34
184.39
184.42
184.48
184.54
184.57
184.64
184.69
184.74
184.79
184.85
184.91
184.95
185.03
185.06
185.08
185.17
185.25
185.29
185.34
185.4
185.46
185.52
185.56
185.63
185.68
185.71
185.81
185.85
185.9
185.96
186.02
186.09
186.12
186.18
186.24
186.3
186.37
186.42
186.46
186.53
186.59
186.64
186.69
186.73
186.8
186.87
186.92
186.99
187.03
187.09
187.16
187.23
187.26
187.31
187.38
187.43
187.5
187.56
187.61
187.66
187.75
187.8
187.86
187.93
187.99
188.05
188.08
188.15
188.22
188.28
188.28
188.42
188.45
188.49
188.51
188.55
188.62
188.72
188.84
188.98
189.06
189.1
189.23
189.33
189.42
189.51
189.61
189.73
189.83
189.94
190.06
190.18
190.3
190.44
190.57
190.69
190.8
190.91
191.02
191.14
191.25
191.55
191.84
192.07
192.17
192.19
192.09
191.89
191.58
191.24
190.91
190.56
190.01
197.25
197.4
197.46
197.54
197.66
197.73
197.75
197.71
197.63
197.56
197.41
197.25
197.04
196.82
196.59
196.36
196.12
195.86
195.6
195.33
195.05
194.75
194.47
194.18
193.88
193.58
193.29
192.98
192.68
192.39
192.09
191.8
191.52
191.24
190.96
190.68
190.4
190.15
189.87
189.62
189.36
189.11
188.87
188.62
188.37
188.14
187.91
187.68
187.44
187.24
187.02
186.81
186.62
186.41
186.19
186.01
185.87
185.68
185.52
185.35
185.19
185.05
184.9
184.76
184.63
184.5
184.37
184.27
184.15
184.05
183.94
183.85
183.76
183.68
183.6
183.52
183.45
183.39
183.33
183.27
183.21
183.14
183.12
183.08
183.04
183
182.97
182.94
182.92
182.9
182.88
182.86
182.85
182.84
182.84
182.83
182.83
182.83
182.83
182.83
182.84
182.85
182.86
182.87
182.88
182.87
182.93
182.94
182.96
182.99
183.01
183.04
183.06
183.09
183.12
183.15
183.18
183.22
183.25
183.29
183.32
183.36
183.39
183.44
183.48
183.52
183.56
183.61
183.64
183.69
183.74
183.79
183.83
183.88
183.92
183.98
184.03
184.08
184.13
184.17
184.23
184.27
184.31
184.38
184.43
184.48
184.53
184.58
184.64
184.71
184.75
184.77
184.83
184.92
184.96
185.01
185.07
185.13
185.2
185.24
185.3
185.36
185.39
185.49
185.53
185.6
185.63
185.7
185.76
185.8
185.85
185.93
186
186.05
186.09
186.14
186.21
186.27
186.32
186.38
186.43
186.47
186.55
186.61
186.67
186.72
186.78
186.84
186.89
186.94
187.01
187.08
187.14
187.16
187.25
187.31
187.35
187.41
187.48
187.55
187.61
187.65
187.72
187.78
187.83
187.88
187.96
188.02
188.06
188.06
188.21
188.23
188.23
188.26
188.4
188.55
188.55
188.67
188.81
188.9
188.94
189.07
189.16
189.26
189.36
189.47
189.57
189.69
189.78
189.93
190.05
190.17
190.29
190.42
190.54
190.63
190.76
190.86
190.97
191.28
191.58
191.81
191.9
191.93
191.84
191.64
191.28
190.97
190.66
190.31
189.77
197.15
197.3
197.4
197.47
197.56
197.63
197.65
197.62
197.54
197.44
197.3
197.11
196.89
196.67
196.44
196.21
195.96
195.71
195.44
195.16
194.88
194.59
194.29
194
193.68
193.39
193.09
192.79
192.47
192.19
191.88
191.6
191.31
191.03
190.74
190.47
190.19
189.93
189.66
189.4
189.14
188.88
188.62
188.39
188.15
187.91
187.67
187.43
187.21
187
186.78
186.56
186.37
186.17
185.96
185.79
185.63
185.44
185.28
185.12
184.96
184.82
184.68
184.52
184.4
184.28
184.15
184.05
183.93
183.83
183.74
183.64
183.55
183.47
183.38
183.32
183.24
183.18
183.12
183.06
183.01
182.95
182.91
182.87
182.83
182.8
182.76
182.74
182.71
182.69
182.66
182.65
182.64
182.63
182.62
182.61
182.61
182.61
182.61
182.62
182.62
182.63
182.64
182.65
182.66
182.69
182.7
182.72
182.74
182.76
182.78
182.81
182.83
182.85
182.89
182.92
182.94
182.98
183.02
183.04
183.08
183.12
183.16
183.2
183.24
183.28
183.31
183.35
183.4
183.45
183.49
183.54
183.58
183.63
183.68
183.73
183.77
183.82
183.87
183.92
183.97
184.01
184.06
184.12
184.17
184.21
184.27
184.33
184.37
184.45
184.48
184.5
184.59
184.67
184.71
184.76
184.82
184.87
184.94
184.97
185.05
185.09
185.13
185.21
185.27
185.3
185.38
185.43
185.49
185.54
185.61
185.66
185.72
185.78
185.84
185.89
185.95
185.98
186.07
186.1
186.18
186.24
186.29
186.35
186.41
186.45
186.52
186.57
186.64
186.69
186.74
186.8
186.85
186.9
186.98
187.03
187.1
187.16
187.21
187.29
187.34
187.39
187.46
187.51
187.57
187.62
187.7
187.75
187.81
187.84
187.84
187.98
187.99
188.01
188.1
188.25
188.39
188.38
188.51
188.62
188.71
188.79
188.89
188.98
189.08
189.19
189.3
189.41
189.53
189.66
189.79
189.9
190.02
190.15
190.27
190.38
190.5
190.6
190.75
191.03
191.33
191.56
191.65
191.69
191.59
191.41
191.03
190.71
190.41
190.07
189.52
197.05
197.21
197.31
197.38
197.47
197.54
197.55
197.51
197.43
197.32
197.18
196.97
196.75
196.53
196.3
196.06
195.79
195.55
195.28
195
194.71
194.41
194.12
193.82
193.52
193.21
192.9
192.6
192.29
192
191.69
191.4
191.11
190.81
190.53
190.26
189.98
189.7
189.44
189.18
188.91
188.65
188.4
188.16
187.91
187.67
187.44
187.2
186.97
186.76
186.54
186.33
186.13
185.93
185.73
185.56
185.4
185.21
185.04
184.9
184.74
184.6
184.46
184.3
184.19
184.06
183.94
183.83
183.73
183.62
183.53
183.43
183.35
183.26
183.19
183.11
183.04
182.98
182.92
182.86
182.81
182.76
182.71
182.67
182.63
182.59
182.56
182.53
182.51
182.49
182.47
182.45
182.44
182.42
182.41
182.41
182.4
182.4
182.41
182.41
182.41
182.42
182.43
182.43
182.41
182.47
182.48
182.5
182.52
182.54
182.56
182.57
182.61
182.64
182.66
182.69
182.72
182.76
182.79
182.82
182.85
182.89
182.93
182.96
183
183.04
183.08
183.12
183.16
183.21
183.25
183.29
183.34
183.37
183.43
183.48
183.52
183.57
183.61
183.67
183.71
183.77
183.82
183.87
183.91
183.96
184.02
184.07
184.14
184.19
184.2
184.26
184.35
184.38
184.44
184.49
184.55
184.62
184.67
184.71
184.78
184.81
184.89
184.95
185
185.04
185.11
185.18
185.21
185.26
185.34
185.38
185.46
185.51
185.57
185.61
185.69
185.75
185.79
185.83
185.91
185.97
186.02
186.08
186.14
186.19
186.25
186.31
186.37
186.42
186.48
186.54
186.6
186.65
186.71
186.75
186.83
186.9
186.95
187.02
187.07
187.13
187.2
187.25
187.28
187.35
187.44
187.49
187.53
187.59
187.61
187.62
187.68
187.75
187.88
187.97
188.09
188.2
188.22
188.35
188.43
188.54
188.64
188.71
188.83
188.94
189.03
189.16
189.28
189.38
189.51
189.65
189.77
189.87
190
190.14
190.25
190.34
190.49
190.77
191.06
191.3
191.41
191.41
191.33
191.15
190.8
190.46
190.16
189.82
189.27
196.95
197.11
197.22
197.29
197.38
197.44
197.46
197.41
197.33
197.21
197.05
196.85
196.61
196.39
196.16
195.91
195.66
195.39
195.12
194.83
194.55
194.25
193.94
193.64
193.34
193.03
192.71
192.41
192.1
191.8
191.5
191.2
190.9
190.61
190.33
190.04
189.77
189.48
189.23
188.95
188.69
188.42
188.18
187.93
187.68
187.43
187.19
186.96
186.74
186.52
186.3
186.09
185.89
185.7
185.5
185.34
185.17
184.99
184.82
184.67
184.52
184.38
184.24
184.09
183.97
183.85
183.73
183.63
183.52
183.42
183.33
183.23
183.14
183.06
182.99
182.91
182.85
182.78
182.72
182.65
182.61
182.56
182.51
182.47
182.42
182.38
182.36
182.34
182.3
182.26
182.27
182.25
182.24
182.22
182.21
182.19
182.2
182.2
182.2
182.19
182.21
182.21
182.22
182.23
182.22
182.26
182.27
182.29
182.3
182.33
182.35
182.37
182.39
182.42
182.43
182.46
182.5
182.54
182.57
182.6
182.61
182.67
182.7
182.74
182.77
182.8
182.85
182.89
182.93
182.97
183.02
183.06
183.1
183.13
183.19
183.24
183.28
183.33
183.38
183.43
183.48
183.53
183.58
183.63
183.68
183.7
183.76
183.82
183.86
183.92
183.93
184.02
184.09
184.13
184.19
184.24
184.3
184.36
184.39
184.47
184.51
184.56
184.63
184.68
184.72
184.79
184.84
184.92
184.95
185.01
185.05
185.11
185.2
185.24
185.29
185.36
185.41
185.47
185.52
185.57
185.62
185.69
185.75
185.81
185.86
185.94
185.98
186.05
186.1
186.16
186.2
186.27
186.31
186.39
186.45
186.51
186.57
186.61
186.69
186.76
186.81
186.88
186.93
186.98
187.02
187.09
187.17
187.23
187.27
187.31
187.37
187.35
187.4
187.56
187.66
187.76
187.8
187.92
188
188.06
188.19
188.28
188.36
188.46
188.57
188.67
188.77
188.9
189.02
189.14
189.26
189.38
189.5
189.62
189.75
189.87
189.98
190.09
190.22
190.51
190.8
191.05
191.16
191.18
191.11
190.9
190.57
190.27
189.91
189.57
189.02
196.86
197.02
197.13
197.2
197.29
197.36
197.36
197.32
197.22
197.1
196.94
196.72
196.49
196.25
196.02
195.76
195.5
195.23
194.97
194.68
194.38
194.08
193.77
193.47
193.16
192.85
192.53
192.21
191.9
191.6
191.31
191
190.71
190.41
190.12
189.83
189.56
189.26
189.01
188.73
188.47
188.21
187.95
187.69
187.44
187.2
186.94
186.73
186.49
186.27
186.06
185.85
185.65
185.47
185.27
185.1
184.95
184.77
184.6
184.46
184.3
184.16
184.02
183.88
183.77
183.65
183.53
183.42
183.31
183.22
183.13
183.03
182.94
182.86
182.79
182.71
182.64
182.58
182.53
182.47
182.41
182.35
182.32
182.27
182.23
182.2
182.16
182.14
182.11
182.09
182.07
182.05
182.04
182.02
182.01
182.01
182
182
182
181.99
182.01
182.01
182.02
182.02
182.05
182.05
182.07
182.08
182.1
182.11
182.14
182.16
182.19
182.21
182.23
182.25
182.28
182.32
182.35
182.38
182.41
182.45
182.48
182.52
182.55
182.59
182.63
182.67
182.69
182.75
182.79
182.83
182.86
182.92
182.96
183
183.05
183.09
183.14
183.18
183.24
183.28
183.33
183.38
183.43
183.48
183.52
183.57
183.62
183.66
183.71
183.77
183.82
183.87
183.94
183.99
184.05
184.1
184.14
184.2
184.23
184.31
184.38
184.41
184.46
184.54
184.58
184.65
184.68
184.74
184.81
184.88
184.92
184.97
185.02
185.08
185.13
185.21
185.25
185.31
185.38
185.43
185.49
185.53
185.6
185.66
185.71
185.76
185.83
185.88
185.95
186.01
186.07
186.13
186.18
186.24
186.31
186.37
186.44
186.49
186.55
186.58
186.66
186.73
186.79
186.8
186.91
186.96
187
187.05
187.09
187.11
187.14
187.23
187.44
187.49
187.6
187.64
187.76
187.84
187.91
188.01
188.11
188.18
188.28
188.41
188.52
188.62
188.75
188.88
189
189.12
189.24
189.36
189.49
189.6
189.71
189.84
189.97
190.26
190.56
190.8
190.91
190.94
190.84
190.64
190.26
190.02
189.66
189.32
188.77
196.78
196.94
197.05
197.12
197.21
197.27
197.28
197.22
197.13
196.99
196.82
196.6
196.35
196.12
195.88
195.63
195.37
195.1
194.81
194.52
194.22
193.92
193.61
193.28
192.98
192.67
192.35
192.04
191.73
191.41
191.12
190.79
190.49
190.21
189.91
189.62
189.35
189.06
188.79
188.52
188.25
187.98
187.71
187.47
187.21
186.97
186.72
186.49
186.26
186.04
185.83
185.62
185.43
185.24
185.04
184.85
184.73
184.55
184.38
184.23
184.09
183.95
183.82
183.68
183.56
183.44
183.32
183.22
183.12
183.01
182.92
182.81
182.75
182.67
182.59
182.52
182.45
182.38
182.33
182.27
182.21
182.17
182.12
182.08
182.04
182
181.97
181.94
181.91
181.89
181.87
181.85
181.84
181.82
181.81
181.8
181.8
181.8
181.8
181.8
181.8
181.81
181.81
181.78
181.84
181.85
181.86
181.87
181.9
181.92
181.94
181.95
181.98
182
182.03
182.05
182.08
182.11
182.14
182.17
182.19
182.23
182.26
182.3
182.32
182.37
182.41
182.44
182.47
182.51
182.56
182.6
182.63
182.69
182.73
182.77
182.81
182.86
182.91
182.94
183
183.04
183.09
183.14
183.19
183.23
183.29
183.34
183.38
183.4
183.49
183.54
183.58
183.63
183.68
183.74
183.8
183.84
183.91
183.95
183.99
184.05
184.11
184.15
184.22
184.26
184.34
184.37
184.41
184.48
184.54
184.61
184.66
184.7
184.77
184.82
184.88
184.94
184.99
185.04
185.12
185.17
185.22
185.28
185.34
185.4
185.46
185.49
185.57
185.62
185.67
185.75
185.79
185.85
185.9
185.97
186.05
186.1
186.15
186.22
186.27
186.34
186.38
186.43
186.51
186.57
186.57
186.7
186.74
186.78
186.8
186.83
186.92
186.99
187.06
187.27
187.32
187.39
187.48
187.57
187.65
187.76
187.83
187.93
188.05
188.13
188.25
188.37
188.49
188.62
188.74
188.86
188.99
189.11
189.23
189.35
189.47
189.59
189.7
189.99
190.3
190.54
190.64
190.69
190.57
190.39
190.04
189.75
189.42
189.08
188.53
196.69
196.85
196.96
197.04
197.13
197.19
197.19
197.13
197.03
196.89
196.71
196.48
196.22
195.98
195.72
195.49
195.22
194.95
194.66
194.36
194.06
193.76
193.44
193.12
192.81
192.49
192.17
191.86
191.54
191.23
190.91
190.61
190.3
190
189.71
189.42
189.14
188.85
188.57
188.3
188.03
187.75
187.48
187.23
186.98
186.72
186.49
186.26
186.03
185.81
185.61
185.4
185.19
185.02
184.82
184.63
184.51
184.33
184.17
184.03
183.88
183.74
183.61
183.47
183.35
183.23
183.12
183.02
182.91
182.82
182.72
182.63
182.54
182.46
182.39
182.32
182.25
182.18
182.12
182.07
181.99
181.96
181.91
181.87
181.83
181.8
181.75
181.74
181.71
181.69
181.67
181.65
181.63
181.62
181.61
181.6
181.6
181.6
181.6
181.59
181.6
181.61
181.61
181.63
181.64
181.65
181.66
181.68
181.69
181.71
181.73
181.75
181.77
181.8
181.82
181.85
181.87
181.9
181.93
181.95
181.99
182.02
182.05
182.09
182.11
182.16
182.19
182.23
182.27
182.3
182.34
182.38
182.43
182.46
182.5
182.55
182.59
182.63
182.68
182.72
182.77
182.82
182.86
182.91
182.96
183.01
183.05
183.1
183.15
183.14
183.23
183.29
183.35
183.39
183.44
183.49
183.54
183.6
183.65
183.68
183.75
183.81
183.84
183.9
183.96
184.03
184.07
184.12
184.18
184.22
184.28
184.34
184.39
184.44
184.5
184.58
184.61
184.66
184.73
184.79
184.84
184.89
184.97
185.02
185.06
185.13
185.18
185.24
185.28
185.34
185.41
185.47
185.52
185.59
185.65
185.72
185.75
185.83
185.9
185.96
186
186.07
186.12
186.2
186.2
186.28
186.38
186.35
186.47
186.51
186.53
186.54
186.64
186.82
186.85
186.89
187.07
187.15
187.18
187.32
187.4
187.49
187.57
187.68
187.78
187.88
188
188.11
188.22
188.34
188.47
188.6
188.7
188.82
188.96
189.1
189.2
189.32
189.43
189.74
190.05
190.28
190.39
190.44
190.34
190.16
189.81
189.47
189.18
188.84
188.29
196.61
196.77
196.89
196.94
197.06
197.11
197.11
197.05
196.94
196.79
196.6
196.36
196.1
195.86
195.6
195.36
195.08
194.81
194.51
194.21
193.91
193.59
193.28
192.96
192.64
192.32
192
191.68
191.35
191.04
190.72
190.42
190.1
189.81
189.5
189.22
188.91
188.64
188.35
188.08
187.8
187.53
187.25
187
186.75
186.5
186.26
186.03
185.79
185.58
185.37
185.17
184.97
184.8
184.6
184.41
184.29
184.11
183.94
183.81
183.66
183.52
183.4
183.26
183.14
183.03
182.91
182.81
182.71
182.61
182.52
182.43
182.34
182.26
182.19
182.1
182.04
181.98
181.92
181.86
181.78
181.76
181.7
181.67
181.63
181.59
181.55
181.53
181.49
181.48
181.46
181.44
181.43
181.41
181.41
181.4
181.39
181.39
181.39
181.39
181.4
181.4
181.41
181.42
181.43
181.44
181.46
181.47
181.49
181.51
181.53
181.55
181.57
181.59
181.62
181.64
181.67
181.7
181.72
181.74
181.78
181.81
181.83
181.88
181.91
181.95
181.98
182.01
182.05
182.09
182.13
182.17
182.21
182.25
182.28
182.33
182.37
182.41
182.45
182.5
182.53
182.59
182.63
182.67
182.73
182.77
182.82
182.87
182.89
182.97
183
183.05
183.1
183.15
183.2
183.26
183.3
183.36
183.4
183.43
183.5
183.55
183.6
183.66
183.71
183.77
183.81
183.85
183.91
183.97
184.03
184.1
184.15
184.18
184.24
184.3
184.36
184.4
184.45
184.52
184.57
184.64
184.68
184.75
184.8
184.86
184.9
184.97
185.03
185.07
185.14
185.2
185.25
185.32
185.35
185.43
185.51
185.57
185.62
185.68
185.74
185.81
185.85
185.92
185.98
185.97
186.06
186.16
186.12
186.24
186.26
186.28
186.36
186.5
186.64
186.69
186.72
186.87
186.96
187.01
187.12
187.21
187.31
187.38
187.52
187.62
187.71
187.84
187.97
188.09
188.2
188.33
188.46
188.6
188.72
188.83
188.94
189.05
189.17
189.48
189.78
190.03
190.15
190.18
190.07
189.89
189.53
189.22
188.93
188.59
188.04
196.53
196.69
196.81
196.89
196.98
197.04
197.03
196.96
196.85
196.69
196.49
196.24
195.98
195.73
195.48
195.2
194.95
194.66
194.36
194.06
193.75
193.43
193.12
192.79
192.45
192.14
191.82
191.49
191.17
190.84
190.53
190.2
189.9
189.6
189.3
189.01
188.71
188.43
188.13
187.86
187.57
187.31
187.03
186.77
186.52
186.27
186.03
185.8
185.57
185.35
185.15
184.94
184.75
184.56
184.38
184.19
184.07
183.9
183.73
183.58
183.45
183.3
183.18
183.05
182.93
182.82
182.71
182.6
182.5
182.4
182.31
182.22
182.12
182.05
181.97
181.9
181.83
181.76
181.7
181.65
181.58
181.54
181.49
181.45
181.4
181.36
181.34
181.32
181.29
181.27
181.25
181.23
181.2
181.2
181.19
181.17
181.18
181.18
181.18
181.18
181.18
181.19
181.15
181.21
181.22
181.23
181.25
181.25
181.28
181.3
181.32
181.34
181.36
181.38
181.41
181.43
181.46
181.49
181.5
181.54
181.57
181.61
181.64
181.67
181.69
181.74
181.77
181.81
181.84
181.88
181.91
181.94
181.99
182.03
182.07
182.11
182.15
182.19
182.24
182.28
182.32
182.36
182.41
182.45
182.5
182.55
182.59
182.63
182.69
182.73
182.78
182.81
182.88
182.91
182.95
183.01
183.04
183.11
183.14
183.2
183.27
183.31
183.35
183.41
183.46
183.51
183.56
183.62
183.67
183.72
183.78
183.84
183.87
183.95
183.98
184.05
184.1
184.16
184.22
184.25
184.31
184.38
184.43
184.5
184.53
184.59
184.66
184.7
184.77
184.83
184.88
184.94
185
185.05
185.11
185.16
185.23
185.3
185.35
185.42
185.47
185.53
185.58
185.62
185.7
185.74
185.77
185.88
185.93
185.89
185.97
186.01
186.15
186.22
186.33
186.46
186.52
186.55
186.7
186.78
186.84
186.93
187.05
187.15
187.23
187.34
187.46
187.58
187.7
187.82
187.93
188.04
188.18
188.32
188.43
188.56
188.67
188.8
188.92
189.21
189.52
189.77
189.89
189.91
189.83
189.64
189.3
189.02
188.68
188.34
187.79
196.44
196.62
196.74
196.82
196.92
196.97
196.94
196.88
196.75
196.6
196.38
196.13
195.86
195.61
195.35
195.08
194.82
194.52
194.23
193.92
193.6
193.28
192.95
192.63
192.3
191.97
191.64
191.31
190.99
190.65
190.35
190.01
189.71
189.4
189.1
188.8
188.5
188.21
187.92
187.63
187.34
187.08
186.81
186.54
186.28
186.03
185.79
185.55
185.34
185.12
184.91
184.71
184.52
184.34
184.15
183.96
183.85
183.68
183.51
183.37
183.23
183.09
182.97
182.84
182.72
182.6
182.49
182.39
182.29
182.19
182.09
182
181.9
181.83
181.76
181.68
181.61
181.54
181.48
181.41
181.37
181.32
181.27
181.23
181.19
181.15
181.12
181.09
181.06
181.04
181.02
180.99
180.99
180.98
180.96
180.97
180.96
180.96
180.96
180.96
180.97
180.97
180.98
181
181.01
181.02
181.04
181.05
181.07
181.08
181.09
181.13
181.15
181.16
181.19
181.22
181.25
181.28
181.3
181.33
181.36
181.39
181.42
181.46
181.48
181.52
181.55
181.59
181.63
181.66
181.69
181.74
181.78
181.81
181.85
181.89
181.93
181.97
182.02
182.06
182.1
182.14
182.17
182.23
182.27
182.32
182.36
182.4
182.46
182.5
182.55
182.59
182.63
182.68
182.72
182.76
182.82
182.87
182.9
182.96
183.02
183.06
183.12
183.17
183.23
183.26
183.3
183.36
183.42
183.48
183.54
183.58
183.64
183.69
183.74
183.81
183.84
183.89
183.97
184.01
184.05
184.12
184.17
184.23
184.29
184.32
184.4
184.43
184.5
184.56
184.61
184.66
184.71
184.78
184.84
184.89
184.97
185.03
185.08
185.13
185.2
185.25
185.32
185.35
185.42
185.48
185.52
185.54
185.66
185.69
185.66
185.74
185.9
186.01
186.08
186.15
186.26
186.35
186.38
186.5
186.58
186.68
186.78
186.87
186.97
187.08
187.19
187.3
187.42
187.54
187.67
187.79
187.93
188.05
188.17
188.29
188.4
188.54
188.67
188.96
189.26
189.51
189.63
189.66
189.57
189.36
189.02
188.77
188.43
188.1
187.54
196.37
196.55
196.67
196.76
196.85
196.9
196.89
196.81
196.68
196.5
196.28
196.02
195.74
195.49
195.23
194.95
194.67
194.39
194.09
193.77
193.45
193.12
192.79
192.47
192.13
191.8
191.46
191.14
190.8
190.48
190.16
189.83
189.52
189.2
188.9
188.6
188.28
188
187.71
187.4
187.13
186.85
186.58
186.32
186.06
185.8
185.56
185.33
185.11
184.88
184.68
184.48
184.29
184.11
183.93
183.74
183.63
183.46
183.29
183.16
183
182.88
182.75
182.62
182.5
182.38
182.27
182.17
182.06
181.96
181.87
181.77
181.68
181.61
181.53
181.45
181.38
181.32
181.24
181.2
181.13
181.09
181.04
181
180.96
180.92
180.89
180.86
180.82
180.81
180.79
180.77
180.76
180.75
180.74
180.74
180.73
180.73
180.73
180.73
180.74
180.75
180.76
180.77
180.78
180.79
180.81
180.83
180.85
180.87
180.89
180.91
180.93
180.96
180.98
181.01
181.03
181.05
181.08
181.12
181.15
181.18
181.21
181.24
181.28
181.31
181.34
181.38
181.41
181.45
181.47
181.52
181.56
181.6
181.63
181.68
181.71
181.76
181.8
181.84
181.88
181.91
181.96
182.01
182.05
182.09
182.14
182.18
182.23
182.28
182.32
182.37
182.4
182.46
182.51
182.53
182.6
182.64
182.69
182.74
182.79
182.82
182.88
182.93
182.99
183.03
183.07
183.13
183.16
183.24
183.28
183.33
183.4
183.43
183.48
183.53
183.6
183.64
183.69
183.75
183.82
183.86
183.92
183.96
184.02
184.06
184.13
184.18
184.24
184.29
184.34
184.4
184.47
184.53
184.59
184.65
184.71
184.75
184.82
184.88
184.94
184.96
185.05
185.1
185.12
185.23
185.29
185.34
185.31
185.4
185.41
185.48
185.61
185.73
185.83
185.9
185.97
186.05
186.14
186.21
186.32
186.41
186.49
186.59
186.7
186.79
186.91
187.03
187.15
187.27
187.39
187.52
187.63
187.76
187.89
188.03
188.13
188.25
188.37
188.68
188.99
189.24
189.35
189.39
189.29
189.12
188.8
188.52
188.18
187.85
187.29
196.3
196.48
196.61
196.67
196.79
196.82
196.82
196.73
196.6
196.42
196.19
195.91
195.62
195.37
195.11
194.83
194.54
194.25
193.95
193.62
193.31
192.97
192.64
192.3
191.97
191.63
191.28
190.96
190.62
190.3
189.97
189.64
189.31
189
188.69
188.39
188.09
187.78
187.49
187.17
186.91
186.62
186.35
186.06
185.81
185.57
185.33
185.09
184.87
184.66
184.46
184.26
184.06
183.89
183.71
183.53
183.38
183.23
183.07
182.93
182.79
182.65
182.53
182.39
182.27
182.16
182.04
181.94
181.84
181.73
181.63
181.54
181.44
181.38
181.29
181.22
181.15
181.08
181.02
180.95
180.89
180.85
180.8
180.75
180.72
180.68
180.64
180.61
180.59
180.57
180.55
180.53
180.52
180.51
180.5
180.48
180.49
180.49
180.5
180.5
180.5
180.47
180.53
180.54
180.55
180.57
180.58
180.6
180.62
180.64
180.65
180.68
180.69
180.73
180.76
180.78
180.81
180.84
180.87
180.9
180.93
180.96
180.99
181.02
181.06
181.08
181.12
181.16
181.19
181.23
181.27
181.3
181.34
181.38
181.42
181.46
181.48
181.54
181.58
181.62
181.66
181.7
181.74
181.78
181.83
181.87
181.9
181.96
182
182.05
182.09
182.14
182.18
182.23
182.27
182.3
182.35
182.39
182.44
182.51
182.56
182.6
182.64
182.71
182.74
182.77
182.83
182.88
182.94
183
183.04
183.08
183.15
183.21
183.26
183.3
183.35
183.42
183.45
183.51
183.55
183.62
183.68
183.72
183.78
183.82
183.87
183.92
183.98
184.04
184.08
184.13
184.2
184.28
184.31
184.38
184.43
184.5
184.56
184.61
184.67
184.72
184.74
184.83
184.88
184.89
185.02
185.08
185.11
185.08
185.15
185.3
185.3
185.46
185.55
185.65
185.72
185.8
185.88
185.93
186.05
186.12
186.22
186.29
186.43
186.53
186.64
186.76
186.88
186.99
187.1
187.24
187.37
187.5
187.61
187.74
187.86
187.99
188.11
188.41
188.72
188.97
189.08
189.14
189.04
188.88
188.51
188.24
187.94
187.6
187.05
196.23
196.41
196.55
196.64
196.73
196.78
196.76
196.67
196.52
196.33
196.09
195.8
195.52
195.25
194.99
194.71
194.42
194.11
193.81
193.48
193.16
192.82
192.49
192.14
191.81
191.46
191.11
190.77
190.45
190.1
189.78
189.45
189.12
188.81
188.49
188.18
187.87
187.56
187.27
186.96
186.68
186.39
186.12
185.85
185.59
185.34
185.1
184.86
184.64
184.43
184.22
184.03
183.83
183.66
183.48
183.3
183.13
183
182.84
182.7
182.56
182.41
182.29
182.16
182.04
181.92
181.81
181.7
181.6
181.49
181.39
181.31
181.2
181.13
181.05
180.97
180.9
180.83
180.77
180.7
180.65
180.59
180.55
180.5
180.46
180.41
180.38
180.36
180.34
180.32
180.3
180.28
180.26
180.25
180.25
180.25
180.24
180.24
180.25
180.25
180.25
180.24
180.28
180.29
180.3
180.32
180.34
180.36
180.38
180.4
180.42
180.44
180.47
180.5
180.51
180.55
180.58
180.59
180.64
180.67
180.69
180.73
180.76
180.8
180.83
180.85
180.9
180.93
180.97
181
181.04
181.08
181.12
181.15
181.19
181.23
181.26
181.31
181.35
181.39
181.43
181.48
181.51
181.55
181.6
181.64
181.69
181.73
181.78
181.82
181.87
181.91
181.95
182
182.05
182.09
182.13
182.15
182.22
182.28
182.3
182.37
182.41
182.47
182.51
182.54
182.61
182.64
182.7
182.76
182.79
182.85
182.88
182.95
182.99
183.04
183.09
183.17
183.21
183.25
183.32
183.36
183.43
183.46
183.52
183.57
183.62
183.67
183.73
183.78
183.85
183.9
183.94
184
184.07
184.11
184.19
184.23
184.29
184.35
184.39
184.46
184.49
184.54
184.62
184.7
184.67
184.79
184.85
184.83
184.86
185.03
185.15
185.12
185.29
185.38
185.44
185.52
185.59
185.68
185.73
185.85
185.95
186.05
186.13
186.25
186.35
186.47
186.59
186.72
186.85
186.97
187.1
187.21
187.32
187.46
187.58
187.72
187.84
188.13
188.44
188.7
188.82
188.84
188.76
188.61
188.26
187.96
187.68
187.35
186.8
196.17
196.35
196.5
196.59
196.68
196.73
196.7
196.6
196.45
196.25
196
195.7
195.41
195.14
194.87
194.59
194.29
193.98
193.62
193.35
193.01
192.68
192.33
191.98
191.64
191.3
190.95
190.58
190.26
189.93
189.59
189.25
188.93
188.6
188.29
187.97
187.64
187.35
187.03
186.74
186.44
186.16
185.89
185.62
185.36
185.11
184.86
184.63
184.41
184.19
183.98
183.79
183.6
183.42
183.24
183.06
182.91
182.77
182.6
182.46
182.32
182.18
182.06
181.92
181.8
181.68
181.57
181.46
181.35
181.25
181.15
181.06
180.96
180.88
180.79
180.71
180.63
180.57
180.5
180.42
180.39
180.33
180.28
180.24
180.19
180.16
180.13
180.1
180.07
180.05
180.03
180.01
180
179.99
179.99
179.98
179.98
179.98
179.98
179.99
179.99
180.01
180.02
180.03
180.05
180.07
180.09
180.09
180.13
180.15
180.17
180.2
180.22
180.25
180.28
180.3
180.31
180.37
180.4
180.43
180.46
180.49
180.53
180.56
180.59
180.63
180.67
180.7
180.74
180.76
180.81
180.85
180.89
180.92
180.96
181
181.04
181.08
181.12
181.16
181.21
181.25
181.29
181.33
181.37
181.4
181.46
181.51
181.55
181.59
181.64
181.68
181.73
181.77
181.82
181.86
181.9
181.94
181.99
182.03
182.07
182.12
182.18
182.23
182.26
182.31
182.37
182.41
182.48
182.51
182.55
182.61
182.66
182.72
182.76
182.81
182.86
182.91
182.96
183.01
183.07
183.11
183.16
183.22
183.28
183.33
183.37
183.43
183.49
183.52
183.59
183.64
183.69
183.73
183.81
183.88
183.93
183.97
184.04
184.1
184.12
184.21
184.26
184.3
184.36
184.44
184.48
184.44
184.53
184.58
184.59
184.69
184.88
184.97
184.95
185.11
185.17
185.22
185.3
185.41
185.5
185.57
185.68
185.77
185.86
185.98
186.09
186.2
186.3
186.44
186.56
186.67
186.8
186.94
187.07
187.18
187.31
187.42
187.55
187.86
188.18
188.42
188.55
188.59
188.51
188.35
188
187.76
187.43
187.1
186.55
196.11
196.3
196.45
196.54
196.62
196.68
196.65
196.53
196.38
196.17
195.91
195.6
195.3
195.03
194.75
194.47
194.17
193.86
193.53
193.21
192.87
192.53
192.18
191.83
191.48
191.13
190.78
190.44
190.09
189.75
189.41
189.07
188.73
188.39
188.08
187.76
187.43
187.12
186.8
186.52
186.22
185.93
185.65
185.37
185.12
184.87
184.62
184.39
184.17
183.95
183.73
183.55
183.35
183.18
183.01
182.82
182.67
182.53
182.36
182.22
182.08
181.94
181.81
181.68
181.56
181.43
181.32
181.21
181.1
180.99
180.89
180.79
180.7
180.61
180.52
180.45
180.37
180.3
180.23
180.16
180.11
180.06
179.99
179.95
179.92
179.88
179.85
179.81
179.79
179.77
179.75
179.74
179.71
179.71
179.71
179.71
179.71
179.71
179.71
179.71
179.68
179.74
179.75
179.77
179.78
179.8
179.82
179.84
179.86
179.89
179.91
179.94
179.96
179.99
180.02
180.05
180.08
180.11
180.14
180.18
180.21
180.25
180.27
180.31
180.35
180.38
180.42
180.46
180.48
180.53
180.57
180.61
180.65
180.69
180.72
180.76
180.81
180.85
180.89
180.93
180.96
181.01
181.05
181.1
181.14
181.16
181.23
181.27
181.32
181.36
181.4
181.45
181.49
181.54
181.58
181.63
181.67
181.72
181.77
181.79
181.85
181.88
181.94
181.99
182.01
182.09
182.12
182.17
182.24
182.26
182.32
182.36
182.42
182.46
182.51
182.56
182.61
182.67
182.71
182.78
182.82
182.87
182.92
182.97
183.02
183.08
183.12
183.18
183.21
183.28
183.33
183.38
183.44
183.5
183.57
183.61
183.68
183.72
183.76
183.83
183.89
183.91
183.99
184.05
184.12
184.18
184.22
184.26
184.22
184.27
184.34
184.49
184.52
184.67
184.76
184.77
184.9
184.96
185.04
185.1
185.22
185.31
185.41
185.49
185.6
185.68
185.8
185.92
186.03
186.15
186.27
186.4
186.54
186.64
186.76
186.91
187.02
187.13
187.28
187.59
187.9
188.14
188.26
188.31
188.24
188.07
187.71
187.5
187.17
186.84
186.29
196.06
196.25
196.4
196.5
196.6
196.63
196.6
196.49
196.32
196.1
195.83
195.51
195.2
194.92
194.64
194.35
194.05
193.74
193.4
193.06
192.74
192.38
192.04
191.68
191.32
190.97
190.61
190.26
189.9
189.56
189.22
188.88
188.55
188.2
187.88
187.54
187.23
186.91
186.59
186.3
185.98
185.71
185.41
185.14
184.86
184.61
184.39
184.15
183.92
183.71
183.51
183.31
183.12
182.93
182.76
182.58
182.42
182.28
182.12
181.97
181.83
181.69
181.55
181.42
181.3
181.18
181.06
180.94
180.83
180.71
180.62
180.52
180.41
180.34
180.25
180.17
180.08
180.02
179.95
179.88
179.82
179.77
179.71
179.67
179.63
179.59
179.56
179.52
179.5
179.48
179.46
179.45
179.43
179.41
179.42
179.42
179.42
179.42
179.42
179.43
179.41
179.46
179.47
179.47
179.51
179.52
179.54
179.56
179.59
179.61
179.64
179.67
179.7
179.72
179.75
179.78
179.8
179.85
179.88
179.92
179.94
179.99
180.02
180.06
180.09
180.13
180.17
180.2
180.23
180.28
180.32
180.36
180.39
180.44
180.48
180.52
180.56
180.6
180.64
180.67
180.73
180.77
180.81
180.86
180.9
180.92
180.99
181.03
181.08
181.12
181.15
181.21
181.25
181.29
181.34
181.39
181.44
181.48
181.53
181.57
181.62
181.66
181.7
181.74
181.77
181.82
181.88
181.95
181.99
182.02
182.08
182.13
182.19
182.23
182.28
182.32
182.37
182.43
182.47
182.53
182.57
182.64
182.68
182.73
182.78
182.83
182.88
182.93
182.96
183.04
183.08
183.14
183.2
183.25
183.31
183.36
183.42
183.48
183.53
183.59
183.64
183.68
183.73
183.77
183.83
183.91
183.97
184
184.03
184
184.09
184.25
184.35
184.35
184.46
184.55
184.6
184.69
184.8
184.88
184.94
185.04
185.12
185.22
185.32
185.43
185.54
185.65
185.76
185.86
186.01
186.12
186.24
186.35
186.49
186.62
186.75
186.86
186.99
187.3
187.62
187.87
188
188.03
187.97
187.78
187.46
187.22
186.92
186.59
186.03
196.02
196.16
196.36
196.47
196.56
196.6
196.56
196.44
196.26
196.03
195.75
195.41
195.1
194.82
194.54
194.24
193.93
193.61
193.28
192.93
192.58
192.24
191.89
191.53
191.16
190.8
190.44
190.08
189.72
189.38
189.04
188.69
188.34
188.01
187.67
187.34
187.01
186.69
186.36
186.06
185.76
185.47
185.18
184.9
184.64
184.38
184.14
183.89
183.68
183.47
183.26
183.07
182.87
182.69
182.52
182.33
182.17
182.03
181.86
181.72
181.57
181.43
181.3
181.16
181.03
180.91
180.78
180.67
180.55
180.43
180.34
180.24
180.14
180.05
179.96
179.87
179.79
179.72
179.65
179.59
179.52
179.47
179.42
179.37
179.33
179.29
179.24
179.22
179.2
179.18
179.16
179.14
179.13
179.13
179.12
179.12
179.12
179.12
179.13
179.12
179.15
179.16
179.18
179.19
179.21
179.23
179.25
179.28
179.3
179.33
179.35
179.38
179.41
179.44
179.47
179.5
179.54
179.57
179.61
179.64
179.67
179.71
179.75
179.78
179.82
179.86
179.9
179.91
179.98
180.02
180.06
180.1
180.14
180.18
180.22
180.25
180.31
180.35
180.39
180.43
180.48
180.52
180.56
180.61
180.65
180.7
180.74
180.78
180.83
180.87
180.92
180.96
181.01
181.05
181.1
181.13
181.19
181.24
181.28
181.32
181.38
181.42
181.45
181.49
181.54
181.6
181.65
181.7
181.75
181.78
181.85
181.87
181.93
181.99
182.01
182.09
182.12
182.18
182.25
182.29
182.33
182.39
182.44
182.47
182.53
182.59
182.63
182.7
182.74
182.8
182.84
182.9
182.95
182.97
183.06
183.12
183.15
183.21
183.27
183.32
183.38
183.43
183.49
183.55
183.55
183.64
183.69
183.72
183.75
183.76
183.8
183.97
184.09
184.14
184.16
184.29
184.38
184.43
184.51
184.6
184.68
184.78
184.86
184.96
185.03
185.15
185.25
185.36
185.49
185.61
185.73
185.83
185.96
186.11
186.2
186.32
186.44
186.57
186.7
187.02
187.34
187.59
187.72
187.74
187.69
187.5
187.21
186.93
186.66
186.34
185.78
195.97
196.17
196.33
196.41
196.52
196.57
196.52
196.4
196.21
195.97
195.66
195.32
194.98
194.72
194.43
194.13
193.82
193.48
193.16
192.81
192.44
192.11
191.74
191.37
191
190.64
190.28
189.92
189.55
189.2
188.84
188.48
188.15
187.81
187.46
187.13
186.79
186.46
186.15
185.81
185.53
185.22
184.94
184.67
184.4
184.15
183.9
183.67
183.44
183.22
183
182.82
182.61
182.43
182.26
182.08
181.87
181.78
181.61
181.45
181.31
181.17
181.03
180.89
180.76
180.63
180.51
180.39
180.27
180.15
180.05
179.95
179.84
179.76
179.65
179.56
179.49
179.41
179.34
179.27
179.21
179.16
179.1
179.05
179.01
178.96
178.94
178.91
178.88
178.86
178.84
178.83
178.82
178.81
178.81
178.81
178.81
178.81
178.81
178.8
178.84
178.85
178.87
178.89
178.91
178.93
178.95
178.97
179
179.03
179.05
179.09
179.12
179.15
179.18
179.21
179.25
179.27
179.32
179.35
179.39
179.43
179.47
179.49
179.54
179.58
179.62
179.66
179.71
179.74
179.78
179.82
179.87
179.91
179.94
180
180.04
180.08
180.12
180.17
180.2
180.25
180.3
180.35
180.36
180.44
180.48
180.53
180.57
180.62
180.66
180.71
180.75
180.8
180.84
180.88
180.94
180.99
181.03
181.08
181.13
181.17
181.22
181.25
181.3
181.34
181.39
181.46
181.49
181.53
181.58
181.64
181.69
181.74
181.79
181.83
181.9
181.93
181.99
182.05
182.09
182.14
182.19
182.23
182.3
182.33
182.39
182.44
182.48
182.54
182.6
182.64
182.71
182.77
182.82
182.86
182.92
182.98
183
183.08
183.13
183.16
183.21
183.28
183.34
183.33
183.46
183.47
183.46
183.5
183.61
183.63
183.83
183.92
183.94
183.98
184.12
184.18
184.27
184.34
184.42
184.48
184.59
184.68
184.77
184.88
184.99
185.1
185.21
185.33
185.44
185.55
185.68
185.8
185.93
186.06
186.18
186.3
186.42
186.74
187.06
187.31
187.44
187.47
187.43
187.25
186.96
186.72
186.4
186.08
185.53
195.94
196.14
196.31
196.42
196.51
196.54
196.48
196.36
196.16
195.91
195.6
195.23
194.91
194.62
194.33
194.02
193.7
193.37
193.03
192.68
192.31
191.92
191.6
191.21
190.86
190.48
190.11
189.74
189.38
189.02
188.66
188.31
187.95
187.6
187.25
186.92
186.57
186.24
185.92
185.6
185.3
184.99
184.71
184.43
184.15
183.89
183.66
183.42
183.19
182.97
182.76
182.55
182.37
182.18
182.01
181.82
181.63
181.51
181.34
181.19
181.04
180.89
180.75
180.61
180.48
180.35
180.22
180.1
179.98
179.85
179.75
179.64
179.54
179.45
179.35
179.26
179.18
179.09
179.02
178.96
178.89
178.83
178.78
178.72
178.69
178.65
178.6
178.58
178.54
178.53
178.52
178.5
178.49
178.48
178.48
178.48
178.48
178.48
178.49
178.47
178.52
178.53
178.55
178.57
178.59
178.61
178.63
178.66
178.69
178.71
178.73
178.78
178.81
178.84
178.86
178.91
178.94
178.97
179.02
179.05
179.09
179.13
179.17
179.21
179.25
179.29
179.33
179.37
179.42
179.46
179.5
179.54
179.58
179.63
179.67
179.72
179.76
179.8
179.85
179.89
179.94
179.98
180.03
180.06
180.12
180.17
180.21
180.26
180.31
180.35
180.39
180.44
180.49
180.54
180.57
180.62
180.68
180.72
180.77
180.82
180.87
180.92
180.96
181.02
181.06
181.1
181.15
181.21
181.24
181.3
181.33
181.39
181.45
181.49
181.53
181.6
181.64
181.69
181.73
181.79
181.84
181.9
181.92
181.99
182.05
182.09
182.14
182.2
182.24
182.29
182.35
182.39
182.44
182.5
182.57
182.61
182.65
182.72
182.77
182.81
182.87
182.92
182.94
183.02
183.06
183.12
183.11
183.26
183.24
183.22
183.34
183.49
183.46
183.66
183.71
183.77
183.82
183.92
184
184.07
184.15
184.24
184.31
184.42
184.52
184.59
184.71
184.83
184.93
185.04
185.17
185.3
185.41
185.52
185.67
185.76
185.88
186.02
186.14
186.46
186.78
187.02
187.16
187.2
187.12
186.94
186.67
186.45
186.14
185.81
185.26
195.91
196.12
196.29
196.4
196.5
196.52
196.47
196.32
196.11
195.85
195.52
195.16
194.82
194.52
194.22
193.91
193.59
193.26
192.91
192.55
192.19
191.81
191.42
191.07
190.7
190.32
189.95
189.57
189.21
188.83
188.48
188.11
187.75
187.4
187.04
186.68
186.35
186.01
185.69
185.37
185.05
184.75
184.47
184.18
183.92
183.65
183.42
183.17
182.94
182.72
182.51
182.3
182.11
181.9
181.74
181.56
181.37
181.24
181.07
180.91
180.75
180.6
180.47
180.32
180.19
180.05
179.92
179.8
179.67
179.55
179.44
179.33
179.22
179.12
179.03
178.94
178.85
178.77
178.68
178.63
178.55
178.5
178.43
178.39
178.35
178.31
178.27
178.24
178.22
178.2
178.18
178.16
178.15
178.15
178.14
178.14
178.14
178.15
178.15
178.18
178.19
178.2
178.21
178.24
178.26
178.28
178.3
178.33
178.36
178.38
178.42
178.45
178.47
178.52
178.55
178.59
178.62
178.66
178.7
178.74
178.78
178.82
178.85
178.9
178.94
178.98
179
179.07
179.11
179.16
179.2
179.24
179.29
179.33
179.38
179.42
179.46
179.51
179.55
179.6
179.65
179.7
179.74
179.78
179.84
179.89
179.93
179.98
180.03
180.07
180.12
180.17
180.22
180.26
180.3
180.36
180.41
180.46
180.5
180.55
180.6
180.65
180.7
180.75
180.79
180.84
180.89
180.95
180.97
181.03
181.08
181.13
181.18
181.22
181.28
181.33
181.37
181.43
181.49
181.53
181.58
181.63
181.67
181.74
181.78
181.82
181.89
181.94
181.99
182.03
182.08
182.15
182.2
182.27
182.32
182.37
182.4
182.47
182.51
182.58
182.63
182.68
182.74
182.73
182.84
182.88
182.9
182.9
183.01
182.98
183.05
183.24
183.32
183.29
183.46
183.51
183.6
183.65
183.72
183.81
183.87
183.98
184.07
184.16
184.24
184.35
184.45
184.56
184.67
184.76
184.9
185.02
185.13
185.25
185.37
185.49
185.61
185.73
185.87
186.18
186.49
186.75
186.85
186.9
186.86
186.68
186.39
186.18
185.87
185.55
184.99
195.89
196.1
196.27
196.39
196.48
196.5
196.44
196.29
196.06
195.8
195.46
195.08
194.72
194.43
194.13
193.82
193.47
193.14
192.79
192.42
192.06
191.68
191.29
190.94
190.55
190.17
189.79
189.41
189.02
188.65
188.29
187.92
187.56
187.19
186.83
186.48
186.14
185.79
185.45
185.14
184.82
184.52
184.21
183.94
183.67
183.41
183.15
182.92
182.68
182.47
182.25
182.04
181.85
181.65
181.47
181.29
181.1
180.97
180.79
180.62
180.47
180.3
180.18
180.03
179.89
179.75
179.61
179.49
179.36
179.24
179.12
179
178.9
178.79
178.69
178.6
178.52
178.43
178.33
178.28
178.2
178.15
178.1
178.03
178
177.95
177.92
177.89
177.87
177.84
177.82
177.81
177.8
177.79
177.78
177.79
177.79
177.8
177.79
177.83
177.84
177.85
177.87
177.89
177.91
177.94
177.95
177.99
178.02
178.05
178.08
178.11
178.15
178.18
178.22
178.26
178.28
178.32
178.37
178.41
178.46
178.5
178.53
178.58
178.62
178.66
178.7
178.76
178.8
178.84
178.89
178.93
178.98
179.02
179.07
179.11
179.16
179.21
179.26
179.3
179.35
179.4
179.44
179.46
179.54
179.59
179.64
179.69
179.74
179.78
179.83
179.88
179.93
179.98
180.03
180.08
180.13
180.17
180.23
180.27
180.33
180.37
180.42
180.48
180.52
180.58
180.63
180.66
180.7
180.78
180.8
180.86
180.91
180.95
181.02
181.08
181.12
181.15
181.23
181.27
181.33
181.36
181.42
181.49
181.52
181.58
181.63
181.69
181.72
181.76
181.85
181.89
181.93
182
182.05
182.1
182.16
182.22
182.26
182.32
182.36
182.42
182.47
182.52
182.55
182.63
182.7
182.68
182.68
182.72
182.77
182.9
183.08
183.14
183.12
183.24
183.34
183.4
183.48
183.56
183.61
183.7
183.8
183.88
183.97
184.08
184.18
184.28
184.4
184.51
184.63
184.75
184.86
184.99
185.09
185.22
185.34
185.43
185.59
185.87
186.21
186.46
186.58
186.63
186.59
186.4
186.12
185.9
185.6
185.28
184.71
195.88
196.09
196.24
196.38
196.47
196.5
196.43
196.27
196.04
195.75
195.4
195
194.64
194.34
194.03
193.7
193.38
193.03
192.67
192.3
191.93
191.55
191.16
190.77
190.4
190.01
189.62
189.24
188.85
188.48
188.1
187.73
187.36
186.98
186.63
186.27
185.92
185.56
185.23
184.9
184.58
184.28
183.97
183.7
183.41
183.15
182.9
182.66
182.4
182.19
181.98
181.77
181.57
181.37
181.19
181.01
180.82
180.68
180.5
180.33
180.18
180.02
179.85
179.72
179.58
179.44
179.3
179.16
179.04
178.91
178.78
178.67
178.56
178.45
178.35
178.25
178.17
178.08
177.99
177.93
177.86
177.79
177.74
177.68
177.64
177.6
177.56
177.53
177.5
177.48
177.46
177.44
177.44
177.43
177.42
177.43
177.43
177.43
177.41
177.47
177.48
177.49
177.51
177.54
177.56
177.58
177.61
177.64
177.67
177.69
177.73
177.77
177.8
177.82
177.88
177.91
177.94
177.99
178.03
178.06
178.12
178.16
178.2
178.25
178.29
178.33
178.37
178.42
178.47
178.51
178.56
178.61
178.65
178.7
178.75
178.79
178.84
178.89
178.94
178.99
179.04
179.08
179.13
179.19
179.24
179.28
179.33
179.38
179.43
179.48
179.53
179.58
179.63
179.68
179.73
179.78
179.83
179.88
179.93
179.98
180.04
180.09
180.13
180.19
180.23
180.29
180.34
180.37
180.43
180.47
180.54
180.58
180.64
180.7
180.73
180.78
180.84
180.91
180.94
181
181.06
181.09
181.16
181.21
181.26
181.31
181.35
181.43
181.45
181.5
181.58
181.62
181.67
181.73
181.8
181.83
181.91
181.96
182
182.03
182.11
182.17
182.19
182.25
182.31
182.37
182.41
182.49
182.45
182.45
182.57
182.63
182.76
182.87
182.94
182.95
183.04
183.14
183.19
183.29
183.37
183.46
183.54
183.62
183.72
183.79
183.91
184.01
184.1
184.24
184.34
184.45
184.58
184.69
184.82
184.93
185.04
185.16
185.3
185.61
185.92
186.17
186.31
186.34
186.28
186.07
185.83
185.62
185.32
185
184.44
195.87
196.09
196.27
196.39
196.47
196.49
196.41
196.23
196.01
195.7
195.33
194.93
194.56
194.26
193.94
193.61
193.28
192.92
192.55
192.17
191.79
191.41
191.03
190.62
190.26
189.86
189.46
189.07
188.68
188.3
187.91
187.54
187.16
186.78
186.41
186.05
185.68
185.34
184.99
184.65
184.35
184.04
183.73
183.45
183.17
182.89
182.65
182.4
182.16
181.93
181.71
181.5
181.3
181.1
180.91
180.73
180.53
180.38
180.21
180.03
179.88
179.71
179.55
179.41
179.26
179.11
178.97
178.83
178.7
178.57
178.45
178.33
178.21
178.1
178
177.9
177.81
177.72
177.64
177.56
177.49
177.43
177.37
177.32
177.26
177.23
177.19
177.15
177.12
177.11
177.09
177.07
177.05
177.06
177.05
177.05
177.06
177.06
177.06
177.09
177.1
177.12
177.14
177.17
177.19
177.21
177.24
177.27
177.29
177.34
177.37
177.4
177.44
177.48
177.52
177.55
177.59
177.64
177.67
177.72
177.76
177.81
177.85
177.9
177.94
177.97
178.04
178.08
178.12
178.17
178.22
178.27
178.31
178.37
178.41
178.45
178.51
178.56
178.61
178.66
178.71
178.76
178.8
178.86
178.91
178.96
179.01
179.06
179.11
179.17
179.22
179.27
179.32
179.36
179.43
179.48
179.53
179.58
179.63
179.67
179.73
179.79
179.84
179.89
179.95
180
180.05
180.09
180.14
180.2
180.25
180.3
180.35
180.38
180.46
180.51
180.56
180.63
180.67
180.72
180.76
180.83
180.89
180.92
180.99
181.03
181.11
181.14
181.19
181.26
181.31
181.35
181.42
181.48
181.54
181.58
181.64
181.68
181.74
181.8
181.83
181.89
181.95
181.96
182.02
182.13
182.18
182.19
182.25
182.21
182.28
182.47
182.49
182.63
182.65
182.73
182.78
182.87
182.96
182.99
183.09
183.18
183.26
183.35
183.45
183.54
183.65
183.75
183.86
183.97
184.08
184.2
184.31
184.42
184.55
184.65
184.76
184.88
185.02
185.32
185.64
185.87
186
186.04
186
185.82
185.56
185.34
185.04
184.72
184.16
195.87
196.09
196.27
196.39
196.48
196.49
196.4
196.23
195.98
195.65
195.28
194.84
194.48
194.17
193.85
193.5
193.16
192.82
192.44
192.06
191.68
191.28
190.89
190.49
190.07
189.7
189.31
188.9
188.51
188.11
187.73
187.34
186.96
186.58
186.19
185.83
185.47
185.12
184.75
184.43
184.1
183.78
183.48
183.17
182.91
182.64
182.39
182.14
181.88
181.66
181.44
181.21
181
180.81
180.61
180.44
180.24
180.05
179.91
179.73
179.57
179.4
179.24
179.09
178.93
178.78
178.62
178.49
178.36
178.21
178.1
177.96
177.86
177.74
177.64
177.53
177.44
177.35
177.27
177.19
177.11
177.05
176.99
176.94
176.89
176.84
176.8
176.77
176.73
176.72
176.7
176.69
176.68
176.67
176.67
176.67
176.67
176.66
176.7
176.71
176.72
176.73
176.76
176.78
176.81
176.82
176.86
176.89
176.92
176.96
176.99
177.03
177.06
177.09
177.14
177.17
177.21
177.27
177.31
177.36
177.4
177.43
177.49
177.53
177.58
177.61
177.68
177.72
177.77
177.82
177.87
177.91
177.97
178.02
178.05
178.11
178.16
178.21
178.26
178.31
178.37
178.42
178.43
178.53
178.58
178.62
178.68
178.73
178.78
178.84
178.89
178.95
179
179.04
179.1
179.15
179.21
179.26
179.31
179.37
179.42
179.47
179.53
179.58
179.64
179.69
179.74
179.8
179.85
179.89
179.95
179.99
180.05
180.11
180.15
180.22
180.26
180.34
180.38
180.43
180.5
180.54
180.59
180.66
180.69
180.76
180.82
180.86
180.9
180.99
181.02
181.06
181.14
181.21
181.25
181.31
181.37
181.41
181.44
181.53
181.57
181.64
181.7
181.75
181.73
181.8
181.91
181.96
181.95
181.98
181.99
182.1
182.3
182.32
182.42
182.44
182.56
182.6
182.7
182.76
182.82
182.93
183.01
183.07
183.19
183.28
183.36
183.47
183.58
183.68
183.78
183.92
184.02
184.14
184.25
184.36
184.48
184.6
184.73
185.02
185.35
185.58
185.71
185.75
185.7
185.46
185.25
185.05
184.74
184.42
183.86
195.87
196.09
196.28
196.4
196.49
196.49
196.4
196.21
195.95
195.62
195.22
194.78
194.4
194.08
193.75
193.42
193.07
192.69
192.33
191.94
191.55
191.16
190.75
190.35
189.93
189.5
189.14
188.74
188.33
187.94
187.54
187.14
186.76
186.37
185.99
185.61
185.24
184.87
184.53
184.19
183.86
183.54
183.24
182.93
182.65
182.39
182.12
181.85
181.62
181.39
181.16
180.94
180.73
180.53
180.33
180.14
179.94
179.77
179.6
179.41
179.25
179.08
178.92
178.76
178.6
178.45
178.29
178.15
178.01
177.86
177.74
177.6
177.48
177.37
177.25
177.15
177.06
176.97
176.86
176.8
176.73
176.66
176.6
176.54
176.49
176.45
176.41
176.38
176.35
176.32
176.3
176.29
176.28
176.28
176.28
176.27
176.27
176.27
176.3
176.31
176.33
176.34
176.37
176.39
176.41
176.44
176.47
176.5
176.54
176.57
176.61
176.64
176.67
176.71
176.76
176.79
176.84
176.89
176.92
176.98
177.02
177.07
177.11
177.16
177.19
177.25
177.3
177.35
177.4
177.45
177.5
177.55
177.6
177.65
177.7
177.75
177.79
177.86
177.91
177.96
178.01
178.06
178.11
178.18
178.23
178.28
178.33
178.39
178.44
178.49
178.55
178.6
178.66
178.71
178.77
178.82
178.87
178.93
178.98
179.04
179.09
179.13
179.2
179.26
179.3
179.37
179.42
179.48
179.54
179.59
179.65
179.7
179.73
179.79
179.86
179.91
179.97
180.03
180.08
180.13
180.18
180.23
180.3
180.34
180.41
180.47
180.52
180.58
180.63
180.69
180.74
180.79
180.87
180.91
180.97
181.01
181.09
181.14
181.2
181.23
181.3
181.37
181.41
181.47
181.52
181.49
181.6
181.67
181.68
181.68
181.73
181.83
181.92
182.08
182.13
182.19
182.27
182.35
182.43
182.49
182.58
182.66
182.73
182.83
182.92
183
183.11
183.21
183.31
183.42
183.53
183.64
183.75
183.87
183.96
184.09
184.2
184.31
184.44
184.75
185.05
185.28
185.38
185.45
185.36
185.22
184.97
184.75
184.44
184.13
183.55
195.88
196.1
196.29
196.41
196.48
196.5
196.4
196.19
195.92
195.58
195.16
194.71
194.32
194
193.67
193.32
192.97
192.6
192.22
191.83
191.43
191.01
190.61
190.2
189.8
189.37
188.99
188.57
188.17
187.76
187.35
186.96
186.55
186.16
185.78
185.4
185.02
184.65
184.3
183.95
183.61
183.3
182.98
182.68
182.4
182.11
181.85
181.59
181.35
181.1
180.89
180.66
180.44
180.24
180.03
179.84
179.64
179.46
179.29
179.1
178.93
178.75
178.59
178.42
178.26
178.1
177.94
177.79
177.65
177.51
177.37
177.21
177.11
176.99
176.88
176.77
176.67
176.58
176.49
176.41
176.33
176.26
176.19
176.14
176.08
176.05
176.01
175.97
175.95
175.92
175.9
175.88
175.86
175.86
175.87
175.87
175.87
175.87
175.9
175.91
175.92
175.94
175.97
175.99
176.01
176.04
176.07
176.09
176.14
176.17
176.21
176.24
176.28
176.32
176.36
176.41
176.45
176.48
176.54
176.58
176.62
176.68
176.72
176.77
176.8
176.87
176.92
176.97
177.02
177.06
177.12
177.16
177.21
177.27
177.32
177.38
177.43
177.48
177.54
177.59
177.64
177.68
177.76
177.81
177.86
177.92
177.97
178.03
178.08
178.14
178.19
178.25
178.3
178.35
178.42
178.47
178.52
178.58
178.64
178.7
178.75
178.79
178.87
178.92
178.98
179.04
179.09
179.15
179.21
179.26
179.32
179.37
179.41
179.49
179.52
179.58
179.64
179.7
179.78
179.82
179.88
179.93
179.99
180.05
180.1
180.15
180.21
180.29
180.33
180.39
180.44
180.51
180.56
180.61
180.68
180.74
180.8
180.85
180.91
180.96
181.03
181.06
181.13
181.16
181.22
181.29
181.25
181.41
181.43
181.42
181.44
181.61
181.66
181.73
181.85
181.95
181.96
182.09
182.16
182.22
182.31
182.39
182.46
182.55
182.64
182.73
182.83
182.93
183.02
183.14
183.25
183.35
183.47
183.58
183.68
183.81
183.92
184.02
184.16
184.45
184.74
185
185.1
185.16
185.09
184.91
184.67
184.44
184.14
183.82
183.24
195.88
196.11
196.3
196.42
196.51
196.5
196.4
196.19
195.9
195.54
195.11
194.65
194.25
193.92
193.58
193.23
192.87
192.49
192.11
191.71
191.3
190.9
190.47
190.06
189.65
189.23
188.81
188.41
188
187.57
187.17
186.76
186.35
185.96
185.56
185.17
184.79
184.42
184.05
183.7
183.37
183.04
182.72
182.43
182.12
181.86
181.58
181.31
181.07
180.83
180.59
180.37
180.15
179.94
179.73
179.53
179.33
179.15
178.97
178.77
178.6
178.42
178.23
178.08
177.91
177.74
177.58
177.43
177.28
177.14
176.99
176.86
176.74
176.6
176.49
176.38
176.27
176.18
176.09
176
175.93
175.84
175.79
175.73
175.68
175.64
175.59
175.55
175.53
175.51
175.48
175.47
175.46
175.45
175.45
175.45
175.45
175.47
175.48
175.49
175.51
175.53
175.55
175.57
175.6
175.61
175.66
175.69
175.72
175.76
175.8
175.83
175.86
175.92
175.95
176
176.04
176.09
176.12
176.18
176.23
176.27
176.32
176.37
176.41
176.47
176.52
176.57
176.62
176.67
176.72
176.78
176.83
176.87
176.94
176.99
177.05
177.1
177.15
177.21
177.26
177.31
177.38
177.43
177.48
177.54
177.6
177.65
177.7
177.77
177.82
177.88
177.93
178
178.05
178.11
178.15
178.22
178.28
178.34
178.4
178.44
178.51
178.57
178.62
178.69
178.75
178.8
178.86
178.92
178.98
179.04
179.1
179.15
179.2
179.25
179.32
179.39
179.43
179.49
179.55
179.61
179.68
179.73
179.79
179.85
179.92
179.96
180
180.09
180.14
180.2
180.25
180.32
180.39
180.44
180.5
180.56
180.59
180.66
180.73
180.78
180.85
180.91
180.91
180.97
181.08
181
181.17
181.19
181.16
181.27
181.45
181.47
181.54
181.65
181.73
181.74
181.87
181.94
182
182.1
182.18
182.24
182.35
182.45
182.53
182.65
182.74
182.84
182.97
183.08
183.17
183.29
183.41
183.52
183.62
183.73
183.86
184.15
184.46
184.66
184.78
184.84
184.74
184.62
184.38
184.13
183.83
183.51
182.93
195.89
196.12
196.32
196.44
196.53
196.51
196.39
196.17
195.89
195.51
195.06
194.58
194.17
193.82
193.5
193.15
192.77
192.38
192
191.59
191.19
190.76
190.35
189.93
189.51
189.09
188.65
188.24
187.82
187.41
186.98
186.56
186.16
185.74
185.34
184.95
184.57
184.19
183.82
183.47
183.12
182.77
182.47
182.17
181.86
181.58
181.31
181.05
180.79
180.54
180.3
180.07
179.85
179.63
179.41
179.22
179.01
178.8
178.64
178.43
178.26
178.07
177.89
177.72
177.54
177.38
177.21
177.05
176.9
176.76
176.61
176.47
176.34
176.21
176.08
175.98
175.88
175.77
175.68
175.59
175.5
175.44
175.36
175.31
175.26
175.2
175.17
175.13
175.1
175.08
175.06
175.05
175.03
175.03
175.02
175.02
175.01
175.05
175.05
175.06
175.08
175.1
175.12
175.15
175.16
175.2
175.23
175.27
175.3
175.34
175.38
175.4
175.45
175.5
175.54
175.58
175.61
175.67
175.72
175.76
175.81
175.85
175.91
175.94
176.01
176.06
176.11
176.16
176.21
176.27
176.32
176.37
176.43
176.48
176.54
176.59
176.65
176.69
176.75
176.81
176.86
176.9
176.98
177.04
177.09
177.14
177.21
177.27
177.33
177.38
177.45
177.5
177.55
177.62
177.68
177.73
177.79
177.85
177.91
177.97
178.03
178.06
178.15
178.2
178.27
178.33
178.39
178.45
178.51
178.57
178.63
178.69
178.74
178.81
178.84
178.91
178.96
179.03
179.09
179.15
179.2
179.28
179.33
179.4
179.47
179.52
179.58
179.63
179.71
179.76
179.8
179.86
179.94
180
180.07
180.12
180.18
180.25
180.3
180.37
180.4
180.48
180.51
180.59
180.65
180.65
180.72
180.83
180.75
180.89
180.9
180.95
181.09
181.25
181.27
181.34
181.45
181.49
181.55
181.67
181.72
181.8
181.91
181.97
182.06
182.17
182.27
182.37
182.46
182.57
182.68
182.79
182.89
183.01
183.12
183.21
183.32
183.44
183.55
183.84
184.14
184.35
184.49
184.52
184.45
184.21
184.03
183.8
183.5
183.18
182.61
195.9
196.13
196.34
196.46
196.52
196.53
196.41
196.18
195.87
195.47
195.01
194.51
194.1
193.76
193.41
193.05
192.68
192.27
191.89
191.47
191.03
190.64
190.22
189.78
189.35
188.93
188.5
188.05
187.65
187.23
186.79
186.37
185.95
185.53
185.13
184.72
184.34
183.96
183.58
183.22
182.87
182.54
182.21
181.9
181.6
181.31
181.04
180.75
180.5
180.24
180
179.77
179.54
179.32
179.1
178.9
178.68
178.45
178.31
178.09
177.91
177.72
177.54
177.36
177.18
177.01
176.83
176.66
176.52
176.37
176.22
176.07
175.93
175.8
175.69
175.57
175.46
175.34
175.26
175.17
175.09
175.02
174.95
174.89
174.83
174.78
174.74
174.7
174.67
174.64
174.62
174.61
174.6
174.6
174.59
174.58
174.56
174.61
174.61
174.62
174.65
174.67
174.69
174.71
174.74
174.77
174.8
174.83
174.87
174.91
174.94
174.97
175.02
175.06
175.11
175.15
175.2
175.24
175.29
175.33
175.39
175.44
175.48
175.53
175.59
175.64
175.69
175.74
175.79
175.85
175.9
175.96
176.01
176.06
176.12
176.17
176.23
176.29
176.35
176.4
176.46
176.52
176.58
176.63
176.68
176.75
176.81
176.87
176.93
176.99
177.05
177.11
177.15
177.23
177.29
177.34
177.4
177.47
177.52
177.59
177.65
177.71
177.77
177.82
177.9
177.95
178.01
178.08
178.14
178.2
178.26
178.32
178.38
178.44
178.51
178.56
178.61
178.69
178.74
178.8
178.88
178.93
179
179.05
179.11
179.16
179.25
179.3
179.35
179.4
179.48
179.53
179.61
179.67
179.74
179.78
179.87
179.91
179.98
180.05
180.1
180.17
180.23
180.24
180.32
180.39
180.41
180.5
180.57
180.49
180.58
180.63
180.77
180.91
181.01
181.07
181.14
181.22
181.28
181.36
181.44
181.54
181.62
181.69
181.79
181.89
181.98
182.07
182.17
182.28
182.38
182.49
182.61
182.69
182.82
182.92
183
183.13
183.26
183.52
183.84
184.05
184.14
184.18
184.14
183.96
183.7
183.47
183.17
182.85
182.27
195.92
196.15
196.36
196.48
196.56
196.54
196.41
196.16
195.85
195.44
194.96
194.44
194.02
193.68
193.33
192.96
192.57
192.19
191.77
191.36
190.94
190.5
190.08
189.65
189.21
188.77
188.34
187.9
187.47
187.04
186.6
186.16
185.75
185.33
184.91
184.5
184.11
183.72
183.35
182.97
182.63
182.29
181.96
181.63
181.33
181.03
180.75
180.48
180.21
179.95
179.7
179.46
179.23
179.01
178.77
178.57
178.35
178.12
177.97
177.75
177.56
177.35
177.17
176.99
176.81
176.63
176.45
176.27
176.12
175.97
175.82
175.66
175.53
175.39
175.27
175.14
175.04
174.93
174.83
174.74
174.66
174.58
174.51
174.45
174.39
174.34
174.3
174.25
174.22
174.2
174.18
174.15
174.14
174.15
174.14
174.14
174.14
174.16
174.17
174.18
174.2
174.22
174.24
174.27
174.29
174.32
174.34
174.39
174.43
174.46
174.5
174.54
174.58
174.62
174.67
174.71
174.76
174.8
174.85
174.9
174.95
175
175.04
175.07
175.15
175.2
175.25
175.31
175.35
175.42
175.47
175.51
175.58
175.64
175.69
175.75
175.81
175.86
175.92
175.98
176.04
176.07
176.16
176.22
176.28
176.34
176.39
176.45
176.52
176.58
176.64
176.7
176.75
176.82
176.88
176.94
177
177.07
177.13
177.19
177.25
177.31
177.38
177.43
177.51
177.57
177.63
177.69
177.76
177.82
177.88
177.94
177.99
178.07
178.14
178.2
178.25
178.31
178.39
178.44
178.5
178.55
178.63
178.69
178.76
178.82
178.88
178.95
179.01
179.07
179.15
179.22
179.27
179.33
179.4
179.45
179.53
179.59
179.66
179.72
179.78
179.81
179.9
179.96
179.99
180.05
180.16
180.18
180.27
180.3
180.24
180.32
180.43
180.57
180.69
180.75
180.86
180.93
180.98
181.08
181.16
181.24
181.31
181.39
181.49
181.58
181.67
181.78
181.86
181.98
182.09
182.17
182.31
182.41
182.52
182.61
182.72
182.83
182.95
183.23
183.52
183.73
183.85
183.86
183.77
183.58
183.36
183.13
182.83
182.51
181.92
195.92
196.16
196.37
196.5
196.57
196.56
196.42
196.16
195.83
195.41
194.9
194.38
193.94
193.59
193.24
192.87
192.48
192.07
191.67
191.24
190.82
190.38
189.95
189.5
189.07
188.63
188.18
187.74
187.28
186.87
186.42
185.98
185.54
185.11
184.69
184.28
183.89
183.48
183.1
182.73
182.38
182.02
181.69
181.37
181.06
180.76
180.46
180.19
179.92
179.65
179.4
179.16
178.91
178.68
178.46
178.24
178.02
177.78
177.62
177.4
177.2
177
176.81
176.62
176.43
176.24
176.06
175.89
175.72
175.56
175.4
175.25
175.12
174.97
174.84
174.73
174.61
174.5
174.4
174.31
174.22
174.14
174.07
173.99
173.95
173.9
173.85
173.81
173.77
173.75
173.73
173.71
173.7
173.69
173.68
173.68
173.71
173.71
173.72
173.73
173.74
173.77
173.79
173.8
173.84
173.87
173.9
173.94
173.97
174.01
174.05
174.07
174.13
174.17
174.22
174.26
174.31
174.36
174.4
174.45
174.5
174.55
174.6
174.64
174.71
174.76
174.81
174.86
174.92
174.97
175.03
175.09
175.14
175.19
175.25
175.31
175.37
175.43
175.49
175.55
175.6
175.66
175.73
175.79
175.85
175.91
175.97
176.03
176.09
176.14
176.22
176.28
176.33
176.41
176.47
176.53
176.59
176.66
176.71
176.78
176.84
176.91
176.97
177.03
177.11
177.17
177.23
177.3
177.36
177.42
177.49
177.55
177.6
177.68
177.75
177.81
177.88
177.93
178
178.05
178.13
178.18
178.26
178.32
178.39
178.44
178.53
178.6
178.64
178.72
178.78
178.84
178.89
178.98
179.06
179.12
179.19
179.25
179.31
179.37
179.43
179.49
179.53
179.6
179.7
179.74
179.81
179.88
179.94
180.03
180.02
179.98
180.11
180.25
180.37
180.47
180.52
180.6
180.68
180.77
180.84
180.92
181
181.06
181.17
181.28
181.35
181.47
181.57
181.68
181.77
181.89
182
182.1
182.21
182.3
182.41
182.51
182.63
182.92
183.18
183.4
183.49
183.51
183.43
183.26
183.05
182.78
182.47
182.16
181.56
195.93
196.17
196.39
196.52
196.59
196.56
196.42
196.16
195.81
195.37
194.84
194.31
193.87
193.5
193.14
192.77
192.38
191.97
191.56
191.13
190.68
190.25
189.81
189.37
188.91
188.46
188.02
187.57
187.12
186.63
186.23
185.79
185.34
184.91
184.48
184.05
183.65
183.25
182.86
182.49
182.11
181.77
181.42
181.1
180.79
180.47
180.18
179.9
179.61
179.36
179.09
178.84
178.6
178.36
178.13
177.9
177.68
177.45
177.27
177.04
176.83
176.63
176.43
176.24
176.04
175.85
175.66
175.49
175.31
175.15
174.99
174.83
174.69
174.54
174.41
174.29
174.17
174.05
173.95
173.86
173.77
173.69
173.62
173.55
173.49
173.44
173.4
173.36
173.32
173.29
173.27
173.25
173.24
173.23
173.22
173.2
173.24
173.24
173.25
173.27
173.29
173.3
173.32
173.35
173.38
173.41
173.44
173.48
173.51
173.55
173.57
173.62
173.67
173.7
173.76
173.79
173.85
173.9
173.94
173.99
174.04
174.09
174.14
174.18
174.25
174.3
174.35
174.41
174.47
174.52
174.57
174.64
174.68
174.75
174.8
174.87
174.92
174.98
175.04
175.1
175.16
175.23
175.29
175.35
175.41
175.47
175.53
175.59
175.66
175.72
175.79
175.85
175.9
175.98
176.04
176.1
176.17
176.23
176.28
176.36
176.42
176.48
176.56
176.61
176.69
176.76
176.82
176.89
176.95
177.02
177.08
177.15
177.2
177.28
177.35
177.42
177.48
177.55
177.62
177.67
177.74
177.8
177.87
177.93
178.02
178.08
178.13
178.22
178.25
178.33
178.42
178.47
178.53
178.63
178.7
178.76
178.83
178.88
178.95
179.01
179.07
179.13
179.22
179.27
179.33
179.41
179.49
179.56
179.59
179.69
179.75
179.73
179.72
179.9
180.02
180.13
180.21
180.29
180.33
180.41
180.51
180.58
180.67
180.78
180.85
180.97
181.06
181.16
181.25
181.35
181.46
181.57
181.68
181.77
181.89
181.98
182.09
182.19
182.32
182.59
182.86
183.05
183.15
183.17
183.08
182.85
182.65
182.42
182.11
181.8
181.2
195.93
196.17
196.4
196.53
196.6
196.57
196.42
196.14
195.78
195.33
194.79
194.23
193.79
193.43
193.04
192.67
192.27
191.87
191.44
191.01
190.57
190.13
189.68
189.21
188.77
188.32
187.85
187.4
186.95
186.48
186
185.59
185.14
184.69
184.25
183.83
183.42
183.02
182.62
182.24
181.86
181.51
181.17
180.82
180.51
180.19
179.9
179.6
179.32
179.05
178.77
178.52
178.27
178.03
177.78
177.56
177.34
177.1
176.91
176.68
176.46
176.26
176.04
175.85
175.65
175.46
175.26
175.08
174.9
174.73
174.57
174.4
174.26
174.11
173.97
173.85
173.72
173.6
173.5
173.41
173.32
173.23
173.16
173.09
173.03
172.98
172.93
172.89
172.85
172.82
172.8
172.77
172.78
172.76
172.75
172.68
172.77
172.77
172.78
172.8
172.81
172.83
172.85
172.88
172.9
172.93
172.97
173
173.04
173.08
173.11
173.16
173.2
173.24
173.29
173.33
173.37
173.43
173.47
173.52
173.58
173.62
173.66
173.73
173.79
173.84
173.89
173.94
174
174.06
174.12
174.17
174.23
174.29
174.34
174.41
174.46
174.52
174.59
174.64
174.69
174.78
174.83
174.89
174.96
175.02
175.08
175.15
175.21
175.26
175.34
175.41
175.45
175.54
175.6
175.66
175.73
175.8
175.86
175.93
175.99
176.06
176.13
176.19
176.27
176.33
176.4
176.46
176.53
176.6
176.67
176.73
176.8
176.87
176.94
177.01
177.08
177.15
177.21
177.28
177.35
177.39
177.47
177.56
177.61
177.68
177.75
177.82
177.9
177.94
178.01
178.08
178.16
178.24
178.31
178.38
178.44
178.52
178.57
178.63
178.72
178.79
178.86
178.92
179
179.07
179.11
179.19
179.26
179.29
179.4
179.42
179.4
179.45
179.65
179.78
179.85
179.92
180.02
180.06
180.17
180.28
180.32
180.46
180.53
180.64
180.72
180.82
180.92
181.04
181.14
181.23
181.35
181.46
181.56
181.66
181.76
181.85
181.99
182.25
182.52
182.71
182.8
182.78
182.73
182.56
182.28
182.05
181.74
181.43
180.83
195.93
196.18
196.4
196.54
196.61
196.57
196.41
196.14
195.75
195.29
194.72
194.16
193.71
193.34
192.97
192.56
192.17
191.74
191.32
190.89
190.44
189.99
189.54
189.09
188.6
188.15
187.7
187.23
186.77
186.3
185.82
185.39
184.93
184.47
184.04
183.61
183.18
182.78
182.37
181.99
181.61
181.24
180.89
180.55
180.22
179.91
179.6
179.29
179.01
178.73
178.46
178.2
177.93
177.7
177.46
177.21
176.99
176.74
176.53
176.31
176.07
175.88
175.66
175.45
175.25
175.05
174.85
174.66
174.48
174.31
174.14
173.97
173.82
173.67
173.53
173.4
173.27
173.16
173.04
172.95
172.84
172.77
172.69
172.63
172.56
172.51
172.46
172.41
172.38
172.35
172.33
172.31
172.3
172.28
172.27
172.27
172.29
172.29
172.29
172.32
172.34
172.35
172.37
172.4
172.42
172.45
172.49
172.52
172.56
172.59
172.63
172.68
172.72
172.76
172.81
172.85
172.9
172.95
172.99
173.04
173.1
173.15
173.19
173.24
173.31
173.36
173.41
173.46
173.53
173.58
173.64
173.7
173.76
173.82
173.87
173.94
173.99
174.06
174.12
174.18
174.24
174.31
174.37
174.43
174.5
174.56
174.62
174.69
174.75
174.82
174.89
174.95
175.02
175.09
175.15
175.21
175.28
175.35
175.41
175.48
175.55
175.61
175.69
175.76
175.83
175.9
175.96
176.03
176.1
176.17
176.24
176.31
176.37
176.45
176.52
176.59
176.64
176.72
176.8
176.87
176.92
177.01
177.06
177.15
177.2
177.29
177.33
177.42
177.49
177.56
177.63
177.69
177.77
177.82
177.92
177.99
178.07
178.14
178.2
178.28
178.35
178.42
178.48
178.55
178.63
178.69
178.76
178.84
178.88
178.95
179.01
179.1
179.09
179.1
179.17
179.39
179.54
179.55
179.63
179.75
179.78
179.94
180.02
180.09
180.2
180.3
180.39
180.5
180.6
180.68
180.81
180.91
181.02
181.13
181.22
181.32
181.43
181.52
181.65
181.92
182.16
182.37
182.46
182.4
182.31
182.16
181.93
181.67
181.36
181.05
180.45
195.92
196.17
196.4
196.54
196.61
196.57
196.4
196.12
195.72
195.23
194.67
194.08
193.61
193.24
192.87
192.47
192.05
191.65
191.2
190.77
190.31
189.86
189.38
188.93
188.46
188
187.51
187.05
186.58
186.11
185.64
185.13
184.71
184.27
183.82
183.37
182.95
182.53
182.13
181.74
181.35
180.98
180.62
180.27
179.94
179.63
179.3
179
178.7
178.42
178.13
177.88
177.62
177.36
177.11
176.86
176.63
176.38
176.17
175.94
175.7
175.49
175.27
175.06
174.84
174.64
174.43
174.24
174.05
173.88
173.71
173.53
173.38
173.22
173.07
172.94
172.8
172.7
172.58
172.48
172.39
172.3
172.22
172.15
172.09
172.03
171.98
171.94
171.9
171.87
171.85
171.83
171.81
171.8
171.79
171.78
171.8
171.81
171.82
171.82
171.85
171.86
171.88
171.91
171.94
171.97
172
172.03
172.07
172.1
172.14
172.19
172.23
172.27
172.32
172.37
172.41
172.46
172.49
172.56
172.61
172.66
172.68
172.77
172.82
172.87
172.93
172.99
173.04
173.1
173.16
173.22
173.28
173.34
173.39
173.46
173.52
173.58
173.64
173.7
173.75
173.84
173.9
173.96
174.02
174.09
174.15
174.22
174.29
174.34
174.42
174.49
174.54
174.62
174.69
174.75
174.82
174.89
174.96
175.03
175.1
175.15
175.24
175.31
175.38
175.45
175.52
175.59
175.66
175.73
175.8
175.87
175.94
176
176.08
176.16
176.23
176.3
176.37
176.44
176.51
176.58
176.63
176.73
176.79
176.86
176.92
177.01
177.08
177.15
177.21
177.3
177.38
177.44
177.52
177.58
177.66
177.74
177.81
177.89
177.95
178.02
178.09
178.15
178.22
178.31
178.37
178.43
178.53
178.56
178.63
178.74
178.78
178.76
178.87
178.88
179.12
179.25
179.25
179.37
179.5
179.54
179.67
179.77
179.86
179.96
180.05
180.12
180.26
180.35
180.47
180.57
180.67
180.77
180.88
180.96
181.08
181.17
181.3
181.56
181.83
182.01
182.08
182.08
181.91
181.74
181.57
181.29
180.98
180.66
180.05
195.9
196.15
196.39
196.53
196.6
196.56
196.39
196.09
195.68
195.18
194.59
194
193.52
193.15
192.77
192.36
191.95
191.52
191.09
190.63
190.18
189.72
189.25
188.77
188.3
187.83
187.36
186.89
186.39
185.91
185.45
184.96
184.49
184.05
183.59
183.13
182.72
182.28
181.88
181.47
181.09
180.71
180.35
179.99
179.66
179.32
179
178.7
178.4
178.11
177.82
177.55
177.28
177.02
176.77
176.51
176.26
176.02
175.79
175.56
175.32
175.1
174.87
174.66
174.43
174.23
174.02
173.82
173.62
173.45
173.27
173.08
172.93
172.77
172.62
172.48
172.34
172.23
172.12
172.01
171.91
171.82
171.73
171.67
171.6
171.55
171.5
171.45
171.41
171.38
171.36
171.34
171.32
171.3
171.29
171.31
171.31
171.31
171.32
171.34
171.35
171.37
171.38
171.42
171.44
171.46
171.5
171.54
171.58
171.6
171.65
171.69
171.73
171.78
171.82
171.87
171.9
171.96
172.01
172.06
172.11
172.16
172.18
172.28
172.33
172.38
172.44
172.5
172.55
172.61
172.67
172.73
172.79
172.85
172.9
172.97
173.03
173.09
173.15
173.21
173.25
173.35
173.41
173.48
173.54
173.61
173.67
173.74
173.81
173.86
173.95
174.01
174.08
174.15
174.22
174.28
174.34
174.43
174.49
174.56
174.63
174.69
174.78
174.85
174.92
174.99
175.06
175.12
175.2
175.28
175.35
175.42
175.49
175.55
175.64
175.71
175.79
175.86
175.94
176.01
176.08
176.15
176.22
176.29
176.37
176.44
176.51
176.58
176.65
176.73
176.8
176.88
176.96
177.01
177.11
177.2
177.25
177.35
177.42
177.47
177.56
177.64
177.69
177.78
177.86
177.89
177.98
178.08
178.1
178.2
178.24
178.3
178.46
178.46
178.44
178.63
178.59
178.8
178.94
178.95
179.12
179.22
179.3
179.39
179.49
179.59
179.69
179.79
179.88
180
180.11
180.21
180.31
180.39
180.53
180.62
180.73
180.82
180.95
181.2
181.48
181.65
181.69
181.69
181.6
181.35
181.13
180.89
180.58
180.27
179.66
195.86
196.12
196.36
196.48
196.56
196.53
196.36
196.05
195.63
195.11
194.51
193.91
193.42
193.04
192.65
192.25
191.83
191.4
190.95
190.5
190.05
189.55
189.1
188.62
188.13
187.63
187.17
186.7
186.21
185.72
185.25
184.76
184.27
183.83
183.36
182.91
182.46
182.04
181.62
181.22
180.83
180.44
180.07
179.71
179.36
179.03
178.7
178.38
178.08
177.79
177.5
177.2
176.94
176.67
176.41
176.15
175.9
175.65
175.42
175.18
174.93
174.7
174.47
174.25
174.02
173.81
173.59
173.39
173.19
173.01
172.82
172.64
172.47
172.31
172.15
172.01
171.88
171.76
171.64
171.53
171.42
171.34
171.26
171.18
171.12
171.06
171.01
170.96
170.92
170.89
170.86
170.84
170.82
170.8
170.75
170.81
170.81
170.81
170.82
170.84
170.85
170.87
170.89
170.91
170.94
170.96
171
171.04
171.07
171.09
171.15
171.19
171.23
171.26
171.32
171.36
171.41
171.46
171.51
171.56
171.61
171.66
171.7
171.78
171.83
171.88
171.94
171.99
172.05
172.11
172.17
172.23
172.29
172.35
172.41
172.47
172.53
172.6
172.66
172.72
172.78
172.86
172.92
172.99
173.05
173.12
173.19
173.25
173.32
173.39
173.45
173.53
173.58
173.67
173.74
173.8
173.87
173.93
174.02
174.09
174.16
174.23
174.29
174.38
174.44
174.53
174.6
174.67
174.74
174.82
174.89
174.96
175.04
175.11
175.19
175.26
175.34
175.41
175.47
175.56
175.63
175.71
175.78
175.86
175.93
176
176.07
176.16
176.21
176.31
176.38
176.44
176.53
176.6
176.68
176.76
176.84
176.93
176.99
177.08
177.16
177.22
177.31
177.38
177.45
177.52
177.59
177.68
177.75
177.77
177.87
177.95
177.97
178.14
178.13
178.19
178.36
178.29
178.49
178.63
178.67
178.86
178.93
179.04
179.14
179.23
179.3
179.44
179.54
179.65
179.75
179.85
179.94
180.07
180.15
180.26
180.37
180.46
180.59
180.85
181.07
181.25
181.31
181.28
181.19
180.98
180.74
180.49
180.18
179.87
179.26
195.81
196.07
196.32
196.47
196.54
196.45
196.31
196
195.57
195.03
194.42
193.79
193.3
192.93
192.53
192.13
191.7
191.26
190.81
190.35
189.89
189.42
188.93
188.46
187.97
187.49
187
186.5
186.01
185.53
185.04
184.55
184.06
183.59
183.13
182.67
182.22
181.79
181.36
180.96
180.55
180.16
179.78
179.42
179.07
178.73
178.4
178.08
177.75
177.46
177.16
176.88
176.59
176.32
176.06
175.79
175.53
175.27
174.99
174.8
174.53
174.3
174.06
173.84
173.6
173.39
173.16
172.95
172.75
172.56
172.37
172.18
172.01
171.85
171.69
171.55
171.4
171.28
171.16
171.04
170.94
170.85
170.76
170.69
170.61
170.56
170.51
170.46
170.42
170.39
170.36
170.34
170.32
170.3
170.28
170.31
170.3
170.3
170.32
170.32
170.34
170.36
170.38
170.4
170.43
170.46
170.49
170.52
170.56
170.59
170.64
170.68
170.71
170.76
170.79
170.85
170.9
170.95
171
171.05
171.1
171.15
171.21
171.27
171.32
171.37
171.43
171.49
171.54
171.59
171.66
171.72
171.78
171.84
171.9
171.97
172.03
172.09
172.16
172.22
172.28
172.36
172.42
172.49
172.56
172.62
172.69
172.76
172.83
172.89
172.96
173.04
173.09
173.17
173.25
173.32
173.39
173.46
173.53
173.61
173.68
173.75
173.82
173.9
173.97
174.05
174.12
174.2
174.27
174.35
174.42
174.49
174.57
174.65
174.71
174.8
174.87
174.94
175.03
175.11
175.18
175.26
175.33
175.41
175.49
175.56
175.64
175.7
175.77
175.88
175.93
176.02
176.07
176.18
176.27
176.31
176.43
176.51
176.57
176.66
176.74
176.8
176.89
176.97
177.03
177.1
177.2
177.28
177.35
177.41
177.47
177.57
177.65
177.63
177.8
177.8
177.94
178.08
177.99
178.2
178.36
178.41
178.56
178.67
178.75
178.85
178.95
179.04
179.16
179.26
179.37
179.49
179.57
179.7
179.8
179.9
180
180.1
180.18
180.48
180.71
180.85
180.93
180.88
180.74
180.57
180.38
180.09
179.77
179.46
178.85
195.74
196.01
196.27
196.42
196.5
196.45
196.26
195.91
195.49
194.94
194.31
193.68
193.19
192.8
192.4
191.99
191.56
191.12
190.66
190.19
189.72
189.26
188.77
188.28
187.8
187.3
186.8
186.32
185.82
185.31
184.82
184.32
183.84
183.35
182.9
182.43
181.97
181.53
181.1
180.68
180.28
179.89
179.5
179.12
178.77
178.42
178.1
177.76
177.43
177.13
176.83
176.54
176.25
175.97
175.69
175.42
175.14
174.89
174.62
174.41
174.13
173.9
173.65
173.42
173.18
172.96
172.73
172.51
172.3
172.11
171.91
171.72
171.55
171.38
171.22
171.07
170.93
170.8
170.67
170.54
170.45
170.36
170.27
170.19
170.12
170.05
170
169.95
169.91
169.88
169.85
169.83
169.81
169.79
169.79
169.79
169.79
169.79
169.8
169.81
169.83
169.84
169.86
169.89
169.9
169.95
169.98
170.01
170.04
170.06
170.12
170.16
170.2
170.25
170.29
170.34
170.39
170.43
170.47
170.53
170.58
170.63
170.68
170.75
170.8
170.85
170.91
170.97
171.03
171.08
171.15
171.21
171.27
171.33
171.39
171.46
171.52
171.58
171.65
171.71
171.77
171.85
171.92
171.98
172.05
172.12
172.18
172.25
172.33
172.39
172.46
172.54
172.61
172.68
172.75
172.82
172.89
172.97
173.04
173.11
173.19
173.26
173.32
173.42
173.49
173.57
173.64
173.72
173.79
173.86
173.94
174.02
174.1
174.17
174.25
174.33
174.41
174.49
174.55
174.63
174.72
174.8
174.87
174.95
175.03
175.11
175.17
175.25
175.34
175.4
175.51
175.58
175.65
175.72
175.81
175.9
175.98
176.06
176.14
176.23
176.3
176.39
176.45
176.54
176.61
176.67
176.79
176.87
176.93
177
177.11
177.17
177.27
177.35
177.29
177.46
177.46
177.68
177.79
177.68
177.92
178.09
178.14
178.24
178.37
178.44
178.55
178.66
178.79
178.89
178.97
179.08
179.2
179.32
179.41
179.52
179.61
179.71
179.83
180.06
180.32
180.49
180.53
180.48
180.33
180.15
179.97
179.68
179.36
179.05
178.43
195.65
195.89
196.2
196.35
196.43
196.37
196.18
195.85
195.32
194.84
194.19
193.55
193.05
192.66
192.26
191.84
191.41
190.97
190.49
190.03
189.56
189.07
188.6
188.1
187.61
187.11
186.6
186.11
185.61
185.11
184.61
184.09
183.61
183.12
182.62
182.18
181.73
181.27
180.84
180.41
180.01
179.6
179.22
178.83
178.46
178.11
177.77
177.44
177.12
176.8
176.48
176.19
175.87
175.61
175.32
175.05
174.78
174.51
174.23
174.01
173.73
173.48
173.23
173
172.75
172.53
172.29
172.07
171.85
171.65
171.45
171.26
171.06
170.91
170.74
170.59
170.43
170.31
170.18
170.07
169.96
169.86
169.77
169.69
169.62
169.56
169.49
169.43
169.4
169.37
169.33
169.32
169.29
169.27
169.27
169.28
169.27
169.27
169.28
169.29
169.31
169.32
169.34
169.36
169.39
169.42
169.45
169.47
169.52
169.56
169.6
169.63
169.68
169.72
169.75
169.81
169.86
169.9
169.96
170
170.06
170.11
170.15
170.22
170.28
170.33
170.39
170.45
170.51
170.56
170.63
170.69
170.73
170.81
170.87
170.94
171
171.06
171.13
171.19
171.26
171.3
171.4
171.47
171.53
171.59
171.67
171.73
171.82
171.88
171.96
172.03
172.1
172.16
172.25
172.32
172.39
172.45
172.54
172.62
172.69
172.77
172.84
172.92
173
173.06
173.14
173.23
173.3
173.38
173.46
173.54
173.61
173.69
173.77
173.84
173.93
174.01
174.09
174.17
174.25
174.33
174.41
174.49
174.57
174.64
174.73
174.81
174.88
174.96
175.04
175.13
175.2
175.27
175.38
175.45
175.52
175.62
175.69
175.8
175.86
175.96
176.03
176.12
176.2
176.28
176.34
176.43
176.51
176.57
176.69
176.76
176.86
176.93
177.01
176.95
177.12
177.12
177.4
177.51
177.37
177.64
177.78
177.86
177.96
178.09
178.13
178.29
178.4
178.49
178.6
178.67
178.83
178.93
179.03
179.14
179.22
179.31
179.46
179.71
179.95
180.06
180.13
180.04
179.95
179.77
179.51
179.26
178.95
178.63
178.01
195.54
195.83
196.09
196.25
196.32
196.27
196.08
195.75
195.28
194.7
194.06
193.41
192.9
192.5
192.1
191.68
191.25
190.79
190.31
189.86
189.38
188.9
188.39
187.91
187.41
186.9
186.41
185.88
185.38
184.87
184.37
183.86
183.37
182.88
182.39
181.9
181.46
181
180.57
180.14
179.72
179.31
178.92
178.53
178.16
177.8
177.45
177.12
176.78
176.45
176.15
175.85
175.54
175.25
174.96
174.68
174.38
174.11
173.84
173.62
173.32
173.08
172.81
172.57
172.32
172.09
171.85
171.62
171.4
171.2
170.99
170.79
170.61
170.43
170.25
170.11
169.95
169.81
169.66
169.57
169.46
169.35
169.27
169.18
169.11
169.05
168.97
168.93
168.89
168.85
168.82
168.79
168.77
168.74
168.77
168.75
168.75
168.75
168.76
168.77
168.78
168.79
168.81
168.82
168.86
168.89
168.92
168.96
168.99
169.03
169.07
169.1
169.15
169.19
169.23
169.27
169.33
169.37
169.43
169.47
169.53
169.58
169.62
169.7
169.75
169.8
169.86
169.92
169.98
170.03
170.1
170.16
170.22
170.28
170.34
170.4
170.47
170.54
170.61
170.67
170.73
170.79
170.88
170.95
171.01
171.08
171.16
171.22
171.3
171.37
171.44
171.5
171.59
171.65
171.74
171.81
171.89
171.96
172.04
172.11
172.17
172.26
172.34
172.39
172.5
172.57
172.66
172.74
172.81
172.88
172.96
173.05
173.13
173.21
173.29
173.36
173.45
173.53
173.61
173.68
173.76
173.86
173.94
174.02
174.1
174.18
174.26
174.34
174.4
174.49
174.59
174.66
174.76
174.83
174.9
175
175.09
175.16
175.24
175.31
175.43
175.52
175.59
175.68
175.75
175.84
175.92
176.01
176.07
176.16
176.22
176.34
176.41
176.51
176.57
176.66
176.63
176.77
176.78
177.05
177.18
177.06
177.36
177.45
177.58
177.69
177.78
177.85
177.99
178.1
178.18
178.33
178.41
178.53
178.63
178.71
178.83
178.92
179.07
179.3
179.54
179.67
179.71
179.65
179.51
179.36
179.14
178.84
178.53
178.21
177.6
195.39
195.69
195.96
196.12
196.19
196.14
195.95
195.61
195.14
194.56
193.89
193.25
192.73
192.33
191.92
191.5
191.06
190.61
190.14
189.65
189.18
188.69
188.2
187.69
187.2
186.69
186.18
185.68
185.15
184.65
184.12
183.62
183.12
182.62
182.14
181.64
181.2
180.73
180.29
179.84
179.42
179.02
178.61
178.23
177.84
177.48
177.13
176.79
176.44
176.11
175.8
175.48
175.18
174.88
174.57
174.29
174.01
173.73
173.44
173.22
172.92
172.66
172.39
172.15
171.88
171.64
171.4
171.17
170.94
170.73
170.51
170.32
170.13
169.95
169.79
169.62
169.47
169.32
169.19
169.07
168.96
168.84
168.76
168.67
168.6
168.53
168.47
168.42
168.37
168.33
168.3
168.27
168.24
168.18
168.24
168.22
168.22
168.22
168.23
168.24
168.25
168.25
168.29
168.31
168.33
168.36
168.39
168.43
168.46
168.49
168.53
168.57
168.61
168.66
168.69
168.75
168.8
168.84
168.89
168.94
168.99
169.04
169.09
169.16
169.21
169.27
169.33
169.38
169.44
169.5
169.57
169.63
169.69
169.75
169.81
169.87
169.94
169.99
170.08
170.14
170.21
170.25
170.35
170.42
170.49
170.56
170.63
170.7
170.78
170.85
170.92
171
171.07
171.15
171.21
171.3
171.37
171.45
171.53
171.6
171.68
171.76
171.83
171.91
171.98
172.07
172.14
172.24
172.31
172.39
172.46
172.56
172.63
172.71
172.8
172.88
172.95
173.04
173.12
173.21
173.29
173.38
173.46
173.54
173.62
173.71
173.79
173.88
173.96
174.04
174.11
174.18
174.27
174.37
174.44
174.54
174.6
174.71
174.8
174.9
174.97
175.07
175.16
175.24
175.32
175.41
175.46
175.58
175.65
175.75
175.83
175.9
175.97
176.1
176.15
176.22
176.31
176.32
176.42
176.45
176.67
176.83
176.75
177.08
177.15
177.27
177.37
177.46
177.58
177.71
177.78
177.9
178.02
178.14
178.25
178.35
178.4
178.55
178.67
178.89
179.12
179.22
179.22
179.24
179.11
178.98
178.71
178.42
178.1
177.79
177.18
195.21
195.52
195.79
195.95
196.04
195.98
195.79
195.45
194.98
194.39
193.71
193.05
192.52
192.14
191.72
191.3
190.85
190.39
189.93
189.45
188.97
188.48
187.98
187.48
186.96
186.46
185.95
185.43
184.92
184.38
183.88
183.37
182.85
182.35
181.88
181.39
180.87
180.46
180
179.57
179.14
178.72
178.31
177.92
177.53
177.16
176.79
176.44
176.1
175.77
175.44
175.12
174.81
174.51
174.21
173.91
173.62
173.34
173.04
172.75
172.51
172.23
171.97
171.72
171.45
171.2
170.95
170.72
170.46
170.27
170.05
169.85
169.65
169.47
169.3
169.12
168.98
168.82
168.69
168.56
168.45
168.35
168.25
168.15
168.09
168.01
167.95
167.9
167.85
167.81
167.78
167.74
167.72
167.63
167.71
167.69
167.68
167.69
167.7
167.71
167.72
167.73
167.75
167.77
167.79
167.82
167.85
167.89
167.92
167.94
168
168.03
168.08
168.12
168.15
168.21
168.26
168.3
168.34
168.4
168.45
168.5
168.56
168.62
168.67
168.73
168.79
168.84
168.91
168.96
169.01
169.09
169.15
169.22
169.28
169.34
169.41
169.46
169.53
169.61
169.68
169.74
169.82
169.89
169.96
170.03
170.11
170.18
170.24
170.33
170.4
170.46
170.55
170.63
170.69
170.78
170.86
170.93
171.01
171.09
171.17
171.25
171.32
171.4
171.46
171.57
171.65
171.73
171.81
171.89
171.97
172.05
172.14
172.22
172.29
172.39
172.47
172.56
172.64
172.72
172.81
172.89
172.98
173.06
173.14
173.22
173.31
173.4
173.49
173.57
173.66
173.73
173.8
173.92
173.99
174.08
174.17
174.25
174.33
174.43
174.52
174.59
174.69
174.79
174.87
174.95
175.05
175.11
175.22
175.29
175.39
175.48
175.58
175.62
175.74
175.79
175.89
175.99
176.01
176.08
176.14
176.3
176.45
176.43
176.76
176.87
176.94
177.05
177.14
177.31
177.4
177.46
177.63
177.74
177.83
177.93
178.03
178.13
178.24
178.49
178.68
178.85
178.8
178.77
178.7
178.52
178.27
178
177.68
177.37
176.76
195
195.31
195.59
195.76
195.85
195.8
195.61
195.27
194.79
194.19
193.51
192.84
192.31
191.86
191.51
191.07
190.63
190.18
189.7
189.22
188.74
188.24
187.74
187.23
186.73
186.2
185.7
185.17
184.64
184.14
183.62
183.1
182.6
182.09
181.59
181.11
180.62
180.12
179.72
179.26
178.82
178.4
178
177.6
177.2
176.83
176.46
176.09
175.76
175.42
175.08
174.76
174.44
174.13
173.83
173.52
173.22
172.94
172.64
172.37
172.09
171.81
171.54
171.26
170.99
170.76
170.5
170.26
170
169.8
169.58
169.37
169.17
168.98
168.81
168.62
168.48
168.32
168.19
168.06
167.94
167.83
167.74
167.65
167.57
167.49
167.43
167.37
167.33
167.29
167.25
167.22
167.19
167.15
167.17
167.16
167.15
167.14
167.16
167.17
167.18
167.2
167.21
167.23
167.24
167.28
167.31
167.35
167.38
167.41
167.45
167.49
167.53
167.58
167.59
167.65
167.71
167.76
167.81
167.86
167.91
167.96
168
168.08
168.13
168.18
168.24
168.3
168.36
168.42
168.48
168.55
168.61
168.67
168.74
168.8
168.87
168.94
169
169.08
169.14
169.21
169.26
169.36
169.43
169.5
169.57
169.65
169.72
169.79
169.87
169.95
170.02
170.1
170.18
170.25
170.34
170.41
170.49
170.56
170.65
170.73
170.81
170.89
170.97
171.05
171.14
171.21
171.3
171.39
171.47
171.54
171.62
171.72
171.8
171.89
171.97
172.06
172.15
172.23
172.3
172.4
172.49
172.58
172.66
172.75
172.84
172.92
173.01
173.1
173.18
173.27
173.35
173.43
173.54
173.6
173.69
173.78
173.89
173.96
174.06
174.15
174.24
174.34
174.43
174.49
174.61
174.69
174.78
174.86
174.96
175.02
175.14
175.22
175.3
175.39
175.43
175.58
175.68
175.71
175.78
175.84
175.92
176.08
176.12
176.41
176.55
176.61
176.76
176.87
176.99
177.09
177.15
177.32
177.43
177.51
177.62
177.71
177.83
178.1
178.26
178.36
178.4
178.39
178.3
178.14
177.88
177.58
177.27
176.96
176.34
194.74
195.06
195.35
195.5
195.61
195.58
195.39
195.03
194.57
193.96
193.28
192.6
192.08
191.67
191.25
190.84
190.38
189.92
189.46
188.97
188.48
187.99
187.48
186.98
186.46
185.95
185.41
184.9
184.38
183.87
183.33
182.82
182.3
181.8
181.31
180.81
180.34
179.85
179.41
178.96
178.51
178.09
177.66
177.27
176.88
176.49
176.11
175.76
175.41
175.05
174.72
174.38
174.07
173.75
173.44
173.13
172.83
172.53
172.23
171.96
171.68
171.38
171.11
170.83
170.57
170.31
170.05
169.8
169.55
169.33
169.1
168.9
168.68
168.49
168.32
168.14
167.98
167.82
167.68
167.55
167.43
167.32
167.22
167.13
167.04
166.97
166.9
166.83
166.8
166.76
166.72
166.68
166.65
166.64
166.64
166.62
166.61
166.62
166.62
166.63
166.64
166.65
166.67
166.69
166.7
166.74
166.77
166.8
166.83
166.87
166.91
166.94
166.99
167.03
167.07
167.12
167.17
167.21
167.26
167.31
167.36
167.41
167.45
167.53
167.58
167.64
167.69
167.75
167.8
167.88
167.94
168
168.07
168.13
168.2
168.26
168.33
168.4
168.47
168.54
168.6
168.67
168.71
168.83
168.9
168.97
169.03
169.12
169.19
169.25
169.34
169.42
169.48
169.58
169.65
169.72
169.81
169.89
169.97
170.05
170.13
170.21
170.29
170.38
170.46
170.54
170.62
170.71
170.8
170.87
170.97
171.05
171.13
171.22
171.3
171.39
171.48
171.56
171.65
171.74
171.82
171.91
171.99
172.09
172.18
172.27
172.35
172.44
172.53
172.61
172.71
172.8
172.88
172.96
173.05
173.12
173.24
173.31
173.41
173.52
173.6
173.68
173.78
173.87
173.95
174.07
174.16
174.24
174.33
174.42
174.52
174.61
174.68
174.79
174.86
174.99
175.08
175.11
175.28
175.37
175.4
175.48
175.54
175.63
175.71
175.81
176.04
176.22
176.28
176.48
176.6
176.67
176.82
176.88
177
177.11
177.16
177.33
177.42
177.59
177.84
177.95
177.97
178.01
177.87
177.7
177.46
177.16
176.85
176.54
175.93
194.43
194.76
195.06
195.24
195.34
195.29
195.13
194.79
194.31
193.69
193.01
192.34
191.81
191.4
190.98
190.54
190.12
189.65
189.18
188.7
188.2
187.71
187.21
186.69
186.18
185.66
185.14
184.61
184.08
183.56
183.04
182.51
182
181.49
180.99
180.5
180.02
179.55
179.07
178.64
178.19
177.76
177.34
176.94
176.54
176.13
175.75
175.4
175.04
174.69
174.33
174.01
173.68
173.36
173.05
172.73
172.43
172.12
171.82
171.54
171.26
170.95
170.68
170.4
170.12
169.86
169.6
169.34
169.1
168.86
168.63
168.42
168.2
168.01
167.82
167.64
167.48
167.32
167.17
167.04
166.91
166.8
166.7
166.61
166.52
166.45
166.38
166.32
166.27
166.22
166.19
166.15
166.12
166.11
166.1
166.09
166.07
166.08
166.08
166.09
166.1
166.11
166.13
166.15
166.17
166.2
166.23
166.26
166.29
166.32
166.36
166.4
166.44
166.48
166.53
166.57
166.62
166.66
166.71
166.76
166.82
166.87
166.89
166.98
167.04
167.09
167.15
167.21
167.27
167.33
167.39
167.46
167.52
167.57
167.65
167.72
167.78
167.86
167.92
167.99
168.07
168.13
168.2
168.27
168.36
168.43
168.5
168.58
168.66
168.73
168.81
168.89
168.96
169.05
169.13
169.21
169.28
169.37
169.45
169.53
169.61
169.69
169.78
169.86
169.94
170.03
170.08
170.2
170.28
170.37
170.46
170.54
170.63
170.7
170.81
170.89
170.98
171.07
171.15
171.24
171.33
171.42
171.5
171.59
171.69
171.78
171.87
171.96
172.05
172.14
172.22
172.32
172.41
172.5
172.58
172.67
172.78
172.87
172.94
173.04
173.11
173.23
173.3
173.43
173.51
173.58
173.71
173.79
173.9
173.99
174.06
174.16
174.25
174.36
174.46
174.53
174.64
174.73
174.8
174.93
175.04
175.11
175.19
175.25
175.36
175.43
175.51
175.68
175.89
175.94
176.16
176.29
176.3
176.51
176.55
176.69
176.82
176.78
177
177.23
177.36
177.52
177.57
177.55
177.49
177.26
176.99
176.75
176.43
176.13
175.52
194.08
194.41
194.72
194.88
195.02
195
194.83
194.49
194.02
193.41
192.71
192.03
191.5
191.1
190.68
190.25
189.79
189.32
188.88
188.37
187.9
187.4
186.89
186.39
185.87
185.35
184.82
184.3
183.78
183.24
182.72
182.19
181.67
181.17
180.65
180.17
179.69
179.21
178.75
178.29
177.86
177.42
177.01
176.58
176.19
175.8
175.39
175.04
174.67
174.33
173.97
173.64
173.3
172.97
172.64
172.33
172.02
171.71
171.41
171.02
170.84
170.52
170.24
169.96
169.68
169.41
169.14
168.88
168.63
168.38
168.16
167.93
167.72
167.52
167.33
167.13
166.98
166.81
166.66
166.52
166.4
166.27
166.17
166.08
166
165.92
165.85
165.79
165.73
165.69
165.66
165.62
165.58
165.56
165.57
165.55
165.54
165.54
165.54
165.54
165.55
165.57
165.58
165.6
165.62
165.65
165.68
165.71
165.74
165.76
165.81
165.85
165.89
165.92
165.97
166.02
166.06
166.11
166.15
166.21
166.27
166.32
166.37
166.42
166.49
166.54
166.6
166.66
166.71
166.78
166.84
166.91
166.98
167.04
167.11
167.17
167.24
167.31
167.38
167.45
167.53
167.6
167.66
167.71
167.82
167.9
167.97
168.03
168.13
168.2
168.28
168.36
168.44
168.51
168.6
168.68
168.76
168.85
168.93
169.01
169.09
169.17
169.25
169.34
169.43
169.51
169.6
169.67
169.78
169.86
169.95
170.04
170.13
170.21
170.3
170.39
170.48
170.57
170.66
170.75
170.84
170.93
171.02
171.11
171.19
171.3
171.39
171.48
171.57
171.65
171.76
171.84
171.94
172.03
172.12
172.22
172.28
172.39
172.5
172.57
172.66
172.78
172.85
172.96
173.04
173.15
173.25
173.34
173.45
173.53
173.64
173.73
173.8
173.92
174.01
174.11
174.22
174.28
174.39
174.5
174.59
174.69
174.81
174.89
174.96
175.11
175.19
175.23
175.32
175.51
175.58
175.79
175.91
175.95
176.14
176.19
176.33
176.44
176.46
176.74
176.98
177.14
177.23
177.16
177.04
176.86
176.58
176.31
176.03
175.72
175.11
193.67
194.01
194.33
194.52
194.65
194.64
194.48
194.16
193.68
193.08
192.38
191.7
191.17
190.76
190.35
189.92
189.47
189
188.5
188.06
187.56
187.06
186.55
186.05
185.54
185.02
184.49
183.96
183.44
182.91
182.39
181.85
181.33
180.83
180.33
179.83
179.34
178.88
178.41
177.94
177.52
177.07
176.64
176.22
175.82
175.43
175.04
174.66
174.28
173.94
173.58
173.23
172.91
172.57
172.24
171.91
171.61
171.29
170.99
170.66
170.41
170.08
169.79
169.51
169.23
168.95
168.68
168.42
168.17
167.92
167.68
167.45
167.23
167.03
166.83
166.65
166.48
166.31
166.15
166.01
165.88
165.77
165.66
165.56
165.46
165.39
165.31
165.26
165.21
165.16
165.12
165.08
165.05
165.02
165.03
165.01
165
165
164.99
165
165.01
165.02
165.04
165.06
165.08
165.1
165.13
165.16
165.19
165.22
165.27
165.3
165.33
165.38
165.42
165.47
165.52
165.57
165.61
165.67
165.71
165.77
165.82
165.88
165.94
166
166.05
166.11
166.17
166.24
166.3
166.36
166.43
166.5
166.55
166.63
166.7
166.75
166.84
166.91
166.97
167.06
167.13
167.2
167.27
167.36
167.44
167.51
167.59
167.67
167.75
167.81
167.91
167.99
168.07
168.16
168.24
168.32
168.41
168.49
168.57
168.66
168.73
168.82
168.92
169.01
169.09
169.18
169.25
169.36
169.44
169.54
169.63
169.72
169.8
169.89
169.99
170.08
170.17
170.26
170.35
170.44
170.54
170.63
170.72
170.81
170.91
171.01
171.1
171.19
171.28
171.38
171.47
171.57
171.66
171.75
171.83
171.92
172.04
172.11
172.23
172.31
172.41
172.51
172.6
172.7
172.8
172.9
173.01
173.1
173.2
173.3
173.38
173.49
173.59
173.65
173.76
173.88
173.95
174.1
174.2
174.25
174.39
174.53
174.61
174.67
174.86
174.93
174.95
175.06
175.18
175.26
175.42
175.54
175.61
175.73
175.87
175.97
176.11
176.35
176.63
176.75
176.83
176.79
176.68
176.47
176.18
175.94
175.63
175.32
174.72
193.2
193.55
193.88
194.07
194.21
194.23
194.08
193.77
193.31
192.7
192
191.32
190.79
190.38
189.97
189.54
189.1
188.64
188.16
187.66
187.2
186.7
186.19
185.68
185.16
184.65
184.13
183.6
183.07
182.54
182.02
181.5
180.98
180.48
179.95
179.48
179
178.52
178.04
177.59
177.13
176.71
176.28
175.86
175.44
175.05
174.66
174.26
173.91
173.55
173.19
172.83
172.5
172.18
171.84
171.52
171.2
170.88
170.57
170.24
169.99
169.65
169.36
169.06
168.78
168.5
168.21
167.96
167.7
167.45
167.19
166.99
166.74
166.54
166.35
166.14
165.97
165.8
165.65
165.51
165.37
165.25
165.14
165.04
164.95
164.87
164.79
164.73
164.68
164.61
164.59
164.55
164.51
164.5
164.49
164.47
164.46
164.46
164.46
164.46
164.47
164.48
164.5
164.51
164.53
164.56
164.59
164.61
164.64
164.66
164.71
164.75
164.79
164.83
164.88
164.92
164.97
165.02
165.06
165.11
165.17
165.22
165.27
165.3
165.4
165.45
165.51
165.56
165.63
165.69
165.76
165.82
165.89
165.96
166.02
166.09
166.16
166.23
166.3
166.37
166.45
166.52
166.59
166.67
166.71
166.83
166.91
166.98
167.06
167.13
167.22
167.3
167.38
167.47
167.55
167.63
167.72
167.8
167.89
167.98
168.06
168.14
168.23
168.32
168.41
168.49
168.59
168.67
168.76
168.84
168.95
169.03
169.13
169.22
169.31
169.4
169.49
169.59
169.68
169.77
169.87
169.96
170.05
170.15
170.24
170.33
170.43
170.53
170.63
170.72
170.81
170.91
171.01
171.1
171.2
171.29
171.39
171.48
171.56
171.66
171.78
171.85
171.96
172.03
172.17
172.25
172.33
172.47
172.55
172.65
172.76
172.85
172.95
173.06
173.15
173.25
173.34
173.47
173.57
173.65
173.77
173.88
173.95
174.11
174.21
174.33
174.4
174.55
174.66
174.68
174.84
174.93
175.02
175.15
175.24
175.35
175.52
175.58
175.75
176.02
176.21
176.38
176.4
176.36
176.27
176.09
175.81
175.51
175.24
174.93
174.33
192.67
193.03
193.37
193.6
193.75
193.77
193.63
193.34
192.89
192.27
191.58
190.89
190.37
189.97
189.56
189.13
188.68
188.23
187.76
187.27
186.77
186.3
185.79
185.28
184.77
184.25
183.73
183.2
182.68
182.15
181.62
181.11
180.59
180.08
179.59
179.09
178.6
178.13
177.66
177.21
176.75
176.32
175.89
175.46
175.05
174.66
174.26
173.86
173.51
173.15
172.8
172.44
172.1
171.76
171.42
171.1
170.78
170.46
170.15
169.81
169.56
169.21
168.93
168.62
168.33
168.04
167.77
167.49
167.23
166.98
166.71
166.51
166.26
166.04
165.86
165.66
165.47
165.29
165.14
165
164.84
164.74
164.62
164.51
164.43
164.34
164.27
164.2
164.15
164.08
164.05
164.01
163.97
163.95
163.95
163.94
163.92
163.92
163.92
163.92
163.93
163.92
163.96
163.96
163.99
164.02
164.04
164.07
164.1
164.13
164.17
164.21
164.24
164.29
164.33
164.37
164.42
164.47
164.52
164.55
164.62
164.68
164.73
164.78
164.84
164.91
164.96
165.02
165.08
165.14
165.21
165.28
165.34
165.41
165.48
165.55
165.62
165.69
165.76
165.84
165.91
165.99
166.06
166.14
166.21
166.28
166.38
166.46
166.53
166.61
166.7
166.78
166.86
166.94
167.03
167.11
167.2
167.29
167.37
167.45
167.55
167.64
167.72
167.81
167.9
167.99
168.08
168.17
168.26
168.35
168.43
168.54
168.63
168.73
168.81
168.91
169.01
169.09
169.2
169.29
169.38
169.47
169.57
169.67
169.75
169.86
169.96
170.06
170.16
170.26
170.35
170.45
170.54
170.63
170.74
170.84
170.94
171.03
171.13
171.21
171.3
171.41
171.51
171.62
171.7
171.8
171.93
172
172.12
172.23
172.32
172.43
172.51
172.64
172.74
172.82
172.94
173.05
173.14
173.26
173.37
173.48
173.56
173.68
173.8
173.89
174.03
174.14
174.25
174.4
174.42
174.59
174.68
174.77
174.93
175.02
175.11
175.27
175.38
175.65
175.89
175.96
176.02
175.98
175.83
175.66
175.45
175.13
174.86
174.56
173.96
192.07
192.43
192.78
193.02
193.2
193.23
193.13
192.85
192.41
191.79
191.11
190.44
189.91
189.51
189.1
188.67
188.23
187.77
187.3
186.83
186.34
185.84
185.32
184.85
184.33
183.82
183.3
182.78
182.25
181.73
181.2
180.68
180.18
179.67
179.16
178.68
178.2
177.7
177.25
176.8
176.36
175.9
175.49
175.06
174.66
174.25
173.84
173.48
173.1
172.73
172.38
172.02
171.69
171.35
171.01
170.68
170.34
170.04
169.7
169.38
169.08
168.78
168.48
168.18
167.88
167.58
167.31
167.03
166.77
166.51
166.25
166.02
165.78
165.56
165.36
165.16
164.97
164.81
164.63
164.49
164.34
164.22
164.11
164.01
163.91
163.82
163.74
163.67
163.62
163.55
163.52
163.48
163.44
163.43
163.42
163.4
163.38
163.38
163.39
163.39
163.39
163.4
163.4
163.43
163.45
163.48
163.5
163.53
163.56
163.59
163.62
163.66
163.7
163.74
163.78
163.83
163.88
163.93
163.97
164.02
164.07
164.13
164.19
164.24
164.28
164.37
164.42
164.48
164.54
164.59
164.66
164.74
164.8
164.87
164.95
165.02
165.09
165.16
165.23
165.31
165.38
165.46
165.53
165.61
165.69
165.77
165.84
165.94
166.02
166.1
166.18
166.27
166.35
166.43
166.5
166.6
166.69
166.78
166.87
166.96
167.03
167.14
167.23
167.31
167.4
167.48
167.57
167.68
167.77
167.86
167.96
168.05
168.15
168.24
168.34
168.43
168.53
168.62
168.7
168.82
168.91
169.01
169.1
169.2
169.3
169.39
169.5
169.59
169.7
169.78
169.88
170
170.09
170.19
170.29
170.39
170.49
170.59
170.69
170.79
170.87
170.96
171.06
171.19
171.26
171.37
171.48
171.6
171.66
171.79
171.89
171.99
172.12
172.22
172.31
172.43
172.53
172.64
172.73
172.85
172.95
173.06
173.17
173.3
173.41
173.53
173.59
173.73
173.89
173.95
174.11
174.17
174.34
174.43
174.52
174.67
174.78
174.86
175.03
175.28
175.48
175.62
175.64
175.64
175.52
175.33
175.05
174.8
174.5
174.2
173.6
191.39
191.77
192.13
192.39
192.58
192.65
192.57
192.3
191.88
191.27
190.59
189.93
189.4
189.01
188.6
188.16
187.73
187.28
186.81
186.34
185.86
185.37
184.86
184.35
183.87
183.35
182.83
182.31
181.79
181.27
180.75
180.23
179.72
179.23
178.73
178.24
177.76
177.29
176.82
176.37
175.93
175.49
175.04
174.65
174.22
173.83
173.43
173.05
172.68
172.3
171.96
171.6
171.24
170.91
170.58
170.25
169.92
169.6
169.27
168.95
168.64
168.34
168.03
167.72
167.43
167.13
166.85
166.57
166.3
166.04
165.78
165.54
165.28
165.07
164.87
164.67
164.47
164.3
164.13
163.98
163.83
163.71
163.59
163.49
163.39
163.3
163.22
163.15
163.09
163.04
162.99
162.95
162.91
162.9
162.89
162.87
162.85
162.85
162.85
162.85
162.86
162.86
162.88
162.89
162.91
162.94
162.96
162.99
163.02
163.05
163.06
163.12
163.16
163.2
163.24
163.29
163.34
163.38
163.44
163.49
163.54
163.59
163.63
163.7
163.76
163.81
163.89
163.95
164.01
164.07
164.14
164.21
164.28
164.34
164.42
164.49
164.56
164.62
164.71
164.78
164.86
164.94
165
165.1
165.17
165.25
165.33
165.4
165.51
165.59
165.67
165.75
165.84
165.93
166.01
166.1
166.19
166.28
166.37
166.46
166.53
166.64
166.73
166.82
166.91
167
167.1
167.19
167.29
167.38
167.48
167.57
167.65
167.76
167.86
167.95
168.06
168.16
168.25
168.35
168.43
168.55
168.64
168.74
168.84
168.94
169.04
169.14
169.24
169.34
169.44
169.55
169.65
169.75
169.85
169.95
170.05
170.15
170.25
170.35
170.44
170.56
170.65
170.75
170.85
170.97
171.05
171.17
171.27
171.38
171.48
171.57
171.7
171.8
171.9
172.02
172.13
172.22
172.33
172.46
172.55
172.68
172.76
172.88
173.01
173.13
173.25
173.33
173.48
173.61
173.67
173.83
173.94
174.1
174.19
174.27
174.43
174.54
174.64
174.9
175.12
175.25
175.31
175.28
175.15
174.97
174.67
174.41
174.15
173.85
173.26
190.63
191.02
191.41
191.69
191.89
191.98
191.93
191.71
191.31
190.7
190.04
189.36
188.84
188.45
188.04
187.62
187.19
186.74
186.26
185.81
185.33
184.84
184.35
183.85
183.34
182.85
182.33
181.81
181.29
180.77
180.26
179.75
179.24
178.74
178.26
177.77
177.3
176.82
176.37
175.93
175.48
175.04
174.61
174.2
173.79
173.38
172.99
172.61
172.24
171.86
171.52
171.18
170.82
170.48
170.15
169.81
169.48
169.16
168.83
168.52
168.21
167.9
167.58
167.27
166.98
166.67
166.39
166.1
165.82
165.55
165.3
165.06
164.81
164.59
164.38
164.16
163.98
163.8
163.61
163.47
163.33
163.2
163.08
162.97
162.87
162.78
162.7
162.63
162.57
162.51
162.47
162.42
162.39
162.35
162.36
162.34
162.32
162.3
162.32
162.32
162.33
162.33
162.34
162.36
162.38
162.4
162.43
162.46
162.48
162.52
162.55
162.59
162.63
162.66
162.71
162.75
162.8
162.85
162.9
162.95
163
163.06
163.12
163.18
163.23
163.26
163.36
163.42
163.48
163.55
163.61
163.68
163.75
163.82
163.89
163.97
164.04
164.11
164.19
164.27
164.34
164.42
164.5
164.58
164.67
164.74
164.82
164.91
165
165.09
165.17
165.25
165.34
165.43
165.52
165.6
165.69
165.79
165.88
165.95
166.05
166.15
166.23
166.34
166.44
166.53
166.62
166.71
166.81
166.91
167
167.1
167.2
167.3
167.4
167.5
167.59
167.7
167.78
167.89
167.99
168.09
168.2
168.29
168.39
168.48
168.6
168.7
168.8
168.9
169.01
169.11
169.2
169.31
169.42
169.52
169.63
169.73
169.83
169.93
170.04
170.13
170.24
170.34
170.43
170.56
170.66
170.74
170.85
170.95
171.06
171.17
171.28
171.37
171.5
171.62
171.73
171.85
171.96
172.07
172.18
172.27
172.41
172.5
172.64
172.76
172.85
172.98
173.11
173.25
173.38
173.45
173.59
173.71
173.84
173.96
174.04
174.17
174.3
174.55
174.79
174.9
174.95
174.94
174.81
174.64
174.38
174.04
173.82
173.52
172.93
189.79
190.2
190.59
190.88
191.16
191.27
191.22
191.07
190.63
190.06
189.41
188.75
188.24
187.82
187.44
187.02
186.59
186.15
185.69
185.23
184.75
184.27
183.78
183.29
182.79
182.28
181.76
181.27
180.75
180.24
179.73
179.22
178.71
178.22
177.74
177.27
176.8
176.33
175.87
175.42
175
174.56
174.14
173.71
173.32
172.92
172.53
172.14
171.78
171.41
171.06
170.69
170.36
170.03
169.69
169.36
169.04
168.71
168.38
168.07
167.76
167.45
167.12
166.82
166.52
166.22
165.92
165.63
165.36
165.09
164.83
164.57
164.31
164.1
163.88
163.68
163.48
163.31
163.11
162.96
162.82
162.69
162.57
162.46
162.36
162.27
162.18
162.11
162.05
162
161.95
161.91
161.87
161.81
161.84
161.82
161.8
161.78
161.79
161.79
161.8
161.8
161.81
161.83
161.85
161.87
161.9
161.93
161.95
161.99
162.02
162.04
162.1
162.14
162.18
162.23
162.28
162.33
162.37
162.42
162.48
162.53
162.58
162.65
162.71
162.77
162.83
162.91
162.97
163.03
163.1
163.16
163.23
163.31
163.38
163.44
163.53
163.61
163.68
163.76
163.84
163.92
164
164.08
164.16
164.25
164.33
164.41
164.5
164.56
164.68
164.77
164.85
164.94
165.04
165.12
165.21
165.3
165.4
165.49
165.57
165.68
165.78
165.86
165.97
166.06
166.16
166.25
166.35
166.45
166.55
166.65
166.75
166.85
166.94
167.03
167.13
167.25
167.35
167.45
167.56
167.65
167.74
167.86
167.96
168.06
168.17
168.27
168.37
168.48
168.57
168.69
168.79
168.9
169
169.11
169.21
169.32
169.42
169.51
169.63
169.72
169.83
169.95
170.04
170.14
170.24
170.37
170.48
170.58
170.66
170.81
170.9
171
171.11
171.25
171.35
171.46
171.58
171.68
171.8
171.93
172.04
172.15
172.28
172.39
172.51
172.62
172.77
172.9
173.01
173.13
173.24
173.38
173.5
173.57
173.71
173.84
173.97
174.19
174.43
174.57
174.62
174.6
174.51
174.32
174.07
173.73
173.51
173.22
172.63
188.87
189.28
189.71
190.03
190.29
190.48
190.49
190.33
189.93
189.37
188.71
188.05
187.57
187.18
186.77
186.35
185.94
185.49
185.04
184.59
184.12
183.65
183.16
182.68
182.19
181.69
181.18
180.66
180.17
179.66
179.16
178.66
178.17
177.68
177.2
176.73
176.27
175.8
175.35
174.91
174.48
174.06
173.64
173.23
172.82
172.44
172.05
171.65
171.3
170.94
170.59
170.23
169.9
169.57
169.24
168.91
168.56
168.25
167.92
167.61
167.26
167
166.66
166.36
166.06
165.75
165.46
165.17
164.89
164.61
164.35
164.08
163.84
163.62
163.39
163.19
162.99
162.81
162.62
162.48
162.32
162.19
162.06
161.96
161.85
161.76
161.67
161.6
161.54
161.48
161.44
161.39
161.35
161.29
161.32
161.3
161.28
161.27
161.27
161.28
161.28
161.29
161.29
161.31
161.33
161.35
161.38
161.41
161.44
161.47
161.5
161.54
161.58
161.62
161.66
161.71
161.76
161.81
161.86
161.92
161.97
162.02
162.08
162.14
162.2
162.26
162.32
162.38
162.46
162.53
162.59
162.66
162.73
162.8
162.88
162.95
163.03
163.11
163.19
163.26
163.35
163.43
163.51
163.59
163.68
163.76
163.84
163.93
164.02
164.1
164.18
164.29
164.38
164.47
164.56
164.65
164.75
164.84
164.93
165.03
165.12
165.22
165.32
165.42
165.51
165.58
165.71
165.81
165.91
166
166.1
166.21
166.31
166.41
166.51
166.61
166.71
166.82
166.92
167.02
167.13
167.22
167.34
167.44
167.54
167.65
167.75
167.86
167.96
168.07
168.17
168.28
168.39
168.49
168.59
168.71
168.82
168.92
169.03
169.14
169.24
169.35
169.46
169.57
169.66
169.78
169.89
169.97
170.08
170.21
170.31
170.42
170.52
170.63
170.77
170.85
170.95
171.11
171.2
171.31
171.44
171.57
171.69
171.8
171.93
172.05
172.18
172.3
172.43
172.55
172.67
172.78
172.93
173.05
173.15
173.27
173.37
173.51
173.63
173.88
174.14
174.24
174.31
174.3
174.19
174.02
173.77
173.41
173.23
172.93
172.35
187.85
188.28
188.73
189.08
189.4
189.61
189.68
189.56
189.15
188.6
187.97
187.34
186.83
186.45
186.06
185.66
185.24
184.78
184.35
183.89
183.44
182.97
182.5
182.02
181.53
181.04
180.54
180.04
179.54
179.05
178.55
178.05
177.57
177.09
176.61
176.15
175.69
175.25
174.8
174.37
173.94
173.5
173.11
172.69
172.3
171.93
171.54
171.17
170.81
170.43
170.1
169.75
169.43
169.09
168.75
168.43
168.1
167.78
167.47
167.15
166.8
166.55
166.2
165.9
165.59
165.29
165
164.7
164.42
164.14
163.88
163.62
163.37
163.13
162.91
162.71
162.5
162.32
162.12
161.98
161.83
161.69
161.56
161.46
161.35
161.26
161.17
161.1
161.03
160.98
160.93
160.88
160.84
160.81
160.81
160.79
160.77
160.76
160.76
160.77
160.77
160.78
160.78
160.79
160.82
160.84
160.87
160.9
160.92
160.96
161
161.03
161.05
161.11
161.16
161.2
161.25
161.3
161.35
161.41
161.47
161.52
161.58
161.64
161.7
161.75
161.83
161.89
161.95
162.04
162.1
162.17
162.24
162.31
162.39
162.47
162.54
162.62
162.7
162.79
162.86
162.93
163.03
163.11
163.19
163.29
163.37
163.46
163.55
163.64
163.73
163.79
163.92
164.01
164.11
164.2
164.28
164.39
164.49
164.58
164.68
164.78
164.87
164.96
165.07
165.18
165.28
165.38
165.48
165.58
165.68
165.78
165.87
165.99
166.09
166.2
166.3
166.4
166.49
166.6
166.72
166.83
166.93
167.04
167.14
167.25
167.36
167.46
167.57
167.68
167.79
167.89
168
168.11
168.22
168.33
168.44
168.53
168.66
168.76
168.87
168.98
169.09
169.2
169.31
169.4
169.51
169.63
169.72
169.83
169.95
170.08
170.18
170.28
170.39
170.51
170.64
170.75
170.85
171
171.1
171.22
171.33
171.48
171.58
171.72
171.84
171.96
172.1
172.22
172.35
172.49
172.61
172.72
172.84
172.97
173.08
173.2
173.32
173.57
173.84
173.98
174.02
174.01
173.94
173.76
173.51
173.23
172.96
172.67
172.1
186.74
187.19
187.67
188.04
188.38
188.66
188.78
188.7
188.31
187.79
187.14
186.52
186.04
185.68
185.28
184.88
184.47
184.05
183.61
183.16
182.69
182.24
181.78
181.31
180.83
180.34
179.85
179.36
178.87
178.38
177.89
177.4
176.93
176.45
175.98
175.53
175.08
174.64
174.21
173.78
173.36
172.94
172.53
172.15
171.76
171.37
171.01
170.63
170.27
169.93
169.58
169.24
168.91
168.59
168.27
167.95
167.63
167.31
166.99
166.67
166.33
166.09
165.73
165.44
165.13
164.81
164.5
164.23
163.95
163.66
163.4
163.13
162.89
162.65
162.42
162.22
162.01
161.83
161.65
161.49
161.33
161.2
161.07
160.96
160.86
160.75
160.65
160.6
160.53
160.47
160.42
160.38
160.34
160.31
160.28
160.29
160.27
160.26
160.25
160.26
160.27
160.27
160.28
160.29
160.32
160.34
160.37
160.39
160.42
160.46
160.49
160.53
160.57
160.61
160.66
160.71
160.75
160.81
160.85
160.91
160.97
161.03
161.09
161.15
161.21
161.28
161.33
161.41
161.47
161.54
161.63
161.7
161.77
161.84
161.91
161.99
162.07
162.15
162.23
162.32
162.4
162.49
162.56
162.66
162.74
162.83
162.92
163.01
163.09
163.2
163.29
163.38
163.47
163.56
163.67
163.77
163.86
163.96
164.04
164.15
164.25
164.34
164.45
164.55
164.65
164.76
164.86
164.95
165.07
165.17
165.28
165.38
165.48
165.58
165.69
165.8
165.91
166.01
166.11
166.22
166.33
166.44
166.55
166.66
166.76
166.87
166.98
167.07
167.2
167.31
167.41
167.52
167.63
167.74
167.85
167.95
168.08
168.18
168.3
168.41
168.52
168.63
168.74
168.85
168.96
169.07
169.17
169.28
169.41
169.52
169.62
169.71
169.85
169.97
170.09
170.19
170.29
170.42
170.54
170.66
170.78
170.9
171.04
171.15
171.29
171.4
171.53
171.67
171.78
171.93
172.04
172.19
172.31
172.43
172.56
172.65
172.79
172.91
173.02
173.3
173.56
173.7
173.77
173.74
173.69
173.51
173.27
173
172.73
172.45
171.88
185.53
185.99
186.51
186.91
187.34
187.65
187.85
187.79
187.42
186.88
186.29
185.66
185.17
184.8
184.44
184.06
183.64
183.22
182.79
182.36
181.9
181.46
181
180.53
180.07
179.59
179.11
178.62
178.14
177.66
177.18
176.66
176.24
175.77
175.32
174.87
174.43
174
173.57
173.16
172.73
172.34
171.95
171.56
171.18
170.81
170.43
170.08
169.73
169.39
169.05
168.71
168.4
168.08
167.76
167.44
167.13
166.82
166.51
166.19
165.87
165.6
165.26
164.97
164.65
164.35
164.04
163.76
163.48
163.19
162.93
162.65
162.41
162.17
161.94
161.74
161.53
161.35
161.15
161
160.83
160.71
160.58
160.47
160.36
160.25
160.17
160.1
160.04
159.98
159.93
159.89
159.85
159.81
159.76
159.79
159.77
159.76
159.75
159.76
159.77
159.78
159.78
159.8
159.82
159.85
159.87
159.89
159.94
159.97
160.01
160.04
160.09
160.13
160.16
160.23
160.27
160.31
160.38
160.43
160.47
160.55
160.62
160.68
160.74
160.81
160.87
160.94
161.01
161.08
161.13
161.24
161.31
161.38
161.46
161.54
161.62
161.7
161.79
161.87
161.96
162.05
162.13
162.22
162.31
162.4
162.49
162.58
162.67
162.77
162.86
162.96
163.05
163.15
163.24
163.35
163.45
163.55
163.64
163.74
163.85
163.95
164.05
164.16
164.26
164.36
164.46
164.57
164.68
164.77
164.88
165
165.1
165.21
165.31
165.42
165.53
165.64
165.75
165.85
165.96
166.07
166.18
166.29
166.4
166.52
166.62
166.74
166.85
166.94
167.07
167.18
167.29
167.4
167.51
167.63
167.74
167.85
167.96
168.07
168.19
168.3
168.42
168.53
168.64
168.75
168.86
168.98
169.08
169.21
169.32
169.43
169.54
169.64
169.77
169.89
170.02
170.12
170.23
170.35
170.48
170.62
170.71
170.86
170.97
171.1
171.25
171.39
171.52
171.64
171.78
171.91
172.03
172.17
172.26
172.41
172.51
172.62
172.77
173.04
173.27
173.47
173.54
173.54
173.46
173.3
173.06
172.79
172.48
172.25
171.69
184.21
184.71
185.23
185.71
186.19
186.53
186.85
186.77
186.43
185.92
185.3
184.71
184.27
183.89
183.52
183.14
182.76
182.35
181.92
181.49
181.05
180.61
180.15
179.71
179.23
178.78
178.31
177.84
177.37
176.89
176.41
175.96
175.5
175.05
174.6
174.16
173.73
173.31
172.9
172.49
172.09
171.7
171.31
170.93
170.56
170.19
169.84
169.5
169.15
168.81
168.48
168.16
167.85
167.54
167.23
166.92
166.61
166.31
166
165.69
165.38
165.1
164.78
164.49
164.17
163.88
163.57
163.28
163
162.7
162.45
162.19
161.93
161.69
161.48
161.26
161.05
160.87
160.66
160.52
160.36
160.22
160.1
159.98
159.86
159.78
159.69
159.61
159.55
159.49
159.44
159.4
159.36
159.33
159.3
159.3
159.29
159.28
159.27
159.27
159.29
159.3
159.31
159.33
159.34
159.37
159.4
159.42
159.46
159.5
159.53
159.57
159.62
159.66
159.71
159.76
159.81
159.86
159.91
159.97
160.02
160.08
160.16
160.22
160.29
160.35
160.42
160.49
160.56
160.64
160.71
160.79
160.87
160.95
161.03
161.11
161.19
161.27
161.36
161.45
161.53
161.62
161.71
161.8
161.89
161.98
162.08
162.17
162.25
162.36
162.46
162.56
162.66
162.75
162.85
162.95
163.04
163.16
163.26
163.36
163.46
163.57
163.67
163.78
163.88
163.99
164.1
164.2
164.31
164.42
164.53
164.63
164.75
164.85
164.96
165.07
165.18
165.27
165.4
165.51
165.62
165.73
165.84
165.94
166.06
166.18
166.3
166.41
166.51
166.63
166.75
166.85
166.97
167.09
167.2
167.31
167.43
167.54
167.64
167.77
167.88
168
168.11
168.23
168.35
168.46
168.57
168.69
168.79
168.89
169.02
169.14
169.27
169.37
169.49
169.6
169.73
169.86
169.97
170.1
170.21
170.33
170.46
170.61
170.72
170.84
171
171.13
171.25
171.38
171.51
171.65
171.78
171.91
172.03
172.15
172.26
172.39
172.53
172.82
173.04
173.24
173.33
173.34
173.25
173.11
172.88
172.61
172.35
172.08
171.52
182.79
183.33
183.85
184.38
184.94
185.47
185.71
185.69
185.33
184.88
184.32
183.71
183.28
182.9
182.55
182.17
181.79
181.38
180.98
180.57
180.13
179.7
179.26
178.82
178.36
177.91
177.45
176.99
176.53
176.07
175.61
175.16
174.71
174.27
173.83
173.41
172.99
172.58
172.17
171.78
171.38
171.01
170.62
170.27
169.91
169.55
169.21
168.86
168.54
168.21
167.89
167.59
167.27
166.97
166.67
166.38
166.09
165.78
165.49
165.19
164.88
164.59
164.29
163.99
163.68
163.4
163.09
162.8
162.53
162.23
161.98
161.7
161.46
161.22
161
160.78
160.57
160.38
160.2
160.03
159.88
159.74
159.61
159.5
159.39
159.3
159.21
159.13
159.07
159.01
158.96
158.92
158.89
158.85
158.83
158.78
158.82
158.81
158.8
158.8
158.81
158.83
158.84
158.86
158.88
158.9
158.93
158.96
158.98
159.03
159.08
159.12
159.16
159.21
159.26
159.3
159.36
159.42
159.47
159.53
159.59
159.64
159.72
159.78
159.85
159.91
159.99
160.06
160.14
160.21
160.29
160.37
160.43
160.53
160.62
160.7
160.78
160.86
160.95
161.04
161.13
161.22
161.31
161.41
161.5
161.59
161.69
161.79
161.88
161.98
162.08
162.18
162.28
162.38
162.48
162.58
162.68
162.79
162.88
163
163.11
163.21
163.32
163.43
163.53
163.64
163.75
163.86
163.97
164.08
164.19
164.3
164.41
164.51
164.64
164.75
164.86
164.97
165.08
165.19
165.29
165.42
165.53
165.65
165.76
165.88
165.99
166.11
166.22
166.34
166.45
166.57
166.68
166.78
166.91
167.03
167.14
167.26
167.38
167.49
167.61
167.72
167.84
167.96
168.07
168.18
168.31
168.42
168.54
168.66
168.76
168.89
168.98
169.13
169.25
169.36
169.48
169.58
169.72
169.86
169.97
170.11
170.23
170.34
170.49
170.6
170.74
170.88
171.01
171.14
171.29
171.42
171.57
171.7
171.8
171.93
172.04
172.18
172.31
172.59
172.88
173.03
173.16
173.18
173.1
172.94
172.73
172.47
172.17
171.94
171.4
181.26
181.82
182.43
183
183.55
184.17
184.62
184.57
184.23
183.73
183.17
182.62
182.19
181.86
181.5
181.11
180.75
180.36
179.97
179.54
179.15
178.73
178.29
177.86
177.43
176.99
176.52
176.09
175.64
175.2
174.75
174.3
173.87
173.44
173.02
172.56
172.19
171.79
171.41
171.02
170.63
170.28
169.91
169.56
169.21
168.87
168.54
168.21
167.89
167.58
167.27
166.97
166.67
166.39
166.11
165.81
165.52
165.24
164.95
164.66
164.37
164.08
163.8
163.48
163.18
162.91
162.6
162.32
162.05
161.75
161.49
161.23
160.97
160.74
160.52
160.3
160.09
159.9
159.72
159.56
159.39
159.27
159.14
159.03
158.92
158.83
158.74
158.66
158.59
158.54
158.49
158.45
158.42
158.39
158.36
158.34
158.35
158.35
158.34
158.35
158.35
158.37
158.39
158.41
158.42
158.46
158.48
158.52
158.56
158.59
158.63
158.68
158.72
158.77
158.81
158.87
158.93
158.98
159.05
159.11
159.17
159.23
159.3
159.37
159.44
159.51
159.58
159.66
159.73
159.81
159.89
159.97
160.05
160.13
160.22
160.31
160.4
160.48
160.57
160.66
160.75
160.84
160.93
161.03
161.13
161.23
161.33
161.42
161.52
161.62
161.72
161.82
161.93
162.03
162.13
162.24
162.35
162.45
162.56
162.65
162.76
162.89
162.99
163.1
163.2
163.32
163.43
163.54
163.65
163.77
163.88
163.99
164.11
164.22
164.33
164.45
164.57
164.68
164.79
164.91
165.02
165.14
165.25
165.37
165.49
165.6
165.72
165.83
165.95
166.07
166.19
166.3
166.42
166.54
166.65
166.76
166.89
167.01
167.12
167.23
167.36
167.48
167.6
167.71
167.83
167.95
168.07
168.19
168.31
168.43
168.55
168.65
168.77
168.88
169.03
169.15
169.27
169.39
169.51
169.62
169.75
169.88
170.03
170.14
170.29
170.4
170.55
170.7
170.82
170.96
171.09
171.2
171.37
171.49
171.61
171.74
171.86
171.99
172.13
172.42
172.7
172.88
173.02
173.05
172.97
172.85
172.62
172.37
172.07
171.84
171.31
179.61
180.2
180.84
181.47
182.12
182.77
183.25
183.24
182.99
182.57
182.03
181.47
181.02
180.67
180.36
180.03
179.63
179.29
178.87
178.5
178.08
177.66
177.26
176.84
176.42
176
175.56
175.13
174.69
174.26
173.83
173.4
172.97
172.55
172.14
171.75
171.37
170.95
170.58
170.22
169.86
169.5
169.15
168.81
168.46
168.15
167.83
167.52
167.21
166.91
166.62
166.33
166.04
165.77
165.48
165.23
164.95
164.67
164.4
164.12
163.83
163.54
163.29
162.97
162.68
162.4
162.11
161.83
161.55
161.27
161
160.73
160.47
160.26
160.02
159.81
159.61
159.42
159.24
159.08
158.93
158.8
158.67
158.55
158.45
158.34
158.27
158.2
158.13
158.08
158.03
158
157.95
157.94
157.91
157.9
157.86
157.9
157.9
157.9
157.91
157.92
157.95
157.97
157.99
158.01
158.06
158.09
158.13
158.17
158.2
158.26
158.31
158.35
158.41
158.46
158.52
158.58
158.63
158.7
158.77
158.83
158.9
158.97
159.05
159.12
159.18
159.27
159.35
159.43
159.51
159.6
159.68
159.77
159.85
159.94
160.04
160.13
160.22
160.31
160.4
160.49
160.59
160.69
160.79
160.89
160.99
161.09
161.19
161.3
161.39
161.5
161.61
161.71
161.82
161.93
162.04
162.15
162.25
162.36
162.47
162.59
162.7
162.81
162.92
163.03
163.15
163.26
163.38
163.49
163.61
163.72
163.84
163.95
164.07
164.18
164.3
164.41
164.53
164.65
164.77
164.88
165
165.12
165.24
165.36
165.48
165.59
165.71
165.83
165.95
166.07
166.19
166.31
166.43
166.55
166.67
166.77
166.91
167.02
167.14
167.26
167.38
167.5
167.62
167.74
167.86
167.99
168.1
168.23
168.35
168.47
168.58
168.71
168.82
168.95
169.07
169.18
169.34
169.45
169.58
169.7
169.83
169.97
170.11
170.24
170.39
170.53
170.65
170.78
170.93
171.05
171.2
171.33
171.45
171.59
171.71
171.85
171.98
172.28
172.57
172.76
172.88
172.95
172.88
172.75
172.55
172.3
172
171.78
171.26
177.85
178.46
179.2
179.96
180.74
181.53
182.05
182.05
181.69
181.18
180.7
180.2
179.82
179.5
179.17
178.81
178.45
178.11
177.74
177.35
176.94
176.56
176.16
175.75
175.34
174.94
174.52
174.1
173.68
173.27
172.85
172.43
172.02
171.62
171.22
170.84
170.46
170.1
169.69
169.37
169.02
168.67
168.34
168.02
167.69
167.38
167.08
166.78
166.49
166.2
165.93
165.65
165.39
165.11
164.87
164.61
164.35
164.09
163.82
163.56
163.28
162.98
162.75
162.45
162.17
161.9
161.6
161.33
161.06
160.77
160.5
160.25
160
159.77
159.54
159.33
159.13
158.94
158.76
158.59
158.46
158.32
158.2
158.08
157.99
157.89
157.81
157.74
157.68
157.63
157.59
157.55
157.52
157.5
157.48
157.46
157.45
157.42
157.47
157.48
157.49
157.5
157.52
157.55
157.58
157.61
157.63
157.68
157.72
157.76
157.81
157.85
157.9
157.96
158.01
158.07
158.11
158.19
158.25
158.32
158.39
158.46
158.53
158.59
158.68
158.74
158.83
158.91
159
159.08
159.16
159.25
159.33
159.42
159.51
159.6
159.7
159.79
159.89
159.99
160.08
160.18
160.28
160.38
160.48
160.58
160.68
160.79
160.89
161
161.11
161.21
161.32
161.43
161.54
161.65
161.76
161.87
161.98
162.09
162.21
162.32
162.43
162.55
162.67
162.78
162.89
163.01
163.13
163.24
163.36
163.48
163.58
163.71
163.83
163.94
164.07
164.19
164.29
164.43
164.55
164.67
164.78
164.9
165.01
165.14
165.27
165.39
165.51
165.63
165.75
165.87
165.99
166.12
166.24
166.36
166.48
166.6
166.72
166.84
166.96
167.08
167.2
167.33
167.45
167.57
167.69
167.82
167.94
168.06
168.17
168.31
168.43
168.55
168.67
168.8
168.92
169.04
169.16
169.31
169.44
169.58
169.71
169.83
169.95
170.09
170.24
170.38
170.53
170.66
170.81
170.92
171.09
171.21
171.34
171.47
171.59
171.73
171.87
172.18
172.47
172.68
172.77
172.88
172.85
172.7
172.52
172.27
171.97
171.76
171.26
175.96
176.53
177.44
178.16
179.19
180.23
180.59
180.61
180.34
179.96
179.44
178.89
178.42
178.13
177.85
177.55
177.25
176.87
176.49
176.11
175.76
175.4
175.01
174.59
174.21
173.79
173.41
173
172.62
172.2
171.81
171.4
170.99
170.61
170.25
169.88
169.49
169.14
168.8
168.43
168.13
167.81
167.48
167.17
166.87
166.57
166.28
166
165.72
165.44
165.2
164.94
164.69
164.45
164.2
163.96
163.72
163.48
163.22
162.97
162.71
162.42
162.2
161.89
161.64
161.37
161.08
160.81
160.55
160.27
160.01
159.74
159.51
159.29
159.06
158.85
158.65
158.46
158.29
158.13
157.99
157.85
157.73
157.62
157.53
157.44
157.37
157.29
157.23
157.18
157.14
157.11
157.07
157.06
157.05
157.04
157.03
157.03
157.01
157.07
157.08
157.1
157.12
157.14
157.18
157.21
157.25
157.29
157.33
157.37
157.42
157.48
157.53
157.58
157.63
157.7
157.76
157.83
157.9
157.96
158.03
158.09
158.18
158.26
158.34
158.42
158.5
158.58
158.65
158.76
158.84
158.93
159.02
159.11
159.2
159.3
159.4
159.49
159.59
159.68
159.79
159.89
159.99
160.09
160.2
160.3
160.41
160.52
160.62
160.73
160.84
160.95
161.06
161.16
161.29
161.4
161.51
161.63
161.74
161.85
161.97
162.09
162.2
162.32
162.44
162.54
162.68
162.79
162.91
163.03
163.14
163.27
163.39
163.51
163.62
163.75
163.87
164
164.12
164.24
164.35
164.48
164.6
164.73
164.85
164.97
165.09
165.22
165.33
165.46
165.58
165.71
165.82
165.95
166.08
166.2
166.32
166.43
166.57
166.69
166.8
166.94
167.06
167.19
167.31
167.43
167.56
167.68
167.79
167.93
168.04
168.18
168.29
168.43
168.56
168.68
168.81
168.93
169.06
169.19
169.31
169.45
169.59
169.73
169.86
170
170.14
170.26
170.42
170.55
170.7
170.84
170.98
171.12
171.25
171.38
171.52
171.65
171.78
172.11
172.41
172.64
172.78
172.87
172.84
172.72
172.52
172.28
171.99
171.78
171.28
173.96
174.58
175.49
176.49
177.58
178.66
179.12
179.16
178.86
178.47
177.97
177.51
177.12
176.86
176.53
176.15
175.79
175.49
175.19
174.88
174.49
174.11
173.74
173.39
173.02
172.62
172.24
171.86
171.46
171.08
170.72
170.3
169.95
169.58
169.2
168.85
168.49
168.16
167.82
167.51
167.22
166.87
166.58
166.27
165.99
165.71
165.43
165.17
164.92
164.66
164.42
164.17
163.95
163.73
163.5
163.28
163.04
162.82
162.59
162.35
162.11
161.85
161.62
161.34
161.1
160.81
160.55
160.29
160.02
159.76
159.5
159.25
159.01
158.79
158.56
158.36
158.17
157.98
157.82
157.66
157.52
157.38
157.28
157.17
157.07
156.99
156.9
156.85
156.8
156.75
156.69
156.69
156.66
156.64
156.62
156.63
156.63
156.63
156.64
156.64
156.69
156.71
156.73
156.76
156.79
156.83
156.88
156.92
156.96
157.01
157.06
157.11
157.17
157.23
157.29
157.36
157.42
157.49
157.56
157.63
157.71
157.78
157.86
157.94
158.03
158.11
158.19
158.28
158.35
158.46
158.55
158.64
158.73
158.83
158.92
159.02
159.12
159.22
159.32
159.43
159.5
159.64
159.74
159.85
159.95
160.06
160.17
160.28
160.39
160.5
160.61
160.73
160.84
160.96
161.07
161.19
161.3
161.42
161.52
161.65
161.77
161.89
162.01
162.13
162.25
162.37
162.46
162.6
162.73
162.86
162.98
163.09
163.22
163.35
163.47
163.59
163.72
163.84
163.96
164.09
164.21
164.33
164.43
164.58
164.71
164.83
164.96
165.08
165.21
165.33
165.46
165.58
165.71
165.83
165.96
166.07
166.19
166.33
166.46
166.58
166.71
166.83
166.94
167.08
167.21
167.33
167.46
167.58
167.71
167.83
167.95
168.09
168.21
168.34
168.46
168.58
168.72
168.85
168.99
169.12
169.25
169.37
169.51
169.64
169.8
169.94
170.07
170.22
170.36
170.5
170.63
170.8
170.93
171.05
171.2
171.33
171.45
171.58
171.75
172.08
172.38
172.64
172.77
172.87
172.86
172.75
172.56
172.33
172.04
171.84
171.35
171.82
172.6
173.52
174.6
176.06
177.21
177.6
177.54
177.3
176.95
176.47
176.03
175.61
175.34
175.05
174.77
174.48
174.17
173.78
173.37
173.07
172.77
172.46
172.09
171.72
171.35
171.01
170.64
170.26
169.91
169.53
169.17
168.83
168.43
168.13
167.75
167.45
167.12
166.82
166.49
166.18
165.91
165.6
165.34
165.05
164.8
164.55
164.3
164.06
163.83
163.6
163.38
163.17
162.96
162.76
162.55
162.33
162.14
161.93
161.71
161.48
161.24
161.02
160.76
160.52
160.26
160
159.73
159.47
159.24
158.99
158.74
158.51
158.28
158.06
157.85
157.68
157.5
157.34
157.19
157.05
156.92
156.81
156.71
156.62
156.53
156.47
156.42
156.37
156.33
156.29
156.26
156.25
156.24
156.23
156.23
156.24
156.24
156.26
156.27
156.25
156.32
156.37
156.4
156.43
156.47
156.52
156.55
156.62
156.66
156.73
156.78
156.84
156.91
156.97
157.04
157.09
157.18
157.26
157.33
157.41
157.49
157.57
157.65
157.72
157.83
157.92
158.01
158.1
158.19
158.29
158.38
158.48
158.58
158.67
158.78
158.88
158.97
159.09
159.2
159.3
159.41
159.52
159.63
159.74
159.85
159.96
160.08
160.19
160.31
160.42
160.54
160.66
160.77
160.89
161.01
161.13
161.25
161.37
161.49
161.61
161.73
161.85
161.98
162.1
162.22
162.34
162.47
162.57
162.71
162.84
162.97
163.09
163.22
163.34
163.47
163.59
163.72
163.85
163.97
164.1
164.23
164.35
164.48
164.59
164.73
164.86
164.98
165.11
165.24
165.36
165.49
165.62
165.75
165.87
166
166.13
166.24
166.38
166.51
166.63
166.76
166.89
167.01
167.11
167.27
167.39
167.52
167.65
167.78
167.9
168.03
168.16
168.29
168.42
168.55
168.66
168.8
168.94
169.06
169.21
169.35
169.47
169.61
169.75
169.89
170.05
170.18
170.34
170.47
170.62
170.76
170.91
171.05
171.17
171.33
171.45
171.58
171.75
172.07
172.41
172.66
172.81
172.92
172.93
172.83
172.64
172.41
172.13
171.93
171.46
169.54
170.35
171.44
172.81
174.57
175.65
175.95
175.94
175.76
175.43
174.89
174.47
174.05
173.78
173.53
173.26
172.95
172.64
172.32
172.03
171.73
171.36
170.97
170.63
170.34
170.06
169.72
169.31
168.99
168.68
168.28
167.95
167.59
167.28
166.97
166.63
166.33
166.03
165.74
165.45
165.16
164.86
164.62
164.34
164.08
163.85
163.6
163.38
163.16
162.94
162.74
162.54
162.35
162.16
161.97
161.79
161.6
161.42
161.22
161.03
160.82
160.59
160.37
160.17
159.91
159.67
159.43
159.18
158.94
158.7
158.45
158.22
157.99
157.78
157.56
157.38
157.19
157.02
156.84
156.71
156.57
156.47
156.35
156.27
156.18
156.11
156.05
155.99
155.95
155.91
155.88
155.86
155.85
155.85
155.84
155.85
155.86
155.87
155.89
155.91
155.94
155.97
155.98
156.06
156.1
156.14
156.19
156.22
156.29
156.35
156.41
156.47
156.54
156.6
156.67
156.75
156.82
156.9
156.98
157.06
157.14
157.22
157.29
157.4
157.49
157.58
157.66
157.77
157.86
157.96
158.06
158.16
158.26
158.35
158.47
158.57
158.68
158.78
158.88
159
159.11
159.23
159.34
159.45
159.55
159.68
159.8
159.91
160.03
160.15
160.26
160.38
160.5
160.63
160.75
160.87
160.99
161.11
161.22
161.36
161.48
161.61
161.73
161.86
161.97
162.11
162.24
162.36
162.49
162.6
162.74
162.87
163
163.13
163.25
163.37
163.51
163.64
163.77
163.9
164.02
164.15
164.28
164.41
164.54
164.65
164.78
164.92
165.05
165.18
165.31
165.44
165.57
165.7
165.83
165.96
166.08
166.2
166.34
166.47
166.6
166.73
166.85
166.98
167.11
167.24
167.37
167.5
167.63
167.75
167.88
168.01
168.14
168.27
168.4
168.53
168.67
168.79
168.92
169.06
169.19
169.34
169.48
169.62
169.76
169.9
170.03
170.19
170.35
170.49
170.64
170.79
170.92
171.07
171.19
171.35
171.46
171.61
171.77
172.11
172.45
172.72
172.89
173.01
173.03
172.94
172.76
172.54
172.3
172.06
171.59
167.16
168.04
169.19
171
173.06
174
174.33
174.25
174.08
173.73
173.29
172.76
172.44
172.22
171.98
171.66
171.39
171.05
170.77
170.52
170.2
169.86
169.55
169.27
168.97
168.6
168.21
167.94
167.68
167.4
166.98
166.68
166.43
166.08
165.76
165.47
165.16
164.86
164.63
164.34
164.05
163.8
163.54
163.29
163.09
162.81
162.63
162.39
162.21
162
161.83
161.62
161.47
161.31
161.14
160.98
160.82
160.65
160.48
160.31
160.12
159.93
159.73
159.51
159.3
159.06
158.84
158.6
158.36
158.14
157.91
157.68
157.46
157.25
157.05
156.87
156.7
156.53
156.36
156.24
156.1
156
155.9
155.82
155.74
155.68
155.62
155.58
155.54
155.51
155.48
155.47
155.46
155.46
155.47
155.48
155.49
155.51
155.54
155.57
155.6
155.63
155.67
155.71
155.78
155.83
155.88
155.93
155.99
156.06
156.12
156.19
156.24
156.33
156.4
156.48
156.56
156.64
156.72
156.81
156.9
156.99
157.08
157.17
157.26
157.36
157.46
157.55
157.66
157.76
157.86
157.97
158.07
158.18
158.29
158.37
158.51
158.62
158.73
158.84
158.94
159.07
159.19
159.31
159.42
159.53
159.66
159.78
159.9
160.02
160.15
160.27
160.39
160.52
160.64
160.77
160.89
161.02
161.14
161.27
161.4
161.52
161.65
161.78
161.91
162.04
162.17
162.29
162.42
162.55
162.69
162.81
162.93
163.07
163.2
163.34
163.46
163.6
163.73
163.86
163.99
164.12
164.25
164.38
164.51
164.64
164.77
164.9
165.03
165.16
165.3
165.43
165.56
165.69
165.82
165.95
166.08
166.21
166.34
166.47
166.59
166.73
166.86
166.99
167.12
167.25
167.38
167.5
167.64
167.77
167.89
168.03
168.16
168.29
168.43
168.56
168.69
168.83
168.95
169.09
169.22
169.38
169.51
169.66
169.79
169.94
170.09
170.23
170.38
170.53
170.68
170.83
170.98
171.12
171.27
171.4
171.54
171.67
171.83
172.18
172.54
172.82
173.01
173.14
173.17
173.07
172.92
172.7
172.42
172.22
171.77
164.6
165.6
166.93
169.21
171.41
172.23
172.59
172.59
172.27
171.89
171.52
171.08
170.75
170.51
170.28
170.03
169.72
169.44
169.2
168.95
168.62
168.34
168
167.74
167.47
167.13
166.88
166.59
166.3
165.92
165.6
165.37
165.15
164.76
164.5
164.26
163.95
163.7
163.4
163.2
162.94
162.69
162.45
162.24
161.95
161.81
161.54
161.4
161.18
161.04
160.85
160.7
160.54
160.4
160.26
160.11
159.99
159.85
159.7
159.55
159.39
159.22
159.02
158.86
158.64
158.44
158.23
157.98
157.78
157.56
157.32
157.13
156.92
156.72
156.53
156.36
156.17
156.04
155.87
155.77
155.64
155.55
155.46
155.37
155.31
155.25
155.2
155.16
155.14
155.11
155.1
155.09
155.09
155.09
155.1
155.12
155.15
155.17
155.2
155.24
155.28
155.32
155.37
155.42
155.45
155.52
155.59
155.66
155.72
155.79
155.86
155.93
156.01
156.08
156.16
156.25
156.33
156.42
156.5
156.59
156.69
156.77
156.88
156.97
157.07
157.16
157.28
157.38
157.48
157.59
157.7
157.81
157.92
158.03
158.14
158.25
158.37
158.49
158.6
158.71
158.84
158.96
159.08
159.2
159.32
159.44
159.57
159.66
159.81
159.94
160.06
160.19
160.32
160.44
160.57
160.7
160.83
160.96
161.09
161.21
161.35
161.48
161.61
161.74
161.87
162
162.13
162.26
162.4
162.53
162.66
162.79
162.93
163.06
163.19
163.32
163.46
163.59
163.72
163.86
163.98
164.12
164.26
164.39
164.51
164.65
164.79
164.92
165.05
165.18
165.32
165.45
165.58
165.72
165.85
165.98
166.11
166.25
166.38
166.51
166.64
166.76
166.9
167.03
167.16
167.3
167.43
167.56
167.68
167.82
167.95
168.07
168.22
168.35
168.49
168.62
168.74
168.89
169.03
169.15
169.29
169.44
169.59
169.72
169.88
170.01
170.16
170.31
170.46
170.61
170.76
170.91
171.06
171.21
171.35
171.5
171.62
171.77
171.93
172.28
172.66
172.97
173.15
173.29
173.34
173.27
173.11
172.89
172.62
172.42
171.97
161.89
162.98
164.92
167.9
169.94
170.62
170.93
170.87
170.6
170.14
169.73
169.28
168.99
168.78
168.53
168.22
168.02
167.77
167.52
167.23
167.01
166.76
166.39
166.18
165.94
165.67
165.36
165.05
164.84
164.53
164.28
164.03
163.73
163.39
163.18
163.01
162.7
162.46
162.26
161.98
161.77
161.56
161.32
161.11
160.89
160.72
160.48
160.35
160.14
159.98
159.86
159.71
159.57
159.45
159.33
159.22
159.11
158.99
158.87
158.75
158.61
158.46
158.31
158.15
157.95
157.79
157.58
157.37
157.17
156.96
156.75
156.55
156.36
156.16
156
155.82
155.68
155.53
155.4
155.28
155.18
155.09
155
154.94
154.87
154.81
154.79
154.76
154.74
154.73
154.72
154.72
154.73
154.74
154.76
154.78
154.82
154.85
154.89
154.93
154.98
155.03
155.08
155.14
155.2
155.26
155.33
155.4
155.47
155.54
155.62
155.7
155.78
155.86
155.95
156.04
156.11
156.22
156.3
156.41
156.51
156.61
156.69
156.79
156.91
157.02
157.13
157.24
157.35
157.46
157.57
157.68
157.8
157.91
158.03
158.15
158.27
158.39
158.51
158.63
158.75
158.88
159
159.13
159.25
159.38
159.5
159.63
159.75
159.87
160.02
160.15
160.28
160.41
160.54
160.67
160.8
160.92
161.07
161.2
161.33
161.47
161.6
161.72
161.87
162
162.14
162.27
162.4
162.54
162.68
162.81
162.95
163.08
163.2
163.35
163.49
163.61
163.76
163.89
164.03
164.15
164.3
164.43
164.57
164.7
164.84
164.97
165.11
165.24
165.37
165.51
165.64
165.78
165.91
166.05
166.18
166.31
166.45
166.58
166.71
166.85
166.98
167.11
167.24
167.38
167.51
167.64
167.78
167.91
168.04
168.18
168.31
168.44
168.58
168.71
168.85
168.98
169.12
169.25
169.39
169.53
169.68
169.83
169.98
170.12
170.28
170.42
170.57
170.73
170.88
171.03
171.18
171.33
171.47
171.61
171.75
171.9
172.06
172.42
172.81
173.12
173.35
173.49
173.54
173.48
173.32
173.11
172.84
172.64
172.21
159.02
160.29
163.09
167.04
168.56
168.91
169.12
169.02
168.69
168.26
167.89
167.48
167.18
166.97
166.77
166.5
166.26
166.05
165.74
165.56
165.29
165
164.75
164.56
164.34
164.06
163.85
163.61
163.34
163.1
162.89
162.58
162.33
162.12
161.88
161.65
161.4
161.16
161.02
160.73
160.57
160.39
160.15
159.95
159.75
159.6
159.41
159.28
159.1
158.9
158.87
158.67
158.54
158.44
158.34
158.26
158.17
158.08
157.99
157.9
157.79
157.67
157.52
157.41
157.25
157.09
156.9
156.72
156.54
156.35
156.13
155.97
155.78
155.61
155.46
155.29
155.14
155.02
154.91
154.79
154.71
154.62
154.55
154.5
154.45
154.41
154.39
154.37
154.35
154.35
154.34
154.36
154.38
154.4
154.43
154.46
154.5
154.54
154.59
154.64
154.69
154.75
154.81
154.88
154.94
155.01
155.09
155.16
155.2
155.33
155.41
155.5
155.58
155.67
155.76
155.86
155.95
156.05
156.15
156.25
156.36
156.46
156.57
156.68
156.77
156.9
157.01
157.12
157.23
157.36
157.47
157.59
157.71
157.83
157.96
158.08
158.2
158.32
158.45
158.57
158.7
158.83
158.96
159.09
159.22
159.35
159.48
159.61
159.74
159.87
159.98
160.14
160.27
160.41
160.54
160.68
160.81
160.95
161.08
161.22
161.35
161.49
161.63
161.75
161.9
162.02
162.18
162.3
162.45
162.59
162.72
162.86
163
163.14
163.27
163.41
163.54
163.69
163.82
163.96
164.1
164.24
164.37
164.51
164.65
164.78
164.92
165.06
165.19
165.33
165.47
165.6
165.74
165.88
166.01
166.15
166.26
166.42
166.55
166.69
166.82
166.96
167.09
167.22
167.36
167.48
167.62
167.76
167.89
168.02
168.15
168.3
168.43
168.57
168.7
168.84
168.98
169.1
169.25
169.39
169.53
169.67
169.81
169.96
170.12
170.27
170.41
170.56
170.72
170.87
171.04
171.18
171.33
171.48
171.62
171.76
171.9
172.05
172.22
172.58
172.97
173.31
173.54
173.72
173.77
173.68
173.56
173.36
173.09
172.89
172.46
155.96
157.49
162.04
165.83
166.92
167.38
167.27
167.1
166.89
166.44
165.99
165.64
165.25
165.11
164.9
164.64
164.47
164.19
163.97
163.76
163.54
163.37
163.17
162.88
162.66
162.43
162.23
162
161.78
161.57
161.37
161.18
160.96
160.7
160.56
160.35
160.11
159.91
159.72
159.49
159.35
159.21
158.98
158.82
158.67
158.51
158.31
158.14
158.01
157.88
157.77
157.64
157.48
157.4
157.32
157.24
157.18
157.11
157.06
156.99
156.92
156.83
156.71
156.63
156.5
156.36
156.21
156.04
155.88
155.7
155.53
155.36
155.2
155.04
154.89
154.75
154.62
154.49
154.41
154.31
154.23
154.16
154.1
154.06
154.03
154
153.98
153.98
153.98
153.98
153.99
154.02
154.04
154.08
154.11
154.16
154.19
154.25
154.31
154.37
154.43
154.5
154.57
154.64
154.72
154.79
154.87
154.96
155.05
155.14
155.22
155.32
155.41
155.51
155.61
155.71
155.81
155.92
156.02
156.13
156.24
156.35
156.46
156.58
156.69
156.81
156.92
157.04
157.16
157.29
157.41
157.53
157.66
157.77
157.91
158.04
158.17
158.29
158.42
158.54
158.68
158.82
158.95
159.08
159.22
159.35
159.48
159.62
159.76
159.89
160.03
160.15
160.3
160.44
160.56
160.71
160.85
160.99
161.13
161.27
161.41
161.55
161.69
161.83
161.97
162.11
162.25
162.39
162.53
162.65
162.81
162.95
163.09
163.23
163.35
163.51
163.63
163.78
163.92
164.06
164.19
164.34
164.48
164.62
164.76
164.9
165.03
165.17
165.31
165.45
165.59
165.71
165.86
166
166.14
166.28
166.42
166.55
166.69
166.82
166.96
167.1
167.23
167.36
167.5
167.63
167.77
167.91
168.04
168.18
168.31
168.45
168.58
168.72
168.86
168.99
169.13
169.27
169.41
169.55
169.69
169.84
169.97
170.12
170.28
170.42
170.57
170.73
170.88
171.04
171.19
171.35
171.5
171.66
171.8
171.96
172.09
172.22
172.4
172.75
173.19
173.51
173.76
173.96
174.02
173.95
173.83
173.63
173.4
173.16
172.73
153.11
155.94
163.05
164.81
165.52
165.56
165.5
165.28
164.9
164.39
164
163.6
163.39
163.1
162.95
162.78
162.61
162.36
162.17
161.94
161.74
161.57
161.38
161.19
160.97
160.8
160.58
160.41
160.27
160.07
159.91
159.71
159.48
159.33
159.11
159
158.8
158.68
158.43
158.36
158.13
157.97
157.82
157.63
157.54
157.33
157.25
157.13
157
156.82
156.74
156.6
156.46
156.35
156.29
156.2
156.15
156.12
156.06
156.04
155.99
155.94
155.87
155.8
155.7
155.59
155.46
155.34
155.18
155.03
154.89
154.73
154.59
154.45
154.32
154.18
154.08
153.99
153.9
153.82
153.76
153.7
153.66
153.63
153.61
153.6
153.59
153.6
153.61
153.63
153.65
153.69
153.72
153.77
153.82
153.87
153.92
153.98
154.05
154.12
154.19
154.27
154.35
154.43
154.51
154.6
154.69
154.78
154.87
154.97
155.07
155.14
155.27
155.37
155.48
155.58
155.69
155.81
155.92
156.03
156.15
156.26
156.38
156.5
156.62
156.75
156.87
156.99
157.12
157.25
157.37
157.5
157.63
157.76
157.9
158.03
158.16
158.29
158.43
158.56
158.7
158.82
158.97
159.11
159.25
159.37
159.52
159.66
159.8
159.94
160.08
160.22
160.36
160.5
160.64
160.78
160.93
161.07
161.2
161.35
161.49
161.62
161.78
161.92
162.06
162.19
162.35
162.49
162.63
162.76
162.92
163.06
163.2
163.34
163.49
163.63
163.76
163.91
164.05
164.19
164.34
164.48
164.62
164.76
164.9
165.04
165.18
165.32
165.46
165.6
165.74
165.87
166.02
166.16
166.29
166.43
166.56
166.71
166.85
166.99
167.12
167.26
167.39
167.53
167.67
167.8
167.94
168.08
168.21
168.35
168.49
168.62
168.76
168.9
169.04
169.17
169.31
169.44
169.59
169.73
169.88
170.02
170.17
170.32
170.47
170.61
170.77
170.92
171.08
171.25
171.4
171.55
171.7
171.86
172.01
172.15
172.29
172.43
172.59
172.98
173.4
173.77
174.02
174.22
174.27
174.24
174.11
173.89
173.68
173.44
173.01
151.96
157.99
163.45
164.03
163.63
163.44
163.16
163.1
162.65
162.37
162.03
161.6
161.33
161.09
160.89
160.78
160.67
160.39
160.19
160.07
159.95
159.69
159.52
159.37
159.26
159.09
158.99
158.89
158.71
158.53
158.36
158.21
158.07
157.9
157.79
157.73
157.53
157.36
157.25
157.12
157.01
156.85
156.74
156.69
156.49
156.38
156.34
156.25
156
155.97
155.8
155.81
155.53
155.43
155.39
155.26
155.13
155.06
155.05
155.03
155.02
154.98
154.97
154.93
154.87
154.79
154.69
154.59
154.46
154.34
154.22
154.09
153.97
153.85
153.73
153.63
153.54
153.46
153.39
153.31
153.29
153.25
153.22
153.2
153.2
153.2
153.21
153.23
153.25
153.29
153.31
153.37
153.42
153.48
153.53
153.6
153.67
153.74
153.81
153.89
153.97
154.04
154.15
154.24
154.33
154.42
154.52
154.62
154.72
154.83
154.94
155.04
155.15
155.26
155.37
155.49
155.6
155.72
155.84
155.96
156.08
156.21
156.33
156.46
156.59
156.71
156.84
156.97
157.1
157.23
157.37
157.5
157.64
157.77
157.91
158.03
158.18
158.32
158.46
158.6
158.74
158.88
159.02
159.16
159.3
159.45
159.58
159.73
159.87
160.02
160.16
160.3
160.45
160.59
160.74
160.88
161.03
161.17
161.3
161.45
161.6
161.75
161.89
162.04
162.18
162.33
162.47
162.62
162.77
162.89
163.05
163.2
163.34
163.49
163.63
163.76
163.91
164.06
164.2
164.35
164.49
164.64
164.78
164.92
165.06
165.19
165.34
165.49
165.63
165.76
165.91
166.03
166.19
166.33
166.47
166.61
166.75
166.89
167.03
167.17
167.31
167.43
167.57
167.72
167.86
167.99
168.13
168.27
168.41
168.55
168.67
168.82
168.96
169.1
169.23
169.37
169.5
169.65
169.79
169.94
170.08
170.22
170.38
170.53
170.68
170.83
170.98
171.14
171.29
171.45
171.61
171.75
171.93
172.07
172.21
172.37
172.51
172.66
172.81
173.22
173.63
174.01
174.3
174.49
174.55
174.53
174.39
174.18
173.97
173.73
173.3
148.72
160.73
162.83
162.43
161.42
160.46
160.09
160.05
159.88
159.84
159.57
159.44
159.26
159.02
158.88
158.8
158.61
158.42
158.25
158.13
158
157.85
157.76
157.54
157.42
157.26
157.19
157.09
157
156.93
156.87
156.78
156.72
156.61
156.46
156.4
156.24
156.18
156.12
155.99
156
155.91
155.79
155.73
155.75
155.81
155.66
155.56
155.6
155.65
155.42
155.35
155.19
154.92
154.83
154.51
154.32
154.14
154
154
153.99
154.01
154.02
154.01
153.99
153.95
153.89
153.81
153.72
153.63
153.52
153.42
153.32
153.23
153.14
153.06
152.99
152.93
152.88
152.84
152.81
152.8
152.78
152.79
152.8
152.81
152.84
152.87
152.9
152.96
153.01
153.07
153.13
153.2
153.27
153.35
153.43
153.49
153.58
153.68
153.77
153.87
153.97
154.07
154.17
154.26
154.38
154.49
154.6
154.71
154.83
154.95
155.04
155.14
155.29
155.42
155.54
155.66
155.79
155.92
156.05
156.18
156.31
156.44
156.57
156.71
156.84
156.98
157.1
157.25
157.39
157.53
157.67
157.81
157.95
158.09
158.23
158.37
158.52
158.66
158.8
158.95
159.09
159.24
159.38
159.53
159.67
159.82
159.97
160.12
160.26
160.41
160.55
160.7
160.84
161
161.15
161.29
161.44
161.59
161.74
161.87
162.03
162.18
162.33
162.46
162.62
162.77
162.92
163.06
163.21
163.36
163.5
163.65
163.8
163.94
164.09
164.23
164.38
164.52
164.67
164.81
164.96
165.1
165.24
165.38
165.53
165.67
165.82
165.96
166.1
166.24
166.38
166.53
166.67
166.81
166.95
167.09
167.23
167.37
167.51
167.64
167.78
167.91
168.06
168.2
168.34
168.48
168.62
168.73
168.89
169.03
169.17
169.31
169.45
169.58
169.73
169.87
170.01
170.16
170.29
170.45
170.6
170.75
170.9
171.05
171.21
171.36
171.5
171.69
171.83
172
172.15
172.3
172.44
172.58
172.74
172.88
173.06
173.45
173.88
174.25
174.57
174.75
174.84
174.81
174.69
174.45
174.26
174.02
173.59
138.39
141.97
142.64
143.64
146.94
149.69
151.87
153.08
154.37
155.24
155.76
156.24
156.42
156.64
156.74
156.69
156.49
156.37
156.28
156.21
156.08
155.95
155.89
155.76
155.71
155.64
155.55
155.41
155.35
155.28
155.32
155.29
155.26
155.2
155.18
155.1
155.14
155.08
155.11
155.15
155.22
155.19
155.2
155.41
155.4
155.49
155.26
155.09
155.07
154.91
154.74
154.73
154.72
154.54
154.48
154.32
154.02
153.72
153.25
152.99
152.97
152.97
153.01
153.03
153.07
153.07
153.05
153.01
152.95
152.89
152.81
152.74
152.67
152.6
152.52
152.48
152.43
152.39
152.37
152.35
152.34
152.34
152.36
152.37
152.4
152.44
152.48
152.53
152.59
152.65
152.71
152.79
152.86
152.93
153.03
153.11
153.2
153.28
153.39
153.49
153.6
153.7
153.81
153.92
154.03
154.14
154.26
154.38
154.5
154.62
154.74
154.87
154.99
155.11
155.22
155.37
155.5
155.63
155.76
155.9
156.03
156.17
156.31
156.44
156.57
156.71
156.86
157
157.14
157.28
157.43
157.56
157.72
157.86
157.99
158.15
158.3
158.44
158.59
158.74
158.89
159.03
159.18
159.34
159.48
159.63
159.78
159.93
160.08
160.23
160.37
160.53
160.68
160.83
160.98
161.13
161.28
161.42
161.58
161.73
161.88
162.03
162.18
162.34
162.48
162.63
162.79
162.94
163.08
163.23
163.38
163.53
163.68
163.83
163.97
164.1
164.27
164.42
164.57
164.71
164.86
165
165.15
165.29
165.44
165.58
165.73
165.87
166.02
166.15
166.31
166.45
166.59
166.74
166.87
167.02
167.16
167.3
167.44
167.58
167.72
167.86
168
168.14
168.28
168.42
168.56
168.7
168.82
168.98
169.12
169.25
169.39
169.53
169.67
169.81
169.95
170.1
170.24
170.38
170.53
170.68
170.83
170.98
171.13
171.29
171.44
171.6
171.76
171.91
172.06
172.22
172.38
172.54
172.68
172.82
172.94
173.11
173.28
173.69
174.12
174.53
174.82
175.03
175.12
175.1
174.97
174.76
174.55
174.31
173.87
126.07
124.04
123.22
123.81
128.18
132
135.43
138.29
140.92
143.43
145.65
147.5
149.11
150.63
151.77
152.73
153.65
154.29
154.31
154.27
154.16
154.07
154.04
153.98
153.94
153.86
153.82
153.81
153.79
153.78
153.75
153.86
153.84
153.96
154.01
154.06
154.1
154.29
154.68
154.56
154.33
154.32
154.39
154.29
154.09
153.78
153.54
153.39
153.27
153.25
153.22
153.12
152.99
153.04
153.04
153.13
153.12
153.04
152.82
152.52
152.24
152.03
151.99
152.03
152.11
152.15
152.16
152.17
152.16
152.12
152.09
152.05
152
151.96
151.92
151.9
151.87
151.86
151.85
151.86
151.88
151.9
151.93
151.97
152.02
152.07
152.13
152.2
152.27
152.35
152.43
152.52
152.61
152.7
152.8
152.9
153
153.09
153.21
153.33
153.44
153.56
153.67
153.79
153.91
154.04
154.16
154.28
154.41
154.54
154.67
154.81
154.94
155.07
155.2
155.34
155.48
155.61
155.75
155.89
156.03
156.18
156.32
156.46
156.61
156.75
156.9
157.04
157.19
157.34
157.49
157.62
157.78
157.94
158.08
158.22
158.38
158.53
158.68
158.84
158.99
159.14
159.29
159.45
159.6
159.75
159.9
160.06
160.21
160.37
160.52
160.67
160.82
160.97
161.13
161.28
161.42
161.58
161.74
161.89
162.04
162.2
162.35
162.5
162.65
162.81
162.95
163.11
163.26
163.41
163.56
163.72
163.86
164.01
164.15
164.31
164.46
164.61
164.76
164.91
165.04
165.2
165.34
165.49
165.64
165.79
165.94
166.08
166.23
166.37
166.52
166.66
166.8
166.95
167.09
167.23
167.38
167.5
167.65
167.8
167.94
168.08
168.22
168.36
168.49
168.64
168.77
168.92
169.06
169.19
169.34
169.47
169.62
169.75
169.9
170.04
170.19
170.33
170.47
170.61
170.76
170.91
171.06
171.2
171.37
171.52
171.68
171.84
171.99
172.14
172.29
172.45
172.61
172.73
172.91
173.07
173.21
173.36
173.53
173.93
174.36
174.77
175.08
175.31
175.39
175.38
175.25
174.99
174.82
174.58
174.13
108.19
105.54
103.98
104.88
109.17
113.11
117.12
121.68
125.96
129.38
132.52
134.92
137
139.39
141.91
144
145.91
147.62
149.34
150.58
151.45
151.85
151.85
151.85
151.86
151.86
151.87
151.96
152.07
152.11
152.38
152.48
152.7
153.01
152.78
152.2
151.7
151.53
151.3
150.91
150.64
150.33
150.23
150.36
150.62
150.95
151.05
150.98
150.7
150.67
150.68
150.68
150.76
150.8
150.84
150.97
151.19
151.34
151.42
151.48
151.51
151.33
151.14
151.03
151.13
151.2
151.28
151.32
151.35
151.36
151.35
151.35
151.33
151.32
151.32
151.31
151.32
151.33
151.35
151.38
151.42
151.47
151.52
151.58
151.63
151.72
151.8
151.89
151.97
152.07
152.17
152.27
152.37
152.48
152.59
152.7
152.82
152.93
153.05
153.17
153.28
153.43
153.55
153.68
153.81
153.95
154.08
154.21
154.35
154.49
154.63
154.77
154.91
155.04
155.15
155.33
155.47
155.61
155.76
155.91
156.05
156.2
156.35
156.5
156.65
156.8
156.95
157.1
157.25
157.4
157.56
157.71
157.86
158.02
158.17
158.32
158.48
158.62
158.79
158.94
159.08
159.25
159.41
159.55
159.72
159.88
160.03
160.19
160.35
160.5
160.66
160.81
160.97
161.12
161.28
161.44
161.59
161.75
161.9
162.06
162.21
162.37
162.52
162.68
162.83
162.98
163.13
163.28
163.44
163.6
163.75
163.9
164.05
164.2
164.35
164.51
164.66
164.81
164.94
165.1
165.25
165.4
165.55
165.7
165.85
166
166.13
166.29
166.44
166.58
166.72
166.86
167.01
167.16
167.3
167.43
167.59
167.73
167.87
168.02
168.16
168.3
168.43
168.58
168.72
168.86
168.99
169.14
169.28
169.42
169.56
169.7
169.84
169.99
170.13
170.27
170.41
170.56
170.7
170.85
170.99
171.14
171.29
171.44
171.58
171.74
171.9
172.04
172.21
172.35
172.52
172.69
172.85
173
173.16
173.3
173.45
173.6
173.77
174.17
174.61
175.01
175.34
175.55
175.66
175.62
175.47
175.32
175.08
174.83
174.37
88.069
86.449
85.369
86.462
90.571
94.714
99.003
104.38
109.08
113.44
117.56
120.98
123.98
126.64
129.28
132.05
134.11
136.06
137.79
139.52
141.14
142.23
143.05
143.49
143.57
143.61
143.74
143.88
144.07
144.28
144.43
144.75
145.15
144.89
144.2
143.89
144.25
144.97
145.38
145.52
145.74
146.09
146.38
146.51
146.52
146.57
147.03
147.46
147.7
147.58
147.54
147.65
147.75
147.94
148.17
148.47
148.79
149.15
149.46
149.76
150
150.2
150.29
150.23
150.22
150.24
150.36
150.45
150.53
150.57
150.61
150.63
150.66
150.66
150.71
150.73
150.77
150.81
150.84
150.92
150.98
151.05
151.12
151.21
151.29
151.39
151.48
151.59
151.69
151.8
151.92
152.03
152.15
152.27
152.4
152.52
152.65
152.78
152.91
153.04
153.18
153.31
153.45
153.57
153.73
153.87
154.01
154.15
154.3
154.44
154.59
154.74
154.88
155.01
155.17
155.32
155.48
155.62
155.78
155.93
156.08
156.23
156.39
156.54
156.7
156.85
157.01
157.16
157.32
157.46
157.63
157.79
157.95
158.11
158.26
158.42
158.58
158.74
158.89
159.05
159.21
159.37
159.52
159.69
159.85
160.01
160.17
160.33
160.49
160.62
160.8
160.94
161.12
161.27
161.43
161.59
161.74
161.91
162.07
162.22
162.37
162.53
162.69
162.84
163
163.15
163.31
163.47
163.62
163.78
163.91
164.08
164.24
164.39
164.54
164.69
164.84
164.99
165.14
165.3
165.45
165.59
165.75
165.9
166.05
166.2
166.35
166.49
166.63
166.78
166.93
167.07
167.22
167.36
167.5
167.65
167.8
167.94
168.09
168.22
168.37
168.51
168.65
168.78
168.93
169.06
169.21
169.35
169.49
169.64
169.78
169.92
170.06
170.2
170.35
170.49
170.64
170.76
170.92
171.07
171.2
171.36
171.5
171.64
171.79
171.95
172.1
172.26
172.43
172.59
172.75
172.91
173.07
173.23
173.38
173.53
173.67
173.83
173.99
174.39
174.82
175.25
175.57
175.78
175.86
175.87
175.74
175.55
175.31
175.05
174.58
68.496
68.258
66.994
68.596
72.949
77.1
81.263
86.535
91.427
96.78
101.89
106.26
109.61
112.24
115.01
117.8
120.5
122.63
124.52
126.27
127.98
129.56
130.65
131.57
132.41
132.73
132.91
133.14
133.34
133.7
134.08
134.1
134.07
133.76
134.38
135.5
136.7
137.77
138.47
139.26
140.02
140.97
141.47
141.61
141.9
142.24
142.42
142.88
143.29
143.85
144.12
144.23
144.46
144.77
145.18
145.61
146.08
146.58
147.12
147.63
148.09
148.51
148.89
149.17
149.34
149.41
149.46
149.58
149.7
149.79
149.87
149.93
150
150.05
150.11
150.17
150.24
150.31
150.38
150.46
150.55
150.65
150.75
150.85
150.96
151.07
151.17
151.31
151.43
151.54
151.68
151.82
151.95
152.08
152.22
152.36
152.5
152.64
152.78
152.92
153.07
153.21
153.36
153.51
153.66
153.79
153.95
154.1
154.26
154.41
154.57
154.72
154.85
155.02
155.17
155.33
155.49
155.64
155.8
155.96
156.12
156.28
156.43
156.59
156.75
156.91
157.05
157.23
157.39
157.55
157.71
157.87
158.01
158.19
158.36
158.52
158.68
158.84
159
159.16
159.32
159.48
159.65
159.81
159.98
160.13
160.3
160.44
160.61
160.77
160.94
161.1
161.26
161.42
161.58
161.74
161.89
162.05
162.22
162.38
162.54
162.69
162.84
163
163.17
163.31
163.48
163.63
163.79
163.94
164.1
164.26
164.4
164.56
164.71
164.87
165.02
165.18
165.33
165.48
165.63
165.78
165.94
166.09
166.23
166.38
166.53
166.68
166.83
166.95
167.11
167.26
167.41
167.56
167.71
167.84
167.99
168.14
168.28
168.42
168.56
168.71
168.85
168.99
169.13
169.27
169.42
169.56
169.7
169.84
169.98
170.13
170.27
170.41
170.55
170.69
170.82
170.97
171.11
171.25
171.39
171.54
171.69
171.85
172
172.16
172.31
172.48
172.64
172.8
172.96
173.13
173.29
173.43
173.6
173.74
173.89
174.04
174.2
174.59
175.03
175.44
175.77
175.99
176.1
176.08
175.95
175.75
175.5
175.24
174.76
49.959
50.418
49.504
51.479
55.943
60.102
64.462
69.536
74.611
80.418
85.689
90.468
94.117
96.955
99.861
102.77
105.62
108.19
110.08
111.86
113.65
115.27
116.83
118.02
118.89
119.75
120.18
120.44
120.78
121.27
121.2
121.47
122.06
123.3
124.77
126.58
128.16
129.51
130.72
132.14
133.41
134.5
135.31
136.12
136.72
137.2
137.69
138.21
138.81
139.49
140.24
140.6
140.97
141.48
141.98
142.58
143.21
143.91
144.64
145.36
146.03
146.64
147.21
147.7
148.09
148.41
148.61
148.74
148.88
149.02
149.14
149.24
149.34
149.43
149.53
149.62
149.72
149.82
149.92
150.03
150.15
150.26
150.39
150.51
150.64
150.77
150.91
151.05
151.19
151.33
151.47
151.62
151.76
151.91
152.06
152.21
152.36
152.51
152.66
152.82
152.97
153.13
153.28
153.44
153.59
153.75
153.91
154.07
154.23
154.39
154.54
154.68
154.86
155.02
155.16
155.34
155.49
155.66
155.83
155.99
156.13
156.31
156.48
156.64
156.8
156.97
157.13
157.3
157.46
157.61
157.78
157.95
158.12
158.28
158.42
158.61
158.77
158.93
159.09
159.26
159.43
159.6
159.76
159.92
160.08
160.23
160.41
160.57
160.74
160.9
161.06
161.22
161.39
161.55
161.71
161.87
162.02
162.19
162.35
162.51
162.68
162.84
162.98
163.14
163.31
163.47
163.63
163.79
163.94
164.09
164.25
164.41
164.57
164.72
164.88
165.03
165.18
165.34
165.49
165.64
165.8
165.95
166.1
166.25
166.4
166.55
166.69
166.85
167
167.15
167.3
167.43
167.59
167.73
167.87
168.02
168.16
168.31
168.44
168.59
168.74
168.89
169.02
169.17
169.31
169.46
169.6
169.74
169.87
170.02
170.17
170.3
170.43
170.58
170.71
170.85
171
171.14
171.29
171.44
171.58
171.73
171.88
172.04
172.19
172.35
172.51
172.67
172.83
172.99
173.15
173.32
173.48
173.62
173.76
173.92
174.05
174.18
174.35
174.76
175.17
175.58
175.92
176.14
176.23
176.23
176.11
175.91
175.65
175.39
174.89
32.682
33.283
33.014
35.331
39.898
44.063
48.382
53.316
58.194
64.164
69.535
74.69
78.42
81.155
84.258
87.172
89.983
92.824
94.964
96.903
98.729
100.41
102.05
103.45
104.53
105.47
106.53
107.11
107.47
107.53
108.05
109.55
111.41
113.3
115.23
117.34
119.56
121.22
122.97
124.5
125.96
127.49
128.77
129.94
130.89
131.96
132.71
133.38
134.1
134.95
135.83
136.77
137.45
138.07
138.79
139.56
140.42
141.35
142.28
143.19
144.05
144.82
145.54
146.22
146.77
147.24
147.61
147.87
148.08
148.25
148.44
148.58
148.71
148.84
148.97
149.09
149.18
149.35
149.49
149.62
149.76
149.9
150.05
150.19
150.34
150.49
150.65
150.8
150.96
151.11
151.27
151.43
151.59
151.75
151.91
152.07
152.23
152.39
152.56
152.72
152.88
153.04
153.21
153.37
153.53
153.7
153.87
154.03
154.2
154.32
154.5
154.68
154.85
155.01
155.18
155.35
155.51
155.68
155.85
156.01
156.18
156.35
156.51
156.68
156.85
157.01
157.18
157.34
157.51
157.68
157.85
158.02
158.18
158.35
158.49
158.68
158.85
159.02
159.19
159.36
159.52
159.68
159.85
160.01
160.18
160.34
160.51
160.66
160.84
161.01
161.16
161.33
161.5
161.66
161.81
161.97
162.15
162.31
162.48
162.62
162.8
162.96
163.12
163.28
163.43
163.59
163.75
163.91
164.07
164.23
164.39
164.55
164.7
164.85
165.02
165.17
165.32
165.48
165.63
165.79
165.93
166.07
166.24
166.39
166.55
166.7
166.85
167
167.15
167.29
167.44
167.58
167.73
167.88
168.02
168.17
168.32
168.46
168.61
168.75
168.9
169.04
169.19
169.32
169.47
169.61
169.75
169.89
170.01
170.16
170.3
170.44
170.59
170.73
170.87
171.02
171.16
171.31
171.45
171.6
171.75
171.9
172.05
172.2
172.36
172.51
172.66
172.83
172.98
173.14
173.3
173.45
173.61
173.74
173.83
174
174.13
174.28
174.44
174.83
175.26
175.68
175.98
176.22
176.33
176.31
176.19
176.02
175.76
175.49
174.97
16.578
17.253
17.449
20.051
24.735
28.912
33.247
38.077
42.734
48.296
53.605
58.675
62.618
65.424
68.409
71.425
74.336
77.154
79.674
81.728
83.568
85.332
87.024
88.609
89.896
90.956
92.12
92.935
93.309
94.431
96.082
98.416
100.71
102.89
105.33
107.74
110.21
112.38
114.42
116.45
118.34
120.2
121.69
123.23
124.78
126.11
127.37
128.37
129.28
130.42
131.65
132.81
133.94
134.78
135.71
136.71
137.82
138.97
140.11
141.18
142.21
143.18
144.06
144.85
145.55
146.15
146.64
147.03
147.32
147.56
147.76
147.92
148.12
148.28
148.44
148.6
148.76
148.9
149.08
149.24
149.4
149.57
149.73
149.9
150.07
150.24
150.41
150.58
150.74
150.92
151.09
151.26
151.43
151.6
151.77
151.94
152.11
152.28
152.45
152.61
152.79
152.96
153.13
153.3
153.48
153.65
153.82
153.99
154.15
154.32
154.5
154.67
154.83
155
155.18
155.35
155.52
155.69
155.86
156.03
156.2
156.37
156.54
156.69
156.88
157.04
157.22
157.39
157.55
157.73
157.9
158.06
158.23
158.4
158.58
158.75
158.9
159.07
159.25
159.41
159.58
159.75
159.92
160.09
160.26
160.42
160.59
160.76
160.92
161.09
161.24
161.41
161.58
161.75
161.92
162.07
162.24
162.41
162.57
162.74
162.88
163.05
163.21
163.38
163.54
163.7
163.86
164.02
164.18
164.34
164.49
164.65
164.81
164.97
165.12
165.26
165.44
165.59
165.74
165.9
166.06
166.21
166.36
166.51
166.66
166.81
166.95
167.11
167.26
167.41
167.56
167.71
167.84
168
168.15
168.3
168.44
168.59
168.73
168.87
169.02
169.15
169.29
169.43
169.57
169.72
169.86
170
170.15
170.29
170.43
170.58
170.72
170.86
171.01
171.15
171.3
171.44
171.59
171.73
171.86
172.02
172.17
172.31
172.44
172.59
172.75
172.92
173.06
173.23
173.37
173.55
173.71
173.87
174.02
174.15
174.28
174.43
174.62
174.99
175.42
175.86
176.15
176.38
176.45
176.39
176.27
176.09
175.82
175.54
175
1.7743
2.6159
3.0505
5.9887
10.738
14.86
19.15
23.831
28.079
33.453
38.147
43.138
46.932
49.932
53.007
56.027
59.011
61.781
64.4
66.592
68.534
70.327
72.114
73.761
75.275
76.552
77.572
78.911
80.537
82.217
84.219
86.944
89.347
91.881
94.426
97.147
99.897
102.39
104.88
107.48
109.94
112.31
114.5
116.42
118.29
120.18
121.8
123.37
124.64
125.92
127.51
128.92
130.42
131.65
132.84
134.15
135.51
136.87
138.2
139.44
140.61
141.71
142.73
143.65
144.47
145.17
145.76
146.25
146.62
146.89
147.13
147.35
147.56
147.75
147.92
148.14
148.32
148.51
148.7
148.88
149.07
149.25
149.44
149.62
149.81
149.99
150.18
150.36
150.54
150.73
150.91
151.09
151.27
151.45
151.64
151.82
152
152.17
152.35
152.53
152.69
152.88
153.06
153.24
153.41
153.59
153.76
153.94
154.11
154.29
154.46
154.64
154.81
154.98
155.16
155.33
155.49
155.68
155.84
156.02
156.2
156.37
156.54
156.72
156.89
157.06
157.23
157.4
157.57
157.75
157.92
158.1
158.27
158.44
158.59
158.77
158.93
159.12
159.29
159.46
159.63
159.8
159.96
160.12
160.3
160.47
160.62
160.8
160.97
161.14
161.3
161.47
161.64
161.81
161.98
162.13
162.3
162.46
162.63
162.8
162.96
163.13
163.29
163.45
163.6
163.77
163.92
164.09
164.25
164.41
164.57
164.72
164.88
165.04
165.2
165.36
165.51
165.67
165.82
165.98
166.13
166.28
166.44
166.58
166.74
166.9
167.03
167.2
167.35
167.5
167.65
167.79
167.94
168.09
168.22
168.37
168.52
168.66
168.8
168.95
169.09
169.24
169.38
169.53
169.67
169.81
169.96
170.1
170.25
170.39
170.53
170.68
170.81
170.95
171.08
171.24
171.36
171.5
171.63
171.79
171.92
172.05
172.21
172.37
172.53
172.68
172.84
173
173.16
173.32
173.48
173.64
173.8
173.96
174.11
174.25
174.37
174.54
174.69
175.06
175.5
175.92
176.24
176.45
176.52
176.45
176.29
176.1
175.82
175.53
174.97
-11.632
-10.715
-10.148
-6.9875
-2.1852
1.8791
6.0403
10.577
14.818
19.557
23.957
28.49
32.203
35.182
38.287
41.289
44.198
47.024
49.6
51.881
53.878
55.693
57.508
59.193
60.808
62.305
63.897
65.791
67.859
69.936
72.234
75.079
77.737
80.459
83.266
86.19
89.248
92.045
94.914
97.809
100.78
103.75
106.45
109.09
111.49
113.78
116.07
118.09
119.93
121.51
123.31
125.16
126.98
128.74
130.32
132
133.59
135.13
136.61
138
139.28
140.49
141.63
142.65
143.55
144.33
145
145.56
145.97
146.27
146.55
146.8
147.04
147.27
147.49
147.71
147.92
148.13
148.34
148.55
148.76
148.96
149.16
149.37
149.57
149.77
149.96
150.16
150.36
150.55
150.74
150.93
151.13
151.32
151.5
151.69
151.88
152.06
152.25
152.43
152.61
152.8
152.96
153.16
153.34
153.52
153.7
153.88
154.06
154.24
154.41
154.59
154.77
154.94
155.12
155.3
155.47
155.65
155.82
156
156.18
156.35
156.52
156.7
156.87
157.05
157.22
157.4
157.58
157.75
157.92
158.09
158.26
158.44
158.61
158.78
158.95
159.12
159.3
159.47
159.64
159.81
159.97
160.15
160.3
160.47
160.65
160.82
160.99
161.16
161.33
161.49
161.66
161.83
162
162.17
162.32
162.5
162.64
162.83
162.99
163.15
163.32
163.48
163.65
163.79
163.96
164.13
164.29
164.44
164.61
164.76
164.92
165.06
165.24
165.39
165.55
165.71
165.86
166.02
166.17
166.33
166.48
166.64
166.78
166.94
167.09
167.24
167.38
167.53
167.68
167.83
167.97
168.12
168.27
168.42
168.56
168.71
168.86
169
169.15
169.29
169.44
169.58
169.72
169.86
170.01
170.15
170.27
170.41
170.55
170.7
170.84
170.96
171.1
171.24
171.4
171.54
171.69
171.83
171.98
172.13
172.27
172.42
172.58
172.72
172.88
173.04
173.19
173.34
173.51
173.67
173.83
173.98
174.14
174.28
174.42
174.55
174.7
175.1
175.51
175.93
176.23
176.43
176.51
176.46
176.27
176.02
175.76
175.46
174.88
-12.609
-12.446
-11.965
-11.475
-9.9333
-8.2704
-5.5805
-1.4812
2.5466
6.9227
10.827
14.73
18.224
21.057
24.171
27.133
29.96
32.682
35.416
37.688
39.718
41.543
43.38
45.129
46.724
48.73
50.63
52.794
55.151
57.576
60.354
63.238
66.177
69.105
72.158
75.282
78.536
81.715
84.862
88.163
91.359
94.694
98.005
101.12
104.22
107.1
109.91
112.6
115.01
117.1
119.2
121.6
123.91
126.34
128.41
130.31
132.09
133.77
135.38
136.87
138.24
139.54
140.76
141.84
142.81
143.67
144.37
144.95
145.38
145.71
146.01
146.3
146.56
146.82
147.07
147.31
147.55
147.78
148.01
148.24
148.46
148.69
148.91
149.12
149.34
149.55
149.76
149.97
150.17
150.38
150.58
150.78
150.98
151.17
151.37
151.56
151.75
151.94
152.13
152.32
152.51
152.7
152.88
153.07
153.25
153.43
153.62
153.8
153.98
154.16
154.35
154.52
154.71
154.88
155.06
155.24
155.42
155.6
155.76
155.95
156.13
156.31
156.49
156.66
156.84
157.01
157.19
157.36
157.54
157.72
157.89
158.06
158.24
158.41
158.58
158.76
158.93
159.1
159.27
159.44
159.62
159.77
159.96
160.13
160.3
160.46
160.63
160.8
160.98
161.15
161.3
161.48
161.64
161.82
161.99
162.14
162.32
162.49
162.65
162.82
162.98
163.15
163.3
163.48
163.63
163.79
163.96
164.12
164.28
164.44
164.6
164.76
164.92
165.07
165.23
165.39
165.55
165.71
165.86
166.02
166.16
166.31
166.47
166.63
166.78
166.93
167.09
167.24
167.39
167.54
167.69
167.84
167.99
168.13
168.28
168.43
168.57
168.72
168.86
168.99
169.13
169.28
169.42
169.57
169.68
169.81
169.99
170.13
170.27
170.41
170.55
170.7
170.84
170.98
171.12
171.26
171.4
171.55
171.69
171.83
171.97
172.12
172.26
172.41
172.56
172.7
172.87
173.02
173.18
173.34
173.5
173.66
173.8
173.95
174.11
174.26
174.4
174.54
174.7
175.08
175.48
175.88
176.16
176.36
176.44
176.37
176.2
175.92
175.64
175.33
174.73
-8.2539
-7.9933
-7.5648
-7.6
-7.9587
-8.348
-8.6573
-8.2098
-7.0114
-4.2711
-0.98111
2.2265
5.3221
8.2311
11.092
13.973
16.774
19.508
22.02
24.261
26.354
28.146
30.022
31.745
33.631
35.874
38.022
40.234
42.972
45.61
48.629
51.603
54.804
57.926
61.159
64.502
67.961
71.475
74.909
78.42
82.002
85.626
89.323
93.026
96.631
100.15
103.45
106.82
109.94
113.03
115.95
119.05
121.94
124.64
127.03
129.08
130.98
132.75
134.47
136.03
137.44
138.79
140.08
141.26
142.26
143.1
143.81
144.39
144.85
145.18
145.53
145.83
146.13
146.41
146.69
146.95
147.19
147.46
147.71
147.95
148.19
148.43
148.66
148.87
149.12
149.34
149.56
149.78
149.99
150.2
150.41
150.62
150.82
151.03
151.23
151.42
151.62
151.82
152.01
152.2
152.39
152.58
152.77
152.96
153.15
153.33
153.52
153.71
153.89
154.06
154.24
154.44
154.62
154.8
154.98
155.16
155.34
155.52
155.7
155.87
156.06
156.22
156.41
156.59
156.77
156.95
157.12
157.3
157.47
157.65
157.83
158
158.16
158.35
158.52
158.69
158.87
159.04
159.21
159.38
159.55
159.73
159.9
160.07
160.24
160.41
160.58
160.75
160.91
161.07
161.26
161.43
161.6
161.77
161.94
162.11
162.27
162.44
162.6
162.77
162.94
163.1
163.26
163.43
163.59
163.75
163.91
164.07
164.23
164.4
164.54
164.71
164.87
165.03
165.18
165.34
165.5
165.66
165.81
165.97
166.13
166.28
166.44
166.59
166.75
166.9
167.05
167.2
167.35
167.48
167.63
167.76
167.94
168.08
168.21
168.35
168.51
168.64
168.8
168.94
169.09
169.23
169.38
169.52
169.66
169.8
169.95
170.09
170.23
170.37
170.51
170.65
170.79
170.93
171.06
171.21
171.35
171.49
171.63
171.77
171.9
172.05
172.21
172.35
172.5
172.65
172.81
172.96
173.12
173.28
173.42
173.59
173.74
173.9
174.05
174.19
174.33
174.47
174.62
174.99
175.4
175.78
176.09
176.25
176.3
176.24
176.04
175.72
175.43
175.06
174.52
0.55839
1.0933
1.5636
1.1812
-0.35646
-1.598
-2.8867
-4.0766
-5.1358
-6.0116
-6.5553
-6.1713
-4.5918
-2.087
0.34582
2.7821
5.1701
7.5074
9.7761
11.971
13.909
15.698
17.531
19.406
21.53
23.874
26.372
28.643
31.504
34.291
37.431
40.44
43.821
47.189
50.615
54.146
57.77
61.491
65.269
69.057
72.909
76.892
80.931
85.108
89.289
93.574
97.912
102.27
106.62
110.55
114.02
117.42
120.63
123.5
126.03
128.23
130.22
132.04
133.8
135.45
136.91
138.32
139.63
140.78
141.77
142.65
143.39
143.97
144.37
144.74
145.09
145.43
145.74
146.04
146.33
146.61
146.89
147.16
147.43
147.69
147.94
148.19
148.43
148.67
148.91
149.14
149.37
149.59
149.81
150.03
150.24
150.46
150.67
150.87
151.08
151.28
151.48
151.68
151.87
152.07
152.26
152.46
152.65
152.84
153.03
153.22
153.39
153.59
153.78
153.96
154.14
154.33
154.51
154.69
154.88
155.04
155.24
155.42
155.6
155.78
155.96
156.13
156.31
156.49
156.67
156.85
157.02
157.2
157.38
157.55
157.73
157.9
158.06
158.25
158.42
158.6
158.77
158.95
159.1
159.29
159.46
159.62
159.8
159.97
160.14
160.32
160.48
160.66
160.83
161
161.17
161.33
161.5
161.67
161.84
162.01
162.18
162.34
162.51
162.68
162.84
163.01
163.17
163.34
163.5
163.66
163.82
163.98
164.14
164.3
164.46
164.62
164.78
164.94
165.1
165.26
165.41
165.57
165.73
165.89
166
166.19
166.33
166.5
166.63
166.79
166.93
167.1
167.25
167.4
167.55
167.69
167.84
167.99
168.13
168.28
168.42
168.57
168.71
168.86
169
169.14
169.27
169.42
169.56
169.71
169.85
169.99
170.13
170.27
170.41
170.55
170.69
170.83
170.97
171.11
171.25
171.39
171.52
171.67
171.81
171.95
172.1
172.25
172.39
172.54
172.69
172.85
173
173.16
173.3
173.47
173.62
173.77
173.93
174.07
174.21
174.35
174.51
174.87
175.27
175.66
175.92
176.11
176.15
176.03
175.82
175.56
175.23
174.89
174.27
11.435
11.987
12.462
11.907
10.331
9.0952
7.7526
5.9244
4.1986
2.2306
0.57459
-0.81804
-1.7716
-2.5258
-2.659
-2.1542
-1.1245
-0.11401
0.9576
2.1379
3.4533
4.8972
6.4137
8.2293
10.413
12.977
15.637
17.946
20.876
23.733
26.861
29.986
33.437
37.043
40.672
44.483
48.388
52.377
56.501
60.746
65.162
69.978
74.676
79.655
84.854
90.066
95.14
99.925
104.62
108.91
112.73
116.34
119.7
122.7
125.32
127.58
129.7
131.62
133.49
135.1
136.56
137.93
139.27
140.47
141.46
142.31
143.02
143.52
143.94
144.31
144.7
145.04
145.38
145.7
146
146.31
146.61
146.89
147.16
147.44
147.7
147.96
148.21
148.46
148.7
148.94
149.18
149.41
149.63
149.86
150.07
150.29
150.5
150.71
150.92
151.12
151.33
151.53
151.73
151.92
152.12
152.31
152.51
152.7
152.89
153.08
153.27
153.45
153.61
153.83
154.01
154.2
154.38
154.56
154.74
154.93
155.11
155.29
155.47
155.65
155.83
156
156.18
156.36
156.54
156.72
156.89
157.07
157.25
157.42
157.6
157.77
157.95
158.12
158.3
158.47
158.64
158.81
158.99
159.16
159.32
159.5
159.66
159.84
160.01
160.18
160.35
160.52
160.69
160.85
161.03
161.2
161.37
161.54
161.71
161.88
162.05
162.21
162.38
162.54
162.71
162.87
163.04
163.2
163.37
163.53
163.69
163.85
164.02
164.16
164.29
164.49
164.65
164.81
164.96
165.09
165.25
165.43
165.59
165.74
165.9
166.05
166.21
166.36
166.51
166.67
166.81
166.97
167.12
167.26
167.41
167.56
167.69
167.85
168
168.14
168.29
168.43
168.57
168.72
168.86
169
169.14
169.28
169.42
169.57
169.71
169.83
169.99
170.11
170.26
170.4
170.54
170.68
170.82
170.95
171.09
171.24
171.38
171.51
171.66
171.8
171.95
172.08
172.24
172.38
172.53
172.69
172.84
172.99
173.15
173.3
173.46
173.6
173.76
173.9
174.04
174.18
174.33
174.7
175.09
175.47
175.75
175.86
175.92
175.78
175.59
175.29
174.95
174.6
173.97
21.755
23.106
23.464
22.82
21.177
19.995
18.64
16.833
15.252
13.312
11.758
10.586
9.3847
8.0293
6.6868
5.361
4.0656
3.1331
2.4957
2.016
1.7731
1.6725
1.7328
2.3946
3.3059
4.8484
7.2319
9.8639
12.504
15.422
18.841
22.518
26.458
30.506
34.653
39.102
43.634
48.24
53.106
58.176
63.169
68.149
72.825
78.168
83.607
88.881
93.661
98.538
103.38
107.91
111.87
115.49
118.97
122.1
125
127.34
129.44
131.34
133.19
134.88
136.37
137.77
139.09
140.23
141.22
141.98
142.65
143.13
143.56
143.96
144.33
144.7
145.06
145.39
145.71
146.03
146.34
146.63
146.92
147.2
147.47
147.74
148
148.26
148.51
148.75
148.99
149.22
149.45
149.68
149.9
150.12
150.33
150.55
150.76
150.96
151.17
151.37
151.57
151.77
151.96
152.16
152.35
152.55
152.72
152.91
153.12
153.3
153.49
153.67
153.86
154.05
154.23
154.41
154.59
154.78
154.96
155.14
155.31
155.49
155.67
155.85
156.03
156.19
156.38
156.56
156.74
156.91
157.09
157.27
157.44
157.61
157.79
157.96
158.14
158.31
158.48
158.65
158.83
159
159.17
159.34
159.49
159.68
159.85
160.02
160.19
160.36
160.53
160.7
160.87
161.04
161.2
161.37
161.54
161.71
161.88
162.05
162.21
162.36
162.55
162.71
162.88
163.04
163.2
163.36
163.51
163.68
163.84
164
164.16
164.32
164.48
164.63
164.79
164.95
165.11
165.26
165.42
165.57
165.73
165.88
166.04
166.19
166.34
166.49
166.64
166.79
166.94
167.09
167.24
167.39
167.52
167.66
167.82
167.97
168.11
168.25
168.4
168.54
168.68
168.82
168.96
169.09
169.24
169.37
169.52
169.66
169.8
169.94
170.08
170.21
170.36
170.5
170.64
170.77
170.91
171.05
171.19
171.33
171.47
171.61
171.75
171.87
172.04
172.19
172.34
172.49
172.64
172.79
172.95
173.1
173.25
173.4
173.55
173.69
173.83
173.96
174.13
174.49
174.88
175.25
175.51
175.65
175.65
175.53
175.28
175
174.64
174.28
173.64
33.798
34.379
34.692
33.915
32.231
30.958
29.602
27.863
26.263
24.448
23.09
22.153
21.125
19.78
18.413
17.185
15.814
14.554
13.406
12.432
11.762
11.196
10.842
11.184
11.471
12.508
14.496
16.836
19.285
22.009
25.109
28.417
32.005
35.695
39.312
43.265
47.455
51.375
55.029
58.986
63.311
68.011
72.887
78.023
83.348
88.808
94.144
99.128
103.52
107.45
111.44
115.2
118.87
122.02
124.79
127.21
129.38
131.34
133.2
134.84
136.31
137.72
139.02
140.1
140.99
141.75
142.25
142.76
143.18
143.63
144.02
144.41
144.77
145.11
145.45
145.77
146.09
146.4
146.69
146.99
147.27
147.52
147.81
148.07
148.32
148.57
148.81
149.04
149.28
149.51
149.73
149.95
150.17
150.38
150.59
150.8
151
151.21
151.41
151.61
151.8
151.99
152.18
152.38
152.58
152.75
152.95
153.14
153.33
153.51
153.7
153.88
154.06
154.25
154.43
154.59
154.77
154.97
155.15
155.32
155.49
155.68
155.86
156.03
156.21
156.39
156.56
156.74
156.91
157.09
157.26
157.43
157.61
157.78
157.95
158.13
158.3
158.47
158.64
158.81
158.98
159.15
159.32
159.49
159.66
159.83
160
160.16
160.3
160.49
160.67
160.85
161.01
161.18
161.35
161.5
161.67
161.85
162.02
162.18
162.35
162.51
162.68
162.84
163
163.16
163.33
163.49
163.65
163.81
163.97
164.11
164.28
164.43
164.6
164.75
164.91
165.06
165.22
165.37
165.53
165.68
165.83
165.99
166.14
166.29
166.44
166.59
166.74
166.89
167.03
167.17
167.31
167.47
167.62
167.76
167.9
168.05
168.19
168.33
168.47
168.61
168.75
168.89
169.03
169.17
169.31
169.44
169.58
169.72
169.87
170
170.14
170.28
170.42
170.55
170.69
170.82
170.97
171.11
171.25
171.39
171.53
171.67
171.82
171.96
172.11
172.25
172.4
172.54
172.71
172.86
173.01
173.16
173.31
173.45
173.58
173.73
173.89
174.24
174.64
175.02
175.27
175.41
175.4
175.23
174.98
174.68
174.3
173.92
173.29
44.513
45.728
45.997
45.086
43.364
42.023
40.621
38.837
37.301
35.67
34.533
33.764
32.563
31.065
29.576
28.123
26.74
25.632
24.476
23.64
23.012
22.424
22.147
22.489
22.954
24.024
25.49
27.309
29.269
31.536
33.684
36.282
39.154
42.14
45.345
48.754
52.046
55.65
59.461
63.459
67.26
71.565
75.846
80.261
84.697
89.347
94.238
99.184
104.1
108.72
112.55
115.45
118.93
122.16
124.99
127.35
129.5
131.49
133.35
134.95
136.41
137.77
138.93
139.98
140.78
141.45
141.97
142.46
142.88
143.34
143.75
144.14
144.51
144.87
145.23
145.55
145.88
146.19
146.5
146.79
147.05
147.35
147.62
147.89
148.14
148.39
148.64
148.88
149.11
149.34
149.56
149.79
150.01
150.22
150.43
150.63
150.83
151.04
151.25
151.44
151.63
151.83
152.03
152.22
152.41
152.6
152.78
152.97
153.16
153.34
153.53
153.71
153.89
154.07
154.25
154.43
154.61
154.79
154.97
155.14
155.32
155.5
155.67
155.85
156.02
156.19
156.37
156.53
156.72
156.89
157.07
157.24
157.42
157.58
157.76
157.93
158.1
158.25
158.42
158.61
158.78
158.95
159.12
159.29
159.44
159.62
159.8
159.96
160.13
160.3
160.46
160.63
160.8
160.96
161.13
161.3
161.47
161.63
161.79
161.97
162.13
162.3
162.46
162.63
162.79
162.95
163.11
163.27
163.43
163.59
163.75
163.9
164.06
164.22
164.37
164.53
164.69
164.84
165
165.15
165.3
165.46
165.61
165.76
165.91
166.06
166.22
166.37
166.51
166.66
166.81
166.95
167.1
167.25
167.39
167.54
167.68
167.82
167.96
168.1
168.24
168.38
168.52
168.66
168.8
168.94
169.08
169.22
169.35
169.48
169.63
169.75
169.9
170.04
170.18
170.31
170.45
170.59
170.72
170.86
171
171.14
171.28
171.42
171.56
171.71
171.85
172
172.15
172.3
172.45
172.6
172.75
172.9
173.04
173.18
173.3
173.46
173.6
173.98
174.38
174.76
175.02
175.12
175.1
174.93
174.69
174.32
173.91
173.57
172.93
56.521
57.136
57.232
56.117
54.505
53.1
51.795
50.212
48.701
47.112
46.046
45.236
44.085
42.534
41.003
39.496
38.097
36.85
35.753
34.979
34.301
33.74
33.543
33.823
34.302
34.984
36.007
37.392
38.827
40.292
42.145
44.278
46.673
49.251
51.731
54.495
57.461
60.414
63.603
66.867
70.585
74.65
78.544
82.918
87.335
91.989
96.365
100.46
104.71
109.31
113.37
116.92
119.79
122.58
125.38
127.75
129.84
131.79
133.5
135.07
136.49
137.84
138.92
139.85
140.59
141.16
141.68
142.17
142.64
143.08
143.51
143.92
144.29
144.67
145.02
145.36
145.69
146
146.32
146.61
146.9
147.19
147.46
147.72
147.98
148.24
148.48
148.73
148.95
149.17
149.4
149.64
149.85
150.04
150.26
150.47
150.68
150.87
151.08
151.27
151.47
151.67
151.86
152.05
152.24
152.42
152.61
152.8
152.97
153.17
153.35
153.53
153.72
153.89
154.07
154.24
154.43
154.6
154.79
154.96
155.13
155.31
155.48
155.66
155.83
155.98
156.13
156.35
156.52
156.69
156.87
157.04
157.2
157.38
157.54
157.73
157.9
158.07
158.23
158.4
158.57
158.73
158.9
159.06
159.23
159.4
159.57
159.73
159.9
160.07
160.24
160.41
160.57
160.73
160.91
161.07
161.24
161.41
161.56
161.74
161.9
162.06
162.21
162.4
162.56
162.72
162.88
163.04
163.2
163.36
163.51
163.67
163.83
163.99
164.14
164.3
164.45
164.6
164.76
164.91
165.07
165.22
165.38
165.53
165.68
165.83
165.97
166.13
166.27
166.42
166.57
166.71
166.86
167
167.14
167.29
167.43
167.57
167.71
167.85
167.99
168.14
168.27
168.41
168.55
168.68
168.83
168.96
169.1
169.24
169.37
169.51
169.64
169.78
169.91
170.05
170.19
170.32
170.44
170.58
170.73
170.88
171.02
171.15
171.3
171.45
171.59
171.73
171.88
172.03
172.18
172.32
172.46
172.62
172.76
172.9
173.04
173.17
173.33
173.69
174.09
174.48
174.76
174.88
174.84
174.65
174.32
174.03
173.58
173.21
172.58
67.994
68.465
68.826
67.616
65.694
64.43
62.981
61.314
59.881
58.362
57.269
56.354
55.154
53.489
51.877
50.418
49.164
47.917
46.993
46.206
45.448
44.807
44.784
44.873
45.119
45.252
45.7
46.602
47.357
48.658
50.162
51.781
53.491
55.675
57.642
59.948
62.457
65.418
68.539
71.701
74.825
78.272
81.857
85.797
89.944
94.113
98.583
102.91
107.18
110.77
114.24
117.73
120.78
123.45
125.96
128.19
130.27
132.2
133.84
135.34
136.73
137.94
138.93
139.7
140.32
140.9
141.43
141.95
142.43
142.87
143.32
143.72
144.1
144.49
144.85
145.19
145.53
145.85
146.15
146.47
146.76
147.04
147.31
147.56
147.82
148.09
148.33
148.57
148.8
149.03
149.27
149.48
149.7
149.9
150.12
150.33
150.53
150.73
150.92
151.12
151.32
151.51
151.7
151.89
152.09
152.27
152.45
152.64
152.8
153
153.18
153.36
153.54
153.72
153.87
154.08
154.25
154.43
154.6
154.78
154.95
155.13
155.31
155.48
155.65
155.82
155.99
156.16
156.33
156.5
156.66
156.83
157
157.15
157.34
157.51
157.68
157.84
158.02
158.19
158.35
158.5
158.69
158.85
159.02
159.18
159.34
159.51
159.68
159.84
160.01
160.18
160.34
160.51
160.66
160.85
161.01
161.17
161.34
161.51
161.67
161.83
161.98
162.16
162.32
162.47
162.65
162.8
162.97
163.12
163.28
163.43
163.59
163.75
163.9
164.06
164.21
164.37
164.52
164.67
164.83
164.98
165.13
165.28
165.43
165.58
165.73
165.88
166.03
166.17
166.32
166.47
166.61
166.75
166.89
167.04
167.17
167.31
167.45
167.59
167.71
167.85
168
168.17
168.29
168.44
168.58
168.71
168.85
168.98
169.12
169.25
169.39
169.52
169.66
169.79
169.92
170.05
170.19
170.33
170.47
170.61
170.74
170.89
171.01
171.16
171.3
171.44
171.6
171.74
171.89
172.03
172.18
172.33
172.48
172.62
172.76
172.89
173.04
173.4
173.81
174.21
174.51
174.63
174.59
174.36
174.06
173.65
173.25
172.87
172.25
79.571
80.231
80.302
79.004
77.079
75.717
74.262
72.548
71.166
69.545
68.31
67.359
65.981
64.198
62.598
61.197
59.869
58.715
57.847
57.012
56.263
55.73
55.548
55.233
55.185
55.131
55.097
55.55
56.263
57.339
58.538
59.651
60.959
62.488
64.27
66.314
68.331
70.835
73.274
76.12
79.033
82.445
85.887
89.399
93.138
97.126
100.96
104.93
109
112.84
116.06
118.94
121.75
124.37
126.76
128.88
130.87
132.66
134.2
135.67
137
138.02
138.82
139.5
140.11
140.69
141.24
141.74
142.25
142.7
143.14
143.57
143.96
144.35
144.72
145.06
145.39
145.7
146.02
146.34
146.62
146.9
147.17
147.45
147.69
147.96
148.21
148.42
148.68
148.9
149.1
149.35
149.56
149.77
149.97
150.18
150.39
150.59
150.78
150.98
151.17
151.36
151.55
151.74
151.91
152.09
152.3
152.48
152.66
152.85
153.01
153.21
153.39
153.57
153.75
153.92
154.1
154.27
154.44
154.61
154.77
154.94
155.11
155.27
155.45
155.62
155.79
155.96
156.13
156.31
156.47
156.64
156.81
156.97
157.14
157.31
157.47
157.63
157.81
157.97
158.14
158.3
158.47
158.63
158.8
158.96
159.12
159.29
159.44
159.62
159.79
159.95
160.12
160.28
160.45
160.62
160.78
160.95
161.11
161.27
161.43
161.6
161.75
161.93
162.09
162.25
162.41
162.56
162.73
162.88
163.03
163.2
163.35
163.51
163.66
163.82
163.97
164.12
164.27
164.42
164.57
164.72
164.86
165.03
165.18
165.32
165.49
165.63
165.79
165.93
166.08
166.22
166.37
166.51
166.65
166.79
166.93
167.07
167.2
167.34
167.48
167.63
167.76
167.9
168.04
168.17
168.31
168.44
168.58
168.71
168.85
168.99
169.12
169.25
169.4
169.53
169.66
169.8
169.93
170.06
170.19
170.32
170.47
170.59
170.75
170.89
171.03
171.17
171.31
171.46
171.6
171.75
171.89
172.04
172.17
172.31
172.45
172.57
172.74
173.11
173.53
173.94
174.26
174.4
174.35
174.14
173.87
173.4
172.99
172.55
171.95
91.243
91.933
92.009
90.512
88.511
87.103
85.596
83.792
82.022
80.128
78.638
77.424
75.826
74.186
72.78
71.422
70.148
69.196
68.256
67.436
66.695
66.202
65.749
65.392
65.22
65.182
65.178
65.356
66.037
66.913
67.725
68.671
69.679
70.92
72.293
73.891
75.373
77.079
79.267
81.731
84.252
86.764
89.961
93.227
96.765
100.3
104.13
107.9
111.27
114.73
117.58
120.37
123.04
125.51
127.69
129.73
131.63
133.25
134.75
136.09
137.07
137.86
138.59
139.28
139.89
140.51
141.08
141.6
142.12
142.57
143.02
143.43
143.83
144.24
144.59
144.93
145.27
145.62
145.93
146.22
146.51
146.79
147.07
147.33
147.59
147.84
148.08
148.31
148.55
148.78
149
149.22
149.44
149.64
149.85
150.04
150.25
150.45
150.66
150.85
151.04
151.22
151.42
151.61
151.8
151.98
152.17
152.34
152.52
152.7
152.87
153.04
153.21
153.41
153.58
153.75
153.91
154.1
154.28
154.45
154.62
154.78
154.95
155.1
155.28
155.45
155.62
155.78
155.96
156.12
156.27
156.45
156.61
156.76
156.95
157.12
157.28
157.43
157.62
157.78
157.94
158.1
158.26
158.43
158.59
158.75
158.9
159.08
159.24
159.41
159.57
159.73
159.9
160.06
160.23
160.39
160.56
160.72
160.88
161.04
161.21
161.37
161.53
161.69
161.84
162.01
162.18
162.33
162.49
162.66
162.81
162.97
163.13
163.28
163.43
163.59
163.74
163.89
164.04
164.19
164.34
164.49
164.63
164.79
164.94
165.08
165.24
165.39
165.54
165.68
165.82
165.97
166.11
166.25
166.39
166.54
166.68
166.82
166.96
167.08
167.22
167.35
167.51
167.64
167.78
167.92
168.06
168.19
168.32
168.46
168.59
168.72
168.85
168.99
169.12
169.26
169.38
169.52
169.67
169.8
169.93
170.06
170.2
170.33
170.46
170.59
170.75
170.89
171.02
171.18
171.31
171.44
171.61
171.76
171.9
172.04
172.17
172.3
172.45
172.83
173.25
173.68
174.03
174.21
174.12
173.92
173.6
173.17
172.68
172.27
171.68
103.01
103.74
103.82
102.1
100.08
98.244
96.192
93.94
91.827
89.697
88.19
86.851
85.371
83.867
82.368
81.114
80.132
79.142
78.23
77.357
76.796
76.272
75.758
75.412
75.286
75.173
75.094
75.227
75.772
76.431
77.145
77.892
78.708
79.619
80.728
81.962
83.241
84.732
86.259
87.916
89.797
92.269
94.677
97.527
100.74
104.14
107.27
110.71
114.01
116.8
119.45
122.06
124.59
126.81
128.86
130.73
132.36
133.82
135.06
136
136.88
137.66
138.44
139.15
139.79
140.38
140.95
141.49
141.98
142.44
142.9
143.35
143.76
144.13
144.5
144.87
145.2
145.51
145.82
146.13
146.41
146.67
146.97
147.23
147.48
147.71
147.97
148.22
148.45
148.67
148.88
149.11
149.33
149.55
149.75
149.95
150.15
150.35
150.53
150.73
150.91
151.09
151.29
151.48
151.66
151.84
152.02
152.21
152.4
152.57
152.75
152.92
153.1
153.27
153.44
153.61
153.78
153.95
154.12
154.29
154.43
154.63
154.79
154.96
155.12
149.65
155.46
155.62
155.78
155.95
156.12
156.28
156.44
156.61
156.77
156.93
157.1
157.26
157.41
157.58
157.74
157.91
158.06
158.22
158.37
158.54
158.71
158.87
159.03
159.19
159.35
159.52
159.68
159.84
160.02
160.19
160.35
160.51
160.67
160.83
160.99
161.15
161.31
161.47
161.63
161.79
161.95
162.12
162.27
162.43
162.58
162.72
162.89
163.04
163.2
163.35
163.5
163.64
163.81
163.95
164.1
164.26
164.41
164.57
164.71
164.86
165.01
165.15
165.3
165.43
165.58
165.73
165.87
166.01
166.15
166.29
166.44
166.58
166.72
166.85
166.99
167.13
167.26
167.4
167.53
167.66
167.8
167.94
168.05
168.21
168.34
168.48
168.61
168.74
168.87
169
169.13
169.27
169.39
169.54
169.66
169.8
169.94
170.08
170.2
170.35
170.48
170.62
170.76
170.9
171.03
171.18
171.33
171.48
171.61
171.76
171.88
172.02
172.16
172.55
173
173.45
173.81
174.01
173.99
173.76
173.39
172.96
172.47
172.03
171.46
111.95
111.87
111.71
110.67
108.78
106.99
104.81
102.59
100.6
98.614
97.134
95.628
94.007
92.73
91.581
90.461
89.388
88.436
87.613
86.989
86.348
85.806
85.361
85.148
84.97
84.79
84.725
84.932
85.242
85.744
86.285
86.914
87.559
88.186
88.958
90.064
91.139
92.187
93.404
94.816
96.363
98.2
100.14
102.34
104.97
107.98
111.18
113.86
116.53
119.03
121.59
123.93
126.06
128.05
129.82
131.37
132.78
133.89
134.95
135.88
136.74
137.55
138.32
138.99
139.65
140.27
140.85
141.38
141.9
142.4
142.84
143.25
143.68
144.05
144.4
144.77
145.11
145.44
145.73
146.04
146.34
146.61
146.87
147.15
147.41
147.66
147.89
148.13
148.35
148.58
148.79
149
149.19
149.42
149.64
149.83
150.03
150.22
150.41
150.62
150.81
151
151.18
151.36
151.55
151.72
151.9
152.07
152.27
152.45
152.62
152.8
152.98
153.15
153.31
153.49
153.66
153.83
154
154.16
154.32
154.48
154.66
154.82
154.98
155.14
155.3
155.47
155.62
155.77
155.93
156.1
156.27
156.42
156.59
156.76
156.91
157.09
157.25
157.41
157.55
157.73
157.88
158.04
158.2
158.35
158.52
158.68
158.83
159.01
159.17
159.32
159.48
159.65
159.81
159.97
160.13
160.29
160.45
160.6
160.78
160.94
161.11
161.27
161.43
161.59
161.74
161.9
162.06
162.21
162.37
162.52
162.67
162.82
162.99
163.14
163.29
163.44
163.59
163.74
163.89
164.04
164.19
164.33
164.48
164.63
164.79
164.93
165.08
165.22
165.36
165.5
165.64
165.78
165.93
166.07
166.21
166.35
166.49
166.62
166.76
166.9
167.03
167.16
167.29
167.42
167.56
167.7
167.83
167.97
168.09
168.23
168.37
168.5
168.63
168.76
168.89
169.02
169.14
169.29
169.42
169.55
169.67
169.82
169.95
170.09
170.23
170.35
170.5
170.64
170.78
170.92
171.06
171.21
171.35
171.48
171.62
171.75
171.89
172.3
172.76
173.23
173.62
173.88
173.83
173.6
173.3
172.82
172.33
171.78
171.3
114.85
114.79
114.65
114.41
113.88
112.92
111.75
110.13
108.43
106.63
105.03
103.42
102.11
100.85
99.765
98.69
97.829
97.12
96.521
95.86
95.228
94.784
94.558
94.296
94.071
93.923
94.052
94.177
94.343
94.551
94.98
95.5
95.979
96.496
97.112
97.769
98.568
99.603
100.53
101.77
102.85
104.1
105.66
107.58
109.73
112.07
114.55
116.75
119.02
121.26
123.41
125.41
127.21
128.74
130.24
131.5
132.67
133.76
134.81
135.75
136.63
137.47
138.2
138.93
139.59
140.2
140.77
141.32
141.83
142.31
142.78
143.18
143.61
144
144.36
144.73
145.07
145.4
145.69
146
146.27
146.54
146.81
147.07
147.33
147.57
147.8
148.04
148.28
148.48
148.71
148.92
149.14
149.34
149.54
149.73
149.93
150.14
150.33
150.52
150.69
150.88
151.08
151.25
151.44
151.63
151.81
151.97
152.15
152.34
152.51
152.69
152.86
153.03
153.18
153.35
153.53
153.69
153.86
154.05
154.2
154.36
154.51
154.69
154.85
155.01
155.15
155.33
155.48
155.64
155.8
155.96
156.11
156.28
156.45
156.61
156.76
156.92
157.06
157.24
157.39
157.55
157.7
157.85
158.03
158.19
158.34
158.5
158.66
158.82
158.97
159.14
159.29
159.44
159.6
159.78
159.94
160.11
160.26
160.42
160.58
160.74
160.9
161.06
161.2
161.39
161.54
161.7
161.85
162.01
162.16
162.31
162.47
162.62
162.78
162.93
163.07
163.23
163.38
163.53
163.69
163.83
163.98
164.13
164.28
164.42
164.57
164.71
164.86
165
165.14
165.28
165.44
165.57
165.71
165.85
165.99
166.13
166.27
166.4
166.54
166.66
166.8
166.94
167.08
167.21
167.34
167.48
167.61
167.75
167.88
168.01
168.14
168.27
168.4
168.52
168.65
168.79
168.92
169.05
169.18
169.31
169.44
169.57
169.7
169.84
169.97
170.1
170.25
170.39
170.53
170.67
170.81
170.94
171.08
171.21
171.35
171.48
171.61
172.04
172.52
173.01
173.43
173.72
173.75
173.55
173.21
172.73
172.2
171.65
171.19
117.55
117.54
117.41
117.2
116.9
116.48
115.96
115.27
114.33
113.16
111.8
110.22
109.04
108
107.07
106.31
105.64
104.97
104.29
103.81
103.52
103.22
102.95
102.68
102.58
102.63
102.72
102.77
102.83
102.9
103.07
103.38
103.76
104.19
104.61
105.03
105.55
106.29
106.99
107.9
108.96
110.07
111.23
112.47
114.19
115.88
117.52
119.38
121.15
122.84
124.55
126.06
127.52
128.96
130.25
131.52
132.7
133.76
134.79
135.72
136.59
137.41
138.16
138.86
139.52
140.14
140.72
141.26
141.79
142.28
142.75
143.18
143.56
143.96
144.32
144.68
145.01
145.32
145.62
145.94
146.21
146.49
146.75
147.02
147.26
147.47
147.74
147.97
148.2
148.41
148.63
148.85
149.06
149.25
149.46
149.66
149.87
150.05
150.24
150.44
150.62
150.81
150.98
151.16
151.35
151.53
151.72
151.89
152.06
152.23
152.41
152.58
152.75
152.92
153.09
153.27
153.43
153.6
153.75
153.93
154.09
154.25
154.41
154.56
154.73
154.88
155.03
155.2
155.36
155.52
155.68
155.83
155.99
156.14
156.3
156.46
156.62
156.78
156.93
157.08
157.24
157.39
157.54
157.7
157.86
158
158.18
158.33
158.49
158.65
158.81
158.96
159.11
159.28
159.43
159.6
159.76
159.93
160.09
160.24
160.4
160.56
160.72
160.87
161.03
161.19
161.34
161.51
161.67
161.82
161.97
162.13
162.27
162.43
162.57
162.75
162.89
163.04
163.19
163.34
163.49
163.64
163.78
163.93
164.08
164.23
164.37
164.51
164.66
164.8
164.95
165.09
165.23
165.37
165.51
165.64
165.78
165.92
166.05
166.2
166.33
166.46
166.6
166.73
166.85
166.99
167.12
167.26
167.4
167.53
167.66
167.79
167.91
168.06
168.19
168.31
168.44
168.57
168.7
168.83
168.96
169.09
169.22
169.35
169.49
169.61
169.75
169.89
170.03
170.16
170.3
170.44
170.57
170.71
170.85
170.98
171.1
171.23
171.37
171.8
172.3
172.81
173.26
173.58
173.66
173.44
173.08
172.68
172.16
171.65
171.14
120.26
120.25
120.18
119.95
119.64
119.28
118.73
118.18
117.59
116.9
116.16
115.24
114.47
113.85
113.25
112.78
112.18
111.7
111.37
111.06
110.8
110.5
110.39
110.44
110.47
110.5
110.53
110.53
110.54
110.52
110.55
110.53
110.6
110.89
111.16
111.49
111.97
112.4
112.87
113.51
114.27
114.98
115.9
116.86
117.65
118.6
119.68
120.84
122.18
123.6
125.02
126.41
127.8
129.14
130.42
131.62
132.76
133.8
134.76
135.71
136.55
137.36
138.14
138.85
139.51
140.1
140.7
141.24
141.75
142.25
142.7
143.14
143.53
143.93
144.29
144.65
144.99
145.3
145.59
145.89
146.18
146.44
146.71
146.96
147.21
147.46
147.69
147.91
148.15
148.36
148.58
148.78
148.98
149.2
149.41
149.6
149.79
149.98
150.17
150.35
150.54
150.71
150.91
151.1
151.26
151.46
151.63
151.8
151.97
152.14
152.32
152.5
152.67
152.83
153
153.17
153.34
153.5
153.66
153.83
153.98
154.14
154.3
154.46
154.6
154.77
154.92
155.08
155.24
155.4
155.56
155.71
155.86
156.02
156.17
156.33
156.48
156.64
156.79
156.94
157.1
157.25
157.39
157.54
157.71
157.87
158.03
158.18
158.33
158.49
158.64
158.8
158.96
159.1
159.28
159.44
159.6
159.75
159.91
160.07
160.23
160.39
160.55
160.7
160.87
161.02
161.18
161.33
161.49
161.64
161.8
161.95
162.1
162.26
162.41
162.56
162.71
162.86
163.01
163.15
163.3
163.46
163.6
163.75
163.9
164.04
164.18
164.34
164.48
164.62
164.76
164.9
165.04
165.19
165.32
165.46
165.6
165.74
165.87
166.01
166.14
166.27
166.41
166.54
166.67
166.8
166.93
167.06
167.19
167.32
167.45
167.58
167.71
167.83
167.96
168.09
168.22
168.34
168.47
168.6
168.73
168.85
168.98
169.11
169.24
169.37
169.5
169.64
169.77
169.91
170.02
170.17
170.31
170.44
170.6
170.74
170.87
171
171.14
171.59
172.13
172.66
173.14
173.49
173.62
173.47
173.13
172.62
172.13
171.63
171.14
122.73
122.74
122.7
122.48
122.25
121.86
121.34
120.79
120.14
119.47
118.83
118.24
117.91
117.82
117.64
117.51
117.39
117.1
116.99
116.92
116.8
116.87
116.9
116.95
116.97
116.97
116.96
116.93
116.88
116.8
116.75
116.65
116.6
116.52
116.55
116.68
116.85
117.1
117.41
117.67
118.09
118.49
118.86
119.33
119.8
120.37
121.16
122.01
123.18
124.4
125.67
126.95
128.23
129.47
130.65
131.8
132.87
133.88
134.86
135.77
136.61
137.4
138.14
138.85
139.49
140.12
140.69
141.23
141.75
142.24
142.69
143.11
143.53
143.91
144.3
144.63
144.96
145.28
145.58
145.87
146.16
146.43
146.69
146.94
147.18
147.41
147.64
147.87
148.09
148.31
148.52
148.75
148.95
149.14
149.34
149.54
149.72
149.93
150.12
150.3
150.48
150.67
150.85
151.02
151.2
151.38
151.55
151.73
151.88
152.06
152.24
152.41
152.59
152.75
152.92
153.09
153.25
153.4
153.58
153.74
153.9
154.05
154.21
154.37
154.51
154.68
154.84
154.99
155.14
155.29
155.44
155.58
155.75
155.9
156.05
156.21
156.36
156.51
156.66
156.81
156.97
157.12
157.26
157.42
157.58
157.73
157.88
158.03
158.19
158.33
158.5
158.65
158.81
158.96
159.12
159.29
159.44
159.6
159.76
159.91
160.07
160.22
160.39
160.55
160.71
160.85
161.02
161.18
161.33
161.49
161.63
161.79
161.94
162.09
162.24
162.39
162.54
162.69
162.84
162.98
163.13
163.28
163.42
163.57
163.71
163.86
164
164.14
164.27
164.43
164.57
164.69
164.84
164.97
165.1
165.24
165.39
165.5
165.66
165.82
165.94
166.09
166.21
166.36
166.49
166.63
166.75
166.89
167.02
167.15
167.28
167.41
167.53
167.66
167.79
167.92
168.04
168.16
168.3
168.41
168.55
168.69
168.82
168.96
169.08
169.21
169.35
169.48
169.61
169.74
169.88
170
170.15
170.29
170.42
170.55
170.67
170.79
170.94
171.39
171.94
172.5
173
173.4
173.6
173.48
173.14
172.7
172.14
171.66
171.2
124.99
125.02
124.96
124.84
124.56
124.17
123.68
123.04
122.5
121.8
121.14
120.5
120.33
120.32
120.36
120.49
120.57
120.66
120.69
120.81
120.92
121.01
121.07
121.13
121.15
121.15
121.12
121.07
120.99
120.89
120.78
120.65
120.52
120.41
120.29
120.15
120.14
120.17
120.1
120.25
120.4
120.61
120.83
121.2
121.62
122.12
122.6
123.4
124.26
125.29
126.38
127.57
128.72
129.85
130.99
132.07
133.1
134.07
134.99
135.86
136.69
137.46
138.21
138.88
139.52
140.14
140.71
141.26
141.77
142.24
142.7
143.13
143.55
143.92
144.29
144.63
144.94
145.27
145.57
145.86
146.14
146.4
146.66
146.92
147.15
147.39
147.62
147.85
148.07
148.28
148.49
148.7
148.9
149.1
149.3
149.5
149.69
149.88
150.06
150.24
150.43
150.61
150.79
150.97
151.15
151.33
151.5
151.67
151.84
152.02
152.18
152.35
152.51
152.69
152.85
153.02
153.18
153.34
153.5
153.66
153.8
153.98
154.13
154.29
154.44
154.59
154.73
154.89
155.05
155.2
155.35
155.5
155.65
155.8
155.95
156.1
156.25
156.4
156.55
156.7
156.85
157.01
157.15
157.3
157.45
157.61
157.76
157.91
158.06
158.21
158.36
158.51
158.67
158.82
158.97
159.13
159.29
159.43
159.58
159.74
159.89
160.06
160.22
160.38
160.55
160.7
160.85
161.01
161.16
161.33
161.48
161.62
161.79
161.94
162.09
162.24
162.39
162.54
162.69
162.84
162.99
163.13
163.28
163.43
163.57
163.7
163.86
164.02
164.16
164.3
164.44
164.57
164.71
164.85
165
165.14
165.27
165.4
165.54
165.67
165.81
165.94
166.07
166.2
166.33
166.46
166.59
166.72
166.85
166.98
167.1
167.23
167.36
167.49
167.61
167.74
167.87
168
168.12
168.25
168.37
168.5
168.63
168.75
168.88
169.01
169.14
169.27
169.4
169.53
169.66
169.81
169.94
170.08
170.2
170.32
170.46
170.57
170.73
171.19
171.74
172.33
172.87
173.3
173.54
173.5
173.19
172.74
172.25
171.74
171.3
127.06
127.11
127.08
126.91
126.69
126.29
125.77
125.19
124.57
123.83
123.22
122.67
122.46
122.48
122.59
122.72
122.87
122.99
123.1
123.26
123.41
123.53
123.63
123.71
123.75
123.75
123.73
123.66
123.57
123.46
123.31
123.14
122.95
122.79
122.62
122.49
122.41
122.28
122.29
122.29
122.39
122.48
122.74
122.98
123.25
123.66
124.17
124.77
125.44
126.28
127.22
128.25
129.29
130.38
131.4
132.4
133.37
134.3
135.18
136.02
136.82
137.57
138.27
138.96
139.6
140.18
140.77
141.3
141.8
142.27
142.71
143.15
143.56
143.93
144.3
144.64
144.96
145.29
145.58
145.86
146.13
146.4
146.65
146.89
147.15
147.38
147.61
147.83
148.04
148.26
148.48
148.68
148.88
149.08
149.27
149.46
149.66
149.85
150.03
150.22
150.39
150.57
150.75
150.93
151.11
151.28
151.46
151.62
151.79
151.96
152.13
152.3
152.46
152.63
152.79
152.95
153.12
153.28
153.43
153.59
153.75
153.91
154.06
154.21
154.36
154.51
154.67
154.82
154.95
155.09
155.24
155.39
155.56
155.7
155.85
156
156.15
156.3
156.45
156.6
156.74
156.89
157.04
157.19
157.34
157.48
157.62
157.79
157.94
158.1
158.25
158.4
158.55
158.71
158.87
159.03
159.19
159.34
159.51
159.65
159.82
159.96
160.13
160.29
160.44
160.6
160.75
160.9
161.06
161.21
161.36
161.51
161.66
161.81
161.96
162.11
162.26
162.41
162.56
162.7
162.85
163
163.14
163.29
163.43
163.57
163.72
163.85
164
164.13
164.28
164.41
164.56
164.69
164.83
164.97
165.09
165.24
165.38
165.51
165.64
165.78
165.91
166.04
166.17
166.3
166.43
166.56
166.67
166.82
166.96
167.08
167.21
167.34
167.46
167.59
167.71
167.84
167.97
168.09
168.22
168.35
168.48
168.6
168.73
168.86
168.99
169.12
169.24
169.38
169.51
169.65
169.77
169.91
170.03
170.16
170.29
170.41
170.55
171.03
171.6
172.2
172.76
173.23
173.54
173.55
173.26
172.85
172.34
171.86
171.43
128.95
129.03
129.03
128.9
128.62
128.24
127.71
127.07
126.41
125.69
124.99
124.52
124.42
124.52
124.58
124.75
124.9
125.08
125.25
125.43
125.61
125.78
125.91
126.01
126.07
126.08
126.05
125.98
125.88
125.74
125.54
125.33
125.09
124.89
124.7
124.56
124.37
124.22
124.21
124.14
124.21
124.23
124.36
124.53
124.8
125.14
125.56
126.01
126.6
127.31
128.18
129.03
129.97
130.92
131.87
132.81
133.72
134.59
135.43
136.23
137
137.73
138.4
139.05
139.69
140.27
140.83
141.36
141.86
142.33
142.77
143.19
143.59
143.96
144.32
144.66
144.98
145.29
145.59
145.87
146.15
146.41
146.66
146.9
147.15
147.38
147.6
147.83
148.04
148.26
148.47
148.67
148.87
149.07
149.26
149.46
149.64
149.83
150.01
150.19
150.37
150.55
150.72
150.9
151.08
151.24
151.4
151.58
151.76
151.92
152.09
152.25
152.42
152.58
152.75
152.9
153.06
153.21
153.38
153.53
153.69
153.84
154
154.14
154.3
154.45
154.59
154.74
154.89
155.05
155.2
155.36
155.5
155.65
155.8
155.94
156.09
156.23
156.37
156.52
156.67
156.81
156.96
157.11
157.25
157.4
157.55
157.69
157.84
157.99
158.15
158.3
158.45
158.6
158.75
158.9
159.06
159.21
159.37
159.52
159.68
159.83
159.99
160.14
160.3
160.46
160.62
160.77
160.93
161.08
161.23
161.39
161.54
161.69
161.84
161.99
162.14
162.29
162.43
162.58
162.73
162.88
163.02
163.17
163.31
163.45
163.59
163.73
163.87
164.02
164.16
164.31
164.44
164.58
164.71
164.85
164.99
165.12
165.26
165.39
165.52
165.66
165.78
165.92
166.05
166.17
166.31
166.43
166.56
166.69
166.81
166.94
167.07
167.19
167.32
167.45
167.57
167.68
167.82
167.93
168.07
168.2
168.32
168.45
168.57
168.71
168.83
168.97
169.1
169.23
169.36
169.49
169.62
169.76
169.88
170.02
170.14
170.26
170.4
170.88
171.46
172.08
172.66
173.16
173.5
173.59
173.38
172.95
172.49
172
171.59
130.69
130.77
130.78
130.64
130.38
129.95
129.46
128.84
128.09
127.4
126.74
126.25
126.14
126.27
126.47
126.57
126.76
127.01
127.25
127.44
127.63
127.82
127.99
128.09
128.17
128.19
128.16
128.09
127.96
127.8
127.59
127.34
127.06
126.8
126.6
126.35
126.15
126.03
125.85
125.86
125.8
125.79
125.87
126.06
126.26
126.51
126.84
127.31
127.81
128.37
129.06
129.88
130.7
131.53
132.42
133.27
134.1
134.93
135.73
136.48
137.22
137.92
138.58
139.22
139.82
140.39
140.93
141.45
141.93
142.4
142.83
143.25
143.64
144
144.35
144.7
145.02
145.33
145.62
145.9
146.17
146.43
146.68
146.93
147.16
147.39
147.62
147.84
148.04
148.25
148.47
148.67
148.88
149.07
149.26
149.45
149.64
149.82
150.01
150.18
150.36
150.54
150.72
150.89
151.05
151.23
151.4
151.57
151.73
151.91
152.08
152.24
152.41
152.57
152.73
152.89
153.04
153.2
153.35
153.51
153.66
153.81
153.96
154.11
154.25
154.4
154.55
154.69
154.84
154.98
155.13
155.27
155.42
155.56
155.71
155.85
155.99
156.14
156.29
156.44
156.57
156.73
156.87
157.02
157.16
157.31
157.46
157.59
157.76
157.91
158.06
158.21
158.36
158.52
158.67
158.82
158.97
159.13
159.28
159.44
159.59
159.75
159.89
160.06
160.21
160.37
160.52
160.67
160.83
160.98
161.12
161.28
161.43
161.58
161.72
161.88
162.03
162.18
162.33
162.47
162.62
162.76
162.91
163.06
163.2
163.34
163.49
163.63
163.77
163.91
164.03
164.19
164.32
164.47
164.61
164.74
164.88
165.01
165.14
165.28
165.41
165.54
165.66
165.8
165.92
166.06
166.19
166.32
166.45
166.58
166.7
166.83
166.95
167.08
167.2
167.33
167.46
167.58
167.7
167.83
167.96
168.08
168.19
168.33
168.46
168.59
168.72
168.83
168.97
169.1
169.24
169.36
169.5
169.63
169.75
169.88
170
170.12
170.25
170.74
171.33
171.97
172.57
173.1
173.5
173.67
173.48
173.1
172.66
172.17
171.77
132.3
132.39
132.43
132.28
132.05
131.59
131.01
130.31
129.67
128.87
128.18
127.76
127.74
127.88
128.05
128.31
128.44
128.69
128.99
129.2
129.47
129.69
129.87
130.01
130.09
130.12
130.09
130.01
129.87
129.68
129.42
129.13
128.84
128.6
128.23
128
127.79
127.61
127.47
127.32
127.31
127.24
127.32
127.42
127.54
127.88
128.07
128.42
128.92
129.46
130.03
130.7
131.42
132.2
133
133.78
134.55
135.29
136.06
136.77
137.48
138.14
138.78
139.39
139.98
140.53
141.06
141.56
142.04
142.49
142.92
143.32
143.71
144.08
144.43
144.76
145.07
145.36
145.65
145.95
146.2
146.47
146.72
146.96
147.2
147.42
147.64
147.86
148.08
148.29
148.48
148.68
148.9
149.08
149.29
149.48
149.66
149.85
150.02
150.19
150.38
150.55
150.73
150.9
151.07
151.24
151.4
151.57
151.73
151.9
152.06
152.22
152.38
152.53
152.69
152.86
153.02
153.15
153.33
153.49
153.62
153.79
153.93
154.08
154.23
154.38
154.52
154.66
154.81
154.95
155.08
155.24
155.38
155.52
155.67
155.81
155.95
156.09
156.23
156.37
156.52
156.65
156.81
156.95
157.1
157.24
157.39
157.53
157.68
157.83
157.98
158.13
158.28
158.43
158.59
158.74
158.89
159.04
159.2
159.35
159.51
159.66
159.8
159.97
160.13
160.29
160.43
160.59
160.75
160.9
161.05
161.2
161.35
161.5
161.65
161.8
161.95
162.1
162.24
162.39
162.54
162.69
162.83
162.97
163.12
163.26
163.4
163.54
163.68
163.82
163.96
164.1
164.24
164.37
164.51
164.64
164.77
164.9
165.03
165.18
165.31
165.44
165.57
165.69
165.83
165.95
166.09
166.21
166.34
166.47
166.6
166.71
166.86
166.97
167.1
167.23
167.33
167.48
167.6
167.72
167.84
167.97
168.09
168.22
168.35
168.46
168.6
168.73
168.86
168.99
169.12
169.25
169.38
169.51
169.64
169.76
169.87
170
170.12
170.63
171.23
171.88
172.5
173.06
173.5
173.73
173.62
173.27
172.82
172.35
171.97
133.77
133.89
133.92
133.82
133.49
133.06
132.47
131.76
130.94
130.21
129.59
129.2
129.18
129.32
129.52
129.74
130.04
130.29
130.55
130.84
131.15
131.38
131.59
131.77
131.86
131.91
131.87
131.77
131.62
131.39
131.11
130.79
130.48
130.16
129.86
129.52
129.3
129.04
128.88
128.71
128.66
128.57
128.57
128.75
128.77
128.96
129.32
129.57
129.95
130.37
130.97
131.56
132.2
132.9
133.58
134.31
135.02
135.74
136.44
137.11
137.76
138.4
139.01
139.6
140.16
140.7
141.21
141.7
142.15
142.6
143.02
143.41
143.8
144.16
144.5
144.83
145.14
145.44
145.73
146
146.27
146.52
146.77
147.01
147.25
147.47
147.69
147.91
148.12
148.33
148.53
148.73
148.93
149.12
149.31
149.49
149.68
149.87
150.05
150.23
150.4
150.59
150.76
150.93
151.1
151.26
151.43
151.59
151.76
151.92
152.07
152.24
152.4
152.56
152.71
152.87
153.02
153.17
153.32
153.47
153.62
153.77
153.91
154.06
154.2
154.35
154.5
154.63
154.78
154.91
155.06
155.21
155.35
155.49
155.63
155.77
155.91
156.05
156.2
156.34
156.47
156.62
156.75
156.91
157.05
157.19
157.34
157.48
157.63
157.78
157.92
158.07
158.22
158.37
158.52
158.66
158.83
158.98
159.12
159.29
159.43
159.58
159.74
159.9
160.05
160.21
160.36
160.5
160.67
160.82
160.97
161.12
161.28
161.42
161.57
161.72
161.87
162.02
162.17
162.32
162.45
162.61
162.74
162.9
163.03
163.18
163.33
163.46
163.59
163.74
163.89
164.03
164.16
164.3
164.44
164.57
164.69
164.84
164.97
165.11
165.23
165.37
165.5
165.63
165.76
165.89
166.01
166.14
166.27
166.4
166.52
166.65
166.77
166.9
167.02
167.14
167.27
167.39
167.52
167.64
167.76
167.89
168.01
168.14
168.26
168.38
168.51
168.64
168.77
168.89
169.01
169.15
169.27
169.41
169.53
169.65
169.78
169.89
170.03
170.52
171.13
171.79
172.43
173.01
173.48
173.78
173.74
173.45
173.02
172.56
172.19
135.13
135.26
135.32
135.16
134.87
134.39
133.77
133.02
132.24
131.33
130.8
130.51
130.49
130.63
130.89
131.1
131.4
131.73
132.04
132.37
132.68
132.95
133.21
133.39
133.51
133.55
133.52
133.41
133.23
132.99
132.65
132.31
132.01
131.63
131.26
130.92
130.63
130.37
130.14
130.01
129.83
129.82
129.77
129.81
130.04
130.12
130.27
130.6
130.97
131.35
131.81
132.38
132.96
133.58
134.21
134.87
135.52
136.18
136.83
137.46
138.09
138.69
139.28
139.82
140.37
140.89
141.38
141.86
142.29
142.73
143.14
143.53
143.9
144.24
144.59
144.92
145.22
145.52
145.8
146.07
146.34
146.59
146.82
147.06
147.3
147.54
147.76
147.97
148.18
148.39
148.58
148.79
148.98
149.17
149.36
149.55
149.73
149.91
150.09
150.27
150.45
150.62
150.79
150.94
151.13
151.3
151.45
151.63
151.79
151.95
152.11
152.27
152.43
152.59
152.74
152.89
153.05
153.19
153.34
153.48
153.64
153.78
153.92
154.07
154.21
154.34
154.49
154.62
154.77
154.9
155.04
155.18
155.32
155.46
155.6
155.74
155.87
156.02
156.15
156.3
156.43
156.59
156.72
156.87
157.01
157.15
157.3
157.44
157.59
157.72
157.88
158.03
158.18
158.32
158.48
158.63
158.78
158.93
159.08
159.23
159.39
159.54
159.69
159.85
160
160.16
160.31
160.45
160.61
160.77
160.92
161.07
161.22
161.37
161.52
161.67
161.82
161.95
162.09
162.26
162.41
162.55
162.7
162.84
162.98
163.12
163.27
163.41
163.55
163.69
163.82
163.96
164.1
164.24
164.37
164.51
164.64
164.77
164.91
165.04
165.17
165.3
165.43
165.56
165.69
165.82
165.95
166.07
166.19
166.33
166.45
166.58
166.7
166.83
166.95
167.07
167.19
167.32
167.43
167.57
167.68
167.82
167.93
168.07
168.19
168.32
168.44
168.57
168.7
168.82
168.95
169.08
169.21
169.33
169.46
169.58
169.7
169.82
169.95
170.45
171.05
171.72
172.38
172.98
173.48
173.82
173.89
173.61
173.21
172.76
172.41
136.39
136.52
136.59
136.44
136.14
135.62
134.93
134.13
133.27
132.59
131.98
131.6
131.67
131.83
132.09
132.4
132.66
133.02
133.35
133.69
134.1
134.39
134.7
134.91
135.05
135.11
135.07
134.95
134.75
134.46
134.1
133.74
133.31
132.93
132.56
132.17
131.87
131.57
131.3
131.14
131.04
130.84
130.95
130.93
130.96
131.16
131.32
131.56
131.89
132.26
132.68
133.14
133.67
134.25
134.82
135.42
136.04
136.66
137.24
137.85
138.43
139.01
139.55
140.08
140.58
141.09
141.57
142.03
142.47
142.89
143.29
143.67
144.02
144.37
144.7
145.02
145.32
145.61
145.88
146.16
146.42
146.67
146.92
147.15
147.39
147.61
147.82
148.04
148.26
148.46
148.66
148.86
149.05
149.24
149.43
149.62
149.8
149.98
150.16
150.32
150.51
150.67
150.85
151.02
151.19
151.35
151.52
151.68
151.83
152
152.16
152.32
152.46
152.62
152.78
152.92
153.08
153.22
153.36
153.52
153.66
153.81
153.95
154.08
154.22
154.36
154.5
154.63
154.77
154.91
155.04
155.18
155.31
155.44
155.59
155.73
155.86
156
156.14
156.28
156.42
156.56
156.7
156.84
156.98
157.12
157.27
157.41
157.54
157.7
157.85
157.99
158.14
158.29
158.44
158.59
158.74
158.88
159.04
159.19
159.34
159.5
159.64
159.8
159.95
160.12
160.27
160.42
160.57
160.73
160.88
161.03
161.18
161.33
161.48
161.63
161.78
161.92
162.07
162.22
162.36
162.51
162.65
162.8
162.94
163.08
163.21
163.37
163.5
163.64
163.78
163.92
164.06
164.19
164.33
164.45
164.6
164.72
164.86
165
165.13
165.25
165.39
165.52
165.64
165.78
165.89
166.03
166.16
166.28
166.41
166.53
166.66
166.78
166.91
167.03
167.15
167.28
167.4
167.52
167.64
167.77
167.89
168.02
168.14
168.26
168.39
168.51
168.64
168.77
168.9
169.02
169.15
169.27
169.4
169.52
169.64
169.76
169.89
170.39
171
171.67
172.34
172.96
173.49
173.86
174.01
173.79
173.42
172.97
172.63
137.56
137.71
137.75
137.63
137.28
136.7
135.98
135.14
134.23
133.53
132.95
132.76
132.66
132.92
133.18
133.5
133.85
134.21
134.62
135
135.4
135.77
136.09
136.34
136.5
136.57
136.53
136.4
136.17
135.85
135.44
135.07
134.58
134.13
133.74
133.34
132.98
132.57
132.42
132.14
132.05
131.94
131.84
131.9
131.95
132.03
132.24
132.47
132.73
133.06
133.5
133.91
134.4
134.9
135.45
136.01
136.56
137.1
137.65
138.22
138.78
139.33
139.86
140.38
140.86
141.31
141.78
142.22
142.65
143.05
143.44
143.81
144.17
144.51
144.82
145.14
145.44
145.72
145.99
146.27
146.53
146.77
147.01
147.24
147.46
147.7
147.92
148.12
148.33
148.54
148.74
148.93
149.13
149.31
149.5
149.69
149.88
150.06
150.23
150.41
150.58
150.75
150.92
151.09
151.26
151.42
151.58
151.74
151.9
152.06
152.22
152.37
152.53
152.68
152.83
152.98
153.13
153.27
153.42
153.55
153.69
153.84
153.97
154.11
154.25
154.39
154.52
154.65
154.79
154.92
155.05
155.19
155.32
155.45
155.59
155.72
155.86
155.99
156.12
156.27
156.41
156.55
156.69
156.82
156.97
157.11
157.26
157.39
157.54
157.69
157.83
157.98
158.12
158.27
158.42
158.57
158.72
158.87
159.02
159.17
159.32
159.48
159.63
159.77
159.92
160.08
160.24
160.38
160.55
160.7
160.85
161
161.15
161.29
161.45
161.6
161.75
161.9
162.05
162.19
162.34
162.48
162.63
162.77
162.92
163.06
163.2
163.34
163.47
163.62
163.76
163.89
164.03
164.17
164.3
164.44
164.57
164.71
164.84
164.97
165.1
165.23
165.36
165.49
165.62
165.75
165.86
166
166.12
166.26
166.38
166.5
166.62
166.75
166.88
166.99
167.12
167.25
167.37
167.49
167.61
167.74
167.86
167.97
168.1
168.22
168.36
168.48
168.61
168.71
168.85
168.99
169.1
169.24
169.36
169.47
169.59
169.7
169.84
170.33
170.95
171.63
172.3
172.94
173.48
173.89
174.09
173.97
173.62
173.18
172.85
138.64
138.81
138.87
138.68
138.37
137.71
136.93
136.02
135.14
134.46
133.98
133.66
133.67
133.92
134.14
134.51
134.89
135.3
135.76
136.19
136.6
137.04
137.41
137.7
137.89
137.97
137.94
137.79
137.51
137.15
136.72
136.24
135.78
135.29
134.81
134.38
133.91
133.69
133.32
133.13
132.9
132.85
132.74
132.75
132.84
132.91
133.03
133.3
133.53
133.89
134.24
134.66
135.08
135.51
136
136.52
137.07
137.61
138.1
138.62
139.13
139.66
140.16
140.65
141.11
141.57
142
142.43
142.84
143.23
143.6
143.97
144.3
144.64
144.97
145.27
145.56
145.85
146.12
146.38
146.63
146.88
147.12
147.35
147.58
147.8
148.02
148.23
148.44
148.64
148.84
149.03
149.23
149.41
149.56
149.78
149.95
150.14
150.32
150.5
150.67
150.84
151.01
151.18
151.34
151.5
151.65
151.82
151.97
152.14
152.29
152.45
152.6
152.75
152.9
153.05
153.19
153.34
153.48
153.62
153.76
153.88
154.03
154.16
154.3
154.43
154.56
154.68
154.82
154.95
155.08
155.21
155.33
155.46
155.6
155.73
155.87
156
156.14
156.27
156.41
156.55
156.69
156.83
156.97
157.11
157.25
157.4
157.54
157.69
157.83
157.98
158.12
158.27
158.42
158.56
158.71
158.85
159
159.17
159.31
159.46
159.62
159.77
159.92
160.07
160.23
160.37
160.54
160.68
160.84
160.99
161.14
161.29
161.44
161.59
161.74
161.89
162.03
162.18
162.32
162.47
162.62
162.76
162.9
163.05
163.19
163.33
163.47
163.61
163.74
163.88
164.02
164.15
164.29
164.42
164.55
164.67
164.81
164.95
165.08
165.22
165.33
165.48
165.61
165.73
165.85
165.99
166.11
166.24
166.36
166.49
166.61
166.74
166.86
166.98
167.1
167.23
167.35
167.47
167.6
167.71
167.84
167.96
168.09
168.2
168.34
168.45
168.59
168.7
168.84
168.96
169.08
169.22
169.34
169.46
169.58
169.69
169.82
170.31
170.93
171.61
172.29
172.94
173.5
173.94
174.21
174.13
173.81
173.39
173.07
139.66
139.83
139.9
139.75
139.26
138.57
137.69
136.75
136.01
135.33
134.83
134.5
134.59
134.75
135.19
135.36
135.85
136.28
136.76
137.25
137.79
138.25
138.67
139.02
139.24
139.33
139.29
139.12
138.81
138.4
137.92
137.37
136.84
136.3
135.81
135.29
134.86
134.57
134.18
134
133.76
133.66
133.55
133.6
133.63
133.71
133.81
134.09
134.36
134.55
134.91
135.3
135.75
136.12
136.59
137.06
137.56
138.03
138.52
139.02
139.51
139.99
140.47
140.93
141.38
141.81
142.23
142.64
143.04
143.42
143.78
144.13
144.47
144.79
145.11
145.41
145.7
145.98
146.24
146.5
146.74
147
147.24
147.47
147.68
147.91
148.13
148.34
148.53
148.74
148.94
149.14
149.33
149.51
149.7
149.89
150.07
150.23
150.42
150.59
150.76
150.93
151.1
151.27
151.43
151.6
151.76
151.9
152.06
152.23
152.38
152.53
152.69
152.84
152.98
153.12
153.26
153.4
153.54
153.68
153.83
153.96
154.08
154.22
154.35
154.48
154.61
154.74
154.85
154.99
155.11
155.24
155.37
155.48
155.61
155.74
155.87
156.02
156.15
156.28
156.42
156.56
156.7
156.84
156.98
157.12
157.26
157.39
157.54
157.69
157.84
157.98
158.12
158.27
158.42
158.57
158.72
158.86
159.01
159.17
159.32
159.47
159.62
159.77
159.93
160.08
160.23
160.38
160.54
160.69
160.84
160.99
161.14
161.29
161.44
161.59
161.74
161.89
162.03
162.18
162.33
162.47
162.62
162.76
162.9
163.05
163.19
163.33
163.47
163.61
163.74
163.88
164.02
164.15
164.29
164.42
164.56
164.69
164.82
164.96
165.09
165.22
165.35
165.48
165.61
165.73
165.86
165.99
166.11
166.24
166.35
166.48
166.61
166.73
166.86
166.98
167.09
167.22
167.34
167.46
167.58
167.72
167.84
167.96
168.08
168.21
168.33
168.44
168.57
168.71
168.83
168.94
169.08
169.2
169.32
169.43
169.56
169.68
169.79
170.3
170.91
171.59
172.29
172.94
173.51
173.97
174.25
174.27
174.01
173.61
173.28
140.62
140.79
140.82
140.61
140.1
139.36
138.39
137.51
136.74
136.1
135.61
135.3
135.36
135.59
135.92
136.27
136.67
137.23
137.73
138.27
138.86
139.39
139.91
140.29
140.56
140.67
140.62
140.42
140.07
139.59
139.04
138.46
137.83
137.27
136.7
136.13
135.71
135.33
135
134.76
134.5
134.38
134.33
134.27
134.38
134.49
134.52
134.77
135.03
135.25
135.59
135.95
136.32
136.69
137.13
137.58
138.03
138.48
138.93
139.4
139.87
140.34
140.77
141.21
141.65
142.07
142.47
142.86
143.24
143.6
143.96
144.31
144.64
144.95
145.26
145.55
145.84
146.11
146.37
146.63
146.88
147.13
147.36
147.59
147.81
148.03
148.25
148.45
148.66
148.86
149.06
149.24
149.42
149.62
149.81
150
150.17
150.34
150.52
150.7
150.87
151.04
151.21
151.37
151.53
151.68
151.85
152.01
152.17
152.32
152.48
152.63
152.78
152.93
153.07
153.21
153.36
153.5
153.63
153.77
153.9
154.04
154.17
154.3
154.42
154.55
154.67
154.79
154.92
155.04
155.16
155.28
155.41
155.53
155.66
155.77
155.9
156.04
156.17
156.31
156.43
156.58
156.71
156.86
157
157.14
157.27
157.41
157.56
157.7
157.84
157.99
158.14
158.29
158.43
158.58
158.73
158.88
159.03
159.17
159.33
159.48
159.63
159.77
159.93
160.09
160.24
160.39
160.55
160.7
160.85
161
161.15
161.3
161.45
161.6
161.75
161.9
162.04
162.19
162.34
162.48
162.63
162.77
162.91
163.06
163.2
163.34
163.48
163.62
163.75
163.89
164.03
164.16
164.3
164.44
164.57
164.7
164.83
164.97
165.1
165.22
165.36
165.49
165.62
165.74
165.87
166
166.12
166.25
166.37
166.5
166.62
166.74
166.87
166.99
167.11
167.23
167.36
167.48
167.6
167.72
167.83
167.96
168.09
168.2
168.34
168.46
168.58
168.71
168.83
168.96
169.09
169.21
169.33
169.45
169.57
169.68
169.81
170.3
170.91
171.6
172.28
172.95
173.52
174
174.32
174.42
174.19
173.81
173.5
141.52
141.69
141.73
141.42
140.86
139.96
139.06
138.16
137.49
136.83
136.29
136
136.03
136.3
136.64
137.03
137.48
138.02
138.65
139.22
139.89
140.5
141.07
141.54
141.86
142
141.95
141.72
141.28
140.75
140.1
139.44
138.78
138.15
137.48
136.94
136.46
136.06
135.68
135.46
135.25
135.1
135.08
134.95
135.05
135.12
135.25
135.41
135.63
135.89
136.18
136.52
136.85
137.23
137.65
138.05
138.47
138.91
139.34
139.79
140.22
140.65
141.08
141.5
141.91
142.31
142.7
143.08
143.45
143.8
144.15
144.49
144.81
145.12
145.42
145.71
145.96
146.25
146.51
146.76
147.01
147.25
147.49
147.7
147.94
148.15
148.37
148.57
148.78
148.98
149.18
149.37
149.56
149.75
149.92
150.11
150.29
150.46
150.64
150.81
150.99
151.15
151.31
151.48
151.65
151.8
151.95
152.12
152.28
152.43
152.58
152.73
152.88
153.03
153.17
153.31
153.45
153.59
153.73
153.86
153.99
154.12
154.25
154.37
154.5
154.62
154.74
154.86
154.98
155.1
155.22
155.34
155.46
155.58
155.7
155.82
155.95
156.08
156.2
156.34
156.46
156.61
156.73
156.88
157.02
157.16
157.3
157.45
157.59
157.73
157.88
158.02
158.16
158.31
158.46
158.6
158.75
158.9
159.05
159.2
159.35
159.5
159.65
159.81
159.96
160.11
160.26
160.41
160.57
160.72
160.87
161.02
161.17
161.32
161.46
161.62
161.77
161.91
162.06
162.21
162.35
162.5
162.65
162.78
162.93
163.08
163.22
163.36
163.49
163.64
163.77
163.9
164.05
164.18
164.32
164.46
164.59
164.72
164.86
164.99
165.12
165.25
165.38
165.51
165.64
165.76
165.89
166.02
166.14
166.27
166.39
166.52
166.64
166.76
166.89
167.01
167.13
167.25
167.37
167.5
167.62
167.74
167.86
167.98
168.11
168.23
168.35
168.48
168.6
168.72
168.85
168.97
169.1
169.22
169.35
169.46
169.58
169.69
169.82
170.31
170.92
171.61
172.29
172.96
173.55
174.04
174.39
174.54
174.37
174
173.71
142.39
142.56
142.57
142.13
141.37
140.46
139.62
138.86
138.1
137.47
136.91
136.72
136.7
136.97
137.28
137.71
138.23
138.78
139.43
140.14
140.83
141.57
142.2
142.77
143.15
143.33
143.27
142.97
142.49
141.84
141.14
140.37
139.66
138.89
138.24
137.67
137.11
136.73
136.32
136.13
135.82
135.73
135.64
135.61
135.63
135.72
135.83
135.98
136.21
136.48
136.74
137.04
137.39
137.75
138.12
138.51
138.91
139.3
139.72
140.14
140.56
140.98
141.39
141.77
142.17
142.54
142.93
143.3
143.66
143.99
144.33
144.66
144.97
145.28
145.57
145.85
146.13
146.4
146.65
146.88
147.15
147.39
147.62
147.85
148.07
148.28
148.49
148.69
148.9
149.1
149.3
149.48
149.68
149.86
150.05
150.22
150.41
150.59
150.76
150.93
151.11
151.27
151.44
151.59
151.76
151.93
152.08
152.24
152.39
152.55
152.7
152.84
152.99
153.14
153.28
153.42
153.56
153.69
153.83
153.96
154.09
154.21
154.34
154.46
154.58
154.7
154.82
154.94
155.05
155.17
155.28
155.4
155.51
155.63
155.75
155.87
155.99
156.12
156.24
156.37
156.5
156.64
156.77
156.91
157.05
157.19
157.33
157.48
157.62
157.76
157.9
158.05
158.19
158.34
158.48
158.62
158.78
158.92
159.08
159.23
159.37
159.52
159.68
159.81
159.97
160.14
160.29
160.44
160.58
160.74
160.9
161.05
161.2
161.35
161.5
161.65
161.79
161.95
162.09
162.24
162.39
162.53
162.68
162.82
162.96
163.11
163.25
163.39
163.52
163.65
163.79
163.93
164.07
164.21
164.32
164.47
164.61
164.74
164.87
164.99
165.14
165.26
165.4
165.53
165.66
165.79
165.91
166.04
166.17
166.29
166.42
166.54
166.67
166.79
166.91
167.03
167.16
167.28
167.4
167.52
167.64
167.77
167.89
168.01
168.13
168.25
168.38
168.5
168.62
168.75
168.87
169
169.12
169.25
169.37
169.49
169.6
169.71
169.84
170.33
170.94
171.63
172.31
172.99
173.58
174.08
174.45
174.65
174.54
174.19
173.9
143.22
143.38
143.26
142.71
141.77
140.99
140.22
139.44
138.68
138.01
137.54
137.24
137.28
137.55
137.91
138.33
138.83
139.43
140.1
140.87
141.72
142.5
143.3
143.97
144.46
144.67
144.61
144.25
143.66
142.9
142.05
141.21
140.31
139.55
138.88
138.27
137.75
137.28
136.95
136.67
136.45
136.29
136.2
136.14
136.2
136.26
136.38
136.56
136.77
136.97
137.24
137.54
137.86
138.2
138.57
138.91
139.3
139.69
140.08
140.48
140.88
141.26
141.65
142.05
142.43
142.8
143.16
143.51
143.86
144.2
144.52
144.84
145.14
145.44
145.73
146.01
146.28
146.54
146.8
147.04
147.29
147.52
147.75
147.98
148.2
148.41
148.62
148.83
149.03
149.23
149.43
149.62
149.81
150
150.18
150.36
150.52
150.71
150.87
151.03
151.23
151.39
151.56
151.72
151.89
152.05
152.2
152.36
152.51
152.66
152.81
152.95
153.11
153.25
153.39
153.53
153.67
153.8
153.93
154.06
154.19
154.31
154.42
154.55
154.67
154.78
154.9
155.02
155.13
155.23
155.35
155.46
155.58
155.69
155.8
155.92
156.04
156.16
156.28
156.41
156.54
156.67
156.81
156.95
157.09
157.23
157.37
157.51
157.65
157.8
157.94
158.09
158.23
158.37
158.52
158.67
158.81
158.96
159.11
159.25
159.41
159.56
159.71
159.87
160.02
160.17
160.31
160.46
160.63
160.78
160.93
161.08
161.22
161.38
161.53
161.67
161.83
161.98
162.12
162.27
162.41
162.56
162.71
162.84
163
163.14
163.28
163.42
163.56
163.7
163.84
163.96
164.11
164.24
164.38
164.52
164.64
164.78
164.92
165.05
165.18
165.31
165.44
165.57
165.7
165.83
165.94
166.08
166.2
166.33
166.45
166.58
166.7
166.82
166.95
167.07
167.18
167.31
167.43
167.56
167.68
167.79
167.92
168.04
168.16
168.29
168.41
168.53
168.65
168.77
168.91
169.03
169.14
169.28
169.39
169.52
169.63
169.74
169.87
170.36
170.97
171.64
172.33
173.01
173.62
174.12
174.51
174.73
174.69
174.37
174.09
144.03
144.13
143.89
143.06
142.21
141.49
140.73
139.95
139.2
138.57
138.05
137.76
137.8
138.04
138.44
138.88
139.43
139.99
140.71
141.51
142.39
143.38
144.29
145.12
145.75
146.04
145.96
145.49
144.74
143.83
142.83
141.86
140.97
140.15
139.45
138.81
138.29
137.81
137.47
137.18
136.96
136.8
136.73
136.67
136.69
136.76
136.9
137.06
137.23
137.45
137.71
138.01
138.31
138.63
138.96
139.33
139.69
140.06
140.43
140.81
141.18
141.56
141.93
142.31
142.66
143.03
143.38
143.73
144.06
144.36
144.69
145.01
145.31
145.6
145.88
146.16
146.43
146.67
146.94
147.19
147.43
147.66
147.89
148.11
148.33
148.54
148.75
148.95
149.16
149.36
149.55
149.74
149.93
150.12
150.29
150.47
150.66
150.84
151.01
151.19
151.36
151.52
151.69
151.85
152.01
152.17
152.33
152.48
152.64
152.79
152.94
153.08
153.23
153.37
153.51
153.64
153.78
153.91
154.04
154.17
154.29
154.42
154.53
154.65
154.77
154.88
154.98
155.1
155.21
155.31
155.43
155.54
155.63
155.75
155.85
155.98
156.09
156.21
156.33
156.46
156.59
156.71
156.85
156.99
157.12
157.27
157.41
157.55
157.69
157.84
157.98
158.12
158.27
158.41
158.56
158.71
158.85
159
159.15
159.3
159.45
159.6
159.75
159.9
160.05
160.21
160.36
160.51
160.66
160.81
160.95
161.11
161.26
161.42
161.57
161.7
161.86
162
162.15
162.31
162.44
162.6
162.74
162.89
163.02
163.17
163.31
163.46
163.6
163.73
163.86
164.01
164.15
164.28
164.42
164.55
164.69
164.81
164.95
165.09
165.21
165.35
165.47
165.6
165.74
165.85
165.99
166.12
166.23
166.37
166.48
166.61
166.74
166.85
166.98
167.11
167.23
167.35
167.46
167.59
167.7
167.84
167.96
168.07
168.2
168.32
168.45
168.57
168.69
168.81
168.94
169.06
169.19
169.3
169.43
169.55
169.66
169.76
169.9
170.39
170.99
171.68
172.36
173.04
173.64
174.16
174.56
174.8
174.82
174.55
174.27
144.81
144.84
144.21
143.28
142.59
141.94
141.18
140.4
139.66
139
138.52
138.19
138.26
138.54
138.87
139.33
139.88
140.53
141.26
142.06
143
144.05
145.17
146.19
147.04
147.43
147.33
146.69
145.75
144.61
143.48
142.45
141.53
140.68
139.94
139.3
138.73
138.3
137.94
137.61
137.41
137.27
137.17
137.13
137.16
137.23
137.35
137.49
137.69
137.9
138.15
138.43
138.72
139.03
139.35
139.69
140.04
140.4
140.76
141.11
141.47
141.83
142.2
142.56
142.91
143.25
143.58
143.92
144.25
144.56
144.88
145.18
145.48
145.76
146.04
146.31
146.58
146.83
147.07
147.33
147.55
147.79
148.02
148.24
148.46
148.67
148.88
149.09
149.29
149.49
149.67
149.87
150.05
150.24
150.43
150.61
150.79
150.97
151.14
151.31
151.48
151.65
151.82
151.98
152.14
152.3
152.45
152.61
152.76
152.91
153.06
153.2
153.34
153.49
153.63
153.76
153.89
154.02
154.15
154.28
154.4
154.52
154.64
154.75
154.86
154.97
155.08
155.19
155.29
155.4
155.51
155.61
155.71
155.82
155.93
156.03
156.15
156.25
156.38
156.5
156.62
156.76
156.89
157.03
157.17
157.31
157.44
157.59
157.73
157.88
158.02
158.16
158.3
158.45
158.6
158.74
158.89
159.04
159.18
159.34
159.48
159.63
159.79
159.94
160.09
160.24
160.38
160.55
160.7
160.84
161
161.15
161.31
161.45
161.6
161.75
161.9
162.05
162.2
162.35
162.49
162.64
162.78
162.93
163.07
163.21
163.36
163.5
163.64
163.78
163.91
164.05
164.19
164.32
164.46
164.59
164.73
164.86
164.99
165.13
165.26
165.39
165.52
165.65
165.78
165.9
166.03
166.16
166.28
166.41
166.52
166.66
166.78
166.9
167.02
167.14
167.27
167.39
167.5
167.63
167.75
167.87
167.99
168.11
168.24
168.35
168.48
168.61
168.73
168.84
168.98
169.1
169.22
169.35
169.47
169.59
169.7
169.81
169.94
170.42
171.03
171.71
172.4
173.08
173.69
174.2
174.6
174.87
174.93
174.7
174.45
145.57
145.34
144.27
143.59
142.99
142.33
141.58
140.83
140.12
139.46
138.94
138.63
138.65
138.94
139.29
139.75
140.31
140.94
141.67
142.53
143.51
144.56
145.79
147.07
148.21
148.84
148.66
147.73
146.5
145.19
144.01
142.95
141.96
141.11
140.36
139.72
139.16
138.71
138.33
138.04
137.82
137.68
137.6
137.58
137.58
137.63
137.77
137.92
138.1
138.32
138.56
138.8
139.1
139.39
139.71
140.04
140.37
140.71
141.06
141.41
141.75
142.1
142.45
142.78
143.13
143.47
143.79
144.12
144.44
144.75
145.05
145.34
145.63
145.91
146.19
146.45
146.71
146.97
147.22
147.46
147.7
147.93
148.15
148.38
148.59
148.81
149.01
149.22
149.42
149.62
149.81
150
150.19
150.38
150.56
150.74
150.92
151.09
151.26
151.43
151.61
151.78
151.94
152.1
152.27
152.42
152.57
152.72
152.89
153.02
153.17
153.32
153.46
153.6
153.73
153.88
154.01
154.13
154.26
154.39
154.51
154.63
154.74
154.85
154.96
155.07
155.17
155.28
155.38
155.48
155.58
155.68
155.78
155.89
155.99
156.09
156.2
156.32
156.43
156.55
156.68
156.8
156.93
157.07
157.21
157.35
157.49
157.63
157.77
157.92
158.06
158.21
158.34
158.5
158.64
158.78
158.93
159.07
159.22
159.38
159.53
159.68
159.83
159.98
160.13
160.28
160.44
160.59
160.74
160.89
161.04
161.19
161.35
161.5
161.64
161.8
161.94
162.09
162.24
162.39
162.53
162.68
162.82
162.97
163.11
163.25
163.4
163.54
163.68
163.82
163.95
164.09
164.23
164.37
164.5
164.64
164.77
164.9
165.04
165.17
165.3
165.43
165.56
165.69
165.82
165.94
166.07
166.2
166.32
166.45
166.57
166.7
166.82
166.94
167.07
167.19
167.31
167.43
167.55
167.67
167.79
167.91
168.04
168.16
168.28
168.4
168.52
168.65
168.77
168.89
169.02
169.14
169.26
169.38
169.5
169.62
169.73
169.84
169.97
170.46
171.06
171.75
172.43
173.11
173.71
174.24
174.65
174.92
175.03
174.86
174.62
146.28
145.39
144.42
143.89
143.35
142.72
141.99
141.24
140.49
139.83
139.31
139
139.02
139.29
139.65
140.09
140.62
141.25
142.01
142.84
143.81
144.88
146.1
147.5
149.03
150.22
149.83
148.35
146.87
145.52
144.33
143.26
142.29
141.43
140.69
140.06
139.52
139.07
138.7
138.42
138.2
138.07
137.98
137.97
137.99
138.05
138.17
138.31
138.49
138.7
138.94
139.18
139.45
139.74
140.04
140.36
140.68
141.01
141.34
141.68
142.01
142.35
142.68
143.02
143.34
143.67
143.99
144.29
144.6
144.92
145.21
145.5
145.79
146.06
146.33
146.6
146.85
147.11
147.34
147.59
147.83
148.06
148.29
148.49
148.71
148.92
149.14
149.35
149.55
149.75
149.94
150.13
150.32
150.51
150.69
150.87
151.05
151.22
151.4
151.57
151.74
151.91
152.07
152.23
152.39
152.55
152.71
152.86
153.01
153.16
153.3
153.45
153.59
153.73
153.86
153.99
154.12
154.25
154.37
154.49
154.61
154.73
154.84
154.95
155.05
155.16
155.25
155.36
155.46
155.56
155.66
155.76
155.85
155.95
156.05
156.16
156.26
156.37
156.48
156.6
156.72
156.85
156.98
157.11
157.25
157.39
157.53
157.67
157.81
157.96
158.09
158.24
158.39
158.53
158.67
158.83
158.98
159.11
159.26
159.42
159.57
159.72
159.87
160.02
160.17
160.32
160.47
160.63
160.78
160.93
161.08
161.23
161.39
161.53
161.68
161.83
161.98
162.13
162.28
162.43
162.57
162.72
162.85
163
163.15
163.29
163.44
163.58
163.72
163.86
164
164.14
164.27
164.4
164.54
164.68
164.81
164.94
165.08
165.2
165.33
165.47
165.6
165.73
165.86
165.99
166.11
166.24
166.36
166.49
166.61
166.74
166.86
166.98
167.11
167.23
167.35
167.47
167.59
167.72
167.83
167.96
168.08
168.2
168.32
168.44
168.56
168.69
168.81
168.93
169.05
169.18
169.3
169.42
169.54
169.66
169.77
169.88
170.01
170.49
171.1
171.78
172.47
173.15
173.76
174.28
174.69
174.98
175.12
175
174.79
146.34
145.02
144.56
144.16
143.65
143.03
142.35
141.6
140.86
140.2
139.68
139.36
139.38
139.64
139.98
140.4
140.93
141.54
142.24
143.07
143.99
145
146.13
147.37
148.83
150.89
149.84
148.2
146.84
145.6
144.47
143.46
142.53
141.71
140.99
140.37
139.83
139.41
139.06
138.78
138.58
138.44
138.36
138.34
138.36
138.42
138.53
138.68
138.85
139.05
139.28
139.53
139.79
140.07
140.36
140.66
140.97
141.29
141.61
141.93
142.26
142.58
142.91
143.23
143.55
143.87
144.18
144.48
144.79
145.08
145.37
145.66
145.94
146.21
146.47
146.73
146.99
147.24
147.48
147.72
147.95
148.18
148.41
148.63
148.85
149.06
149.26
149.47
149.67
149.87
150.06
150.25
150.44
150.63
150.81
150.99
151.17
151.35
151.52
151.69
151.86
152.02
152.2
152.36
152.52
152.67
152.83
152.98
153.13
153.28
153.42
153.56
153.7
153.84
153.98
154.1
154.23
154.36
154.48
154.6
154.72
154.83
154.94
155.05
155.14
155.24
155.35
155.45
155.55
155.64
155.74
155.83
155.92
156.02
156.12
156.21
156.32
156.42
156.53
156.65
156.77
156.89
157.02
157.16
157.29
157.43
157.57
157.71
157.86
158
158.13
158.29
158.43
158.58
158.72
158.86
159.02
159.16
159.31
159.46
159.61
159.76
159.91
160.06
160.21
160.36
160.51
160.67
160.82
160.97
161.12
161.27
161.43
161.58
161.72
161.87
162.02
162.17
162.32
162.47
162.61
162.76
162.9
163.05
163.19
163.33
163.48
163.62
163.76
163.9
164.04
164.18
164.31
164.45
164.58
164.72
164.85
164.99
165.12
165.25
165.38
165.51
165.64
165.76
165.9
166.02
166.15
166.27
166.4
166.53
166.65
166.78
166.9
167.02
167.15
167.27
167.39
167.51
167.63
167.76
167.87
168
168.12
168.24
168.36
168.48
168.6
168.73
168.84
168.97
169.08
169.21
169.33
169.46
169.58
169.7
169.81
169.92
170.05
170.53
171.13
171.82
172.5
173.18
173.79
174.32
174.74
175.03
175.18
175.13
174.94
143.48
144.56
144.56
144.28
143.84
143.27
142.58
141.84
141.11
140.47
139.94
139.62
139.63
139.88
140.22
140.64
141.12
141.7
142.37
143.14
144
144.96
145.93
146.88
147.64
147.73
147.92
147.45
146.52
145.46
144.45
143.51
142.63
141.85
141.18
140.59
140.09
139.66
139.31
139.05
138.85
138.72
138.65
138.63
138.67
138.74
138.84
138.98
139.15
139.35
139.57
139.8
140.06
140.33
140.61
140.91
141.21
141.52
141.83
142.15
142.47
142.78
143.1
143.42
143.73
144.04
144.34
144.63
144.93
145.22
145.49
145.76
146.04
146.33
146.6
146.85
147.11
147.36
147.61
147.85
148.08
148.31
148.52
148.74
148.97
149.18
149.39
149.59
149.78
149.99
150.18
150.36
150.55
150.75
150.93
151.1
151.27
151.47
151.62
151.82
151.99
152.14
152.33
152.48
152.64
152.79
152.96
153.11
153.26
153.4
153.55
153.68
153.83
153.96
154.09
154.22
154.35
154.47
154.59
154.71
154.82
154.93
155.04
155.15
155.25
155.34
155.44
155.54
155.63
155.72
155.81
155.9
155.99
156.08
156.18
156.27
156.37
156.48
156.58
156.7
156.81
156.94
157.07
157.2
157.33
157.47
157.61
157.75
157.89
158.04
158.18
158.32
158.47
158.61
158.76
158.91
159.06
159.2
159.35
159.5
159.65
159.8
159.95
160.1
160.25
160.4
160.55
160.7
160.85
161.01
161.16
161.31
161.46
161.61
161.76
161.9
162.05
162.21
162.36
162.5
162.65
162.8
162.94
163.09
163.23
163.37
163.52
163.66
163.8
163.94
164.07
164.21
164.35
164.49
164.62
164.76
164.89
165.02
165.16
165.28
165.42
165.55
165.67
165.81
165.94
166.06
166.19
166.32
166.43
166.57
166.69
166.82
166.94
167.06
167.19
167.31
167.43
167.55
167.67
167.79
167.91
168.04
168.16
168.28
168.4
168.52
168.64
168.76
168.89
169.01
169.13
169.24
169.38
169.5
169.62
169.73
169.85
169.95
170.08
170.57
171.17
171.85
172.54
173.21
173.83
174.35
174.77
175.07
175.24
175.24
175.09
142.8
143.94
144.55
144.4
144.01
143.47
142.82
142.1
141.4
140.75
140.22
139.88
139.87
140.1
140.42
140.81
141.28
141.83
142.47
143.15
143.94
144.74
145.57
146.3
146.84
147.07
147.05
146.69
146.01
145.18
144.3
143.46
142.67
141.96
141.32
140.75
140.28
139.88
139.55
139.31
139.13
139.01
138.95
138.93
138.97
139.03
139.14
139.29
139.45
139.65
139.86
140.1
140.35
140.61
140.89
141.18
141.47
141.77
142.07
142.38
142.69
142.99
143.29
143.61
143.91
144.2
144.51
144.8
145.09
145.38
145.66
145.93
146.2
146.47
146.73
146.98
147.23
147.47
147.72
147.95
148.18
148.41
148.63
148.85
149.07
149.27
149.48
149.69
149.89
150.08
150.28
150.47
150.66
150.85
151.03
151.21
151.39
151.57
151.74
151.92
152.09
152.25
152.41
152.58
152.73
152.9
153.05
153.2
153.35
153.5
153.64
153.79
153.9
154.06
154.18
154.3
154.41
154.55
154.67
154.77
154.87
155.02
155.11
155.23
155.34
155.42
155.51
155.62
155.71
155.77
155.88
155.97
156.04
156.14
156.23
156.32
156.4
156.52
156.62
156.71
156.83
156.98
157.08
157.22
157.37
157.5
157.65
157.78
157.93
158.08
158.23
158.36
158.51
158.65
158.8
158.95
159.1
159.24
159.39
159.54
159.68
159.84
159.99
160.13
160.29
160.44
160.59
160.74
160.89
161.05
161.2
161.35
161.5
161.65
161.8
161.95
162.1
162.25
162.4
162.54
162.69
162.84
162.98
163.13
163.27
163.41
163.55
163.69
163.84
163.97
164.11
164.25
164.39
164.52
164.66
164.79
164.93
165.06
165.19
165.33
165.46
165.59
165.72
165.85
165.98
166.1
166.23
166.35
166.48
166.61
166.73
166.85
166.98
167.1
167.22
167.34
167.47
167.59
167.71
167.83
167.95
168.07
168.18
168.31
168.42
168.55
168.67
168.8
168.92
169.04
169.17
169.29
169.41
169.53
169.65
169.77
169.88
169.99
170.11
170.6
171.2
171.88
172.57
173.24
173.86
174.38
174.81
175.11
175.28
175.33
175.22
142.85
143.55
144.43
144.48
144.13
143.64
143
142.29
141.6
140.95
140.43
140.1
140.07
140.29
140.58
140.94
141.37
141.88
142.44
143.1
143.8
144.5
145.18
145.79
146.22
146.43
146.39
146.06
145.52
144.84
144.1
143.35
142.64
141.97
141.39
140.86
140.42
140.07
139.76
139.54
139.37
139.26
139.2
139.2
139.24
139.31
139.42
139.55
139.73
139.92
140.13
140.36
140.6
140.85
141.13
141.41
141.7
141.99
142.28
142.58
142.87
143.18
143.48
143.78
144.07
144.37
144.66
144.95
145.23
145.51
145.79
146.04
146.33
146.59
146.83
147.1
147.32
147.59
147.83
148.07
148.3
148.52
148.74
148.96
149.18
149.39
149.6
149.8
150.01
150.21
150.4
150.59
150.78
150.97
151.15
151.33
151.51
151.69
151.86
152.04
152.2
152.37
152.54
152.7
152.85
153.01
153.17
153.32
153.46
153.61
153.75
153.89
154.03
154.16
154.29
154.41
154.54
154.66
154.78
154.89
155
155.11
155.21
155.31
155.41
155.5
155.59
155.68
155.77
155.85
155.94
156.02
156.11
156.2
156.28
156.37
156.46
156.56
156.67
156.78
156.9
157.01
157.14
157.27
157.4
157.54
157.68
157.82
157.96
158.11
158.26
158.39
158.55
158.68
158.83
158.98
159.12
159.27
159.4
159.55
159.68
159.86
159.99
160.12
160.3
160.47
160.61
160.77
160.92
161.07
161.23
161.36
161.54
161.68
161.82
161.99
162.13
162.26
162.43
162.58
162.68
162.85
162.99
163.13
163.29
163.42
163.57
163.71
163.85
164.01
164.14
164.29
164.42
164.54
164.7
164.83
164.96
165.1
165.23
165.36
165.49
165.62
165.75
165.87
166.01
166.14
166.27
166.39
166.52
166.64
166.77
166.89
167.01
167.14
167.26
167.38
167.49
167.62
167.74
167.87
167.99
168.11
168.23
168.35
168.47
168.59
168.71
168.83
168.95
169.08
169.2
169.32
169.44
169.56
169.68
169.8
169.91
170.02
170.15
170.63
171.23
171.91
172.6
173.27
173.89
174.41
174.84
175.14
175.32
175.4
175.35
142.86
143.37
144.11
144.41
144.2
143.74
143.12
142.45
141.76
141.13
140.6
140.27
140.23
140.42
140.69
141.03
141.42
141.88
142.41
142.97
143.59
144.18
144.75
145.26
145.62
145.78
145.75
145.48
145.02
144.47
143.82
143.17
142.53
141.95
141.41
140.94
140.53
140.2
139.92
139.72
139.57
139.47
139.43
139.42
139.47
139.55
139.66
139.81
139.97
140.16
140.37
140.59
140.83
141.08
141.35
141.62
141.9
142.19
142.47
142.76
143.05
143.34
143.64
143.93
144.23
144.52
144.8
145.08
145.36
145.63
145.91
146.18
146.44
146.7
146.96
147.2
147.45
147.7
147.93
148.17
148.4
148.61
148.84
149.05
149.28
149.49
149.69
149.9
150.1
150.3
150.49
150.69
150.88
151.07
151.25
151.43
151.6
151.79
151.97
152.13
152.31
152.47
152.63
152.81
152.96
153.12
153.27
153.43
153.57
153.72
153.86
154
154.13
154.27
154.4
154.52
154.64
154.76
154.88
154.99
155.1
155.2
155.3
155.4
155.49
155.58
155.67
155.75
155.84
155.92
156
156.08
156.16
156.25
156.33
156.42
156.52
156.61
156.71
156.82
156.94
157.05
157.18
157.31
157.44
157.58
157.71
157.86
158
158.14
158.29
158.43
158.58
158.72
158.87
159.01
159.16
159.3
159.45
159.6
159.75
159.9
160.05
160.2
160.35
160.5
160.65
160.8
160.95
161.11
161.26
161.41
161.56
161.71
161.86
162.01
162.16
162.3
162.46
162.6
162.75
162.9
163.03
163.19
163.33
163.47
163.61
163.76
163.9
164.04
164.17
164.32
164.44
164.59
164.73
164.84
164.99
165.11
165.25
165.38
165.52
165.64
165.77
165.91
166
166.14
166.25
166.41
166.52
166.65
166.78
166.9
167.04
167.16
167.27
167.41
167.52
167.65
167.76
167.89
168
168.12
168.24
168.36
168.49
168.61
168.71
168.83
168.95
169.07
169.2
169.33
169.46
169.58
169.71
169.82
169.92
170.05
170.16
170.66
171.25
171.94
172.62
173.3
173.91
174.44
174.86
175.16
175.35
175.45
175.49
142.83
143.27
143.83
144.28
144.18
143.76
143.2
142.56
141.89
141.26
140.73
140.4
140.36
140.53
140.76
141.07
141.41
141.83
142.3
142.8
143.31
143.82
144.32
144.72
145.02
145.11
145.11
144.89
144.52
144.04
143.52
142.95
142.39
141.86
141.39
140.97
140.6
140.29
140.06
139.87
139.74
139.66
139.62
139.63
139.68
139.76
139.88
140.03
140.19
140.38
140.59
140.79
141.04
141.29
141.55
141.81
142.09
142.37
142.65
142.94
143.22
143.51
143.8
144.08
144.37
144.66
144.94
145.21
145.49
145.76
146.03
146.29
146.54
146.81
147.06
147.31
147.55
147.79
148.03
148.27
148.49
148.71
148.94
149.16
149.37
149.57
149.79
150
150.2
150.4
150.59
150.77
150.98
151.16
151.35
151.53
151.71
151.89
152.06
152.24
152.4
152.57
152.74
152.9
153.06
153.21
153.37
153.52
153.65
153.81
153.95
154.09
154.22
154.35
154.48
154.6
154.73
154.85
154.96
155.07
155.17
155.28
155.37
155.47
155.56
155.65
155.73
155.82
155.9
155.98
156.05
156.14
156.22
156.3
156.38
156.47
156.56
156.65
156.74
156.86
156.97
157.09
157.21
157.34
157.47
157.61
157.75
157.89
158.03
158.17
158.32
158.46
158.61
158.75
158.9
159.04
159.19
159.33
159.48
159.63
159.78
159.93
160.08
160.23
160.38
160.53
160.68
160.83
160.98
161.14
161.29
161.44
161.59
161.74
161.89
162.04
162.19
162.34
162.49
162.63
162.78
162.93
163.07
163.22
163.36
163.5
163.64
163.78
163.93
164.07
164.2
164.34
164.48
164.62
164.75
164.89
165.02
165.15
165.29
165.42
165.55
165.68
165.81
165.94
166.07
166.19
166.32
166.45
166.57
166.7
166.82
166.94
167.07
167.19
167.31
167.43
167.56
167.68
167.8
167.92
168.04
168.15
168.27
168.4
168.52
168.64
168.76
168.89
169.01
169.13
169.25
169.37
169.49
169.61
169.74
169.84
169.95
170.06
170.2
170.67
171.25
171.95
172.65
173.31
173.93
174.45
174.87
175.16
175.35
175.44
175.47
142.77
143.19
143.66
143.99
144.07
143.76
143.23
142.61
141.96
141.35
140.84
140.5
140.43
140.6
140.81
141.08
141.39
141.75
142.15
142.54
143
143.45
143.86
144.2
144.43
144.5
144.5
144.32
144.01
143.62
143.17
142.7
142.22
141.76
141.34
140.96
140.64
140.37
140.15
139.99
139.88
139.81
139.79
139.82
139.88
139.96
140.08
140.23
140.39
140.58
140.79
141.01
141.24
141.49
141.74
142
142.27
142.54
142.82
143.08
143.38
143.66
143.94
144.22
144.5
144.79
145.06
145.32
145.61
145.86
146.14
146.4
146.66
146.91
147.16
147.41
147.65
147.89
148.12
148.36
148.58
148.81
149.02
149.25
149.46
149.67
149.88
150.07
150.28
150.48
150.68
150.87
151.06
151.25
151.44
151.62
151.8
151.98
152.15
152.33
152.5
152.66
152.83
152.99
153.15
153.31
153.46
153.61
153.76
153.9
154.04
154.18
154.31
154.44
154.56
154.69
154.81
154.93
155.04
155.15
155.25
155.35
155.44
155.54
155.63
155.71
155.8
155.88
155.96
156.03
156.11
156.18
156.25
156.34
156.42
156.5
156.59
156.69
156.78
156.88
157
157.12
157.24
157.37
157.5
157.64
157.78
157.92
158.06
158.2
158.35
158.49
158.64
158.78
158.92
159.07
159.22
159.36
159.51
159.66
159.8
159.95
160.1
160.25
160.4
160.55
160.71
160.86
161.01
161.16
161.31
161.46
161.62
161.77
161.92
162.07
162.21
162.36
162.51
162.66
162.81
162.95
163.1
163.24
163.38
163.53
163.67
163.81
163.95
164.09
164.23
164.37
164.5
164.64
164.78
164.91
165.05
165.18
165.31
165.44
165.57
165.7
165.83
165.96
166.09
166.22
166.35
166.47
166.6
166.72
166.84
166.97
167.09
167.21
167.34
167.46
167.58
167.7
167.82
167.94
168.06
168.18
168.3
168.43
168.55
168.67
168.79
168.91
169.03
169.15
169.28
169.4
169.52
169.64
169.76
169.87
169.98
170.09
170.22
170.7
171.3
171.98
172.66
173.34
173.95
174.47
174.89
175.19
175.36
175.44
175.29
142.67
143.08
143.5
143.77
143.87
143.68
143.21
142.62
142.01
141.42
140.93
140.59
140.51
140.65
140.83
141.06
141.32
141.64
141.95
142.3
142.73
143.09
143.42
143.69
143.87
143.93
143.91
143.77
143.52
143.2
142.82
142.42
142.02
141.62
141.26
140.94
140.65
140.41
140.23
140.1
140.01
139.96
139.95
139.98
140.04
140.13
140.26
140.41
140.56
140.77
140.97
141.19
141.42
141.66
141.91
142.17
142.43
142.7
142.97
143.24
143.52
143.8
144.08
144.36
144.63
144.91
145.18
145.45
145.71
145.98
146.24
146.5
146.74
147.01
147.25
147.5
147.73
147.98
148.21
148.44
148.67
148.89
149.11
149.33
149.54
149.75
149.95
150.17
150.37
150.57
150.76
150.96
151.15
151.33
151.52
151.7
151.88
152.06
152.24
152.41
152.58
152.74
152.91
153.07
153.23
153.39
153.54
153.69
153.83
153.98
154.12
154.26
154.39
154.52
154.64
154.76
154.89
155
155.11
155.22
155.32
155.42
155.51
155.6
155.69
155.77
155.85
155.93
156.01
156.08
156.16
156.23
156.3
156.38
156.46
156.54
156.63
156.72
156.82
156.92
157.03
157.15
157.27
157.4
157.53
157.66
157.8
157.93
158.08
158.23
158.37
158.51
158.66
158.8
158.95
159.09
159.24
159.38
159.53
159.68
159.82
159.98
160.13
160.27
160.43
160.58
160.73
160.88
161.03
161.18
161.33
161.48
161.64
161.79
161.94
162.09
162.24
162.39
162.54
162.68
162.82
162.98
163.12
163.27
163.41
163.55
163.7
163.83
163.98
164.12
164.25
164.39
164.53
164.67
164.8
164.93
165.07
165.2
165.33
165.47
165.6
165.73
165.86
165.98
166.11
166.24
166.37
166.49
166.62
166.74
166.87
166.99
167.11
167.24
167.36
167.48
167.6
167.72
167.84
167.97
168.08
168.21
168.33
168.45
168.57
168.69
168.81
168.93
169.05
169.17
169.3
169.42
169.54
169.66
169.78
169.89
170
170.11
170.23
170.71
171.31
171.99
172.68
173.35
173.96
174.48
174.9
175.2
175.37
175.4
175.21
142.56
142.94
143.34
143.6
143.7
143.57
143.16
142.62
142.04
141.45
140.97
140.64
140.57
140.67
140.83
141.01
141.25
141.5
141.8
142.11
142.42
142.72
142.99
143.2
143.35
143.37
143.38
143.25
143.06
142.79
142.48
142.15
141.81
141.49
141.16
140.89
140.64
140.45
140.28
140.19
140.11
140.09
140.09
140.13
140.2
140.3
140.42
140.58
140.75
140.94
141.13
141.36
141.59
141.83
142.07
142.32
142.59
142.85
143.11
143.39
143.66
143.93
144.21
144.47
144.75
145.02
145.29
145.56
145.82
146.08
146.34
146.6
146.85
147.1
147.34
147.59
147.83
148.06
148.29
148.51
148.75
148.97
149.19
149.41
149.62
149.83
150.04
150.24
150.43
150.64
150.84
151.03
151.22
151.41
151.59
151.78
151.96
152.14
152.32
152.49
152.66
152.83
152.99
153.15
153.31
153.47
153.62
153.77
153.92
154.06
154.2
154.32
154.46
154.59
154.72
154.84
154.96
155.07
155.18
155.28
155.38
155.48
155.57
155.66
155.74
155.82
155.9
155.98
156.05
156.12
156.2
156.26
156.34
156.42
156.49
156.57
156.66
156.75
156.85
156.95
157.06
157.18
157.3
157.43
157.56
157.69
157.83
157.97
158.11
158.24
158.38
158.54
158.68
158.83
158.97
159.12
159.26
159.41
159.55
159.7
159.85
160
160.15
160.3
160.44
160.59
160.75
160.9
161.04
161.2
161.36
161.51
161.66
161.81
161.96
162.11
162.26
162.4
162.56
162.7
162.85
163
163.13
163.29
163.42
163.57
163.71
163.85
163.99
164.14
164.27
164.41
164.55
164.68
164.82
164.94
165.08
165.21
165.34
165.49
165.61
165.75
165.88
166
166.12
166.26
166.38
166.51
166.64
166.76
166.89
167.01
167.13
167.26
167.38
167.49
167.61
167.74
167.86
167.98
168.1
168.22
168.34
168.47
168.59
168.71
168.83
168.95
169.07
169.19
169.31
169.43
169.56
169.68
169.79
169.91
170.02
170.13
170.25
170.73
171.33
172.01
172.69
173.36
173.97
174.49
174.91
175.21
175.38
175.34
175.13
142.44
142.8
143.19
143.43
143.5
143.39
143.1
142.59
142.03
141.49
141.03
140.7
140.62
140.69
140.82
140.98
141.16
141.39
141.63
141.88
142.13
142.38
142.59
142.76
142.87
142.91
142.89
142.8
142.63
142.42
142.16
141.88
141.6
141.33
141.06
140.83
140.63
140.48
140.35
140.26
140.21
140.2
140.22
140.25
140.35
140.46
140.59
140.74
140.9
141.09
141.3
141.52
141.75
141.98
142.23
142.48
142.73
142.98
143.26
143.52
143.79
144.05
144.33
144.6
144.86
145.13
145.4
145.66
145.92
146.17
146.43
146.69
146.94
147.18
147.43
147.67
147.91
148.14
148.37
148.6
148.83
149.05
149.27
149.48
149.69
149.9
150.11
150.31
150.52
150.72
150.91
151.1
151.3
151.49
151.67
151.85
152.04
152.2
152.39
152.56
152.73
152.9
153.06
153.22
153.38
153.54
153.68
153.83
153.99
154.13
154.27
154.4
154.53
154.66
154.78
154.9
155.02
155.13
155.24
155.34
155.44
155.53
155.62
155.71
155.79
155.87
155.95
156.02
156.09
156.16
156.23
156.3
156.37
156.45
156.52
156.6
156.69
156.78
156.87
156.98
157.09
157.2
157.32
157.45
157.56
157.71
157.85
157.99
158.13
158.26
158.42
158.56
158.7
158.85
158.99
159.14
159.28
159.42
159.57
159.72
159.87
160.02
160.17
160.31
160.47
160.62
160.77
160.92
161.06
161.22
161.37
161.52
161.68
161.83
161.98
162.13
162.28
162.42
162.57
162.72
162.87
163.01
163.16
163.3
163.45
163.59
163.73
163.86
164
164.14
164.29
164.43
164.56
164.7
164.84
164.97
165.1
165.24
165.37
165.5
165.63
165.76
165.88
166.02
166.15
166.28
166.4
166.52
166.65
166.78
166.9
167.03
167.15
167.27
167.39
167.51
167.64
167.76
167.88
168
168.12
168.23
168.36
168.48
168.6
168.71
168.84
168.96
169.08
169.21
169.33
169.45
169.57
169.68
169.8
169.92
170.03
170.14
170.26
170.74
171.34
172.01
172.7
173.37
173.98
174.5
174.92
175.21
175.36
175.3
175.05
142.31
142.66
143.03
143.26
143.34
143.2
142.98
142.54
142.02
141.51
141.06
140.75
140.64
140.7
140.8
140.92
141.09
141.27
141.45
141.67
141.85
142.07
142.24
142.37
142.45
142.47
142.46
142.39
142.26
142.08
141.87
141.65
141.41
141.19
140.98
140.79
140.62
140.49
140.4
140.33
140.28
140.3
140.34
140.39
140.49
140.6
140.74
140.89
141.07
141.26
141.46
141.67
141.9
142.13
142.36
142.62
142.87
143.13
143.39
143.64
143.9
144.18
144.45
144.71
144.96
145.22
145.5
145.76
146.01
146.27
146.52
146.78
147.02
147.27
147.49
147.75
147.99
148.22
148.45
148.66
148.89
149.12
149.34
149.55
149.76
149.97
150.18
150.38
150.58
150.78
150.98
151.17
151.35
151.54
151.74
151.92
152.1
152.28
152.44
152.63
152.8
152.97
153.13
153.29
153.45
153.6
153.74
153.9
154.05
154.19
154.33
154.45
154.59
154.72
154.84
154.96
155.07
155.18
155.29
155.39
155.49
155.57
155.67
155.75
155.83
155.91
155.99
156.06
156.13
156.18
156.26
156.33
156.4
156.46
156.55
156.63
156.71
156.79
156.89
157
157.11
157.23
157.35
157.47
157.6
157.74
157.87
158.01
158.15
158.3
158.44
158.58
158.72
158.87
159.01
159.15
159.3
159.44
159.59
159.73
159.88
160.03
160.18
160.33
160.48
160.63
160.79
160.94
161.08
161.24
161.39
161.54
161.69
161.84
161.99
162.14
162.29
162.44
162.59
162.74
162.88
163.03
163.17
163.32
163.46
163.6
163.75
163.88
164.03
164.16
164.3
164.44
164.58
164.72
164.85
164.98
165.12
165.25
165.38
165.52
165.65
165.78
165.91
166.03
166.16
166.29
166.42
166.54
166.67
166.79
166.91
167.04
167.16
167.28
167.41
167.53
167.65
167.77
167.89
168.01
168.13
168.25
168.37
168.49
168.61
168.73
168.85
168.97
169.1
169.22
169.34
169.46
169.57
169.7
169.82
169.93
170.04
170.15
170.28
170.75
171.35
172.03
172.7
173.37
173.98
174.5
174.91
175.2
175.33
175.25
174.97
142.18
142.52
142.88
143.07
143.14
143.06
142.85
142.46
142
141.52
141.09
140.78
140.68
140.72
140.78
140.9
141.02
141.16
141.31
141.48
141.63
141.79
141.93
142.03
142.1
142.1
142.1
142.03
141.93
141.79
141.62
141.44
141.25
141.07
140.89
140.73
140.59
140.51
140.44
140.4
140.39
140.41
140.46
140.53
140.63
140.73
140.88
141.04
141.22
141.41
141.61
141.82
142.04
142.28
142.51
142.76
143.01
143.26
143.52
143.77
144.04
144.3
144.56
144.82
145.08
145.33
145.6
145.85
146.11
146.36
146.61
146.86
147.1
147.35
147.59
147.83
148.05
148.29
148.52
148.75
148.97
149.19
149.41
149.62
149.83
150.04
150.25
150.45
150.65
150.85
151.03
151.24
151.43
151.61
151.8
151.98
152.16
152.34
152.52
152.69
152.86
153.02
153.19
153.34
153.51
153.66
153.81
153.96
154.11
154.25
154.38
154.51
154.64
154.77
154.89
155.01
155.12
155.22
155.34
155.44
155.53
155.62
155.71
155.79
155.87
155.94
156.02
156.09
156.15
156.22
156.29
156.35
156.41
156.49
156.57
156.65
156.73
156.82
156.92
157.02
157.12
157.25
157.36
157.49
157.63
157.76
157.9
158.02
158.17
158.32
158.46
158.6
158.74
158.88
159.03
159.17
159.31
159.46
159.61
159.75
159.9
160.05
160.2
160.35
160.5
160.65
160.8
160.95
161.1
161.25
161.41
161.56
161.71
161.86
162.01
162.14
162.29
162.45
162.6
162.75
162.9
163.04
163.18
163.33
163.47
163.62
163.76
163.9
164.04
164.18
164.32
164.46
164.59
164.73
164.86
165
165.13
165.26
165.4
165.53
165.66
165.79
165.92
166.04
166.18
166.3
166.43
166.55
166.68
166.8
166.92
167.05
167.17
167.3
167.42
167.54
167.66
167.78
167.9
168.02
168.14
168.26
168.38
168.5
168.62
168.74
168.86
168.99
169.11
169.23
169.35
169.47
169.59
169.69
169.81
169.94
170.05
170.16
170.28
170.76
171.36
172.03
172.71
173.38
173.98
174.5
174.91
175.18
175.32
175.16
174.89
142.05
142.38
142.71
142.91
143.01
142.93
142.7
142.39
141.97
141.52
141.12
140.81
140.71
140.73
140.79
140.86
140.96
141.07
141.18
141.32
141.45
141.56
141.67
141.74
141.8
141.8
141.79
141.74
141.66
141.55
141.41
141.27
141.11
140.96
140.83
140.71
140.61
140.53
140.49
140.46
140.48
140.51
140.57
140.65
140.76
140.88
141.03
141.18
141.36
141.55
141.74
141.97
142.19
142.42
142.66
142.9
143.14
143.39
143.64
143.9
144.15
144.41
144.67
144.93
145.18
145.44
145.69
145.95
146.19
146.45
146.7
146.94
147.17
147.43
147.66
147.89
148.13
148.36
148.59
148.81
149.03
149.26
149.46
149.69
149.89
150.1
150.3
150.51
150.71
150.91
151.1
151.3
151.49
151.67
151.86
152.04
152.22
152.4
152.57
152.75
152.92
153.08
153.25
153.41
153.56
153.72
153.87
154.01
154.16
154.3
154.43
154.56
154.7
154.82
154.94
155.06
155.17
155.27
155.37
155.48
155.57
155.65
155.74
155.82
155.9
155.97
156.03
156.1
156.18
156.24
156.31
156.37
156.44
156.51
156.57
156.67
156.75
156.84
156.94
157.04
157.15
157.26
157.39
157.52
157.64
157.78
157.91
158.05
158.19
158.33
158.47
158.62
158.76
158.89
159.03
159.18
159.33
159.48
159.62
159.77
159.91
160.06
160.21
160.37
160.51
160.65
160.82
160.96
161.12
161.27
161.42
161.57
161.72
161.87
162.02
162.17
162.32
162.47
162.61
162.76
162.91
163.05
163.2
163.34
163.49
163.63
163.77
163.91
164.05
164.19
164.33
164.47
164.59
164.72
164.87
165
165.14
165.27
165.41
165.54
165.67
165.8
165.93
166.06
166.19
166.31
166.44
166.55
166.69
166.81
166.94
167.06
167.18
167.31
167.43
167.55
167.67
167.79
167.91
168.03
168.15
168.27
168.39
168.51
168.63
168.74
168.86
168.98
169.11
169.24
169.36
169.48
169.59
169.72
169.83
169.95
170.06
170.16
170.29
170.77
171.36
172.04
172.72
173.38
173.99
174.5
174.9
175.17
175.29
175.09
174.81
141.94
142.25
142.57
142.77
142.84
142.79
142.59
142.31
141.94
141.52
141.15
140.88
140.75
140.77
140.8
140.85
140.92
141.01
141.1
141.2
141.3
141.39
141.46
141.52
141.56
141.55
141.55
141.51
141.44
141.35
141.25
141.13
141.01
140.89
140.79
140.7
140.61
140.57
140.52
140.55
140.57
140.62
140.68
140.78
140.89
141.03
141.17
141.32
141.51
141.7
141.9
142.11
142.34
142.56
142.79
143.03
143.28
143.52
143.77
144.02
144.27
144.52
144.78
145.04
145.29
145.54
145.79
146.04
146.29
146.54
146.78
147.03
147.25
147.5
147.74
147.98
148.21
148.43
148.66
148.88
149.1
149.32
149.54
149.75
149.96
150.16
150.36
150.56
150.77
150.97
151.15
151.35
151.53
151.73
151.91
152.1
152.28
152.45
152.63
152.8
152.97
153.12
153.3
153.46
153.61
153.77
153.92
154.05
154.2
154.34
154.48
154.61
154.74
154.86
154.97
155.09
155.2
155.31
155.41
155.5
155.6
155.68
155.77
155.85
155.92
155.99
156.06
156.13
156.19
156.25
156.32
156.38
156.45
156.53
156.61
156.69
156.76
156.86
156.95
157.06
157.17
157.29
157.41
157.54
157.67
157.8
157.93
158.07
158.21
158.35
158.49
158.63
158.77
158.91
159.06
159.2
159.34
159.48
159.62
159.78
159.93
160.08
160.23
160.38
160.53
160.68
160.83
160.98
161.13
161.27
161.43
161.58
161.73
161.88
162.02
162.18
162.33
162.48
162.63
162.78
162.91
163.07
163.21
163.35
163.5
163.64
163.78
163.92
164.06
164.2
164.34
164.48
164.61
164.75
164.87
165.01
165.15
165.28
165.42
165.55
165.68
165.81
165.94
166.07
166.19
166.32
166.45
166.57
166.69
166.82
166.95
167.07
167.18
167.31
167.44
167.56
167.68
167.8
167.91
168.04
168.15
168.28
168.4
168.52
168.64
168.76
168.88
168.99
169.12
169.24
169.35
169.48
169.6
169.72
169.84
169.95
170.06
170.17
170.3
170.77
171.37
172.03
172.71
173.38
173.98
174.49
174.89
175.16
175.26
175.01
174.72
141.83
142.14
142.44
142.6
142.72
142.66
142.5
142.23
141.91
141.54
141.2
140.92
140.82
140.79
140.81
140.85
140.91
140.97
141.04
141.1
141.17
141.25
141.31
141.35
141.37
141.36
141.35
141.33
141.26
141.21
141.12
141.03
140.94
140.85
140.77
140.7
140.66
140.63
140.62
140.64
140.67
140.73
140.81
140.91
141.03
141.17
141.32
141.47
141.65
141.84
142.05
142.25
142.48
142.7
142.92
143.17
143.41
143.65
143.9
144.14
144.39
144.64
144.89
145.14
145.39
145.63
145.89
146.13
146.38
146.63
146.87
147.11
147.35
147.58
147.81
148.04
148.27
148.5
148.73
148.95
149.17
149.38
149.6
149.81
150.02
150.22
150.43
150.63
150.83
151.02
151.22
151.41
151.6
151.77
151.97
152.15
152.32
152.49
152.68
152.85
153.02
153.18
153.34
153.5
153.66
153.81
153.96
154.11
154.24
154.38
154.52
154.65
154.78
154.9
155.01
155.13
155.23
155.33
155.43
155.53
155.62
155.71
155.78
155.86
155.94
156
156.08
156.13
156.2
156.27
156.34
156.4
156.47
156.54
156.62
156.7
156.79
156.88
156.98
157.08
157.18
157.31
157.43
157.56
157.69
157.82
157.96
158.09
158.22
158.37
158.51
158.65
158.79
158.93
159.07
159.21
159.35
159.5
159.64
159.8
159.94
160.09
160.24
160.39
160.53
160.69
160.84
160.99
161.14
161.29
161.43
161.59
161.73
161.89
162.05
162.19
162.34
162.49
162.64
162.79
162.92
163.08
163.22
163.37
163.5
163.65
163.79
163.93
164.06
164.21
164.35
164.49
164.61
164.76
164.89
165.03
165.15
165.29
165.43
165.56
165.69
165.82
165.95
166.07
166.2
166.33
166.45
166.58
166.71
166.83
166.95
167.08
167.2
167.32
167.44
167.56
167.68
167.8
167.93
168.05
168.17
168.29
168.4
168.53
168.65
168.76
168.88
169.01
169.13
169.25
169.37
169.49
169.61
169.73
169.84
169.96
170.07
170.17
170.3
170.77
171.36
172.04
172.72
173.38
173.98
174.49
174.88
175.14
175.22
174.94
174.64
141.74
142.03
142.33
142.5
142.59
142.56
142.41
142.17
141.88
141.55
141.23
141
140.88
140.86
140.86
140.87
140.92
140.96
141.01
141.05
141.11
141.15
141.2
141.23
141.24
141.25
141.23
141.2
141.16
141.11
141.04
140.97
140.9
140.83
140.78
140.72
140.7
140.69
140.7
140.73
140.78
140.85
140.94
141.05
141.17
141.32
141.47
141.64
141.82
142.01
142.2
142.41
142.63
142.85
143.08
143.31
143.52
143.79
144.03
144.27
144.5
144.75
145.01
145.25
145.5
145.75
145.99
146.23
146.47
146.72
146.94
147.19
147.43
147.66
147.89
148.12
148.35
148.57
148.79
149.01
149.22
149.45
149.66
149.87
150.08
150.28
150.48
150.68
150.88
151.08
151.27
151.45
151.65
151.83
152.02
152.2
152.38
152.55
152.72
152.9
153.06
153.23
153.39
153.55
153.68
153.85
154
154.14
154.29
154.42
154.55
154.68
154.81
154.93
155.04
155.15
155.26
155.36
155.46
155.54
155.64
155.72
155.8
155.88
155.95
156.02
156.09
156.15
156.22
156.28
156.35
156.4
156.48
156.55
156.63
156.71
156.79
156.89
156.98
157.1
157.21
157.33
157.45
157.58
157.71
157.84
157.97
158.11
158.25
158.38
158.52
158.66
158.8
158.94
159.09
159.23
159.37
159.52
159.65
159.8
159.95
160.1
160.25
160.4
160.55
160.7
160.85
161
161.15
161.31
161.45
161.61
161.76
161.91
162.06
162.21
162.35
162.49
162.65
162.8
162.94
163.09
163.23
163.38
163.51
163.66
163.8
163.94
164.08
164.22
164.36
164.49
164.62
164.77
164.9
165.04
165.17
165.3
165.43
165.56
165.69
165.82
165.94
166.07
166.21
166.34
166.46
166.58
166.71
166.84
166.96
167.07
167.2
167.33
167.45
167.57
167.69
167.81
167.93
168.05
168.17
168.29
168.41
168.53
168.65
168.77
168.88
169
169.13
169.25
169.36
169.49
169.61
169.73
169.85
169.96
170.07
170.18
170.3
170.78
171.37
172.04
172.72
173.38
173.97
174.48
174.87
175.12
175.17
174.87
174.56
141.67
141.9
142.23
142.4
142.5
142.47
142.34
142.13
141.87
141.58
141.3
141.07
140.96
140.93
140.93
140.93
140.95
140.96
141.01
141.04
141.08
141.11
141.14
141.15
141.16
141.15
141.15
141.11
141.09
141.05
141
140.95
140.89
140.84
140.81
140.77
140.77
140.78
140.8
140.84
140.9
140.99
141.08
141.19
141.32
141.47
141.62
141.79
141.97
142.16
142.36
142.57
142.78
143
143.22
143.44
143.68
143.92
144.16
144.4
144.64
144.88
145.12
145.37
145.61
145.85
146.09
146.33
146.57
146.81
147.04
147.27
147.51
147.74
147.97
148.2
148.42
148.64
148.86
149.08
149.3
149.51
149.72
149.93
150.14
150.34
150.54
150.74
150.94
151.13
151.32
151.51
151.7
151.88
152.07
152.25
152.42
152.6
152.76
152.94
153.11
153.27
153.42
153.59
153.73
153.89
154.04
154.18
154.32
154.44
154.58
154.71
154.84
154.95
155.07
155.18
155.28
155.38
155.48
155.57
155.65
155.74
155.8
155.89
155.96
156.03
156.09
156.15
156.22
156.29
156.35
156.42
156.49
156.56
156.64
156.72
156.81
156.91
157.01
157.11
157.23
157.35
157.46
157.6
157.72
157.86
157.99
158.12
158.27
158.39
158.54
158.68
158.82
158.96
159.1
159.24
159.39
159.53
159.67
159.81
159.97
160.11
160.27
160.41
160.56
160.72
160.87
161.02
161.16
161.3
161.46
161.61
161.77
161.92
162.07
162.22
162.36
162.51
162.66
162.81
162.94
163.1
163.24
163.38
163.53
163.67
163.81
163.95
164.09
164.23
164.37
164.5
164.64
164.78
164.91
165.04
165.17
165.31
165.43
165.56
165.7
165.83
165.96
166.09
166.21
166.33
166.47
166.59
166.72
166.84
166.97
167.09
167.21
167.33
167.45
167.57
167.69
167.81
167.94
168.05
168.18
168.29
168.41
168.53
168.65
168.77
168.88
169.01
169.14
169.26
169.38
169.5
169.61
169.73
169.85
169.96
170.07
170.18
170.3
170.78
171.37
172.04
172.72
173.37
173.97
174.46
174.84
175.1
175.11
174.79
174.48
141.61
141.88
142.14
142.32
142.42
142.41
142.27
142.1
141.86
141.62
141.37
141.18
141.06
141.02
141.01
141
141.01
141.02
141.04
141.06
141.08
141.1
141.12
141.12
141.13
141.12
141.11
141.08
141.07
141.03
141
140.96
140.92
140.89
140.86
140.86
140.86
140.88
140.91
140.94
141.04
141.12
141.22
141.34
141.46
141.62
141.78
141.95
142.13
142.32
142.52
142.72
142.93
143.15
143.37
143.6
143.83
144.06
144.29
144.53
144.77
145
145.24
145.48
145.72
145.96
146.2
146.43
146.66
146.9
147.13
147.37
147.6
147.82
148.04
148.27
148.5
148.72
148.94
149.15
149.36
149.58
149.78
149.99
150.2
150.39
150.6
150.78
150.98
151.18
151.37
151.56
151.75
151.93
152.11
152.28
152.47
152.64
152.81
152.98
153.14
153.31
153.47
153.6
153.77
153.92
154.07
154.21
154.35
154.48
154.6
154.74
154.86
154.98
155.09
155.2
155.28
155.4
155.49
155.58
155.66
155.74
155.82
155.89
155.96
156.03
156.1
156.16
156.22
156.29
156.35
156.42
156.49
156.57
156.65
156.74
156.81
156.92
157.03
157.13
157.25
157.36
157.49
157.62
157.75
157.88
158.01
158.15
158.27
158.42
158.55
158.68
158.83
158.96
159.11
159.25
159.39
159.54
159.69
159.83
159.98
160.13
160.28
160.43
160.58
160.73
160.88
161.03
161.18
161.33
161.48
161.62
161.78
161.93
162.08
162.23
162.37
162.52
162.67
162.81
162.94
163.1
163.24
163.4
163.54
163.68
163.82
163.96
164.1
164.24
164.37
164.51
164.64
164.78
164.92
165.05
165.17
165.32
165.45
165.58
165.71
165.83
165.97
166.09
166.22
166.35
166.47
166.6
166.72
166.85
166.97
167.08
167.22
167.33
167.45
167.58
167.7
167.82
167.94
168.05
168.17
168.3
168.41
168.54
168.66
168.78
168.9
169.02
169.14
169.26
169.38
169.49
169.61
169.74
169.85
169.97
170.07
170.18
170.31
170.77
171.36
172.04
172.71
173.36
173.96
174.45
174.84
175.07
175.06
174.71
174.41
141.57
141.84
142.09
142.25
142.36
142.35
142.27
142.09
141.88
141.66
141.46
141.27
141.16
141.12
141.09
141.09
141.09
141.09
141.1
141.1
141.12
141.12
141.13
141.14
141.14
141.12
141.12
141.1
141.08
141.04
141.03
140.99
140.98
140.96
140.95
140.95
140.96
140.99
141.04
141.1
141.18
141.26
141.38
141.48
141.64
141.79
141.95
142.12
142.3
142.49
142.68
142.88
143.09
143.29
143.52
143.75
143.97
144.2
144.43
144.66
144.89
145.13
145.37
145.6
145.83
146.07
146.3
146.53
146.77
147
147.23
147.46
147.68
147.91
148.13
148.35
148.57
148.78
149.01
149.22
149.43
149.64
149.85
150.05
150.26
150.46
150.65
150.85
151.04
151.24
151.42
151.61
151.8
151.98
152.16
152.33
152.5
152.68
152.85
153.02
153.19
153.35
153.5
153.66
153.81
153.95
154.09
154.24
154.37
154.51
154.64
154.76
154.88
155
155.11
155.21
155.31
155.41
155.5
155.59
155.67
155.74
155.81
155.89
155.96
156.03
156.09
156.16
156.22
156.29
156.35
156.42
156.5
156.57
156.66
156.74
156.84
156.94
157.04
157.15
157.27
157.39
157.51
157.64
157.77
157.9
158.03
158.16
158.3
158.43
158.57
158.71
158.85
158.99
159.13
159.27
159.41
159.55
159.7
159.85
159.99
160.13
160.28
160.44
160.59
160.74
160.89
161.04
161.19
161.34
161.49
161.64
161.79
161.94
162.09
162.24
162.39
162.53
162.68
162.82
162.97
163.12
163.25
163.4
163.55
163.69
163.83
163.97
164.11
164.24
164.38
164.51
164.65
164.79
164.92
165.06
165.19
165.32
165.45
165.58
165.71
165.84
165.97
166.1
166.22
166.35
166.48
166.6
166.73
166.85
166.98
167.1
167.22
167.33
167.46
167.58
167.7
167.82
167.94
168.06
168.18
168.3
168.42
168.53
168.66
168.78
168.9
169.02
169.13
169.26
169.38
169.5
169.61
169.74
169.85
169.97
170.07
170.18
170.31
170.78
171.37
172.04
172.71
173.36
173.95
174.44
174.81
175.04
175.01
174.65
174.34
141.55
141.81
142.05
142.22
142.33
142.35
142.25
142.11
141.92
141.73
141.56
141.4
141.29
141.25
141.21
141.2
141.19
141.18
141.18
141.18
141.18
141.18
141.19
141.18
141.18
141.16
141.16
141.15
141.13
141.11
141.08
141.07
141.06
141.05
141.05
141.06
141.08
141.12
141.18
141.25
141.33
141.43
141.53
141.67
141.8
141.94
142.12
142.29
142.47
142.65
142.85
143.05
143.26
143.47
143.67
143.9
144.12
144.35
144.56
144.8
145.03
145.26
145.49
145.72
145.95
146.18
146.41
146.64
146.87
147.09
147.32
147.55
147.77
147.99
148.22
148.42
148.65
148.87
149.08
149.29
149.5
149.71
149.91
150.12
150.32
150.52
150.71
150.91
151.1
151.29
151.48
151.66
151.85
152.03
152.21
152.38
152.56
152.73
152.89
153.06
153.22
153.38
153.54
153.69
153.83
153.99
154.13
154.27
154.4
154.53
154.66
154.78
154.9
155.01
155.12
155.22
155.32
155.41
155.5
155.59
155.67
155.75
155.82
155.89
155.96
156.02
156.09
156.15
156.21
156.28
156.35
156.43
156.5
156.58
156.66
156.75
156.85
156.95
157.06
157.17
157.28
157.41
157.53
157.66
157.79
157.92
158.05
158.18
158.32
158.45
158.59
158.71
158.85
159
159.14
159.28
159.43
159.57
159.72
159.86
160.01
160.16
160.3
160.45
160.6
160.75
160.9
161.05
161.21
161.36
161.5
161.65
161.8
161.95
162.1
162.23
162.4
162.55
162.69
162.84
162.98
163.13
163.27
163.41
163.56
163.7
163.84
163.98
164.12
164.24
164.39
164.53
164.66
164.8
164.93
165.07
165.2
165.33
165.46
165.59
165.72
165.85
165.96
166.1
166.22
166.36
166.48
166.61
166.73
166.86
166.98
167.1
167.23
167.35
167.47
167.59
167.7
167.82
167.95
168.07
168.19
168.3
168.42
168.55
168.67
168.78
168.9
169.02
169.14
169.26
169.38
169.5
169.62
169.74
169.86
169.97
170.08
170.18
170.3
170.78
171.37
172.03
172.7
173.36
173.94
174.43
174.8
175.01
174.96
174.56
174.26
141.55
141.8
142
142.19
142.28
142.32
142.26
142.13
141.97
141.82
141.66
141.52
141.42
141.38
141.35
141.32
141.3
141.3
141.28
141.28
141.27
141.27
141.27
141.26
141.26
141.25
141.24
141.22
141.21
141.2
141.19
141.18
141.15
141.17
141.18
141.2
141.23
141.27
141.33
141.41
141.5
141.6
141.71
141.84
141.98
142.1
142.29
142.46
142.63
142.83
143.02
143.22
143.42
143.63
143.84
144.06
144.26
144.49
144.72
144.94
145.17
145.39
145.62
145.85
146.07
146.3
146.53
146.72
146.98
147.2
147.42
147.65
147.87
148.09
148.3
148.52
148.73
148.94
149.16
149.37
149.57
149.78
149.98
150.18
150.38
150.58
150.77
150.97
151.15
151.34
151.53
151.71
151.9
152.07
152.25
152.43
152.6
152.76
152.92
153.09
153.25
153.42
153.57
153.72
153.86
154.02
154.16
154.29
154.43
154.55
154.68
154.8
154.91
155.02
155.13
155.22
155.33
155.42
155.5
155.58
155.67
155.74
155.81
155.88
155.94
156.02
156.08
156.15
156.21
156.28
156.35
156.42
156.49
156.58
156.66
156.75
156.86
156.96
157.07
157.19
157.3
157.42
157.55
157.68
157.8
157.94
158.07
158.2
158.33
158.47
158.59
158.73
158.88
159.02
159.16
159.3
159.44
159.58
159.72
159.87
160.02
160.17
160.32
160.47
160.62
160.77
160.92
161.07
161.22
161.37
161.52
161.66
161.82
161.97
162.11
162.26
162.41
162.55
162.7
162.84
162.99
163.14
163.28
163.43
163.57
163.7
163.85
163.99
164.13
164.25
164.4
164.54
164.67
164.81
164.94
165.07
165.21
165.34
165.47
165.6
165.72
165.86
165.99
166.1
166.23
166.37
166.49
166.62
166.74
166.86
166.99
167.11
167.23
167.34
167.46
167.59
167.71
167.83
167.95
168.07
168.19
168.31
168.43
168.55
168.67
168.79
168.91
169.03
169.15
169.27
169.39
169.51
169.62
169.74
169.86
169.97
170.08
170.18
170.31
170.77
171.37
172.03
172.7
173.35
173.93
174.42
174.78
174.98
174.89
174.5
174.18
141.57
141.81
142.03
142.17
142.29
142.33
142.29
142.17
142.04
141.9
141.78
141.66
141.59
141.53
141.5
141.47
141.45
141.43
141.42
141.41
141.4
141.39
141.38
141.37
141.36
141.34
141.33
141.33
141.32
141.31
141.29
141.29
141.3
141.31
141.32
141.34
141.38
141.43
141.5
141.58
141.67
141.77
141.89
142.02
142.16
142.31
142.44
142.64
142.82
143
143.19
143.39
143.59
143.78
144
144.22
144.43
144.65
144.87
145.09
145.3
145.53
145.75
145.97
146.2
146.42
146.64
146.87
147.09
147.29
147.53
147.74
147.96
148.18
148.39
148.6
148.82
149.03
149.23
149.44
149.65
149.85
150.05
150.25
150.45
150.64
150.82
151.01
151.21
151.39
151.56
151.77
151.95
152.12
152.3
152.47
152.64
152.81
152.97
153.14
153.3
153.45
153.59
153.75
153.89
154.04
154.18
154.31
154.45
154.57
154.69
154.81
154.92
155.02
155.13
155.22
155.33
155.42
155.5
155.58
155.66
155.74
155.81
155.87
155.94
156.01
156.07
156.14
156.21
156.28
156.35
156.42
156.5
156.59
156.68
156.77
156.87
156.98
157.09
157.2
157.3
157.43
157.56
157.7
157.82
157.95
158.09
158.22
158.35
158.48
158.62
158.76
158.89
159.03
159.17
159.31
159.46
159.6
159.75
159.89
160.04
160.19
160.34
160.48
160.63
160.77
160.92
161.09
161.23
161.38
161.53
161.68
161.83
161.98
162.13
162.28
162.42
162.57
162.72
162.86
163.01
163.15
163.3
163.43
163.58
163.72
163.85
163.99
164.13
164.27
164.41
164.55
164.68
164.82
164.95
165.07
165.21
165.34
165.48
165.6
165.74
165.86
165.99
166.12
166.25
166.37
166.5
166.62
166.75
166.86
166.99
167.11
167.24
167.36
167.48
167.6
167.72
167.84
167.96
168.07
168.2
168.32
168.44
168.55
168.67
168.77
168.9
169.03
169.15
169.27
169.39
169.51
169.63
169.74
169.86
169.97
170.08
170.18
170.31
170.78
171.37
172.03
172.7
173.34
173.92
174.4
174.76
174.95
174.83
174.44
174.12
141.61
141.84
142.05
142.2
142.31
142.35
142.33
142.24
142.13
142.01
141.92
141.83
141.75
141.69
141.66
141.62
141.61
141.59
141.57
141.56
141.54
141.53
141.52
141.5
141.49
141.48
141.47
141.46
141.46
141.45
141.42
141.45
141.45
141.46
141.48
141.51
141.56
141.61
141.68
141.76
141.85
141.96
142.08
142.2
142.35
142.5
142.66
142.79
143
143.18
143.37
143.57
143.75
143.97
144.17
144.38
144.59
144.8
145.02
145.22
145.45
145.67
145.89
146.11
146.33
146.53
146.76
146.98
147.2
147.42
147.62
147.84
148.05
148.27
148.48
148.69
148.9
149.11
149.32
149.52
149.72
149.92
150.12
150.31
150.51
150.7
150.9
151.08
151.26
151.46
151.64
151.82
152
152.17
152.35
152.52
152.68
152.85
153.01
153.18
153.33
153.49
153.64
153.78
153.93
154.07
154.2
154.34
154.45
154.59
154.71
154.82
154.93
155.03
155.14
155.24
155.33
155.42
155.49
155.58
155.65
155.73
155.8
155.85
155.93
156
156.06
156.12
156.2
156.27
156.34
156.42
156.51
156.59
156.69
156.77
156.89
156.99
157.11
157.22
157.33
157.46
157.59
157.72
157.83
157.96
158.1
158.23
158.36
158.49
158.64
158.77
158.91
159.05
159.19
159.33
159.47
159.62
159.76
159.91
160.05
160.19
160.35
160.5
160.65
160.8
160.95
161.1
161.25
161.4
161.55
161.7
161.85
162
162.14
162.29
162.43
162.59
162.73
162.88
163.02
163.17
163.31
163.44
163.59
163.73
163.87
164.01
164.15
164.28
164.42
164.56
164.68
164.83
164.96
165.09
165.21
165.34
165.48
165.61
165.74
165.87
166
166.13
166.25
166.38
166.51
166.63
166.75
166.88
167
167.12
167.24
167.36
167.48
167.61
167.72
167.84
167.96
168.07
168.2
168.32
168.44
168.56
168.67
168.8
168.92
169.04
169.15
169.27
169.38
169.51
169.63
169.75
169.86
169.98
170.07
170.17
170.3
170.77
171.37
172.02
172.69
173.33
173.91
174.39
174.74
174.92
174.77
174.37
174.05
141.66
141.88
142.09
142.24
142.35
142.41
142.39
142.32
142.22
142.14
142.06
141.99
141.93
141.88
141.83
141.8
141.78
141.76
141.74
141.71
141.7
141.69
141.67
141.66
141.64
141.64
141.63
141.62
141.61
141.61
141.61
141.61
141.62
141.63
141.66
141.69
141.74
141.79
141.86
141.95
142.05
142.14
142.27
142.4
142.54
142.69
142.85
143.02
143.18
143.37
143.56
143.75
143.94
144.14
144.34
144.55
144.75
144.96
145.17
145.39
145.6
145.8
146.03
146.24
146.46
146.67
146.89
147.1
147.32
147.53
147.74
147.95
148.16
148.37
148.57
148.79
148.99
149.2
149.4
149.6
149.8
150
150.18
150.39
150.58
150.76
150.96
151.15
151.32
151.51
151.69
151.87
152.05
152.22
152.39
152.56
152.73
152.89
153.06
153.21
153.37
153.52
153.67
153.81
153.96
154.08
154.23
154.36
154.48
154.6
154.71
154.81
154.94
155.04
155.14
155.24
155.33
155.41
155.49
155.57
155.64
155.72
155.78
155.85
155.92
155.98
156.05
156.12
156.19
156.26
156.34
156.42
156.51
156.6
156.68
156.79
156.9
157.01
157.12
157.24
157.36
157.48
157.61
157.74
157.86
157.99
158.12
158.25
158.39
158.52
158.65
158.79
158.93
159.07
159.19
159.35
159.49
159.63
159.78
159.93
160.07
160.22
160.37
160.52
160.67
160.82
160.97
161.12
161.26
161.42
161.57
161.72
161.86
162.01
162.16
162.31
162.46
162.6
162.75
162.89
163.04
163.18
163.31
163.46
163.6
163.74
163.88
164.02
164.16
164.3
164.43
164.56
164.7
164.84
164.97
165.1
165.23
165.36
165.49
165.62
165.75
165.87
166.01
166.14
166.26
166.39
166.5
166.63
166.76
166.87
167.01
167.13
167.25
167.37
167.49
167.61
167.73
167.85
167.97
168.09
168.2
168.33
168.45
168.56
168.68
168.8
168.92
169.04
169.16
169.27
169.39
169.52
169.63
169.75
169.87
169.98
170.08
170.19
170.31
170.78
171.37
172.03
172.69
173.33
173.9
174.37
174.71
174.88
174.71
174.3
173.98
141.73
141.95
142.15
142.28
142.41
142.46
142.47
142.42
142.34
142.27
142.22
142.18
142.11
142.05
142.03
141.99
141.97
141.94
141.92
141.9
141.88
141.86
141.85
141.83
141.82
141.81
141.8
141.79
141.79
141.78
141.79
141.79
141.81
141.82
141.85
141.89
141.93
141.99
142.06
142.14
142.23
142.35
142.47
142.6
142.74
142.89
143.05
143.21
143.37
143.52
143.74
143.93
144.12
144.32
144.52
144.72
144.92
145.13
145.33
145.54
145.74
145.96
146.16
146.38
146.59
146.79
147.01
147.21
147.43
147.63
147.85
148.06
148.27
148.47
148.68
148.88
149.09
149.28
149.48
149.68
149.88
150.07
150.27
150.45
150.65
150.84
151.02
151.21
151.39
151.57
151.75
151.93
152.09
152.27
152.44
152.61
152.77
152.94
153.1
153.25
153.39
153.55
153.7
153.84
153.98
154.12
154.25
154.38
154.5
154.62
154.73
154.84
154.95
155.05
155.12
155.24
155.3
155.4
155.48
155.56
155.63
155.7
155.76
155.84
155.9
155.97
156.04
156.09
156.17
156.26
156.34
156.42
156.51
156.61
156.7
156.81
156.9
157.03
157.14
157.26
157.38
157.5
157.63
157.76
157.88
158.01
158.14
158.27
158.41
158.54
158.67
158.81
158.95
159.09
159.23
159.37
159.51
159.65
159.79
159.93
160.07
160.24
160.39
160.54
160.69
160.84
160.99
161.14
161.29
161.44
161.59
161.73
161.88
162.03
162.18
162.33
162.47
162.62
162.76
162.91
163.05
163.19
163.34
163.47
163.62
163.76
163.9
164.04
164.17
164.3
164.45
164.58
164.71
164.84
164.98
165.11
165.24
165.38
165.51
165.63
165.76
165.89
166.02
166.15
166.27
166.4
166.52
166.65
166.77
166.89
167.01
167.14
167.26
167.37
167.49
167.61
167.74
167.86
167.98
168.1
168.21
168.33
168.45
168.57
168.69
168.81
168.93
169.04
169.16
169.28
169.4
169.52
169.64
169.76
169.87
169.98
170.09
170.19
170.32
170.78
171.37
172.03
172.68
173.32
173.89
174.36
174.69
174.85
174.64
174.25
173.91
141.81
142.03
142.23
142.35
142.48
142.55
142.57
142.52
142.47
142.43
142.39
142.36
142.31
142.26
142.22
142.19
142.17
142.13
142.11
142.08
142.08
142.05
142.04
142.03
142.01
141.99
141.99
141.98
141.98
141.98
141.98
141.99
142
142.03
142.05
142.09
142.14
142.2
142.27
142.35
142.45
142.54
142.67
142.81
142.95
143.09
143.25
143.41
143.58
143.75
143.92
144.12
144.3
144.5
144.69
144.89
145.09
145.29
145.49
145.7
145.9
146.11
146.32
146.52
146.72
146.94
147.14
147.35
147.56
147.76
147.96
148.17
148.37
148.57
148.76
148.98
149.18
149.38
149.53
149.77
149.96
150.15
150.34
150.53
150.72
150.91
151.09
151.27
151.46
151.63
151.81
151.98
152.15
152.32
152.49
152.66
152.82
152.97
153.14
153.28
153.44
153.59
153.73
153.87
154.01
154.14
154.27
154.39
154.51
154.62
154.74
154.85
154.95
155.05
155.14
155.23
155.32
155.4
155.48
155.55
155.6
155.69
155.76
155.82
155.89
155.96
156.03
156.09
156.17
156.25
156.34
156.42
156.51
156.6
156.72
156.82
156.93
157.04
157.15
157.28
157.4
157.51
157.65
157.78
157.9
158.03
158.16
158.29
158.43
158.56
158.69
158.83
158.96
159.1
159.25
159.39
159.53
159.68
159.82
159.97
160.11
160.26
160.41
160.56
160.71
160.86
161
161.14
161.3
161.46
161.61
161.75
161.9
162.05
162.2
162.34
162.49
162.64
162.78
162.92
163.07
163.21
163.34
163.49
163.63
163.77
163.91
164.04
164.19
164.32
164.46
164.59
164.73
164.86
164.99
165.13
165.26
165.38
165.51
165.64
165.77
165.9
166.03
166.15
166.28
166.41
166.53
166.65
166.78
166.9
167.02
167.14
167.27
167.39
167.51
167.63
167.74
167.87
167.98
168.09
168.21
168.34
168.45
168.56
168.69
168.8
168.93
169.04
169.17
169.29
169.41
169.53
169.64
169.76
169.88
169.99
170.08
170.2
170.32
170.79
171.37
172.03
172.68
173.32
173.88
174.34
174.67
174.81
174.6
174.19
173.85
141.91
142.13
142.31
142.44
142.56
142.65
142.67
142.65
142.61
142.58
142.57
142.56
142.51
142.47
142.42
142.4
142.37
142.35
142.33
142.3
142.28
142.26
142.25
142.23
142.22
142.21
142.18
142.19
142.18
142.19
142.19
142.2
142.22
142.24
142.27
142.29
142.35
142.41
142.49
142.57
142.67
142.77
142.89
143.02
143.15
143.3
143.44
143.61
143.78
143.95
144.13
144.29
144.49
144.68
144.87
145.07
145.26
145.45
145.66
145.86
146.06
146.26
146.46
146.67
146.87
147.07
147.28
147.48
147.68
147.88
148.09
148.29
148.48
148.68
148.88
149.08
149.27
149.47
149.66
149.86
150.04
150.24
150.42
150.61
150.8
150.98
151.16
151.34
151.5
151.7
151.87
152.04
152.21
152.38
152.52
152.71
152.87
153.02
153.18
153.33
153.48
153.62
153.76
153.89
154.03
154.17
154.29
154.4
154.53
154.64
154.74
154.86
154.96
155.05
155.14
155.23
155.31
155.39
155.46
155.54
155.61
155.68
155.73
155.81
155.86
155.94
156.02
156.09
156.17
156.25
156.34
156.43
156.52
156.62
156.73
156.83
156.95
157.06
157.17
157.3
157.42
157.55
157.67
157.8
157.93
158.05
158.18
158.31
158.44
158.58
158.71
158.85
158.99
159.13
159.27
159.41
159.55
159.7
159.84
159.99
160.14
160.28
160.42
160.57
160.73
160.88
161.03
161.18
161.33
161.48
161.63
161.77
161.91
162.07
162.21
162.36
162.51
162.65
162.8
162.94
163.09
163.23
163.37
163.51
163.65
163.79
163.93
164.07
164.2
164.33
164.47
164.61
164.74
164.88
165
165.14
165.27
165.4
165.53
165.66
165.79
165.91
166.04
166.17
166.29
166.41
166.53
166.67
166.78
166.91
167.03
167.15
167.28
167.4
167.52
167.64
167.75
167.87
167.99
168.11
168.23
168.35
168.47
168.58
168.7
168.82
168.94
169.06
169.17
169.3
169.41
169.53
169.64
169.76
169.87
169.99
170.1
170.2
170.32
170.79
171.37
172.03
172.68
173.31
173.87
174.33
174.65
174.77
174.54
174.13
173.8
142.03
142.24
142.41
142.54
142.67
142.76
142.8
142.79
142.76
142.75
142.76
142.75
142.73
142.68
142.65
142.62
142.59
142.57
142.54
142.52
142.49
142.47
142.46
142.44
142.43
142.43
142.41
142.41
142.4
142.4
142.41
142.42
142.43
142.46
142.48
142.53
142.58
142.64
142.71
142.79
142.89
142.99
143.11
143.23
143.37
143.51
143.66
143.81
143.98
144.15
144.32
144.5
144.66
144.86
145.05
145.24
145.42
145.63
145.81
146.02
146.21
146.42
146.62
146.82
147.01
147.21
147.4
147.61
147.8
148.01
148.21
148.4
148.59
148.79
148.99
149.17
149.36
149.56
149.76
149.95
150.14
150.32
150.51
150.68
150.87
151.05
151.23
151.41
151.59
151.75
151.93
152.1
152.27
152.43
152.58
152.76
152.9
153.07
153.22
153.37
153.51
153.66
153.79
153.92
154.06
154.19
154.3
154.43
154.55
154.66
154.76
154.86
154.96
155.05
155.14
155.22
155.29
155.38
155.45
155.52
155.59
155.66
155.73
155.79
155.86
155.93
156.01
156.08
156.15
156.24
156.34
156.43
156.53
156.63
156.74
156.85
156.95
157.08
157.2
157.32
157.44
157.56
157.69
157.82
157.95
158.08
158.2
158.34
158.46
158.6
158.73
158.87
159.01
159.15
159.29
159.42
159.56
159.72
159.87
160.01
160.16
160.31
160.46
160.61
160.76
160.91
161.06
161.2
161.35
161.5
161.65
161.79
161.95
162.09
162.24
162.39
162.53
162.68
162.82
162.95
163.09
163.24
163.39
163.53
163.67
163.81
163.95
164.08
164.22
164.36
164.49
164.63
164.76
164.89
165.02
165.15
165.27
165.41
165.54
165.67
165.8
165.93
166.05
166.18
166.31
166.43
166.55
166.68
166.8
166.92
167.04
167.17
167.29
167.4
167.52
167.65
167.76
167.88
168
168.12
168.24
168.36
168.48
168.59
168.71
168.82
168.95
169.07
169.18
169.3
169.42
169.54
169.66
169.77
169.89
170
170.1
170.21
170.32
170.8
171.37
172.03
172.66
173.31
173.87
174.31
174.63
174.73
174.49
174.08
173.74
142.16
142.36
142.53
142.66
142.78
142.88
142.92
142.93
142.93
142.94
142.95
142.97
142.96
142.9
142.87
142.84
142.82
142.78
142.77
142.75
142.73
142.71
142.69
142.68
142.66
142.64
142.64
142.63
142.63
142.63
142.62
142.64
142.66
142.69
142.72
142.76
142.78
142.87
142.94
143.02
143.1
143.21
143.33
143.44
143.58
143.72
143.87
144.02
144.18
144.35
144.52
144.69
144.87
145.03
145.24
145.42
145.61
145.79
145.98
146.18
146.38
146.57
146.77
146.96
147.16
147.35
147.55
147.73
147.94
148.13
148.33
148.52
148.71
148.9
149.09
149.29
149.47
149.66
149.85
150.04
150.22
150.41
150.59
150.77
150.95
151.12
151.31
151.48
151.65
151.83
152
152.16
152.33
152.48
152.65
152.81
152.96
153.11
153.26
153.41
153.55
153.68
153.83
153.96
154.09
154.21
154.32
154.45
154.56
154.67
154.77
154.87
154.96
155.05
155.14
155.22
155.29
155.37
155.44
155.51
155.58
155.64
155.71
155.78
155.85
155.92
156
156.08
156.16
156.25
156.33
156.44
156.52
156.64
156.76
156.87
156.98
157.1
157.22
157.34
157.46
157.59
157.71
157.84
157.97
158.1
158.22
158.35
158.48
158.62
158.76
158.89
159.03
159.16
159.31
159.46
159.6
159.74
159.89
160.04
160.18
160.33
160.47
160.63
160.78
160.93
161.08
161.23
161.38
161.53
161.67
161.82
161.97
162.12
162.26
162.41
162.55
162.7
162.84
162.98
163.13
163.27
163.41
163.55
163.69
163.83
163.96
164.09
164.23
164.37
164.51
164.64
164.78
164.91
165.04
165.17
165.3
165.43
165.56
165.69
165.82
165.94
166.07
166.18
166.32
166.44
166.57
166.68
166.81
166.93
167.06
167.18
167.3
167.42
167.54
167.66
167.77
167.89
168.01
168.13
168.25
168.36
168.48
168.6
168.72
168.83
168.96
169.07
169.19
169.31
169.42
169.55
169.66
169.78
169.89
170
170.11
170.21
170.34
170.8
171.38
172.03
172.68
173.31
173.86
174.3
174.61
174.7
174.45
174.03
173.69
142.29
142.5
142.65
142.75
142.92
143.01
143.07
143.09
143.1
143.12
143.15
143.2
143.17
143.13
143.1
143.07
143.05
143.03
143
142.98
142.96
142.94
142.93
142.91
142.9
142.88
142.88
142.87
142.87
142.86
142.87
142.88
142.9
142.91
142.95
142.98
143.04
143.1
143.17
143.25
143.34
143.44
143.55
143.66
143.8
143.94
144.08
144.23
144.39
144.55
144.72
144.89
145.06
145.24
145.4
145.6
145.79
145.97
146.16
146.35
146.54
146.73
146.92
147.11
147.31
147.5
147.69
147.88
148.07
148.25
148.45
148.64
148.82
149.02
149.21
149.39
149.57
149.75
149.95
150.14
150.32
150.5
150.68
150.86
151.03
151.21
151.38
151.56
151.72
151.89
152.06
152.22
152.39
152.55
152.7
152.86
153
153.16
153.31
153.44
153.59
153.73
153.86
153.99
154.1
154.23
154.35
154.46
154.57
154.66
154.78
154.86
154.96
155.05
155.13
155.21
155.28
155.34
155.43
155.5
155.56
155.63
155.7
155.76
155.84
155.91
155.99
156.07
156.16
156.24
156.35
156.45
156.55
156.66
156.77
156.89
156.98
157.12
157.24
157.36
157.49
157.61
157.74
157.86
157.99
158.11
158.25
158.38
158.51
158.65
158.78
158.92
159.06
159.2
159.34
159.48
159.63
159.77
159.92
160.07
160.21
160.36
160.5
160.66
160.81
160.96
161.1
161.25
161.4
161.55
161.7
161.85
161.99
162.14
162.29
162.42
162.58
162.72
162.86
163.01
163.15
163.29
163.43
163.57
163.71
163.85
163.99
164.12
164.26
164.39
164.53
164.65
164.79
164.9
165.06
165.19
165.32
165.45
165.58
165.7
165.83
165.96
166.08
166.21
166.33
166.46
166.57
166.7
166.83
166.95
167.07
167.19
167.31
167.43
167.55
167.66
167.79
167.91
168.02
168.14
168.26
168.38
168.5
168.61
168.73
168.85
168.97
169.08
169.19
169.32
169.44
169.55
169.67
169.79
169.89
170.01
170.12
170.22
170.34
170.81
171.38
172.03
172.68
173.3
173.85
174.29
174.6
174.66
174.4
173.98
173.64
142.44
142.65
142.8
142.88
143.05
143.16
143.22
143.26
143.28
143.32
143.36
143.42
143.4
143.37
143.33
143.31
143.28
143.27
143.24
143.21
143.2
143.19
143.16
143.15
143.14
143.12
143.12
143.11
143.11
143.11
143.12
143.13
143.14
143.17
143.2
143.23
143.28
143.34
143.41
143.48
143.57
143.67
143.78
143.9
144.02
144.16
144.3
144.44
144.6
144.76
144.92
145.09
145.26
145.43
145.61
145.76
145.97
146.15
146.33
146.52
146.71
146.89
147.08
147.27
147.44
147.64
147.83
148.02
148.21
148.39
148.58
148.76
148.95
149.13
149.32
149.5
149.69
149.87
150.05
150.23
150.41
150.59
150.77
150.94
151.12
151.29
151.46
151.63
151.8
151.92
152.13
152.29
152.45
152.6
152.76
152.91
153.05
153.21
153.35
153.48
153.63
153.76
153.89
154.02
154.14
154.25
154.37
154.48
154.59
154.69
154.78
154.87
154.96
155.05
155.12
155.2
155.27
155.35
155.41
155.48
155.55
155.62
155.69
155.76
155.83
155.91
155.99
156.07
156.16
156.26
156.36
156.46
156.57
156.67
156.79
156.91
157.02
157.14
157.26
157.39
157.49
157.61
157.76
157.89
158.01
158.13
158.27
158.4
158.54
158.67
158.81
158.95
159.08
159.23
159.37
159.51
159.66
159.8
159.95
160.1
160.24
160.38
160.54
160.68
160.84
160.99
161.13
161.28
161.43
161.58
161.73
161.87
162.02
162.17
162.31
162.46
162.6
162.75
162.89
163.03
163.17
163.31
163.45
163.59
163.73
163.87
164.01
164.14
164.28
164.41
164.55
164.68
164.81
164.94
165.08
165.21
165.34
165.46
165.59
165.7
165.83
165.98
166.09
166.23
166.35
166.47
166.6
166.72
166.84
166.96
167.08
167.2
167.32
167.44
167.56
167.68
167.8
167.92
168.03
168.15
168.27
168.39
168.51
168.62
168.73
168.86
168.98
169.09
169.21
169.33
169.45
169.57
169.68
169.8
169.91
170.02
170.13
170.22
170.35
170.81
171.39
172.03
172.68
173.3
173.84
174.28
174.56
174.64
174.36
173.91
173.58
142.6
142.8
142.95
143.06
143.21
143.32
143.4
143.44
143.47
143.51
143.58
143.64
143.64
143.6
143.56
143.55
143.53
143.51
143.49
143.45
143.45
143.43
143.42
143.4
143.39
143.38
143.37
143.36
143.36
143.36
143.37
143.38
143.39
143.41
143.44
143.48
143.52
143.58
143.65
143.72
143.81
143.9
144.01
144.1
144.25
144.37
144.51
144.66
144.81
144.96
145.12
145.27
145.44
145.61
145.79
145.97
146.09
146.33
146.51
146.69
146.87
147.05
147.24
147.42
147.61
147.79
147.97
148.16
148.33
148.52
148.71
148.89
149.07
149.25
149.43
149.61
149.8
149.97
150.15
150.33
150.51
150.68
150.86
151.03
151.2
151.37
151.54
151.71
151.87
152.03
152.2
152.34
152.5
152.66
152.81
152.97
153.11
153.26
153.4
153.53
153.67
153.8
153.92
154.05
154.16
154.28
154.39
154.5
154.6
154.7
154.79
154.88
154.96
155.04
155.12
155.19
155.27
155.32
155.4
155.46
155.54
155.61
155.67
155.75
155.82
155.9
155.99
156.08
156.16
156.27
156.37
156.47
156.58
156.69
156.81
156.93
157.05
157.17
157.29
157.41
157.53
157.66
157.77
157.91
158.04
158.15
158.3
158.43
158.56
158.7
158.84
158.97
159.11
159.26
159.4
159.54
159.69
159.83
159.98
160.13
160.27
160.42
160.56
160.72
160.87
161.02
161.16
161.31
161.46
161.61
161.75
161.9
162.05
162.18
162.34
162.48
162.62
162.77
162.9
163.05
163.2
163.34
163.48
163.62
163.75
163.89
164.02
164.16
164.3
164.43
164.57
164.7
164.83
164.96
165.09
165.22
165.35
165.48
165.61
165.74
165.87
165.99
166.12
166.24
166.36
166.47
166.59
166.73
166.85
166.98
167.1
167.22
167.34
167.46
167.58
167.69
167.81
167.93
168.05
168.17
168.29
168.39
168.52
168.64
168.75
168.87
168.98
169.11
169.22
169.34
169.46
169.58
169.69
169.81
169.92
170.03
170.14
170.24
170.36
170.82
171.39
172.04
172.68
173.3
173.84
174.27
174.55
174.59
174.31
173.89
173.54
142.77
142.96
143.11
143.22
143.36
143.46
143.57
143.62
143.67
143.73
143.8
143.87
143.87
143.83
143.82
143.79
143.77
143.76
143.74
143.72
143.7
143.68
143.67
143.64
143.64
143.61
143.62
143.62
143.61
143.61
143.62
143.62
143.64
143.66
143.69
143.73
143.77
143.83
143.89
143.96
144.05
144.14
144.23
144.35
144.46
144.6
144.72
144.87
145.02
145.17
145.31
145.48
145.65
145.81
145.98
146.15
146.33
146.44
146.68
146.86
147.04
147.22
147.4
147.58
147.76
147.94
148.12
148.3
148.48
148.66
148.84
149.02
149.19
149.37
149.54
149.73
149.91
150.08
150.26
150.43
150.61
150.78
150.95
151.11
151.28
151.46
151.62
151.78
151.95
152.11
152.26
152.42
152.57
152.73
152.84
153.02
153.16
153.3
153.44
153.58
153.71
153.83
153.96
154.08
154.19
154.3
154.41
154.51
154.61
154.71
154.79
154.88
154.96
155.04
155.12
155.19
155.26
155.32
155.38
155.46
155.53
155.59
155.67
155.74
155.82
155.9
155.99
156.06
156.18
156.28
156.38
156.49
156.6
156.71
156.82
156.95
157.07
157.19
157.31
157.43
157.56
157.68
157.81
157.94
158.06
158.19
158.32
158.45
158.59
158.72
158.86
159
159.14
159.29
159.42
159.57
159.72
159.86
160
160.16
160.3
160.45
160.6
160.75
160.9
161.05
161.19
161.33
161.49
161.64
161.78
161.93
162.08
162.22
162.37
162.51
162.66
162.8
162.93
163.08
163.21
163.36
163.49
163.64
163.77
163.92
164.05
164.19
164.32
164.46
164.59
164.72
164.84
164.99
165.11
165.25
165.37
165.5
165.63
165.76
165.88
166.01
166.14
166.26
166.38
166.51
166.63
166.75
166.87
166.99
167.12
167.23
167.33
167.46
167.57
167.71
167.82
167.95
168.06
168.18
168.3
168.42
168.53
168.65
168.77
168.88
169
169.12
169.24
169.35
169.47
169.59
169.7
169.81
169.93
170.04
170.15
170.25
170.37
170.83
171.38
172.04
172.68
173.3
173.83
174.26
174.54
174.55
174.28
173.85
173.5
142.95
143.14
143.28
143.39
143.53
143.65
143.75
143.81
143.87
143.95
144.02
144.11
144.1
144.09
144.06
144.04
144.03
144.01
143.99
143.96
143.96
143.94
143.92
143.9
143.9
143.88
143.88
143.87
143.87
143.87
143.86
143.88
143.9
143.92
143.95
143.98
144.02
144.08
144.14
144.2
144.29
144.38
144.48
144.58
144.69
144.82
144.95
145.09
145.23
145.38
145.53
145.69
145.85
146.01
146.17
146.34
146.5
146.68
146.82
147.03
147.2
147.38
147.56
147.73
147.91
148.09
148.26
148.44
148.61
148.79
148.97
149.14
149.32
149.48
149.67
149.85
150.01
150.19
150.36
150.54
150.71
150.87
151.03
151.21
151.38
151.54
151.69
151.86
152.02
152.18
152.33
152.49
152.64
152.79
152.93
153.08
153.21
153.35
153.49
153.62
153.75
153.87
153.98
154.11
154.22
154.33
154.43
154.53
154.62
154.71
154.8
154.88
154.96
155.04
155.11
155.18
155.24
155.31
155.38
155.45
155.52
155.59
155.66
155.72
155.82
155.9
155.99
156.09
156.19
156.29
156.39
156.51
156.62
156.74
156.85
156.96
157.09
157.21
157.33
157.46
157.58
157.7
157.83
157.96
158.09
158.22
158.35
158.48
158.62
158.76
158.9
159.03
159.16
159.31
159.46
159.6
159.75
159.9
160.04
160.19
160.34
160.49
160.63
160.76
160.93
161.08
161.23
161.37
161.52
161.67
161.82
161.96
162.1
162.25
162.4
162.54
162.68
162.83
162.97
163.11
163.25
163.39
163.53
163.67
163.8
163.93
164.08
164.2
164.35
164.48
164.61
164.75
164.88
165.01
165.14
165.27
165.4
165.52
165.65
165.77
165.9
166.03
166.16
166.28
166.39
166.53
166.65
166.77
166.89
167.01
167.13
167.25
167.37
167.49
167.61
167.73
167.85
167.94
168.08
168.18
168.31
168.43
168.55
168.66
168.78
168.9
169.01
169.13
169.25
169.37
169.48
169.6
169.72
169.83
169.94
170.04
170.15
170.26
170.38
170.84
171.41
172.04
172.69
173.29
173.83
174.25
174.52
174.52
174.24
173.81
173.45
143.13
143.32
143.42
143.56
143.71
143.84
143.94
144.01
144.08
144.16
144.25
144.35
144.36
144.34
144.32
144.3
144.28
144.26
144.23
144.23
144.21
144.18
144.18
144.17
144.16
144.14
144.14
144.12
144.11
144.13
144.13
144.14
144.15
144.18
144.2
144.24
144.28
144.33
144.37
144.44
144.53
144.62
144.71
144.82
144.93
145.05
145.17
145.29
145.44
145.59
145.74
145.89
146.04
146.2
146.36
146.53
146.69
146.86
147.03
147.15
147.37
147.54
147.71
147.89
148.06
148.24
148.41
148.58
148.75
148.93
149.1
149.27
149.45
149.62
149.79
149.96
150.13
150.3
150.47
150.64
150.81
150.98
151.13
151.3
151.47
151.62
151.79
151.94
152.1
152.25
152.41
152.56
152.7
152.85
152.99
153.13
153.27
153.4
153.5
153.66
153.78
153.91
154.02
154.14
154.24
154.35
154.45
154.54
154.63
154.72
154.8
154.88
154.96
155.03
155.1
155.17
155.24
155.31
155.37
155.44
155.51
155.58
155.66
155.74
155.82
155.91
155.99
156.1
156.2
156.31
156.42
156.53
156.64
156.75
156.88
157
157.12
157.24
157.35
157.49
157.61
157.74
157.86
157.99
158.12
158.24
158.37
158.52
158.65
158.79
158.93
159.07
159.21
159.35
159.5
159.63
159.76
159.92
160.08
160.23
160.37
160.52
160.67
160.82
160.96
161.11
161.26
161.41
161.55
161.7
161.85
161.99
162.14
162.28
162.42
162.56
162.71
162.84
163
163.14
163.28
163.42
163.55
163.69
163.82
163.97
164.1
164.24
164.37
164.51
164.64
164.77
164.89
165.02
165.16
165.29
165.42
165.55
165.67
165.8
165.93
166.05
166.18
166.3
166.42
166.55
166.67
166.79
166.91
167.03
167.15
167.27
167.39
167.51
167.63
167.73
167.86
167.98
168.1
168.21
168.33
168.45
168.56
168.68
168.79
168.88
169.01
169.13
169.26
169.37
169.5
169.61
169.73
169.84
169.96
170.07
170.17
170.27
170.39
170.85
171.42
172.06
172.69
173.3
173.82
174.24
174.5
174.5
174.19
173.77
173.41
143.33
143.51
143.64
143.74
143.89
144.02
144.13
144.21
144.27
144.37
144.47
144.58
144.61
144.58
144.56
144.55
144.53
144.52
144.5
144.49
144.47
144.45
144.44
144.43
144.42
144.39
144.4
144.39
144.39
144.39
144.39
144.4
144.41
144.43
144.46
144.49
144.53
144.58
144.63
144.7
144.77
144.85
144.95
145.05
145.16
145.26
145.39
145.52
145.66
145.8
145.94
146.09
146.24
146.4
146.56
146.72
146.88
147.04
147.21
147.37
147.51
147.71
147.88
148.05
148.22
148.39
148.56
148.73
148.9
149.07
149.24
149.41
149.58
149.74
149.91
150.07
150.25
150.41
150.58
150.73
150.91
151.08
151.24
151.4
151.56
151.71
151.87
152.03
152.18
152.33
152.48
152.63
152.77
152.91
153.05
153.19
153.32
153.45
153.58
153.71
153.8
153.94
154.06
154.16
154.27
154.37
154.47
154.56
154.65
154.73
154.81
154.89
154.96
155.03
155.1
155.17
155.23
155.3
155.37
155.43
155.5
155.58
155.66
155.74
155.83
155.92
156.01
156.11
156.21
156.32
156.44
156.55
156.67
156.78
156.9
157.02
157.15
157.26
157.39
157.51
157.64
157.76
157.89
158.02
158.15
158.28
158.41
158.55
158.68
158.82
158.96
159.1
159.24
159.39
159.53
159.68
159.82
159.97
160.11
160.25
160.39
160.55
160.69
160.85
161
161.15
161.3
161.44
161.59
161.74
161.88
162.03
162.15
162.32
162.46
162.6
162.75
162.89
163.03
163.17
163.31
163.45
163.58
163.72
163.86
164
164.13
164.26
164.4
164.53
164.66
164.8
164.93
165.06
165.18
165.31
165.44
165.56
165.7
165.81
165.95
166.06
166.2
166.32
166.44
166.57
166.69
166.81
166.93
167.04
167.17
167.29
167.41
167.53
167.64
167.76
167.87
168
168.11
168.23
168.35
168.45
168.58
168.7
168.81
168.93
169.05
169.16
169.28
169.4
169.5
169.63
169.73
169.82
169.97
170.07
170.18
170.29
170.41
170.86
171.43
172.06
172.7
173.3
173.83
174.24
174.5
174.46
174.17
173.73
173.38
143.52
143.7
143.83
143.93
144.05
144.22
144.33
144.42
144.49
144.6
144.71
144.83
144.86
144.83
144.8
144.8
144.77
144.77
144.76
144.74
144.73
144.72
144.7
144.69
144.68
144.65
144.66
144.65
144.65
144.65
144.64
144.66
144.66
144.69
144.71
144.74
144.78
144.83
144.88
144.94
145.01
145.09
145.17
145.28
145.39
145.5
145.62
145.74
145.87
146.01
146.15
146.29
146.44
146.58
146.75
146.9
147.06
147.22
147.37
147.55
147.71
147.86
148.04
148.21
148.37
148.54
148.69
148.87
149.04
149.21
149.37
149.54
149.7
149.87
150.04
150.2
150.37
150.53
150.69
150.85
151.02
151.18
151.34
151.48
151.65
151.8
151.95
152.11
152.26
152.41
152.55
152.7
152.84
152.98
153.11
153.25
153.38
153.5
153.63
153.75
153.87
153.98
154.07
154.19
154.29
154.39
154.48
154.57
154.66
154.74
154.82
154.88
154.96
155.03
155.08
155.16
155.23
155.29
155.36
155.43
155.5
155.58
155.65
155.74
155.83
155.93
156.03
156.13
156.24
156.35
156.46
156.58
156.68
156.81
156.93
157.05
157.17
157.3
157.42
157.54
157.67
157.79
157.92
158.05
158.18
158.3
158.44
158.58
158.72
158.85
159
159.14
159.28
159.42
159.57
159.71
159.85
160.01
160.15
160.3
160.45
160.59
160.74
160.88
161.02
161.18
161.33
161.48
161.62
161.77
161.92
162.06
162.21
162.35
162.49
162.64
162.78
162.91
163.06
163.2
163.34
163.48
163.62
163.75
163.89
164.02
164.16
164.28
164.43
164.56
164.69
164.82
164.95
165.08
165.21
165.34
165.47
165.59
165.72
165.85
165.97
166.1
166.22
166.34
166.47
166.59
166.71
166.83
166.95
167.07
167.19
167.3
167.42
167.55
167.66
167.77
167.9
168.02
168.13
168.25
168.37
168.48
168.6
168.71
168.83
168.94
169.06
169.17
169.29
169.41
169.53
169.64
169.76
169.87
169.99
170.09
170.2
170.3
170.42
170.86
171.43
172.06
172.7
173.31
173.82
174.24
174.48
174.44
174.14
173.69
173.34
143.72
143.9
144.02
144.12
144.27
144.41
144.54
144.62
144.72
144.83
144.95
145.07
145.1
145.08
145.06
145.05
145.04
145.03
145.02
145
144.99
144.97
144.95
144.95
144.94
144.94
144.92
144.92
144.91
144.91
144.91
144.92
144.93
144.95
144.97
145
145.04
145.08
145.13
145.19
145.26
145.32
145.42
145.52
145.62
145.72
145.84
145.96
146.09
146.2
146.35
146.5
146.64
146.78
146.94
147.09
147.25
147.4
147.56
147.72
147.88
148.04
148.17
148.37
148.52
148.69
148.85
149.02
149.18
149.35
149.51
149.67
149.84
150
150.15
150.32
150.48
150.64
150.8
150.96
151.12
151.28
151.42
151.59
151.74
151.89
152.05
152.19
152.34
152.47
152.63
152.77
152.91
153.04
153.17
153.3
153.43
153.56
153.68
153.79
153.91
154
154.12
154.22
154.31
154.41
154.5
154.59
154.67
154.75
154.82
154.89
154.96
155.03
155.09
155.16
155.23
155.29
155.36
155.43
155.49
155.58
155.67
155.75
155.85
155.94
156.04
156.14
156.26
156.37
156.48
156.6
156.72
156.84
156.96
157.06
157.2
157.33
157.45
157.57
157.7
157.81
157.95
158.08
158.21
158.35
158.48
158.62
158.75
158.89
159.03
159.18
159.32
159.45
159.61
159.75
159.9
160.04
160.19
160.34
160.48
160.63
160.78
160.93
161.08
161.22
161.37
161.52
161.64
161.79
161.94
162.1
162.24
162.39
162.53
162.67
162.81
162.95
163.09
163.23
163.37
163.5
163.64
163.78
163.92
164.05
164.19
164.32
164.45
164.59
164.72
164.85
164.98
165.1
165.24
165.36
165.49
165.62
165.75
165.86
166
166.12
166.24
166.37
166.49
166.6
166.73
166.84
166.96
167.09
167.21
167.33
167.45
167.57
167.68
167.8
167.92
168.03
168.15
168.27
168.38
168.5
168.61
168.73
168.85
168.96
169.08
169.2
169.3
169.42
169.55
169.65
169.78
169.89
169.99
170.11
170.21
170.31
170.43
170.89
171.45
172.08
172.71
173.3
173.82
174.22
174.46
174.4
174.1
173.67
173.31
143.93
144.1
144.22
144.32
144.47
144.62
144.74
144.84
144.94
145.05
145.18
145.31
145.35
145.33
145.32
145.31
145.3
145.29
145.26
145.26
145.25
145.24
145.23
145.21
145.2
145.19
145.19
145.18
145.17
145.17
145.18
145.18
145.19
145.21
145.23
145.25
145.29
145.33
145.38
145.44
145.49
145.58
145.66
145.74
145.85
145.95
146.06
146.18
146.29
146.43
146.56
146.7
146.84
146.98
147.13
147.28
147.43
147.58
147.74
147.89
148.05
148.21
148.37
148.49
148.68
148.84
149
149.17
149.33
149.49
149.64
149.81
149.97
150.13
150.28
150.45
150.6
150.76
150.92
151.07
151.23
151.38
151.54
151.69
151.84
151.99
152.13
152.28
152.42
152.56
152.7
152.84
152.98
153.11
153.24
153.36
153.49
153.61
153.72
153.84
153.95
154.05
154.16
154.25
154.35
154.44
154.52
154.59
154.68
154.75
154.83
154.9
154.96
155.03
155.07
155.16
155.22
155.29
155.36
155.43
155.51
155.59
155.68
155.76
155.86
155.96
156.07
156.17
156.28
156.4
156.5
156.63
156.75
156.87
156.99
157.11
157.23
157.36
157.47
157.6
157.73
157.86
157.99
158.12
158.25
158.38
158.52
158.65
158.78
158.93
159.07
159.22
159.36
159.5
159.65
159.79
159.94
160.09
160.23
160.38
160.53
160.67
160.82
160.97
161.12
161.26
161.41
161.56
161.7
161.85
161.99
162.13
162.28
162.4
162.55
162.71
162.85
162.99
163.13
163.27
163.41
163.53
163.68
163.82
163.95
164.08
164.21
164.35
164.49
164.62
164.75
164.88
165.01
165.14
165.25
165.39
165.52
165.65
165.77
165.9
166.02
166.15
166.27
166.39
166.51
166.64
166.76
166.88
167
167.12
167.23
167.34
167.47
167.59
167.7
167.82
167.94
168.06
168.17
168.29
168.4
168.52
168.63
168.75
168.87
168.98
169.1
169.2
169.33
169.45
169.56
169.68
169.79
169.91
170.02
170.13
170.23
170.33
170.44
170.9
171.46
172.09
172.71
173.31
173.82
174.22
174.44
174.38
174.07
173.62
173.27
144.14
144.31
144.43
144.52
144.67
144.82
144.95
145.05
145.16
145.28
145.42
145.56
145.6
145.57
145.56
145.56
145.55
145.54
145.53
145.52
145.51
145.5
145.49
145.47
145.46
145.46
145.45
145.44
145.44
145.43
145.44
145.44
145.45
145.45
145.48
145.51
145.54
145.58
145.63
145.68
145.75
145.8
145.9
145.98
146.06
146.18
146.28
146.4
146.52
146.64
146.77
146.9
147.04
147.17
147.32
147.47
147.61
147.76
147.91
148.07
148.22
148.37
148.53
148.68
148.79
149
149.16
149.3
149.47
149.61
149.78
149.93
150.1
150.26
150.41
150.57
150.72
150.88
151.03
151.19
151.34
151.49
151.64
151.79
151.93
152.06
152.22
152.36
152.5
152.64
152.78
152.91
153.05
153.17
153.29
153.42
153.54
153.66
153.77
153.88
153.99
154.09
154.19
154.28
154.36
154.46
154.54
154.62
154.69
154.75
154.83
154.9
154.96
155.03
155.09
155.16
155.22
155.29
155.36
155.44
155.52
155.6
155.69
155.78
155.88
155.98
156.09
156.2
156.31
156.43
156.54
156.66
156.78
156.9
157.02
157.14
157.25
157.39
157.51
157.64
157.76
157.89
158.02
158.15
158.29
158.42
158.56
158.69
158.83
158.97
159.11
159.26
159.4
159.54
159.69
159.84
159.98
160.12
160.28
160.41
160.57
160.72
160.86
161.01
161.15
161.3
161.45
161.6
161.74
161.89
162.03
162.17
162.32
162.46
162.6
162.74
162.87
162.99
163.16
163.3
163.44
163.58
163.71
163.85
163.98
164.12
164.25
164.38
164.52
164.65
164.78
164.9
165.04
165.16
165.29
165.42
165.55
165.66
165.8
165.92
166.05
166.17
166.28
166.42
166.54
166.66
166.78
166.9
167.02
167.13
167.25
167.38
167.49
167.61
167.73
167.85
167.95
168.08
168.19
168.3
168.42
168.54
168.65
168.77
168.88
169
169.12
169.23
169.35
169.46
169.58
169.7
169.8
169.92
170.04
170.14
170.24
170.34
170.46
170.91
171.47
172.09
172.71
173.31
173.82
174.21
174.44
174.36
174.02
173.6
173.24
144.35
144.52
144.63
144.73
144.87
145.03
145.16
145.27
145.38
145.51
145.65
145.8
145.85
145.83
145.82
145.81
145.79
145.79
145.79
145.78
145.77
145.75
145.74
145.73
145.72
145.72
145.71
145.7
145.69
145.69
145.69
145.7
145.69
145.72
145.74
145.76
145.78
145.83
145.87
145.93
145.99
146.06
146.13
146.21
146.27
146.4
146.51
146.61
146.73
146.85
146.98
147.11
147.24
147.36
147.51
147.64
147.8
147.94
148.09
148.24
148.39
148.54
148.69
148.84
149
149.1
149.31
149.46
149.61
149.77
149.92
150.08
150.23
150.39
150.53
150.68
150.84
150.99
151.15
151.3
151.45
151.59
151.74
151.87
152.03
152.17
152.31
152.45
152.59
152.72
152.85
152.99
153.11
153.24
153.35
153.48
153.6
153.71
153.82
153.92
154.03
154.12
154.22
154.31
154.4
154.48
154.56
154.63
154.7
154.77
154.84
154.89
154.97
155.03
155.09
155.16
155.23
155.3
155.37
155.45
155.53
155.61
155.71
155.8
155.9
156.01
156.12
156.23
156.34
156.46
156.57
156.69
156.8
156.93
157.05
157.18
157.3
157.42
157.55
157.66
157.8
157.93
158.06
158.18
158.31
158.46
158.6
158.73
158.87
159.01
159.16
159.29
159.44
159.58
159.72
159.88
160.03
160.17
160.32
160.46
160.61
160.76
160.91
161.05
161.19
161.35
161.49
161.64
161.78
161.93
162.07
162.21
162.36
162.5
162.64
162.78
162.92
163.06
163.2
163.34
163.47
163.59
163.75
163.88
164.02
164.15
164.28
164.42
164.55
164.68
164.8
164.94
165.07
165.19
165.32
165.43
165.58
165.7
165.83
165.95
166.08
166.2
166.32
166.44
166.56
166.69
166.8
166.93
167.05
167.16
167.28
167.4
167.52
167.64
167.75
167.87
167.98
168.1
168.22
168.33
168.45
168.55
168.67
168.79
168.9
169.01
169.14
169.25
169.37
169.47
169.6
169.71
169.83
169.94
170.05
170.16
170.25
170.36
170.48
170.93
171.48
172.11
172.73
173.32
173.82
174.21
174.42
174.33
174
173.58
173.21
144.56
144.74
144.84
144.93
145.08
145.24
145.37
145.49
145.61
145.75
145.89
146.04
146.1
146.07
146.06
146.06
146.05
146.05
146.04
146.03
146.02
146.01
146
145.99
145.98
145.98
145.97
145.95
145.95
145.94
145.95
145.95
145.96
145.97
145.98
146
146.04
146.08
146.11
146.17
146.23
146.3
146.37
146.45
146.53
146.63
146.73
146.83
146.95
147.06
147.18
147.31
147.43
147.57
147.69
147.84
147.97
148.12
148.26
148.41
148.56
148.71
148.85
149
149.16
149.31
149.42
149.61
149.76
149.91
150.05
150.21
150.36
150.52
150.66
150.81
150.96
151.11
151.26
151.41
151.55
151.7
151.84
151.98
152.12
152.25
152.4
152.54
152.66
152.8
152.93
153.05
153.18
153.31
153.42
153.54
153.63
153.76
153.87
153.97
154.06
154.16
154.25
154.33
154.42
154.5
154.58
154.65
154.72
154.78
154.85
154.91
154.97
155.02
155.09
155.16
155.23
155.3
155.38
155.46
155.54
155.62
155.73
155.83
155.93
156.04
156.15
156.26
156.37
156.49
156.61
156.72
156.85
156.97
157.09
157.21
157.33
157.46
157.58
157.71
157.84
157.97
158.1
158.23
158.37
158.5
158.62
158.78
158.91
159.06
159.2
159.33
159.49
159.63
159.78
159.92
160.07
160.22
160.35
160.51
160.66
160.8
160.95
161.1
161.23
161.39
161.54
161.68
161.82
161.97
162.11
162.25
162.4
162.54
162.68
162.82
162.96
163.1
163.24
163.38
163.51
163.65
163.78
163.92
164.02
164.18
164.31
164.45
164.58
164.71
164.84
164.97
165.1
165.23
165.35
165.48
165.61
165.73
165.86
165.98
166.09
166.23
166.35
166.47
166.59
166.71
166.83
166.94
167.06
167.19
167.31
167.42
167.54
167.66
167.78
167.89
168.01
168.12
168.24
168.34
168.47
168.58
168.7
168.81
168.93
169.04
169.16
169.26
169.39
169.5
169.61
169.74
169.85
169.96
170.07
170.18
170.27
170.38
170.5
170.94
171.5
172.12
172.74
173.32
173.83
174.21
174.4
174.31
174
173.55
173.18
144.78
144.95
145.05
145.14
145.3
145.45
145.59
145.72
145.84
145.98
146.13
146.28
146.33
146.33
146.32
146.31
146.31
146.29
146.29
146.29
146.28
146.27
146.26
146.25
146.24
146.22
146.22
146.22
146.21
146.21
146.21
146.2
146.21
146.23
146.24
146.27
146.28
146.33
146.37
146.42
146.47
146.52
146.6
146.68
146.76
146.85
146.95
147.05
147.16
147.27
147.39
147.51
147.62
147.76
147.9
148.03
148.17
148.3
148.44
148.59
148.73
148.87
149.02
149.17
149.31
149.46
149.61
149.73
149.91
150.05
150.2
150.35
150.5
150.65
150.79
150.94
151.09
151.23
151.37
151.52
151.66
151.81
151.94
152.08
152.22
152.36
152.49
152.62
152.75
152.88
153.01
153.13
153.25
153.37
153.49
153.6
153.7
153.81
153.92
154.01
154.11
154.2
154.29
154.37
154.45
154.52
154.59
154.66
154.73
154.79
154.86
154.92
154.98
155.04
155.11
155.17
155.21
155.31
155.39
155.47
155.56
155.65
155.75
155.85
155.96
156.07
156.18
156.29
156.41
156.52
156.64
156.76
156.88
156.99
157.12
157.25
157.37
157.5
157.62
157.75
157.88
158.01
158.14
158.27
158.41
158.53
158.68
158.82
158.96
159.08
159.25
159.39
159.53
159.68
159.82
159.97
160.12
160.26
160.4
160.56
160.7
160.84
161
161.14
161.29
161.43
161.57
161.72
161.87
162.01
162.14
162.3
162.44
162.58
162.72
162.86
162.99
163.14
163.28
163.41
163.55
163.69
163.82
163.95
164.09
164.22
164.35
164.48
164.59
164.73
164.85
165
165.12
165.26
165.38
165.51
165.64
165.76
165.89
166
166.13
166.25
166.38
166.5
166.62
166.74
166.86
166.98
167.1
167.22
167.33
167.45
167.57
167.68
167.8
167.92
168.03
168.14
168.26
168.38
168.49
168.6
168.72
168.83
168.94
169.06
169.18
169.29
169.41
169.53
169.64
169.76
169.86
169.98
170.09
170.2
170.3
170.4
170.51
170.96
171.52
172.14
172.75
173.33
173.83
174.21
174.39
174.29
173.95
173.53
173.16
145
145.17
145.27
145.36
145.51
145.66
145.81
145.93
146.07
146.21
146.37
146.52
146.59
146.57
146.57
146.56
146.56
146.55
146.55
146.54
146.52
146.52
146.51
146.5
146.5
146.48
146.48
146.47
146.47
146.46
146.46
146.47
146.47
146.48
146.5
146.52
146.54
146.56
146.61
146.66
146.71
146.77
146.83
146.91
146.99
147.08
147.17
147.27
147.37
147.48
147.6
147.71
147.83
147.95
148.09
148.22
148.34
148.49
148.62
148.76
148.89
149.04
149.18
149.33
149.47
149.61
149.76
149.91
150
150.2
150.34
150.49
150.63
150.78
150.92
151.07
151.21
151.35
151.49
151.63
151.77
151.91
152.05
152.19
152.32
152.45
152.58
152.71
152.84
152.96
153.09
153.2
153.32
153.44
153.55
153.65
153.76
153.87
153.96
154.06
154.15
154.23
154.32
154.39
154.47
154.54
154.61
154.68
154.74
154.8
154.86
154.93
154.99
155.05
155.11
155.18
155.25
155.33
155.39
155.49
155.58
155.68
155.78
155.88
155.99
156.1
156.2
156.33
156.44
156.56
156.68
156.79
156.92
157.04
157.16
157.29
157.41
157.53
157.66
157.79
157.92
158.04
158.18
158.32
158.45
158.59
158.73
158.87
159
159.15
159.29
159.44
159.56
159.73
159.87
160.02
160.17
160.3
160.46
160.6
160.75
160.9
161.04
161.18
161.33
161.48
161.63
161.77
161.91
162.06
162.2
162.34
162.48
162.62
162.76
162.89
163.04
163.18
163.32
163.45
163.59
163.72
163.86
163.99
164.12
164.26
164.39
164.52
164.65
164.78
164.91
165.03
165.15
165.28
165.39
165.54
165.66
165.79
165.92
166.04
166.16
166.28
166.41
166.53
166.65
166.77
166.89
167.01
167.13
167.24
167.36
167.48
167.59
167.71
167.83
167.94
168.06
168.16
168.29
168.39
168.51
168.63
168.73
168.86
168.97
169.09
169.2
169.32
169.43
169.54
169.65
169.78
169.89
170
170.11
170.22
170.32
170.42
170.52
170.98
171.53
172.14
172.75
173.33
173.84
174.21
174.38
174.25
173.92
173.49
173.13
145.22
145.39
145.49
145.57
145.72
145.88
146.03
146.15
146.29
146.44
146.6
146.77
146.83
146.82
146.81
146.81
146.81
146.8
146.79
146.79
146.78
146.78
146.77
146.76
146.75
146.73
146.73
146.73
146.72
146.72
146.7
146.72
146.72
146.73
146.75
146.76
146.79
146.82
146.85
146.9
146.95
147
147.07
147.13
147.22
147.3
147.39
147.48
147.58
147.69
147.79
147.91
148.03
148.15
148.28
148.38
148.51
148.67
148.8
148.92
149.07
149.21
149.35
149.49
149.63
149.76
149.91
150.05
150.2
150.29
150.48
150.62
150.76
150.91
151.05
151.18
151.33
151.47
151.6
151.75
151.87
152.02
152.15
152.28
152.42
152.55
152.67
152.8
152.92
153.05
153.16
153.28
153.38
153.5
153.61
153.72
153.81
153.92
154.01
154.1
154.19
154.26
154.35
154.42
154.49
154.56
154.63
154.69
154.75
154.81
154.87
154.94
155
155.06
155.13
155.2
155.27
155.35
155.43
155.52
155.58
155.71
155.81
155.91
156.02
156.13
156.25
156.37
156.48
156.6
156.72
156.84
156.96
157.08
157.2
157.33
157.45
157.57
157.7
157.82
157.96
158.09
158.23
158.35
158.49
158.64
158.78
158.91
159.06
159.2
159.34
159.49
159.63
159.78
159.92
160.06
160.22
160.34
160.51
160.65
160.8
160.95
161.09
161.24
161.37
161.53
161.67
161.82
161.95
162.1
162.24
162.38
162.53
162.66
162.81
162.93
163.08
163.21
163.36
163.49
163.63
163.76
163.9
164.03
164.16
164.29
164.42
164.56
164.69
164.81
164.94
165.07
165.2
165.32
165.45
165.58
165.68
165.81
165.92
166.06
166.19
166.31
166.44
166.56
166.68
166.8
166.92
167.04
167.14
167.27
167.39
167.5
167.62
167.74
167.84
167.97
168.08
168.2
168.31
168.42
168.54
168.65
168.76
168.88
169
169.11
169.22
169.33
169.46
169.57
169.69
169.8
169.91
170.02
170.13
170.22
170.34
170.44
170.55
171
171.55
172.16
172.77
173.35
173.84
174.21
174.35
174.24
173.91
173.49
173.11
145.44
145.61
145.7
145.79
145.93
146.1
146.25
146.38
146.52
146.67
146.84
147.01
147.07
147.06
147.06
147.05
147.05
147.05
147.05
147.04
147.03
147.03
147.02
147.01
147
147
146.99
146.98
146.97
146.97
146.97
146.97
146.97
146.98
146.98
147.01
147.03
147.06
147.09
147.14
147.18
147.24
147.3
147.36
147.44
147.52
147.6
147.7
147.8
147.9
148
148.11
148.23
148.35
148.46
148.59
148.72
148.84
148.98
149.1
149.24
149.38
149.51
149.65
149.78
149.92
150.06
150.2
150.34
150.48
150.58
150.76
150.9
151.04
151.18
151.32
151.45
151.58
151.71
151.86
151.99
152.13
152.25
152.39
152.51
152.64
152.76
152.89
153.01
153.13
153.24
153.34
153.46
153.57
153.66
153.77
153.86
153.96
154.05
154.14
154.22
154.3
154.38
154.45
154.52
154.58
154.65
154.71
154.77
154.83
154.89
154.94
155.01
155.07
155.14
155.21
155.29
155.37
155.45
155.54
155.64
155.74
155.83
155.94
156.06
156.17
156.29
156.4
156.52
156.64
156.76
156.88
157
157.12
157.24
157.36
157.49
157.61
157.75
157.88
158.01
158.13
158.27
158.41
158.55
158.69
158.83
158.97
159.11
159.25
159.38
159.54
159.68
159.83
159.97
160.12
160.27
160.41
160.56
160.7
160.84
160.99
161.14
161.29
161.43
161.58
161.72
161.86
162
162.15
162.28
162.42
162.57
162.71
162.85
162.99
163.12
163.26
163.4
163.53
163.67
163.79
163.94
164.07
164.2
164.33
164.46
164.59
164.72
164.85
164.98
165.1
165.23
165.36
165.48
165.61
165.73
165.86
165.98
166.1
166.23
166.35
166.45
166.58
166.71
166.83
166.95
167.07
167.18
167.3
167.42
167.53
167.65
167.76
167.88
167.99
168.11
168.22
168.34
168.45
168.56
168.68
168.79
168.91
169.02
169.14
169.24
169.37
169.48
169.59
169.71
169.82
169.93
170.04
170.15
170.26
170.36
170.45
170.57
171.01
171.56
172.18
172.79
173.36
173.85
174.2
174.35
174.21
173.88
173.45
173.1
145.66
145.83
145.92
146
146.12
146.31
146.47
146.6
146.75
146.9
147.07
147.25
147.31
147.31
147.29
147.3
147.3
147.29
147.29
147.28
147.28
147.27
147.27
147.25
147.25
147.25
147.24
147.23
147.22
147.22
147.21
147.21
147.22
147.23
147.24
147.26
147.28
147.3
147.33
147.37
147.42
147.46
147.53
147.59
147.66
147.74
147.82
147.91
148.01
148.1
148.2
148.31
148.43
148.54
148.66
148.78
148.9
149.02
149.15
149.28
149.41
149.54
149.68
149.81
149.94
150.08
150.22
150.35
150.49
150.62
150.76
150.85
151.04
151.17
151.31
151.44
151.57
151.7
151.84
151.96
152.1
152.23
152.36
152.49
152.61
152.73
152.85
152.97
153.09
153.2
153.31
153.43
153.53
153.64
153.73
153.82
153.92
154.01
154.1
154.18
154.26
154.34
154.41
154.48
154.54
154.6
154.67
154.73
154.78
154.84
154.89
154.96
155.02
155.09
155.16
155.23
155.31
155.39
155.48
155.58
155.67
155.78
155.88
155.99
156.09
156.2
156.33
156.45
156.57
156.68
156.8
156.92
157.04
157.15
157.29
157.41
157.54
157.66
157.79
157.92
158.05
158.19
158.32
158.46
158.6
158.74
158.88
159.02
159.16
159.3
159.45
159.59
159.74
159.88
160.03
160.17
160.32
160.46
160.61
160.76
160.9
161.05
161.19
161.33
161.48
161.62
161.77
161.9
162.05
162.19
162.33
162.47
162.61
162.75
162.89
163.03
163.17
163.3
163.44
163.57
163.71
163.84
163.97
164.11
164.24
164.37
164.49
164.63
164.76
164.89
165.01
165.13
165.27
165.39
165.52
165.64
165.77
165.89
166.02
166.14
166.26
166.38
166.5
166.62
166.73
166.85
166.97
167.1
167.2
167.33
167.45
167.56
167.68
167.79
167.91
168.02
168.14
168.25
168.36
168.48
168.59
168.7
168.82
168.92
169.05
169.16
169.28
169.39
169.5
169.62
169.73
169.84
169.96
170.07
170.18
170.28
170.38
170.47
170.59
171.03
171.58
172.19
172.8
173.37
173.85
174.21
174.34
174.22
173.88
173.46
173.08
145.88
146.05
146.14
146.19
146.36
146.53
146.68
146.83
146.97
147.14
147.31
147.48
147.56
147.54
147.54
147.54
147.53
147.52
147.53
147.53
147.53
147.52
147.51
147.51
147.5
147.49
147.48
147.46
147.46
147.46
147.46
147.45
147.46
147.47
147.48
147.47
147.52
147.54
147.57
147.61
147.65
147.7
147.75
147.82
147.87
147.96
148.04
148.12
148.22
148.31
148.41
148.51
148.62
148.73
148.85
148.95
149.08
149.2
149.33
149.45
149.58
149.71
149.84
149.97
150.1
150.23
150.36
150.5
150.63
150.77
150.9
151.04
151.12
151.3
151.43
151.56
151.7
151.83
151.94
152.08
152.21
152.34
152.46
152.59
152.71
152.82
152.94
153.06
153.16
153.28
153.38
153.5
153.6
153.7
153.79
153.89
153.98
154.06
154.14
154.22
154.3
154.37
154.44
154.5
154.57
154.63
154.69
154.74
154.8
154.86
154.92
154.97
155.04
155.11
155.18
155.26
155.34
155.41
155.51
155.61
155.71
155.81
155.92
156.03
156.14
156.26
156.36
156.46
156.61
156.73
156.85
156.97
157.09
157.21
157.33
157.46
157.58
157.7
157.84
157.97
158.09
158.24
158.36
158.51
158.65
158.78
158.93
159.06
159.21
159.36
159.5
159.64
159.78
159.93
160.08
160.23
160.37
160.52
160.66
160.81
160.95
161.1
161.24
161.39
161.53
161.67
161.8
161.96
162.1
162.24
162.37
162.52
162.66
162.8
162.94
163.07
163.21
163.35
163.47
163.62
163.75
163.88
164.02
164.15
164.28
164.41
164.54
164.67
164.79
164.92
165.05
165.18
165.3
165.43
165.56
165.67
165.8
165.93
166.05
166.17
166.29
166.41
166.53
166.65
166.77
166.89
167.01
167.13
167.24
167.34
167.48
167.57
167.7
167.82
167.94
168.05
168.16
168.28
168.39
168.5
168.62
168.73
168.84
168.96
169.07
169.19
169.3
169.41
169.53
169.64
169.75
169.87
169.98
170.09
170.2
170.3
170.39
170.5
170.61
171.04
171.6
172.21
172.81
173.37
173.85
174.21
174.34
174.2
173.86
173.44
173.06
146.1
146.27
146.36
146.43
146.58
146.75
146.9
147.04
147.19
147.36
147.54
147.72
147.8
147.79
147.77
147.78
147.78
147.78
147.77
147.77
147.76
147.75
147.75
147.75
147.74
147.73
147.73
147.71
147.71
147.71
147.71
147.7
147.71
147.71
147.72
147.72
147.75
147.78
147.8
147.84
147.88
147.93
147.98
148.03
148.11
148.18
148.25
148.34
148.43
148.52
148.61
148.71
148.82
148.92
149.03
149.15
149.25
149.37
149.5
149.62
149.75
149.88
150
150.13
150.26
150.39
150.51
150.65
150.78
150.91
151.04
151.17
151.3
151.39
151.56
151.69
151.82
151.94
152.07
152.2
152.32
152.44
152.55
152.68
152.8
152.91
153.03
153.14
153.26
153.35
153.47
153.57
153.66
153.76
153.85
153.94
154.03
154.11
154.18
154.26
154.33
154.39
154.47
154.52
154.59
154.65
154.7
154.76
154.81
154.87
154.93
154.99
155.06
155.13
155.2
155.28
155.37
155.46
155.55
155.64
155.75
155.85
155.96
156.07
156.19
156.3
156.42
156.54
156.65
156.75
156.89
157.01
157.13
157.26
157.38
157.5
157.63
157.76
157.89
158.02
158.15
158.29
158.43
158.56
158.7
158.84
158.98
159.13
159.27
159.4
159.56
159.7
159.84
159.99
160.12
160.27
160.43
160.57
160.72
160.85
161.01
161.15
161.29
161.44
161.58
161.72
161.87
162.01
162.14
162.28
162.43
162.57
162.71
162.85
162.98
163.12
163.26
163.39
163.53
163.66
163.79
163.93
164.05
164.19
164.32
164.45
164.58
164.71
164.84
164.96
165.09
165.21
165.34
165.47
165.59
165.72
165.84
165.96
166.08
166.21
166.33
166.45
166.57
166.68
166.8
166.92
167.04
167.16
167.28
167.39
167.51
167.62
167.74
167.82
167.95
168.05
168.19
168.3
168.42
168.53
168.64
168.76
168.87
168.98
169.1
169.21
169.33
169.44
169.55
169.67
169.78
169.89
170
170.11
170.22
170.33
170.42
170.52
170.63
171.07
171.62
172.23
172.82
173.38
173.86
174.19
174.33
174.17
173.85
173.43
173.05
146.33
146.49
146.58
146.65
146.8
146.96
147.12
147.25
147.42
147.59
147.77
147.94
148.03
148.02
148.02
148.02
148.02
148.02
148.02
148.01
148.01
148.01
148
147.99
147.99
147.96
147.97
147.96
147.96
147.95
147.95
147.95
147.95
147.94
147.96
147.97
147.99
148.01
148.03
148.08
148.11
148.15
148.21
148.25
148.33
148.38
148.47
148.55
148.61
148.72
148.81
148.91
149.01
149.11
149.22
149.33
149.44
149.56
149.68
149.8
149.92
150.04
150.16
150.29
150.41
150.54
150.66
150.79
150.92
151.04
151.18
151.31
151.43
151.56
151.66
151.81
151.94
152.06
152.19
152.31
152.43
152.55
152.67
152.77
152.9
153.01
153.12
153.22
153.34
153.44
153.54
153.64
153.73
153.81
153.91
154
154.08
154.15
154.23
154.3
154.36
154.43
154.49
154.55
154.61
154.66
154.72
154.78
154.83
154.89
154.95
155.02
155.09
155.16
155.23
155.32
155.4
155.49
155.58
155.69
155.79
155.89
156.01
156.12
156.24
156.35
156.47
156.58
156.7
156.82
156.94
157
157.18
157.31
157.43
157.56
157.68
157.81
157.94
158.07
158.2
158.34
158.48
158.62
158.76
158.9
159.04
159.17
159.32
159.47
159.61
159.76
159.9
160.05
160.19
160.34
160.48
160.62
160.77
160.91
161.06
161.2
161.35
161.49
161.63
161.78
161.92
162.06
162.2
162.34
162.48
162.62
162.76
162.89
163.03
163.17
163.3
163.44
163.57
163.71
163.84
163.96
164.1
164.22
164.36
164.48
164.62
164.75
164.88
165
165.13
165.26
165.38
165.5
165.63
165.74
165.88
166
166.11
166.24
166.36
166.48
166.6
166.72
166.84
166.96
167.07
167.19
167.31
167.42
167.54
167.65
167.77
167.88
167.99
168.11
168.21
168.31
168.45
168.55
168.66
168.79
168.9
169.01
169.13
169.24
169.35
169.47
169.58
169.69
169.8
169.92
170.03
170.14
170.25
170.35
170.45
170.54
170.66
171.1
171.64
172.25
172.84
173.4
173.87
174.19
174.31
174.18
173.84
173.36
173.04
146.55
146.71
146.8
146.86
147.02
147.18
147.34
147.49
147.64
147.82
148
148.18
148.26
148.26
148.25
148.26
148.26
148.26
148.26
148.25
148.25
148.24
148.24
148.23
148.22
148.21
148.21
148.2
148.18
148.19
148.19
148.18
148.19
148.19
148.2
148.21
148.23
148.25
148.27
148.3
148.34
148.38
148.43
148.48
148.54
148.61
148.68
148.76
148.84
148.92
149.01
149.11
149.19
149.31
149.4
149.52
149.62
149.74
149.85
149.97
150.09
150.2
150.33
150.45
150.57
150.69
150.82
150.94
151.07
151.19
151.32
151.44
151.56
151.69
151.81
151.92
152.06
152.18
152.3
152.41
152.53
152.65
152.77
152.88
152.99
153.1
153.21
153.31
153.41
153.52
153.61
153.71
153.79
153.88
153.97
154.05
154.13
154.2
154.27
154.34
154.4
154.45
154.51
154.58
154.64
154.69
154.74
154.8
154.86
154.9
154.98
155.03
155.11
155.19
155.27
155.35
155.44
155.53
155.63
155.73
155.84
155.95
156.06
156.16
156.28
156.4
156.52
156.63
156.75
156.87
156.99
157.11
157.23
157.35
157.47
157.61
157.73
157.86
157.99
158.13
158.26
158.4
158.54
158.68
158.81
158.96
159.1
159.24
159.38
159.53
159.66
159.81
159.96
160.1
160.24
160.39
160.54
160.68
160.83
160.97
161.11
161.26
161.4
161.54
161.69
161.83
161.97
162.11
162.25
162.39
162.53
162.67
162.81
162.94
163.07
163.21
163.34
163.48
163.62
163.75
163.87
164.01
164.15
164.27
164.39
164.53
164.66
164.79
164.92
165.03
165.17
165.29
165.42
165.54
165.67
165.79
165.91
166.04
166.16
166.28
166.4
166.51
166.64
166.75
166.87
166.99
167.11
167.21
167.34
167.46
167.57
167.68
167.8
167.91
168.03
168.14
168.25
168.37
168.48
168.59
168.7
168.82
168.92
169.02
169.14
169.27
169.38
169.49
169.6
169.72
169.83
169.94
170.06
170.16
170.27
170.37
170.46
170.57
170.68
171.12
171.66
172.26
172.86
173.42
173.88
174.18
174.32
174.15
173.81
173.38
173.02
146.78
146.93
147.02
147.08
147.23
147.39
147.54
147.71
147.86
148.04
148.23
148.41
148.49
148.49
148.49
148.49
148.49
148.49
148.49
148.49
148.49
148.48
148.48
148.47
148.46
148.46
148.45
148.44
148.43
148.43
148.42
148.42
148.42
148.43
148.43
148.44
148.46
148.48
148.5
148.51
148.57
148.61
148.65
148.7
148.76
148.82
148.88
148.97
149.04
149.09
149.21
149.3
149.4
149.48
149.59
149.7
149.81
149.9
150.01
150.14
150.25
150.36
150.49
150.61
150.72
150.85
150.97
151.09
151.21
151.32
151.45
151.57
151.7
151.82
151.94
152.06
152.11
152.3
152.41
152.53
152.64
152.75
152.87
152.98
153.09
153.19
153.3
153.4
153.5
153.59
153.68
153.78
153.86
153.94
154.03
154.1
154.17
154.23
154.31
154.37
154.44
154.49
154.55
154.61
154.66
154.71
154.77
154.82
154.88
154.94
155
155.07
155.14
155.21
155.3
155.39
155.48
155.58
155.68
155.78
155.89
156
156.11
156.22
156.34
156.45
156.56
156.69
156.79
156.92
157.03
157.16
157.29
157.41
157.53
157.65
157.75
157.92
158.05
158.18
158.32
158.46
158.59
158.73
158.87
159.01
159.16
159.3
159.44
159.59
159.73
159.87
160.02
160.16
160.31
160.45
160.59
160.74
160.88
161.03
161.17
161.32
161.46
161.6
161.74
161.88
162.02
162.16
162.3
162.44
162.58
162.72
162.86
162.99
163.13
163.26
163.4
163.52
163.65
163.79
163.93
164.06
164.19
164.31
164.45
164.58
164.7
164.83
164.96
165.08
165.21
165.33
165.45
165.58
165.71
165.83
165.95
166.07
166.19
166.31
166.42
166.55
166.66
166.79
166.91
167.01
167.14
167.26
167.37
167.49
167.59
167.72
167.83
167.94
168.06
168.17
168.28
168.4
168.51
168.62
168.73
168.84
168.96
169.07
169.18
169.28
169.39
169.5
169.63
169.74
169.86
169.97
170.08
170.19
170.3
170.4
170.5
170.59
170.7
171.14
171.68
172.28
172.87
173.43
173.88
174.21
174.31
174.16
173.83
173.39
173.01
147
147.15
147.23
147.3
147.45
147.61
147.77
147.93
148.09
148.26
148.44
148.64
148.72
148.69
148.72
148.72
148.72
148.72
148.72
148.72
148.72
148.72
148.71
148.7
148.7
148.7
148.69
148.68
148.67
148.65
148.66
148.66
148.65
148.66
148.66
148.67
148.69
148.71
148.73
148.76
148.79
148.83
148.86
148.92
148.98
149.04
149.1
149.17
149.25
149.33
149.41
149.5
149.59
149.68
149.78
149.86
149.98
150.08
150.2
150.3
150.42
150.53
150.65
150.76
150.88
151
151.1
151.23
151.35
151.47
151.59
151.71
151.83
151.93
152.06
152.18
152.3
152.37
152.52
152.64
152.75
152.86
152.97
153.07
153.17
153.28
153.38
153.48
153.57
153.67
153.76
153.84
153.91
154
154.07
154.15
154.22
154.29
154.35
154.41
154.47
154.52
154.58
154.63
154.69
154.73
154.79
154.84
154.91
154.97
155.03
155.1
155.18
155.26
155.34
155.42
155.53
155.63
155.73
155.83
155.94
156.04
156.16
156.28
156.38
156.51
156.62
156.73
156.86
156.98
157.1
157.22
157.34
157.46
157.59
157.72
157.85
157.97
158.08
158.24
158.38
158.52
158.66
158.79
158.93
159.07
159.22
159.36
159.5
159.65
159.78
159.93
160.08
160.22
160.37
160.51
160.65
160.8
160.93
161.09
161.23
161.37
161.51
161.66
161.8
161.93
162.07
162.22
162.36
162.5
162.63
162.77
162.91
163.04
163.18
163.31
163.45
163.58
163.71
163.84
163.96
164.1
164.22
164.36
164.49
164.62
164.74
164.88
165
165.13
165.25
165.38
165.5
165.62
165.75
165.86
165.99
166.11
166.23
166.35
166.47
166.59
166.71
166.83
166.94
167.06
167.18
167.29
167.41
167.52
167.64
167.75
167.86
167.98
168.07
168.2
168.31
168.43
168.54
168.65
168.76
168.87
168.99
169.1
169.21
169.32
169.44
169.55
169.66
169.77
169.87
169.98
170.08
170.22
170.32
170.43
170.51
170.62
170.73
171.17
171.7
172.3
172.89
173.44
173.9
174.2
174.32
174.12
173.79
173.36
173
147.21
147.37
147.45
147.51
147.66
147.81
147.97
148.14
148.29
148.49
148.67
148.87
148.95
148.95
148.95
148.95
148.95
148.95
148.96
148.96
148.94
148.95
148.94
148.94
148.93
148.92
148.92
148.91
148.9
148.88
148.89
148.89
148.89
148.89
148.88
148.89
148.9
148.93
148.95
148.98
149.01
149.05
149.09
149.14
149.19
149.24
149.31
149.38
149.45
149.53
149.6
149.69
149.77
149.87
149.96
150.06
150.16
150.27
150.37
150.48
150.59
150.7
150.81
150.92
151.03
151.13
151.25
151.37
151.49
151.61
151.72
151.84
151.96
152.07
152.19
152.3
152.41
152.52
152.55
152.75
152.85
152.96
153.07
153.17
153.27
153.37
153.47
153.56
153.65
153.74
153.82
153.9
153.98
154.06
154.13
154.2
154.26
154.33
154.39
154.45
154.5
154.56
154.61
154.66
154.71
154.76
154.82
154.88
154.94
155
155.07
155.14
155.22
155.3
155.38
155.48
155.58
155.68
155.78
155.89
155.99
156.1
156.22
156.33
156.44
156.56
156.67
156.79
156.91
157.03
157.15
157.27
157.39
157.52
157.64
157.78
157.9
158.04
158.17
158.31
158.43
158.58
158.72
158.86
159
159.14
159.28
159.42
159.57
159.71
159.85
160
160.14
160.28
160.43
160.57
160.71
160.86
161
161.14
161.29
161.43
161.56
161.71
161.85
161.99
162.13
162.27
162.4
162.54
162.69
162.82
162.96
163.09
163.23
163.36
163.49
163.63
163.76
163.89
164.02
164.15
164.28
164.4
164.54
164.65
164.79
164.92
165.04
165.17
165.29
165.42
165.54
165.66
165.79
165.91
166.03
166.15
166.27
166.38
166.51
166.63
166.74
166.86
166.98
167.09
167.21
167.33
167.44
167.56
167.66
167.78
167.89
168.01
168.12
168.23
168.35
168.46
168.56
168.68
168.79
168.91
169.01
169.13
169.24
169.35
169.47
169.58
169.69
169.8
169.91
170.03
170.14
170.24
170.33
170.42
170.51
170.64
170.76
171.19
171.73
172.33
172.91
173.46
173.9
174.22
174.28
174.13
173.79
173.37
172.99
147.44
147.59
147.67
147.73
147.87
148.04
148.2
148.36
148.53
148.71
148.9
149.09
149.17
149.18
149.18
149.17
149.18
149.18
149.18
149.18
149.18
149.18
149.17
149.17
149.16
149.16
149.15
149.13
149.13
149.12
149.12
149.12
149.12
149.12
149.12
149.13
149.14
149.16
149.18
149.2
149.23
149.26
149.3
149.35
149.4
149.46
149.52
149.58
149.65
149.72
149.8
149.88
149.97
150.06
150.15
150.23
150.34
150.44
150.54
150.64
150.74
150.86
150.97
151.08
151.19
151.3
151.41
151.52
151.63
151.74
151.86
151.97
152.09
152.2
152.31
152.42
152.53
152.64
152.75
152.8
152.96
153.06
153.16
153.26
153.35
153.46
153.54
153.64
153.73
153.8
153.89
153.97
154.04
154.1
154.18
154.25
154.31
154.37
154.43
154.48
154.53
154.59
154.64
154.68
154.72
154.79
154.85
154.9
154.96
155.03
155.1
155.18
155.26
155.35
155.44
155.53
155.62
155.73
155.82
155.94
156.05
156.16
156.27
156.39
156.49
156.62
156.73
156.85
156.97
157.09
157.21
157.33
157.45
157.58
157.7
157.84
157.95
158.1
158.23
158.37
158.5
158.64
158.75
158.92
159.06
159.2
159.34
159.49
159.63
159.77
159.92
160.06
160.2
160.35
160.48
160.63
160.78
160.92
161.06
161.2
161.34
161.49
161.63
161.77
161.91
162.05
162.18
162.33
162.46
162.6
162.74
162.88
163
163.14
163.28
163.41
163.54
163.68
163.81
163.94
164.07
164.2
164.33
164.45
164.58
164.71
164.83
164.96
165.08
165.21
165.34
165.46
165.58
165.7
165.83
165.95
166.07
166.18
166.31
166.43
166.55
166.67
166.77
166.9
167.02
167.13
167.25
167.36
167.48
167.58
167.71
167.81
167.93
168.03
168.16
168.27
168.38
168.49
168.6
168.71
168.83
168.94
169.03
169.16
169.27
169.38
169.49
169.61
169.72
169.83
169.94
170.05
170.16
170.27
170.38
170.48
170.58
170.67
170.77
171.19
171.73
172.32
172.92
173.44
173.91
174.19
174.28
174.1
173.8
173.31
172.98
147.65
147.81
147.88
147.94
148.09
148.25
148.42
148.58
148.75
148.93
149.12
149.31
149.4
149.4
149.4
149.4
149.41
149.41
149.41
149.41
149.41
149.41
149.4
149.39
149.39
149.37
149.37
149.36
149.36
149.35
149.35
149.33
149.33
149.34
149.35
149.35
149.36
149.38
149.4
149.42
149.45
149.48
149.52
149.56
149.61
149.66
149.72
149.78
149.85
149.92
150
150.08
150.16
150.23
150.32
150.42
150.52
150.61
150.71
150.81
150.91
151.01
151.12
151.23
151.34
151.45
151.55
151.66
151.77
151.88
151.99
152.1
152.21
152.31
152.43
152.54
152.65
152.74
152.86
152.96
153
153.16
153.26
153.35
153.45
153.54
153.63
153.72
153.8
153.88
153.95
154.02
154.1
154.17
154.23
154.29
154.35
154.41
154.45
154.52
154.57
154.62
154.67
154.72
154.77
154.82
154.88
154.94
155
155.07
155.15
155.22
155.3
155.39
155.49
155.58
155.68
155.79
155.89
156
156.09
156.22
156.33
156.45
156.56
156.68
156.79
156.91
157.03
157.15
157.27
157.39
157.52
157.64
157.77
157.9
158.02
158.16
158.3
158.43
158.57
158.71
158.85
158.99
159.1
159.26
159.41
159.55
159.7
159.84
159.98
160.12
160.27
160.41
160.55
160.7
160.84
160.98
161.12
161.27
161.4
161.55
161.69
161.82
161.97
162.11
162.24
162.38
162.52
162.66
162.79
162.93
163.06
163.2
163.33
163.46
163.59
163.73
163.86
163.99
164.12
164.25
164.37
164.5
164.63
164.76
164.88
165.01
165.13
165.26
165.38
165.48
165.63
165.75
165.87
165.99
166.11
166.23
166.35
166.47
166.58
166.7
166.82
166.94
167.05
167.17
167.27
167.4
167.51
167.63
167.74
167.85
167.97
168.08
168.19
168.29
168.41
168.51
168.63
168.75
168.86
168.97
169.08
169.19
169.3
169.41
169.52
169.64
169.75
169.86
169.96
170.08
170.19
170.3
170.41
170.51
170.6
170.7
170.81
171.24
171.77
172.36
172.94
173.47
173.89
174.2
174.26
174.12
173.79
173.33
172.97
147.87
148.02
148.1
148.16
148.3
148.47
148.63
148.76
148.96
149.15
149.34
149.54
149.63
149.62
149.63
149.63
149.63
149.64
149.64
149.64
149.63
149.63
149.63
149.62
149.61
149.6
149.6
149.59
149.58
149.58
149.57
149.56
149.57
149.57
149.55
149.58
149.59
149.6
149.62
149.64
149.66
149.7
149.73
149.77
149.81
149.87
149.92
149.98
150.04
150.11
150.19
150.24
150.34
150.43
150.51
150.59
150.69
150.79
150.88
150.98
151.08
151.18
151.28
151.38
151.49
151.59
151.7
151.81
151.91
152.02
152.13
152.23
152.34
152.45
152.55
152.66
152.76
152.86
152.96
153.06
153.16
153.2
153.35
153.45
153.54
153.61
153.71
153.78
153.87
153.94
154.02
154.09
154.16
154.22
154.28
154.34
154.4
154.45
154.5
154.54
154.6
154.65
154.69
154.74
154.79
154.86
154.9
154.98
155.04
155.11
155.18
155.26
155.36
155.45
155.54
155.64
155.74
155.85
155.95
156.06
156.17
156.28
156.38
156.51
156.62
156.74
156.85
156.97
157.09
157.21
157.33
157.45
157.58
157.7
157.83
157.96
158.09
158.23
158.35
158.5
158.64
158.77
158.91
159.05
159.19
159.34
159.47
159.57
159.76
159.9
160.05
160.19
160.33
160.47
160.62
160.76
160.9
161.03
161.19
161.33
161.47
161.61
161.75
161.89
162.02
162.16
162.3
162.44
162.58
162.71
162.85
162.98
163.12
163.25
163.38
163.51
163.64
163.77
163.91
164.04
164.17
164.29
164.41
164.55
164.68
164.8
164.93
165.05
165.18
165.3
165.43
165.55
165.67
165.78
165.9
166.02
166.15
166.27
166.39
166.5
166.63
166.74
166.86
166.98
167.09
167.21
167.32
167.44
167.55
167.65
167.78
167.89
168
168.11
168.22
168.33
168.44
168.56
168.67
168.78
168.88
169
169.11
169.22
169.33
169.44
169.56
169.67
169.78
169.89
170
170.11
170.22
170.33
170.42
170.54
170.63
170.72
170.84
171.27
171.8
172.39
172.96
173.49
173.94
174.21
174.29
174.11
173.79
173.33
172.96
148.09
148.24
148.31
148.37
148.51
148.68
148.85
149
149.18
149.35
149.56
149.76
149.84
149.85
149.84
149.85
149.85
149.86
149.86
149.86
149.86
149.86
149.85
149.85
149.84
149.84
149.83
149.82
149.81
149.79
149.8
149.79
149.79
149.78
149.79
149.8
149.79
149.82
149.83
149.85
149.88
149.91
149.94
149.98
150.02
150.07
150.13
150.18
150.24
150.31
150.38
150.45
150.53
150.61
150.68
150.78
150.87
150.96
151.04
151.14
151.24
151.34
151.43
151.54
151.64
151.74
151.82
151.95
152.05
152.15
152.25
152.36
152.46
152.57
152.67
152.77
152.87
152.97
153.07
153.17
153.26
153.35
153.39
153.54
153.62
153.7
153.79
153.86
153.94
154.01
154.08
154.15
154.21
154.27
154.33
154.38
154.44
154.48
154.54
154.59
154.63
154.67
154.73
154.78
154.82
154.89
154.95
155.02
155.09
155.16
155.24
155.32
155.41
155.5
155.6
155.7
155.8
155.91
156
156.12
156.23
156.34
156.46
156.57
156.68
156.8
156.91
157.03
157.15
157.27
157.39
157.51
157.64
157.77
157.9
158.03
158.16
158.3
158.42
158.57
158.69
158.84
158.98
159.12
159.26
159.41
159.55
159.69
159.83
159.93
160.12
160.26
160.4
160.54
160.68
160.82
160.97
161.11
161.25
161.38
161.53
161.66
161.81
161.95
162.09
162.22
162.36
162.5
162.64
162.77
162.91
163.04
163.17
163.31
163.43
163.57
163.7
163.83
163.96
164.08
164.2
164.34
164.47
164.6
164.72
164.84
164.98
165.1
165.22
165.35
165.47
165.59
165.71
165.83
165.96
166.08
166.2
166.29
166.42
166.55
166.67
166.78
166.89
167.01
167.13
167.25
167.36
167.47
167.59
167.7
167.8
167.93
168.03
168.14
168.26
168.37
168.48
168.59
168.7
168.8
168.92
169.03
169.14
169.26
169.36
169.48
169.59
169.69
169.81
169.92
170.03
170.14
170.25
170.36
170.45
170.56
170.66
170.75
170.86
171.28
171.82
172.41
172.99
173.52
173.94
174.24
174.27
174.13
173.79
173.32
172.96
148.3
148.45
148.52
148.58
148.72
148.89
149.06
149.21
149.39
149.58
149.77
149.97
150.07
150.06
150.06
150.06
150.06
150.08
150.08
150.08
150.08
150.08
150.06
150.06
150.06
150.05
150.05
150.04
150.03
150.02
150.02
150.01
150.01
150.01
150.01
150.01
150.02
150.03
150.05
150.07
150.09
150.11
150.15
150.19
150.23
150.27
150.33
150.38
150.44
150.5
150.57
150.64
150.69
150.79
150.87
150.95
151.04
151.13
151.22
151.31
151.4
151.5
151.59
151.68
151.79
151.89
151.98
152.09
152.19
152.29
152.39
152.49
152.59
152.69
152.79
152.89
152.97
153.08
153.18
153.27
153.36
153.45
153.54
153.54
153.7
153.78
153.86
153.93
154.01
154.08
154.14
154.2
154.26
154.31
154.38
154.43
154.47
154.53
154.57
154.62
154.67
154.72
154.75
154.82
154.87
154.93
154.99
155.06
155.13
155.21
155.29
155.38
155.47
155.56
155.64
155.76
155.87
155.97
156.08
156.19
156.29
156.41
156.52
156.63
156.75
156.85
156.98
157.1
157.22
157.34
157.45
157.59
157.7
157.83
157.97
158.1
158.23
158.37
158.5
158.64
158.77
158.91
159.04
159.19
159.33
159.48
159.62
159.76
159.9
160.04
160.17
160.28
160.47
160.61
160.75
160.89
161.03
161.17
161.31
161.46
161.6
161.74
161.87
162.01
162.15
162.29
162.42
162.56
162.69
162.82
162.95
163.1
163.23
163.36
163.48
163.61
163.75
163.88
164.01
164.14
164.27
164.39
164.5
164.65
164.77
164.9
165.02
165.15
165.26
165.39
165.52
165.64
165.76
165.88
166
166.12
166.24
166.36
166.47
166.58
166.69
166.82
166.94
167.06
167.17
167.28
167.4
167.51
167.63
167.74
167.84
167.96
168.07
168.18
168.3
168.41
168.51
168.62
168.74
168.85
168.96
169.07
169.18
169.28
169.4
169.51
169.62
169.73
169.84
169.95
170.06
170.16
170.28
170.39
170.49
170.59
170.69
170.78
170.88
171.32
171.85
172.43
173.01
173.51
173.96
174.24
174.26
174.1
173.77
173.32
172.95
148.51
148.67
148.74
148.79
148.93
149.1
149.26
149.43
149.6
149.79
149.99
150.19
150.28
150.27
150.26
150.28
150.29
150.29
150.3
150.29
150.29
150.29
150.29
150.29
150.28
150.26
150.26
150.26
150.24
150.24
150.23
150.23
150.21
150.22
150.22
150.23
150.23
150.23
150.26
150.28
150.3
150.31
150.35
150.38
150.4
150.46
150.52
150.58
150.63
150.69
150.76
150.83
150.9
150.97
151.05
151.13
151.21
151.3
151.38
151.46
151.56
151.65
151.75
151.84
151.94
152.03
152.13
152.23
152.32
152.42
152.52
152.62
152.71
152.81
152.89
153
153.08
153.18
153.28
153.36
153.45
153.54
153.62
153.71
153.72
153.86
153.93
154
154.07
154.14
154.2
154.26
154.32
154.37
154.42
154.46
154.52
154.57
154.61
154.66
154.7
154.75
154.8
154.86
154.9
154.97
155.03
155.11
155.18
155.26
155.35
155.44
155.53
155.63
155.73
155.83
155.93
156.04
156.15
156.25
156.35
156.48
156.59
156.7
156.81
156.93
157.05
157.16
157.28
157.41
157.53
157.65
157.78
157.91
158.04
158.17
158.3
158.43
158.57
158.71
158.85
158.99
159.13
159.27
159.4
159.55
159.69
159.83
159.97
160.11
160.25
160.4
160.53
160.65
160.8
160.96
161.1
161.24
161.38
161.52
161.66
161.8
161.94
162.07
162.21
162.35
162.47
162.61
162.75
162.89
163.01
163.15
163.28
163.42
163.55
163.68
163.81
163.94
164.06
164.19
164.32
164.45
164.57
164.7
164.82
164.95
165.07
165.19
165.32
165.44
165.56
165.68
165.8
165.92
166.04
166.16
166.28
166.4
166.52
166.63
166.75
166.86
166.97
167.08
167.21
167.32
167.44
167.55
167.66
167.77
167.89
168
168.11
168.22
168.33
168.44
168.55
168.66
168.77
168.87
168.98
169.1
169.21
169.32
169.43
169.54
169.64
169.76
169.87
169.98
170.1
170.2
170.3
170.42
170.52
170.61
170.72
170.81
170.92
171.35
171.87
172.45
173
173.54
173.95
174.26
174.27
174.09
173.78
173.31
172.94
148.73
148.88
148.95
149
149.14
149.3
149.47
149.64
149.81
150
150.19
150.4
150.49
150.5
150.5
150.5
150.51
150.51
150.51
150.51
150.51
150.51
150.51
150.5
150.49
150.48
150.48
150.47
150.46
150.45
150.45
150.44
150.44
150.44
150.44
150.44
150.45
150.46
150.47
150.49
150.51
150.52
150.56
150.59
150.63
150.67
150.72
150.77
150.83
150.88
150.95
151.01
151.08
151.14
151.23
151.3
151.38
151.46
151.54
151.63
151.72
151.81
151.9
151.98
152.08
152.18
152.27
152.36
152.46
152.55
152.65
152.74
152.84
152.93
153.01
153.11
153.19
153.29
153.37
153.47
153.55
153.63
153.71
153.79
153.86
153.89
154.01
154.07
154.13
154.19
154.26
154.31
154.37
154.41
154.47
154.51
154.56
154.6
154.65
154.7
154.74
154.79
154.84
154.9
154.96
155.01
155.09
155.16
155.24
155.32
155.41
155.5
155.6
155.69
155.79
155.9
156
156.08
156.22
156.32
156.43
156.54
156.66
156.76
156.88
157
157.11
157.23
157.36
157.47
157.6
157.73
157.84
157.98
158.11
158.24
158.37
158.51
158.65
158.78
158.91
159.06
159.2
159.34
159.47
159.62
159.76
159.9
160.04
160.19
160.33
160.47
160.61
160.75
160.89
161.01
161.14
161.31
161.45
161.59
161.73
161.86
162
162.14
162.27
162.41
162.54
162.68
162.81
162.95
163.08
163.21
163.34
163.47
163.6
163.72
163.86
163.99
164.12
164.24
164.37
164.5
164.62
164.75
164.87
165
165.12
165.24
165.35
165.48
165.61
165.73
165.85
165.96
166.09
166.21
166.33
166.44
166.55
166.68
166.79
166.91
167.02
167.14
167.25
167.36
167.47
167.59
167.7
167.81
167.93
168.04
168.14
168.26
168.37
168.48
168.59
168.69
168.81
168.92
169.02
169.14
169.25
169.35
169.47
169.57
169.68
169.79
169.91
170.02
170.12
170.24
170.35
170.44
170.55
170.65
170.75
170.84
170.95
171.37
171.9
172.46
173.03
173.56
173.99
174.26
174.3
174.09
173.76
173.31
172.94
148.94
149.09
149.16
149.21
149.34
149.51
149.68
149.84
150.02
150.21
150.42
150.62
150.71
150.7
150.71
150.72
150.72
150.72
150.72
150.73
150.73
150.73
150.71
150.72
150.71
150.7
150.7
150.69
150.68
150.67
150.66
150.66
150.65
150.65
150.65
150.65
150.66
150.66
150.68
150.69
150.71
150.73
150.75
150.79
150.82
150.87
150.92
150.96
151.01
151.07
151.12
151.19
151.26
151.33
151.4
151.48
151.55
151.62
151.7
151.79
151.88
151.96
152.05
152.14
152.22
152.31
152.41
152.5
152.59
152.67
152.77
152.87
152.96
153.05
153.14
153.22
153.31
153.4
153.48
153.56
153.64
153.72
153.8
153.87
153.94
154.01
154.01
154.14
154.2
154.26
154.31
154.36
154.41
154.46
154.51
154.55
154.6
154.63
154.68
154.74
154.78
154.83
154.89
154.94
155.01
155.07
155.14
155.22
155.3
155.38
155.47
155.57
155.66
155.76
155.86
155.97
156.07
156.18
156.28
156.4
156.5
156.61
156.73
156.84
156.95
157.07
157.19
157.31
157.43
157.55
157.67
157.8
157.93
158.06
158.19
158.32
158.45
158.59
158.72
158.86
159
159.14
159.27
159.42
159.56
159.7
159.83
159.98
160.12
160.26
160.4
160.54
160.68
160.82
160.96
161.1
161.24
161.36
161.47
161.66
161.79
161.93
162.07
162.2
162.34
162.47
162.61
162.74
162.87
163
163.14
163.27
163.39
163.53
163.66
163.78
163.92
164.05
164.17
164.3
164.43
164.55
164.68
164.79
164.92
165.05
165.17
165.29
165.41
165.54
165.65
165.77
165.9
166.02
166.13
166.25
166.37
166.49
166.6
166.72
166.83
166.94
167.06
167.18
167.29
167.41
167.52
167.63
167.73
167.84
167.96
168.08
168.19
168.3
168.41
168.51
168.62
168.73
168.84
168.95
169.05
169.17
169.28
169.39
169.5
169.61
169.72
169.82
169.94
170.05
170.16
170.27
170.38
170.48
170.58
170.69
170.78
170.87
170.98
171.39
171.93
172.49
173.06
173.59
173.99
174.27
174.29
174.1
173.74
173.34
172.94
149.15
149.3
149.36
149.42
149.55
149.72
149.89
150.05
150.23
150.42
150.63
150.83
150.92
150.92
150.92
150.93
150.93
150.93
150.94
150.94
150.94
150.94
150.93
150.93
150.92
150.92
150.91
150.9
150.89
150.88
150.87
150.87
150.86
150.86
150.86
150.86
150.86
150.87
150.88
150.9
150.91
150.94
150.95
150.98
151.03
151.06
151.11
151.15
151.21
151.26
151.31
151.38
151.44
151.51
151.54
151.65
151.72
151.8
151.88
151.95
152.02
152.12
152.2
152.29
152.37
152.46
152.55
152.64
152.73
152.81
152.9
152.99
153.06
153.15
153.25
153.33
153.42
153.5
153.58
153.66
153.72
153.81
153.88
153.95
154.02
154.08
154.14
154.17
154.26
154.31
154.37
154.42
154.45
154.51
154.55
154.6
154.64
154.69
154.73
154.78
154.83
154.88
154.93
154.98
155.06
155.13
155.2
155.28
155.37
155.45
155.54
155.64
155.73
155.84
155.94
156.04
156.15
156.24
156.36
156.47
156.56
156.69
156.8
156.91
157.03
157.15
157.25
157.38
157.5
157.63
157.75
157.88
158
158.14
158.27
158.39
158.53
158.67
158.8
158.94
159.08
159.22
159.35
159.48
159.63
159.77
159.91
160.05
160.19
160.33
160.47
160.61
160.75
160.89
161.03
161.17
161.31
161.45
161.59
161.72
161.84
162
162.13
162.27
162.4
162.54
162.67
162.8
162.94
163.07
163.2
163.32
163.46
163.59
163.72
163.85
163.97
164.1
164.23
164.35
164.47
164.61
164.73
164.85
164.98
165.1
165.21
165.34
165.47
165.59
165.71
165.83
165.94
166.06
166.17
166.3
166.42
166.53
166.65
166.75
166.88
166.99
167.11
167.22
167.32
167.45
167.56
167.67
167.78
167.89
168.01
168.1
168.23
168.32
168.44
168.55
168.66
168.77
168.88
168.99
169.1
169.21
169.32
169.42
169.53
169.64
169.75
169.86
169.97
170.08
170.18
170.29
170.41
170.52
170.62
170.72
170.81
170.9
171.01
171.43
171.95
172.51
173.07
173.59
174.01
174.26
174.29
174.11
173.78
173.31
172.93
149.36
149.51
149.57
149.62
149.76
149.92
150.09
150.26
150.43
150.62
150.83
151.04
151.12
151.13
151.13
151.12
151.14
151.14
151.15
151.15
151.14
151.15
151.14
151.14
151.13
151.13
151.12
151.11
151.1
151.09
151.08
151.08
151.07
151.04
151.05
151.05
151.06
151.06
151.09
151.1
151.12
151.14
151.16
151.19
151.22
151.26
151.3
151.33
151.39
151.43
151.5
151.56
151.62
151.68
151.75
151.82
151.89
151.96
152.04
152.1
152.19
152.27
152.35
152.44
152.52
152.6
152.69
152.77
152.86
152.93
153.01
153.11
153.19
153.28
153.36
153.43
153.52
153.6
153.66
153.75
153.82
153.89
153.96
154.03
154.09
154.15
154.21
154.27
154.25
154.37
154.42
154.47
154.51
154.56
154.6
154.64
154.69
154.73
154.77
154.82
154.87
154.93
154.98
155.05
155.12
155.19
155.26
155.35
155.43
155.51
155.62
155.71
155.81
155.91
156.01
156.11
156.21
156.33
156.44
156.54
156.65
156.75
156.88
156.99
157.1
157.22
157.34
157.46
157.57
157.71
157.83
157.95
158.08
158.22
158.34
158.48
158.61
158.75
158.88
159.02
159.16
159.3
159.43
159.57
159.71
159.84
159.99
160.13
160.27
160.41
160.55
160.69
160.83
160.96
161.11
161.24
161.38
161.52
161.66
161.79
161.93
162.07
162.15
162.34
162.47
162.6
162.74
162.87
163
163.13
163.26
163.39
163.52
163.65
163.78
163.91
164.03
164.15
164.28
164.41
164.54
164.66
164.77
164.91
165.03
165.15
165.27
165.38
165.52
165.64
165.76
165.87
165.99
166.11
166.23
166.35
166.46
166.57
166.69
166.81
166.92
167.04
167.15
167.26
167.38
167.49
167.6
167.7
167.82
167.93
168.05
168.16
168.26
168.37
168.46
168.59
168.69
168.81
168.92
169.03
169.14
169.24
169.35
169.46
169.57
169.68
169.79
169.89
170.01
170.12
170.23
170.34
170.44
170.55
170.63
170.75
170.84
170.93
171.04
171.46
171.98
172.54
173.11
173.61
174.03
174.28
174.28
174.12
173.78
173.34
172.93
149.56
149.71
149.77
149.82
149.96
150.12
150.28
150.46
150.64
150.82
151.04
151.25
151.34
151.34
151.34
151.34
151.35
151.35
151.35
151.35
151.36
151.35
151.35
151.34
151.34
151.33
151.33
151.32
151.31
151.29
151.29
151.27
151.28
151.27
151.27
151.27
151.27
151.28
151.28
151.3
151.32
151.34
151.35
151.39
151.42
151.45
151.49
151.53
151.58
151.62
151.67
151.72
151.79
151.86
151.92
151.98
152.05
152.13
152.2
152.27
152.35
152.42
152.49
152.58
152.66
152.74
152.82
152.89
152.99
153.07
153.15
153.22
153.31
153.39
153.47
153.55
153.62
153.7
153.77
153.84
153.91
153.97
154.04
154.1
154.16
154.22
154.27
154.33
154.38
154.37
154.47
154.52
154.56
154.6
154.63
154.69
154.73
154.77
154.81
154.87
154.91
154.97
155.04
155.11
155.18
155.25
155.33
155.42
155.5
155.59
155.68
155.79
155.89
155.98
156.09
156.2
156.3
156.41
156.51
156.62
156.73
156.84
156.95
157.07
157.18
157.3
157.41
157.54
157.65
157.79
157.91
158.04
158.17
158.3
158.43
158.56
158.7
158.83
158.97
159.1
159.24
159.38
159.52
159.64
159.79
159.93
160.07
160.2
160.35
160.49
160.63
160.77
160.9
161.04
161.18
161.31
161.46
161.59
161.73
161.87
162
162.14
162.27
162.39
162.5
162.65
162.8
162.93
163.06
163.19
163.32
163.45
163.58
163.71
163.84
163.96
164.09
164.22
164.33
164.46
164.59
164.72
164.84
164.96
165.08
165.2
165.33
165.45
165.57
165.69
165.81
165.91
166.04
166.16
166.28
166.39
166.51
166.62
166.74
166.84
166.97
167.08
167.19
167.31
167.42
167.53
167.64
167.75
167.87
167.98
168.09
168.2
168.31
168.41
168.52
168.63
168.74
168.84
168.96
169.06
169.17
169.28
169.39
169.5
169.61
169.71
169.82
169.93
170.04
170.15
170.26
170.37
170.48
170.58
170.68
170.78
170.88
170.96
171.07
171.49
172
172.55
173.12
173.62
174.04
174.29
174.3
174.12
173.75
173.31
172.93
149.77
149.92
149.98
150.03
150.16
150.33
150.49
150.66
150.84
151.04
151.25
151.45
151.55
151.55
151.55
151.55
151.55
151.56
151.56
151.56
151.56
151.56
151.56
151.55
151.55
151.53
151.53
151.52
151.51
151.5
151.5
151.49
151.48
151.48
151.47
151.47
151.48
151.48
151.49
151.49
151.52
151.53
151.55
151.58
151.61
151.64
151.68
151.71
151.76
151.8
151.86
151.91
151.97
152.03
152.09
152.15
152.22
152.29
152.36
152.43
152.49
152.58
152.65
152.73
152.8
152.88
152.96
153.04
153.12
153.19
153.27
153.35
153.43
153.5
153.57
153.65
153.72
153.8
153.86
153.93
153.99
154.06
154.12
154.18
154.22
154.28
154.34
154.39
154.43
154.48
154.44
154.57
154.61
154.65
154.69
154.73
154.78
154.82
154.87
154.92
154.97
155.04
155.1
155.17
155.24
155.32
155.4
155.49
155.58
155.67
155.77
155.87
155.97
156.07
156.17
156.28
156.38
156.49
156.59
156.7
156.81
156.92
157.04
157.15
157.27
157.38
157.5
157.62
157.75
157.87
158
158.11
158.25
158.38
158.52
158.65
158.78
158.9
159.05
159.19
159.32
159.46
159.6
159.74
159.88
160
160.14
160.29
160.43
160.57
160.71
160.84
160.98
161.12
161.26
161.39
161.53
161.66
161.8
161.94
162.07
162.21
162.34
162.47
162.61
162.74
162.86
162.97
163.13
163.26
163.39
163.52
163.64
163.77
163.9
164.03
164.15
164.28
164.4
164.52
164.65
164.77
164.9
165.02
165.14
165.26
165.38
165.5
165.61
165.74
165.86
165.97
166.09
166.21
166.32
166.44
166.56
166.67
166.79
166.9
167.01
167.13
167.23
167.35
167.46
167.57
167.69
167.8
167.9
168.02
168.13
168.24
168.35
168.44
168.56
168.67
168.78
168.89
169
169.1
169.21
169.32
169.42
169.53
169.64
169.75
169.86
169.97
170.08
170.19
170.3
170.4
170.51
170.62
170.71
170.82
170.91
171
171.11
171.52
172.02
172.58
173.15
173.65
174.07
174.3
174.28
174.11
173.74
173.31
172.93
149.98
150.12
150.18
150.23
150.36
150.53
150.69
150.87
151.04
151.24
151.45
151.66
151.75
151.75
151.75
151.75
151.76
151.76
151.76
151.77
151.77
151.77
151.76
151.76
151.75
151.74
151.74
151.73
151.72
151.71
151.7
151.69
151.69
151.68
151.68
151.67
151.68
151.68
151.69
151.7
151.71
151.73
151.75
151.76
151.8
151.83
151.87
151.9
151.95
151.99
152.04
152.09
152.14
152.2
152.26
152.32
152.38
152.45
152.52
152.58
152.65
152.73
152.8
152.86
152.94
153.02
153.09
153.17
153.24
153.32
153.38
153.47
153.54
153.61
153.68
153.75
153.82
153.89
153.95
154.02
154.07
154.14
154.19
154.25
154.3
154.35
154.39
154.45
154.49
154.53
154.58
154.55
154.66
154.7
154.74
154.78
154.83
154.87
154.91
154.98
155.03
155.1
155.17
155.24
155.31
155.4
155.48
155.57
155.66
155.76
155.85
155.95
156.05
156.15
156.26
156.36
156.47
156.57
156.67
156.79
156.89
157.01
157.12
157.23
157.35
157.47
157.58
157.71
157.83
157.96
158.08
158.21
158.34
158.47
158.6
158.74
158.86
159
159.14
159.25
159.41
159.55
159.69
159.82
159.96
160.1
160.23
160.37
160.51
160.65
160.79
160.92
161.06
161.2
161.33
161.47
161.61
161.74
161.88
162
162.14
162.28
162.41
162.54
162.67
162.81
162.94
163.07
163.19
163.3
163.45
163.58
163.71
163.83
163.96
164.09
164.21
164.34
164.46
164.58
164.71
164.82
164.95
165.07
165.19
165.31
165.43
165.55
165.67
165.79
165.91
166.03
166.14
166.26
166.37
166.48
166.6
166.72
166.83
166.95
167.06
167.17
167.28
167.4
167.51
167.61
167.73
167.84
167.95
168.06
168.17
168.27
168.39
168.5
168.6
168.71
168.8
168.93
169.03
169.14
169.25
169.36
169.46
169.56
169.67
169.78
169.9
170.01
170.11
170.22
170.33
170.44
170.55
170.65
170.75
170.85
170.94
171.03
171.14
171.54
172.05
172.62
173.16
173.69
174.07
174.29
174.29
174.12
173.76
173.31
172.93
150.18
150.32
150.38
150.43
150.56
150.72
150.88
151.05
151.24
151.44
151.65
151.86
151.95
151.95
151.95
151.96
151.96
151.97
151.97
151.97
151.97
151.97
151.97
151.96
151.95
151.95
151.94
151.93
151.92
151.91
151.9
151.89
151.89
151.88
151.88
151.87
151.87
151.88
151.87
151.9
151.91
151.92
151.94
151.95
151.99
152.01
152.05
152.09
152.13
152.17
152.22
152.26
152.32
152.37
152.43
152.48
152.52
152.61
152.67
152.74
152.8
152.86
152.94
153.01
153.08
153.16
153.23
153.3
153.37
153.43
153.51
153.58
153.65
153.72
153.79
153.86
153.92
153.99
154.05
154.11
154.16
154.22
154.26
154.31
154.36
154.42
154.46
154.5
154.55
154.59
154.63
154.67
154.63
154.75
154.79
154.83
154.88
154.93
154.97
155.04
155.1
155.17
155.24
155.3
155.38
155.48
155.56
155.65
155.74
155.84
155.94
156.03
156.14
156.24
156.34
156.45
156.55
156.66
156.76
156.87
156.98
157.09
157.21
157.31
157.44
157.56
157.68
157.8
157.92
158.05
158.17
158.3
158.43
158.56
158.69
158.83
158.96
159.09
159.23
159.36
159.5
159.63
159.77
159.91
160.05
160.18
160.32
160.46
160.6
160.73
160.87
161.01
161.14
161.28
161.41
161.55
161.67
161.82
161.94
162.09
162.21
162.35
162.48
162.62
162.75
162.88
163.01
163.14
163.26
163.39
163.51
163.63
163.75
163.9
164.02
164.15
164.27
164.4
164.52
164.64
164.76
164.89
165.01
165.13
165.25
165.37
165.49
165.6
165.73
165.84
165.96
166.08
166.18
166.3
166.42
166.54
166.65
166.77
166.88
166.99
167.11
167.22
167.33
167.44
167.55
167.66
167.77
167.89
167.98
168.1
168.21
168.32
168.43
168.54
168.64
168.75
168.86
168.97
169.07
169.17
169.29
169.4
169.5
169.61
169.72
169.83
169.93
170.04
170.13
170.25
170.37
170.48
170.58
170.69
170.79
170.87
170.98
171.07
171.17
171.57
172.08
172.64
173.19
173.69
174.09
174.31
174.32
174.11
173.78
173.32
172.94
150.38
150.53
150.59
150.63
150.76
150.92
151.09
151.26
151.44
151.64
151.85
152.06
152.15
152.16
152.16
152.15
152.16
152.17
152.17
152.17
152.17
152.17
152.16
152.16
152.16
152.15
152.14
152.13
152.12
152.1
152.1
152.08
152.08
152.08
152.08
152.06
152.07
152.08
152.08
152.09
152.1
152.11
152.13
152.15
152.18
152.2
152.22
152.27
152.3
152.35
152.39
152.44
152.49
152.54
152.59
152.65
152.71
152.77
152.82
152.89
152.96
153.02
153.09
153.16
153.22
153.29
153.36
153.43
153.49
153.57
153.63
153.7
153.77
153.83
153.89
153.96
154.02
154.08
154.13
154.18
154.24
154.29
154.33
154.38
154.44
154.46
154.52
154.57
154.61
154.65
154.68
154.72
154.76
154.75
154.85
154.89
154.94
154.99
155.04
155.1
155.17
155.24
155.31
155.39
155.47
155.56
155.65
155.74
155.82
155.93
156.03
156.13
156.23
156.33
156.43
156.53
156.64
156.75
156.86
156.96
157.07
157.18
157.3
157.41
157.53
157.65
157.77
157.89
158.02
158.13
158.27
158.4
158.52
158.66
158.79
158.92
159.03
159.19
159.32
159.46
159.59
159.73
159.86
160
160.14
160.27
160.4
160.55
160.68
160.82
160.95
161.09
161.23
161.36
161.5
161.63
161.76
161.9
162.03
162.16
162.29
162.43
162.56
162.69
162.82
162.94
163.08
163.21
163.33
163.46
163.59
163.71
163.84
163.91
164.09
164.21
164.34
164.46
164.58
164.7
164.82
164.95
165.07
165.19
165.31
165.41
165.54
165.66
165.78
165.89
166.01
166.13
166.25
166.36
166.48
166.59
166.7
166.82
166.93
167.04
167.15
167.27
167.38
167.49
167.6
167.71
167.82
167.93
168.04
168.15
168.25
168.36
168.47
168.58
168.69
168.79
168.9
169
169.12
169.22
169.33
169.43
169.52
169.65
169.76
169.86
169.97
170.08
170.19
170.3
170.4
170.49
170.61
170.72
170.82
170.92
171.01
171.1
171.19
171.61
172.1
172.69
173.23
173.73
174.11
174.32
174.32
174.11
173.78
173.35
172.94
150.58
150.72
150.78
150.83
150.96
151.12
151.29
151.46
151.64
151.84
152.05
152.26
152.36
152.36
152.36
152.36
152.36
152.37
152.37
152.37
152.37
152.37
152.36
152.35
152.36
152.33
152.34
152.33
152.32
152.31
152.3
152.29
152.28
152.28
152.27
152.27
152.27
152.27
152.25
152.28
152.29
152.3
152.32
152.34
152.36
152.39
152.42
152.45
152.48
152.53
152.57
152.61
152.65
152.71
152.76
152.81
152.87
152.92
152.99
153.04
153.11
153.17
153.23
153.3
153.36
153.42
153.49
153.56
153.62
153.69
153.75
153.81
153.88
153.94
154
154.06
154.11
154.16
154.22
154.27
154.32
154.37
154.42
154.45
154.51
154.55
154.57
154.63
154.66
154.7
154.74
154.78
154.82
154.86
154.85
154.95
155
155.06
155.1
155.18
155.25
155.32
155.39
155.47
155.56
155.65
155.74
155.82
155.92
156.02
156.12
156.22
156.32
156.42
156.53
156.63
156.73
156.83
156.95
157.06
157.17
157.28
157.39
157.51
157.63
157.75
157.87
157.99
158.11
158.24
158.34
158.48
158.62
158.75
158.87
159.01
159.15
159.28
159.42
159.55
159.69
159.82
159.96
160.09
160.22
160.36
160.5
160.64
160.77
160.91
161.04
161.18
161.31
161.44
161.58
161.71
161.85
161.98
162.11
162.24
162.37
162.5
162.62
162.76
162.89
163.02
163.15
163.27
163.41
163.53
163.66
163.78
163.91
164.02
164.16
164.25
164.39
164.52
164.65
164.77
164.89
165.01
165.13
165.25
165.36
165.48
165.6
165.72
165.82
165.95
166.06
166.18
166.3
166.41
166.53
166.64
166.75
166.87
166.98
167.08
167.2
167.31
167.42
167.53
167.64
167.76
167.87
167.97
168.08
168.19
168.3
168.41
168.51
168.61
168.73
168.84
168.94
169.05
169.16
169.26
169.36
169.47
169.58
169.69
169.79
169.89
170.01
170.12
170.23
170.33
170.44
170.55
170.65
170.74
170.85
170.95
171.05
171.13
171.22
171.64
172.13
172.68
173.25
173.73
174.13
174.35
174.33
174.11
173.79
173.32
172.94
150.78
150.93
150.98
151.03
151.16
151.32
151.49
151.65
151.82
152.03
152.24
152.45
152.56
152.56
152.56
152.55
152.56
152.57
152.56
152.57
152.57
152.57
152.56
152.56
152.55
152.54
152.54
152.52
152.51
152.51
152.49
152.49
152.48
152.47
152.47
152.47
152.46
152.46
152.47
152.48
152.47
152.48
152.51
152.53
152.54
152.57
152.6
152.63
152.67
152.7
152.74
152.79
152.83
152.88
152.93
152.98
153.03
153.08
153.14
153.18
153.26
153.32
153.38
153.44
153.5
153.56
153.62
153.69
153.75
153.81
153.87
153.93
153.99
154.04
154.1
154.15
154.21
154.26
154.31
154.36
154.4
154.44
154.49
154.53
154.57
154.61
154.65
154.69
154.73
154.76
154.8
154.84
154.88
154.92
154.97
154.97
155.07
155.13
155.19
155.26
155.33
155.4
155.47
155.56
155.64
155.74
155.83
155.92
156.02
156.12
156.22
156.32
156.41
156.51
156.62
156.72
156.83
156.94
157.04
157.15
157.26
157.37
157.48
157.61
157.73
157.84
157.97
158.09
158.21
158.34
158.46
158.59
158.71
158.85
158.98
159.11
159.25
159.38
159.51
159.65
159.78
159.92
160.05
160.19
160.32
160.46
160.58
160.73
160.86
161
161.13
161.26
161.4
161.53
161.65
161.8
161.93
162.06
162.17
162.32
162.45
162.58
162.7
162.84
162.96
163.1
163.22
163.35
163.48
163.6
163.73
163.85
163.98
164.1
164.22
164.34
164.47
164.58
164.67
164.83
164.95
165.07
165.19
165.3
165.42
165.54
165.66
165.77
165.89
166.01
166.12
166.24
166.35
166.46
166.57
166.69
166.8
166.91
167.03
167.14
167.25
167.36
167.47
167.58
167.69
167.8
167.91
168.01
168.13
168.24
168.34
168.45
168.56
168.67
168.77
168.87
168.97
169.09
169.2
169.3
169.41
169.51
169.62
169.73
169.83
169.94
170.05
170.16
170.26
170.37
170.48
170.59
170.69
170.79
170.89
170.99
171.07
171.16
171.24
171.66
172.17
172.74
173.27
173.77
174.14
174.34
174.32
174.14
173.76
173.32
172.95
150.98
151.13
151.18
151.23
151.35
151.51
151.68
151.85
152.03
152.23
152.45
152.66
152.75
152.75
152.75
152.76
152.76
152.77
152.77
152.77
152.77
152.77
152.76
152.76
152.75
152.75
152.74
152.71
152.72
152.7
152.7
152.69
152.68
152.66
152.66
152.66
152.66
152.66
152.66
152.66
152.67
152.68
152.7
152.71
152.71
152.76
152.78
152.81
152.83
152.87
152.92
152.96
153
153.04
153.09
153.14
153.19
153.24
153.26
153.35
153.4
153.46
153.52
153.58
153.64
153.7
153.73
153.81
153.87
153.93
153.98
154.04
154.09
154.15
154.18
154.25
154.3
154.35
154.4
154.43
154.47
154.53
154.57
154.61
154.64
154.67
154.72
154.75
154.79
154.83
154.86
154.9
154.95
154.99
155.04
155.09
155.07
155.21
155.27
155.34
155.42
155.49
155.58
155.66
155.75
155.83
155.93
156.02
156.12
156.22
156.32
156.41
156.52
156.62
156.71
156.82
156.93
157.04
157.14
157.25
157.37
157.48
157.59
157.71
157.83
157.94
158.07
158.19
158.32
158.44
158.57
158.7
158.82
158.92
159.08
159.22
159.35
159.48
159.61
159.75
159.88
160.01
160.15
160.28
160.42
160.55
160.69
160.82
160.96
161.09
161.22
161.35
161.49
161.62
161.75
161.88
162
162.15
162.28
162.41
162.52
162.66
162.79
162.92
163.04
163.17
163.29
163.42
163.55
163.67
163.8
163.92
164.04
164.17
164.29
164.41
164.53
164.65
164.77
164.88
164.98
165.13
165.25
165.37
165.48
165.6
165.72
165.83
165.95
166.06
166.18
166.29
166.4
166.52
166.63
166.74
166.86
166.97
167.08
167.19
167.3
167.41
167.52
167.63
167.74
167.85
167.96
168.07
168.16
168.28
168.38
168.49
168.6
168.71
168.81
168.92
169.03
169.13
169.22
169.33
169.45
169.55
169.66
169.77
169.87
169.98
170.09
170.19
170.3
170.41
170.52
170.62
170.73
170.83
170.93
171.03
171.12
171.2
171.28
171.7
172.18
172.75
173.28
173.78
174.15
174.34
174.33
174.13
173.78
173.33
172.95
151.18
151.32
151.38
151.42
151.55
151.71
151.88
152.05
152.23
152.43
152.64
152.84
152.95
152.95
152.95
152.95
152.95
152.96
152.94
152.96
152.96
152.96
152.96
152.95
152.95
152.93
152.93
152.92
152.91
152.9
152.89
152.88
152.87
152.86
152.86
152.84
152.85
152.85
152.85
152.85
152.86
152.87
152.88
152.9
152.91
152.94
152.96
152.99
153.02
153.04
153.09
153.13
153.17
153.21
153.26
153.3
153.35
153.4
153.45
153.5
153.56
153.61
153.66
153.72
153.77
153.83
153.88
153.94
153.99
154.05
154.1
154.14
154.2
154.25
154.3
154.35
154.39
154.44
154.48
154.52
154.57
154.6
154.64
154.68
154.71
154.74
154.79
154.82
154.85
154.89
154.93
154.96
155.02
155.06
155.12
155.17
155.23
155.26
155.36
155.44
155.51
155.59
155.67
155.76
155.85
155.94
156.03
156.13
156.22
156.32
156.42
156.52
156.62
156.72
156.82
156.93
157.03
157.14
157.25
157.36
157.46
157.57
157.7
157.82
157.93
158.05
158.18
158.3
158.41
158.55
158.67
158.8
158.93
159.06
159.18
159.3
159.45
159.58
159.72
159.85
159.98
160.12
160.25
160.37
160.52
160.65
160.77
160.92
161.05
161.18
161.32
161.45
161.58
161.69
161.84
161.97
162.1
162.23
162.36
162.49
162.62
162.74
162.87
163
163.13
163.25
163.37
163.5
163.61
163.75
163.87
163.99
164.12
164.24
164.36
164.48
164.6
164.72
164.84
164.96
165.07
165.18
165.28
165.42
165.54
165.66
165.77
165.89
166
166.12
166.23
166.34
166.46
166.57
166.68
166.8
166.91
167.02
167.13
167.24
167.35
167.46
167.56
167.68
167.79
167.89
168
168.11
168.22
168.33
168.43
168.54
168.65
168.75
168.86
168.96
169.07
169.17
169.28
169.39
169.49
169.6
169.7
169.81
169.91
170.02
170.13
170.23
170.33
170.45
170.55
170.66
170.76
170.87
170.97
171.06
171.15
171.22
171.33
171.74
172.24
172.78
173.32
173.8
174.18
174.37
174.33
174.12
173.78
173.31
172.97
151.38
151.52
151.58
151.62
151.74
151.88
152.07
152.24
152.43
152.63
152.84
153.05
153.14
153.14
153.15
153.15
153.16
153.16
153.16
153.16
153.15
153.16
153.16
153.15
153.14
153.14
153.13
153.12
153.11
153.1
153.09
153.08
153.07
153.06
153.04
153.04
153.04
153.04
153.04
153.04
153.05
153.06
153.07
153.08
153.1
153.12
153.15
153.17
153.2
153.23
153.26
153.3
153.34
153.38
153.42
153.47
153.51
153.56
153.6
153.64
153.71
153.76
153.81
153.86
153.91
153.96
154.01
154.05
154.11
154.17
154.22
154.26
154.31
154.36
154.39
154.45
154.49
154.53
154.57
154.61
154.64
154.68
154.72
154.74
154.79
154.82
154.86
154.89
154.93
154.97
155.01
155.05
155.09
155.14
155.2
155.26
155.32
155.39
155.39
155.54
155.61
155.69
155.78
155.87
155.95
156.05
156.14
156.23
156.33
156.43
156.53
156.62
156.73
156.83
156.92
157.04
157.14
157.25
157.36
157.47
157.58
157.69
157.81
157.93
158.04
158.16
158.28
158.41
158.53
158.66
158.78
158.91
159.04
159.17
159.3
159.43
159.55
159.69
159.82
159.96
160.09
160.22
160.35
160.49
160.62
160.75
160.88
161.02
161.15
161.28
161.41
161.53
161.67
161.8
161.93
162.05
162.19
162.32
162.45
162.57
162.7
162.82
162.95
163.08
163.21
163.32
163.45
163.58
163.69
163.82
163.93
164.07
164.19
164.31
164.43
164.54
164.67
164.78
164.9
165.02
165.14
165.25
165.37
165.49
165.55
165.71
165.83
165.95
166.06
166.17
166.29
166.4
166.51
166.62
166.74
166.85
166.96
167.07
167.18
167.29
167.4
167.5
167.62
167.73
167.83
167.94
168.05
168.15
168.26
168.37
168.48
168.58
168.69
168.79
168.9
169
169.11
169.21
169.32
169.43
169.53
169.64
169.74
169.85
169.93
170.06
170.17
170.27
170.38
170.49
170.58
170.7
170.8
170.9
171
171.1
171.17
171.26
171.35
171.77
172.24
172.83
173.33
173.84
174.19
174.39
174.33
174.13
173.77
173.34
172.97
151.58
151.72
151.77
151.81
151.94
152.1
152.27
152.43
152.62
152.82
153.03
153.25
153.34
153.34
153.35
153.35
153.35
153.36
153.36
153.36
153.36
153.35
153.35
153.34
153.34
153.33
153.32
153.31
153.3
153.29
153.28
153.26
153.26
153.25
153.24
153.24
153.23
153.23
153.23
153.23
153.24
153.25
153.26
153.27
153.28
153.3
153.33
153.34
153.38
153.41
153.44
153.47
153.51
153.55
153.59
153.63
153.67
153.71
153.76
153.8
153.85
153.9
153.95
154
154.05
154.1
154.14
154.19
154.24
154.28
154.33
154.38
154.42
154.46
154.51
154.55
154.58
154.62
154.66
154.7
154.73
154.76
154.8
154.83
154.87
154.9
154.93
154.97
155.01
155.04
155.09
155.13
155.18
155.23
155.29
155.35
155.42
155.49
155.56
155.57
155.72
155.8
155.89
155.97
156.04
156.15
156.25
156.35
156.44
156.54
156.64
156.73
156.84
156.94
157.04
157.15
157.25
157.36
157.47
157.58
157.68
157.81
157.92
158.03
158.16
158.28
158.4
158.52
158.65
158.75
158.9
159.02
159.15
159.28
159.41
159.54
159.67
159.79
159.91
160.06
160.19
160.33
160.46
160.59
160.71
160.85
160.99
161.12
161.25
161.38
161.51
161.64
161.77
161.89
162.03
162.15
162.28
162.41
162.54
162.66
162.79
162.91
163.04
163.16
163.29
163.41
163.52
163.65
163.78
163.9
164.01
164.14
164.26
164.38
164.49
164.62
164.73
164.85
164.97
165.09
165.2
165.32
165.43
165.55
165.66
165.78
165.85
166.01
166.12
166.23
166.34
166.46
166.57
166.68
166.79
166.9
167.01
167.12
167.23
167.33
167.45
167.56
167.66
167.77
167.88
167.99
168.1
168.19
168.31
168.42
168.52
168.63
168.72
168.84
168.94
169.05
169.14
169.25
169.35
169.47
169.57
169.68
169.78
169.89
169.99
170.1
170.19
170.3
170.42
170.52
170.63
170.73
170.84
170.93
171.04
171.13
171.21
171.28
171.41
171.79
172.3
172.84
173.38
173.85
174.23
174.4
174.36
174.14
173.8
173.35
172.98
151.77
151.91
151.97
152.01
152.13
152.29
152.46
152.63
152.81
153.02
153.23
153.44
153.54
153.54
153.54
153.55
153.55
153.55
153.55
153.55
153.55
153.55
153.55
153.54
153.53
153.53
153.52
153.51
153.5
153.48
153.47
153.46
153.44
153.44
153.44
153.43
153.42
153.42
153.42
153.41
153.43
153.42
153.43
153.45
153.47
153.49
153.51
153.53
153.55
153.58
153.61
153.64
153.68
153.69
153.75
153.79
153.83
153.86
153.91
153.96
153.99
154.05
154.09
154.14
154.18
154.23
154.28
154.32
154.36
154.41
154.45
154.49
154.53
154.57
154.59
154.65
154.68
154.72
154.75
154.78
154.82
154.85
154.87
154.91
154.94
154.97
155.01
155.05
155.08
155.13
155.17
155.22
155.27
155.33
155.39
155.45
155.52
155.59
155.67
155.75
155.76
155.92
156
156.09
156.18
156.28
156.37
156.46
156.56
156.66
156.76
156.85
156.95
157.06
157.15
157.26
157.37
157.48
157.59
157.69
157.81
157.93
158.04
158.16
158.28
158.38
158.52
158.64
158.77
158.88
159.01
159.14
159.27
159.39
159.53
159.66
159.77
159.91
160.04
160.15
160.31
160.44
160.56
160.7
160.83
160.96
161.09
161.22
161.34
161.48
161.61
161.74
161.86
161.99
162.12
162.25
162.37
162.5
162.63
162.75
162.88
163
163.12
163.25
163.37
163.49
163.61
163.74
163.86
163.98
164.1
164.21
164.33
164.45
164.57
164.69
164.8
164.92
165.04
165.15
165.27
165.38
165.5
165.61
165.72
165.84
165.95
166.05
166.18
166.25
166.4
166.51
166.62
166.73
166.84
166.95
167.06
167.17
167.28
167.39
167.5
167.61
167.71
167.82
167.93
168.04
168.13
168.25
168.35
168.46
168.57
168.67
168.77
168.87
168.99
169.09
169.19
169.3
169.4
169.51
169.61
169.72
169.82
169.93
170.03
170.14
170.24
170.35
170.45
170.55
170.66
170.77
170.87
170.97
171.07
171.16
171.23
171.32
171.43
171.82
172.32
172.87
173.38
173.88
174.25
174.4
174.37
174.17
173.82
173.36
172.99
151.97
152.11
152.16
152.2
152.33
152.48
152.65
152.82
153.01
153.21
153.43
153.64
153.74
153.74
153.74
153.74
153.75
153.73
153.75
153.75
153.75
153.74
153.74
153.74
153.73
153.72
153.71
153.7
153.69
153.68
153.67
153.66
153.65
153.64
153.63
153.62
153.62
153.61
153.61
153.61
153.6
153.62
153.63
153.64
153.65
153.67
153.69
153.71
153.73
153.76
153.79
153.82
153.85
153.88
153.92
153.95
153.98
154.03
154.07
154.11
154.15
154.2
154.24
154.28
154.32
154.37
154.4
154.45
154.49
154.52
154.57
154.61
154.63
154.67
154.71
154.74
154.78
154.81
154.84
154.88
154.9
154.94
154.97
155
155.02
155.06
155.1
155.13
155.18
155.22
155.27
155.32
155.38
155.43
155.5
155.56
155.62
155.71
155.78
155.87
155.95
155.99
156.13
156.21
156.31
156.4
156.49
156.59
156.68
156.78
156.88
156.96
157.07
157.18
157.28
157.38
157.49
157.6
157.71
157.82
157.93
158.05
158.16
158.28
158.4
158.52
158.64
158.76
158.89
159
159.13
159.26
159.38
159.52
159.64
159.77
159.9
160.03
160.16
160.29
160.42
160.53
160.68
160.81
160.94
161.07
161.2
161.32
161.45
161.58
161.71
161.84
161.96
162.09
162.22
162.34
162.44
162.59
162.72
162.84
162.96
163.09
163.21
163.33
163.45
163.56
163.7
163.81
163.94
164.05
164.17
164.29
164.41
164.52
164.64
164.76
164.87
164.99
165.1
165.22
165.33
165.45
165.56
165.67
165.79
165.9
166.01
166.12
166.23
166.34
166.45
166.53
166.68
166.78
166.89
167
167.11
167.22
167.33
167.44
167.55
167.65
167.76
167.87
167.97
168.08
168.19
168.29
168.4
168.5
168.61
168.71
168.82
168.92
169.03
169.13
169.24
169.34
169.44
169.55
169.65
169.75
169.85
169.96
170.07
170.17
170.28
170.38
170.49
170.6
170.7
170.8
170.9
171
171.11
171.19
171.27
171.36
171.46
171.85
172.35
172.9
173.43
173.9
174.25
174.42
174.38
174.18
173.82
173.37
173
152.17
152.31
152.36
152.4
152.52
152.68
152.85
153
153.2
153.39
153.62
153.83
153.93
153.93
153.93
153.94
153.94
153.94
153.94
153.94
153.94
153.93
153.93
153.93
153.92
153.91
153.91
153.9
153.89
153.87
153.86
153.85
153.83
153.83
153.81
153.81
153.81
153.8
153.8
153.8
153.79
153.81
153.82
153.82
153.84
153.85
153.87
153.89
153.91
153.93
153.96
153.98
154.02
154.05
154.08
154.1
154.15
154.19
154.23
154.26
154.3
154.35
154.38
154.42
154.46
154.5
154.54
154.58
154.6
154.65
154.69
154.72
154.76
154.79
154.82
154.84
154.88
154.91
154.94
154.97
155
155.03
155.06
155.08
155.12
155.16
155.19
155.23
155.28
155.32
155.37
155.42
155.48
155.54
155.61
155.68
155.75
155.82
155.91
155.99
156.07
156.16
156.24
156.34
156.43
156.52
156.62
156.71
156.81
156.9
157
157.1
157.18
157.3
157.4
157.51
157.62
157.72
157.84
157.95
158.06
158.18
158.29
158.41
158.53
158.65
158.77
158.87
159.01
159.14
159.26
159.39
159.51
159.64
159.76
159.89
160.02
160.15
160.28
160.4
160.53
160.66
160.78
160.92
161.05
161.18
161.3
161.43
161.56
161.69
161.81
161.94
162.06
162.18
162.31
162.44
162.56
162.69
162.79
162.93
163.05
163.18
163.3
163.42
163.53
163.66
163.78
163.9
164.01
164.13
164.25
164.36
164.48
164.6
164.71
164.83
164.94
165.06
165.17
165.28
165.4
165.51
165.62
165.72
165.84
165.96
166.07
166.18
166.29
166.4
166.51
166.62
166.72
166.79
166.93
167.05
167.16
167.27
167.38
167.49
167.59
167.7
167.81
167.91
168.02
168.13
168.23
168.34
168.44
168.54
168.65
168.76
168.86
168.96
169.06
169.17
169.28
169.38
169.48
169.59
169.69
169.79
169.9
170
170.11
170.21
170.32
170.42
170.53
170.63
170.73
170.84
170.94
171.04
171.14
171.2
171.29
171.38
171.5
171.9
172.37
172.91
173.45
173.92
174.26
174.45
174.38
174.19
173.83
173.38
173.01
152.36
152.5
152.55
152.59
152.72
152.87
153.04
153.21
153.4
153.6
153.82
154.03
154.13
154.13
154.13
154.14
154.14
154.14
154.14
154.13
154.13
154.14
154.13
154.13
154.12
154.1
154.1
154.09
154.08
154.06
154.06
154.05
154.04
154.03
154.01
154.01
154
154
154
153.99
153.99
154
154
154.01
154.02
154.04
154.04
154.07
154.09
154.11
154.14
154.16
154.19
154.22
154.25
154.28
154.32
154.35
154.38
154.42
154.45
154.45
154.53
154.57
154.6
154.64
154.67
154.69
154.74
154.78
154.8
154.84
154.87
154.9
154.93
154.96
154.98
155.02
155.04
155.07
155.1
155.13
155.16
155.19
155.22
155.26
155.3
155.33
155.38
155.43
155.48
155.54
155.6
155.67
155.73
155.81
155.88
155.96
156.04
156.12
156.2
156.29
156.38
156.41
156.57
156.66
156.75
156.84
156.94
157.03
157.13
157.22
157.33
157.43
157.53
157.64
157.74
157.86
157.97
158.08
158.17
158.31
158.42
158.54
158.66
158.76
158.9
159.02
159.14
159.25
159.39
159.51
159.64
159.76
159.89
160.01
160.14
160.27
160.39
160.52
160.65
160.78
160.9
161.03
161.14
161.29
161.41
161.54
161.65
161.79
161.91
162.04
162.16
162.29
162.41
162.54
162.65
162.78
162.9
163
163.15
163.27
163.39
163.5
163.62
163.74
163.86
163.98
164.09
164.2
164.32
164.44
164.56
164.67
164.78
164.9
165.01
165.12
165.24
165.35
165.46
165.57
165.67
165.78
165.9
166.01
166.12
166.23
166.34
166.45
166.56
166.67
166.78
166.89
167
167.07
167.2
167.31
167.43
167.53
167.64
167.75
167.85
167.96
168.06
168.17
168.28
168.38
168.48
168.59
168.69
168.8
168.9
169
169.11
169.21
169.31
169.42
169.52
169.62
169.73
169.83
169.93
170.04
170.14
170.25
170.35
170.45
170.56
170.66
170.76
170.87
170.97
171.07
171.16
171.24
171.33
171.41
171.51
171.92
172.41
172.96
173.47
173.94
174.28
174.43
174.4
174.2
173.84
173.43
173.02
152.57
152.71
152.75
152.79
152.91
153.07
153.22
153.41
153.59
153.8
154.01
154.23
154.33
154.33
154.33
154.33
154.34
154.34
154.34
154.34
154.33
154.34
154.33
154.33
154.32
154.31
154.3
154.29
154.27
154.27
154.25
154.24
154.23
154.22
154.21
154.21
154.2
154.19
154.18
154.19
154.19
154.18
154.19
154.2
154.21
154.22
154.22
154.25
154.27
154.29
154.31
154.34
154.36
154.39
154.42
154.45
154.48
154.51
154.53
154.58
154.61
154.64
154.68
154.71
154.74
154.78
154.81
154.84
154.87
154.9
154.93
154.97
154.99
155.01
155.04
155.07
155.1
155.13
155.15
155.18
155.2
155.22
155.26
155.29
155.33
155.37
155.41
155.44
155.5
155.55
155.6
155.66
155.73
155.79
155.86
155.94
156.01
156.09
156.17
156.26
156.34
156.43
156.52
156.6
156.68
156.79
156.89
156.98
157.07
157.17
157.27
157.36
157.46
157.56
157.67
157.78
157.88
157.99
158.1
158.2
158.32
158.44
158.55
158.67
158.78
158.91
159.03
159.15
159.27
159.39
159.51
159.64
159.76
159.88
160
160.14
160.25
160.39
160.51
160.64
160.77
160.89
161.02
161.15
161.27
161.38
161.51
161.65
161.77
161.9
162.02
162.14
162.27
162.39
162.51
162.63
162.75
162.87
163
163.11
163.23
163.32
163.47
163.59
163.71
163.82
163.94
164.06
164.17
164.29
164.4
164.52
164.62
164.74
164.85
164.97
165.08
165.19
165.3
165.41
165.52
165.63
165.74
165.85
165.95
166.06
166.18
166.29
166.4
166.5
166.61
166.72
166.83
166.94
167.05
167.15
167.25
167.31
167.47
167.58
167.68
167.79
167.9
168
168.11
168.21
168.32
168.42
168.52
168.63
168.73
168.84
168.94
169.04
169.14
169.25
169.35
169.45
169.56
169.65
169.76
169.86
169.97
170.07
170.18
170.28
170.38
170.49
170.59
170.7
170.79
170.9
171.01
171.09
171.19
171.27
171.38
171.45
171.56
171.95
172.42
172.96
173.47
173.94
174.3
174.47
174.4
174.19
173.85
173.41
173.03
152.76
152.9
152.95
152.99
153.11
153.27
153.43
153.61
153.79
154
154.21
154.43
154.53
154.53
154.53
154.53
154.53
154.54
154.54
154.54
154.52
154.53
154.53
154.52
154.52
154.51
154.5
154.49
154.47
154.46
154.45
154.44
154.43
154.42
154.41
154.4
154.39
154.39
154.38
154.38
154.37
154.38
154.37
154.38
154.4
154.41
154.41
154.44
154.45
154.47
154.49
154.51
154.52
154.56
154.59
154.62
154.65
154.68
154.71
154.74
154.77
154.8
154.82
154.86
154.89
154.92
154.95
154.98
154.99
155.04
155.05
155.09
155.11
155.14
155.16
155.19
155.21
155.23
155.26
155.29
155.32
155.34
155.37
155.41
155.44
155.48
155.53
155.57
155.62
155.67
155.73
155.79
155.86
155.93
156
156.06
156.15
156.23
156.31
156.4
156.49
156.57
156.66
156.74
156.84
156.93
157.03
157.11
157.21
157.31
157.4
157.5
157.6
157.7
157.81
157.9
158.01
158.13
158.24
158.35
158.46
158.57
158.69
158.81
158.92
159.03
159.16
159.28
159.4
159.52
159.65
159.75
159.89
160.01
160.14
160.26
160.39
160.51
160.64
160.76
160.89
161.01
161.14
161.25
161.38
161.51
161.63
161.74
161.88
162
162.12
162.24
162.37
162.49
162.61
162.72
162.84
162.97
163.09
163.2
163.32
163.44
163.56
163.66
163.79
163.91
164.02
164.11
164.25
164.36
164.48
164.59
164.7
164.81
164.92
165.03
165.14
165.24
165.36
165.47
165.58
165.68
165.8
165.91
166.02
166.12
166.22
166.33
166.45
166.56
166.66
166.77
166.88
166.98
167.09
167.2
167.3
167.41
167.51
167.59
167.71
167.83
167.93
168.04
168.14
168.25
168.35
168.46
168.56
168.67
168.77
168.87
168.98
169.08
169.18
169.28
169.38
169.49
169.59
169.69
169.79
169.9
170
170.1
170.2
170.3
170.42
170.52
170.62
170.73
170.83
170.93
171.02
171.13
171.22
171.3
171.4
171.47
171.58
171.97
172.45
173
173.51
173.96
174.31
174.46
174.42
174.22
173.84
173.42
173.05
152.96
153.1
153.15
153.18
153.31
153.46
153.63
153.8
153.99
154.2
154.42
154.63
154.73
154.73
154.73
154.73
154.74
154.73
154.74
154.74
154.74
154.73
154.72
154.72
154.72
154.7
154.7
154.68
154.67
154.66
154.65
154.64
154.63
154.62
154.61
154.6
154.57
154.58
154.58
154.57
154.56
154.57
154.57
154.58
154.59
154.6
154.61
154.62
154.64
154.64
154.67
154.69
154.7
154.74
154.76
154.79
154.81
154.83
154.87
154.9
154.93
154.95
154.98
155.01
155.04
155.07
155.09
155.12
155.14
155.17
155.19
155.22
155.24
155.26
155.29
155.31
155.33
155.36
155.38
155.4
155.43
155.46
155.49
155.53
155.57
155.61
155.64
155.7
155.75
155.81
155.87
155.93
156
156.07
156.14
156.22
156.3
156.38
156.46
156.54
156.63
156.71
156.8
156.89
156.98
157.07
157.15
157.26
157.35
157.45
157.54
157.64
157.73
157.84
157.95
158.05
158.16
158.27
158.37
158.49
158.6
158.71
158.83
158.94
159.06
159.18
159.29
159.41
159.53
159.66
159.78
159.9
160.01
160.14
160.27
160.39
160.51
160.62
160.76
160.88
161
161.13
161.25
161.36
161.5
161.62
161.74
161.86
161.98
162.11
162.23
162.35
162.47
162.59
[truncated: 33,507 more chars]
