# Supplementary material for: Investigating a Novel Activation-Repolarisation Time Metric to Predict Localised Vulnerability to Reentry Using Computational Modelling
Source: PLoS One. 2016 Mar 2;11(3):e0149342. doi: 10.1371/journal.pone.0149342 (PMC4775046; doi:10.1371/journal.pone.0149342)
Supplement: S1 Data — Specifically, this relates primarily to the data presented in Figs 3, 4 & 5. Data provided constitute AT, RT and RVI datasets, along with corresponding finite element mesh files required for visualisation and analysis. (ZIP) [file pone.0149342.s001.zip › Data/Figure3/Fig3_UDB_AT.dat]

1073.1
1072.9
1072.3
1071.6
1071
1070.1
1069.2
1068.4
1067.6
1067
1066.1
1065.2
1064.4
1063.7
1063
1062.2
1061.3
1060.6
1060
1059.2
1058.3
1057.7
1057.1
1056.2
1055.5
1055
1054.2
1053.4
1053
1052.2
1051.5
1051
1050.2
1049.6
1049.1
1048.4
1048
1047.2
1046.7
1046.2
1045.5
1045.1
1044.4
1044.1
1043.3
1043
1042.3
1042
1041.3
1041.1
1040.4
1040.1
1039.5
1039.2
1038.8
1038.3
1038.1
1037.5
1037.2
1036.9
1036.4
1036.2
1035.9
1035.4
1035.2
1035
1034.6
1034.3
1034.2
1034.1
1033.7
1033.4
1033.3
1033.2
1033.1
1033.1
1033
1032.9
1032.8
1032.7
1032.7
1032.7
1032.8
1032.9
1033
1033.1
1033.2
1033.2
1033.3
1033.6
1034
1034.1
1034.3
1034.6
1035
1035.2
1035.5
1036
1036.2
1036.6
1037.1
1037.4
1038
1038.3
1038.9
1039.3
1039.9
1040.3
1040.9
1041.3
1042
1042.4
1043.1
1043.5
1044.2
1044.8
1045.3
1046.1
1046.6
1047.2
1048.1
1048.5
1049.2
1050.1
1050.6
1051.3
1052.1
1052.8
1053.4
1054.2
1055.1
1055.8
1056.4
1057.2
1058.1
1059
1059.6
1060.4
1061.2
1062.1
1063
1063.8
1064.6
1065.4
1066.3
1067.2
1068.1
1069
1069.9
1070.7
1071.6
1072.4
1073.3
1074.3
1075.2
1076.2
1077.2
1078.1
1079.1
1080.1
1081
1082
1083
1083.9
1084.9
1085.8
1086.8
1087.8
1088.8
1089.8
1090.8
1091.9
1092.9
1093.9
1095
1096
1097
1098.1
1099.1
1100.1
1101.1
1102.2
1103.2
1104.2
1105.3
1106.3
1107.4
1108.5
1109.6
1110.8
1111.9
1113
1114.1
1115.1
1116.2
1117.3
1118.3
1119.5
1120.6
1121.8
1123
1124.1
1125.2
1126.2
1127.3
1128.4
1129.6
1130.9
1132.1
1133.1
1134.2
1135.3
1136.4
1137.7
1138.9
1140.1
1141.2
1142.2
1143.4
1144.6
1145.9
1147.1
1148.2
1149.3
1150.4
1151.7
1153
1154.1
1155.2
1156.3
1157.5
1158.9
1160.1
1161.2
1162.3
1163.5
1164.8
1166
1167.1
1168.2
1169.4
1170.7
1172
1173.1
1174.2
1175.4
1176.6
1177.9
1179
1179.9
1180.2
1072.4
1072.3
1072
1071.2
1070.4
1069.7
1069
1068.1
1067.2
1066.3
1065.6
1065
1064.1
1063.2
1062.4
1061.7
1061.1
1060.2
1059.4
1058.7
1058.1
1057.2
1056.5
1055.9
1055.2
1054.3
1053.8
1053.1
1052.3
1051.8
1051.1
1050.3
1049.9
1049.2
1048.5
1048.1
1047.3
1046.8
1046.2
1045.6
1045.1
1044.4
1044.1
1043.3
1043
1042.3
1042
1041.3
1041
1040.3
1040.1
1039.4
1039.1
1038.5
1038.2
1037.8
1037.3
1037.1
1036.5
1036.2
1036
1035.5
1035.2
1035
1034.5
1034.2
1034.1
1033.9
1033.5
1033.2
1033.1
1033
1032.8
1032.5
1032.3
1032.2
1032.2
1032.2
1032.1
1032.1
1032.1
1032.1
1032.1
1032.2
1032.2
1032.3
1032.4
1032.6
1032.9
1033.1
1033.2
1033.4
1033.8
1034.1
1034.2
1034.6
1035.1
1035.2
1035.7
1036.1
1036.4
1037
1037.3
1037.9
1038.2
1038.8
1039.2
1039.8
1040.2
1040.9
1041.3
1042
1042.4
1043.1
1043.6
1044.2
1045
1045.4
1046.2
1046.8
1047.4
1048.1
1048.9
1049.4
1050.2
1051
1051.5
1052.3
1053.1
1053.9
1054.5
1055.2
1056.1
1056.9
1057.6
1058.3
1059.2
1060.1
1061
1061.7
1062.4
1063.3
1064.2
1065.1
1066
1066.8
1067.6
1068.4
1069.3
1070.3
1071.2
1072.1
1073.1
1074
1075
1075.9
1076.8
1077.7
1078.6
1079.5
1080.5
1081.4
1082.4
1083.4
1084.4
1085.3
1086.3
1087.3
1088.3
1089.3
1090.4
1091.4
1092.4
1093.4
1094.5
1095.5
1096.5
1097.6
1098.7
1099.7
1100.8
1101.9
1103
1104.1
1105.1
1106.1
1107.2
1108.2
1109.3
1110.4
1111.5
1112.6
1113.7
1114.9
1116
1117.1
1118.2
1119.2
1120.3
1121.4
1122.5
1123.7
1124.9
1126.1
1127.1
1128.2
1129.3
1130.4
1131.6
1132.9
1134
1135.1
1136.2
1137.3
1138.5
1139.7
1141
1142.1
1143.2
1144.3
1145.5
1146.7
1148
1149.1
1150.2
1151.3
1152.5
1153.8
1155.1
1156.2
1157.3
1158.4
1159.7
1161
1162.1
1163.2
1164.4
1165.7
1167
1168.1
1169.2
1170.4
1171.6
1172.9
1174.1
1175.2
1176.3
1177.5
1178.6
1179.4
1179.9
1071.3
1071.2
1071
1070.2
1069.4
1068.7
1068
1067.1
1066.2
1065.3
1064.5
1063.8
1063.1
1062.2
1061.3
1060.6
1060
1059.1
1058.3
1057.5
1056.9
1056.1
1055.3
1054.6
1054.1
1053.2
1052.5
1052
1051.2
1050.4
1050
1049.2
1048.5
1048.1
1047.2
1046.7
1046.1
1045.4
1045
1044.3
1043.8
1043.2
1042.6
1042.1
1041.5
1041.1
1040.5
1040.1
1039.5
1039.1
1038.5
1038.2
1037.7
1037.2
1036.9
1036.3
1036.1
1035.5
1035.2
1035
1034.4
1034.2
1033.9
1033.4
1033.2
1033
1032.6
1032.3
1032.1
1032
1031.7
1031.4
1031.2
1031.1
1031.1
1031
1030.8
1030.7
1030.6
1030.6
1030.5
1030.6
1030.6
1030.7
1030.9
1031
1031.1
1031.2
1031.3
1031.5
1031.8
1032.1
1032.2
1032.5
1033
1033.2
1033.4
1034
1034.2
1034.6
1035.1
1035.4
1036
1036.3
1037
1037.3
1038
1038.3
1039
1039.3
1040.1
1040.5
1041.2
1041.7
1042.3
1043
1043.5
1044.2
1044.9
1045.4
1046.2
1046.9
1047.4
1048.2
1049
1049.6
1050.3
1051.1
1051.9
1052.5
1053.3
1054.1
1054.9
1055.6
1056.3
1057.2
1058.1
1058.9
1059.7
1060.4
1061.3
1062.2
1063.1
1064
1064.8
1065.6
1066.4
1067.3
1068.2
1069.2
1070.1
1071.1
1072.1
1073
1073.9
1074.8
1075.7
1076.6
1077.5
1078.5
1079.4
1080.4
1081.4
1082.4
1083.4
1084.3
1085.3
1086.3
1087.4
1088.4
1089.4
1090.4
1091.4
1092.5
1093.5
1094.6
1095.6
1096.7
1097.8
1098.9
1100
1101
1102.1
1103.1
1104.2
1105.2
1106.2
1107.3
1108.4
1109.5
1110.6
1111.8
1113
1114.1
1115.1
1116.2
1117.2
1118.3
1119.5
1120.6
1121.8
1123
1124.1
1125.2
1126.2
1127.3
1128.5
1129.7
1131
1132.1
1133.2
1134.3
1135.4
1136.6
1137.8
1139
1140.1
1141.2
1142.4
1143.6
1144.8
1146.1
1147.2
1148.3
1149.4
1150.7
1152
1153.1
1154.2
1155.3
1156.6
1157.9
1159.1
1160.2
1161.3
1162.5
1163.8
1165.1
1166.2
1167.3
1168.5
1169.8
1171
1172.2
1173.3
1174.4
1175.7
1176.9
1178
1178.6
1179
1070.1
1070.1
1069.5
1069.1
1068.2
1067.3
1066.5
1065.8
1065
1064.1
1063.2
1062.4
1061.6
1061
1060.1
1059.2
1058.4
1057.7
1057.1
1056.2
1055.4
1054.7
1054.1
1053.2
1052.5
1052
1051.2
1050.4
1049.8
1049.1
1048.3
1047.9
1047.2
1046.4
1046
1045.2
1044.6
1044.1
1043.3
1043
1042.2
1041.7
1041.2
1040.6
1040.1
1039.5
1039.1
1038.4
1038.1
1037.5
1037.1
1036.5
1036.2
1035.7
1035.2
1035
1034.3
1034.1
1033.6
1033.2
1033
1032.5
1032.2
1032
1031.5
1031.2
1031.1
1030.8
1030.4
1030.2
1030.1
1030
1029.7
1029.4
1029.3
1029.2
1029.2
1029.1
1029.1
1029.1
1029.1
1029.1
1029.1
1029.1
1029.2
1029.2
1029.3
1029.5
1029.7
1030
1030.1
1030.3
1030.6
1031
1031.2
1031.5
1032
1032.2
1032.6
1033.1
1033.3
1034
1034.2
1034.8
1035.2
1035.8
1036.2
1036.8
1037.2
1037.9
1038.3
1039.1
1039.5
1040.2
1040.7
1041.3
1042.1
1042.6
1043.2
1044
1044.5
1045.2
1046.1
1046.6
1047.3
1048.1
1048.9
1049.5
1050.2
1051.1
1051.8
1052.5
1053.3
1054.2
1055
1055.8
1056.5
1057.3
1058.2
1059.1
1060
1060.7
1061.5
1062.4
1063.3
1064.2
1065.1
1066.1
1067
1067.8
1068.7
1069.6
1070.5
1071.4
1072.3
1073.3
1074.3
1075.2
1076.2
1077.2
1078.2
1079.2
1080.2
1081.1
1082.1
1083.1
1084.1
1085.1
1086.2
1087.2
1088.2
1089.2
1090.2
1091.2
1092.2
1093.3
1094.3
1095.4
1096.4
1097.5
1098.6
1099.7
1100.8
1101.9
1103
1104.1
1105.1
1106.2
1107.2
1108.3
1109.4
1110.5
1111.7
1112.8
1114
1115.1
1116.1
1117.2
1118.3
1119.4
1120.6
1121.8
1123
1124.1
1125.2
1126.2
1127.4
1128.5
1129.8
1131
1132.1
1133.2
1134.3
1135.4
1136.7
1137.9
1139.1
1140.2
1141.3
1142.5
1143.7
1145
1146.1
1147.2
1148.3
1149.6
1150.9
1152.1
1153.2
1154.3
1155.5
1156.8
1158
1159.2
1160.3
1161.5
1162.8
1164
1165.1
1166.3
1167.5
1168.7
1170
1171.1
1172.2
1173.4
1174.7
1175.9
1176.9
1177.5
1177.9
1069
1068.7
1068.2
1067.6
1067
1066.1
1065.2
1064.3
1063.5
1062.8
1062
1061.1
1060.2
1059.4
1058.7
1058
1057.2
1056.3
1055.5
1054.9
1054.1
1053.3
1052.5
1052
1051.2
1050.3
1049.7
1049.1
1048.3
1047.6
1047.1
1046.3
1045.7
1045.1
1044.3
1043.8
1043.2
1042.5
1042.1
1041.3
1040.9
1040.2
1039.6
1039.1
1038.5
1038.1
1037.4
1037.1
1036.4
1036.1
1035.4
1035.1
1034.5
1034.2
1033.7
1033.2
1033
1032.4
1032.1
1031.7
1031.3
1031.1
1030.6
1030.2
1030.1
1029.7
1029.3
1029.2
1029
1028.7
1028.3
1028.2
1028.1
1028
1027.8
1027.6
1027.4
1027.3
1027.3
1027.3
1027.2
1027.2
1027.3
1027.3
1027.4
1027.6
1027.8
1028
1028.1
1028.2
1028.4
1028.7
1029.1
1029.2
1029.5
1030
1030.2
1030.6
1031.1
1031.3
1031.9
1032.2
1032.7
1033.2
1033.6
1034.1
1034.6
1035.2
1035.6
1036.2
1036.8
1037.3
1038
1038.4
1039.2
1039.8
1040.3
1041.1
1041.6
1042.3
1043.1
1043.7
1044.3
1045.1
1045.8
1046.4
1047.2
1048.1
1048.7
1049.4
1050.2
1051.1
1051.9
1052.5
1053.3
1054.2
1055.1
1055.9
1056.7
1057.4
1058.3
1059.2
1060.1
1061.1
1061.9
1062.7
1063.6
1064.4
1065.3
1066.3
1067.2
1068.2
1069.1
1070.1
1071.1
1072
1073
1073.9
1074.9
1075.8
1076.8
1077.7
1078.7
1079.7
1080.7
1081.7
1082.7
1083.7
1084.8
1085.8
1086.8
1087.9
1089
1090
1091
1092.1
1093.1
1094.1
1095.2
1096.2
1097.2
1098.3
1099.3
1100.4
1101.5
1102.7
1103.8
1105
1106.1
1107.1
1108.2
1109.2
1110.3
1111.4
1112.5
1113.7
1114.9
1116.1
1117.1
1118.2
1119.3
1120.4
1121.6
1122.8
1124
1125.1
1126.2
1127.3
1128.4
1129.6
1130.9
1132.1
1133.1
1134.2
1135.4
1136.6
1137.9
1139.1
1140.2
1141.3
1142.4
1143.7
1145
1146.1
1147.2
1148.3
1149.6
1150.9
1152.1
1153.2
1154.3
1155.5
1156.8
1158.1
1159.2
1160.3
1161.5
1162.8
1164.1
1165.2
1166.3
1167.5
1168.8
1170.1
1171.2
1172.3
1173.5
1174.7
1175.7
1176.3
1176.6
1067.5
1067.3
1067.1
1066.3
1065.5
1064.8
1064.1
1063.1
1062.2
1061.3
1060.5
1059.8
1059.1
1058.2
1057.3
1056.4
1055.8
1055.1
1054.2
1053.3
1052.7
1052
1051.2
1050.3
1049.7
1049.1
1048.2
1047.5
1047
1046.2
1045.5
1045
1044.2
1043.5
1043.1
1042.2
1041.7
1041.1
1040.4
1040
1039.2
1038.7
1038.2
1037.5
1037.1
1036.4
1036.1
1035.4
1035.1
1034.4
1034.1
1033.4
1033.1
1032.5
1032.2
1031.7
1031.2
1031
1030.4
1030.1
1029.8
1029.3
1029.1
1028.7
1028.3
1028.1
1027.9
1027.5
1027.2
1027.1
1026.9
1026.6
1026.3
1026.2
1026.1
1026.1
1026
1025.9
1025.8
1025.7
1025.7
1025.7
1025.7
1025.8
1026
1026
1026.1
1026.2
1026.3
1026.5
1026.9
1027.1
1027.2
1027.6
1028
1028.2
1028.5
1029.1
1029.3
1029.8
1030.2
1030.5
1031.1
1031.4
1032.1
1032.4
1033.1
1033.4
1034.1
1034.5
1035.2
1035.7
1036.2
1037
1037.4
1038.2
1038.8
1039.3
1040.1
1040.7
1041.3
1042.1
1042.8
1043.4
1044.2
1045
1045.6
1046.3
1047.2
1048
1048.7
1049.4
1050.2
1051.1
1051.9
1052.6
1053.4
1054.3
1055.2
1056.1
1056.9
1057.7
1058.5
1059.4
1060.3
1061.2
1062.1
1063.1
1064
1064.9
1065.8
1066.7
1067.6
1068.5
1069.4
1070.4
1071.3
1072.3
1073.3
1074.3
1075.2
1076.2
1077.2
1078.2
1079.2
1080.2
1081.2
1082.3
1083.3
1084.3
1085.3
1086.3
1087.4
1088.4
1089.5
1090.6
1091.6
1092.7
1093.8
1094.9
1096
1097.1
1098.1
1099.2
1100.2
1101.3
1102.3
1103.4
1104.6
1105.7
1106.9
1108
1109.1
1110.2
1111.2
1112.3
1113.5
1114.6
1115.8
1117
1118.1
1119.2
1120.3
1121.4
1122.6
1123.8
1125
1126.1
1127.2
1128.3
1129.5
1130.7
1132
1133.1
1134.2
1135.3
1136.5
1137.7
1139
1140.1
1141.2
1142.4
1143.6
1144.9
1146.1
1147.2
1148.3
1149.5
1150.8
1152.1
1153.2
1154.3
1155.5
1156.8
1158.1
1159.2
1160.3
1161.5
1162.8
1164.1
1165.2
1166.3
1167.5
1168.8
1170.1
1171.2
1172.3
1173.4
1174.4
1175.2
1175.3
1066.2
1066.2
1065.7
1065.1
1064.2
1063.4
1062.6
1061.8
1061
1060.1
1059.2
1058.3
1057.5
1056.8
1056.1
1055.2
1054.3
1053.5
1052.9
1052.1
1051.2
1050.4
1049.8
1049.1
1048.2
1047.5
1047
1046.2
1045.4
1044.8
1044.1
1043.3
1042.8
1042.1
1041.4
1040.9
1040.2
1039.5
1039.1
1038.3
1037.8
1037.2
1036.6
1036.1
1035.4
1035.1
1034.4
1034
1033.3
1033
1032.3
1032.1
1031.4
1031.1
1030.5
1030.2
1029.8
1029.2
1029
1028.4
1028.2
1027.9
1027.4
1027.1
1026.9
1026.4
1026.2
1026
1025.7
1025.3
1025.2
1025.1
1024.9
1024.6
1024.4
1024.3
1024.2
1024.2
1024.1
1024.1
1024.1
1024.1
1024.1
1024.1
1024.2
1024.2
1024.3
1024.5
1024.8
1025
1025.2
1025.3
1025.6
1026.1
1026.2
1026.5
1027
1027.2
1027.7
1028.1
1028.4
1029
1029.3
1030
1030.3
1030.9
1031.3
1032
1032.3
1033.1
1033.4
1034.1
1034.7
1035.2
1036
1036.4
1037.2
1037.8
1038.4
1039.1
1039.9
1040.4
1041.2
1042
1042.6
1043.3
1044.1
1044.9
1045.5
1046.3
1047.2
1048
1048.7
1049.4
1050.2
1051.2
1052
1052.8
1053.6
1054.4
1055.3
1056.2
1057.1
1058
1058.9
1059.7
1060.6
1061.4
1062.3
1063.3
1064.2
1065.2
1066.2
1067.1
1068.1
1069.1
1070.1
1071
1072
1073
1074
1075
1075.9
1076.9
1078
1079
1080
1081
1082
1083.1
1084.1
1085.1
1086.1
1087.1
1088.2
1089.2
1090.2
1091.3
1092.3
1093.4
1094.5
1095.6
1096.7
1097.9
1099
1100.1
1101.1
1102.2
1103.2
1104.3
1105.4
1106.6
1107.7
1108.9
1110.1
1111.1
1112.2
1113.3
1114.4
1115.6
1116.8
1118
1119.1
1120.2
1121.3
1122.4
1123.6
1124.8
1126
1127.1
1128.2
1129.3
1130.6
1131.8
1133
1134.1
1135.2
1136.4
1137.6
1138.9
1140.1
1141.2
1142.3
1143.5
1144.8
1146
1147.2
1148.3
1149.5
1150.8
1152
1153.2
1154.3
1155.5
1156.8
1158
1159.2
1160.3
1161.5
1162.8
1164.1
1165.2
1166.3
1167.5
1168.8
1170.1
1171.2
1172.2
1173.2
1174.1
1174.2
1065.1
1065
1064.3
1063.8
1063.1
1062.2
1061.2
1060.3
1059.5
1058.8
1058
1057.1
1056.2
1055.3
1054.5
1053.9
1053.1
1052.2
1051.3
1050.6
1050
1049.2
1048.3
1047.6
1047
1046.2
1045.3
1044.7
1044.1
1043.3
1042.6
1042.1
1041.2
1040.6
1040.1
1039.3
1038.7
1038.1
1037.4
1037
1036.2
1035.7
1035.2
1034.5
1034.1
1033.4
1033
1032.3
1032
1031.3
1031
1030.3
1030
1029.4
1029.1
1028.5
1028.2
1027.8
1027.3
1027.1
1026.5
1026.2
1026
1025.4
1025.2
1025
1024.5
1024.2
1024.1
1023.9
1023.5
1023.3
1023.2
1023.1
1022.9
1022.7
1022.5
1022.4
1022.3
1022.3
1022.3
1022.3
1022.3
1022.3
1022.4
1022.6
1022.8
1023
1023.1
1023.2
1023.4
1023.7
1024.1
1024.2
1024.5
1025
1025.2
1025.6
1026.1
1026.3
1026.9
1027.2
1027.7
1028.2
1028.7
1029.2
1029.7
1030.2
1030.8
1031.2
1032
1032.4
1033.1
1033.6
1034.2
1035
1035.4
1036.2
1036.9
1037.4
1038.2
1039
1039.5
1040.2
1041.1
1041.8
1042.4
1043.2
1044.1
1044.8
1045.5
1046.3
1047.2
1048
1048.8
1049.5
1050.3
1051.2
1052.1
1053
1053.8
1054.6
1055.5
1056.3
1057.3
1058.2
1059.1
1060.1
1061
1062
1062.8
1063.7
1064.7
1065.6
1066.5
1067.5
1068.4
1069.4
1070.4
1071.3
1072.3
1073.3
1074.3
1075.3
1076.3
1077.4
1078.4
1079.4
1080.4
1081.5
1082.5
1083.6
1084.7
1085.7
1086.8
1087.9
1089
1090.1
1091.1
1092.1
1093.2
1094.2
1095.3
1096.4
1097.5
1098.6
1099.8
1100.9
1102
1103.1
1104.2
1105.2
1106.3
1107.4
1108.6
1109.8
1111
1112.1
1113.2
1114.2
1115.4
1116.5
1117.8
1119
1120.1
1121.2
1122.3
1123.4
1124.6
1125.9
1127.1
1128.2
1129.3
1130.4
1131.7
1132.9
1134.1
1135.2
1136.3
1137.5
1138.8
1140
1141.1
1142.3
1143.4
1144.7
1146
1147.1
1148.2
1149.4
1150.7
1152
1153.1
1154.3
1155.4
1156.8
1158
1159.2
1160.3
1161.5
1162.8
1164.1
1165.2
1166.3
1167.5
1168.8
1170
1171.1
1172.1
1172.8
1173.1
1063.8
1063.5
1063.2
1062.4
1061.7
1061
1060.1
1059.2
1058.2
1057.3
1056.5
1055.7
1055
1054.1
1053.2
1052.3
1051.6
1050.9
1050.1
1049.2
1048.4
1047.7
1047.1
1046.2
1045.4
1044.8
1044.1
1043.2
1042.5
1042
1041.2
1040.4
1039.9
1039.2
1038.4
1038
1037.2
1036.5
1036.1
1035.3
1034.8
1034.2
1033.6
1033.1
1032.4
1032
1031.3
1031
1030.3
1029.9
1029.3
1029
1028.3
1028
1027.3
1027.1
1026.5
1026.2
1025.8
1025.3
1025.1
1024.6
1024.2
1024
1023.5
1023.2
1023.1
1022.7
1022.3
1022.2
1022.1
1021.8
1021.4
1021.3
1021.2
1021.1
1021
1021
1020.8
1020.8
1020.7
1020.7
1020.8
1020.8
1021
1021
1021.1
1021.2
1021.3
1021.5
1021.9
1022.1
1022.2
1022.5
1023
1023.2
1023.5
1024.1
1024.3
1024.8
1025.2
1025.6
1026.1
1026.5
1027.1
1027.4
1028.1
1028.5
1029.1
1029.6
1030.2
1030.9
1031.3
1032.1
1032.6
1033.2
1034
1034.5
1035.2
1036
1036.5
1037.2
1038.1
1038.7
1039.3
1040.2
1041
1041.6
1042.3
1043.2
1044.1
1044.8
1045.5
1046.3
1047.2
1048.1
1048.9
1049.7
1050.5
1051.3
1052.2
1053.2
1054.1
1055
1055.9
1056.7
1057.6
1058.4
1059.4
1060.3
1061.2
1062.2
1063.2
1064.2
1065.1
1066.1
1067.1
1068.1
1069.1
1070.1
1071.1
1072.1
1073.1
1074.1
1075.1
1076.1
1077.1
1078.1
1079.1
1080.2
1081.2
1082.2
1083.2
1084.3
1085.3
1086.4
1087.4
1088.5
1089.6
1090.8
1091.9
1093
1094.1
1095.1
1096.2
1097.2
1098.3
1099.4
1100.5
1101.7
1102.9
1104
1105.1
1106.2
1107.3
1108.4
1109.5
1110.7
1111.9
1113.1
1114.2
1115.2
1116.3
1117.5
1118.8
1120
1121.1
1122.2
1123.3
1124.5
1125.7
1127
1128.1
1129.2
1130.3
1131.5
1132.8
1134
1135.1
1136.2
1137.4
1138.7
1140
1141.1
1142.2
1143.4
1144.6
1146
1147.1
1148.2
1149.4
1150.7
1152
1153.1
1154.2
1155.4
1156.7
1158
1159.1
1160.3
1161.5
1162.8
1164.1
1165.2
1166.3
1167.5
1168.8
1170
1171
1171.5
1171.9
1062.4
1062.3
1062
1061.2
1060.3
1059.5
1058.7
1057.9
1057.1
1056.1
1055.2
1054.3
1053.5
1052.7
1052
1051.1
1050.2
1049.4
1048.6
1048
1047.1
1046.3
1045.5
1044.9
1044.1
1043.2
1042.5
1042
1041.2
1040.3
1039.8
1039.1
1038.3
1037.7
1037.1
1036.3
1035.8
1035.2
1034.4
1034
1033.2
1032.7
1032.1
1031.4
1031.1
1030.3
1030
1029.2
1028.9
1028.2
1027.8
1027.2
1026.9
1026.3
1026
1025.3
1025.1
1024.5
1024.2
1023.8
1023.3
1023.1
1022.6
1022.2
1022.1
1021.6
1021.3
1021.1
1020.9
1020.5
1020.2
1020.1
1020
1019.7
1019.5
1019.3
1019.2
1019.2
1019.1
1019.1
1019.1
1019.1
1019.1
1019.1
1019.2
1019.2
1019.3
1019.5
1019.7
1020
1020.1
1020.3
1020.6
1021
1021.2
1021.5
1022
1022.2
1022.7
1023.1
1023.4
1024.1
1024.3
1025
1025.3
1026
1026.3
1027
1027.4
1028.1
1028.5
1029.2
1029.8
1030.3
1031.1
1031.6
1032.2
1033
1033.5
1034.2
1035.1
1035.6
1036.3
1037.1
1037.9
1038.5
1039.3
1040.1
1040.9
1041.6
1042.3
1043.2
1044.1
1044.9
1045.6
1046.4
1047.3
1048.2
1049.1
1050
1050.7
1051.6
1052.4
1053.3
1054.2
1055.2
1056.1
1057.1
1058
1059
1059.9
1060.8
1061.7
1062.6
1063.6
1064.5
1065.5
1066.5
1067.5
1068.5
1069.5
1070.5
1071.5
1072.5
1073.5
1074.5
1075.6
1076.6
1077.7
1078.7
1079.8
1080.9
1082
1083
1084.1
1085.1
1086.1
1087.2
1088.2
1089.3
1090.4
1091.5
1092.6
1093.7
1094.9
1096
1097.1
1098.2
1099.2
1100.3
1101.4
1102.6
1103.8
1105
1106.1
1107.1
1108.2
1109.3
1110.5
1111.7
1112.9
1114.1
1115.1
1116.2
1117.4
1118.5
1119.8
1121
1122.1
1123.2
1124.3
1125.5
1126.8
1128
1129.1
1130.2
1131.4
1132.7
1134
1135.1
1136.2
1137.3
1138.6
1139.9
1141.1
1142.2
1143.3
1144.6
1145.9
1147.1
1148.2
1149.4
1150.6
1152
1153.1
1154.2
1155.4
1156.7
1158
1159.1
1160.3
1161.5
1162.8
1164
1165.2
1166.3
1167.5
1168.7
1169.7
1170.3
1170.6
1061.2
1061.1
1060.5
1060
1059.1
1058.2
1057.3
1056.4
1055.6
1054.8
1054
1053.1
1052.2
1051.3
1050.4
1049.7
1049
1048.1
1047.2
1046.4
1045.7
1045
1044.2
1043.3
1042.6
1042
1041.2
1040.3
1039.7
1039.1
1038.2
1037.5
1037
1036.2
1035.5
1035
1034.2
1033.6
1033.1
1032.3
1031.8
1031.2
1030.5
1030.1
1029.3
1029
1028.2
1027.8
1027.2
1026.8
1026.2
1025.8
1025.2
1024.8
1024.2
1024
1023.3
1023.1
1022.5
1022.2
1021.8
1021.3
1021.1
1020.7
1020.3
1020.1
1019.8
1019.3
1019.2
1019
1018.7
1018.3
1018.2
1018.1
1018
1017.8
1017.6
1017.4
1017.3
1017.3
1017.3
1017.3
1017.3
1017.3
1017.4
1017.5
1017.7
1018
1018.1
1018.2
1018.4
1018.7
1019.1
1019.2
1019.5
1020
1020.2
1020.6
1021.1
1021.3
1021.9
1022.2
1022.8
1023.2
1023.7
1024.2
1024.7
1025.2
1025.9
1026.3
1027
1027.4
1028.2
1028.8
1029.3
1030.1
1030.6
1031.3
1032.1
1032.6
1033.3
1034.1
1034.8
1035.4
1036.2
1037.1
1037.7
1038.4
1039.2
1040.1
1040.9
1041.6
1042.4
1043.2
1044.1
1045
1045.8
1046.5
1047.4
1048.3
1049.2
1050.1
1051.1
1052
1052.8
1053.7
1054.5
1055.4
1056.4
1057.3
1058.3
1059.2
1060.2
1061.2
1062.2
1063.2
1064.1
1065.1
1066.1
1067.1
1068.1
1069.1
1070.1
1071.1
1072.2
1073.2
1074.2
1075.2
1076.2
1077.3
1078.3
1079.3
1080.4
1081.5
1082.5
1083.6
1084.8
1085.9
1087
1088.1
1089.1
1090.2
1091.2
1092.3
1093.4
1094.5
1095.7
1096.8
1098
1099.1
1100.2
1101.2
1102.3
1103.5
1104.6
1105.9
1107
1108.1
1109.2
1110.3
1111.4
1112.7
1113.9
1115.1
1116.1
1117.2
1118.4
1119.6
1120.9
1122.1
1123.2
1124.2
1125.4
1126.7
1127.9
1129.1
1130.2
1131.3
1132.5
1133.8
1135.1
1136.2
1137.3
1138.5
1139.8
1141.1
1142.2
1143.3
1144.5
1145.8
1147.1
1148.2
1149.3
1150.6
1151.9
1153.1
1154.2
1155.4
1156.7
1158
1159.1
1160.3
1161.5
1162.8
1164
1165.2
1166.3
1167.4
1168.4
1169.2
1169.3
1060.1
1059.9
1059.3
1058.6
1057.9
1057.1
1056.1
1055.2
1054.2
1053.3
1052.5
1051.7
1051
1050.1
1049.2
1048.3
1047.4
1046.7
1046
1045.1
1044.2
1043.4
1042.8
1042.1
1041.2
1040.4
1039.7
1039.1
1038.2
1037.5
1036.9
1036.2
1035.4
1034.8
1034.1
1033.3
1032.8
1032.2
1031.4
1031
1030.2
1029.6
1029.1
1028.4
1028
1027.3
1026.8
1026.2
1025.7
1025.2
1024.7
1024.2
1023.7
1023.2
1022.8
1022.2
1021.9
1021.3
1021.1
1020.5
1020.2
1019.9
1019.3
1019.1
1018.8
1018.3
1018.1
1017.9
1017.4
1017.2
1017.1
1016.9
1016.5
1016.3
1016.2
1016.1
1016.1
1016
1015.8
1015.8
1015.7
1015.7
1015.7
1015.8
1015.9
1016
1016.1
1016.2
1016.3
1016.5
1016.8
1017.1
1017.2
1017.5
1018
1018.2
1018.5
1019
1019.2
1019.7
1020.2
1020.5
1021.1
1021.5
1022.1
1022.5
1023.1
1023.5
1024.2
1024.7
1025.2
1026
1026.4
1027.1
1027.7
1028.3
1029.1
1029.7
1030.3
1031.1
1031.7
1032.4
1033.2
1034
1034.6
1035.3
1036.2
1037
1037.6
1038.4
1039.2
1040.1
1041
1041.7
1042.4
1043.3
1044.2
1045.1
1046
1046.8
1047.6
1048.5
1049.4
1050.3
1051.2
1052.2
1053.1
1054.1
1055
1056
1056.9
1057.8
1058.8
1059.7
1060.7
1061.6
1062.6
1063.6
1064.6
1065.6
1066.6
1067.6
1068.6
1069.7
1070.7
1071.7
1072.8
1073.9
1074.9
1076
1077
1078.1
1079.1
1080.1
1081.2
1082.2
1083.3
1084.3
1085.4
1086.6
1087.7
1088.8
1090
1091.1
1092.1
1093.2
1094.3
1095.4
1096.5
1097.7
1098.9
1100
1101.1
1102.2
1103.3
1104.4
1105.6
1106.8
1108
1109.1
1110.2
1111.3
1112.4
1113.7
1114.9
1116.1
1117.2
1118.3
1119.4
1120.7
1121.9
1123.1
1124.2
1125.3
1126.5
1127.8
1129
1130.1
1131.3
1132.4
1133.7
1135
1136.1
1137.2
1138.4
1139.7
1141
1142.1
1143.3
1144.5
1145.8
1147.1
1148.2
1149.3
1150.6
1151.9
1153.1
1154.2
1155.4
1156.7
1158
1159.1
1160.2
1161.4
1162.8
1164
1165.1
1166.2
1167.2
1168.1
1168.2
1058.7
1058.5
1058.1
1057.3
1056.5
1055.6
1054.8
1054
1053.1
1052.1
1051.2
1050.3
1049.4
1048.7
1047.9
1047.1
1046.2
1045.3
1044.4
1043.7
1043
1042.2
1041.3
1040.5
1039.9
1039.1
1038.2
1037.5
1036.9
1036.1
1035.3
1034.7
1034.1
1033.2
1032.6
1032.1
1031.2
1030.6
1030.1
1029.3
1028.8
1028.2
1027.5
1027.1
1026.3
1025.9
1025.2
1024.7
1024.2
1023.6
1023.1
1022.6
1022.1
1021.6
1021.2
1020.7
1020.2
1019.9
1019.3
1019.1
1018.5
1018.2
1017.9
1017.4
1017.1
1016.9
1016.4
1016.2
1016
1015.6
1015.3
1015.2
1015
1014.8
1014.5
1014.3
1014.2
1014.2
1014.1
1014.1
1014.1
1014.1
1014.1
1014.1
1014.1
1014.2
1014.3
1014.4
1014.6
1015
1015.1
1015.2
1015.5
1016
1016.2
1016.4
1017
1017.2
1017.6
1018.1
1018.4
1019
1019.3
1020
1020.3
1021
1021.3
1022
1022.4
1023.1
1023.6
1024.2
1024.9
1025.4
1026.1
1026.7
1027.3
1028.1
1028.7
1029.3
1030.1
1030.9
1031.5
1032.2
1033.1
1033.8
1034.5
1035.2
1036.1
1037
1037.6
1038.4
1039.2
1040.1
1041.1
1041.8
1042.6
1043.4
1044.3
1045.2
1046.2
1047.1
1048
1048.9
1049.7
1050.6
1051.5
1052.4
1053.4
1054.3
1055.3
1056.2
1057.2
1058.2
1059.2
1060.2
1061.2
1062.2
1063.2
1064.2
1065.2
1066.2
1067.2
1068.2
1069.2
1070.2
1071.3
1072.3
1073.3
1074.4
1075.5
1076.5
1077.6
1078.7
1079.9
1081
1082.1
1083.1
1084.1
1085.2
1086.3
1087.3
1088.4
1089.6
1090.8
1091.9
1093.1
1094.1
1095.2
1096.3
1097.4
1098.5
1099.7
1100.9
1102.1
1103.1
1104.2
1105.3
1106.5
1107.7
1109
1110.1
1111.2
1112.3
1113.5
1114.7
1116
1117.1
1118.2
1119.3
1120.5
1121.8
1123
1124.1
1125.2
1126.4
1127.7
1129
1130.1
1131.2
1132.4
1133.6
1134.9
1136.1
1137.2
1138.4
1139.7
1141
1142.1
1143.2
1144.4
1145.7
1147
1148.2
1149.3
1150.5
1151.9
1153.1
1154.2
1155.4
1156.7
1158
1159.1
1160.2
1161.4
1162.7
1164
1165.1
1166.1
1166.8
1167.1
1057.3
1057.2
1056.9
1056.1
1055.2
1054.3
1053.4
1052.5
1051.7
1050.9
1050
1049.1
1048.2
1047.3
1046.4
1045.6
1044.9
1044.1
1043.2
1042.3
1041.4
1040.8
1040.1
1039.2
1038.3
1037.6
1037
1036.2
1035.3
1034.6
1034.1
1033.2
1032.4
1031.9
1031.2
1030.4
1029.9
1029.2
1028.4
1028
1027.2
1026.6
1026.1
1025.3
1025
1024.2
1023.7
1023.2
1022.6
1022.1
1021.5
1021.1
1020.5
1020.1
1019.5
1019.1
1018.6
1018.2
1017.9
1017.3
1017.1
1016.5
1016.2
1016
1015.4
1015.2
1015
1014.5
1014.2
1014.1
1013.8
1013.4
1013.2
1013.1
1013
1012.8
1012.6
1012.4
1012.3
1012.3
1012.3
1012.2
1012.3
1012.3
1012.3
1012.5
1012.6
1012.9
1013.1
1013.2
1013.3
1013.6
1014
1014.2
1014.4
1014.9
1015.2
1015.5
1016.1
1016.3
1016.9
1017.2
1017.7
1018.2
1018.7
1019.2
1019.7
1020.2
1020.9
1021.3
1022.1
1022.5
1023.2
1023.9
1024.4
1025.1
1025.8
1026.3
1027.1
1027.8
1028.4
1029.2
1030
1030.6
1031.3
1032.2
1033
1033.7
1034.4
1035.2
1036.1
1037
1037.7
1038.5
1039.3
1040.2
1041.1
1042
1042.9
1043.7
1044.5
1045.4
1046.3
1047.2
1048.2
1049.2
1050.1
1051.1
1052
1053
1053.9
1054.9
1055.8
1056.8
1057.7
1058.7
1059.7
1060.7
1061.7
1062.7
1063.7
1064.8
1065.8
1066.8
1067.9
1069
1070
1071
1072.1
1073.1
1074.1
1075.2
1076.2
1077.3
1078.3
1079.4
1080.5
1081.6
1082.8
1083.9
1085
1086.1
1087.2
1088.2
1089.3
1090.4
1091.6
1092.7
1093.9
1095.1
1096.1
1097.2
1098.3
1099.4
1100.6
1101.9
1103
1104.1
1105.2
1106.3
1107.5
1108.7
1110
1111.1
1112.2
1113.3
1114.5
1115.8
1117
1118.1
1119.2
1120.4
1121.6
1122.9
1124.1
1125.2
1126.3
1127.5
1128.8
1130.1
1131.2
1132.3
1133.5
1134.8
1136.1
1137.2
1138.3
1139.6
1140.9
1142.1
1143.2
1144.4
1145.7
1147
1148.1
1149.3
1150.5
1151.8
1153.1
1154.2
1155.4
1156.6
1158
1159.1
1160.2
1161.4
1162.7
1163.9
1164.9
1165.5
1165.8
1056.2
1056.1
1055.5
1054.9
1054.1
1053.1
1052.2
1051.2
1050.3
1049.4
1048.5
1047.7
1047
1046.1
1045.2
1044.2
1043.3
1042.5
1041.8
1041.1
1040.2
1039.3
1038.5
1037.8
1037.1
1036.2
1035.4
1034.7
1034.1
1033.2
1032.4
1031.8
1031.1
1030.3
1029.7
1029.1
1028.3
1027.7
1027.1
1026.3
1025.8
1025.2
1024.4
1024
1023.3
1022.8
1022.2
1021.6
1021.1
1020.4
1020.1
1019.4
1019.1
1018.4
1018.1
1017.5
1017.1
1016.6
1016.2
1015.8
1015.3
1015.1
1014.5
1014.2
1014
1013.5
1013.2
1013
1012.6
1012.3
1012.1
1012
1011.6
1011.3
1011.2
1011.1
1011.1
1011
1010.8
1010.7
1010.6
1010.6
1010.6
1010.7
1010.8
1011
1011.1
1011.1
1011.2
1011.4
1011.7
1012
1012.2
1012.4
1012.9
1013.1
1013.4
1014
1014.2
1014.7
1015.1
1015.5
1016.1
1016.4
1017.1
1017.4
1018.1
1018.5
1019.2
1019.7
1020.3
1021
1021.4
1022.2
1022.8
1023.4
1024.1
1024.8
1025.4
1026.2
1027
1027.5
1028.3
1029.1
1029.9
1030.5
1031.3
1032.1
1033
1033.7
1034.4
1035.3
1036.2
1037.1
1037.9
1038.6
1039.4
1040.3
1041.2
1042.2
1043.1
1044
1044.9
1045.8
1046.7
1047.6
1048.5
1049.4
1050.3
1051.3
1052.3
1053.3
1054.2
1055.2
1056.2
1057.2
1058.2
1059.2
1060.2
1061.2
1062.2
1063.2
1064.3
1065.3
1066.3
1067.3
1068.4
1069.4
1070.5
1071.6
1072.7
1073.8
1074.9
1076
1077.1
1078.1
1079.2
1080.2
1081.3
1082.4
1083.5
1084.6
1085.8
1087
1088.1
1089.1
1090.2
1091.3
1092.4
1093.6
1094.8
1096
1097.1
1098.2
1099.3
1100.4
1101.6
1102.8
1104
1105.1
1106.2
1107.3
1108.5
1109.8
1111
1112.1
1113.2
1114.3
1115.6
1116.8
1118.1
1119.2
1120.3
1121.5
1122.7
1124
1125.1
1126.2
1127.4
1128.7
1130
1131.1
1132.3
1133.5
1134.8
1136
1137.2
1138.3
1139.5
1140.9
1142.1
1143.2
1144.4
1145.7
1147
1148.1
1149.3
1150.5
1151.8
1153.1
1154.2
1155.3
1156.6
1158
1159.1
1160.2
1161.4
1162.6
1163.6
1164.3
1164.5
1055.1
1054.9
1054.2
1053.5
1052.7
1051.9
1051
1050.1
1049.1
1048.2
1047.2
1046.3
1045.4
1044.6
1043.9
1043.1
1042.1
1041.2
1040.3
1039.5
1038.8
1038.1
1037.2
1036.3
1035.5
1034.9
1034.1
1033.2
1032.4
1031.9
1031.1
1030.3
1029.6
1029
1028.2
1027.4
1027
1026.2
1025.4
1025
1024.2
1023.6
1023.1
1022.3
1021.9
1021.2
1020.6
1020.1
1019.4
1019.1
1018.3
1018
1017.3
1017
1016.3
1016.1
1015.4
1015.1
1014.5
1014.2
1013.8
1013.3
1013.1
1012.6
1012.2
1012
1011.5
1011.2
1011.1
1010.7
1010.3
1010.2
1010.1
1009.8
1009.5
1009.3
1009.2
1009.2
1009.1
1009.1
1009.1
1009.1
1009.1
1009.1
1009.1
1009.2
1009.2
1009.3
1009.5
1009.8
1010.1
1010.2
1010.4
1010.9
1011.1
1011.3
1011.9
1012.2
1012.5
1013.1
1013.3
1014
1014.3
1014.9
1015.3
1015.9
1016.3
1017
1017.4
1018.1
1018.6
1019.2
1020
1020.4
1021.2
1021.8
1022.4
1023.2
1023.9
1024.4
1025.2
1026.1
1026.7
1027.3
1028.2
1029
1029.7
1030.4
1031.2
1032.1
1033
1033.7
1034.5
1035.3
1036.2
1037.1
1038.1
1038.9
1039.7
1040.5
1041.4
1042.3
1043.3
1044.2
1045.2
1046.1
1047.1
1048.1
1049
1050
1050.9
1051.9
1052.8
1053.8
1054.8
1055.8
1056.8
1057.8
1058.8
1059.8
1060.9
1061.9
1063
1064
1065
1066.1
1067.1
1068.1
1069.2
1070.2
1071.2
1072.3
1073.3
1074.4
1075.5
1076.7
1077.8
1079
1080.1
1081.1
1082.2
1083.2
1084.3
1085.4
1086.6
1087.8
1089
1090.1
1091.2
1092.2
1093.3
1094.5
1095.7
1096.9
1098.1
1099.1
1100.2
1101.4
1102.6
1103.8
1105
1106.1
1107.2
1108.3
1109.6
1110.8
1112
1113.1
1114.2
1115.4
1116.7
1118
1119.1
1120.2
1121.4
1122.6
1123.9
1125.1
1126.2
1127.4
1128.6
1129.9
1131.1
1132.2
1133.4
1134.7
1136
1137.1
1138.3
1139.5
1140.8
1142.1
1143.2
1144.3
1145.6
1147
1148.1
1149.3
1150.5
1151.8
1153.1
1154.2
1155.3
1156.6
1157.9
1159.1
1160.2
1161.3
1162.3
1163.1
1163.3
1053.8
1053.5
1053.1
1052.2
1051.3
1050.4
1049.6
1048.7
1047.8
1047
1046.1
1045.1
1044.2
1043.3
1042.4
1041.5
1040.8
1040
1039.1
1038.2
1037.3
1036.5
1035.8
1035.1
1034.2
1033.3
1032.6
1032
1031.1
1030.3
1029.6
1029
1028.2
1027.4
1026.8
1026.1
1025.3
1024.7
1024.1
1023.3
1022.8
1022.2
1021.4
1021
1020.2
1019.7
1019.1
1018.4
1018.1
1017.3
1017
1016.3
1016
1015.3
1015
1014.3
1014
1013.3
1013.1
1012.5
1012.2
1011.8
1011.3
1011.1
1010.6
1010.2
1010.1
1009.6
1009.3
1009.1
1008.9
1008.5
1008.2
1008.1
1008
1007.8
1007.6
1007.4
1007.3
1007.2
1007.2
1007.2
1007.2
1007.2
1007.3
1007.4
1007.5
1007.7
1008
1008.1
1008.2
1008.4
1008.9
1009.1
1009.3
1009.8
1010.1
1010.4
1011
1011.2
1011.7
1012.2
1012.6
1013.2
1013.6
1014.2
1014.7
1015.2
1015.9
1016.3
1017.1
1017.5
1018.2
1018.9
1019.4
1020.2
1020.9
1021.4
1022.2
1023
1023.5
1024.3
1025.1
1025.9
1026.5
1027.3
1028.1
1029
1029.7
1030.4
1031.3
1032.2
1033.1
1033.9
1034.6
1035.5
1036.3
1037.2
1038.2
1039.1
1040.1
1041
1041.8
1042.7
1043.6
1044.5
1045.4
1046.4
1047.3
1048.3
1049.3
1050.3
1051.2
1052.2
1053.2
1054.2
1055.2
1056.2
1057.2
1058.3
1059.3
1060.3
1061.3
1062.4
1063.4
1064.5
1065.6
1066.6
1067.7
1068.8
1070
1071
1072.1
1073.1
1074.2
1075.2
1076.3
1077.4
1078.5
1079.7
1080.8
1082
1083.1
1084.2
1085.2
1086.3
1087.4
1088.6
1089.8
1091
1092.1
1093.2
1094.3
1095.4
1096.6
1097.9
1099
1100.1
1101.2
1102.4
1103.6
1104.8
1106
1107.1
1108.2
1109.4
1110.6
1111.9
1113.1
1114.2
1115.3
1116.5
1117.8
1119.1
1120.2
1121.3
1122.5
1123.8
1125
1126.2
1127.3
1128.5
1129.8
1131.1
1132.2
1133.3
1134.6
1136
1137.1
1138.2
1139.4
1140.8
1142.1
1143.2
1144.3
1145.6
1147
1148.1
1149.2
1150.5
1151.8
1153.1
1154.2
1155.3
1156.6
1157.9
1159.1
1160.2
1161.2
1162
1162.1
1052.4
1052.2
1051.9
1051.1
1050.2
1049.2
1048.3
1047.3
1046.4
1045.5
1044.7
1043.8
1043
1042.1
1041.1
1040.2
1039.3
1038.4
1037.7
1037
1036.1
1035.2
1034.3
1033.5
1032.8
1032.1
1031.2
1030.3
1029.7
1029
1028.2
1027.3
1026.7
1026.1
1025.2
1024.5
1024
1023.2
1022.5
1022
1021.2
1020.6
1020.1
1019.3
1018.8
1018.2
1017.5
1017.1
1016.3
1016
1015.3
1014.9
1014.2
1013.8
1013.2
1012.9
1012.2
1012
1011.3
1011.1
1010.5
1010.2
1009.8
1009.3
1009.1
1008.6
1008.2
1008.1
1007.7
1007.3
1007.1
1007
1006.6
1006.3
1006.2
1006.1
1006
1005.9
1005.7
1005.6
1005.5
1005.5
1005.5
1005.6
1005.6
1005.8
1006
1006.1
1006.2
1006.3
1006.5
1006.9
1007.1
1007.3
1007.7
1008.1
1008.3
1008.8
1009.2
1009.5
1010.1
1010.4
1011.1
1011.4
1012.1
1012.4
1013.1
1013.5
1014.2
1014.7
1015.3
1016
1016.5
1017.2
1017.9
1018.4
1019.2
1019.9
1020.5
1021.2
1022.1
1022.7
1023.4
1024.2
1025.1
1025.7
1026.4
1027.2
1028.1
1029
1029.7
1030.5
1031.3
1032.2
1033.1
1034.1
1034.9
1035.7
1036.5
1037.4
1038.3
1039.3
1040.2
1041.2
1042.1
1043.1
1044.1
1045
1046
1047
1047.9
1048.9
1049.9
1050.8
1051.8
1052.8
1053.9
1054.9
1055.9
1057
1058
1059
1060.1
1061.1
1062.1
1063.1
1064.2
1065.2
1066.2
1067.3
1068.4
1069.5
1070.6
1071.7
1072.8
1074
1075.1
1076.1
1077.2
1078.2
1079.3
1080.5
1081.6
1082.8
1084
1085.1
1086.2
1087.2
1088.3
1089.5
1090.7
1091.9
1093.1
1094.2
1095.2
1096.4
1097.6
1098.8
1100
1101.1
1102.2
1103.4
1104.6
1105.9
1107.1
1108.2
1109.3
1110.4
1111.7
1113
1114.1
1115.2
1116.4
1117.7
1119
1120.1
1121.2
1122.4
1123.7
1125
1126.1
1127.2
1128.4
1129.7
1131
1132.2
1133.3
1134.6
1135.9
1137.1
1138.2
1139.4
1140.7
1142
1143.2
1144.3
1145.6
1146.9
1148.1
1149.2
1150.4
1151.8
1153.1
1154.2
1155.3
1156.6
1157.9
1159.1
1160.1
1160.6
1161
1051.2
1051.1
1050.5
1049.9
1049
1048.1
1047.1
1046.1
1045.2
1044.2
1043.3
1042.4
1041.5
1040.7
1039.9
1039
1038.1
1037.2
1036.3
1035.4
1034.6
1033.9
1033.1
1032.2
1031.3
1030.5
1029.9
1029.1
1028.2
1027.4
1026.8
1026.1
1025.2
1024.5
1023.9
1023.2
1022.3
1021.8
1021.1
1020.3
1019.8
1019.1
1018.4
1017.9
1017.2
1016.6
1016.1
1015.4
1015
1014.3
1013.8
1013.2
1012.7
1012.2
1011.7
1011.2
1010.7
1010.2
1009.9
1009.3
1009.1
1008.4
1008.1
1007.8
1007.3
1007.1
1006.7
1006.3
1006.1
1005.8
1005.4
1005.2
1005.1
1004.8
1004.5
1004.3
1004.2
1004.1
1004.1
1004.1
1004
1004
1004
1004
1004.1
1004.1
1004.2
1004.2
1004.4
1004.6
1005
1005.1
1005.3
1005.7
1006.1
1006.3
1006.7
1007.1
1007.4
1008
1008.3
1008.8
1009.2
1009.8
1010.2
1010.8
1011.3
1012
1012.4
1013.1
1013.6
1014.2
1015
1015.4
1016.2
1016.9
1017.4
1018.2
1019
1019.6
1020.3
1021.1
1021.9
1022.5
1023.3
1024.1
1025
1025.7
1026.4
1027.3
1028.2
1029.1
1029.9
1030.6
1031.4
1032.3
1033.2
1034.2
1035.1
1036
1036.9
1037.8
1038.7
1039.6
1040.5
1041.4
1042.4
1043.3
1044.3
1045.3
1046.3
1047.3
1048.3
1049.2
1050.3
1051.3
1052.3
1053.3
1054.3
1055.3
1056.3
1057.4
1058.4
1059.5
1060.6
1061.7
1062.8
1063.9
1065
1066
1067.1
1068.1
1069.2
1070.2
1071.3
1072.4
1073.5
1074.7
1075.9
1077
1078.1
1079.2
1080.2
1081.3
1082.4
1083.6
1084.8
1086
1087.1
1088.2
1089.3
1090.4
1091.6
1092.9
1094.1
1095.1
1096.2
1097.4
1098.6
1099.8
1101
1102.1
1103.2
1104.4
1105.6
1106.9
1108.1
1109.2
1110.3
1111.5
1112.8
1114.1
1115.2
1116.3
1117.5
1118.8
1120.1
1121.2
1122.3
1123.6
1124.9
1126.1
1127.2
1128.4
1129.7
1131
1132.1
1133.3
1134.5
1135.8
1137.1
1138.2
1139.4
1140.7
1142
1143.2
1144.3
1145.6
1146.9
1148.1
1149.2
1150.4
1151.8
1153
1154.2
1155.3
1156.5
1157.8
1158.8
1159.3
1159.7
1050.1
1050
1049.3
1048.5
1047.6
1046.8
1045.9
1045
1044
1043.1
1042.1
1041.2
1040.2
1039.3
1038.4
1037.5
1036.7
1035.9
1035.1
1034.2
1033.2
1032.3
1031.6
1030.9
1030.1
1029.2
1028.3
1027.5
1026.9
1026.1
1025.2
1024.5
1023.9
1023.1
1022.3
1021.6
1021.1
1020.2
1019.5
1019
1018.2
1017.5
1017.1
1016.3
1015.7
1015.1
1014.4
1014
1013.3
1012.8
1012.2
1011.7
1011.2
1010.6
1010.1
1009.6
1009.2
1008.6
1008.2
1007.8
1007.3
1007
1006.4
1006.1
1005.8
1005.3
1005.1
1004.7
1004.3
1004.1
1003.9
1003.5
1003.2
1003.1
1003
1002.8
1002.5
1002.3
1002.3
1002.2
1002.2
1002.2
1002.2
1002.2
1002.2
1002.3
1002.3
1002.5
1002.8
1003
1003.2
1003.3
1003.7
1004.1
1004.2
1004.6
1005.1
1005.3
1005.8
1006.2
1006.6
1007.1
1007.5
1008.1
1008.5
1009.1
1009.6
1010.2
1010.8
1011.3
1012.1
1012.5
1013.2
1013.9
1014.4
1015.2
1015.9
1016.5
1017.2
1018.1
1018.7
1019.3
1020.2
1021
1021.7
1022.4
1023.2
1024.1
1025
1025.7
1026.5
1027.3
1028.2
1029.1
1030
1030.9
1031.7
1032.5
1033.4
1034.3
1035.3
1036.2
1037.2
1038.1
1039.1
1040.1
1041
1042
1043
1043.9
1044.9
1045.9
1046.9
1047.9
1048.9
1049.9
1050.9
1052
1053
1054
1055.1
1056.1
1057.1
1058.1
1059.2
1060.2
1061.2
1062.3
1063.4
1064.4
1065.6
1066.7
1067.8
1069
1070.1
1071.1
1072.2
1073.2
1074.3
1075.4
1076.6
1077.8
1079
1080.1
1081.2
1082.2
1083.3
1084.5
1085.7
1086.9
1088.1
1089.2
1090.2
1091.4
1092.6
1093.8
1095
1096.1
1097.2
1098.4
1099.6
1100.9
1102.1
1103.2
1104.3
1105.5
1106.7
1108
1109.1
1110.2
1111.4
1112.7
1114
1115.1
1116.2
1117.4
1118.7
1120
1121.1
1122.3
1123.5
1124.8
1126.1
1127.2
1128.3
1129.6
1130.9
1132.1
1133.2
1134.5
1135.8
1137.1
1138.2
1139.4
1140.7
1142
1143.1
1144.3
1145.5
1146.9
1148.1
1149.2
1150.4
1151.7
1153
1154.2
1155.3
1156.4
1157.4
1158.2
1158.4
1048.9
1048.6
1048.1
1047.2
1046.3
1045.4
1044.4
1043.5
1042.6
1041.7
1040.8
1040
1039.1
1038.1
1037.2
1036.2
1035.3
1034.4
1033.6
1032.8
1032
1031.1
1030.2
1029.3
1028.5
1027.8
1027.1
1026.2
1025.3
1024.6
1024
1023.2
1022.3
1021.6
1021
1020.2
1019.4
1018.8
1018.1
1017.3
1016.8
1016.1
1015.3
1014.9
1014.2
1013.5
1013.1
1012.3
1011.8
1011.2
1010.6
1010.1
1009.5
1009.1
1008.4
1008.1
1007.5
1007.1
1006.5
1006.2
1005.7
1005.2
1005
1004.4
1004.1
1003.8
1003.3
1003.1
1002.8
1002.3
1002.2
1002
1001.6
1001.3
1001.2
1001.1
1001
1000.8
1000.6
1000.5
1000.4
1000.4
1000.4
1000.4
1000.5
1000.6
1000.8
1001
1001.1
1001.2
1001.3
1001.7
1002.1
1002.2
1002.5
1003
1003.2
1003.6
1004.1
1004.4
1005
1005.3
1006
1006.3
1007
1007.3
1008.1
1008.4
1009.1
1009.7
1010.2
1011
1011.5
1012.2
1012.9
1013.4
1014.2
1015
1015.5
1016.3
1017.1
1017.8
1018.5
1019.3
1020.1
1021
1021.6
1022.4
1023.2
1024.1
1025
1025.8
1026.6
1027.4
1028.3
1029.2
1030.2
1031.1
1032
1032.9
1033.8
1034.7
1035.6
1036.5
1037.4
1038.4
1039.3
1040.3
1041.3
1042.3
1043.3
1044.3
1045.3
1046.3
1047.3
1048.3
1049.3
1050.3
1051.3
1052.4
1053.4
1054.5
1055.6
1056.6
1057.7
1058.8
1060
1061
1062.1
1063.1
1064.2
1065.2
1066.3
1067.4
1068.5
1069.7
1070.8
1072
1073.1
1074.1
1075.2
1076.3
1077.4
1078.6
1079.8
1081
1082.1
1083.2
1084.3
1085.4
1086.6
1087.8
1089
1090.1
1091.2
1092.4
1093.6
1094.8
1096
1097.1
1098.2
1099.4
1100.6
1101.9
1103.1
1104.2
1105.3
1106.5
1107.8
1109.1
1110.2
1111.3
1112.5
1113.8
1115.1
1116.2
1117.3
1118.6
1119.9
1121.1
1122.2
1123.4
1124.7
1126
1127.2
1128.3
1129.5
1130.9
1132.1
1133.2
1134.4
1135.7
1137.1
1138.2
1139.3
1140.6
1142
1143.1
1144.3
1145.5
1146.9
1148.1
1149.2
1150.4
1151.7
1153
1154.1
1155.2
1156.2
1157.1
1157.2
1047.6
1047.3
1047
1046.1
1045.2
1044.2
1043.2
1042.2
1041.3
1040.3
1039.4
1038.5
1037.6
1036.7
1035.9
1035
1034.1
1033.2
1032.2
1031.3
1030.5
1029.7
1029
1028.1
1027.2
1026.3
1025.5
1024.8
1024.1
1023.2
1022.3
1021.7
1021
1020.2
1019.4
1018.7
1018.1
1017.2
1016.6
1016
1015.2
1014.5
1014.1
1013.2
1012.6
1012.1
1011.3
1010.9
1010.2
1009.6
1009.1
1008.5
1008.1
1007.4
1007.1
1006.3
1006.1
1005.4
1005.1
1004.5
1004.1
1003.7
1003.2
1003
1002.4
1002.1
1001.8
1001.3
1001.1
1000.9
1000.4
1000.2
1000.1
999.81
999.48
999.28
999.18
999.11
999.06
998.99
998.89
998.83
998.82
998.86
998.94
999.03
999.09
999.15
999.24
999.42
999.75
1000.1
1000.2
1000.4
1001
1001.2
1001.5
1002
1002.3
1002.8
1003.2
1003.7
1004.2
1004.6
1005.2
1005.7
1006.2
1006.9
1007.3
1008.1
1008.6
1009.2
1010
1010.4
1011.2
1011.9
1012.5
1013.2
1014.1
1014.7
1015.3
1016.2
1017
1017.7
1018.4
1019.2
1020.1
1021
1021.7
1022.4
1023.3
1024.2
1025.1
1026
1026.8
1027.6
1028.5
1029.4
1030.3
1031.2
1032.2
1033.2
1034.1
1035.1
1036.1
1037
1038
1039
1039.9
1040.9
1041.9
1042.9
1043.9
1044.9
1045.9
1047
1048
1049
1050.1
1051.1
1052.1
1053.1
1054.2
1055.2
1056.2
1057.3
1058.3
1059.4
1060.5
1061.6
1062.8
1063.9
1065
1066.1
1067.2
1068.2
1069.3
1070.4
1071.6
1072.8
1074
1075.1
1076.1
1077.2
1078.3
1079.5
1080.7
1081.9
1083.1
1084.1
1085.2
1086.4
1087.6
1088.8
1090
1091.1
1092.2
1093.4
1094.6
1095.8
1097.1
1098.2
1099.3
1100.4
1101.7
1103
1104.1
1105.2
1106.4
1107.7
1109
1110.1
1111.2
1112.4
1113.7
1115
1116.1
1117.3
1118.5
1119.8
1121.1
1122.2
1123.3
1124.6
1126
1127.1
1128.3
1129.5
1130.8
1132.1
1133.2
1134.4
1135.7
1137
1138.2
1139.3
1140.6
1142
1143.1
1144.3
1145.5
1146.9
1148.1
1149.2
1150.4
1151.7
1153
1154.1
1155.1
1155.8
1156.1
1046.3
1046.2
1045.6
1045
1044
1043.1
1042.1
1041.1
1040.1
1039.2
1038.2
1037.2
1036.3
1035.3
1034.4
1033.5
1032.7
1031.9
1031
1030.1
1029.2
1028.3
1027.4
1026.6
1025.9
1025.1
1024.2
1023.3
1022.5
1021.9
1021.1
1020.2
1019.4
1018.8
1018.1
1017.2
1016.5
1015.9
1015.2
1014.3
1013.8
1013.1
1012.3
1011.8
1011.2
1010.4
1010
1009.2
1008.7
1008.1
1007.5
1007.1
1006.3
1006
1005.3
1005
1004.3
1004
1003.3
1003.1
1002.4
1002.1
1001.6
1001.2
1000.9
1000.4
1000.1
999.81
999.34
999.14
998.94
998.49
998.24
998.12
998
997.68
997.43
997.29
997.21
997.16
997.13
997.11
997.11
997.12
997.14
997.17
997.23
997.34
997.54
997.85
998.08
998.2
998.43
998.89
999.15
999.38
999.93
1000.2
1000.6
1001.1
1001.4
1002.1
1002.4
1003.1
1003.4
1004.1
1004.5
1005.2
1005.7
1006.3
1007
1007.5
1008.2
1008.9
1009.4
1010.2
1011
1011.5
1012.3
1013.1
1013.8
1014.4
1015.2
1016.1
1016.9
1017.6
1018.4
1019.2
1020.1
1021
1021.8
1022.5
1023.4
1024.3
1025.2
1026.1
1027.1
1028
1028.9
1029.7
1030.6
1031.5
1032.5
1033.4
1034.4
1035.3
1036.3
1037.3
1038.3
1039.3
1040.3
1041.3
1042.3
1043.3
1044.3
1045.3
1046.3
1047.4
1048.4
1049.5
1050.5
1051.6
1052.7
1053.8
1054.9
1056
1057.1
1058.1
1059.2
1060.2
1061.3
1062.3
1063.5
1064.6
1065.8
1067
1068.1
1069.1
1070.2
1071.3
1072.4
1073.6
1074.8
1076
1077.1
1078.2
1079.2
1080.4
1081.6
1082.8
1084
1085.1
1086.2
1087.3
1088.5
1089.8
1091
1092.1
1093.2
1094.4
1095.6
1096.9
1098.1
1099.2
1100.3
1101.5
1102.8
1104.1
1105.2
1106.3
1107.5
1108.8
1110.1
1111.2
1112.3
1113.6
1114.9
1116.1
1117.2
1118.4
1119.7
1121
1122.2
1123.3
1124.5
1125.9
1127.1
1128.2
1129.4
1130.8
1132.1
1133.2
1134.4
1135.7
1137
1138.2
1139.3
1140.6
1142
1143.1
1144.3
1145.5
1146.8
1148.1
1149.2
1150.4
1151.6
1152.9
1153.9
1154.4
1154.8
1045.2
1045.1
1044.3
1043.6
1042.7
1041.8
1040.8
1039.9
1038.9
1038
1037
1036.1
1035.1
1034.1
1033.2
1032.2
1031.3
1030.4
1029.5
1028.7
1027.9
1027.1
1026.2
1025.2
1024.3
1023.5
1022.8
1022.1
1021.2
1020.3
1019.5
1018.9
1018.1
1017.2
1016.5
1015.9
1015.1
1014.3
1013.6
1013.1
1012.2
1011.5
1011
1010.2
1009.6
1009.1
1008.3
1007.8
1007.2
1006.5
1006.1
1005.3
1005
1004.3
1003.9
1003.2
1002.8
1002.2
1001.9
1001.3
1001
1000.3
1000.1
999.54
999.18
998.92
998.36
998.14
997.84
997.37
997.16
997.02
996.61
996.31
996.17
996.08
995.93
995.68
995.49
995.37
995.31
995.27
995.26
995.27
995.31
995.39
995.52
995.73
996
996.11
996.22
996.44
996.86
997.13
997.31
997.78
998.14
998.42
999.03
999.27
999.85
1000.2
1000.8
1001.2
1001.8
1002.3
1003
1003.4
1004.1
1004.6
1005.2
1006
1006.4
1007.2
1007.9
1008.4
1009.2
1010
1010.6
1011.3
1012.2
1013
1013.6
1014.3
1015.2
1016.1
1016.9
1017.6
1018.4
1019.2
1020.2
1021.1
1022
1022.8
1023.6
1024.4
1025.3
1026.3
1027.2
1028.2
1029.1
1030.1
1031.1
1032
1033
1034
1034.9
1035.9
1036.9
1037.9
1038.9
1039.9
1040.9
1041.9
1043
1044
1045
1046.1
1047.1
1048.1
1049.1
1050.2
1051.2
1052.3
1053.3
1054.4
1055.5
1056.6
1057.7
1058.9
1060
1061.1
1062.1
1063.2
1064.3
1065.4
1066.5
1067.7
1068.9
1070
1071.1
1072.2
1073.3
1074.4
1075.6
1076.8
1078
1079.1
1080.2
1081.3
1082.5
1083.7
1085
1086.1
1087.2
1088.3
1089.5
1090.8
1092
1093.1
1094.2
1095.4
1096.7
1098
1099.1
1100.2
1101.4
1102.6
1103.9
1105.1
1106.2
1107.4
1108.7
1110
1111.1
1112.3
1113.5
1114.8
1116.1
1117.2
1118.3
1119.6
1121
1122.1
1123.3
1124.5
1125.8
1127.1
1128.2
1129.4
1130.7
1132
1133.2
1134.3
1135.7
1137
1138.2
1139.3
1140.6
1141.9
1143.1
1144.3
1145.5
1146.8
1148.1
1149.2
1150.3
1151.5
1152.5
1153.2
1153.4
1044.1
1043.9
1043.2
1042.3
1041.4
1040.4
1039.4
1038.5
1037.5
1036.5
1035.6
1034.7
1033.8
1032.9
1032
1031.1
1030.1
1029.2
1028.2
1027.3
1026.4
1025.6
1024.8
1024
1023.1
1022.2
1021.3
1020.5
1019.8
1019.1
1018.2
1017.3
1016.6
1016
1015.1
1014.3
1013.6
1013
1012.2
1011.4
1010.8
1010.1
1009.3
1008.8
1008.1
1007.4
1006.9
1006.2
1005.6
1005.1
1004.3
1004
1003.2
1002.8
1002.2
1001.7
1001.2
1000.7
1000.2
999.73
999.21
998.9
998.29
998.07
997.49
997.17
996.9
996.36
996.14
995.89
995.41
995.19
995.06
994.75
994.42
994.24
994.15
994.07
993.98
993.82
993.7
993.62
993.6
993.62
993.69
993.81
993.98
994.07
994.15
994.26
994.48
994.87
995.11
995.28
995.67
996.1
996.3
996.84
997.18
997.58
998.13
998.47
999.11
999.47
1000.1
1000.6
1001.2
1001.8
1002.3
1003
1003.5
1004.2
1004.9
1005.4
1006.2
1006.9
1007.5
1008.2
1009.1
1009.7
1010.4
1011.2
1012.1
1012.8
1013.5
1014.3
1015.2
1016.1
1016.9
1017.7
1018.5
1019.3
1020.2
1021.2
1022.1
1023
1023.9
1024.8
1025.7
1026.6
1027.5
1028.4
1029.4
1030.3
1031.3
1032.3
1033.3
1034.3
1035.2
1036.2
1037.2
1038.3
1039.3
1040.3
1041.3
1042.3
1043.4
1044.4
1045.5
1046.5
1047.6
1048.7
1049.8
1051
1052
1053.1
1054.1
1055.2
1056.2
1057.3
1058.4
1059.5
1060.7
1061.9
1063
1064.1
1065.2
1066.2
1067.3
1068.5
1069.7
1070.9
1072.1
1073.1
1074.2
1075.3
1076.5
1077.7
1079
1080.1
1081.2
1082.3
1083.5
1084.7
1086
1087.1
1088.2
1089.3
1090.6
1091.8
1093.1
1094.2
1095.3
1096.5
1097.8
1099
1100.2
1101.3
1102.5
1103.8
1105
1106.2
1107.3
1108.5
1109.9
1111.1
1112.2
1113.4
1114.7
1116
1117.1
1118.3
1119.5
1120.9
1122.1
1123.2
1124.4
1125.8
1127.1
1128.2
1129.4
1130.7
1132
1133.2
1134.3
1135.6
1137
1138.1
1139.3
1140.6
1141.9
1143.1
1144.2
1145.5
1146.8
1148.1
1149.2
1150.3
1151.3
1152.1
1152.2
1043
1042.6
1042.1
1041.2
1040.2
1039.2
1038.2
1037.2
1036.2
1035.3
1034.3
1033.3
1032.4
1031.4
1030.5
1029.6
1028.8
1027.9
1027
1026.1
1025.2
1024.2
1023.3
1022.5
1021.7
1020.9
1020.1
1019.2
1018.3
1017.5
1016.8
1016.1
1015.2
1014.3
1013.6
1013
1012.2
1011.3
1010.7
1010.1
1009.2
1008.5
1008
1007.2
1006.5
1006.1
1005.2
1004.7
1004.1
1003.4
1003
1002.2
1001.7
1001.2
1000.6
1000.1
999.52
999.13
998.52
998.14
997.61
997.18
996.8
996.26
996.04
995.46
995.16
994.89
994.37
994.15
993.95
993.48
993.22
993.1
992.91
992.57
992.34
992.22
992.16
992.11
992.07
992.04
992.03
992.04
992.06
992.1
992.14
992.21
992.33
992.56
992.91
993.11
993.26
993.59
994.05
994.24
994.64
995.11
995.38
996.02
996.28
996.92
997.26
997.92
998.28
999.02
999.38
1000.1
1000.6
1001.2
1002
1002.4
1003.2
1003.9
1004.4
1005.2
1006
1006.5
1007.3
1008.1
1008.9
1009.5
1010.3
1011.2
1012
1012.8
1013.5
1014.3
1015.2
1016.1
1017
1017.9
1018.7
1019.5
1020.4
1021.3
1022.2
1023.2
1024.1
1025.1
1026.1
1027
1028
1029
1029.9
1030.9
1031.8
1032.8
1033.8
1034.8
1035.8
1036.9
1037.9
1038.9
1040
1041
1042.1
1043.1
1044.1
1045.1
1046.2
1047.2
1048.3
1049.3
1050.4
1051.5
1052.6
1053.8
1054.9
1056
1057.1
1058.2
1059.2
1060.3
1061.4
1062.6
1063.8
1065
1066.1
1067.2
1068.2
1069.4
1070.5
1071.7
1073
1074.1
1075.2
1076.3
1077.4
1078.7
1079.9
1081.1
1082.2
1083.3
1084.5
1085.7
1087
1088.1
1089.2
1090.4
1091.6
1092.9
1094.1
1095.2
1096.3
1097.6
1098.9
1100.1
1101.2
1102.4
1103.6
1104.9
1106.1
1107.2
1108.4
1109.7
1111
1112.2
1113.3
1114.6
1115.9
1117.1
1118.2
1119.5
1120.8
1122.1
1123.2
1124.4
1125.7
1127
1128.2
1129.3
1130.7
1132
1133.2
1134.3
1135.6
1137
1138.1
1139.3
1140.5
1141.9
1143.1
1144.2
1145.5
1146.8
1148
1149.1
1150.1
1150.9
1151.1
1041.6
1041.3
1041
1040.1
1039.1
1038.1
1037.1
1036.1
1035.1
1034.1
1033.1
1032.2
1031.2
1030.2
1029.2
1028.3
1027.3
1026.4
1025.6
1024.7
1023.9
1023
1022.1
1021.2
1020.2
1019.4
1018.6
1017.8
1017.1
1016.2
1015.3
1014.5
1013.8
1013.1
1012.2
1011.3
1010.7
1010.1
1009.2
1008.4
1007.9
1007.1
1006.3
1005.8
1005.1
1004.3
1003.8
1003.2
1002.4
1002
1001.3
1000.8
1000.2
999.54
999.12
998.43
998.09
997.39
997.08
996.41
996.1
995.5
995.15
994.71
994.23
994.02
993.43
993.16
992.89
992.38
992.16
992.01
991.56
991.27
991.14
991.04
990.78
990.53
990.36
990.26
990.21
990.19
990.17
990.18
990.2
990.24
990.31
990.45
990.69
991
991.13
991.26
991.55
992.02
992.19
992.5
993.04
993.26
993.77
994.17
994.59
995.14
995.55
996.15
996.61
997.19
997.79
998.27
999.04
999.47
1000.2
1000.9
1001.4
1002.2
1002.9
1003.4
1004.2
1005
1005.6
1006.3
1007.2
1008
1008.7
1009.4
1010.3
1011.2
1012
1012.8
1013.6
1014.4
1015.3
1016.2
1017.1
1018.1
1019
1019.8
1020.7
1021.6
1022.5
1023.4
1024.4
1025.3
1026.3
1027.3
1028.2
1029.2
1030.2
1031.2
1032.2
1033.2
1034.2
1035.3
1036.3
1037.3
1038.3
1039.4
1040.4
1041.5
1042.5
1043.6
1044.7
1045.8
1047
1048
1049.1
1050.1
1051.2
1052.3
1053.3
1054.4
1055.6
1056.8
1057.9
1059.1
1060.1
1061.2
1062.3
1063.4
1064.6
1065.8
1067
1068.1
1069.2
1070.3
1071.4
1072.6
1073.9
1075.1
1076.2
1077.2
1078.4
1079.6
1080.9
1082.1
1083.2
1084.3
1085.5
1086.7
1088
1089.1
1090.2
1091.4
1092.7
1094
1095.1
1096.2
1097.4
1098.7
1100
1101.1
1102.3
1103.5
1104.8
1106.1
1107.2
1108.3
1109.6
1111
1112.1
1113.3
1114.5
1115.8
1117.1
1118.2
1119.4
1120.7
1122
1123.2
1124.4
1125.7
1127
1128.2
1129.3
1130.6
1132
1133.1
1134.3
1135.6
1137
1138.1
1139.3
1140.5
1141.9
1143.1
1144.2
1145.4
1146.7
1148
1149
1149.5
1149.9
1040.4
1040.2
1039.6
1038.9
1037.9
1036.9
1035.9
1034.9
1033.9
1032.9
1032
1031
1030
1029.1
1028.1
1027.1
1026.2
1025.2
1024.2
1023.3
1022.4
1021.5
1020.7
1019.9
1019.1
1018.1
1017.2
1016.3
1015.5
1014.8
1014
1013.2
1012.3
1011.5
1010.8
1010.1
1009.2
1008.4
1007.8
1007.1
1006.3
1005.6
1005
1004.2
1003.5
1003
1002.2
1001.6
1001.1
1000.3
999.81
999.18
998.53
998.11
997.38
997.05
996.31
996.01
995.29
995.02
994.32
994.06
993.41
993.12
992.63
992.21
992
991.41
991.16
990.9
990.41
990.18
990.04
989.66
989.34
989.19
989.1
989.01
988.79
988.61
988.48
988.41
988.38
988.39
988.43
988.52
988.67
988.88
989.05
989.15
989.27
989.54
989.99
990.16
990.4
990.93
991.19
991.54
992.09
992.36
993.03
993.31
994.01
994.32
995.04
995.4
996.11
996.59
997.21
997.94
998.39
999.15
999.82
1000.4
1001.2
1001.9
1002.5
1003.2
1004.1
1004.8
1005.4
1006.2
1007.1
1008
1008.7
1009.4
1010.3
1011.2
1012.1
1013
1013.7
1014.6
1015.4
1016.3
1017.2
1018.2
1019.1
1020.1
1021.1
1022
1023
1023.9
1024.9
1025.8
1026.8
1027.8
1028.8
1029.8
1030.8
1031.8
1032.8
1033.9
1034.9
1036
1037
1038
1039.1
1040.1
1041.1
1042.2
1043.2
1044.3
1045.3
1046.4
1047.5
1048.7
1049.8
1051
1052.1
1053.1
1054.2
1055.3
1056.4
1057.5
1058.7
1059.9
1061
1062.1
1063.2
1064.3
1065.4
1066.6
1067.9
1069.1
1070.1
1071.2
1072.4
1073.6
1074.8
1076
1077.1
1078.2
1079.4
1080.6
1081.9
1083.1
1084.2
1085.3
1086.5
1087.8
1089.1
1090.2
1091.3
1092.5
1093.8
1095.1
1096.2
1097.3
1098.5
1099.9
1101.1
1102.2
1103.4
1104.7
1106
1107.1
1108.3
1109.5
1110.9
1112.1
1113.2
1114.4
1115.7
1117.1
1118.2
1119.4
1120.7
1122
1123.2
1124.3
1125.6
1127
1128.2
1129.3
1130.6
1132
1133.1
1134.3
1135.6
1136.9
1138.1
1139.3
1140.5
1141.9
1143.1
1144.2
1145.4
1146.6
1147.6
1148.3
1148.5
1039.2
1039.1
1038.4
1037.6
1036.6
1035.6
1034.5
1033.5
1032.5
1031.5
1030.6
1029.6
1028.6
1027.7
1026.8
1025.8
1024.9
1024
1023.1
1022.1
1021.2
1020.2
1019.3
1018.4
1017.5
1016.7
1016
1015.1
1014.2
1013.3
1012.4
1011.7
1011
1010.1
1009.3
1008.5
1007.8
1007.1
1006.2
1005.5
1004.9
1004.2
1003.3
1002.7
1002.1
1001.3
1000.7
1000.1
999.35
998.91
998.2
997.56
997.11
996.36
996.02
995.27
994.89
994.23
993.83
993.23
992.87
992.25
992
991.34
991.1
990.55
990.19
989.95
989.39
989.16
988.93
988.44
988.2
988.08
987.79
987.46
987.26
987.17
987.1
987.04
986.94
986.84
986.8
986.8
986.85
986.95
987.04
987.11
987.19
987.31
987.57
987.97
988.14
988.33
988.78
989.13
989.38
989.98
990.23
990.73
991.18
991.64
992.17
992.66
993.2
993.81
994.27
995.04
995.45
996.16
996.82
997.35
998.13
998.8
999.37
1000.2
1001
1001.5
1002.3
1003.1
1004
1004.6
1005.4
1006.2
1007.1
1008
1008.7
1009.5
1010.3
1011.2
1012.2
1013.1
1014
1014.8
1015.7
1016.6
1017.5
1018.4
1019.3
1020.3
1021.3
1022.2
1023.2
1024.2
1025.2
1026.2
1027.2
1028.2
1029.2
1030.2
1031.2
1032.2
1033.3
1034.3
1035.3
1036.4
1037.4
1038.5
1039.6
1040.7
1041.8
1043
1044
1045.1
1046.2
1047.2
1048.3
1049.4
1050.5
1051.6
1052.8
1054
1055.1
1056.2
1057.2
1058.3
1059.5
1060.7
1061.9
1063.1
1064.1
1065.2
1066.3
1067.5
1068.8
1070
1071.1
1072.2
1073.3
1074.5
1075.8
1077
1078.1
1079.2
1080.4
1081.6
1082.9
1084.1
1085.2
1086.3
1087.6
1088.9
1090.1
1091.2
1092.4
1093.6
1094.9
1096.1
1097.2
1098.4
1099.7
1101
1102.2
1103.3
1104.5
1105.9
1107.1
1108.2
1109.4
1110.8
1112.1
1113.2
1114.4
1115.7
1117
1118.2
1119.3
1120.6
1122
1123.1
1124.3
1125.6
1127
1128.1
1129.3
1130.6
1132
1133.1
1134.3
1135.6
1136.9
1138.1
1139.3
1140.5
1141.9
1143.1
1144.2
1145.3
1146.3
1147.1
1147.3
1038.2
1038
1037.2
1036.3
1035.3
1034.3
1033.3
1032.3
1031.3
1030.3
1029.3
1028.3
1027.3
1026.3
1025.4
1024.4
1023.5
1022.5
1021.6
1020.8
1019.9
1019
1018.1
1017.1
1016.2
1015.3
1014.4
1013.6
1012.8
1012.1
1011.1
1010.2
1009.4
1008.7
1008
1007.1
1006.3
1005.5
1004.9
1004.1
1003.3
1002.6
1002
1001.2
1000.5
999.99
999.19
998.47
998.03
997.23
996.63
996.12
995.37
995.01
994.25
993.8
993.2
992.68
992.17
991.65
991.18
990.71
990.21
989.88
989.29
989.07
988.49
988.17
987.92
987.39
987.16
986.96
986.49
986.23
986.11
985.94
985.61
985.38
985.25
985.18
985.14
985.11
985.09
985.09
985.1
985.13
985.18
985.25
985.39
985.64
986
986.14
986.3
986.68
987.09
987.28
987.75
988.15
988.47
989.08
989.36
990.04
990.35
991.06
991.41
992.11
992.58
993.2
993.89
994.36
995.13
995.74
996.32
997.13
997.81
998.4
999.19
1000
1000.7
1001.4
1002.2
1003.1
1003.8
1004.5
1005.3
1006.2
1007.1
1008
1008.8
1009.6
1010.4
1011.3
1012.2
1013.2
1014.1
1015.1
1016.1
1017
1017.9
1018.9
1019.8
1020.7
1021.7
1022.7
1023.7
1024.7
1025.7
1026.7
1027.7
1028.7
1029.8
1030.8
1031.9
1033
1034
1035.1
1036.1
1037.1
1038.2
1039.2
1040.3
1041.3
1042.4
1043.5
1044.7
1045.8
1047
1048.1
1049.1
1050.2
1051.3
1052.4
1053.5
1054.7
1055.9
1057.1
1058.1
1059.2
1060.3
1061.5
1062.7
1064
1065.1
1066.2
1067.3
1068.4
1069.7
1070.9
1072.1
1073.2
1074.3
1075.5
1076.8
1078
1079.1
1080.2
1081.4
1082.7
1084
1085.1
1086.2
1087.4
1088.7
1090
1091.1
1092.3
1093.5
1094.8
1096
1097.2
1098.3
1099.6
1100.9
1102.1
1103.2
1104.4
1105.8
1107.1
1108.2
1109.4
1110.7
1112
1113.2
1114.3
1115.6
1117
1118.1
1119.3
1120.6
1121.9
1123.1
1124.3
1125.6
1126.9
1128.1
1129.3
1130.6
1131.9
1133.1
1134.3
1135.5
1136.9
1138.1
1139.3
1140.5
1141.8
1143.1
1144.2
1145.2
1145.9
1146.1
1037.1
1036.8
1036.2
1035.2
1034.2
1033.2
1032.2
1031.2
1030.2
1029.2
1028.1
1027.2
1026.2
1025.2
1024.2
1023.2
1022.2
1021.2
1020.3
1019.3
1018.4
1017.5
1016.7
1015.8
1015
1014.1
1013.2
1012.2
1011.3
1010.5
1009.7
1009
1008.1
1007.2
1006.4
1005.6
1005
1004.2
1003.3
1002.6
1002
1001.2
1000.3
999.74
999.11
998.27
997.66
997.1
996.29
995.76
995.15
994.41
994.02
993.25
992.76
992.18
991.58
991.14
990.49
990.12
989.49
989.13
988.57
988.17
987.76
987.25
987.03
986.44
986.16
985.9
985.39
985.17
985.01
984.56
984.28
984.15
984.05
983.81
983.57
983.4
983.3
983.25
983.23
983.23
983.24
983.29
983.37
983.52
983.76
984.03
984.14
984.29
984.61
985.05
985.22
985.57
986.08
986.3
986.88
987.21
987.73
988.19
988.71
989.2
989.81
990.27
991.02
991.42
992.15
992.75
993.3
994.1
994.7
995.31
996.13
996.85
997.45
998.23
999.09
999.81
1000.5
1001.3
1002.2
1003
1003.8
1004.5
1005.4
1006.2
1007.2
1008.1
1009
1009.8
1010.7
1011.6
1012.5
1013.4
1014.3
1015.3
1016.2
1017.2
1018.2
1019.2
1020.2
1021.2
1022.2
1023.2
1024.2
1025.2
1026.2
1027.2
1028.2
1029.2
1030.3
1031.3
1032.3
1033.4
1034.5
1035.6
1036.7
1037.8
1038.9
1040
1041.1
1042.1
1043.2
1044.3
1045.4
1046.5
1047.7
1048.8
1050
1051.1
1052.2
1053.2
1054.4
1055.5
1056.7
1058
1059.1
1060.2
1061.3
1062.4
1063.6
1064.9
1066.1
1067.1
1068.2
1069.4
1070.6
1071.9
1073.1
1074.2
1075.3
1076.5
1077.8
1079
1080.2
1081.3
1082.5
1083.8
1085
1086.2
1087.3
1088.5
1089.8
1091.1
1092.2
1093.3
1094.6
1095.9
1097.1
1098.2
1099.4
1100.8
1102.1
1103.2
1104.4
1105.7
1107
1108.2
1109.3
1110.6
1112
1113.1
1114.3
1115.5
1116.9
1118.1
1119.3
1120.5
1121.9
1123.1
1124.3
1125.5
1126.9
1128.1
1129.3
1130.5
1131.9
1133.1
1134.3
1135.5
1136.9
1138.1
1139.2
1140.5
1141.8
1143
1144
1144.5
1144.9
1036
1035.6
1035.1
1034.1
1033.1
1032.1
1031.1
1030.1
1029
1028
1027
1026
1025
1024
1023
1022.1
1021.1
1020.1
1019.1
1018.1
1017.2
1016.2
1015.3
1014.3
1013.4
1012.6
1011.8
1011
1010.1
1009.2
1008.3
1007.4
1006.6
1005.9
1005.1
1004.2
1003.3
1002.6
1002
1001.2
1000.3
999.64
999.05
998.21
997.44
996.94
996.17
995.4
994.93
994.19
993.49
993.05
992.26
991.77
991.17
990.53
990.11
989.4
989.07
988.35
988.06
987.36
987.08
986.45
986.13
985.65
985.21
985
984.4
984.15
983.89
983.4
983.18
983.03
982.65
982.34
982.19
982.11
982.02
981.83
981.66
981.55
981.5
981.49
981.52
981.6
981.74
981.94
982.07
982.16
982.29
982.58
983.01
983.18
983.43
983.99
984.21
984.61
985.12
985.43
986.07
986.38
987.07
987.42
988.11
988.56
989.18
989.83
990.32
991.1
991.65
992.27
993.09
993.68
994.32
995.15
995.92
996.53
997.28
998.14
999
999.66
1000.4
1001.3
1002.2
1003.1
1003.9
1004.6
1005.5
1006.3
1007.2
1008.2
1009.1
1010.1
1011
1012
1012.9
1013.8
1014.7
1015.7
1016.6
1017.6
1018.6
1019.5
1020.5
1021.6
1022.6
1023.6
1024.6
1025.7
1026.7
1027.8
1028.9
1030
1031
1032.1
1033.1
1034.2
1035.2
1036.2
1037.3
1038.4
1039.5
1040.7
1041.8
1043
1044.1
1045.1
1046.2
1047.3
1048.4
1049.6
1050.8
1052
1053.1
1054.2
1055.2
1056.4
1057.6
1058.8
1060
1061.1
1062.2
1063.3
1064.5
1065.8
1067
1068.1
1069.2
1070.4
1071.6
1072.9
1074.1
1075.2
1076.3
1077.5
1078.8
1080.1
1081.2
1082.3
1083.5
1084.9
1086.1
1087.2
1088.4
1089.6
1091
1092.1
1093.2
1094.5
1095.8
1097.1
1098.2
1099.4
1100.6
1102
1103.1
1104.3
1105.6
1106.9
1108.1
1109.3
1110.5
1111.9
1113.1
1114.2
1115.5
1116.9
1118.1
1119.2
1120.5
1121.9
1123.1
1124.3
1125.5
1126.9
1128.1
1129.3
1130.5
1131.9
1133.1
1134.3
1135.5
1136.9
1138.1
1139.2
1140.4
1141.6
1142.6
1143.3
1143.5
1034.8
1034.4
1033.9
1033
1032
1031
1029.9
1028.8
1027.7
1026.7
1025.7
1024.6
1023.6
1022.6
1021.6
1020.7
1019.7
1018.8
1017.8
1016.9
1016
1015.1
1014.1
1013.1
1012.2
1011.2
1010.3
1009.4
1008.6
1007.8
1007
1006.1
1005.2
1004.3
1003.5
1002.9
1002.1
1001.2
1000.4
999.67
999.04
998.18
997.36
996.76
996.1
995.26
994.6
994.07
993.24
992.62
992.1
991.3
990.82
990.18
989.52
989.09
988.35
988.02
987.28
986.94
986.26
985.94
985.28
985.02
984.35
984.1
983.55
983.19
982.93
982.37
982.15
981.89
981.41
981.19
981.06
980.76
980.44
980.26
980.17
980.1
980.05
980
979.92
979.91
979.94
980.01
980.06
980.12
980.2
980.33
980.59
980.99
981.15
981.35
981.81
982.14
982.41
983.02
983.26
983.81
984.21
984.74
985.21
985.81
986.26
987
987.38
988.12
988.67
989.26
990.06
990.59
991.26
992.08
992.7
993.35
994.17
995.02
995.64
996.36
997.21
998.09
998.9
999.61
1000.4
1001.3
1002.2
1003.1
1004
1004.8
1005.7
1006.5
1007.4
1008.3
1009.3
1010.2
1011.2
1012.2
1013.2
1014.1
1015.1
1016.1
1017.1
1018.1
1019.1
1020.1
1021.1
1022.1
1023.2
1024.2
1025.2
1026.2
1027.3
1028.3
1029.4
1030.4
1031.5
1032.6
1033.8
1034.9
1036
1037.1
1038.1
1039.2
1040.3
1041.4
1042.5
1043.6
1044.8
1046
1047.1
1048.2
1049.3
1050.4
1051.5
1052.8
1054
1055.1
1056.2
1057.3
1058.4
1059.7
1060.9
1062.1
1063.2
1064.3
1065.5
1066.7
1068
1069.1
1070.2
1071.4
1072.6
1073.9
1075.1
1076.2
1077.3
1078.6
1079.9
1081.1
1082.2
1083.4
1084.7
1086
1087.1
1088.3
1089.5
1090.8
1092.1
1093.2
1094.3
1095.6
1097
1098.1
1099.3
1100.5
1101.9
1103.1
1104.2
1105.5
1106.8
1108.1
1109.2
1110.4
1111.8
1113.1
1114.2
1115.4
1116.8
1118.1
1119.2
1120.5
1121.8
1123.1
1124.2
1125.5
1126.9
1128.1
1129.3
1130.5
1131.9
1133.1
1134.2
1135.5
1136.8
1138.1
1139.2
1140.3
1141.3
1142.1
1142.3
1033.6
1033.3
1032.7
1031.8
1030.8
1029.7
1028.6
1027.5
1026.4
1025.4
1024.4
1023.3
1022.3
1021.3
1020.3
1019.3
1018.3
1017.4
1016.4
1015.4
1014.5
1013.6
1012.7
1011.8
1011
1010.1
1009.1
1008.2
1007.2
1006.3
1005.5
1004.7
1003.9
1003.1
1002.2
1001.3
1000.5
999.83
999.09
998.2
997.37
996.71
996.07
995.21
994.44
993.9
993.16
992.35
991.82
991.15
990.37
989.93
989.19
988.54
988.09
987.33
986.97
986.24
985.79
985.2
984.72
984.19
983.75
983.21
982.89
982.28
982.06
981.47
981.16
980.87
980.35
980.14
979.9
979.45
979.21
979.1
978.9
978.58
978.36
978.25
978.18
978.15
978.12
978.12
978.12
978.15
978.19
978.26
978.4
978.65
979
979.14
979.3
979.68
980.09
980.28
980.77
981.16
981.51
982.1
982.41
983.08
983.42
984.1
984.53
985.17
985.76
986.28
987.06
987.55
988.22
989.03
989.55
990.25
991.09
991.75
992.4
993.21
994.08
994.8
995.49
996.3
997.18
998.08
998.9
999.66
1000.5
1001.3
1002.2
1003.2
1004.1
1005.1
1006
1006.9
1007.8
1008.7
1009.6
1010.5
1011.5
1012.5
1013.4
1014.4
1015.4
1016.4
1017.4
1018.5
1019.5
1020.5
1021.6
1022.6
1023.7
1024.8
1025.9
1027
1028
1029.1
1030.1
1031.2
1032.2
1033.3
1034.4
1035.5
1036.6
1037.8
1039
1040.1
1041.1
1042.2
1043.3
1044.4
1045.6
1046.8
1048
1049.1
1050.2
1051.3
1052.4
1053.6
1054.8
1056
1057.1
1058.2
1059.4
1060.6
1061.8
1063.1
1064.2
1065.3
1066.4
1067.7
1069
1070.1
1071.2
1072.4
1073.7
1075
1076.1
1077.2
1078.4
1079.7
1081
1082.1
1083.3
1084.5
1085.8
1087.1
1088.2
1089.3
1090.6
1092
1093.1
1094.3
1095.5
1096.9
1098.1
1099.2
1100.4
1101.8
1103.1
1104.2
1105.4
1106.7
1108.1
1109.2
1110.4
1111.7
1113.1
1114.2
1115.4
1116.8
1118.1
1119.2
1120.4
1121.8
1123.1
1124.2
1125.5
1126.8
1128.1
1129.2
1130.5
1131.9
1133.1
1134.2
1135.5
1136.8
1138.1
1139.2
1140.2
1140.9
1141.1
1032.4
1032.2
1031.5
1030.6
1029.5
1028.4
1027.3
1026.3
1025.3
1024.2
1023.2
1022.2
1021.2
1020.2
1019.2
1018.2
1017.2
1016.2
1015.2
1014.2
1013.2
1012.3
1011.3
1010.4
1009.4
1008.6
1007.7
1006.9
1006
1005.1
1004.2
1003.2
1002.3
1001.5
1000.8
1000.1
999.16
998.26
997.46
996.81
996.09
995.21
994.4
993.78
993.11
992.25
991.56
991.04
990.21
989.51
989.04
988.23
987.62
987.11
986.34
985.94
985.22
984.7
984.16
983.56
983.14
982.52
982.14
981.57
981.17
980.73
980.23
980.01
979.4
979.14
978.82
978.34
978.14
977.93
977.49
977.24
977.13
977.02
976.77
976.54
976.39
976.31
976.27
976.26
976.27
976.3
976.38
976.53
976.76
977.02
977.14
977.28
977.59
978.04
978.21
978.56
979.08
979.31
979.91
980.23
980.78
981.21
981.79
982.24
982.95
983.34
984.09
984.57
985.22
986
986.47
987.2
988.01
988.55
989.26
990.11
990.83
991.48
992.26
993.14
994
994.69
995.44
996.29
997.19
998.1
999.01
999.81
1000.6
1001.5
1002.4
1003.3
1004.2
1005.2
1006.2
1007.1
1008.1
1009.1
1010.1
1011.1
1012
1013
1014
1015.1
1016.1
1017.1
1018.1
1019.1
1020.1
1021.2
1022.2
1023.2
1024.3
1025.3
1026.4
1027.4
1028.5
1029.7
1030.8
1032
1033.1
1034.1
1035.2
1036.2
1037.3
1038.5
1039.6
1040.8
1042
1043.1
1044.2
1045.3
1046.4
1047.6
1048.8
1050
1051.1
1052.2
1053.3
1054.5
1055.7
1057
1058.1
1059.2
1060.3
1061.5
1062.8
1064
1065.1
1066.3
1067.4
1068.7
1070
1071.1
1072.2
1073.4
1074.7
1076
1077.1
1078.3
1079.5
1080.8
1082.1
1083.2
1084.3
1085.6
1087
1088.1
1089.3
1090.5
1091.8
1093.1
1094.2
1095.4
1096.7
1098
1099.2
1100.4
1101.7
1103
1104.2
1105.3
1106.7
1108
1109.2
1110.3
1111.7
1113
1114.2
1115.4
1116.7
1118.1
1119.2
1120.4
1121.8
1123.1
1124.2
1125.5
1126.8
1128.1
1129.2
1130.5
1131.8
1133.1
1134.2
1135.4
1136.7
1138
1139
1139.5
1139.9
1031.3
1031.2
1030.3
1029.4
1028.3
1027.3
1026.2
1025.2
1024.2
1023.1
1022.1
1021.1
1020.1
1019.1
1018
1017
1016
1015
1014.1
1013.1
1012.1
1011.1
1010.1
1009.2
1008.2
1007.2
1006.3
1005.4
1004.5
1003.6
1002.8
1002
1001.1
1000.2
999.28
998.44
997.71
997.02
996.14
995.25
994.45
993.81
993.1
992.22
991.45
990.88
990.14
989.31
988.72
988.11
987.29
986.74
986.14
985.37
984.97
984.22
983.65
983.14
982.47
982.09
981.38
981.07
980.37
980.08
979.43
979.12
978.6
978.19
977.92
977.35
977.13
976.78
976.33
976.15
975.98
975.56
975.29
975.17
975.08
974.98
974.79
974.65
974.56
974.53
974.54
974.61
974.73
974.92
975.06
975.15
975.27
975.54
975.98
976.16
976.41
976.95
977.2
977.6
978.12
978.44
979.08
979.41
980.09
980.48
981.14
981.67
982.24
983.01
983.45
984.17
984.9
985.43
986.19
987.01
987.57
988.29
989.14
989.96
990.6
991.35
992.21
993.1
993.95
994.68
995.47
996.32
997.23
998.16
999.1
1000
1000.9
1001.8
1002.7
1003.6
1004.5
1005.4
1006.4
1007.4
1008.3
1009.3
1010.3
1011.3
1012.3
1013.3
1014.3
1015.4
1016.4
1017.5
1018.5
1019.6
1020.6
1021.7
1022.8
1024
1025
1026.1
1027.1
1028.2
1029.2
1030.3
1031.4
1032.6
1033.7
1034.9
1036
1037.1
1038.2
1039.3
1040.4
1041.5
1042.8
1044
1045.1
1046.2
1047.3
1048.4
1049.6
1050.9
1052.1
1053.1
1054.2
1055.4
1056.6
1057.9
1059.1
1060.2
1061.3
1062.5
1063.8
1065
1066.1
1067.3
1068.5
1069.7
1071
1072.2
1073.3
1074.5
1075.8
1077.1
1078.2
1079.3
1080.6
1081.9
1083.1
1084.2
1085.5
1086.8
1088.1
1089.2
1090.4
1091.7
1093
1094.2
1095.3
1096.6
1098
1099.1
1100.3
1101.6
1103
1104.1
1105.3
1106.6
1108
1109.1
1110.3
1111.6
1113
1114.2
1115.3
1116.7
1118
1119.2
1120.4
1121.8
1123.1
1124.2
1125.4
1126.8
1128.1
1129.2
1130.5
1131.8
1133.1
1134.2
1135.4
1136.6
1137.6
1138.2
1138.5
1030.2
1030.1
1029.2
1028.3
1027.2
1026.2
1025.1
1024.1
1023.1
1022
1021
1019.9
1018.8
1017.8
1016.7
1015.7
1014.7
1013.7
1012.7
1011.7
1010.7
1009.8
1008.8
1007.9
1007
1006.1
1005.1
1004.1
1003.2
1002.2
1001.3
1000.4
999.64
998.88
998.06
997.15
996.23
995.37
994.63
993.97
993.13
992.24
991.45
990.83
990.11
989.25
988.53
988.01
987.19
986.42
985.93
985.18
984.45
984.02
983.23
982.66
982.13
981.42
981.05
980.31
979.98
979.26
978.93
978.27
978
977.32
977.07
976.48
976.16
975.82
975.31
975.11
974.76
974.34
974.16
974.02
973.65
973.37
973.22
973.14
973.08
973.03
972.98
972.94
972.95
973.01
973.05
973.11
973.18
973.3
973.53
973.92
974.13
974.31
974.75
975.13
975.38
976
976.25
976.81
977.21
977.77
978.23
978.87
979.3
980.05
980.48
981.17
981.85
982.36
983.14
983.83
984.41
985.19
986.03
986.63
987.34
988.18
989.05
989.76
990.49
991.3
992.19
993.1
994
994.77
995.58
996.43
997.33
998.26
999.2
1000.2
1001.1
1002.1
1003.1
1004
1005
1005.9
1006.9
1007.9
1008.9
1009.9
1010.9
1011.9
1013
1014
1015
1016.1
1017.1
1018.1
1019.2
1020.2
1021.2
1022.3
1023.4
1024.5
1025.6
1026.7
1027.9
1029
1030.1
1031.1
1032.2
1033.3
1034.4
1035.6
1036.8
1038
1039.1
1040.2
1041.2
1042.4
1043.5
1044.8
1046
1047.1
1048.2
1049.3
1050.5
1051.7
1053
1054.1
1055.2
1056.3
1057.6
1058.8
1060.1
1061.2
1062.3
1063.5
1064.8
1066
1067.2
1068.3
1069.5
1070.8
1072.1
1073.2
1074.3
1075.6
1076.9
1078.1
1079.2
1080.4
1081.7
1083
1084.2
1085.3
1086.6
1088
1089.1
1090.3
1091.5
1092.9
1094.1
1095.3
1096.5
1097.9
1099.1
1100.2
1101.5
1102.9
1104.1
1105.3
1106.5
1107.9
1109.1
1110.3
1111.6
1113
1114.2
1115.3
1116.6
1118
1119.2
1120.4
1121.7
1123.1
1124.2
1125.4
1126.8
1128.1
1129.2
1130.4
1131.8
1133.1
1134.2
1135.3
1136.3
1137.1
1137.2
1029.2
1029
1028.2
1027.2
1026.2
1025.1
1024.1
1023
1021.9
1020.8
1019.7
1018.6
1017.5
1016.4
1015.4
1014.4
1013.3
1012.3
1011.3
1010.3
1009.3
1008.4
1007.4
1006.4
1005.5
1004.6
1003.7
1002.8
1002
1001.1
1000.1
999.17
998.23
997.32
996.47
995.7
994.98
994.11
993.2
992.32
991.57
990.93
990.12
989.24
988.47
987.88
987.13
986.29
985.64
985.07
984.24
983.59
983.08
982.27
981.71
981.14
980.41
980.03
979.27
978.84
978.21
977.72
977.19
976.71
976.2
975.81
975.25
975.02
974.39
974.13
973.73
973.28
973.1
972.75
972.35
972.17
972.05
971.76
971.48
971.31
971.22
971.16
971.13
971.12
971.12
971.14
971.17
971.23
971.35
971.57
971.91
972.11
972.26
972.59
973.06
973.25
973.7
974.14
974.48
975.09
975.41
976.08
976.44
977.12
977.58
978.2
978.87
979.35
980.12
980.72
981.31
982.12
982.8
983.41
984.2
985.06
985.72
986.41
987.24
988.12
988.98
989.69
990.47
991.31
992.22
993.14
994.07
994.97
995.8
996.66
997.55
998.46
999.39
1000.3
1001.3
1002.3
1003.2
1004.2
1005.2
1006.2
1007.2
1008.2
1009.2
1010.3
1011.3
1012.3
1013.3
1014.4
1015.4
1016.5
1017.6
1018.7
1019.8
1020.9
1022
1023.1
1024.1
1025.2
1026.3
1027.3
1028.5
1029.6
1030.8
1032
1033.1
1034.2
1035.2
1036.3
1037.5
1038.7
1039.9
1041.1
1042.2
1043.3
1044.4
1045.6
1046.8
1048.1
1049.1
1050.2
1051.4
1052.6
1053.9
1055.1
1056.2
1057.3
1058.5
1059.8
1061.1
1062.2
1063.3
1064.5
1065.8
1067.1
1068.2
1069.3
1070.6
1071.9
1073.1
1074.2
1075.4
1076.7
1078
1079.2
1080.3
1081.6
1082.9
1084.1
1085.2
1086.5
1087.8
1089.1
1090.2
1091.4
1092.8
1094.1
1095.2
1096.4
1097.8
1099.1
1100.2
1101.4
1102.8
1104.1
1105.2
1106.5
1107.8
1109.1
1110.3
1111.5
1112.9
1114.1
1115.3
1116.6
1118
1119.2
1120.4
1121.7
1123.1
1124.2
1125.4
1126.8
1128.1
1129.2
1130.4
1131.7
1133
1134.1
1135.1
1135.8
1136.1
1028.1
1027.9
1027.1
1026.1
1025.1
1024
1022.9
1021.8
1020.6
1019.5
1018.4
1017.3
1016.3
1015.2
1014.2
1013.2
1012.2
1011.2
1010.2
1009.2
1008.2
1007.2
1006.2
1005.2
1004.2
1003.2
1002.3
1001.3
1000.4
999.53
998.68
997.85
997.02
996.1
995.17
994.24
993.35
992.56
991.85
991.07
990.17
989.29
988.53
987.9
987.12
986.25
985.51
984.96
984.16
983.35
982.79
982.13
981.33
980.82
980.16
979.43
979.03
978.25
977.76
977.18
976.58
976.13
975.5
975.12
974.52
974.14
973.63
973.2
972.89
972.32
972.1
971.66
971.26
971.1
970.76
970.37
970.19
970.08
969.91
969.64
969.45
969.34
969.28
969.25
969.25
969.28
969.34
969.46
969.66
969.94
970.1
970.23
970.49
970.97
971.18
971.47
972.04
972.27
972.84
973.21
973.74
974.21
974.79
975.25
975.99
976.38
977.12
977.68
978.27
979.08
979.63
980.29
981.12
981.81
982.44
983.23
984.09
984.84
985.53
986.32
987.2
988.1
988.96
989.72
990.52
991.38
992.28
993.21
994.16
995.11
996.06
997.01
997.93
998.85
999.79
1000.7
1001.7
1002.7
1003.7
1004.7
1005.7
1006.7
1007.7
1008.8
1009.8
1010.9
1012
1013
1014.1
1015.1
1016.1
1017.2
1018.2
1019.3
1020.4
1021.5
1022.6
1023.7
1024.9
1026
1027.1
1028.2
1029.2
1030.3
1031.5
1032.7
1033.9
1035.1
1036.1
1037.2
1038.3
1039.5
1040.7
1042
1043.1
1044.2
1045.3
1046.5
1047.7
1049
1050.1
1051.2
1052.4
1053.6
1054.9
1056.1
1057.2
1058.3
1059.5
1060.8
1062.1
1063.2
1064.3
1065.6
1066.9
1068.1
1069.2
1070.4
1071.7
1073
1074.1
1075.3
1076.5
1077.9
1079.1
1080.2
1081.4
1082.7
1084.1
1085.2
1086.4
1087.7
1089
1090.2
1091.3
1092.7
1094
1095.2
1096.3
1097.7
1099
1100.2
1101.4
1102.7
1104.1
1105.2
1106.4
1107.8
1109.1
1110.2
1111.5
1112.9
1114.1
1115.3
1116.6
1118
1119.2
1120.3
1121.7
1123
1124.2
1125.4
1126.7
1128.1
1129.2
1130.4
1131.6
1132.9
1133.9
1134.4
1134.8
1027.1
1026.8
1026.1
1025.1
1024
1022.9
1021.7
1020.5
1019.4
1018.3
1017.3
1016.2
1015.2
1014.1
1013.1
1012.1
1011.1
1010.1
1009
1008
1007
1006
1005
1004.1
1003.1
1002.1
1001.1
1000.1
999.17
998.21
997.26
996.33
995.44
994.6
993.81
993.02
992.11
991.19
990.28
989.45
988.73
988.04
987.16
986.27
985.51
984.91
984.13
983.27
982.58
982.03
981.2
980.46
979.99
979.2
978.5
978.05
977.26
976.74
976.16
975.49
975.09
974.37
974.05
973.34
973.05
972.36
972.09
971.48
971.15
970.75
970.27
970.07
969.6
969.25
969.09
968.79
968.41
968.22
968.12
968.03
967.84
967.67
967.56
967.5
967.5
967.54
967.64
967.81
968.01
968.11
968.22
968.43
968.84
969.12
969.33
969.82
970.16
970.51
971.09
971.39
972.06
972.39
973.09
973.48
974.15
974.72
975.27
976.05
976.54
977.23
978.04
978.59
979.28
980.12
980.85
981.49
982.27
983.14
984.01
984.7
985.46
986.3
987.2
988.12
989.03
989.86
990.68
991.54
992.43
993.35
994.29
995.25
996.22
997.19
998.17
999.16
1000.1
1001.1
1002.1
1003.1
1004.1
1005.2
1006.2
1007.2
1008.2
1009.2
1010.3
1011.3
1012.4
1013.4
1014.5
1015.6
1016.8
1017.9
1019
1020.1
1021.1
1022.2
1023.3
1024.4
1025.5
1026.7
1027.9
1029
1030.1
1031.2
1032.3
1033.4
1034.6
1035.9
1037.1
1038.1
1039.2
1040.4
1041.6
1042.8
1044
1045.1
1046.2
1047.4
1048.6
1049.9
1051.1
1052.2
1053.3
1054.5
1055.8
1057.1
1058.2
1059.3
1060.6
1061.9
1063.1
1064.2
1065.4
1066.6
1068
1069.1
1070.3
1071.5
1072.8
1074.1
1075.2
1076.4
1077.7
1079
1080.2
1081.3
1082.6
1084
1085.1
1086.3
1087.6
1088.9
1090.1
1091.3
1092.5
1093.9
1095.1
1096.3
1097.6
1099
1100.1
1101.3
1102.6
1104
1105.2
1106.4
1107.7
1109.1
1110.2
1111.5
1112.8
1114.1
1115.3
1116.6
1118
1119.1
1120.3
1121.7
1123
1124.2
1125.4
1126.7
1128
1129.2
1130.3
1131.5
1132.5
1133.2
1133.4
1026.1
1025.6
1025
1024
1022.9
1021.7
1020.5
1019.4
1018.3
1017.2
1016.2
1015.1
1014.1
1013
1012
1010.9
1009.8
1008.8
1007.7
1006.7
1005.6
1004.6
1003.6
1002.6
1001.7
1000.7
999.78
998.86
997.95
997.03
996.08
995.12
994.17
993.22
992.29
991.41
990.59
989.83
989.05
988.14
987.23
986.37
985.64
985
984.14
983.26
982.51
981.93
981.15
980.31
979.68
979.09
978.26
977.62
977.09
976.28
975.76
975.16
974.45
974.06
973.3
972.94
972.24
971.85
971.23
970.88
970.26
970.01
969.37
969.11
968.63
968.23
968.05
967.56
967.24
967.1
966.83
966.47
966.26
966.16
966.1
966.03
965.95
965.88
965.87
965.91
966.01
966.07
966.14
966.23
966.41
966.75
967.08
967.24
967.6
968.08
968.3
968.86
969.21
969.71
970.19
970.71
971.21
971.85
972.3
973.06
973.51
974.2
974.95
975.45
976.2
977.01
977.57
978.29
979.13
979.93
980.58
981.34
982.2
983.09
983.92
984.67
985.47
986.33
987.23
988.17
989.11
990.05
990.96
991.84
992.73
993.65
994.58
995.53
996.49
997.47
998.45
999.45
1000.4
1001.5
1002.5
1003.5
1004.6
1005.6
1006.7
1007.7
1008.8
1009.9
1011
1012.1
1013.1
1014.2
1015.2
1016.3
1017.3
1018.5
1019.6
1020.8
1021.9
1023.1
1024.1
1025.2
1026.3
1027.4
1028.6
1029.8
1031
1032.1
1033.2
1034.3
1035.4
1036.7
1037.9
1039.1
1040.2
1041.3
1042.4
1043.7
1045
1046.1
1047.2
1048.3
1049.6
1050.9
1052.1
1053.2
1054.3
1055.5
1056.8
1058.1
1059.2
1060.3
1061.6
1062.9
1064.1
1065.2
1066.4
1067.7
1069
1070.2
1071.3
1072.6
1073.9
1075.1
1076.3
1077.5
1078.8
1080.1
1081.2
1082.5
1083.8
1085.1
1086.2
1087.4
1088.8
1090.1
1091.2
1092.5
1093.8
1095.1
1096.2
1097.5
1098.9
1100.1
1101.3
1102.6
1104
1105.2
1106.3
1107.7
1109
1110.2
1111.4
1112.8
1114.1
1115.3
1116.5
1117.9
1119.1
1120.3
1121.6
1123
1124.2
1125.3
1126.6
1128
1129.1
1130.2
1131.2
1132
1132.2
1025
1024.5
1024
1022.9
1021.7
1020.5
1019.4
1018.3
1017.2
1016.1
1015.1
1014
1012.9
1011.8
1010.7
1009.6
1008.5
1007.4
1006.4
1005.3
1004.3
1003.3
1002.3
1001.3
1000.3
999.32
998.35
997.38
996.44
995.51
994.61
993.73
992.87
992.02
991.09
990.14
989.2
988.29
987.43
986.65
985.93
985.1
984.19
983.32
982.57
981.95
981.14
980.26
979.53
978.99
978.17
977.36
976.81
976.14
975.34
974.85
974.17
973.46
973.05
972.27
971.82
971.2
970.66
970.16
969.6
969.16
968.66
968.19
967.84
967.28
967.07
966.53
966.2
966.02
965.53
965.24
965.1
964.89
964.55
964.34
964.22
964.16
964.12
964.1
964.09
964.1
964.13
964.18
964.26
964.42
964.72
965.05
965.19
965.44
965.95
966.19
966.55
967.09
967.38
968.04
968.34
969.04
969.39
970.1
970.56
971.2
971.9
972.38
973.15
973.82
974.39
975.18
976
976.58
977.31
978.16
979.02
979.7
980.44
981.28
982.17
983.08
983.95
984.73
985.56
986.42
987.33
988.26
989.21
990.17
991.14
992.11
993.08
994.06
995.05
996.04
997.03
998.03
999.03
1000
1001.1
1002.1
1003.1
1004.1
1005.1
1006.2
1007.2
1008.3
1009.3
1010.4
1011.5
1012.6
1013.7
1014.9
1016
1017.1
1018.1
1019.2
1020.3
1021.4
1022.6
1023.8
1025
1026.1
1027.2
1028.2
1029.4
1030.5
1031.8
1033
1034.1
1035.2
1036.3
1037.5
1038.7
1040
1041.1
1042.2
1043.4
1044.6
1045.9
1047.1
1048.2
1049.3
1050.5
1051.8
1053.1
1054.2
1055.3
1056.6
1057.9
1059.1
1060.2
1061.4
1062.7
1064
1065.1
1066.3
1067.5
1068.8
1070.1
1071.2
1072.4
1073.7
1075.1
1076.2
1077.4
1078.7
1080
1081.2
1082.3
1083.7
1085
1086.2
1087.3
1088.7
1090
1091.2
1092.4
1093.7
1095.1
1096.2
1097.4
1098.8
1100.1
1101.2
1102.5
1103.9
1105.1
1106.3
1107.6
1109
1110.2
1111.4
1112.8
1114.1
1115.2
1116.5
1117.9
1119.1
1120.3
1121.6
1123
1124.1
1125.3
1126.6
1127.9
1129.1
1130.1
1130.6
1131
1023.9
1023.5
1022.8
1021.8
1020.6
1019.4
1018.3
1017.2
1016.1
1015.1
1014
1012.8
1011.7
1010.5
1009.4
1008.3
1007.3
1006.2
1005.2
1004.2
1003.2
1002.2
1001.2
1000.1
999.15
998.15
997.16
996.17
995.19
994.21
993.24
992.28
991.35
990.44
989.57
988.74
987.94
987.07
986.14
985.21
984.31
983.5
982.79
982.05
981.17
980.29
979.53
978.92
978.14
977.28
976.58
976.04
975.2
974.46
973.99
973.2
972.5
972.06
971.27
970.76
970.17
969.53
969.11
968.42
968.08
967.41
967.09
966.47
966.14
965.67
965.22
965.01
964.45
964.17
964
963.51
963.24
963.12
962.98
962.67
962.45
962.32
962.25
962.22
962.21
962.22
962.26
962.33
962.49
962.74
963.03
963.16
963.34
963.75
964.11
964.34
964.89
965.21
965.67
966.16
966.61
967.17
967.7
968.23
968.94
969.37
970.12
970.71
971.3
972.11
972.74
973.36
974.17
975.01
975.63
976.35
977.2
978.09
978.88
979.61
980.4
981.27
982.19
983.12
984.04
984.91
985.76
986.64
987.54
988.46
989.4
990.35
991.32
992.3
993.29
994.28
995.28
996.28
997.29
998.3
999.33
1000.4
1001.4
1002.4
1003.5
1004.6
1005.7
1006.8
1007.9
1009
1010.1
1011.1
1012.2
1013.2
1014.3
1015.4
1016.6
1017.8
1019
1020.1
1021.1
1022.2
1023.3
1024.5
1025.7
1026.9
1028.1
1029.1
1030.2
1031.4
1032.6
1033.8
1035
1036.1
1037.2
1038.4
1039.6
1040.9
1042.1
1043.2
1044.3
1045.5
1046.8
1048.1
1049.2
1050.3
1051.5
1052.8
1054.1
1055.2
1056.3
1057.6
1058.9
1060.1
1061.2
1062.4
1063.8
1065.1
1066.2
1067.3
1068.6
1070
1071.1
1072.3
1073.6
1074.9
1076.1
1077.3
1078.5
1079.9
1081.1
1082.3
1083.5
1084.9
1086.1
1087.3
1088.6
1089.9
1091.1
1092.3
1093.6
1095
1096.2
1097.4
1098.7
1100.1
1101.2
1102.5
1103.9
1105.1
1106.3
1107.6
1109
1110.2
1111.4
1112.7
1114.1
1115.2
1116.5
1117.9
1119.1
1120.3
1121.6
1122.9
1124.1
1125.3
1126.5
1127.7
1128.7
1129.3
1129.6
1022.9
1022.4
1021.7
1020.6
1019.4
1018.3
1017.2
1016.1
1015.1
1014
1012.8
1011.6
1010.4
1009.3
1008.3
1007.2
1006.2
1005.1
1004.1
1003.1
1002.1
1001
1000
998.99
997.97
996.96
995.97
995
994.02
993.05
992.07
991.1
990.14
989.17
988.21
987.27
986.35
985.49
984.68
983.92
983.07
982.16
981.25
980.4
979.67
979.01
978.15
977.27
976.51
975.92
975.14
974.3
973.66
973.08
972.25
971.6
971.08
970.28
969.76
969.16
968.46
968.07
967.32
966.99
966.27
965.94
965.27
965.01
964.33
964.08
963.52
963.18
962.91
962.38
962.16
961.96
961.52
961.26
961.14
961.04
960.82
960.62
960.49
960.41
960.39
960.41
960.48
960.61
960.81
961.04
961.14
961.28
961.6
962.04
962.22
962.6
963.1
963.36
964.01
964.29
964.97
965.31
966.04
966.42
967.13
967.67
968.26
969.05
969.57
970.25
971.08
971.7
972.36
973.18
974.04
974.71
975.43
976.26
977.15
978.05
978.83
979.61
980.44
981.32
982.24
983.18
984.14
985.09
986.04
986.99
987.91
988.85
989.8
990.77
991.75
992.74
993.75
994.76
995.79
996.83
997.88
998.95
1000
1001
1002.1
1003.1
1004.2
1005.2
1006.3
1007.3
1008.4
1009.5
1010.7
1011.8
1013
1014.1
1015.1
1016.2
1017.3
1018.4
1019.6
1020.8
1022
1023.1
1024.2
1025.3
1026.4
1027.6
1028.9
1030.1
1031.2
1032.3
1033.4
1034.6
1035.9
1037.1
1038.2
1039.3
1040.5
1041.8
1043.1
1044.2
1045.3
1046.5
1047.8
1049.1
1050.2
1051.3
1052.5
1053.9
1055.1
1056.2
1057.4
1058.7
1060
1061.1
1062.3
1063.5
1064.9
1066.1
1067.2
1068.4
1069.8
1071.1
1072.2
1073.4
1074.7
1076.1
1077.2
1078.4
1079.7
1081.1
1082.2
1083.4
1084.8
1086.1
1087.2
1088.5
1089.8
1091.1
1092.3
1093.5
1094.9
1096.1
1097.3
1098.7
1100
1101.2
1102.4
1103.8
1105.1
1106.3
1107.6
1109
1110.2
1111.3
1112.7
1114.1
1115.2
1116.4
1117.8
1119.1
1120.2
1121.5
1122.9
1124.1
1125.2
1126.3
1127.3
1128.1
1128.2
1021.8
1021.4
1020.7
1019.5
1018.4
1017.2
1016.2
1015.1
1014
1012.8
1011.6
1010.4
1009.3
1008.2
1007.2
1006.1
1005.1
1004
1003
1001.9
1000.8
999.69
998.62
997.57
996.54
995.52
994.51
993.52
992.54
991.58
990.63
989.7
988.79
987.9
987.01
986.07
985.12
984.17
983.23
982.32
981.47
980.7
979.98
979.11
978.2
977.32
976.57
975.94
975.13
974.26
973.51
972.95
972.16
971.34
970.77
970.13
969.33
968.81
968.16
967.44
967.04
966.27
965.83
965.2
964.69
964.18
963.68
963.19
962.78
962.24
962.01
961.4
961.14
960.8
960.33
960.14
959.95
959.53
959.28
959.16
959.08
959
958.84
958.74
958.7
958.72
958.8
958.95
959.06
959.15
959.26
959.5
959.93
960.15
960.39
960.93
961.2
961.63
962.14
962.52
963.13
963.55
964.17
964.73
965.26
966.03
966.48
967.19
967.96
968.48
969.22
970.06
970.69
971.38
972.2
973.08
973.83
974.54
975.35
976.23
977.14
978.05
978.9
979.72
980.57
981.45
982.37
983.3
984.26
985.22
986.2
987.18
988.17
989.16
990.15
991.15
992.16
993.17
994.18
995.19
996.22
997.24
998.28
999.32
1000.4
1001.5
1002.5
1003.7
1004.8
1005.9
1007
1008.1
1009.2
1010.2
1011.3
1012.4
1013.6
1014.8
1016
1017.1
1018.2
1019.2
1020.3
1021.5
1022.7
1024
1025.1
1026.2
1027.3
1028.5
1029.7
1030.9
1032.1
1033.2
1034.3
1035.5
1036.8
1038
1039.2
1040.3
1041.5
1042.7
1044
1045.1
1046.3
1047.5
1048.8
1050.1
1051.2
1052.3
1053.6
1054.9
1056.1
1057.2
1058.4
1059.8
1061.1
1062.2
1063.4
1064.6
1066
1067.2
1068.3
1069.6
1071
1072.1
1073.3
1074.6
1076
1077.1
1078.3
1079.6
1081
1082.2
1083.3
1084.6
1086
1087.2
1088.4
1089.7
1091.1
1092.2
1093.5
1094.9
1096.1
1097.3
1098.6
1100
1101.2
1102.4
1103.8
1105.1
1106.2
1107.5
1108.9
1110.1
1111.3
1112.7
1114
1115.2
1116.4
1117.8
1119.1
1120.2
1121.5
1122.8
1124.1
1125.2
1126.1
1126.8
1127.1
1020.8
1020.3
1019.6
1018.5
1017.3
1016.2
1015.1
1014
1012.9
1011.6
1010.4
1009.3
1008.2
1007.2
1006.1
1005
1003.9
1002.8
1001.6
1000.5
999.44
998.37
997.32
996.29
995.26
994.25
993.24
992.24
991.24
990.25
989.26
988.29
987.32
986.38
985.45
984.55
983.68
982.84
982.01
981.09
980.16
979.23
978.33
977.52
976.79
976.05
975.16
974.28
973.5
972.88
972.12
971.26
970.54
970.01
969.19
968.42
967.93
967.18
966.47
966.04
965.25
964.73
964.16
963.53
963.11
962.44
962.1
961.45
961.12
960.57
960.18
959.85
959.31
959.1
958.71
958.3
958.13
957.95
957.57
957.32
957.2
957.13
957.08
957.04
957.02
957.03
957.06
957.1
957.16
957.26
957.46
957.81
958.1
958.26
958.65
959.1
959.35
959.96
960.25
960.84
961.24
961.89
962.3
963.04
963.46
964.16
964.82
965.36
966.14
966.84
967.43
968.21
969.06
969.72
970.42
971.24
972.13
972.99
973.71
974.49
975.34
976.24
977.17
978.11
979.04
979.94
980.82
981.71
982.63
983.57
984.52
985.48
986.46
987.45
988.45
989.45
990.47
991.5
992.53
993.58
994.64
995.71
996.8
997.89
999
1000.1
1001.1
1002.2
1003.2
1004.3
1005.3
1006.4
1007.6
1008.8
1009.9
1011.1
1012.1
1013.2
1014.3
1015.4
1016.6
1017.8
1019
1020.1
1021.2
1022.3
1023.5
1024.7
1026
1027.1
1028.2
1029.3
1030.5
1031.8
1033
1034.1
1035.3
1036.4
1037.7
1039
1040.1
1041.2
1042.4
1043.7
1045
1046.1
1047.3
1048.5
1049.8
1051.1
1052.2
1053.4
1054.6
1056
1057.1
1058.3
1059.5
1060.9
1062.1
1063.2
1064.5
1065.8
1067.1
1068.2
1069.4
1070.8
1072.1
1073.2
1074.4
1075.8
1077.1
1078.2
1079.5
1080.8
1082.1
1083.3
1084.5
1085.9
1087.1
1088.3
1089.6
1091
1092.2
1093.4
1094.8
1096.1
1097.2
1098.5
1099.9
1101.1
1102.3
1103.7
1105.1
1106.2
1107.5
1108.9
1110.1
1111.3
1112.6
1114
1115.2
1116.4
1117.7
1119.1
1120.2
1121.4
1122.7
1123.9
1124.9
1125.4
1125.7
1019.7
1019.3
1018.5
1017.4
1016.3
1015.2
1014.1
1013
1011.7
1010.5
1009.3
1008.2
1007.1
1006.1
1005
1003.8
1002.7
1001.5
1000.4
999.31
998.25
997.21
996.18
995.16
994.14
993.12
992.11
991.1
990.1
989.1
988.1
987.12
986.13
985.15
984.18
983.21
982.25
981.31
980.41
979.55
978.73
977.95
977.08
976.16
975.24
974.39
973.64
972.98
972.13
971.25
970.46
969.85
969.12
968.27
967.59
967.05
966.22
965.54
965.06
964.25
963.7
963.14
962.43
962.06
961.31
960.99
960.28
959.98
959.3
959.04
958.41
958.13
957.68
957.25
957.07
956.63
956.28
956.13
955.97
955.63
955.39
955.26
955.19
955.16
955.14
955.14
955.16
955.21
955.29
955.45
955.75
956.05
956.2
956.45
956.98
957.2
957.59
958.11
958.43
959.08
959.42
960.1
960.52
961.17
961.78
962.31
963.09
963.65
964.29
965.11
965.77
966.4
967.21
968.07
968.78
969.49
970.3
971.18
972.09
972.94
973.71
974.53
975.4
976.31
977.24
978.19
979.15
980.12
981.09
982.06
983.04
984.02
985.01
986
987.01
988.02
989.03
990.05
991.07
992.1
993.12
994.15
995.19
996.23
997.27
998.34
999.42
1000.5
1001.7
1002.8
1004
1005.1
1006.1
1007.2
1008.3
1009.4
1010.5
1011.7
1012.9
1014.1
1015.2
1016.2
1017.4
1018.5
1019.8
1021
1022.1
1023.2
1024.3
1025.5
1026.8
1028
1029.1
1030.3
1031.4
1032.7
1034
1035.1
1036.2
1037.4
1038.6
1040
1041.1
1042.2
1043.4
1044.7
1046
1047.1
1048.3
1049.5
1050.9
1052.1
1053.2
1054.4
1055.7
1057
1058.2
1059.3
1060.6
1062
1063.1
1064.3
1065.6
1067
1068.1
1069.3
1070.6
1072
1073.1
1074.3
1075.6
1077
1078.2
1079.4
1080.7
1082.1
1083.2
1084.4
1085.8
1087.1
1088.3
1089.5
1091
1092.2
1093.3
1094.7
1096.1
1097.2
1098.5
1099.9
1101.1
1102.3
1103.6
1105
1106.2
1107.4
1108.8
1110.1
1111.3
1112.6
1114
1115.2
1116.3
1117.7
1119
1120.2
1121.3
1122.5
1123.4
1124.2
1124.3
1018.7
1018.3
1017.5
1016.4
1015.2
1014.1
1013.1
1011.9
1010.6
1009.4
1008.2
1007.2
1006.1
1005
1003.8
1002.6
1001.4
1000.3
999.24
998.19
997.15
996.11
995.08
994.04
992.99
991.92
990.86
989.81
988.78
987.77
986.77
985.79
984.82
983.87
982.94
982.02
981.06
980.1
979.15
978.19
977.25
976.34
975.49
974.7
973.96
973.1
972.19
971.3
970.52
969.87
969.11
968.23
967.44
966.85
966.13
965.29
964.67
964.1
963.28
962.72
962.14
961.39
961.01
960.25
959.78
959.19
958.68
958.18
957.7
957.21
956.86
956.29
956.07
955.54
955.21
955.03
954.57
954.27
954.13
954.01
953.72
953.49
953.36
953.29
953.26
953.26
953.29
953.36
953.5
953.74
954.03
954.15
954.33
954.73
955.11
955.34
955.9
956.22
956.71
957.18
957.7
958.21
958.85
959.3
960.07
960.54
961.22
962.01
962.52
963.24
964.08
964.74
965.41
966.22
967.1
967.89
968.6
969.39
970.26
971.17
972.09
973
973.82
974.68
975.55
976.46
977.39
978.34
979.3
980.27
981.26
982.25
983.24
984.24
985.25
986.26
987.27
988.3
989.33
990.37
991.42
992.49
993.58
994.68
995.8
996.93
998.03
999.09
1000.1
1001.2
1002.3
1003.4
1004.5
1005.7
1006.9
1008
1009.1
1010.2
1011.3
1012.4
1013.6
1014.8
1016
1017.1
1018.2
1019.4
1020.5
1021.8
1023
1024.1
1025.2
1026.4
1027.6
1028.9
1030.1
1031.2
1032.3
1033.6
1034.9
1036.1
1037.2
1038.4
1039.6
1040.9
1042.1
1043.2
1044.4
1045.7
1047
1048.2
1049.3
1050.6
1051.9
1053.1
1054.3
1055.5
1056.8
1058.1
1059.2
1060.4
1061.8
1063.1
1064.2
1065.4
1066.8
1068.1
1069.2
1070.4
1071.8
1073.1
1074.2
1075.5
1076.9
1078.1
1079.3
1080.6
1082
1083.2
1084.3
1085.7
1087.1
1088.2
1089.5
1090.9
1092.1
1093.3
1094.6
1096
1097.2
1098.4
1099.8
1101.1
1102.3
1103.6
1105
1106.2
1107.4
1108.8
1110.1
1111.3
1112.5
1113.9
1115.1
1116.3
1117.6
1119
1120.1
1121.2
1122.2
1123
1123.1
1017.7
1017.3
1016.5
1015.3
1014.2
1013.1
1012
1010.8
1009.5
1008.3
1007.2
1006.1
1005
1003.8
1002.6
1001.4
1000.3
999.21
998.16
997.11
996.06
994.98
993.84
992.72
991.62
990.53
989.47
988.42
987.38
986.36
985.35
984.35
983.36
982.38
981.42
980.47
979.54
978.64
977.76
976.9
976.03
975.1
974.16
973.22
972.32
971.49
970.74
970.02
969.14
968.25
967.43
966.78
966.08
965.22
964.44
963.88
963.15
962.34
961.8
961.15
960.39
959.97
959.22
958.65
958.14
957.48
957.1
956.43
956.1
955.47
955.13
954.65
954.21
954
953.43
953.17
953
952.54
952.26
952.14
952.04
951.84
951.64
951.52
951.46
951.46
951.5
951.61
951.79
952.02
952.13
952.26
952.55
953.02
953.21
953.56
954.09
954.36
955.02
955.31
956.01
956.36
957.08
957.52
958.19
958.88
959.39
960.16
960.87
961.45
962.22
963.07
963.74
964.44
965.25
966.14
967.02
967.76
968.54
969.38
970.27
971.2
972.14
973.08
974.03
974.94
975.84
976.77
977.71
978.66
979.64
980.62
981.62
982.63
983.65
984.68
985.72
986.78
987.85
988.93
990.01
991.06
992.1
993.14
994.19
995.24
996.31
997.4
998.52
999.67
1000.8
1002
1003.1
1004.2
1005.2
1006.3
1007.5
1008.7
1009.9
1011.1
1012.2
1013.2
1014.4
1015.6
1016.8
1018
1019.1
1020.2
1021.4
1022.6
1023.9
1025.1
1026.2
1027.3
1028.5
1029.8
1031.1
1032.2
1033.3
1034.5
1035.8
1037.1
1038.2
1039.3
1040.6
1041.9
1043.1
1044.2
1045.4
1046.8
1048.1
1049.2
1050.4
1051.6
1053
1054.2
1055.3
1056.6
1057.9
1059.1
1060.3
1061.6
1062.9
1064.1
1065.3
1066.6
1068
1069.1
1070.3
1071.6
1073
1074.2
1075.4
1076.7
1078.1
1079.2
1080.5
1081.8
1083.1
1084.3
1085.6
1087
1088.2
1089.4
1090.8
1092.1
1093.3
1094.5
1096
1097.2
1098.4
1099.8
1101.1
1102.3
1103.5
1105
1106.2
1107.4
1108.7
1110.1
1111.2
1112.5
1113.9
1115.1
1116.3
1117.5
1118.8
1120
1121
1121.5
1121.9
1016.7
1016.3
1015.5
1014.3
1013.2
1012.1
1011
1009.7
1008.4
1007.2
1006.2
1005.1
1003.9
1002.7
1001.4
1000.3
999.21
998.14
997.08
996.01
994.84
993.68
992.53
991.42
990.34
989.28
988.24
987.21
986.19
985.18
984.17
983.16
982.16
981.17
980.18
979.19
978.21
977.24
976.28
975.34
974.43
973.56
972.73
971.93
971.07
970.15
969.22
968.34
967.56
966.88
966.1
965.21
964.38
963.72
963.07
962.22
961.47
960.95
960.18
959.43
958.98
958.21
957.58
957.11
956.37
956.02
955.28
954.93
954.26
953.97
953.31
953.06
952.46
952.16
951.84
951.35
951.14
950.93
950.52
950.27
950.16
950.08
949.99
949.84
949.76
949.75
949.8
949.91
950.04
950.12
950.23
950.43
950.83
951.12
951.33
951.85
952.18
952.58
953.13
953.52
954.13
954.6
955.19
955.83
956.32
957.1
957.66
958.29
959.11
959.77
960.41
961.21
962.07
962.79
963.49
964.3
965.19
966.09
966.97
967.75
968.57
969.44
970.34
971.27
972.22
973.19
974.16
975.13
976.11
977.1
978.09
979.09
980.09
981.1
982.11
983.12
984.14
985.17
986.19
987.23
988.27
989.32
990.39
991.48
992.59
993.72
994.87
996.02
997.09
998.15
999.22
1000.3
1001.4
1002.6
1003.8
1005
1006.1
1007.2
1008.3
1009.4
1010.6
1011.8
1013
1014.1
1015.2
1016.4
1017.6
1018.9
1020.1
1021.2
1022.3
1023.5
1024.7
1026
1027.1
1028.3
1029.4
1030.7
1032
1033.1
1034.3
1035.5
1036.8
1038.1
1039.2
1040.3
1041.6
1042.9
1044.1
1045.3
1046.5
1047.8
1049.1
1050.2
1051.4
1052.7
1054.1
1055.2
1056.4
1057.7
1059
1060.2
1061.4
1062.7
1064.1
1065.2
1066.4
1067.8
1069.1
1070.2
1071.5
1072.9
1074.1
1075.3
1076.6
1078
1079.2
1080.4
1081.7
1083.1
1084.2
1085.5
1086.9
1088.1
1089.3
1090.7
1092.1
1093.2
1094.5
1095.9
1097.1
1098.3
1099.7
1101.1
1102.2
1103.5
1104.9
1106.1
1107.3
1108.7
1110
1111.2
1112.4
1113.8
1115.1
1116.2
1117.4
1118.6
1119.5
1120.2
1120.4
1015.8
1015.3
1014.5
1013.3
1012.2
1011.1
1009.9
1008.6
1007.4
1006.2
1005.1
1004
1002.8
1001.5
1000.3
999.22
998.15
997.08
995.98
994.77
993.58
992.42
991.31
990.24
989.19
988.16
987.13
986.1
985.07
984.04
983.02
982
980.98
979.97
978.98
978.01
977.03
976.06
975.09
974.12
973.15
972.19
971.25
970.33
969.45
968.64
967.88
967.07
966.16
965.26
964.43
963.73
963.05
962.18
961.34
960.69
960.07
959.23
958.52
958.03
957.22
956.57
956.09
955.31
954.88
954.21
953.68
953.17
952.62
952.17
951.69
951.21
950.91
950.33
950.11
949.69
949.29
949.12
948.89
948.51
948.29
948.18
948.12
948.07
948.04
948.03
948.04
948.08
948.14
948.22
948.37
948.68
949.05
949.21
949.54
950.06
950.3
950.87
951.23
951.8
952.24
952.9
953.32
954.07
954.55
955.21
956.01
956.51
957.23
958.07
958.71
959.39
960.21
961.09
961.87
962.59
963.39
964.26
965.17
966.1
967.01
967.86
968.71
969.6
970.51
971.44
972.39
973.36
974.33
975.32
976.31
977.31
978.32
979.33
980.36
981.39
982.43
983.48
984.55
985.64
986.74
987.85
988.98
990.05
991.11
992.16
993.22
994.3
995.4
996.53
997.7
998.89
1000
1001.1
1002.2
1003.3
1004.4
1005.6
1006.9
1008
1009.1
1010.2
1011.4
1012.6
1013.8
1015
1016.2
1017.3
1018.4
1019.7
1021
1022.1
1023.2
1024.4
1025.6
1026.9
1028.1
1029.2
1030.4
1031.7
1033
1034.1
1035.3
1036.5
1037.8
1039.1
1040.2
1041.4
1042.6
1044
1045.1
1046.3
1047.6
1048.9
1050.1
1051.3
1052.5
1053.9
1055.1
1056.3
1057.5
1058.9
1060.1
1061.3
1062.5
1063.9
1065.1
1066.3
1067.6
1069
1070.2
1071.4
1072.7
1074.1
1075.2
1076.5
1077.9
1079.1
1080.3
1081.6
1083
1084.2
1085.4
1086.8
1088.1
1089.3
1090.6
1092
1093.2
1094.4
1095.8
1097.1
1098.3
1099.6
1101
1102.2
1103.4
1104.9
1106.1
1107.3
1108.6
1110
1111.2
1112.4
1113.7
1115
1116.2
1117.2
1118.2
1119
1119.2
1014.8
1014.4
1013.5
1012.3
1011.2
1010.1
1008.9
1007.6
1006.3
1005.2
1004.1
1003
1001.7
1000.4
999.26
998.17
997.09
996
994.76
993.54
992.37
991.27
990.2
989.15
988.1
987.05
985.98
984.86
983.76
982.67
981.6
980.55
979.51
978.49
977.48
976.49
975.51
974.55
973.61
972.69
971.79
970.91
970.02
969.09
968.14
967.2
966.28
965.42
964.63
963.92
963.1
962.2
961.33
960.61
960.01
959.16
958.33
957.69
957.09
956.26
955.62
955.09
954.29
953.79
953.17
952.52
952.1
951.4
951.07
950.38
950.08
949.45
949.14
948.69
948.24
948.05
947.57
947.25
947.1
946.87
946.54
946.33
946.22
946.17
946.14
946.13
946.14
946.17
946.23
946.35
946.59
946.95
947.14
947.34
947.8
948.15
948.47
949.07
949.37
950.05
950.39
951.09
951.53
952.18
952.86
953.37
954.14
954.83
955.41
956.2
957.04
957.69
958.4
959.23
960.12
960.99
961.73
962.52
963.37
964.27
965.2
966.14
967.09
968.04
968.98
969.9
970.83
971.78
972.75
973.73
974.73
975.74
976.76
977.8
978.84
979.91
980.98
982.03
983.07
984.11
985.15
986.2
987.25
988.32
989.41
990.53
991.67
992.84
994.01
995.09
996.16
997.24
998.34
999.49
1000.7
1001.9
1003.1
1004.2
1005.2
1006.4
1007.6
1008.8
1010
1011.1
1012.2
1013.4
1014.6
1015.9
1017.1
1018.2
1019.3
1020.5
1021.8
1023.1
1024.2
1025.3
1026.5
1027.8
1029.1
1030.2
1031.4
1032.6
1034
1035.1
1036.3
1037.5
1038.8
1040.1
1041.2
1042.4
1043.7
1045
1046.2
1047.3
1048.6
1050
1051.2
1052.3
1053.6
1055
1056.2
1057.3
1058.6
1060
1061.2
1062.4
1063.7
1065.1
1066.2
1067.4
1068.8
1070.1
1071.3
1072.6
1074
1075.2
1076.4
1077.7
1079.1
1080.2
1081.5
1082.9
1084.1
1085.3
1086.7
1088.1
1089.2
1090.5
1091.9
1093.2
1094.4
1095.8
1097.1
1098.3
1099.6
1101
1102.2
1103.4
1104.8
1106.1
1107.3
1108.6
1110
1111.1
1112.3
1113.6
1114.9
1116.1
1117
1117.5
1117.9
1013.9
1013.4
1012.5
1011.3
1010.2
1009.1
1007.9
1006.5
1005.3
1004.2
1003.1
1001.9
1000.6
999.33
998.21
997.13
996.04
994.81
993.57
992.37
991.25
990.18
989.12
988.06
986.96
985.79
984.64
983.52
982.42
981.34
980.29
979.26
978.24
977.22
976.21
975.21
974.21
973.22
972.24
971.26
970.29
969.34
968.42
967.53
966.68
965.86
965.03
964.11
963.19
962.28
961.44
960.71
960.02
959.15
958.28
957.53
956.95
956.16
955.33
954.73
954.11
953.31
952.77
952.15
951.43
951.04
950.28
949.88
949.23
948.82
948.23
947.9
947.29
947.06
946.5
946.18
945.97
945.48
945.22
945.09
944.88
944.58
944.39
944.29
944.24
944.23
944.24
944.28
944.38
944.56
944.85
945.09
945.23
945.53
946.03
946.25
946.71
947.16
947.58
948.15
948.61
949.19
949.81
950.31
951.08
951.61
952.26
953.08
953.7
954.36
955.18
956.03
956.71
957.44
958.27
959.17
960.07
960.91
961.71
962.55
963.42
964.33
965.27
966.23
967.19
968.17
969.15
970.13
971.12
972.12
973.12
974.13
975.14
976.16
977.18
978.2
979.23
980.27
981.32
982.39
983.47
984.58
985.7
986.85
988
989.08
990.14
991.21
992.29
993.4
994.55
995.74
996.95
998.08
999.16
1000.2
1001.4
1002.6
1003.8
1005
1006.1
1007.2
1008.4
1009.6
1010.8
1012
1013.2
1014.3
1015.4
1016.7
1018
1019.1
1020.2
1021.4
1022.7
1024
1025.1
1026.3
1027.5
1028.8
1030.1
1031.2
1032.3
1033.6
1034.9
1036.1
1037.3
1038.5
1039.8
1041.1
1042.2
1043.4
1044.8
1046.1
1047.2
1048.4
1049.7
1051.1
1052.2
1053.4
1054.8
1056.1
1057.2
1058.5
1059.8
1061.1
1062.3
1063.5
1064.9
1066.1
1067.3
1068.7
1070
1071.2
1072.4
1073.8
1075.1
1076.3
1077.6
1079
1080.2
1081.4
1082.8
1084.1
1085.3
1086.6
1088
1089.2
1090.4
1091.9
1093.1
1094.3
1095.7
1097.1
1098.2
1099.5
1100.9
1102.2
1103.4
1104.7
1106.1
1107.2
1108.5
1109.9
1111.1
1112.3
1113.5
1114.6
1115.6
1116.2
1116.4
1013
1012.4
1011.6
1010.4
1009.2
1008.1
1006.9
1005.5
1004.3
1003.2
1002.1
1000.8
999.49
998.28
997.17
996.09
994.93
993.65
992.42
991.27
990.18
989.11
988.04
986.87
985.67
984.5
983.37
982.28
981.23
980.19
979.15
978.13
977.1
976.08
975.06
974.05
973.05
972.05
971.06
970.07
969.09
968.12
967.15
966.18
965.23
964.29
963.38
962.54
961.74
961
960.11
959.2
958.31
957.54
956.89
956.11
955.24
954.48
953.92
953.16
952.35
951.81
951.15
950.4
949.98
949.23
948.68
948.15
947.53
947.13
946.51
946.14
945.62
945.2
944.91
944.36
944.13
943.84
943.41
943.2
943.08
942.91
942.66
942.5
942.41
942.37
942.39
942.45
942.59
942.81
943.05
943.17
943.36
943.77
944.13
944.38
944.99
945.26
945.84
946.24
946.89
947.31
948.05
948.5
949.19
949.92
950.44
951.2
952.02
952.61
953.33
954.18
955.04
955.77
956.51
957.33
958.22
959.14
960.07
960.97
961.81
962.68
963.58
964.5
965.44
966.4
967.37
968.35
969.35
970.35
971.35
972.37
973.4
974.43
975.48
976.54
977.61
978.71
979.81
980.93
982.03
983.09
984.14
985.2
986.27
987.36
988.48
989.64
990.82
992.01
993.1
994.18
995.26
996.39
997.57
998.78
1000
1001.1
1002.2
1003.3
1004.5
1005.8
1007
1008.1
1009.2
1010.4
1011.6
1012.9
1014.1
1015.2
1016.3
1017.6
1018.9
1020.1
1021.2
1022.4
1023.6
1024.9
1026.1
1027.2
1028.4
1029.7
1031
1032.2
1033.3
1034.6
1036
1037.1
1038.3
1039.5
1040.9
1042.1
1043.3
1044.5
1045.9
1047.1
1048.3
1049.5
1050.9
1052.1
1053.3
1054.5
1055.9
1057.1
1058.3
1059.6
1061
1062.2
1063.4
1064.7
1066.1
1067.2
1068.5
1069.9
1071.1
1072.3
1073.7
1075
1076.2
1077.5
1078.9
1080.1
1081.3
1082.7
1084.1
1085.2
1086.5
1088
1089.2
1090.4
1091.8
1093.1
1094.3
1095.6
1097
1098.2
1099.4
1100.9
1102.1
1103.3
1104.6
1106
1107.2
1108.4
1109.8
1111.1
1112.2
1113.3
1114.2
1115
1115.1
1012
1011.5
1010.7
1009.4
1008.2
1007.1
1005.9
1004.5
1003.3
1002.2
1001
999.75
998.44
997.25
996.15
995.05
993.8
992.52
991.31
990.2
989.13
988.04
986.85
985.63
984.44
983.3
982.22
981.17
980.12
979.08
978.03
976.94
975.84
974.75
973.68
972.63
971.6
970.58
969.58
968.6
967.63
966.69
965.76
964.86
963.98
963.05
962.11
961.17
960.23
959.32
958.48
957.72
957.01
956.13
955.24
954.42
953.76
953.08
952.22
951.46
950.93
950.17
949.41
948.95
948.2
947.56
947.1
946.37
946.02
945.3
944.99
944.3
944.04
943.4
943.12
942.69
942.26
942.09
941.72
941.36
941.19
941.09
940.98
940.78
940.65
940.6
940.61
940.68
940.84
941.03
941.13
941.26
941.54
942.01
942.21
942.57
943.1
943.39
944.05
944.38
945.07
945.48
946.16
946.76
947.31
948.1
948.7
949.34
950.15
950.95
951.57
952.33
953.18
954.07
954.86
955.62
956.44
957.31
958.23
959.17
960.11
961.06
962.02
962.94
963.87
964.82
965.78
966.76
967.76
968.77
969.79
970.83
971.88
972.94
974.01
975.05
976.09
977.13
978.17
979.22
980.28
981.35
982.46
983.59
984.74
985.92
987.05
988.13
989.2
990.29
991.41
992.58
993.79
995.01
996.11
997.2
998.31
999.47
1000.7
1002
1003.1
1004.2
1005.3
1006.5
1007.8
1009
1010.1
1011.3
1012.4
1013.7
1015
1016.1
1017.3
1018.5
1019.7
1021
1022.2
1023.3
1024.5
1025.9
1027.1
1028.2
1029.4
1030.7
1032
1033.2
1034.3
1035.6
1037
1038.2
1039.3
1040.6
1042
1043.1
1044.3
1045.6
1047
1048.1
1049.3
1050.6
1052
1053.2
1054.4
1055.7
1057.1
1058.2
1059.4
1060.8
1062.1
1063.3
1064.6
1066
1067.2
1068.4
1069.7
1071.1
1072.2
1073.5
1075
1076.2
1077.4
1078.8
1080.1
1081.3
1082.6
1084
1085.2
1086.4
1087.9
1089.1
1090.3
1091.7
1093.1
1094.2
1095.5
1097
1098.2
1099.4
1100.8
1102.1
1103.3
1104.6
1106
1107.2
1108.3
1109.6
1110.9
1112.1
1113
1113.5
1113.8
1011.1
1010.6
1009.8
1008.5
1007.2
1006.1
1004.9
1003.5
1002.3
1001.2
1000
998.72
997.4
996.23
995.13
994.01
992.69
991.41
990.25
989.15
988.07
986.9
985.64
984.42
983.28
982.2
981.14
980.08
979
977.84
976.69
975.56
974.45
973.38
972.32
971.29
970.26
969.25
968.24
967.24
966.25
965.26
964.28
963.32
962.38
961.46
960.57
959.72
958.9
958.05
957.13
956.2
955.3
954.49
953.79
953.06
952.19
951.34
950.66
950.06
949.21
948.47
947.99
947.2
946.51
946.06
945.28
944.82
944.2
943.66
943.17
942.65
942.19
941.79
941.26
941.05
940.51
940.2
940.04
939.63
939.33
939.19
939.1
939.03
938.93
938.86
938.86
938.94
939.04
939.11
939.21
939.39
939.76
940.1
940.31
940.8
941.18
941.59
942.14
942.57
943.16
943.71
944.26
945.02
945.49
946.2
947.01
947.55
948.28
949.12
949.89
950.56
951.34
952.21
953.11
954
954.77
955.59
956.46
957.36
958.29
959.24
960.2
961.17
962.15
963.13
964.12
965.12
966.12
967.13
968.14
969.16
970.18
971.2
972.23
973.28
974.33
975.4
976.49
977.6
978.73
979.88
981.02
982.09
983.16
984.23
985.32
986.44
987.61
988.81
990.01
991.11
992.19
993.29
994.44
995.65
996.89
998.07
999.17
1000.3
1001.4
1002.7
1004
1005.1
1006.2
1007.4
1008.6
1009.9
1011.1
1012.2
1013.3
1014.6
1015.9
1017.1
1018.2
1019.4
1020.7
1022
1023.1
1024.3
1025.5
1026.8
1028.1
1029.2
1030.4
1031.7
1033
1034.2
1035.4
1036.7
1038
1039.2
1040.4
1041.7
1043
1044.2
1045.4
1046.7
1048
1049.2
1050.4
1051.8
1053.1
1054.2
1055.5
1056.9
1058.1
1059.3
1060.6
1062
1063.2
1064.4
1065.8
1067.1
1068.3
1069.6
1071
1072.2
1073.4
1074.8
1076.1
1077.3
1078.6
1080
1081.2
1082.5
1083.9
1085.2
1086.4
1087.8
1089.1
1090.3
1091.6
1093
1094.2
1095.5
1096.9
1098.1
1099.3
1100.7
1102.1
1103.2
1104.5
1105.9
1107.1
1108.2
1109.4
1110.6
1111.5
1112.2
1112.3
1010.1
1009.7
1008.9
1007.5
1006.3
1005.1
1004
1002.6
1001.3
1000.2
999.04
997.7
996.38
995.21
994.11
992.94
991.6
990.34
989.2
988.12
987.01
985.72
984.47
983.29
982.2
981.13
980.05
978.9
977.7
976.53
975.39
974.3
973.23
972.19
971.16
970.13
969.11
968.09
967.08
966.07
965.07
964.07
963.09
962.1
961.13
960.15
959.19
958.23
957.3
956.4
955.55
954.77
954.01
953.12
952.21
951.34
950.6
949.98
949.15
948.29
947.61
947.05
946.22
945.52
945.04
944.25
943.68
943.14
942.45
942.07
941.36
941.05
940.38
940.09
939.52
939.17
938.88
938.37
938.15
937.98
937.57
937.32
937.2
937.13
937.08
937.05
937.05
937.07
937.12
937.19
937.31
937.57
938
938.18
938.45
939.02
939.26
939.82
940.22
940.8
941.26
941.98
942.4
943.13
943.74
944.33
945.13
945.84
946.46
947.24
948.1
948.89
949.59
950.38
951.25
952.16
953.08
953.98
954.81
955.68
956.57
957.49
958.43
959.38
960.35
961.34
962.33
963.33
964.33
965.35
966.37
967.41
968.45
969.51
970.59
971.68
972.79
973.91
975.02
976.09
977.14
978.2
979.27
980.36
981.49
982.65
983.84
985.02
986.11
987.19
988.29
989.42
990.61
991.84
993.04
994.14
995.24
996.38
997.58
998.84
1000.1
1001.2
1002.3
1003.5
1004.7
1006
1007.1
1008.3
1009.4
1010.7
1012
1013.1
1014.3
1015.5
1016.8
1018.1
1019.2
1020.3
1021.6
1022.9
1024.1
1025.3
1026.5
1027.8
1029.1
1030.2
1031.4
1032.8
1034.1
1035.2
1036.4
1037.7
1039.1
1040.2
1041.4
1042.8
1044.1
1045.2
1046.5
1047.8
1049.1
1050.3
1051.6
1053
1054.2
1055.3
1056.7
1058
1059.2
1060.5
1061.9
1063.1
1064.3
1065.6
1067
1068.2
1069.5
1070.9
1072.1
1073.3
1074.7
1076.1
1077.2
1078.5
1080
1081.2
1082.4
1083.8
1085.1
1086.3
1087.7
1089.1
1090.2
1091.5
1093
1094.2
1095.4
1096.8
1098.1
1099.3
1100.6
1102
1103.2
1104.4
1105.7
1107
1108.2
1109.2
1110.2
1110.9
1111.1
1009.2
1008.9
1008
1006.6
1005.3
1004.2
1003
1001.6
1000.3
999.17
998.05
996.71
995.37
994.2
993.1
991.89
990.54
989.29
988.17
987.08
985.88
984.57
983.34
982.22
981.14
980.05
978.87
977.64
976.44
975.31
974.22
973.17
972.12
971.08
970.02
968.93
967.83
966.75
965.69
964.64
963.61
962.61
961.62
960.64
959.69
958.76
957.85
956.97
956.05
955.11
954.16
953.22
952.32
951.48
950.72
950.02
949.14
948.25
947.46
946.84
946.12
945.27
944.59
944.06
943.24
942.61
942.1
941.34
940.93
940.23
939.77
939.2
938.76
938.22
937.92
937.33
937.1
936.67
936.28
936.11
935.88
935.53
935.32
935.22
935.16
935.13
935.13
935.15
935.19
935.28
935.46
935.78
936.09
936.26
936.64
937.11
937.38
938.03
938.33
939.02
939.38
940.1
940.59
941.23
942.01
942.52
943.24
944.07
944.72
945.4
946.22
947.1
947.92
948.65
949.45
950.32
951.23
952.16
953.1
954.05
954.98
955.88
956.81
957.75
958.72
959.69
960.69
961.7
962.72
963.75
964.8
965.87
966.94
968.02
969.06
970.11
971.15
972.2
973.26
974.33
975.43
976.56
977.71
978.89
980.04
981.12
982.19
983.28
984.41
985.59
986.8
988.02
989.12
990.21
991.33
992.5
993.74
995
996.12
997.22
998.36
999.58
1000.9
1002.1
1003.2
1004.3
1005.5
1006.8
1008.1
1009.2
1010.3
1011.6
1012.9
1014.1
1015.2
1016.4
1017.7
1019
1020.2
1021.3
1022.6
1023.9
1025.1
1026.3
1027.5
1028.8
1030.1
1031.2
1032.5
1033.8
1035.1
1036.2
1037.5
1038.8
1040.1
1041.3
1042.5
1043.9
1045.1
1046.3
1047.6
1049
1050.2
1051.4
1052.7
1054.1
1055.2
1056.5
1057.9
1059.1
1060.3
1061.7
1063
1064.2
1065.5
1066.9
1068.1
1069.3
1070.7
1072.1
1073.2
1074.6
1076
1077.2
1078.4
1079.8
1081.1
1082.3
1083.7
1085.1
1086.3
1087.6
1089
1090.2
1091.5
1092.9
1094.1
1095.3
1096.7
1098.1
1099.2
1100.5
1101.9
1103.1
1104.3
1105.6
1106.9
1108
1108.9
1109.4
1109.7
1008.2
1008
1007.1
1005.8
1004.4
1003.2
1002.1
1000.7
999.35
998.18
997.06
995.73
994.38
993.2
992.09
990.85
989.49
988.26
987.15
986.04
984.76
983.46
982.26
981.16
980.08
978.91
977.65
976.42
975.28
974.19
973.13
972.07
970.98
969.81
968.66
967.53
966.43
965.36
964.31
963.28
962.25
961.24
960.24
959.24
958.25
957.27
956.3
955.35
954.43
953.53
952.67
951.85
951.03
950.12
949.19
948.3
947.48
946.79
946.07
945.2
944.37
943.74
943.1
942.26
941.61
941.08
940.29
939.77
939.17
938.52
938.1
937.42
937.09
936.45
936.13
935.63
935.22
935.01
934.49
934.22
934.08
933.81
933.52
933.34
933.26
933.22
933.21
933.23
933.28
933.41
933.64
934
934.15
934.36
934.85
935.17
935.54
936.11
936.47
937.11
937.56
938.18
938.83
939.34
940.12
940.76
941.37
942.18
943.01
943.64
944.38
945.22
946.12
947
947.76
948.56
949.42
950.32
951.26
952.21
953.17
954.14
955.11
956.09
957.08
958.08
959.08
960.09
961.1
962.12
963.14
964.16
965.2
966.23
967.28
968.34
969.42
970.53
971.65
972.8
973.96
975.07
976.14
977.2
978.29
979.41
980.57
981.77
982.99
984.1
985.19
986.29
987.44
988.64
989.89
991.07
992.17
993.29
994.46
995.7
996.98
998.12
999.23
1000.4
1001.6
1002.9
1004.1
1005.2
1006.4
1007.7
1009
1010.1
1011.3
1012.5
1013.8
1015.1
1016.2
1017.4
1018.6
1020
1021.1
1022.3
1023.5
1024.9
1026.1
1027.3
1028.5
1029.9
1031.1
1032.3
1033.5
1034.9
1036.1
1037.3
1038.5
1039.9
1041.1
1042.3
1043.6
1045
1046.2
1047.4
1048.8
1050.1
1051.2
1052.5
1053.9
1055.1
1056.3
1057.7
1059.1
1060.2
1061.5
1062.9
1064.1
1065.4
1066.7
1068.1
1069.3
1070.6
1072
1073.2
1074.4
1075.9
1077.1
1078.3
1079.7
1081.1
1082.3
1083.6
1085
1086.2
1087.5
1088.9
1090.2
1091.4
1092.8
1094.1
1095.3
1096.6
1098
1099.2
1100.4
1101.8
1103.1
1104.2
1105.4
1106.5
1107.4
1108.1
1108.3
1007.3
1007.1
1006.1
1004.9
1003.5
1002.2
1001.1
999.81
998.4
997.2
996.08
994.77
993.39
992.2
991.09
989.83
988.46
987.24
986.13
985.01
983.66
982.37
981.22
980.12
979.01
977.72
976.46
975.29
974.19
973.12
972.04
970.86
969.65
968.48
967.35
966.27
965.21
964.17
963.14
962.12
961.09
960.08
959.06
958.06
957.06
956.07
955.08
954.11
953.13
952.17
951.21
950.26
949.35
948.49
947.69
946.95
946.1
945.2
944.33
943.59
942.99
942.16
941.32
940.69
940.09
939.27
938.68
938.12
937.38
937
936.26
935.83
935.23
934.84
934.26
934.01
933.4
933.14
932.81
932.37
932.17
932.04
931.78
931.54
931.39
931.33
931.31
931.33
931.41
931.57
931.84
932.08
932.22
932.51
933.02
933.25
933.73
934.18
934.65
935.19
935.76
936.27
937.04
937.51
938.21
939.01
939.57
940.29
941.13
941.94
942.61
943.38
944.24
945.15
946.05
946.9
947.73
948.59
949.48
950.41
951.35
952.31
953.28
954.27
955.26
956.26
957.26
958.28
959.29
960.32
961.36
962.41
963.48
964.56
965.66
966.78
967.92
969.03
970.1
971.16
972.22
973.31
974.42
975.57
976.75
977.96
979.08
980.16
981.26
982.38
983.56
984.79
986.02
987.13
988.23
989.36
990.56
991.82
993.05
994.16
995.28
996.46
997.73
999.01
1000.1
1001.3
1002.5
1003.7
1005
1006.2
1007.3
1008.5
1009.8
1011.1
1012.2
1013.4
1014.7
1016
1017.2
1018.3
1019.6
1020.9
1022.1
1023.3
1024.5
1025.9
1027.1
1028.3
1029.5
1030.9
1032.1
1033.3
1034.6
1036
1037.1
1038.3
1039.6
1041
1042.2
1043.4
1044.8
1046.1
1047.2
1048.5
1049.9
1051.1
1052.3
1053.7
1055.1
1056.2
1057.5
1058.9
1060.1
1061.4
1062.7
1064.1
1065.3
1066.6
1068
1069.2
1070.4
1071.9
1073.1
1074.3
1075.7
1077.1
1078.3
1079.6
1081
1082.2
1083.5
1084.9
1086.2
1087.4
1088.8
1090.1
1091.3
1092.7
1094.1
1095.2
1096.5
1097.9
1099.1
1100.3
1101.6
1103
1104.1
1105.2
1106.1
1106.7
1107
1006.4
1006.2
1005.2
1004
1002.6
1001.3
1000.1
998.92
997.48
996.23
995.1
993.83
992.43
991.22
990.1
988.83
987.45
986.23
985.12
983.95
982.58
981.31
980.18
979.08
977.87
976.56
975.33
974.21
973.12
972.03
970.81
969.58
968.39
967.27
966.2
965.14
964.09
963.04
961.96
960.84
959.74
958.66
957.61
956.57
955.55
954.55
953.57
952.61
951.66
950.75
949.85
948.99
948.07
947.13
946.19
945.27
944.41
943.64
942.96
942.12
941.24
940.45
939.84
939.13
938.3
937.68
937.1
936.31
935.82
935.18
934.55
934.12
933.46
933.1
932.5
932.15
931.71
931.25
931.06
930.61
930.28
930.14
930.02
929.77
929.59
929.48
929.45
929.48
929.57
929.76
930.01
930.14
930.3
930.67
931.1
931.34
931.93
932.25
932.85
933.27
933.99
934.39
935.13
935.72
936.32
937.12
937.81
938.45
939.24
940.1
940.9
941.61
942.41
943.28
944.19
945.12
946.05
946.94
947.82
948.72
949.65
950.6
951.56
952.54
953.53
954.54
955.56
956.59
957.63
958.69
959.76
960.85
961.95
963.03
964.09
965.14
966.19
967.25
968.33
969.44
970.58
971.75
972.95
974.07
975.15
976.23
977.34
978.5
979.7
980.93
982.08
983.18
984.29
985.45
986.67
987.94
989.1
990.2
991.34
992.54
993.81
995.05
996.17
997.3
998.52
999.8
1001.1
1002.2
1003.3
1004.6
1005.9
1007.1
1008.2
1009.4
1010.7
1012
1013.2
1014.3
1015.6
1017
1018.1
1019.3
1020.6
1021.9
1023.1
1024.3
1025.6
1026.9
1028.1
1029.3
1030.6
1032
1033.2
1034.3
1035.7
1037
1038.2
1039.4
1040.8
1042.1
1043.2
1044.5
1045.9
1047.1
1048.3
1049.7
1051.1
1052.2
1053.5
1054.9
1056.1
1057.3
1058.7
1060.1
1061.3
1062.6
1064
1065.2
1066.4
1067.8
1069.1
1070.3
1071.7
1073.1
1074.3
1075.6
1077
1078.2
1079.5
1080.9
1082.2
1083.4
1084.8
1086.1
1087.3
1088.7
1090.1
1091.3
1092.6
1094
1095.2
1096.4
1097.8
1099.1
1100.2
1101.4
1102.7
1103.9
1104.7
1105.3
1105.5
1005.6
1005.2
1004.2
1003.1
1001.8
1000.4
999.17
998.03
996.59
995.27
994.13
992.91
991.48
990.23
989.11
987.85
986.46
985.23
984.11
982.91
981.53
980.28
979.16
978.04
976.75
975.44
974.25
973.15
972.06
970.85
969.58
968.36
967.24
966.16
965.1
964.02
962.86
961.69
960.54
959.43
958.35
957.29
956.25
955.23
954.21
953.21
952.21
951.21
950.23
949.25
948.28
947.34
946.42
945.54
944.71
943.92
943.07
942.16
941.25
940.41
939.71
939.04
938.18
937.36
936.75
936.11
935.29
934.72
934.13
933.39
933.01
932.27
931.86
931.24
930.87
930.28
930.03
929.45
929.16
928.92
928.46
928.23
928.11
928.01
927.81
927.68
927.62
927.65
927.75
927.94
928.08
928.2
928.41
928.85
929.15
929.46
930.05
930.34
931.02
931.37
932.08
932.55
933.2
933.95
934.46
935.21
936.04
936.66
937.37
938.21
939.09
939.9
940.65
941.46
942.34
943.25
944.19
945.14
946.09
947.06
948.02
948.99
949.96
950.94
951.94
952.96
953.99
955.02
956.05
957.08
958.11
959.15
960.19
961.24
962.3
963.38
964.48
965.62
966.77
967.95
969.06
970.14
971.22
972.31
973.44
974.62
975.84
977.04
978.13
979.23
980.35
981.54
982.77
984.02
985.13
986.24
987.39
988.62
989.9
991.09
992.2
993.34
994.57
995.87
997.08
998.2
999.36
1000.6
1001.9
1003.1
1004.2
1005.5
1006.8
1008.1
1009.2
1010.4
1011.6
1013
1014.1
1015.3
1016.6
1017.9
1019.1
1020.3
1021.6
1022.9
1024.1
1025.3
1026.6
1028
1029.2
1030.3
1031.6
1033
1034.2
1035.4
1036.8
1038.1
1039.2
1040.5
1041.9
1043.1
1044.3
1045.7
1047
1048.2
1049.5
1050.9
1052.1
1053.3
1054.7
1056.1
1057.2
1058.5
1060
1061.2
1062.4
1063.8
1065.1
1066.3
1067.7
1069.1
1070.2
1071.6
1073
1074.2
1075.5
1076.9
1078.2
1079.4
1080.8
1082.1
1083.3
1084.7
1086.1
1087.3
1088.6
1090
1091.2
1092.5
1093.9
1095.1
1096.3
1097.6
1099
1100.2
1101.3
1102.4
1103.3
1104
1104.2
1004.8
1004.3
1003.3
1002.2
1001
999.48
998.22
997.08
995.72
994.33
993.16
992.01
990.55
989.26
988.12
986.9
985.48
984.24
983.11
981.89
980.5
979.26
978.14
977
975.64
974.35
973.2
972.1
970.95
969.65
968.39
967.24
966.16
965.08
963.95
962.72
961.52
960.37
959.27
958.21
957.16
956.13
955.09
954.06
953.04
952.01
951
949.99
949
948.02
947.04
946.08
945.11
944.15
943.2
942.27
941.37
940.54
939.79
939.04
938.16
937.28
936.51
935.91
935.14
934.31
933.7
933.11
932.32
931.82
931.18
930.55
930.12
929.46
929.11
928.51
928.15
927.75
927.28
927.09
926.71
926.36
926.19
926.09
926.01
925.88
925.81
925.83
925.93
926.05
926.14
926.26
926.53
927.01
927.21
927.59
928.11
928.46
929.1
929.5
930.15
930.72
931.29
932.08
932.65
933.31
934.13
934.91
935.56
936.33
937.2
938.09
938.95
939.73
940.56
941.43
942.34
943.28
944.24
945.21
946.18
947.17
948.16
949.16
950.16
951.17
952.18
953.21
954.23
955.27
956.32
957.38
958.46
959.56
960.68
961.82
962.98
964.07
965.14
966.21
967.29
968.41
969.56
970.76
971.98
973.09
974.18
975.28
976.43
977.63
978.87
980.06
981.17
982.28
983.45
984.69
985.97
987.11
988.23
989.38
990.62
991.92
993.1
994.22
995.39
996.65
997.97
999.13
1000.3
1001.5
1002.8
1004.1
1005.2
1006.4
1007.6
1009
1010.2
1011.3
1012.6
1013.9
1015.1
1016.3
1017.6
1018.9
1020.1
1021.3
1022.6
1023.9
1025.1
1026.3
1027.6
1029
1030.2
1031.4
1032.7
1034.1
1035.2
1036.5
1037.9
1039.1
1040.3
1041.6
1043
1044.2
1045.4
1046.8
1048.1
1049.3
1050.6
1052
1053.2
1054.5
1055.9
1057.2
1058.4
1059.8
1061.1
1062.3
1063.6
1065
1066.2
1067.5
1069
1070.2
1071.4
1072.9
1074.1
1075.4
1076.8
1078.1
1079.3
1080.7
1082.1
1083.3
1084.6
1086
1087.2
1088.5
1089.9
1091.1
1092.4
1093.7
1095.1
1096.2
1097.5
1098.8
1100
1101.1
1102
1102.5
1102.8
1004
1003.4
1002.4
1001.2
1000.1
998.66
997.29
996.14
994.88
993.42
992.2
991.06
989.65
988.3
987.15
985.96
984.52
983.25
982.12
980.89
979.49
978.24
977.12
975.94
974.56
973.3
972.17
971.06
969.79
968.48
967.28
966.17
965.08
963.93
962.67
961.44
960.29
959.2
958.14
957.09
956.02
954.89
953.76
952.64
951.56
950.49
949.45
948.42
947.41
946.42
945.44
944.48
943.55
942.64
941.76
940.92
940.05
939.13
938.2
937.3
936.49
935.79
935.07
934.2
933.39
932.77
932.11
931.3
930.71
930.13
929.38
929
928.26
927.83
927.23
926.86
926.28
926.04
925.47
925.18
924.99
924.55
924.29
924.17
924.09
924.03
924
924
924.04
924.1
924.19
924.34
924.67
925.07
925.27
925.74
926.17
926.59
927.15
927.65
928.22
928.91
929.4
930.15
930.85
931.44
932.22
933.07
933.79
934.5
935.32
936.2
937.11
938.02
938.85
939.7
940.58
941.49
942.43
943.39
944.36
945.34
946.33
947.33
948.35
949.37
950.4
951.44
952.5
953.57
954.66
955.77
956.89
958.02
959.08
960.14
961.21
962.28
963.38
964.52
965.69
966.89
968.05
969.14
970.23
971.34
972.5
973.72
974.96
976.1
977.2
978.32
979.5
980.75
982.01
983.13
984.25
985.41
986.66
987.95
989.11
990.24
991.41
992.67
993.99
995.14
996.27
997.48
998.78
1000.1
1001.2
1002.4
1003.6
1005
1006.1
1007.3
1008.6
1009.9
1011.1
1012.3
1013.5
1014.9
1016.1
1017.3
1018.5
1019.9
1021.1
1022.3
1023.6
1025
1026.2
1027.3
1028.7
1030
1031.2
1032.4
1033.8
1035.1
1036.3
1037.6
1039
1040.2
1041.4
1042.8
1044.1
1045.3
1046.6
1048
1049.2
1050.4
1051.9
1053.1
1054.3
1055.7
1057.1
1058.3
1059.6
1061
1062.2
1063.5
1064.9
1066.2
1067.4
1068.8
1070.1
1071.3
1072.7
1074.1
1075.3
1076.6
1078.1
1079.2
1080.6
1082
1083.2
1084.5
1085.9
1087.2
1088.4
1089.8
1091.1
1092.3
1093.6
1095
1096.1
1097.3
1098.5
1099.6
1100.5
1101.1
1101.3
1003.1
1002.7
1001.6
1000.3
999.14
997.88
996.4
995.19
994.03
992.56
991.25
990.1
988.78
987.36
986.17
985.02
983.58
982.27
981.13
979.91
978.49
977.24
976.12
974.9
973.51
972.26
971.14
970.01
968.66
967.37
966.21
965.11
963.99
962.69
961.43
960.27
959.18
958.11
957.02
955.84
954.64
953.48
952.36
951.29
950.24
949.2
948.18
947.16
946.15
945.14
944.14
943.15
942.17
941.19
940.23
939.28
938.36
937.48
936.67
935.91
935.08
934.18
933.3
932.55
931.93
931.14
930.31
929.69
929.1
928.3
927.78
927.17
926.51
926.1
925.43
925.09
924.49
924.15
923.74
923.29
923.1
922.78
922.43
922.24
922.15
922.1
922.07
922.07
922.1
922.15
922.24
922.43
922.8
923.12
923.34
923.88
924.22
924.73
925.21
925.8
926.29
927.05
927.53
928.22
929.03
929.61
930.32
931.16
932.02
932.72
933.48
934.32
935.22
936.14
937.08
938.01
938.89
939.79
940.72
941.66
942.63
943.61
944.61
945.62
946.65
947.69
948.75
949.82
950.91
952.01
953.06
954.11
955.16
956.22
957.28
958.37
959.49
960.64
961.82
963.01
964.1
965.18
966.27
967.4
968.58
969.8
971.02
972.13
973.22
974.36
975.55
976.8
978.04
979.15
980.27
981.44
982.69
983.98
985.12
986.24
987.42
988.68
990
991.14
992.27
993.48
994.78
996.06
997.19
998.36
999.63
1001
1002.1
1003.3
1004.5
1005.9
1007.1
1008.3
1009.5
1010.8
1012.1
1013.3
1014.5
1015.9
1017.1
1018.3
1019.5
1020.9
1022.1
1023.3
1024.6
1026
1027.2
1028.4
1029.8
1031.1
1032.2
1033.5
1034.9
1036.2
1037.4
1038.7
1040.1
1041.2
1042.5
1044
1045.2
1046.4
1047.8
1049.1
1050.3
1051.6
1053
1054.2
1055.5
1056.9
1058.2
1059.4
1060.8
1062.1
1063.3
1064.7
1066.1
1067.3
1068.6
1070.1
1071.2
1072.6
1074
1075.2
1076.5
1078
1079.2
1080.4
1081.9
1083.1
1084.4
1085.8
1087.1
1088.3
1089.6
1091
1092.2
1093.4
1094.7
1096.1
1097.2
1098.2
1099.1
1099.7
1100
1002.2
1002
1000.9
999.47
998.21
997.05
995.58
994.25
993.1
991.73
990.32
989.15
987.93
986.45
985.21
984.07
982.67
981.3
980.15
978.96
977.52
976.24
975.11
973.88
972.48
971.24
970.12
968.93
967.55
966.29
965.16
964.06
962.79
961.49
960.28
959.18
958.09
956.97
955.72
954.5
953.34
952.24
951.18
950.13
949.08
948.03
946.96
945.87
944.8
943.76
942.73
941.73
940.76
939.81
938.88
937.98
937.05
936.11
935.17
934.24
933.35
932.54
931.83
931.08
930.2
929.38
928.75
928.1
927.27
926.66
926.11
925.34
924.92
924.23
923.76
923.21
922.8
922.25
922.02
921.46
921.18
921.01
920.61
920.35
920.22
920.16
920.12
920.12
920.14
920.2
920.31
920.53
920.93
921.16
921.42
922.01
922.27
922.86
923.27
923.96
924.37
925.11
925.68
926.3
927.11
927.8
928.45
929.25
930.12
930.96
931.69
932.49
933.35
934.26
935.19
936.14
937.1
938.06
939.03
940
940.98
941.97
942.98
944
945.02
946.05
947.08
948.11
949.15
950.19
951.24
952.3
953.38
954.49
955.62
956.78
957.95
959.07
960.15
961.23
962.33
963.47
964.65
965.87
967.05
968.15
969.25
970.39
971.59
972.83
974.05
975.16
976.28
977.46
978.7
979.99
981.13
982.25
983.42
984.68
985.99
987.13
988.27
989.47
990.76
992.04
993.18
994.34
995.6
996.93
998.13
999.27
1000.5
1001.8
1003.1
1004.2
1005.5
1006.8
1008.1
1009.2
1010.5
1011.8
1013.1
1014.2
1015.5
1016.9
1018.1
1019.3
1020.6
1021.9
1023.2
1024.3
1025.7
1027
1028.2
1029.5
1030.8
1032.1
1033.3
1034.6
1036
1037.2
1038.5
1039.9
1041.1
1042.3
1043.7
1045.1
1046.2
1047.5
1049
1050.2
1051.4
1052.8
1054.1
1055.3
1056.7
1058.1
1059.3
1060.6
1062.1
1063.2
1064.6
1066
1067.2
1068.5
1070
1071.2
1072.4
1073.9
1075.2
1076.4
1077.8
1079.1
1080.3
1081.7
1083.1
1084.3
1085.6
1087
1088.2
1089.5
1090.9
1092.1
1093.3
1094.5
1095.8
1096.9
1097.7
1098.2
1098.4
1001.3
1001.1
1000.1
998.72
997.3
996.13
994.82
993.35
992.16
990.94
989.44
988.2
987.04
985.58
984.25
983.11
981.78
980.35
979.17
978.01
976.56
975.26
974.12
972.88
971.46
970.23
969.1
967.86
966.47
965.24
964.13
962.98
961.63
960.35
959.2
958.11
956.97
955.68
954.44
953.28
952.19
951.12
950.05
948.91
947.74
946.59
945.47
944.38
943.32
942.29
941.27
940.25
939.25
938.26
937.28
936.32
935.38
934.47
933.6
932.77
931.99
931.1
930.19
929.31
928.54
927.91
927.13
926.29
925.62
925.07
924.26
923.69
923.14
922.44
922.06
921.37
921.06
920.43
920.13
919.69
919.28
919.1
918.82
918.49
918.3
918.21
918.17
918.17
918.19
918.25
918.38
918.64
919.02
919.2
919.51
920.06
920.33
920.99
921.33
922.04
922.47
923.17
923.83
924.4
925.18
925.99
926.6
927.35
928.2
929.09
929.93
930.7
931.53
932.41
933.32
934.26
935.22
936.19
937.17
938.15
939.15
940.15
941.15
942.17
943.19
944.21
945.24
946.29
947.34
948.41
949.51
950.62
951.76
952.91
954.04
955.12
956.19
957.27
958.38
959.53
960.72
961.94
963.08
964.17
965.27
966.42
967.62
968.86
970.06
971.17
972.29
973.46
974.71
975.99
977.13
978.24
979.41
980.67
981.97
983.12
984.25
985.44
986.72
988.03
989.16
990.32
991.56
992.88
994.11
995.25
996.46
997.78
999.07
1000.2
1001.4
1002.7
1004
1005.2
1006.4
1007.7
1009.1
1010.2
1011.4
1012.8
1014.1
1015.2
1016.5
1017.9
1019.1
1020.3
1021.6
1023
1024.2
1025.4
1026.7
1028.1
1029.2
1030.5
1031.9
1033.2
1034.4
1035.7
1037.1
1038.3
1039.6
1041
1042.2
1043.4
1044.9
1046.1
1047.3
1048.7
1050.1
1051.3
1052.6
1054
1055.2
1056.5
1058
1059.2
1060.5
1061.9
1063.2
1064.4
1065.8
1067.1
1068.4
1069.8
1071.1
1072.3
1073.7
1075.1
1076.3
1077.7
1079.1
1080.3
1081.6
1083
1084.2
1085.5
1086.9
1088.1
1089.3
1090.6
1092
1093.2
1094.3
1095.3
1096.2
1096.9
1097.1
1000.6
1000.2
999.17
998.01
996.48
995.21
994.04
992.54
991.23
990.07
988.63
987.26
986.11
984.75
983.32
982.15
980.91
979.43
978.2
977.05
975.63
974.28
973.13
971.9
970.47
969.22
968.09
966.81
965.42
964.21
963.1
961.85
960.49
959.26
958.14
957.03
955.74
954.45
953.27
952.17
951.09
949.96
948.72
947.51
946.36
945.26
944.2
943.16
942.12
941.09
940.06
939.04
938.02
937.02
936.03
935.05
934.08
933.11
932.15
931.2
930.27
929.38
928.57
927.84
927.07
926.19
925.35
924.68
924.07
923.24
922.56
922.06
921.28
920.79
920.19
919.64
919.17
918.68
918.22
917.96
917.41
917.17
917.01
916.65
916.41
916.28
916.23
916.21
916.23
916.3
916.45
916.73
917.06
917.23
917.59
918.09
918.39
919.05
919.4
920.09
920.57
921.22
921.99
922.51
923.24
924.08
924.78
925.48
926.29
927.17
928.08
928.94
929.75
930.61
931.5
932.42
933.36
934.33
935.3
936.29
937.29
938.29
939.31
940.33
941.37
942.41
943.48
944.55
945.65
946.77
947.9
949.02
950.09
951.16
952.23
953.32
954.44
955.59
956.78
958
959.1
960.19
961.29
962.44
963.64
964.88
966.07
967.17
968.29
969.46
970.7
971.98
973.12
974.23
975.4
976.64
977.93
979.11
980.23
981.41
982.68
984
985.14
986.28
987.51
988.82
990.08
991.21
992.4
993.7
995.03
996.18
997.35
998.64
1000
1001.2
1002.3
1003.6
1005
1006.2
1007.4
1008.7
1010
1011.2
1012.4
1013.7
1015.1
1016.2
1017.5
1018.9
1020.1
1021.3
1022.6
1024
1025.2
1026.4
1027.8
1029.1
1030.3
1031.6
1033
1034.2
1035.5
1036.9
1038.1
1039.4
1040.7
1042.1
1043.3
1044.6
1046
1047.2
1048.5
1049.9
1051.2
1052.4
1053.9
1055.1
1056.4
1057.8
1059.1
1060.3
1061.7
1063.1
1064.3
1065.7
1067.1
1068.3
1069.6
1071
1072.2
1073.6
1075
1076.2
1077.5
1079
1080.2
1081.4
1082.9
1084.1
1085.3
1086.7
1088.1
1089.2
1090.4
1091.7
1093
1094
1094.9
1095.3
1095.5
999.93
999.33
998.27
997.13
995.77
994.31
993.13
991.8
990.33
989.15
987.86
986.37
985.17
983.95
982.44
981.19
980.03
978.55
977.24
976.09
974.72
973.32
972.15
970.95
969.49
968.23
967.09
965.78
964.39
963.2
962.07
960.75
959.4
958.21
957.1
955.88
954.54
953.3
952.17
951.08
949.9
948.63
947.4
946.26
945.18
944.12
943.05
941.95
940.79
939.66
938.56
937.49
936.44
935.41
934.4
933.41
932.44
931.49
930.57
929.69
928.84
928.02
927.11
926.19
925.3
924.5
923.83
923.1
922.25
921.52
921.01
920.21
919.55
919.08
918.34
917.99
917.29
916.99
916.34
916.09
915.6
915.25
915.09
914.82
914.53
914.36
914.28
914.26
914.28
914.36
914.52
914.81
915.09
915.27
915.67
916.12
916.46
917.08
917.47
918.13
918.67
919.27
920.06
920.63
921.31
922.14
922.95
923.63
924.4
925.26
926.16
927.08
927.99
928.84
929.72
930.63
931.57
932.53
933.5
934.49
935.49
936.51
937.54
938.58
939.64
940.72
941.81
942.92
944.02
945.08
946.14
947.2
948.27
949.37
950.49
951.65
952.84
954.02
955.12
956.2
957.31
958.45
959.65
960.89
962.07
963.17
964.28
965.45
966.68
967.95
969.11
970.22
971.37
972.6
973.88
975.09
976.21
977.37
978.62
979.93
981.12
982.25
983.45
984.74
986.04
987.18
988.35
989.61
990.96
992.14
993.3
994.55
995.9
997.12
998.28
999.53
1000.9
1002.1
1003.3
1004.6
1005.9
1007.1
1008.3
1009.6
1011
1012.2
1013.4
1014.7
1016.1
1017.2
1018.5
1019.9
1021.1
1022.3
1023.7
1025.1
1026.2
1027.5
1028.9
1030.2
1031.4
1032.7
1034.1
1035.3
1036.6
1038
1039.2
1040.5
1041.9
1043.2
1044.4
1045.8
1047.1
1048.3
1049.7
1051.1
1052.3
1053.6
1055
1056.2
1057.6
1059
1060.2
1061.5
1063
1064.2
1065.5
1066.9
1068.2
1069.5
1070.9
1072.2
1073.4
1074.9
1076.1
1077.4
1078.8
1080.1
1081.3
1082.7
1084.1
1085.2
1086.5
1087.9
1089.1
1090.2
1091.4
1092.4
1093.3
1094
1094.1
999.12
998.6
997.48
996.22
995.05
993.53
992.22
991.05
989.53
988.22
987.06
985.56
984.23
983.07
981.62
980.26
979.1
977.71
976.3
975.13
973.84
972.38
971.18
970.01
968.54
967.24
966.1
964.79
963.38
962.18
961.05
959.68
958.33
957.17
956.05
954.72
953.39
952.21
951.11
949.94
948.63
947.37
946.23
945.14
944.06
942.89
941.68
940.49
939.36
938.27
937.22
936.18
935.15
934.13
933.12
932.11
931.12
930.13
929.15
928.18
927.22
926.29
925.39
924.55
923.79
923.05
922.16
921.3
920.57
920
919.19
918.43
917.96
917.21
916.61
916.13
915.48
915.11
914.53
914.17
913.82
913.35
913.15
912.99
912.66
912.45
912.35
912.31
912.33
912.41
912.58
912.89
913.11
913.3
913.73
914.15
914.51
915.11
915.53
916.17
916.77
917.32
918.11
918.74
919.39
920.2
921.06
921.79
922.53
923.36
924.25
925.17
926.1
927.04
927.97
928.88
929.82
930.78
931.76
932.75
933.77
934.8
935.84
936.91
937.99
939.04
940.09
941.14
942.19
943.25
944.32
945.42
946.55
947.7
948.88
950.04
951.13
952.21
953.32
954.46
955.65
956.88
958.06
959.16
960.27
961.43
962.64
963.9
965.09
966.2
967.34
968.55
969.82
971.06
972.18
973.33
974.55
975.84
977.08
978.21
979.38
980.65
981.98
983.14
984.29
985.52
986.84
988.09
989.24
990.45
991.78
993.07
994.22
995.43
996.76
998.07
999.22
1000.4
1001.8
1003.1
1004.2
1005.5
1006.9
1008.1
1009.3
1010.6
1012
1013.2
1014.4
1015.7
1017.1
1018.3
1019.5
1020.9
1022.2
1023.4
1024.7
1026.1
1027.3
1028.6
1030
1031.2
1032.4
1033.9
1035.1
1036.4
1037.7
1039.1
1040.3
1041.6
1043
1044.2
1045.5
1047
1048.2
1049.5
1050.9
1052.2
1053.4
1054.9
1056.1
1057.4
1058.8
1060.1
1061.4
1062.8
1064.1
1065.3
1066.8
1068.1
1069.3
1070.7
1072.1
1073.3
1074.7
1076.1
1077.3
1078.6
1080
1081.2
1082.5
1083.9
1085.1
1086.3
1087.6
1088.9
1090.1
1091.1
1092
1092.4
1092.6
998.23
997.99
996.84
995.36
994.15
992.85
991.34
990.15
988.83
987.33
986.14
984.83
983.34
982.15
980.85
979.36
978.16
976.9
975.4
974.17
972.99
971.47
970.21
969.05
967.61
966.26
965.11
963.81
962.38
961.18
960.04
958.63
957.3
956.15
955
953.59
952.3
951.16
950.03
948.71
947.41
946.23
945.13
944.03
942.77
941.52
940.34
939.23
938.16
937.1
936.04
934.94
933.81
932.71
931.64
930.59
929.57
928.57
927.6
926.66
925.75
924.88
924.02
923.1
922.17
921.27
920.43
919.71
919.04
918.19
917.4
916.82
916.15
915.4
914.97
914.24
913.76
913.2
912.78
912.25
912.02
911.48
911.2
911.06
910.79
910.55
910.41
910.36
910.38
910.46
910.64
910.94
911.13
911.33
911.78
912.17
912.56
913.14
913.59
914.19
914.85
915.38
916.15
916.86
917.48
918.26
919.12
919.94
920.68
921.48
922.34
923.25
924.19
925.14
926.1
927.07
928.04
929.03
930.02
931.02
932.04
933.06
934.08
935.11
936.15
937.19
938.24
939.3
940.37
941.47
942.6
943.75
944.92
946.06
947.14
948.22
949.32
950.46
951.64
952.86
954.05
955.15
956.26
957.4
958.6
959.85
961.06
962.17
963.3
964.49
965.74
967.02
968.15
969.28
970.47
971.75
973.03
974.17
975.32
976.55
977.86
979.09
980.23
981.42
982.72
984.03
985.18
986.36
987.64
989
990.16
991.33
992.62
993.98
995.16
996.34
997.64
999.01
1000.2
1001.4
1002.7
1004.1
1005.2
1006.5
1007.8
1009.1
1010.3
1011.6
1013
1014.2
1015.4
1016.8
1018.1
1019.3
1020.6
1022
1023.2
1024.4
1025.8
1027.1
1028.3
1029.7
1031.1
1032.2
1033.6
1035
1036.2
1037.5
1038.9
1040.2
1041.4
1042.8
1044.1
1045.3
1046.7
1048.1
1049.3
1050.7
1052.1
1053.3
1054.6
1056.1
1057.3
1058.6
1060
1061.2
1062.6
1064
1065.2
1066.6
1068
1069.2
1070.5
1072
1073.2
1074.5
1075.9
1077.2
1078.4
1079.8
1081.1
1082.3
1083.6
1085
1086.2
1087.3
1088.5
1089.5
1090.4
1091.1
1091.2
997.42
997.14
996.09
994.67
993.26
992.09
990.61
989.24
988.07
986.56
985.22
984.05
982.54
981.22
980.05
978.53
977.22
976.05
974.55
973.23
972.07
970.61
969.25
968.1
966.71
965.3
964.13
962.86
961.41
960.19
959.04
957.6
956.28
955.13
953.91
952.49
951.24
950.11
948.9
947.52
946.27
945.15
944.04
942.75
941.46
940.28
939.17
938.09
936.99
935.77
934.58
933.43
932.33
931.26
930.22
929.19
928.18
927.17
926.17
925.18
924.2
923.23
922.29
921.37
920.51
919.71
918.98
918.12
917.23
916.43
915.8
915.12
914.3
913.72
913.13
912.41
912.04
911.32
911.02
910.37
910.1
909.64
909.27
909.11
908.91
908.64
908.48
908.41
908.42
908.5
908.68
908.98
909.14
909.35
909.82
910.18
910.6
911.15
911.64
912.22
912.93
913.43
914.18
914.96
915.56
916.31
917.17
918.05
918.82
919.61
920.46
921.35
922.28
923.23
924.19
925.17
926.15
927.14
928.14
929.15
930.16
931.18
932.21
933.25
934.29
935.35
936.43
937.53
938.65
939.79
940.96
942.07
943.14
944.22
945.32
946.45
947.62
948.83
950.03
951.13
952.23
953.36
954.55
955.78
957.02
958.14
959.26
960.42
961.65
962.93
964.11
965.23
966.39
967.64
968.94
970.12
971.25
972.44
973.72
975.03
976.17
977.33
978.58
979.91
981.12
982.27
983.5
984.83
986.09
987.25
988.47
989.81
991.09
992.25
993.48
994.84
996.11
997.27
998.54
999.92
1001.1
1002.3
1003.6
1005
1006.2
1007.4
1008.8
1010.1
1011.3
1012.6
1014
1015.2
1016.4
1017.8
1019.1
1020.3
1021.6
1023
1024.2
1025.5
1026.9
1028.2
1029.4
1030.8
1032.1
1033.3
1034.7
1036.1
1037.3
1038.6
1040
1041.2
1042.5
1044
1045.2
1046.5
1047.9
1049.2
1050.4
1051.9
1053.2
1054.4
1055.9
1057.2
1058.4
1059.9
1061.1
1062.4
1063.8
1065.1
1066.4
1067.8
1069.1
1070.4
1071.8
1073.1
1074.3
1075.7
1077.1
1078.3
1079.6
1081
1082.2
1083.4
1084.7
1086
1087.1
1088.1
1089
1089.4
1089.7
996.81
996.26
995.2
994.04
992.48
991.19
989.98
988.41
987.17
985.9
984.36
983.15
981.83
980.33
979.14
977.78
976.31
975.13
973.76
972.31
971.13
969.78
968.32
967.14
965.84
964.36
963.16
961.94
960.45
959.2
958.05
956.61
955.27
954.12
952.85
951.43
950.2
949.07
947.75
946.39
945.2
944.08
942.83
941.49
940.27
939.16
938.06
936.84
935.58
934.38
933.25
932.18
931.12
930.06
929
927.89
926.8
925.74
924.7
923.7
922.72
921.78
920.87
920
919.07
918.14
917.22
916.34
915.55
914.88
914.12
913.27
912.58
912.05
911.26
910.68
910.15
909.51
909.12
908.53
908.16
907.81
907.35
907.15
907.01
906.72
906.54
906.46
906.45
906.53
906.7
907
907.15
907.36
907.84
908.19
908.62
909.16
909.67
910.24
910.98
911.47
912.21
913.02
913.64
914.37
915.22
916.1
916.96
917.75
918.58
919.47
920.38
921.32
922.29
923.26
924.25
925.24
926.25
927.26
928.28
929.31
930.36
931.41
932.49
933.58
934.7
935.83
936.98
938.07
939.14
940.22
941.31
942.43
943.59
944.79
946
947.11
948.21
949.32
950.48
951.7
952.95
954.1
955.21
956.35
957.55
958.81
960.05
961.18
962.31
963.52
964.8
966.06
967.19
968.34
969.58
970.89
972.11
973.25
974.45
975.74
977.05
978.19
979.37
980.66
982.01
983.17
984.34
985.63
986.99
988.16
989.35
990.64
992.01
993.18
994.38
995.71
997.05
998.22
999.46
1000.8
1002.1
1003.3
1004.6
1006
1007.2
1008.4
1009.8
1011.1
1012.3
1013.6
1015
1016.2
1017.4
1018.8
1020.1
1021.3
1022.7
1024.1
1025.3
1026.6
1028
1029.2
1030.5
1031.9
1033.2
1034.4
1035.8
1037.1
1038.4
1039.7
1041.1
1042.3
1043.7
1045.1
1046.3
1047.7
1049.1
1050.3
1051.6
1053.1
1054.3
1055.6
1057.1
1058.3
1059.6
1061.1
1062.3
1063.6
1065.1
1066.3
1067.6
1069
1070.2
1071.6
1073
1074.2
1075.5
1076.9
1078.2
1079.4
1080.7
1082.1
1083.2
1084.4
1085.6
1086.6
1087.4
1088.1
1088.2
996.11
995.54
994.38
993.17
991.87
990.34
989.14
987.75
986.28
985.1
983.64
982.24
981.07
979.55
978.22
977.03
975.49
974.2
973.01
971.45
970.19
968.99
967.44
966.18
965
963.46
962.19
961.02
959.52
958.22
957.06
955.63
954.27
953.12
951.82
950.39
949.18
948.04
946.63
945.3
944.15
943
941.61
940.32
939.17
938.06
936.8
935.5
934.29
933.18
932.1
931.01
929.79
928.6
927.45
926.34
925.28
924.24
923.22
922.2
921.2
920.21
919.23
918.27
917.33
916.42
915.58
914.8
914.04
913.16
912.29
911.56
911
910.19
909.45
909.01
908.25
907.75
907.19
906.73
906.23
905.98
905.45
905.19
905.05
904.8
904.59
904.49
904.48
904.54
904.71
905
905.15
905.36
905.83
906.19
906.63
907.17
907.69
908.25
909.01
909.51
910.23
911.05
911.71
912.43
913.26
914.15
915.05
915.88
916.72
917.59
918.5
919.44
920.4
921.37
922.36
923.36
924.37
925.4
926.43
927.49
928.55
929.64
930.74
931.86
933
934.08
935.14
936.21
937.3
938.41
939.55
940.73
941.94
943.08
944.17
945.28
946.42
947.61
948.85
950.05
951.17
952.28
953.45
954.69
955.97
957.12
958.24
959.41
960.65
961.95
963.12
964.25
965.45
966.72
968.03
969.17
970.33
971.57
972.9
974.11
975.26
976.49
977.81
979.08
980.23
981.45
982.78
984.07
985.23
986.46
987.8
989.09
990.25
991.51
992.87
994.13
995.3
996.6
998
999.18
1000.4
1001.7
1003.1
1004.3
1005.5
1006.9
1008.2
1009.4
1010.7
1012.1
1013.3
1014.6
1016
1017.2
1018.5
1019.9
1021.1
1022.4
1023.7
1025.1
1026.3
1027.6
1029.1
1030.2
1031.6
1033
1034.2
1035.5
1037
1038.2
1039.5
1040.9
1042.2
1043.4
1044.9
1046.2
1047.4
1048.9
1050.2
1051.4
1052.9
1054.2
1055.4
1056.9
1058.2
1059.4
1060.9
1062.2
1063.4
1064.9
1066.2
1067.4
1068.9
1070.1
1071.4
1072.8
1074.1
1075.3
1076.7
1078.1
1079.2
1080.5
1081.8
1083.1
1084.1
1085.2
1086
1086.4
1086.6
995.25
995.01
993.78
992.31
991.12
989.67
988.25
987.07
985.53
984.2
983.01
981.42
980.17
978.88
977.34
976.14
974.76
973.29
972.11
970.68
969.26
968.09
966.62
965.24
964.07
962.6
961.24
960.08
958.62
957.25
956.09
954.69
953.29
952.12
950.81
949.37
948.17
947
945.54
944.25
943.11
941.84
940.45
939.22
938.1
936.86
935.51
934.28
933.16
932.05
930.83
929.56
928.36
927.24
926.17
925.11
924.06
923
921.89
920.82
919.77
918.75
917.77
916.82
915.91
915.02
914.09
913.16
912.24
911.38
910.63
910
909.16
908.35
907.76
907.14
906.4
906.01
905.29
904.94
904.31
904.06
903.55
903.23
903.08
902.86
902.63
902.51
902.49
902.55
902.71
902.99
903.14
903.35
903.81
904.18
904.61
905.17
905.69
906.25
907.02
907.53
908.25
909.08
909.77
910.48
911.3
912.19
913.1
914
914.84
915.72
916.63
917.56
918.52
919.5
920.5
921.51
922.53
923.57
924.62
925.7
926.79
927.89
929.01
930.08
931.14
932.2
933.28
934.38
935.51
936.67
937.86
939.04
940.14
941.23
942.35
943.51
944.73
945.97
947.11
948.22
949.36
950.55
951.81
953.05
954.17
955.3
956.5
957.77
959.04
960.17
961.32
962.55
963.84
965.09
966.22
967.41
968.69
970.01
971.17
972.33
973.6
974.94
976.14
977.3
978.56
979.91
981.13
982.3
983.57
984.94
986.15
987.33
988.63
990.01
991.18
992.4
993.74
995.07
996.24
997.5
998.89
1000.1
1001.3
1002.7
1004.1
1005.2
1006.5
1007.9
1009.2
1010.4
1011.7
1013.1
1014.3
1015.6
1017
1018.2
1019.5
1020.9
1022.2
1023.4
1024.8
1026.1
1027.4
1028.7
1030.1
1031.3
1032.7
1034.1
1035.3
1036.6
1038.1
1039.3
1040.6
1042
1043.3
1044.6
1046
1047.2
1048.6
1050
1051.3
1052.6
1054
1055.3
1056.6
1058.1
1059.3
1060.6
1062.1
1063.3
1064.6
1066.1
1067.3
1068.6
1070
1071.2
1072.6
1074
1075.2
1076.4
1077.8
1079.1
1080.2
1081.4
1082.6
1083.6
1084.4
1085
1085.1
994.52
994.17
993.1
991.65
990.24
989.05
987.49
986.19
984.94
983.36
982.14
980.76
979.28
978.1
976.61
975.23
974.04
972.48
971.19
969.96
968.4
967.16
965.86
964.34
963.14
961.79
960.31
959.12
957.76
956.31
955.12
953.77
952.32
951.14
949.84
948.37
947.16
945.97
944.49
943.22
942.07
940.71
939.33
938.16
937.02
935.63
934.32
933.17
932.05
930.76
929.46
928.27
927.16
926.08
924.94
923.72
922.54
921.4
920.32
919.26
918.23
917.21
916.21
915.21
914.23
913.27
912.33
911.43
910.59
909.82
909.06
908.18
907.33
906.64
906.06
905.25
904.63
904.12
903.42
903.06
902.42
902.11
901.66
901.27
901.11
900.91
900.66
900.52
900.48
900.53
900.68
900.95
901.13
901.33
901.77
902.17
902.59
903.16
903.67
904.25
905.02
905.54
906.26
907.09
907.81
908.53
909.34
910.22
911.13
912.06
912.96
913.84
914.75
915.69
916.66
917.64
918.65
919.67
920.71
921.76
922.83
923.92
925.02
926.07
927.13
928.19
929.26
930.34
931.46
932.6
933.77
934.97
936.09
937.18
938.28
939.42
940.6
941.83
943.04
944.15
945.27
946.42
947.64
948.91
950.09
951.21
952.36
953.59
954.87
956.09
957.22
958.39
959.63
960.95
962.13
963.27
964.49
965.79
967.07
968.21
969.4
970.69
972.03
973.18
974.37
975.66
977.01
978.18
979.37
980.67
982.03
983.2
984.41
985.74
987.07
988.24
989.48
990.85
992.12
993.31
994.61
996.01
997.19
998.43
999.8
1001.1
1002.3
1003.6
1005
1006.2
1007.5
1008.9
1010.1
1011.4
1012.7
1014.1
1015.3
1016.6
1018
1019.2
1020.5
1022
1023.2
1024.5
1025.9
1027.2
1028.4
1029.8
1031.1
1032.4
1033.8
1035.1
1036.4
1037.8
1039.1
1040.4
1041.8
1043.1
1044.4
1045.8
1047.1
1048.4
1049.8
1051.1
1052.4
1053.8
1055.1
1056.4
1057.8
1059.2
1060.4
1061.9
1063.2
1064.4
1065.9
1067.2
1068.4
1069.8
1071.1
1072.3
1073.7
1075.1
1076.2
1077.5
1078.8
1080.1
1081.1
1082.1
1083
1083.3
1083.5
994.02
993.35
992.24
991.07
989.5
988.19
986.93
985.35
984.14
982.72
981.26
980.07
978.53
977.2
975.98
974.39
973.15
971.8
970.3
969.11
967.64
966.24
965.06
963.52
962.2
961.01
959.44
958.18
956.93
955.39
954.16
952.89
951.38
950.16
948.9
947.4
946.17
944.96
943.46
942.2
941.04
939.61
938.27
937.12
935.85
934.44
933.21
932.08
930.81
929.46
928.24
927.13
926.01
924.72
923.46
922.3
921.2
920.14
919.08
918.01
916.9
915.81
914.75
913.73
912.74
911.78
910.87
909.99
909.07
908.15
907.23
906.38
905.64
905.02
904.18
903.42
902.91
902.2
901.6
901.13
900.54
900.16
899.76
899.31
899.12
898.94
898.67
898.52
898.47
898.5
898.64
898.89
899.11
899.29
899.71
900.15
900.54
901.14
901.64
902.24
903
903.53
904.26
905.09
905.83
906.55
907.37
908.25
909.16
910.09
911.03
911.95
912.87
913.82
914.79
915.79
916.8
917.84
918.89
919.96
921.02
922.07
923.12
924.18
925.24
926.31
927.4
928.53
929.68
930.86
932.03
933.13
934.22
935.33
936.48
937.67
938.9
940.08
941.19
942.31
943.48
944.71
945.98
947.13
948.25
949.42
950.65
951.95
953.12
954.25
955.44
956.7
958.01
959.16
960.32
961.55
962.86
964.1
965.25
966.46
967.77
969.06
970.22
971.42
972.73
974.05
975.21
976.43
977.76
979.07
980.24
981.47
982.83
984.11
985.28
986.56
987.95
989.16
990.37
991.7
993.06
994.24
995.51
996.91
998.15
999.37
1000.7
1002.1
1003.3
1004.6
1006
1007.2
1008.4
1009.9
1011.1
1012.4
1013.7
1015.1
1016.3
1017.7
1019.1
1020.3
1021.6
1023
1024.2
1025.5
1027
1028.2
1029.5
1031
1032.2
1033.5
1034.9
1036.2
1037.5
1038.9
1040.2
1041.5
1042.9
1044.2
1045.5
1047
1048.2
1049.5
1051
1052.2
1053.5
1055
1056.2
1057.6
1059
1060.3
1061.6
1063
1064.3
1065.6
1067
1068.2
1069.5
1071
1072.2
1073.4
1074.8
1076.1
1077.2
1078.4
1079.5
1080.5
1081.3
1082
1082.1
993.2
992.81
991.54
990.21
989
987.38
986.15
984.75
983.27
982.08
980.52
979.2
977.94
976.36
975.14
973.72
972.26
971.07
969.52
968.2
966.96
965.38
964.15
962.78
961.29
960.1
958.63
957.24
956.06
954.53
953.21
952.02
950.47
949.19
947.98
946.44
945.18
943.98
942.46
941.19
940.02
938.54
937.23
936.08
934.7
933.32
932.15
930.97
929.55
928.27
927.13
925.98
924.62
923.35
922.21
921.11
920.01
918.77
917.56
916.41
915.31
914.25
913.21
912.19
911.18
910.19
909.2
908.23
907.29
906.37
905.52
904.75
904.03
903.17
902.33
901.68
901.09
900.3
899.8
899.2
898.68
898.2
897.85
897.35
897.14
896.96
896.66
896.5
896.44
896.46
896.58
896.81
897.08
897.26
897.64
898.12
898.48
899.11
899.59
900.22
900.96
901.51
902.25
903.09
903.84
904.57
905.38
906.27
907.19
908.12
909.07
910.02
910.98
911.94
912.92
913.93
914.95
916
917.03
918.07
919.11
920.16
921.21
922.27
923.35
924.45
925.58
926.74
927.93
929.06
930.15
931.24
932.36
933.52
934.72
935.96
937.1
938.21
939.34
940.52
941.76
943.02
944.15
945.27
946.45
947.7
949
950.14
951.28
952.48
953.75
955.04
956.18
957.35
958.59
959.91
961.12
962.28
963.5
964.82
966.09
967.24
968.46
969.79
971.08
972.24
973.47
974.81
976.1
977.27
978.52
979.89
981.13
982.32
983.62
985.01
986.19
987.42
988.77
990.09
991.28
992.57
993.99
995.19
996.42
997.8
999.11
1000.3
1001.6
1003
1004.2
1005.5
1007
1008.2
1009.4
1010.8
1012.1
1013.4
1014.8
1016.1
1017.3
1018.7
1020.1
1021.3
1022.6
1024.1
1025.3
1026.6
1028
1029.3
1030.6
1032
1033.2
1034.6
1036
1037.3
1038.6
1040
1041.3
1042.6
1044.1
1045.3
1046.7
1048.1
1049.3
1050.7
1052.1
1053.3
1054.7
1056.1
1057.4
1058.8
1060.1
1061.4
1062.8
1064.1
1065.4
1066.8
1068.1
1069.3
1070.7
1072
1073.2
1074.4
1075.7
1077
1078.1
1079.1
1079.9
1080.3
1080.4
992.44
992.13
991.04
989.46
988.17
986.84
985.3
984.1
982.58
981.21
979.98
978.37
977.14
975.71
974.25
973.06
971.48
970.18
968.88
967.32
966.12
964.65
963.24
962.04
960.47
959.18
957.89
956.34
955.13
953.72
952.27
951.09
949.6
948.23
947.05
945.52
944.2
943.02
941.49
940.2
939.02
937.5
936.21
935.04
933.59
932.25
931.1
929.77
928.37
927.17
926.03
924.65
923.34
922.18
921.06
919.81
918.52
917.32
916.21
915.13
914.06
912.97
911.82
910.72
909.65
908.61
907.61
906.65
905.72
904.85
904.01
903.1
902.2
901.33
900.58
900
899.19
898.45
898.01
897.26
896.82
896.24
895.94
895.39
895.15
894.96
894.64
894.46
894.39
894.41
894.5
894.72
895.03
895.21
895.55
896.08
896.42
897.08
897.52
898.19
898.89
899.47
900.23
901.08
901.82
902.57
903.39
904.28
905.2
906.14
907.1
908.06
909.03
910.02
911.02
912.03
913.04
914.07
915.1
916.14
917.19
918.24
919.3
920.38
921.49
922.62
923.78
924.96
926.08
927.17
928.26
929.38
930.55
931.75
932.99
934.11
935.22
936.36
937.54
938.78
940.03
941.16
942.29
943.47
944.72
946.01
947.15
948.29
949.5
950.77
952.05
953.19
954.36
955.61
956.94
958.13
959.29
960.52
961.85
963.1
964.26
965.49
966.82
968.09
969.26
970.5
971.84
973.11
974.28
975.55
976.92
978.15
979.35
980.66
982.03
983.21
984.45
985.82
987.11
988.31
989.62
991.02
992.21
993.46
994.85
996.14
997.35
998.7
1000.1
1001.3
1002.6
1004
1005.2
1006.5
1007.9
1009.2
1010.4
1011.8
1013.1
1014.4
1015.8
1017.1
1018.3
1019.7
1021.1
1022.3
1023.7
1025.1
1026.3
1027.7
1029.1
1030.3
1031.7
1033.1
1034.3
1035.7
1037.1
1038.3
1039.7
1041.1
1042.4
1043.8
1045.1
1046.4
1047.8
1049.2
1050.4
1051.9
1053.2
1054.5
1055.9
1057.2
1058.5
1060
1061.2
1062.5
1064
1065.2
1066.5
1067.9
1069.2
1070.4
1071.7
1073
1074.2
1075.3
1076.4
1077.4
1078.2
1078.8
1079
992
991.31
990.2
989
987.37
986.14
984.7
983.24
982.04
980.43
979.16
977.79
976.27
975.08
973.51
972.19
970.89
969.32
968.11
966.61
965.22
964.01
962.4
961.15
959.76
958.27
957.08
955.54
954.2
952.97
951.38
950.15
948.78
947.29
946.1
944.63
943.24
942.06
940.54
939.21
938.03
936.5
935.2
934.02
932.52
931.21
930.05
928.61
927.26
926.1
924.8
923.4
922.19
921.06
919.74
918.42
917.23
916.12
915.01
913.74
912.51
911.35
910.26
909.2
908.17
907.14
906.13
905.13
904.14
903.17
902.21
901.28
900.4
899.61
898.93
898.13
897.3
896.65
896.1
895.35
894.96
894.29
894.01
893.41
893.15
892.94
892.6
892.42
892.34
892.34
892.42
892.61
892.95
893.16
893.45
894.03
894.34
895.02
895.44
896.15
896.81
897.42
898.21
899.05
899.79
900.55
901.39
902.28
903.21
904.16
905.12
906.09
907.07
908.06
909.06
910.08
911.1
912.13
913.16
914.2
915.25
916.32
917.4
918.51
919.64
920.79
921.98
923.08
924.17
925.27
926.39
927.55
928.75
929.99
931.11
932.22
933.36
934.54
935.78
937.03
938.16
939.29
940.47
941.71
943.01
944.15
945.29
946.49
947.77
949.05
950.19
951.36
952.61
953.93
955.13
956.29
957.52
958.85
960.1
961.26
962.49
963.82
965.09
966.26
967.5
968.85
970.11
971.29
972.56
973.93
975.15
976.35
977.67
979.04
980.22
981.46
982.84
984.12
985.32
986.64
988.03
989.22
990.48
991.88
993.15
994.37
995.73
997.09
998.29
999.61
1001
1002.2
1003.5
1005
1006.2
1007.5
1008.9
1010.2
1011.4
1012.8
1014.1
1015.4
1016.8
1018.1
1019.4
1020.8
1022.1
1023.3
1024.8
1026.1
1027.4
1028.8
1030.1
1031.4
1032.8
1034.1
1035.4
1036.8
1038.2
1039.4
1040.9
1042.2
1043.5
1044.9
1046.2
1047.5
1049
1050.2
1051.6
1053
1054.3
1055.6
1057.1
1058.3
1059.7
1061.1
1062.3
1063.6
1065.1
1066.2
1067.5
1069
1070.2
1071.4
1072.6
1073.9
1075
1076
1076.7
1077.2
1077.3
991.21
990.81
989.49
988.19
986.89
985.31
984.1
982.56
981.2
979.93
978.33
977.11
975.6
974.21
972.97
971.36
970.13
968.65
967.23
966.01
964.39
963.14
961.72
960.25
959.05
957.46
956.17
954.83
953.3
952.1
950.58
949.21
948
946.4
945.15
943.79
942.3
941.1
939.63
938.24
937.05
935.52
934.2
933.01
931.48
930.19
929
927.49
926.2
925.04
923.59
922.26
921.1
919.81
918.42
917.21
916.08
914.83
913.51
912.29
911.18
910.1
909
907.81
906.65
905.53
904.46
903.43
902.42
901.45
900.51
899.61
898.77
898
897.12
896.25
895.47
894.89
894.17
893.46
893.04
892.34
892.03
891.43
891.15
890.91
890.55
890.36
890.29
890.28
890.34
890.49
890.79
891.1
891.35
891.89
892.27
892.9
893.36
894.1
894.7
895.36
896.17
897.02
897.73
898.52
899.37
900.27
901.21
902.16
903.12
904.1
905.09
906.09
907.09
908.11
909.14
910.17
911.21
912.26
913.32
914.4
915.5
916.63
917.78
918.96
920.08
921.16
922.26
923.37
924.53
925.73
926.96
928.1
929.21
930.34
931.52
932.75
934.01
935.14
936.27
937.44
938.68
939.97
941.13
942.27
943.47
944.74
946.03
947.18
948.34
949.58
950.9
952.12
953.27
954.5
955.81
957.09
958.25
959.47
960.79
962.08
963.25
964.48
965.82
967.1
968.28
969.54
970.91
972.15
973.34
974.65
976.03
977.21
978.45
979.82
981.12
982.31
983.63
985.03
986.22
987.48
988.87
990.15
991.37
992.73
994.09
995.29
996.62
998.03
999.24
1000.5
1002
1003.2
1004.5
1005.9
1007.2
1008.4
1009.8
1011.1
1012.4
1013.8
1015.1
1016.4
1017.8
1019.1
1020.4
1021.8
1023.1
1024.4
1025.8
1027.1
1028.4
1029.8
1031.2
1032.4
1033.9
1035.2
1036.5
1038
1039.2
1040.5
1042
1043.2
1044.6
1046.1
1047.3
1048.7
1050.1
1051.3
1052.7
1054.1
1055.4
1056.8
1058.1
1059.4
1060.8
1062.1
1063.4
1064.7
1066.1
1067.3
1068.6
1069.9
1071.1
1072.2
1073.3
1074.3
1075.1
1075.5
1075.8
990.51
990.15
989.05
987.45
986.17
984.78
983.26
982.06
980.45
979.16
977.78
976.26
975.06
973.45
972.16
970.77
969.26
968.06
966.45
965.16
963.77
962.26
961.06
959.46
958.17
956.8
955.28
954.07
952.5
951.18
949.86
948.31
947.1
945.59
944.21
942.99
941.39
940.14
938.76
937.28
936.08
934.58
933.22
932.02
930.47
929.18
927.94
926.42
925.17
923.92
922.43
921.18
920
918.53
917.24
916.09
914.79
913.43
912.22
911.1
909.92
908.62
907.4
906.26
905.18
904.13
903.08
902.04
901.01
900
899.02
898.06
897.11
896.17
895.26
894.42
893.7
893.06
892.24
891.58
891.09
890.39
890.05
889.44
889.14
888.85
888.49
888.3
888.23
888.21
888.25
888.37
888.62
889.03
889.25
889.72
890.19
890.74
891.28
892.04
892.59
893.3
894.13
894.93
895.66
896.47
897.34
898.25
899.2
900.15
901.12
902.1
903.1
904.1
905.11
906.14
907.17
908.2
909.25
910.31
911.38
912.48
913.6
914.74
915.91
917.05
918.14
919.23
920.34
921.49
922.68
923.9
925.07
926.18
927.31
928.47
929.69
930.95
932.11
933.24
934.4
935.63
936.91
938.11
939.24
940.42
941.68
942.99
944.15
945.31
946.53
947.84
949.09
950.24
951.45
952.75
954.06
955.22
956.43
957.73
959.05
960.22
961.44
962.77
964.08
965.25
966.5
967.86
969.12
970.31
971.61
973
974.19
975.42
976.78
978.1
979.29
980.59
982
983.2
984.45
985.84
987.13
988.35
989.7
991.07
992.28
993.6
995.02
996.23
997.52
998.95
1000.2
1001.5
1002.9
1004.2
1005.4
1006.8
1008.1
1009.4
1010.8
1012.1
1013.4
1014.8
1016.1
1017.4
1018.8
1020.1
1021.4
1022.8
1024.2
1025.4
1026.9
1028.2
1029.5
1030.9
1032.2
1033.5
1035
1036.2
1037.6
1039
1040.3
1041.7
1043.1
1044.3
1045.7
1047.1
1048.4
1049.8
1051.2
1052.4
1053.9
1055.2
1056.5
1057.9
1059.2
1060.5
1061.9
1063.2
1064.4
1065.8
1067.1
1068.2
1069.4
1070.7
1071.8
1072.7
1073.4
1074.1
1074.1
990.08
989.39
988.23
987.03
985.4
984.14
982.68
981.23
980.01
978.37
977.13
975.63
974.21
972.97
971.34
970.11
968.58
967.2
965.91
964.31
963.1
961.54
960.19
958.86
957.29
956.08
954.51
953.18
951.83
950.29
949.08
947.51
946.18
944.85
943.3
942.09
940.55
939.2
937.93
936.35
935.12
933.67
932.24
931.04
929.49
928.18
926.91
925.38
924.14
922.81
921.33
920.13
918.79
917.35
916.14
914.9
913.46
912.21
911.07
909.76
908.43
907.23
906.12
905.01
903.77
902.56
901.41
900.32
899.27
898.24
897.23
896.25
895.28
894.35
893.47
892.68
891.99
891.15
890.33
889.72
889.13
888.44
888.06
887.44
887.13
886.78
886.41
886.24
886.17
886.15
886.17
886.26
886.46
886.85
887.17
887.54
888.12
888.57
889.2
889.9
890.47
891.23
892.07
892.81
893.57
894.41
895.3
896.23
897.17
898.14
899.11
900.1
901.1
902.11
903.12
904.15
905.18
906.23
907.28
908.35
909.43
910.54
911.68
912.84
914.01
915.11
916.2
917.3
918.43
919.6
920.81
922.03
923.14
924.26
925.41
926.61
927.86
929.07
930.2
931.34
932.55
933.81
935.06
936.2
937.36
938.59
939.89
941.11
942.26
943.46
944.74
946.04
947.2
948.39
949.66
951.01
952.18
953.36
954.65
956
957.18
958.38
959.68
961.03
962.21
963.43
964.77
966.09
967.27
968.54
969.92
971.16
972.37
973.7
975.06
976.25
977.53
978.94
980.17
981.41
982.78
984.11
985.32
986.65
988.05
989.25
990.55
991.98
993.2
994.48
995.9
997.17
998.43
999.84
1001.1
1002.4
1003.8
1005.1
1006.4
1007.8
1009.1
1010.4
1011.8
1013.1
1014.4
1015.8
1017.1
1018.4
1019.8
1021.2
1022.4
1023.9
1025.2
1026.5
1027.9
1029.2
1030.5
1032
1033.2
1034.6
1036.1
1037.3
1038.7
1040.1
1041.3
1042.8
1044.1
1045.4
1046.9
1048.2
1049.5
1051
1052.2
1053.5
1055
1056.2
1057.6
1059
1060.2
1061.5
1062.9
1064.2
1065.4
1066.7
1068
1069.1
1070.2
1071.2
1072
1072.3
1072.4
989.28
989.02
987.65
986.22
985.01
983.35
982.12
980.6
979.2
977.91
976.31
975.09
973.51
972.18
970.81
969.27
968.05
966.43
965.15
963.7
962.23
961.01
959.36
958.12
956.6
955.2
953.9
952.31
951.09
949.52
948.18
946.82
945.28
944.07
942.48
941.17
939.78
938.27
937.06
935.48
934.17
932.81
931.29
930.08
928.54
927.19
925.93
924.37
923.13
921.73
920.28
919.08
917.63
916.24
915.06
913.63
912.26
911.09
909.76
908.38
907.18
906.04
904.73
903.43
902.25
901.15
900.07
898.96
897.8
896.68
895.61
894.59
893.61
892.68
891.81
891.01
890.12
889.24
888.45
887.86
887.17
886.48
886.07
885.42
885.11
884.69
884.34
884.18
884.1
884.07
884.09
884.17
884.31
884.63
885.08
885.37
886.02
886.41
887.12
887.71
888.35
889.16
889.98
890.68
891.47
892.34
893.25
894.19
895.14
896.11
897.09
898.08
899.08
900.1
901.12
902.15
903.19
904.24
905.3
906.37
907.47
908.59
909.74
910.91
912.05
913.15
914.24
915.36
916.51
917.7
918.92
920.09
921.2
922.33
923.51
924.73
926
927.14
928.27
929.45
930.69
931.98
933.14
934.29
935.49
936.76
938.04
939.2
940.37
941.62
942.95
944.14
945.31
946.55
947.88
949.12
950.29
951.54
952.88
954.13
955.31
956.57
957.94
959.16
960.36
961.66
963.03
964.21
965.45
966.8
968.11
969.3
970.61
972.01
973.21
974.45
975.83
977.13
978.34
979.68
981.06
982.26
983.57
984.99
986.21
987.48
988.89
990.17
991.42
992.82
994.14
995.37
996.76
998.12
999.35
1000.7
1002.1
1003.3
1004.7
1006.1
1007.3
1008.7
1010.1
1011.3
1012.7
1014.1
1015.4
1016.8
1018.1
1019.4
1020.8
1022.2
1023.4
1024.9
1026.2
1027.5
1029
1030.2
1031.6
1033.1
1034.3
1035.7
1037.1
1038.4
1039.8
1041.1
1042.4
1043.9
1045.2
1046.5
1048
1049.2
1050.6
1052
1053.3
1054.6
1056.1
1057.3
1058.6
1060
1061.2
1062.5
1063.9
1065.1
1066.3
1067.4
1068.5
1069.5
1070.2
1070.7
1071
988.82
988.23
987.13
985.64
984.21
982.96
981.32
980.1
978.53
977.18
975.81
974.26
973.05
971.41
970.14
968.66
967.22
965.95
964.32
963.1
961.51
960.17
958.78
957.25
956.03
954.39
953.13
951.62
950.21
948.91
947.31
946.08
944.49
943.17
941.77
940.26
939.03
937.41
936.14
934.67
933.23
931.99
930.37
929.12
927.64
926.22
924.98
923.38
922.13
920.7
919.25
918.05
916.51
915.19
913.95
912.42
911.16
909.92
908.44
907.19
906.02
904.61
903.3
902.15
901.01
899.7
898.45
897.29
896.2
895.14
894.1
893.07
892.05
891.07
890.1
889.15
888.23
887.35
886.6
886
885.2
884.52
884.07
883.4
883.08
882.59
882.26
882.11
882.02
881.94
881.98
882.07
882.19
882.42
882.9
883.24
883.78
884.27
885.01
885.52
886.24
887.07
887.79
888.54
889.37
890.26
891.19
892.13
893.09
894.06
895.05
896.05
897.06
898.08
899.11
900.14
901.19
902.24
903.3
904.38
905.49
906.61
907.77
908.95
910.08
911.17
912.27
913.4
914.56
915.77
917
918.13
919.25
920.39
921.59
922.84
924.06
925.19
926.34
927.55
928.81
930.06
931.2
932.37
933.61
934.91
936.12
937.28
938.49
939.78
941.07
942.23
943.43
944.72
946.04
947.21
948.42
949.72
951.05
952.23
953.45
954.78
956.09
957.27
958.53
959.89
961.15
962.35
963.66
965.04
966.23
967.49
968.86
970.14
971.36
972.69
974.06
975.27
976.56
977.98
979.2
980.46
981.86
983.15
984.39
985.77
987.11
988.34
989.71
991.09
992.31
993.66
995.07
996.29
997.64
999.06
1000.3
1001.6
1003.1
1004.3
1005.6
1007.1
1008.3
1009.7
1011.1
1012.3
1013.7
1015.1
1016.4
1017.8
1019.1
1020.4
1021.9
1023.2
1024.5
1025.9
1027.2
1028.6
1030
1031.3
1032.7
1034.1
1035.3
1036.8
1038.1
1039.4
1040.9
1042.2
1043.5
1045
1046.2
1047.6
1049.1
1050.3
1051.7
1053.1
1054.3
1055.7
1057.1
1058.3
1059.6
1061
1062.2
1063.4
1064.7
1065.9
1067
1068
1068.6
1069.1
1069.2
988.19
987.71
986.36
985.13
983.62
982.2
980.91
979.3
978.08
976.47
975.16
973.72
972.23
971
969.34
968.11
966.53
965.18
963.79
962.25
961.03
959.37
958.12
956.57
955.19
953.82
952.27
951.04
949.4
948.13
946.61
945.2
943.86
942.28
941.06
939.43
938.14
936.66
935.22
933.93
932.32
931.09
929.51
928.17
926.78
925.26
924.04
922.43
921.14
919.71
918.25
917.03
915.44
914.15
912.8
911.31
910.09
908.66
907.26
906.07
904.66
903.29
902.11
900.84
899.46
898.24
897.12
895.97
894.7
893.5
892.36
891.29
890.25
889.24
888.25
887.29
886.37
885.52
884.77
884.07
883.24
882.55
882.07
881.37
881.05
880.48
880.19
880.04
879.81
879.69
879.71
879.87
880.07
880.25
880.62
881.12
881.52
882.15
882.74
883.35
884.14
884.9
885.6
886.4
887.27
888.18
889.12
890.07
891.03
892
892.98
893.99
895.01
896.04
897.07
898.12
899.16
900.22
901.29
902.37
903.48
904.61
905.77
906.96
908.08
909.18
910.29
911.42
912.6
913.81
915.03
916.15
917.28
918.44
919.65
920.91
922.1
923.23
924.4
925.62
926.91
928.11
929.26
930.45
931.71
933.02
934.18
935.35
936.6
937.92
939.13
940.3
941.54
942.87
944.12
945.3
946.55
947.89
949.13
950.32
951.6
952.97
954.18
955.39
956.71
958.06
959.25
960.5
961.88
963.14
964.36
965.69
967.06
968.26
969.54
970.94
972.18
973.43
974.81
976.13
977.35
978.7
980.08
981.3
982.63
984.04
985.26
986.57
988.01
989.23
990.54
991.98
993.22
994.52
995.97
997.22
998.52
999.98
1001.2
1002.5
1004
1005.2
1006.6
1008
1009.3
1010.6
1012.1
1013.3
1014.7
1016.1
1017.3
1018.8
1020.1
1021.4
1022.9
1024.2
1025.5
1027
1028.2
1029.6
1031.1
1032.3
1033.7
1035.1
1036.4
1037.8
1039.2
1040.5
1042
1043.2
1044.6
1046.1
1047.3
1048.7
1050.1
1051.3
1052.7
1054.1
1055.3
1056.7
1058.1
1059.3
1060.5
1061.9
1063.1
1064.2
1065.3
1066.2
1067
1067.3
1067.5
987.58
987.16
986.03
984.38
983.13
981.61
980.2
978.88
977.28
976.06
974.42
973.14
971.65
970.21
968.9
967.29
966.07
964.43
963.14
961.64
960.2
958.88
957.28
956.06
954.41
953.13
951.6
950.19
948.82
947.26
946.03
944.37
943.11
941.55
940.18
938.76
937.24
936
934.34
933.09
931.5
930.16
928.72
927.23
925.97
924.34
923.09
921.52
920.17
918.77
917.26
916.03
914.42
913.13
911.69
910.24
909.02
907.46
906.16
904.86
903.37
902.14
900.84
899.4
898.17
897.01
895.63
894.34
893.19
892.09
890.96
889.76
888.61
887.53
886.5
885.52
884.59
883.74
882.97
882.12
881.27
880.58
880.06
879.33
878.99
878.38
878.12
877.85
877.57
877.46
877.46
877.57
877.84
878.11
878.37
878.94
879.31
880.01
880.49
881.21
882.01
882.65
883.42
884.27
885.17
886.09
887.02
887.95
888.88
889.85
890.84
891.86
892.9
893.96
895.02
896.08
897.13
898.19
899.26
900.34
901.45
902.58
903.74
904.93
906.07
907.18
908.29
909.42
910.6
911.82
913.04
914.16
915.29
916.46
917.68
918.95
920.12
921.26
922.44
923.67
924.97
926.14
927.3
928.51
929.79
931.06
932.22
933.41
934.68
936.01
937.18
938.37
939.64
940.99
942.18
943.37
944.66
946.02
947.2
948.42
949.74
951.07
952.26
953.51
954.87
956.14
957.35
958.66
960.04
961.24
962.5
963.88
965.15
966.38
967.73
969.09
970.3
971.62
973.03
974.24
975.53
976.95
978.2
979.47
980.88
982.17
983.42
984.83
986.15
987.4
988.8
990.14
991.39
992.8
994.14
995.4
996.81
998.15
999.41
1000.8
1002.2
1003.4
1004.9
1006.2
1007.5
1009
1010.2
1011.6
1013
1014.3
1015.6
1017.1
1018.3
1019.7
1021.1
1022.4
1023.9
1025.2
1026.5
1028
1029.3
1030.6
1032.1
1033.3
1034.8
1036.1
1037.4
1038.9
1040.2
1041.5
1043
1044.3
1045.7
1047.1
1048.3
1049.7
1051.1
1052.3
1053.7
1055.1
1056.3
1057.6
1059
1060.2
1061.3
1062.5
1063.6
1064.5
1065.3
1065.8
1066
987.14
986.5
985.25
984.05
982.39
981.13
979.6
978.19
976.86
975.27
974.05
972.39
971.13
969.58
968.19
966.82
965.25
964.02
962.35
961.11
959.51
958.17
956.72
955.22
953.94
952.3
951.07
949.42
948.13
946.58
945.18
943.78
942.24
940.98
939.32
938.08
936.45
935.14
933.61
932.19
930.8
929.25
928
926.34
925.08
923.48
922.15
920.66
919.21
917.87
916.29
915.05
913.42
912.13
910.64
909.21
907.92
906.34
905.1
903.62
902.22
901.01
899.47
898.18
896.96
895.5
894.22
893.07
891.76
890.45
889.26
888.16
887.08
886.01
884.92
883.88
882.9
882
881.08
880.17
879.31
878.6
878.05
877.29
876.85
876.28
876.03
875.61
875.37
875.27
875.26
875.33
875.52
875.9
876.19
876.59
877.15
877.69
878.29
879.07
879.71
880.43
881.26
882.15
883.05
883.94
884.82
885.74
886.7
887.68
888.68
889.71
890.76
891.82
892.91
894.01
895.08
896.14
897.21
898.29
899.4
900.52
901.68
902.87
904.04
905.15
906.26
907.4
908.57
909.79
911.02
912.15
913.29
914.46
915.68
916.95
918.12
919.27
920.45
921.69
922.99
924.16
925.32
926.54
927.82
929.08
930.25
931.45
932.74
934.05
935.22
936.42
937.71
939.04
940.22
941.44
942.75
944.07
945.25
946.5
947.85
949.13
950.33
951.62
953
954.21
955.45
956.8
958.11
959.32
960.64
962.03
963.24
964.51
965.91
967.17
968.42
969.8
971.13
972.36
973.71
975.09
976.31
977.65
979.06
980.28
981.62
983.04
984.27
985.6
987.03
988.26
989.6
991.04
992.27
993.62
995.05
996.29
997.66
999.08
1000.3
1001.7
1003.1
1004.4
1005.8
1007.1
1008.4
1009.9
1011.2
1012.5
1014
1015.2
1016.6
1018.1
1019.3
1020.7
1022.1
1023.4
1024.9
1026.2
1027.5
1029
1030.3
1031.7
1033.1
1034.4
1035.8
1037.2
1038.5
1040
1041.2
1042.6
1044.1
1045.3
1046.7
1048.1
1049.3
1050.7
1052.1
1053.3
1054.7
1056
1057.2
1058.4
1059.7
1061
1062
1063
1063.6
1064.1
1064.2
986.46
986.12
984.87
983.28
982.06
980.41
979.14
977.62
976.19
974.85
973.26
972.04
970.37
969.12
967.54
966.17
964.74
963.23
961.96
960.3
959.07
957.42
956.13
954.58
953.18
951.76
950.23
948.95
947.3
946.06
944.39
943.12
941.53
940.16
938.68
937.21
935.85
934.26
933.01
931.33
930.07
928.43
927.12
925.55
924.17
922.7
921.21
919.86
918.27
917.01
915.35
914.08
912.47
911.14
909.63
908.2
906.84
905.28
904.04
902.44
901.14
899.72
898.26
897.04
895.54
894.2
893.01
891.55
890.25
889.1
887.85
886.54
885.33
884.23
883.16
882.13
881.11
880.12
879.16
878.23
877.36
876.61
876.03
875.25
874.7
874.2
873.82
873.39
873.21
873.12
873.1
873.15
873.27
873.53
874.02
874.32
874.95
875.39
876.12
876.77
877.44
878.25
879.12
880
880.81
881.68
882.59
883.54
884.51
885.5
886.52
887.55
888.6
889.66
890.75
891.86
892.99
894.07
895.15
896.23
897.32
898.44
899.59
900.77
901.98
903.11
904.22
905.35
906.52
907.73
908.98
910.13
911.26
912.42
913.64
914.9
916.1
917.25
918.43
919.67
920.97
922.15
923.31
924.53
925.82
927.09
928.25
929.46
930.75
932.06
933.23
934.45
935.75
937.06
938.24
939.48
940.8
942.1
943.29
944.56
945.92
947.16
948.38
949.7
951.06
952.26
953.53
954.91
956.17
957.4
958.75
960.09
961.31
962.63
964.03
965.25
966.54
967.95
969.2
970.47
971.88
973.17
974.43
975.83
977.15
978.41
979.81
981.14
982.4
983.8
985.14
986.4
987.82
989.15
990.42
991.85
993.17
994.46
995.91
997.2
998.51
999.99
1001.2
1002.6
1004
1005.3
1006.7
1008.1
1009.4
1010.8
1012.2
1013.4
1014.9
1016.2
1017.6
1019
1020.3
1021.7
1023.1
1024.4
1025.9
1027.2
1028.5
1030
1031.3
1032.7
1034.1
1035.4
1036.8
1038.2
1039.5
1041
1042.2
1043.6
1045.1
1046.3
1047.7
1049.1
1050.3
1051.7
1053.1
1054.2
1055.5
1056.9
1058.1
1059.2
1060.2
1061.2
1062
1062.3
1062.5
986.12
985.42
984.21
982.97
981.3
980.08
978.44
977.14
975.64
974.2
972.86
971.26
970.04
968.36
967.11
965.5
964.16
962.68
961.21
959.88
958.26
957.03
955.35
954.09
952.46
951.14
949.6
948.18
946.76
945.23
943.91
942.28
941.03
939.34
938.08
936.43
935.13
933.54
932.16
930.65
929.19
927.77
926.23
924.89
923.27
922
920.32
919.05
917.39
916.09
914.47
913.13
911.56
910.16
908.68
907.2
905.82
904.26
902.99
901.35
900.08
898.51
897.16
895.76
894.27
893.05
891.54
890.21
889.01
887.55
886.25
885.1
883.89
882.6
881.4
880.3
879.25
878.23
877.24
876.3
875.41
874.62
874
873.21
872.56
872.11
871.58
871.23
871.07
870.91
870.84
870.93
871.08
871.25
871.61
872.12
872.55
873.18
873.84
874.45
875.23
876.08
876.87
877.67
878.53
879.44
880.38
881.35
882.34
883.34
884.35
885.39
886.43
887.49
888.57
889.68
890.8
891.94
893.06
894.15
895.24
896.34
897.48
898.64
899.84
901.04
902.16
903.28
904.43
905.63
906.87
908.07
909.21
910.36
911.56
912.82
914.06
915.21
916.38
917.61
918.9
920.12
921.28
922.5
923.78
925.06
926.23
927.44
928.73
930.04
931.22
932.44
933.74
935.06
936.25
937.48
938.81
940.11
941.31
942.58
943.95
945.18
946.41
947.74
949.08
950.29
951.58
952.98
954.2
955.46
956.83
958.14
959.37
960.72
962.08
963.31
964.64
966.04
967.27
968.58
970.01
971.24
972.54
973.98
975.23
976.53
977.97
979.22
980.53
981.98
983.23
984.55
986.01
987.25
988.59
990.04
991.28
992.65
994.08
995.33
996.73
998.12
999.39
1000.8
1002.2
1003.5
1004.9
1006.2
1007.6
1009
1010.3
1011.7
1013.1
1014.4
1015.9
1017.2
1018.5
1020
1021.3
1022.7
1024.1
1025.4
1026.9
1028.2
1029.5
1031
1032.3
1033.7
1035.1
1036.4
1037.9
1039.2
1040.5
1042
1043.2
1044.6
1046
1047.3
1048.6
1050
1051.2
1052.5
1053.9
1055.1
1056.3
1057.4
1058.5
1059.4
1060.2
1060.6
1060.9
985.44
985.1
983.79
982.24
981.03
979.34
978.1
976.49
975.16
973.68
972.21
970.89
969.27
968.04
966.36
965.1
963.48
962.15
960.64
959.19
957.81
956.24
954.98
953.3
952.06
950.38
949.1
947.48
946.14
944.59
943.18
941.71
940.21
938.82
937.24
935.93
934.28
933.02
931.32
930.06
928.37
927.09
925.43
924.11
922.49
921.14
919.55
918.15
916.6
915.17
913.66
912.19
910.72
909.21
907.78
906.23
904.85
903.26
901.94
900.3
899.03
897.38
896.09
894.51
893.15
891.73
890.25
889.02
887.48
886.18
884.94
883.49
882.23
881.09
879.89
878.63
877.47
876.39
875.36
874.38
873.46
872.63
871.94
871.16
870.42
870.01
869.37
869.09
868.77
868.53
868.46
868.51
868.71
869.05
869.29
869.78
870.26
870.92
871.46
872.21
873.03
873.74
874.53
875.39
876.3
877.24
878.2
879.18
880.18
881.18
882.2
883.23
884.27
885.33
886.4
887.49
888.6
889.73
890.89
892.04
893.14
894.24
895.35
896.5
897.67
898.89
900.07
901.2
902.33
903.5
904.72
905.98
907.14
908.28
909.46
910.7
911.98
913.15
914.31
915.52
916.8
918.07
919.23
920.43
921.7
923.02
924.19
925.39
926.66
928.01
929.19
930.4
931.69
933.03
934.23
935.46
936.78
938.09
939.3
940.57
941.94
943.18
944.41
945.74
947.08
948.3
949.59
951
952.22
953.48
954.87
956.16
957.4
958.77
960.11
961.35
962.7
964.08
965.32
966.66
968.06
969.3
970.63
972.05
973.29
974.63
976.05
977.3
978.65
980.07
981.32
982.69
984.09
985.35
986.74
988.12
989.4
990.82
992.17
993.46
994.92
996.22
997.55
999.02
1000.3
1001.7
1003.1
1004.4
1005.8
1007.2
1008.5
1010
1011.2
1012.6
1014.1
1015.3
1016.8
1018.2
1019.5
1021
1022.3
1023.6
1025.1
1026.4
1027.8
1029.2
1030.5
1032
1033.3
1034.7
1036.1
1037.4
1038.8
1040.2
1041.5
1043
1044.2
1045.5
1047
1048.2
1049.5
1050.9
1052.2
1053.3
1054.6
1055.8
1056.9
1057.8
1058.4
1059
1059.1
985.13
984.43
983.21
981.94
980.29
979.07
977.4
976.13
974.56
973.17
971.75
970.22
968.94
967.28
966.05
964.36
963.11
961.48
960.15
958.62
957.18
955.76
954.22
952.91
951.26
950.02
948.32
947.07
945.38
944.1
942.45
941.13
939.53
938.15
936.61
935.18
933.68
932.19
930.75
929.21
927.8
926.23
924.85
923.24
921.89
920.25
918.92
917.26
915.93
914.27
912.94
911.27
909.95
908.28
906.95
905.28
903.95
902.28
900.97
899.29
898
896.32
895.02
893.36
892.07
890.45
889.12
887.62
886.2
884.89
883.37
882.12
880.79
879.4
878.19
877.06
875.85
874.65
873.53
872.5
871.53
870.64
869.87
869.11
868.31
867.75
867.21
866.84
866.43
866.25
866.19
866.21
866.32
866.59
867.05
867.37
868.02
868.48
869.19
869.96
870.62
871.4
872.26
873.17
874.1
875.05
876.02
876.99
877.99
879.01
880.04
881.07
882.12
883.17
884.23
885.31
886.4
887.51
888.65
889.81
891
892.11
893.22
894.34
895.49
896.68
897.91
899.09
900.22
901.37
902.55
903.79
905.04
906.18
907.34
908.55
909.81
911.06
912.22
913.41
914.66
915.96
917.16
918.34
919.58
920.89
922.13
923.32
924.57
925.89
927.14
928.34
929.61
930.96
932.18
933.4
934.71
936.05
937.26
938.52
939.88
941.15
942.38
943.7
945.06
946.28
947.57
948.97
950.21
951.48
952.86
954.16
955.41
956.78
958.12
959.37
960.72
962.1
963.34
964.7
966.09
967.33
968.69
970.09
971.33
972.7
974.1
975.35
976.74
978.12
979.39
980.79
982.15
983.43
984.87
986.19
987.5
988.97
990.24
991.59
993.05
994.31
995.71
997.12
998.4
999.85
1001.2
1002.5
1004
1005.3
1006.7
1008.1
1009.4
1010.8
1012.2
1013.5
1015
1016.3
1017.7
1019.1
1020.4
1021.9
1023.2
1024.6
1026.1
1027.3
1028.8
1030.2
1031.5
1033
1034.3
1035.7
1037.1
1038.4
1039.8
1041.2
1042.4
1043.9
1045.2
1046.4
1047.8
1049.1
1050.3
1051.6
1053
1054.1
1055.2
1056.1
1056.8
1057.2
1057.3
984.52
984.12
982.85
981.26
980.04
978.35
977.1
975.49
974.15
972.65
971.19
969.83
968.24
967
965.3
964.07
962.38
961.11
959.49
958.15
956.61
955.18
953.74
952.21
950.85
949.24
947.96
946.28
945.03
943.32
942.06
940.36
939.08
937.4
936.1
934.44
933.12
931.47
930.13
928.5
927.13
925.51
924.14
922.52
921.14
919.52
918.13
916.5
915.13
913.48
912.11
910.45
909.1
907.41
906.08
904.38
903.05
901.34
900.03
898.32
897
895.3
893.97
892.29
890.96
889.3
888
886.34
885.04
883.44
882.12
880.66
879.24
878.03
876.59
875.28
874.13
873.01
871.78
870.65
869.61
868.66
867.8
867.04
866.21
865.51
865.07
864.48
864.18
864.04
863.91
863.93
864.06
864.23
864.56
865.09
865.52
866.18
866.86
867.49
868.28
869.14
870.03
870.88
871.76
872.68
873.63
874.62
875.63
876.66
877.71
878.78
879.87
880.98
882.06
883.14
884.22
885.31
886.42
887.55
888.72
889.91
891.07
892.19
893.31
894.47
895.66
896.89
898.08
899.22
900.38
901.57
902.82
904.06
905.21
906.39
907.61
908.89
910.12
911.28
912.49
913.77
915.06
916.23
917.44
918.72
920.04
921.22
922.44
923.74
925.06
926.25
927.49
928.82
930.11
931.32
932.6
933.97
935.2
936.44
937.77
939.1
940.32
941.63
943.02
944.24
945.52
946.9
948.18
949.44
950.81
952.14
953.39
954.75
956.11
957.35
958.71
960.09
961.34
962.7
964.09
965.34
966.71
968.1
969.35
970.73
972.12
973.38
974.79
976.15
977.43
978.86
980.19
981.5
982.96
984.24
985.58
987.05
988.31
989.7
991.11
992.4
993.84
995.19
996.51
998
999.27
1000.7
1002.1
1003.4
1004.8
1006.2
1007.5
1009
1010.3
1011.7
1013.1
1014.4
1015.9
1017.2
1018.6
1020.1
1021.4
1022.8
1024.2
1025.5
1027
1028.3
1029.7
1031.1
1032.5
1033.9
1035.2
1036.6
1038.1
1039.3
1040.7
1042.1
1043.3
1044.7
1046.1
1047.3
1048.6
1050
1051.2
1052.3
1053.3
1054.3
1055.1
1055.4
1055.6
984.18
983.56
982.24
981.03
979.33
978.09
976.46
975.14
973.61
972.18
970.78
969.22
967.94
966.27
965.04
963.34
962.09
960.42
959.12
957.53
956.15
954.63
953.18
951.73
950.2
948.82
947.23
945.9
944.25
942.97
941.28
940.01
938.3
937.03
935.31
934.04
932.33
931.05
929.33
928.05
926.33
925.04
923.32
922.03
920.3
919.01
917.28
915.95
914.26
912.87
911.23
909.78
908.2
906.68
905.17
903.57
902.13
900.47
899.09
897.38
896.04
894.31
892.95
891.26
889.85
888.23
886.77
885.21
883.75
882.21
880.8
879.25
877.96
876.39
875.12
873.76
872.37
871.18
870.05
868.86
867.72
866.68
865.74
864.93
864.12
863.31
862.77
862.23
861.94
861.57
861.42
861.42
861.56
861.88
862.19
862.6
863.17
863.77
864.39
865.18
866.01
866.75
867.57
868.46
869.38
870.34
871.32
872.31
873.32
874.35
875.39
876.45
877.52
878.62
879.73
880.87
882.02
883.11
884.21
885.31
886.44
887.6
888.79
890.01
891.14
892.26
893.41
894.6
895.83
897.06
898.2
899.36
900.56
901.81
903.06
904.22
905.41
906.64
907.93
909.14
910.32
911.55
912.84
914.11
915.29
916.52
917.83
919.11
920.3
921.55
922.88
924.15
925.36
926.64
928.01
929.22
930.46
931.8
933.11
934.33
935.64
937.02
938.24
939.51
940.89
942.18
943.43
944.79
946.13
947.37
948.72
950.09
951.33
952.67
954.07
955.31
956.65
958.06
959.31
960.66
962.07
963.32
964.68
966.09
967.35
968.73
970.12
971.39
972.8
974.16
975.45
976.89
978.21
979.53
981.01
982.27
983.64
985.08
986.35
987.77
989.16
990.46
991.94
993.24
994.6
996.07
997.35
998.78
1000.2
1001.5
1003
1004.3
1005.7
1007.1
1008.4
1009.9
1011.2
1012.6
1014.1
1015.4
1016.8
1018.2
1019.5
1021
1022.3
1023.8
1025.2
1026.5
1028
1029.3
1030.7
1032.1
1033.4
1034.9
1036.2
1037.5
1039
1040.2
1041.6
1043
1044.2
1045.5
1046.9
1048.2
1049.3
1050.5
1051.6
1052.5
1053.2
1053.7
1054
983.75
983.17
982.03
980.34
979.1
977.46
976.14
974.61
973.18
971.77
970.22
968.93
967.26
966.03
964.32
963.08
961.4
960.11
958.49
957.14
955.58
954.16
952.67
951.19
949.75
948.21
946.82
945.22
943.87
942.24
940.92
939.25
937.94
936.26
934.95
933.26
931.95
930.26
928.93
927.25
925.89
924.24
922.83
921.22
919.76
918.2
916.67
915.17
913.57
912.14
910.47
909.1
907.37
906.03
904.29
902.89
901.22
899.7
898.16
896.52
895.1
893.37
892.01
890.27
888.81
887.2
885.64
884.14
882.51
881.09
879.43
878.07
876.44
875.09
873.55
872.18
870.86
869.42
868.19
867.06
865.86
864.72
863.69
862.77
862
861.17
860.43
860.03
859.46
859.21
859.1
859.09
859.16
859.34
859.74
860.19
860.72
861.3
862.07
862.74
863.48
864.32
865.22
866.15
867.1
868.06
869.05
870.05
871.06
872.09
873.13
874.18
875.24
876.31
877.4
878.5
879.63
880.78
881.96
883.09
884.2
885.32
886.46
887.64
888.85
890.06
891.19
892.34
893.52
894.74
896
897.16
898.32
899.52
900.77
902.04
903.21
904.39
905.63
906.93
908.15
909.34
910.57
911.88
913.13
914.33
915.58
916.9
918.15
919.36
920.64
922
923.21
924.45
925.77
927.09
928.31
929.6
930.98
932.21
933.47
934.83
936.14
937.38
938.72
940.08
941.32
942.64
944.04
945.28
946.59
948.01
949.26
950.56
952
953.25
954.56
956
957.26
958.58
960.02
961.28
962.62
964.05
965.31
966.68
968.09
969.37
970.77
972.15
973.44
974.88
976.21
977.53
979.01
980.28
981.66
983.09
984.38
985.81
987.18
988.5
990
991.28
992.67
994.11
995.4
996.87
998.21
999.57
1001.1
1002.3
1003.8
1005.2
1006.5
1008
1009.3
1010.7
1012.1
1013.5
1015
1016.3
1017.7
1019.1
1020.5
1022
1023.3
1024.7
1026.1
1027.4
1028.9
1030.2
1031.6
1033.1
1034.3
1035.8
1037.1
1038.4
1039.8
1041.2
1042.4
1043.8
1045.1
1046.3
1047.6
1048.8
1049.9
1050.8
1051.5
1052.1
1052.1
983.26
982.86
981.36
980.11
978.51
977.15
975.66
974.19
972.82
971.23
969.97
968.28
967.04
965.34
964.09
962.41
961.12
959.5
958.14
956.58
955.16
953.66
952.18
950.74
949.2
947.8
946.21
944.84
943.22
941.87
940.23
938.89
937.23
935.88
934.23
932.86
931.22
929.83
928.21
926.77
925.2
923.7
922.18
920.61
919.15
917.51
916.12
914.41
913.07
911.32
909.98
908.25
906.78
905.18
903.57
902.12
900.39
899.02
897.26
895.77
894.17
892.51
891.08
889.32
887.87
886.2
884.59
883.1
881.38
879.98
878.25
876.76
875.18
873.65
872.16
870.68
869.21
867.9
866.42
865.18
864.03
862.78
861.65
860.64
859.75
859.01
858.2
857.57
857.15
856.84
856.59
856.54
856.66
856.99
857.24
857.69
858.23
858.91
859.5
860.27
861.12
861.98
862.8
863.69
864.61
865.57
866.56
867.57
868.6
869.65
870.72
871.81
872.92
874.03
875.11
876.2
877.29
878.4
879.54
880.7
881.89
883.06
884.19
885.32
886.47
887.67
888.9
890.09
891.24
892.4
893.61
894.86
896.09
897.25
898.44
899.68
900.97
902.16
903.35
904.58
905.88
907.13
908.32
909.56
910.87
912.13
913.33
914.59
915.93
917.17
918.4
919.69
921.04
922.26
923.52
924.86
926.15
927.39
928.71
930.07
931.3
932.6
934
935.24
936.52
937.91
939.19
940.47
941.85
943.17
944.44
945.83
947.16
948.43
949.82
951.16
952.44
953.85
955.18
956.48
957.9
959.21
960.53
961.98
963.26
964.6
966.05
967.32
968.7
970.11
971.4
972.82
974.18
975.5
976.98
978.27
979.64
981.09
982.37
983.81
985.18
986.52
988.01
989.29
990.7
992.13
993.44
994.92
996.24
997.63
999.09
1000.4
1001.9
1003.2
1004.6
1006.1
1007.4
1008.8
1010.2
1011.6
1013.1
1014.4
1015.8
1017.2
1018.6
1020.1
1021.4
1022.8
1024.2
1025.6
1027.1
1028.4
1029.8
1031.2
1032.5
1034
1035.3
1036.6
1038.1
1039.3
1040.6
1042
1043.2
1044.5
1045.8
1047.1
1048.1
1049.1
1049.8
1050.2
1050.3
983.07
982.29
981.13
979.6
978.17
976.76
975.21
973.92
972.26
971.03
969.31
968.07
966.39
965.11
963.47
962.13
960.56
959.16
957.64
956.18
954.72
953.19
951.79
950.21
948.84
947.22
945.88
944.23
942.9
941.24
939.9
938.23
936.89
935.23
933.86
932.22
930.81
929.2
927.73
926.18
924.65
923.16
921.54
920.13
918.44
917.08
915.34
914.02
912.26
910.83
909.2
907.61
906.13
904.41
903.04
901.27
899.77
898.17
896.48
895.06
893.28
891.76
890.16
888.44
887.01
885.24
883.63
882.1
880.33
878.83
877.17
875.5
874.05
872.3
870.85
869.22
867.74
866.22
864.85
863.35
862.13
860.89
859.63
858.52
857.53
856.66
855.99
855.23
854.73
854.31
854.15
854.11
854.16
854.34
854.72
855.19
855.72
856.32
857.09
857.81
858.56
859.41
860.31
861.24
862.2
863.18
864.18
865.19
866.21
867.25
868.3
869.37
870.45
871.54
872.66
873.8
874.97
876.09
877.2
878.31
879.45
880.61
881.81
883.02
884.16
885.3
886.47
887.67
888.92
890.12
891.27
892.46
893.69
894.96
896.16
897.34
898.55
899.83
901.09
902.28
903.5
904.78
906.07
907.27
908.5
909.81
911.1
912.31
913.57
914.91
916.17
917.4
918.7
920.05
921.28
922.55
923.92
925.19
926.44
927.79
929.12
930.37
931.7
933.07
934.32
935.64
937.04
938.29
939.61
941.03
942.28
943.61
945.03
946.29
947.62
949.05
950.31
951.66
953.08
954.35
955.73
957.12
958.41
959.82
961.18
962.49
963.94
965.24
966.59
968.05
969.33
970.73
972.14
973.44
974.9
976.23
977.59
979.06
980.35
981.77
983.17
984.5
985.99
987.29
988.69
990.13
991.45
992.93
994.26
995.65
997.11
998.42
999.91
1001.2
1002.6
1004.1
1005.4
1006.9
1008.3
1009.7
1011.1
1012.5
1014
1015.3
1016.7
1018.1
1019.5
1021
1022.3
1023.7
1025.1
1026.5
1028
1029.3
1030.7
1032.1
1033.4
1034.8
1036.2
1037.4
1038.9
1040.2
1041.4
1042.7
1044.1
1045.2
1046.3
1047.2
1048.1
1048.4
1048.5
982.52
982.1
980.74
979.21
977.92
976.26
975.03
973.32
972.08
970.4
969.11
967.49
966.14
964.59
963.16
961.68
960.18
958.77
957.2
955.84
954.22
952.9
951.24
949.95
948.25
946.98
945.26
944
942.26
940.99
939.26
937.97
936.25
934.93
933.23
931.86
930.21
928.78
927.19
925.68
924.16
922.56
921.13
919.44
918.08
916.33
915.01
913.24
911.79
910.18
908.55
907.11
905.35
903.97
902.22
900.64
899.12
897.36
895.93
894.2
892.54
891.07
889.27
887.68
886.11
884.32
882.76
881.13
879.35
877.8
876.14
874.37
872.84
871.16
869.44
867.98
866.25
864.73
863.18
861.71
860.25
859.02
857.64
856.42
855.35
854.38
853.53
852.92
852.26
851.92
851.57
851.48
851.55
851.84
852.17
852.58
853.18
853.81
854.46
855.25
856.11
856.99
857.84
858.74
859.68
860.66
861.66
862.68
863.73
864.8
865.88
866.99
868.07
869.15
870.24
871.33
872.45
873.58
874.75
875.94
877.09
878.21
879.35
880.51
881.71
882.94
884.12
885.27
886.44
887.65
888.91
890.12
891.29
892.49
893.73
895.02
896.21
897.41
898.65
899.96
901.18
902.38
903.64
904.97
906.2
907.42
908.71
910.04
911.26
912.51
913.84
915.14
916.37
917.67
919.04
920.27
921.55
922.92
924.2
925.47
926.83
928.15
929.41
930.77
932.12
933.38
934.73
936.11
937.37
938.73
940.11
941.38
942.76
944.13
945.41
946.81
948.17
949.46
950.89
952.21
953.54
954.99
956.28
957.63
959.07
960.36
961.76
963.15
964.46
965.92
967.24
968.6
970.06
971.36
972.78
974.17
975.51
977
978.29
979.7
981.13
982.45
983.94
985.26
986.66
988.11
989.43
990.91
992.25
993.65
995.11
996.43
997.93
999.26
1000.7
1002.1
1003.5
1005
1006.3
1007.7
1009.2
1010.5
1012
1013.3
1014.8
1016.2
1017.6
1019.1
1020.4
1021.9
1023.2
1024.6
1026.1
1027.4
1028.8
1030.2
1031.5
1033
1034.3
1035.6
1037.1
1038.3
1039.6
1041
1042.2
1043.3
1044.4
1045.4
1046.2
1046.6
1046.9
982.23
981.7
980.27
979.05
977.35
976.09
974.45
973.13
971.56
970.15
968.67
967.18
965.78
964.2
962.87
961.23
959.96
958.26
957.01
955.28
954.03
952.3
951.05
949.32
948.06
946.33
945.06
943.33
942.06
940.32
939.05
937.31
936.03
934.28
933
931.25
929.92
928.22
926.8
925.19
923.66
922.15
920.51
919.11
917.38
916.04
914.27
912.85
911.19
909.59
908.12
906.36
905
903.22
901.63
900.12
898.34
896.88
895.18
893.46
892.02
890.22
888.53
887.04
885.23
883.52
882.02
880.2
878.45
876.89
875.15
873.34
871.7
870.08
868.26
866.57
865.03
863.24
861.63
860.11
858.49
857.11
855.68
854.35
853.22
852.18
851.22
850.39
849.82
849.29
849.08
849
849.04
849.19
849.49
850.05
850.52
851.2
851.97
852.66
853.46
854.34
855.26
856.21
857.17
858.16
859.17
860.19
861.22
862.27
863.33
864.4
865.49
866.59
867.72
868.87
870.03
871.14
872.25
873.38
874.53
875.71
876.92
878.1
879.24
880.4
881.58
882.81
884.05
885.21
886.39
887.6
888.86
890.1
891.28
892.49
893.75
895.04
896.24
897.45
898.73
900.04
901.25
902.48
903.78
905.09
906.31
907.57
908.91
910.18
911.42
912.73
914.08
915.31
916.6
917.99
919.24
920.52
921.89
923.19
924.46
925.83
927.16
928.43
929.8
931.15
932.42
933.8
935.15
936.44
937.83
939.17
940.47
941.89
943.21
944.53
945.98
947.27
948.62
950.06
951.34
952.73
954.13
955.44
956.88
958.22
959.57
961.03
962.33
963.73
965.14
966.46
967.93
969.26
970.64
972.09
973.4
974.86
976.22
977.6
979.07
980.38
981.84
983.22
984.59
986.07
987.39
988.86
990.23
991.62
993.09
994.42
995.91
997.26
998.68
1000.1
1001.5
1003
1004.3
1005.8
1007.2
1008.6
1010.1
1011.4
1012.9
1014.2
1015.7
1017.1
1018.5
1020
1021.3
1022.7
1024.1
1025.5
1027
1028.3
1029.7
1031.1
1032.4
1033.8
1035.1
1036.4
1037.8
1039.1
1040.3
1041.5
1042.7
1043.6
1044.4
1045
1045.1
982.08
981.27
980.12
978.54
977.15
975.68
974.18
972.81
971.21
969.93
968.25
967.01
965.29
964.05
962.33
961.08
959.38
958.09
956.42
955.11
953.45
952.12
950.48
949.12
947.49
946.13
944.49
943.12
941.48
940.12
938.45
937.1
935.4
934.08
932.35
931.05
929.3
928.01
926.25
924.87
923.2
921.69
920.16
918.51
917.1
915.35
914.01
912.23
910.74
909.15
907.46
906.06
904.26
902.75
901.15
899.39
897.98
896.2
894.5
893.04
891.22
889.53
888.04
886.21
884.47
882.94
881.16
879.34
877.68
876.06
874.2
872.39
870.71
869.05
867.19
865.36
863.66
862.02
860.19
858.46
856.93
855.24
853.79
852.31
851.1
849.94
848.89
848.04
847.24
846.73
846.36
846.24
846.28
846.47
846.9
847.3
847.95
848.51
849.26
850.09
850.91
851.74
852.63
853.56
854.53
855.52
856.53
857.56
858.61
859.68
860.77
861.88
863
864.09
865.18
866.28
867.39
868.53
869.68
870.87
872.05
873.19
874.32
875.49
876.68
877.91
879.11
880.26
881.44
882.66
883.92
885.13
886.31
887.52
888.78
890.06
891.25
892.47
893.74
895.04
896.25
897.48
898.77
900.08
901.3
902.56
903.89
905.17
906.41
907.72
909.06
910.3
911.59
912.96
914.23
915.5
916.86
918.18
919.45
920.81
922.15
923.42
924.78
926.14
927.42
928.79
930.15
931.44
932.83
934.18
935.48
936.89
938.22
939.54
940.99
942.28
943.64
945.07
946.36
947.76
949.16
950.47
951.92
953.25
954.61
956.07
957.37
958.79
960.18
961.52
963.01
964.31
965.72
967.15
968.48
969.97
971.29
972.7
974.14
975.47
976.98
978.3
979.72
981.15
982.5
984.01
985.33
986.77
988.19
989.56
991.06
992.38
993.87
995.24
996.65
998.12
999.47
1001
1002.3
1003.8
1005.2
1006.6
1008.1
1009.4
1010.9
1012.3
1013.7
1015.2
1016.5
1018
1019.3
1020.8
1022.2
1023.6
1025.1
1026.4
1027.8
1029.2
1030.5
1032
1033.2
1034.6
1036
1037.2
1038.5
1039.7
1040.9
1041.9
1042.6
1043.1
1043.2
981.66
981.13
979.84
978.23
976.99
975.28
974.05
972.34
971.08
969.41
968.11
966.49
965.13
963.56
962.15
960.63
959.16
957.69
956.18
954.74
953.19
951.77
950.19
948.79
947.19
945.79
944.19
942.77
941.19
939.73
938.17
936.67
935.16
933.59
932.14
930.49
929.11
927.39
926.07
924.3
922.99
921.23
919.78
918.17
916.56
915.11
913.35
912.01
910.22
908.69
907.13
905.38
904.01
902.21
900.58
899.08
897.26
895.69
894.11
892.29
890.69
889.1
887.25
885.57
884.02
882.18
880.36
878.7
877.05
875.18
873.33
871.56
869.87
868.08
866.19
864.3
862.46
860.69
858.95
857.11
855.25
853.51
851.98
850.3
848.97
847.55
846.4
845.42
844.65
844.12
843.69
843.5
843.53
843.78
844.14
844.56
845.18
845.86
846.53
847.33
848.2
849.11
850.04
850.98
851.94
852.93
853.96
855
856.04
857.09
858.15
859.22
860.3
861.4
862.51
863.64
864.79
865.97
867.11
868.23
869.37
870.52
871.71
872.93
874.11
875.27
876.44
877.64
878.89
880.11
881.29
882.49
883.73
885.02
886.21
887.42
888.67
889.98
891.2
892.42
893.69
895.02
896.24
897.49
898.8
900.11
901.34
902.62
903.99
905.24
906.5
907.85
909.16
910.42
911.76
913.11
914.38
915.71
917.09
918.36
919.7
921.08
922.36
923.71
925.1
926.38
927.75
929.13
930.43
931.82
933.18
934.5
935.93
937.25
938.6
940.04
941.34
942.73
944.14
945.45
946.89
948.24
949.6
951.06
952.37
953.79
955.18
956.53
958.01
959.32
960.74
962.16
963.51
965.01
966.32
967.75
969.17
970.53
972.03
973.35
974.8
976.2
977.58
979.07
980.4
981.89
983.25
984.67
986.13
987.48
989.01
990.33
991.8
993.21
994.6
996.1
997.44
998.97
1000.3
1001.8
1003.2
1004.6
1006.1
1007.4
1009
1010.3
1011.8
1013.2
1014.6
1016.1
1017.4
1018.9
1020.3
1021.7
1023.1
1024.4
1025.9
1027.3
1028.6
1030.1
1031.3
1032.7
1034.1
1035.3
1036.6
1038
1039.1
1040.1
1040.9
1041.3
1041.4
981.33
980.97
979.4
978.11
976.52
975.14
973.64
972.17
970.75
969.19
967.85
966.22
964.94
963.24
962
960.27
959.03
957.29
956.05
954.32
953.06
951.33
950.06
948.34
947.06
945.33
944.06
942.32
941.05
939.29
938.02
936.27
934.98
933.23
931.87
930.2
928.74
927.16
925.58
924.12
922.42
921.07
919.29
917.95
916.2
914.67
913.13
911.41
910.04
908.23
906.71
905.13
903.36
901.95
900.18
898.48
897.03
895.2
893.5
892.02
890.19
888.42
886.88
885.13
883.27
881.55
879.96
878.13
876.24
874.42
872.68
870.97
869.1
867.18
865.25
863.34
861.43
859.54
857.64
855.75
853.88
852.03
850.14
848.33
846.77
845.27
844.06
842.96
842.07
841.32
841
840.73
840.76
841.02
841.29
841.81
842.36
843.1
843.81
844.57
845.41
846.31
847.25
848.21
849.19
850.19
851.2
852.23
853.27
854.33
855.4
856.48
857.58
858.69
859.83
860.99
862.11
863.23
864.35
865.5
866.67
867.86
869.06
870.21
871.37
872.56
873.78
875.03
876.2
877.39
878.6
879.87
881.11
882.31
883.53
884.8
886.09
887.3
888.54
889.84
891.12
892.35
893.62
894.96
896.22
897.47
898.79
900.11
901.36
902.67
904.04
905.29
906.59
907.98
909.25
910.55
911.94
913.24
914.54
915.94
917.24
918.56
919.98
921.27
922.6
924.03
925.32
926.68
928.09
929.39
930.79
932.17
933.49
934.94
936.26
937.63
939.07
940.38
941.8
943.19
944.53
946.01
947.32
948.72
950.15
951.48
952.96
954.3
955.7
957.14
958.48
959.98
961.31
962.73
964.17
965.53
967.03
968.36
969.82
971.22
972.61
974.1
975.44
976.94
978.29
979.73
981.17
982.55
984.06
985.39
986.9
988.27
989.71
991.16
992.54
994.06
995.4
996.91
998.28
999.73
1001.2
1002.6
1004.1
1005.4
1007
1008.3
1009.8
1011.2
1012.6
1014.1
1015.4
1017
1018.3
1019.8
1021.2
1022.5
1024
1025.3
1026.8
1028.1
1029.4
1030.9
1032.2
1033.5
1034.8
1036.1
1037.2
1038.2
1039.1
1039.5
1039.7
981.21
980.57
979.21
977.95
976.25
975.03
973.31
972.07
970.37
969.09
967.44
966.12
964.51
963.13
961.58
960.15
958.63
957.16
955.68
954.17
952.71
951.17
949.72
948.17
946.72
945.17
943.69
942.16
940.65
939.15
937.59
936.14
934.51
933.11
931.42
930.08
928.33
927.03
925.25
923.89
922.19
920.67
919.14
917.45
916.07
914.28
912.88
911.18
909.54
908.08
906.28
904.82
903.15
901.4
899.99
898.18
896.46
895.01
893.18
891.41
889.9
888.13
886.29
884.61
883.02
881.15
879.28
877.5
875.8
874.05
872.13
870.21
868.28
866.37
864.46
862.53
860.57
858.58
856.56
854.52
852.47
850.42
848.4
846.45
844.64
843.04
841.47
840.26
839.26
838.49
838.09
837.87
837.88
838.1
838.39
838.98
839.49
840.21
841.01
841.76
842.59
843.48
844.41
845.37
846.35
847.35
848.37
849.4
850.45
851.51
852.59
853.69
854.8
855.94
857.06
858.17
859.28
860.41
861.55
862.72
863.92
865.1
866.25
867.41
868.6
869.82
871.05
872.23
873.42
874.64
875.9
877.14
878.34
879.57
880.84
882.11
883.33
884.58
885.89
887.16
888.39
889.68
891.02
892.26
893.53
894.87
896.17
897.44
898.76
900.11
901.38
902.7
904.07
905.35
906.67
908.06
909.34
910.68
912.08
913.37
914.73
916.12
917.41
918.8
920.17
921.49
922.91
924.25
925.59
927.04
928.34
929.74
931.15
932.47
933.92
935.27
936.64
938.09
939.41
940.85
942.23
943.6
945.07
946.39
947.84
949.23
950.61
952.08
953.41
954.89
956.26
957.66
959.13
960.48
961.99
963.32
964.77
966.2
967.59
969.08
970.43
971.94
973.3
974.74
976.19
977.57
979.08
980.42
981.95
983.3
984.76
986.2
987.6
989.11
990.46
992.01
993.35
994.84
996.25
997.69
999.16
1000.5
1002.1
1003.4
1005
1006.3
1007.8
1009.2
1010.6
1012.1
1013.5
1015
1016.3
1017.8
1019.2
1020.6
1022.1
1023.4
1024.9
1026.2
1027.6
1029
1030.3
1031.6
1033
1034.2
1035.4
1036.4
1037.2
1037.8
1038
981.12
980.31
979.13
977.59
976.16
974.72
973.18
971.83
970.21
968.93
967.24
966.01
964.27
963.04
961.31
960.06
958.34
957.07
955.36
954.08
952.38
951.09
949.39
948.09
946.39
945.08
943.37
942.07
940.34
939.06
937.31
936.03
934.27
932.97
931.22
929.84
928.19
926.69
925.14
923.51
922.1
920.35
919.02
917.23
915.78
914.15
912.48
911.07
909.26
907.81
906.15
904.42
903.01
901.2
899.54
898.05
896.21
894.54
893.03
891.18
889.42
887.86
886.11
884.24
882.47
880.84
879.07
877.17
875.27
873.42
871.6
869.77
867.92
866.01
864.03
862.03
860
857.88
855.71
853.52
851.34
849.19
847.02
844.72
842.58
840.64
839.02
837.49
836.37
835.54
835.09
834.84
834.86
835.09
835.41
836.01
836.53
837.25
838.06
838.84
839.67
840.56
841.49
842.45
843.44
844.44
845.46
846.49
847.55
848.61
849.7
850.8
851.92
853.05
854.15
855.26
856.38
857.51
858.67
859.86
861.05
862.2
863.36
864.53
865.74
866.99
868.18
869.36
870.57
871.82
873.08
874.29
875.51
876.78
878.07
879.29
880.54
881.84
883.13
884.37
885.65
887
888.25
889.52
890.86
892.17
893.44
894.77
896.12
897.4
898.73
900.1
901.38
902.73
904.11
905.4
906.76
908.14
909.45
910.84
912.2
913.52
914.94
916.27
917.62
919.06
920.37
921.76
923.16
924.5
925.95
927.29
928.67
930.11
931.44
932.9
934.26
935.65
937.1
938.44
939.9
941.27
942.67
944.12
945.47
946.96
948.31
949.74
951.18
952.55
954.05
955.39
956.87
958.26
959.68
961.15
962.52
964.04
965.38
966.87
968.27
969.7
971.17
972.55
974.07
975.42
976.94
978.31
979.78
981.21
982.63
984.13
985.5
987.04
988.39
989.91
991.29
992.77
994.21
995.63
997.13
998.51
1000.1
1001.4
1003
1004.3
1005.8
1007.2
1008.7
1010.1
1011.5
1013.1
1014.4
1015.9
1017.3
1018.7
1020.1
1021.5
1023
1024.3
1025.7
1027.1
1028.4
1029.8
1031.1
1032.4
1033.6
1034.7
1035.4
1036.1
1036.2
981.02
980.21
979.05
977.36
976.09
974.45
973.12
971.54
970.14
968.64
967.16
965.73
964.18
962.81
961.2
959.87
958.22
956.92
955.23
953.95
952.24
950.97
949.24
947.97
946.24
944.96
943.23
941.93
940.22
938.87
937.2
935.8
934.18
932.69
931.15
929.57
928.12
926.44
925.08
923.31
922.01
920.22
918.78
917.15
915.51
914.08
912.3
910.91
909.17
907.54
906.07
904.26
902.75
901.12
899.33
897.84
896.13
894.32
892.78
891.1
889.24
887.55
885.99
884.13
882.26
880.49
878.8
877.04
875.13
873.19
871.27
869.34
867.4
865.44
863.43
861.38
859.3
857.21
855.1
852.82
850.41
848.13
845.59
843.15
840.61
838.31
836.29
834.63
833.34
832.42
831.93
831.64
831.68
831.98
832.32
832.88
833.46
834.21
835.02
835.79
836.64
837.53
838.47
839.43
840.42
841.42
842.44
843.48
844.53
845.6
846.68
847.78
848.9
850.03
851.14
852.25
853.37
854.51
855.67
856.86
858.06
859.21
860.38
861.56
862.78
864.03
865.22
866.41
867.64
868.91
870.16
871.37
872.61
873.91
875.17
876.41
877.69
879.02
880.27
881.53
882.86
884.17
885.43
886.76
888.11
889.38
890.7
892.08
893.36
894.69
896.07
897.36
898.71
900.1
901.4
902.77
904.15
905.47
906.87
908.23
909.57
911.01
912.33
913.71
915.13
916.46
917.89
919.25
920.62
922.08
923.41
924.84
926.23
927.61
929.07
930.41
931.87
933.25
934.65
936.11
937.46
938.95
940.31
941.74
943.18
944.56
946.06
947.4
948.89
950.28
951.71
953.17
954.55
956.06
957.42
958.93
960.3
961.76
963.21
964.62
966.12
967.49
969.03
970.38
971.89
973.29
974.75
976.2
977.62
979.12
980.5
982.05
983.4
984.94
986.31
987.81
989.24
990.69
992.17
993.58
995.11
996.48
998.04
999.39
1000.9
1002.3
1003.8
1005.2
1006.7
1008.2
1009.6
1011.1
1012.4
1014
1015.3
1016.8
1018.2
1019.6
1021.1
1022.4
1023.8
1025.2
1026.5
1028
1029.2
1030.5
1031.8
1033
1033.7
1034.2
1034.4
980.82
980.15
978.93
977.25
976.03
974.3
973.06
971.37
970.09
968.45
967.12
965.53
964.13
962.6
961.15
959.66
958.16
956.72
955.17
953.75
952.18
950.78
949.18
947.78
946.18
944.77
943.18
941.74
940.17
938.69
937.16
935.62
934.14
932.53
931.11
929.43
928.08
926.33
925.02
923.25
921.87
920.18
918.64
917.12
915.4
914.04
912.24
910.78
909.14
907.44
906.03
904.22
902.64
901.09
899.27
897.74
896.1
894.27
892.68
891.07
889.21
887.47
885.89
884.11
882.22
880.41
878.7
876.99
875.09
873.15
871.21
869.26
867.29
865.29
863.27
861.21
859.14
857.02
854.61
852.25
849.88
847.24
844.52
841.73
838.82
836
833.5
831.53
830.11
829.12
828.5
828.3
828.36
828.62
829.1
829.6
830.27
831.04
831.78
832.59
833.46
834.38
835.32
836.29
837.27
838.28
839.3
840.33
841.38
842.45
843.52
844.61
845.72
846.86
848.01
849.13
850.26
851.39
852.55
853.73
854.94
856.13
857.3
858.49
859.7
860.96
862.18
863.38
864.62
865.89
867.15
868.38
869.63
870.95
872.21
873.46
874.76
876.09
877.35
878.65
880.01
881.28
882.58
883.95
885.25
886.56
887.94
889.25
890.57
891.98
893.29
894.62
896.04
897.35
898.71
900.12
901.44
902.84
904.22
905.57
907.02
908.35
909.74
911.16
912.5
913.96
915.31
916.71
918.14
919.5
920.97
922.32
923.74
925.18
926.55
928.04
929.39
930.85
932.25
933.66
935.13
936.5
938.01
939.36
940.83
942.25
943.66
945.14
946.52
948.04
949.4
950.91
952.3
953.76
955.21
956.62
958.12
959.51
961.04
962.4
963.93
965.31
966.8
968.24
969.68
971.17
972.57
974.1
975.48
977.03
978.39
979.93
981.32
982.82
984.25
985.72
987.19
988.62
990.13
991.53
993.08
994.45
996.02
997.38
998.93
1000.3
1001.8
1003.2
1004.7
1006.2
1007.6
1009.1
1010.5
1012
1013.4
1014.9
1016.3
1017.7
1019.1
1020.5
1022
1023.3
1024.7
1026.1
1027.4
1028.8
1030.1
1031.1
1032.1
1032.5
1032.7
980.69
980.12
978.79
977.21
975.94
974.25
973.02
971.29
970.06
968.35
967.08
965.42
964.11
962.48
961.12
959.55
958.14
956.6
955.15
953.64
952.16
950.67
949.16
947.69
946.16
944.68
943.16
941.66
940.15
938.62
937.14
935.56
934.12
932.48
931.1
929.39
928.07
926.31
925.01
923.24
921.85
920.18
918.64
917.12
915.41
914.05
912.25
910.81
909.15
907.47
906.05
904.24
902.71
901.11
899.31
897.83
896.13
894.33
892.81
891.11
889.26
887.6
886.03
884.15
882.3
880.57
878.9
877.08
875.15
873.23
871.3
869.38
867.43
865.43
863.38
861.29
859.19
857.05
854.6
852.19
849.57
846.88
843.91
840.63
837.2
833.51
830.47
828.14
826.44
825.41
824.91
824.72
824.86
825.18
825.62
826.22
826.9
827.6
828.4
829.26
830.16
831.08
832.02
832.99
833.97
834.98
836.01
837.05
838.1
839.17
840.24
841.33
842.43
843.54
844.68
845.84
847.02
848.17
849.32
850.49
851.69
852.91
854.13
855.32
856.53
857.77
859.05
860.27
861.5
862.78
864.08
865.32
866.58
867.9
869.19
870.45
871.77
873.11
874.38
875.7
877.07
878.36
879.68
881.07
882.36
883.71
885.1
886.41
887.78
889.16
890.49
891.9
893.25
894.6
896.04
897.36
898.76
900.17
901.52
902.98
904.32
905.72
907.15
908.51
909.99
911.33
912.75
914.18
915.56
917.04
918.4
919.86
921.26
922.67
924.14
925.52
927.02
928.38
929.86
931.27
932.7
934.17
935.56
937.07
938.44
939.95
941.33
942.81
944.24
945.68
947.16
948.56
950.09
951.46
953.01
954.38
955.9
957.3
958.78
960.23
961.68
963.17
964.59
966.11
967.5
969.06
970.43
971.99
973.36
974.89
976.3
977.8
979.24
980.71
982.19
983.63
985.15
986.56
988.1
989.49
991.06
992.43
994.01
995.37
996.93
998.32
999.85
1001.3
1002.8
1004.2
1005.7
1007.2
1008.6
1010.1
1011.4
1013
1014.3
1015.8
1017.2
1018.6
1020.1
1021.4
1022.9
1024.2
1025.6
1027
1028.2
1029.3
1030.2
1030.9
1031.1
980.64
980.11
978.74
977.19
975.88
974.23
973
971.27
970.04
968.32
967.07
965.39
964.1
962.45
961.11
959.52
958.13
956.58
955.14
953.63
952.15
950.67
949.16
947.69
946.16
944.7
943.16
941.69
940.16
938.66
937.15
935.61
934.14
932.54
931.12
929.45
928.09
926.36
925.05
923.28
921.97
920.21
918.77
917.16
915.54
914.1
912.34
911
909.21
907.67
906.12
904.35
902.97
901.18
899.52
898.05
896.22
894.59
893.06
891.21
889.51
888
886.16
884.32
882.65
881.03
879.14
877.24
875.4
873.6
871.8
869.96
868.03
866.04
864.02
861.88
859.64
857.37
855.13
852.57
850.02
847.07
843.77
840.11
835.88
831.04
827
824.12
822.33
821.36
820.97
820.89
821.1
821.44
822
822.56
823.28
824.06
824.85
825.68
826.57
827.49
828.44
829.42
830.41
831.43
832.46
833.51
834.57
835.65
836.76
837.88
839.02
840.14
841.28
842.42
843.58
844.77
845.99
847.18
848.36
849.57
850.81
852.07
853.29
854.51
855.78
857.08
858.32
859.59
860.91
862.2
863.46
864.78
866.12
867.39
868.72
870.08
871.38
872.71
874.09
875.4
876.75
878.13
879.45
880.84
882.21
883.55
884.98
886.32
887.69
889.12
890.45
891.88
893.26
894.63
896.09
897.43
898.88
900.27
901.66
903.12
904.49
905.97
907.34
908.77
910.2
911.59
913.08
914.45
915.94
917.33
918.78
920.22
921.64
923.13
924.51
926.03
927.4
928.9
930.31
931.77
933.22
934.65
936.15
937.55
939.08
940.45
942
943.38
944.9
946.31
947.79
949.24
950.7
952.19
953.62
955.14
956.55
958.09
959.48
961.04
962.41
963.98
965.36
966.9
968.31
969.83
971.26
972.75
974.22
975.69
977.18
978.63
980.15
981.57
983.12
984.52
986.08
987.47
989.05
990.42
992.01
993.38
994.96
996.34
997.89
999.29
1000.8
1002.2
1003.7
1005.2
1006.6
1008.1
1009.5
1011.1
1012.4
1014
1015.3
1016.8
1018.2
1019.6
1021.1
1022.4
1023.8
1025.2
1026.4
1027.6
1028.5
1029.2
1029.3
980.68
980.12
978.77
977.2
975.92
974.24
973.01
971.29
970.05
968.35
967.08
965.42
964.11
962.5
961.13
959.58
958.14
956.65
955.16
953.71
952.17
950.76
949.18
947.8
946.19
944.82
943.19
941.82
940.19
938.8
937.19
935.77
934.18
932.71
931.16
929.64
928.14
926.54
925.12
923.43
922.08
920.33
919.02
917.24
915.85
914.18
912.61
911.12
909.37
908.03
906.22
904.71
903.13
901.37
899.99
898.19
896.53
895.06
893.22
891.57
890.06
888.21
886.47
884.94
883.14
881.28
879.54
877.91
876.1
874.19
872.29
870.4
868.52
866.59
864.61
862.56
860.45
858.29
856.08
853.52
850.93
847.94
844.47
840.42
835.35
828.28
822.46
819.17
817.61
816.89
816.62
816.69
817.02
817.44
818.04
818.66
819.4
820.2
821.04
821.9
822.79
823.72
824.68
825.67
826.68
827.71
828.76
829.83
830.93
832.04
833.15
834.26
835.39
836.53
837.7
838.9
840.1
841.28
842.48
843.69
844.96
846.19
847.41
848.67
849.96
851.22
852.48
853.77
855.1
856.37
857.67
859.03
860.31
861.62
863
864.3
865.63
867.03
868.34
869.69
871.09
872.42
873.8
875.19
876.53
877.96
879.31
880.69
882.12
883.47
884.92
886.29
887.68
889.13
890.49
891.96
893.33
894.76
896.2
897.59
899.07
900.44
901.93
903.32
904.76
906.21
907.61
909.11
910.49
912.01
913.39
914.88
916.29
917.75
919.21
920.64
922.14
923.54
925.07
926.46
928
929.38
930.9
932.31
933.8
935.25
936.72
938.2
939.64
941.16
942.58
944.11
945.51
947.07
948.46
950.03
951.41
952.98
954.36
955.91
957.32
958.85
960.29
961.8
963.25
964.75
966.22
967.7
969.19
970.65
972.17
973.61
975.14
976.57
978.12
979.54
981.1
982.5
984.08
985.47
987.05
988.44
990.03
991.41
993.01
994.38
995.97
997.34
998.91
1000.3
1001.9
1003.3
1004.8
1006.2
1007.7
1009.2
1010.6
1012.1
1013.5
1015
1016.3
1017.8
1019.2
1020.6
1022.1
1023.3
1024.7
1026
1026.9
1027.4
1027.7
980.8
980.15
978.9
977.24
976.02
974.29
973.06
971.36
970.09
968.45
967.12
965.54
964.14
962.64
961.16
959.73
958.18
956.82
955.2
953.89
952.22
950.95
949.24
948
946.26
945.02
943.27
942.02
940.28
939.03
937.28
936.02
934.27
933.01
931.25
929.97
928.23
926.89
925.2
923.79
922.18
920.66
919.14
917.51
916.1
914.37
913.04
911.26
909.86
908.18
906.58
905.11
903.34
901.98
900.2
898.58
897.1
895.28
893.77
892.14
890.34
888.82
887.14
885.31
883.7
882.08
880.22
878.43
876.78
875.07
873.18
871.29
869.43
867.57
865.68
863.73
861.7
859.59
857.39
855.09
852.46
849.52
846.09
841.95
836.7
833.04
815.74
813.38
812.33
811.93
811.92
812.17
812.56
813.13
813.74
814.45
815.24
816.07
816.92
817.81
818.74
819.7
820.69
821.7
822.74
823.8
824.88
825.99
827.1
828.22
829.35
830.49
831.66
832.85
834.07
835.26
836.46
837.68
838.95
840.19
841.43
842.69
844.01
845.27
846.54
847.85
849.17
850.45
851.78
853.14
854.43
855.78
857.15
858.46
859.83
861.2
862.54
863.95
865.3
866.67
868.09
869.43
870.85
872.24
873.61
875.07
876.42
877.86
879.26
880.66
882.12
883.49
884.98
886.35
887.79
889.23
890.64
892.12
893.5
895.02
896.39
897.87
899.29
900.74
902.21
903.63
905.13
906.53
908.06
909.44
910.98
912.37
913.88
915.31
916.79
918.25
919.71
921.2
922.64
924.15
925.57
927.11
928.51
930.07
931.46
933.03
934.42
935.99
937.38
938.93
940.34
941.88
943.31
944.84
946.28
947.8
949.26
950.76
952.24
953.72
955.21
956.69
958.2
959.66
961.18
962.63
964.16
965.61
967.15
968.59
970.13
971.57
973.12
974.55
976.11
977.53
979.1
980.51
982.09
983.5
985.08
986.48
988.07
989.46
991.06
992.45
994.04
995.42
997.03
998.4
1000
1001.4
1003
1004.3
1005.9
1007.3
1008.8
1010.2
1011.7
1013.2
1014.5
1016.1
1017.4
1018.9
1020.2
1021.6
1023.1
1024.2
1025.2
1025.9
1026.1
981.02
980.2
979.04
977.34
976.09
974.43
973.12
971.54
970.14
968.66
967.17
965.78
964.2
962.89
961.23
959.99
958.26
957.03
955.3
954.06
952.35
951.08
949.4
948.1
946.45
945.11
943.49
942.12
940.52
939.13
937.54
936.13
934.54
933.13
931.53
930.13
928.5
927.12
925.45
924.1
922.39
921.08
919.33
918.04
916.27
914.95
913.22
911.76
910.17
908.56
907.12
905.37
904.03
902.24
900.76
899.16
897.45
896.05
894.25
892.69
891.13
889.33
887.83
886.16
884.37
882.83
881.14
879.32
877.66
876.05
874.2
872.4
870.68
868.97
867.12
865.23
863.33
861.4
859.38
857.21
854.75
851.95
848.73
845.18
842.44
811.88
808.16
806.98
806.57
806.56
806.8
807.24
807.78
808.42
809.15
809.93
810.74
811.62
812.53
813.48
814.46
815.46
816.49
817.54
818.62
819.71
820.84
821.99
823.13
824.29
825.45
826.64
827.86
829.1
830.31
831.53
832.8
834.08
835.33
836.6
837.92
839.22
840.5
841.83
843.17
844.46
845.81
847.17
848.49
849.86
851.23
852.57
853.98
855.33
856.7
858.12
859.47
860.9
862.28
863.67
865.11
866.48
867.93
869.32
870.74
872.18
873.58
875.06
876.44
877.91
879.32
880.76
882.22
883.63
885.13
886.52
888.04
889.43
890.94
892.35
893.83
895.28
896.74
898.21
899.65
901.16
902.58
904.11
905.52
907.06
908.46
910.02
911.41
912.97
914.37
915.91
917.34
918.86
920.3
921.82
923.28
924.78
926.25
927.74
929.23
930.71
932.21
933.69
935.2
936.66
938.18
939.64
941.17
942.63
944.16
945.61
947.15
948.6
950.15
951.59
953.14
954.58
956.14
957.57
959.13
960.57
962.13
963.56
965.13
966.56
968.13
969.56
971.13
972.56
974.13
975.56
977.13
978.56
980.13
981.56
983.13
984.56
986.13
987.56
989.13
990.56
992.12
993.55
995.12
996.54
998.11
999.52
1001.1
1002.5
1004.1
1005.4
1007
1008.4
1010
1011.3
1012.8
1014.2
1015.7
1017.1
1018.5
1020
1021.3
1022.5
1023.5
1024.2
1024.4
981.13
980.32
979.13
977.61
976.16
974.74
973.19
971.87
970.23
968.99
967.27
966.04
964.33
963.08
961.4
960.11
958.49
957.13
955.59
954.16
952.69
951.18
949.78
948.2
946.87
945.22
943.94
942.24
941
939.26
938.02
936.28
935.03
933.29
932.04
930.29
929.04
927.29
926.03
924.28
923.01
921.26
919.97
918.24
916.88
915.21
913.76
912.18
910.62
909.15
907.48
906.1
904.35
903.03
901.26
899.8
898.18
896.54
895.1
893.33
891.92
890.2
888.57
887.09
885.31
883.78
882.15
880.41
878.91
877.18
875.49
873.96
872.22
870.54
868.97
867.24
865.53
863.8
861.97
859.95
857.7
855.2
852.58
850.21
804.58
801.54
800.66
800.44
800.55
800.89
801.39
801.99
802.67
803.44
804.26
805.13
806.05
807
807.98
808.99
810.03
811.09
812.18
813.28
814.4
815.54
816.71
817.9
819.11
820.31
821.52
822.76
824.04
825.29
826.54
827.84
829.15
830.43
831.73
833.08
834.38
835.71
837.09
838.41
839.76
841.15
842.48
843.88
845.26
846.62
848.06
849.41
850.82
852.23
853.61
855.07
856.44
857.89
859.3
860.72
862.17
863.57
865.06
866.45
867.93
869.34
870.8
872.25
873.69
875.17
876.59
878.1
879.5
881.04
882.43
883.96
885.37
886.88
888.32
889.81
891.27
892.75
894.23
895.7
897.2
898.66
900.17
901.62
903.15
904.59
906.13
907.56
909.11
910.54
912.1
913.52
915.09
916.5
918.08
919.49
921.07
922.48
924.07
925.48
927.06
928.48
930.06
931.48
933.07
934.48
936.07
937.48
939.07
940.49
942.08
943.49
945.08
946.5
948.09
949.51
951.1
952.52
954.11
955.54
957.12
958.55
960.12
961.57
963.14
964.59
966.15
967.61
969.16
970.62
972.17
973.64
975.18
976.66
978.19
979.68
981.2
982.7
984.21
985.72
987.22
988.74
990.22
991.75
993.23
994.75
996.23
997.75
999.22
1000.7
1002.2
1003.7
1005.2
1006.6
1008.2
1009.6
1011.1
1012.5
1014
1015.4
1016.9
1018.2
1019.6
1021
1022.1
1022.7
1023
981.23
980.68
979.24
978.02
976.3
975.07
973.37
972.1
970.46
969.13
967.57
966.16
964.7
963.18
961.83
960.22
958.95
957.25
956.03
954.31
953.07
951.37
950.1
948.45
947.13
945.54
944.15
942.63
941.17
939.71
938.18
936.78
935.2
933.84
932.22
930.88
929.23
927.91
926.23
924.92
923.24
921.92
920.24
918.89
917.23
915.85
914.22
912.79
911.2
909.7
908.18
906.61
905.15
903.5
902.11
900.4
899.06
897.31
895.96
894.24
892.77
891.18
889.59
888.11
886.43
885.04
883.32
881.89
880.25
878.77
877.21
875.72
874.22
872.75
871.28
869.82
868.34
866.8
865.19
863.45
861.59
859.74
857.71
794.83
793.79
793.53
793.64
793.97
794.47
795.09
795.79
796.56
797.41
798.3
799.23
800.21
801.21
802.25
803.31
804.4
805.51
806.64
807.8
808.99
810.19
811.38
812.6
813.85
815.12
816.36
817.63
818.94
820.24
821.53
822.86
824.2
825.51
826.87
828.22
829.56
830.96
832.31
833.67
835.09
836.45
837.86
839.26
840.65
842.1
843.47
844.93
846.32
847.75
849.2
850.6
852.09
853.48
854.98
856.38
857.85
859.29
860.74
862.22
863.66
865.16
866.58
868.1
869.51
871.05
872.46
874.01
875.41
876.95
878.38
879.91
881.35
882.87
884.32
885.83
887.3
888.81
890.28
891.79
893.27
894.78
896.26
897.77
899.26
900.77
902.26
903.77
905.26
906.77
908.26
909.78
911.27
912.8
914.28
915.81
917.29
918.83
920.3
921.86
923.31
924.88
926.33
927.91
929.35
930.94
932.37
933.98
935.39
937.01
938.41
940.03
941.44
943.05
944.46
946.07
947.49
949.09
950.52
952.11
953.56
955.13
956.59
958.15
959.63
961.18
962.67
964.2
965.71
967.22
968.75
970.24
971.79
973.26
974.83
976.29
977.88
979.31
980.92
982.34
983.96
985.36
986.99
988.38
990.01
991.4
993.03
994.41
996.04
997.42
999.04
1000.4
1002
1003.4
1005
1006.4
1008
1009.3
1010.9
1012.3
1013.8
1015.2
1016.6
1018.1
1019.3
1020.4
1021.2
1021.3
981.47
981.08
979.62
978.17
976.76
975.2
973.88
972.23
971
969.28
968.05
966.34
965.09
963.43
962.12
960.54
959.15
957.67
956.18
954.81
953.22
951.95
950.26
949.03
947.31
946.08
944.38
943.11
941.47
940.14
938.57
937.16
935.66
934.18
932.75
931.2
929.83
928.22
926.9
925.24
923.96
922.26
921
919.28
918.02
916.29
915.02
913.3
912.02
910.3
909.02
907.3
906.01
904.29
903
901.28
899.96
898.27
896.93
895.27
893.91
892.27
890.92
889.29
887.96
886.35
885.04
883.48
882.14
880.73
879.35
878.1
876.77
875.52
874.33
873.14
871.97
870.84
869.75
868.71
867.17
786.48
785.84
785.79
786.04
786.49
787.07
787.75
788.52
789.36
790.25
791.19
792.17
793.19
794.24
795.32
796.42
797.55
798.7
799.89
801.1
802.3
803.52
804.76
806.05
807.31
808.58
809.9
811.21
812.51
813.85
815.2
816.53
817.91
819.27
820.62
822.04
823.39
824.78
826.2
827.57
829.03
830.4
831.83
833.26
834.67
836.14
837.53
839.03
840.42
841.9
843.33
844.79
846.25
847.69
849.19
850.62
852.13
853.55
855.08
856.5
858.04
859.46
861.01
862.43
863.98
865.4
866.95
868.38
869.93
871.37
872.92
874.36
875.91
877.36
878.91
880.36
881.91
883.36
884.93
886.37
887.95
889.38
890.97
892.4
894
895.42
897.02
898.44
900.04
901.46
903.06
904.49
906.09
907.53
909.11
910.56
912.14
913.6
915.16
916.65
918.19
919.7
921.22
922.75
924.25
925.8
927.28
928.86
930.32
931.92
933.35
934.98
936.39
938.02
939.44
941.06
942.48
944.09
945.53
947.12
948.59
950.16
951.64
953.19
954.7
956.22
957.76
959.25
960.83
962.29
963.89
965.33
966.96
968.37
970.01
971.41
973.05
974.46
976.08
977.5
979.11
980.55
982.13
983.6
985.16
986.65
988.18
989.69
991.2
992.73
994.22
995.76
997.23
998.77
1000.2
1001.8
1003.2
1004.8
1006.2
1007.7
1009.2
1010.6
1012.1
1013.5
1015.1
1016.4
1017.8
1019
1019.6
1020
982.05
981.26
980.11
978.49
977.14
975.59
974.16
972.7
971.19
969.82
968.22
966.94
965.26
964.03
962.32
961.08
959.4
958.12
956.52
955.15
953.67
952.19
950.83
949.23
947.98
946.28
945.06
943.35
942.1
940.46
939.14
937.58
936.17
934.71
933.2
931.84
930.24
928.97
927.28
926.04
924.33
923.08
921.39
920.11
918.47
917.14
915.55
914.16
912.64
911.18
909.73
908.21
906.83
905.25
903.94
902.3
901.03
899.38
898.08
896.52
895.15
893.74
892.27
891.02
889.53
888.22
887
885.63
884.4
883.25
882.15
881.1
880.15
879.32
878.65
878.24
878.15
877.92
777.8
777.23
777.22
777.51
777.97
778.6
779.33
780.13
780.99
781.91
782.88
783.89
784.95
786.04
787.15
788.29
789.44
790.62
791.83
793.08
794.31
795.55
796.84
798.14
799.42
800.73
802.09
803.4
804.74
806.12
807.46
808.84
810.23
811.6
813.03
814.4
815.81
817.24
818.63
820.1
821.49
822.96
824.37
825.82
827.27
828.71
830.19
831.62
833.12
834.54
836.06
837.48
839.02
840.44
841.97
843.4
844.93
846.37
847.9
849.36
850.88
852.34
853.87
855.34
856.87
858.34
859.88
861.35
862.9
864.36
865.92
867.38
868.95
870.4
871.99
873.42
875.02
876.45
878.05
879.48
881.08
882.52
884.11
885.57
887.14
888.61
890.18
891.67
893.21
894.73
896.25
897.79
899.29
900.87
902.33
903.94
905.38
907.01
908.44
910.06
911.49
913.1
914.56
916.14
917.63
919.18
920.7
922.23
923.78
925.27
926.86
928.32
929.95
931.38
933.02
934.44
936.07
937.51
939.11
940.58
942.16
943.65
945.2
946.73
948.24
949.82
951.29
952.9
954.34
955.99
957.4
959.04
960.46
962.08
963.52
965.12
966.59
968.16
969.67
971.2
972.75
974.24
975.82
977.28
978.9
980.33
981.98
983.38
985.03
986.42
988.06
989.47
991.09
992.51
994.11
995.55
997.13
998.58
1000.1
1001.6
1003.1
1004.6
1006.1
1007.5
1009.1
1010.5
1012.1
1013.4
1015
1016.2
1017.4
1018.2
1018.4
982.27
981.88
980.37
979.11
977.46
976.13
974.54
973.16
971.64
970.18
968.75
967.21
965.88
964.24
963.01
961.3
960.07
958.38
957.12
955.51
954.16
952.67
951.19
949.85
948.24
947.02
945.31
944.08
942.42
941.13
939.58
938.18
936.75
935.22
933.94
932.28
931.05
929.37
928.11
926.5
925.16
923.66
922.2
920.84
919.26
918.01
916.34
915.09
913.47
912.14
910.66
909.21
907.89
906.31
905.06
903.52
902.17
900.83
899.34
898.11
896.73
895.35
894.15
892.93
891.63
890.46
889.36
888.33
887.38
886.55
885.9
885.54
885.65
886.4
0
767.92
767.79
768.01
768.48
769.07
769.77
770.58
771.45
772.39
773.37
774.39
775.45
776.55
777.67
778.83
780.04
781.24
782.45
783.69
784.97
786.25
787.53
788.84
790.18
791.49
792.84
794.21
795.55
796.96
798.32
799.7
801.13
802.51
803.96
805.35
806.78
808.23
809.64
811.12
812.53
814.03
815.44
816.93
818.37
819.86
821.32
822.79
824.27
825.75
827.25
828.72
830.23
831.7
833.22
834.69
836.21
837.69
839.22
840.7
842.23
843.72
845.24
846.75
848.27
849.79
851.29
852.83
854.32
855.89
857.36
858.95
860.4
862.01
863.45
865.05
866.5
868.1
869.56
871.14
872.63
874.19
875.7
877.24
878.78
880.29
881.87
883.35
884.96
886.41
888.04
889.48
891.09
892.56
894.15
895.65
897.2
898.74
900.26
901.84
903.32
904.95
906.39
908.03
909.47
911.09
912.55
914.15
915.65
917.2
918.75
920.26
921.85
923.32
924.97
926.4
928.04
929.48
931.1
932.57
934.15
935.66
937.21
938.76
940.26
941.87
943.33
944.98
946.4
948.05
949.48
951.1
952.56
954.15
955.66
957.2
958.75
960.25
961.86
963.31
964.96
966.37
968.03
969.45
971.08
972.52
974.13
975.61
977.17
978.69
980.21
981.78
983.26
984.87
986.3
987.95
989.35
991.01
992.4
994.04
995.44
997.07
998.47
1000.1
1001.5
1003.1
1004.5
1006.1
1007.5
1009.1
1010.4
1012
1013.3
1014.8
1016.1
1016.8
1017.1
982.92
982.23
981.09
979.44
978.13
976.52
975.15
973.61
972.17
970.71
969.2
967.82
966.23
964.96
963.28
962.05
960.35
959.1
957.46
956.15
954.62
953.19
951.82
950.24
949.02
947.32
946.09
944.46
943.15
941.66
940.2
938.89
937.27
936.05
934.39
933.13
931.58
930.19
928.81
927.26
926.03
924.38
923.12
921.59
920.19
918.87
917.3
916.07
914.51
913.17
911.83
910.32
909.09
907.64
906.25
905.06
903.64
902.3
901.12
899.89
898.59
897.4
896.3
895.24
894.25
893.33
892.54
891.97
891.7
891.92
0
0
757.74
758.03
758.54
759.19
759.92
760.76
761.67
762.63
763.65
764.7
765.79
766.93
768.1
769.28
770.48
771.71
772.98
774.25
775.52
776.83
778.17
779.48
780.83
782.2
783.55
784.95
786.33
787.71
789.15
790.53
791.99
793.39
794.83
796.27
797.7
799.18
800.61
802.11
803.54
805.06
806.48
808.02
809.45
810.98
812.42
813.96
815.41
816.96
818.41
819.97
821.42
822.99
824.44
826.02
827.47
829.05
830.5
832.08
833.54
835.12
836.59
838.16
839.65
841.21
842.72
844.26
845.81
847.31
848.9
850.37
852
853.44
855.06
856.52
858.12
859.61
861.19
862.71
864.25
865.82
867.32
868.93
870.4
872.03
873.48
875.1
876.58
878.17
879.69
881.24
882.81
884.31
885.94
887.4
889.04
890.49
892.12
893.6
895.18
896.72
898.25
899.85
901.33
902.99
904.42
906.07
907.53
909.14
910.64
912.2
913.77
915.28
916.9
918.36
920.02
921.45
923.09
924.56
926.16
927.68
929.22
930.81
932.29
933.94
935.37
937.04
938.47
940.1
941.57
943.16
944.69
946.22
947.81
949.29
950.94
952.37
954.03
955.45
957.09
958.55
960.15
961.66
963.2
964.78
966.26
967.89
969.33
971.01
972.41
974.06
975.49
977.11
978.59
980.16
981.68
983.21
984.78
986.26
987.87
989.31
990.96
992.36
994.02
995.4
997.05
998.44
1000.1
1001.5
1003.1
1004.5
1006.1
1007.4
1009.1
1010.4
1012
1013.3
1014.5
1015.4
1015.7
983.29
983
981.5
980.15
978.62
977.18
975.71
974.2
972.8
971.23
969.91
968.26
967.01
965.31
964.07
962.39
961.12
959.52
958.16
956.69
955.21
953.9
952.28
951.06
949.39
948.13
946.59
945.19
943.84
942.27
941.05
939.41
938.14
936.64
935.21
933.94
932.32
931.1
929.54
928.18
926.86
925.3
924.08
922.55
921.19
919.93
918.38
917.13
915.76
914.31
913.11
911.75
910.35
909.15
907.94
906.57
905.33
904.2
903.1
902.02
900.95
899.96
899.05
898.24
897.61
0
0
0
747.23
747.69
748.32
749.04
749.86
750.77
751.73
752.75
753.81
754.91
756.06
757.23
758.42
759.63
760.88
762.16
763.43
764.72
766.07
767.38
768.72
770.11
771.46
772.85
774.25
775.63
777.08
778.47
779.92
781.35
782.79
784.25
785.69
787.18
788.61
790.13
791.56
793.09
794.53
796.07
797.52
799.07
800.52
802.07
803.53
805.09
806.55
808.12
809.59
811.16
812.64
814.2
815.7
817.24
818.77
820.3
821.86
823.36
824.95
826.42
828.04
829.5
831.11
832.6
834.18
835.7
837.25
838.82
840.33
841.95
843.42
845.05
846.52
848.13
849.64
851.21
852.77
854.3
855.91
857.39
859.04
860.5
862.12
863.63
865.21
866.77
868.29
869.92
871.39
873.05
874.51
876.13
877.64
879.21
880.79
882.3
883.95
885.41
887.06
888.53
890.15
891.67
893.23
894.82
896.32
897.99
899.43
901.08
902.56
904.16
905.7
907.24
908.85
910.33
912.01
913.44
915.09
916.57
918.16
919.71
921.24
922.86
924.33
926.01
927.44
929.09
930.56
932.16
933.7
935.23
936.84
938.31
939.99
941.41
943.07
944.52
946.14
947.65
949.2
950.79
952.28
953.93
955.36
957.04
958.46
960.1
961.58
963.16
964.7
966.22
967.83
969.29
970.96
972.37
974.05
975.47
977.1
978.57
980.16
981.68
983.21
984.79
986.26
987.89
989.32
990.99
992.38
994.04
995.43
997.07
998.48
1000.1
1001.5
1003.1
1004.5
1006.1
1007.5
1009.1
1010.5
1012
1013.2
1014.1
1014.3
984.08
983.39
982.2
980.83
979.24
977.92
976.27
975.01
973.31
972.05
970.36
969.09
967.44
966.13
964.55
963.17
961.7
960.21
958.89
957.27
956.05
954.38
953.12
951.58
950.19
948.84
947.27
946.06
944.43
943.15
941.71
940.24
939.02
937.4
936.14
934.7
933.24
932.04
930.46
929.16
927.85
926.33
925.11
923.71
922.28
921.09
919.68
918.3
917.11
915.82
914.44
913.22
912.09
910.88
909.62
908.46
907.37
906.34
905.36
904.45
0
0
735.77
736.05
736.56
737.21
737.95
738.8
739.72
740.7
741.73
742.81
743.93
745.09
746.27
747.48
748.71
749.98
751.26
752.55
753.87
755.22
756.55
757.93
759.3
760.67
762.11
763.49
764.93
766.35
767.78
769.24
770.68
772.17
773.6
775.11
776.55
778.08
779.53
781.07
782.52
784.07
785.53
787.09
788.55
790.12
791.59
793.16
794.65
796.21
797.72
799.26
800.8
802.33
803.9
805.4
807.02
808.48
810.1
811.58
813.18
814.7
816.26
817.83
819.35
820.98
822.46
824.09
825.58
827.18
828.72
830.27
831.88
833.38
835.03
836.5
838.13
839.65
841.23
842.82
844.34
846
847.46
849.1
850.61
852.2
853.78
855.31
856.96
858.43
860.08
861.58
863.18
864.75
866.28
867.93
869.41
871.07
872.55
874.16
875.72
877.26
878.9
880.38
882.05
883.52
885.15
886.69
888.24
889.87
891.35
893.03
894.49
896.13
897.65
899.22
900.82
902.32
904
905.44
907.1
908.59
910.18
911.76
913.28
914.94
916.39
918.06
919.52
921.14
922.68
924.23
925.85
927.32
929.01
930.44
932.1
933.58
935.17
936.74
938.25
939.9
941.35
943.03
944.47
946.11
947.6
949.18
950.75
952.26
953.91
955.35
957.03
958.46
960.1
961.58
963.17
964.72
966.24
967.87
969.32
971.01
972.41
974.08
975.52
977.14
978.64
980.19
981.77
983.25
984.89
986.32
988.01
989.39
991.06
992.47
994.1
995.54
997.13
998.6
1000.2
1001.6
1003.2
1004.7
1006.2
1007.7
1009.2
1010.6
1012
1012.9
1013.1
0
0
0
0
0
0
0
975.53
974.15
972.61
971.18
969.71
968.21
966.85
965.26
964.01
962.33
961.08
959.45
958.15
956.65
955.21
953.91
952.3
951.08
949.5
948.17
946.8
945.27
944.07
942.49
941.18
939.86
938.32
937.11
935.65
934.24
933.04
931.53
930.2
929.01
927.5
926.2
925.03
923.59
922.27
921.11
919.86
918.51
917.29
916.17
915.07
913.93
912.78
911.71
0
0
724.25
724.67
725.27
725.97
726.78
727.67
728.62
729.63
730.68
731.78
732.92
734.1
735.29
736.51
737.76
739.06
740.34
741.65
743.01
744.35
745.7
747.11
748.48
749.9
751.31
752.73
754.19
755.61
757.1
758.52
760.04
761.47
763
764.45
765.99
767.45
769
770.46
772.03
773.49
775.07
776.54
778.12
779.61
781.18
782.69
784.25
785.8
787.33
788.92
790.42
792.05
793.53
795.14
796.66
798.24
799.81
801.34
802.98
804.46
806.1
807.61
809.21
810.78
812.32
813.97
815.45
817.1
818.61
820.21
821.8
823.33
825
826.48
828.12
829.65
831.24
832.85
834.37
836.04
837.53
839.16
840.72
842.28
843.93
845.42
847.08
848.59
850.2
851.79
853.32
855.01
856.47
858.12
859.66
861.23
862.87
864.36
866.05
867.53
869.16
870.72
872.27
873.93
875.41
877.08
878.58
880.19
881.78
883.3
884.99
886.44
888.11
889.62
891.21
892.82
894.32
896.02
897.47
899.12
900.64
902.21
903.84
905.33
907.02
908.47
910.12
911.64
913.21
914.84
916.32
918.02
919.46
921.11
922.62
924.2
925.81
927.3
928.99
930.42
932.09
933.57
935.17
936.74
938.26
939.92
941.37
943.05
944.5
946.13
947.65
949.21
950.82
952.3
954
955.41
957.08
958.54
960.15
961.69
963.22
964.85
966.31
968.01
969.41
971.08
972.53
974.15
975.67
977.21
978.82
980.28
981.96
983.36
985.05
986.46
988.11
989.56
991.15
992.67
994.19
995.76
997.23
998.84
1000.3
1001.9
1003.3
1004.9
1006.3
1007.9
1009.3
1010.6
1011.5
1012
699.51
699.53
699.57
699.65
699.78
699.98
700.29
700.73
0
0
972.07
970.4
969.11
967.5
966.15
964.65
963.2
961.84
960.27
959.04
957.4
956.13
954.63
953.21
951.94
950.34
949.11
947.63
946.22
945.01
943.43
942.16
940.84
939.33
938.12
936.75
935.3
934.11
932.76
931.34
930.14
928.91
927.49
926.24
925.1
923.88
922.56
921.35
0
0
711.94
712.24
712.69
713.29
713.98
714.78
715.65
716.58
717.56
718.6
719.67
720.79
721.95
723.14
724.35
725.58
726.85
728.16
729.45
730.78
732.15
733.49
734.88
736.28
737.67
739.12
740.52
742
743.42
744.91
746.36
747.85
749.33
750.83
752.32
753.83
755.34
756.87
758.37
759.93
761.43
763.02
764.5
766.1
767.59
769.18
770.7
772.27
773.84
775.37
777
778.49
780.12
781.64
783.23
784.81
786.35
788.01
789.5
791.14
792.68
794.26
795.88
797.41
799.07
800.58
802.2
803.79
805.34
807.01
808.5
810.15
811.71
813.28
814.95
816.45
818.11
819.65
821.24
822.89
824.4
826.08
827.59
829.21
830.83
832.36
834.05
835.54
837.18
838.77
840.32
842.01
843.49
845.15
846.71
848.28
849.96
851.44
853.11
854.65
856.24
857.89
859.38
861.07
862.58
864.19
865.81
867.33
869.03
870.5
872.15
873.72
875.27
876.95
878.42
880.1
881.62
883.21
884.84
886.34
888.04
889.51
891.15
892.72
894.27
895.95
897.41
899.09
900.59
902.19
903.81
905.31
907.02
908.46
910.12
911.65
913.22
914.86
916.34
918.04
919.49
921.14
922.68
924.23
925.88
927.35
929.05
930.49
932.14
933.67
935.22
936.87
938.33
940.03
941.47
943.12
944.64
946.2
947.82
949.3
951
952.42
954.09
955.57
957.17
958.73
960.25
961.91
963.35
965.05
966.47
968.12
969.62
971.19
972.78
974.26
975.94
977.36
979.05
980.47
982.12
983.6
985.17
986.73
988.23
989.87
991.3
992.99
994.36
996.05
997.43
999.08
1000.5
1002.1
1003.5
1005.1
1006.5
1008.1
1009.4
1010.3
1010.8
695.07
695.05
695
694.89
694.76
694.62
694.47
694.32
694.2
694.12
694.12
694.24
694.53
695.04
0
965.45
964.14
962.63
961.2
959.87
958.3
957.07
955.5
954.17
952.83
951.3
950.09
948.6
947.22
946.02
944.48
943.18
941.97
940.46
939.19
938
936.54
935.24
934.08
932.76
0
0
0
699.6
699.85
700.29
700.81
701.46
702.17
702.94
703.79
704.71
705.67
706.68
707.73
708.82
709.95
711.12
712.31
713.52
714.76
716.06
717.34
718.64
720.01
721.35
722.71
724.13
725.5
726.95
728.36
729.8
731.26
732.71
734.21
735.67
737.19
738.66
740.19
741.68
743.23
744.73
746.27
747.81
749.34
750.93
752.43
754.05
755.54
757.15
758.68
760.26
761.85
763.38
765.03
766.53
768.16
769.72
771.3
772.94
774.46
776.11
777.65
779.25
780.88
782.41
784.09
785.62
787.23
788.87
790.4
792.08
793.62
795.23
796.88
798.41
800.09
801.63
803.24
804.9
806.42
808.1
809.65
811.25
812.92
814.43
816.11
817.67
819.26
820.95
822.45
824.13
825.69
827.28
828.98
830.47
832.14
833.71
835.29
837
838.48
840.14
841.73
843.29
845
846.48
848.14
849.73
851.29
853
854.48
856.14
857.72
859.28
860.99
862.46
864.13
865.69
867.26
868.95
870.43
872.11
873.65
875.23
876.91
878.39
880.09
881.6
883.2
884.84
886.34
888.05
889.53
891.17
892.76
894.29
896.01
897.46
899.12
900.67
902.23
903.91
905.37
907.07
908.56
910.18
911.78
913.29
915.01
916.44
918.12
919.64
921.21
922.86
924.33
926.04
927.49
929.14
930.68
932.23
933.9
935.35
937.06
938.51
940.15
941.7
943.23
944.9
946.34
948.05
949.49
951.14
952.67
954.22
955.86
957.32
959.03
960.44
962.11
963.6
965.19
966.78
968.27
969.97
971.37
973.07
974.51
976.14
977.66
979.21
980.83
982.29
983.99
985.38
987.07
988.49
990.13
991.6
993.17
994.72
996.22
997.82
999.26
1000.9
1002.3
1004
1005.3
1007
1008.2
1009.2
1009.6
691.34
691.3
691.19
690.99
690.65
690.28
689.84
689.35
688.83
688.32
687.8
687.34
686.91
686.55
686.25
685.99
685.82
685.73
685.71
685.76
685.86
686.03
686.3
686.55
686.77
0
0
0
0
0
686.99
686.95
686.94
686.99
687.15
687.37
687.64
687.98
688.44
688.93
689.52
690.16
690.85
691.61
692.43
693.3
694.21
695.17
696.17
697.21
698.28
699.39
700.53
701.7
702.92
704.17
705.41
706.69
708.03
709.34
710.68
712.08
713.44
714.86
716.28
717.69
719.17
720.59
722.1
723.54
725.08
726.53
728.09
729.56
731.13
732.61
734.19
735.7
737.26
738.83
740.36
741.99
743.49
745.11
746.64
748.24
749.84
751.38
753.04
754.56
756.19
757.78
759.35
761.03
762.55
764.19
765.79
767.36
769.05
770.58
772.21
773.85
775.4
777.09
778.64
780.26
781.94
783.46
785.14
786.73
788.32
790.03
791.55
793.2
794.84
796.39
798.09
799.65
801.26
802.96
804.48
806.15
807.76
809.33
811.04
812.57
814.21
815.87
817.4
819.1
820.66
822.26
823.97
825.47
827.15
828.75
830.31
832.04
833.55
835.19
836.84
838.37
840.08
841.61
843.22
844.91
846.41
848.11
849.66
851.25
852.96
854.44
856.13
857.7
859.27
860.99
862.46
864.14
865.72
867.28
869.01
870.47
872.14
873.73
875.28
877
878.46
880.14
881.71
883.26
884.99
886.44
888.12
889.68
891.24
892.94
894.4
896.1
897.62
899.21
900.88
902.36
904.07
905.55
907.18
908.79
910.3
912.02
913.47
915.13
916.68
918.24
919.93
921.37
923.08
924.56
926.18
927.78
929.28
931.01
932.43
934.11
935.62
937.2
938.84
940.31
942.03
943.46
945.13
946.65
948.21
949.86
951.32
953.04
954.46
956.13
957.64
959.21
960.84
962.3
964.02
965.43
967.11
968.59
970.18
971.77
973.26
974.96
976.37
978.07
979.5
981.14
982.65
984.2
985.82
987.27
988.97
990.36
992.06
993.45
995.11
996.55
998.15
999.64
1001.2
1002.7
1004.2
1005.7
1007.2
1008.2
1008.5
688.17
688.12
687.93
687.55
687.13
686.53
685.89
685.17
684.4
683.64
682.92
682.21
681.53
680.9
680.31
679.76
679.28
678.82
678.44
678.11
677.81
677.59
677.42
677.31
677.24
677.22
677.26
677.35
677.48
677.67
677.91
678.22
678.58
679
679.48
680.01
680.6
681.26
681.96
682.7
683.51
684.37
685.27
686.21
687.2
688.22
689.28
690.37
691.49
692.65
693.86
695.1
696.34
697.6
698.93
700.26
701.58
702.99
704.35
705.76
707.2
708.61
710.1
711.53
713.05
714.49
716.05
717.5
719.08
720.55
722.13
723.63
725.21
726.76
728.31
729.92
731.44
733.09
734.61
736.22
737.82
739.38
741.05
742.58
744.21
745.83
747.39
749.08
750.63
752.25
753.92
755.46
757.14
758.74
760.33
762.04
763.58
765.23
766.9
768.45
770.14
771.75
773.34
775.06
776.61
778.24
779.95
781.48
783.16
784.8
786.37
788.09
789.66
791.27
793.01
794.53
796.19
797.86
799.41
801.11
802.71
804.3
806.03
807.56
809.21
810.89
812.42
814.13
815.73
817.31
819.04
820.56
822.21
823.9
825.42
827.12
828.71
830.29
832.03
833.53
835.19
836.85
838.38
840.09
841.65
843.25
844.97
846.46
848.14
849.75
851.3
853.04
854.54
856.18
857.84
859.35
861.08
862.6
864.21
865.9
867.39
869.1
870.65
872.24
873.95
875.42
877.12
878.68
880.25
881.97
883.43
885.12
886.68
888.25
889.97
891.42
893.12
894.67
896.24
897.95
899.4
901.11
902.63
904.22
905.9
907.36
909.08
910.57
912.19
913.82
915.31
917.04
918.49
920.15
921.72
923.26
924.98
926.4
928.1
929.61
931.2
932.84
934.32
936.04
937.48
939.14
940.69
942.23
943.92
945.35
947.07
948.52
950.16
951.73
953.25
954.95
956.37
958.08
959.53
961.16
962.73
964.25
965.94
967.36
969.07
970.5
972.15
973.68
975.22
976.88
978.31
980.04
981.43
983.11
984.58
986.17
987.74
989.24
990.89
992.31
994.02
995.39
997.08
998.47
1000.1
1001.5
1003.1
1004.6
1006.1
1007.2
1007.4
685.31
685.23
685.03
684.52
683.99
683.22
682.37
681.47
680.56
679.67
678.81
677.99
677.17
676.38
675.65
675
674.35
673.76
673.24
672.76
672.35
672.02
671.73
671.53
671.4
671.35
671.37
671.46
671.63
671.88
672.21
672.59
673.07
673.57
674.18
674.81
675.52
676.29
677.11
677.98
678.87
679.82
680.82
681.86
682.96
684.08
685.22
686.39
687.59
688.86
690.15
691.42
692.75
694.13
695.47
696.89
698.29
699.71
701.18
702.61
704.13
705.57
707.12
708.59
710.16
711.65
713.22
714.76
716.31
717.92
719.43
721.08
722.6
724.22
725.83
727.39
729.06
730.6
732.23
733.88
735.44
737.12
738.71
740.31
742.03
743.57
745.22
746.9
748.46
750.15
751.78
753.37
755.09
756.67
758.3
760.03
761.58
763.23
764.95
766.5
768.18
769.85
771.42
773.13
774.76
776.35
778.09
779.67
781.29
783.04
784.59
786.24
787.97
789.5
791.18
792.87
794.42
796.13
797.76
799.34
801.08
802.65
804.27
806.02
807.53
809.2
810.9
812.43
814.14
815.76
817.33
819.07
820.63
822.25
823.99
825.49
827.17
828.84
830.37
832.1
833.67
835.27
837.02
838.51
840.18
841.84
843.37
845.1
846.65
848.25
850
851.47
853.16
854.79
856.32
858.06
859.58
861.21
862.9
864.39
866.11
867.67
869.25
870.99
872.45
874.14
875.74
877.28
879.03
880.5
882.16
883.79
885.31
887.05
888.52
890.17
891.81
893.32
895.06
896.53
898.18
899.81
901.31
903.05
904.51
906.17
907.78
909.29
911.03
912.47
914.15
915.72
917.26
919
920.42
922.12
923.64
925.22
926.9
928.35
930.08
931.54
933.17
934.78
936.28
938.02
939.43
941.12
942.64
944.21
945.88
947.33
949.06
950.49
952.15
953.7
955.24
956.93
958.36
960.08
961.52
963.16
964.72
966.24
967.94
969.35
971.07
972.5
974.15
975.69
977.23
978.89
980.32
982.04
983.44
985.12
986.59
988.18
989.75
991.24
992.91
994.31
996.03
997.38
999.08
1000.5
1002.1
1003.5
1005.1
1006.2
1006.4
682.77
682.64
682.31
681.81
681.1
680.2
679.23
678.22
677.21
676.21
675.24
674.3
673.39
672.52
671.72
670.99
670.24
669.56
668.99
668.41
667.96
667.52
667.21
666.97
666.78
666.7
666.71
666.83
667.04
667.3
667.65
668.12
668.61
669.22
669.87
670.56
671.34
672.19
673.08
674.02
675
676.02
677.08
678.18
679.31
680.47
681.69
682.98
684.24
685.52
686.89
688.24
689.6
691.06
692.43
693.91
695.34
696.84
698.31
699.84
701.33
702.91
704.4
706.03
707.51
709.13
710.67
712.26
713.89
715.43
717.1
718.66
720.27
721.96
723.49
725.17
726.8
728.38
730.09
731.68
733.3
735.03
736.59
738.25
739.98
741.53
743.21
744.91
746.48
748.18
749.85
751.43
753.15
754.81
756.4
758.13
759.77
761.37
763.11
764.73
766.34
768.09
769.69
771.31
773.07
774.65
776.29
778.05
779.61
781.26
783.02
784.56
786.23
787.98
789.51
791.2
792.92
794.46
796.16
797.84
799.4
801.13
802.76
804.34
806.09
807.67
809.28
811.04
812.58
814.23
815.98
817.49
819.18
820.86
822.39
824.12
825.73
827.31
829.06
830.6
832.23
833.98
835.47
837.16
838.82
840.36
842.1
843.66
845.26
847.02
848.5
850.18
851.84
853.36
855.1
856.65
858.25
860
861.47
863.16
864.78
866.32
868.07
869.57
871.21
872.9
874.39
876.11
877.66
879.25
880.99
882.44
884.14
885.73
887.28
889.03
890.48
892.16
893.77
895.29
897.04
898.5
900.17
901.79
903.3
905.05
906.5
908.16
909.77
911.29
913.04
914.48
916.15
917.73
919.26
921.01
922.43
924.13
925.66
927.23
928.94
930.37
932.09
933.58
935.19
936.83
938.31
940.05
941.47
943.15
944.7
946.24
947.95
949.37
951.09
952.55
954.18
955.78
957.27
959.01
960.41
962.11
963.59
965.19
966.81
968.28
970.02
971.41
973.11
974.59
976.19
977.79
979.27
981
982.38
984.09
985.52
987.16
988.68
990.22
991.85
993.28
995.01
996.36
998.07
999.44
1001.1
1002.5
1004.1
1005.2
1005.5
680.38
680.27
679.96
679.26
678.39
677.39
676.31
675.23
674.15
673.09
672.06
671.06
670.09
669.15
668.25
667.4
666.62
665.94
665.25
664.63
664.14
663.65
663.29
663.04
662.83
662.73
662.74
662.87
663.09
663.36
663.76
664.24
664.8
665.41
666.15
666.91
667.7
668.57
669.5
670.49
671.52
672.59
673.72
674.91
676.12
677.32
678.57
679.91
681.23
682.56
684.01
685.35
686.8
688.25
689.71
691.21
692.7
694.23
695.75
697.29
698.88
700.39
702.05
703.55
705.19
706.79
708.35
710.05
711.59
713.24
714.92
716.47
718.16
719.81
721.4
723.12
724.74
726.36
728.09
729.7
731.33
733.08
734.68
736.32
738.07
739.68
741.32
743.07
744.68
746.32
748.08
749.69
751.33
753.09
754.71
756.33
758.09
759.72
761.34
763.1
764.73
766.35
768.1
769.74
771.35
773.1
774.74
776.35
778.1
779.73
781.34
783.1
784.72
786.33
788.09
789.69
791.31
793.08
794.66
796.29
798.06
799.62
801.26
803.03
804.56
806.23
807.99
809.51
811.19
812.92
814.44
816.16
817.83
819.38
821.12
822.73
824.31
826.07
827.63
829.25
831.02
832.52
834.19
835.91
837.41
839.14
840.76
842.32
844.08
845.61
847.24
849
850.47
852.17
853.82
855.35
857.09
858.64
860.24
862.01
863.47
865.16
866.8
868.33
870.08
871.59
873.22
874.94
876.41
878.13
879.7
881.27
883.03
884.48
886.16
887.79
889.31
891.06
892.54
894.19
895.85
897.34
899.08
900.58
902.2
903.88
905.35
907.09
908.58
910.2
911.88
913.35
915.09
916.57
918.19
919.85
921.33
923.07
924.53
926.18
927.79
929.29
931.04
932.47
934.15
935.71
937.25
938.98
940.39
942.11
943.6
945.2
946.86
948.31
950.06
951.48
953.15
954.7
956.24
957.95
959.36
961.09
962.54
964.18
965.77
967.26
969
970.39
972.1
973.56
975.18
976.77
978.26
979.99
981.37
983.09
984.52
986.16
987.69
989.22
990.87
992.29
994.02
995.38
997.09
998.48
1000.1
1001.6
1003.1
1004.2
1004.6
678.24
678.14
677.63
676.97
676.01
674.85
673.64
672.45
671.31
670.21
669.13
668.08
667.06
666.08
665.14
664.23
663.38
662.6
661.95
661.27
660.69
660.22
659.82
659.48
659.29
659.2
659.21
659.31
659.52
659.89
660.28
660.8
661.37
662.09
662.8
663.57
664.43
665.36
666.34
667.36
668.43
669.55
670.73
671.99
673.2
674.44
675.78
677.15
678.47
679.94
681.31
682.77
684.24
685.72
687.23
688.76
690.28
691.88
693.38
695.04
696.54
698.18
699.79
701.36
703.06
704.62
706.26
707.98
709.53
711.21
712.91
714.48
716.18
717.89
719.47
721.18
722.9
724.48
726.2
727.93
729.51
731.22
732.98
734.56
736.25
738.03
739.61
741.28
743.06
744.67
746.32
748.09
749.74
751.36
753.12
754.8
756.41
758.15
759.86
761.45
763.18
764.92
766.49
768.2
769.97
771.52
773.22
775
776.55
778.24
780.02
781.57
783.25
785.03
786.59
788.25
790.03
791.59
793.25
795.03
796.57
798.24
800.02
801.55
803.23
805
806.52
808.21
809.96
811.48
813.18
814.91
816.43
818.16
819.83
821.38
823.13
824.75
826.32
828.09
829.66
831.27
833.04
834.56
836.22
837.97
839.46
841.17
842.83
844.36
846.11
847.69
849.28
851.05
852.55
854.21
855.93
857.41
859.14
860.75
862.3
864.07
865.57
867.21
868.94
870.41
872.14
873.73
875.28
877.05
878.53
880.19
881.86
883.35
885.1
886.63
888.23
889.97
891.42
893.13
894.71
896.26
898.02
899.46
901.16
902.76
904.29
906.04
907.49
909.17
910.78
912.29
914.05
915.49
917.17
918.77
920.29
922.04
923.47
925.15
926.73
928.26
930.02
931.43
933.13
934.67
936.23
937.95
939.37
941.1
942.58
944.2
945.84
947.31
949.06
950.48
952.15
953.71
955.25
956.97
958.37
960.1
961.56
963.18
964.79
966.28
968.02
969.41
971.12
972.6
974.2
975.83
977.29
979.03
980.41
982.12
983.58
985.19
986.78
988.26
989.97
991.35
993.07
994.46
996.13
997.58
999.17
1000.7
1002.2
1003.3
1003.9
676.24
676.13
675.54
674.73
673.63
672.41
671.21
670.03
668.76
667.55
666.4
665.31
664.25
663.23
662.25
661.31
660.43
659.62
658.94
658.22
657.59
657.12
656.65
656.32
656.14
656.05
656.05
656.15
656.35
656.7
657.17
657.67
658.3
659.06
659.78
660.59
661.49
662.45
663.46
664.52
665.65
666.84
668.08
669.27
670.53
671.92
673.24
674.59
676.08
677.43
678.99
680.38
681.98
683.4
685.04
686.5
688.13
689.68
691.26
692.94
694.46
696.15
697.77
699.36
701.09
702.69
704.32
706.07
707.67
709.32
711.08
712.7
714.34
716.1
717.76
719.39
721.14
722.85
724.46
726.19
727.96
729.55
731.25
733.04
734.65
736.31
738.1
739.76
741.39
743.15
744.88
746.47
748.2
750
751.57
753.26
755.06
756.67
758.32
760.1
761.76
763.38
765.14
766.85
768.44
770.18
771.93
773.49
775.21
777
778.54
780.23
782.03
783.59
785.26
787.05
788.62
790.27
792.06
793.64
795.28
797.07
798.64
800.28
802.07
803.64
805.27
807.06
808.62
810.26
812.05
813.59
815.24
817.03
818.54
820.22
821.99
823.49
825.19
826.92
828.43
830.16
831.83
833.37
835.12
836.73
838.31
840.08
841.62
843.25
845.03
846.51
848.19
849.91
851.41
853.14
854.76
856.31
858.08
859.6
861.23
863
864.46
866.16
867.81
869.33
871.09
872.62
874.24
876
877.45
879.16
880.78
882.31
884.07
885.56
887.2
888.91
890.38
892.12
893.65
895.24
897
898.43
900.14
901.73
903.27
905.04
906.47
908.16
909.77
911.29
913.05
914.49
916.17
917.78
919.29
921.05
922.48
924.16
925.76
927.28
929.03
930.45
932.15
933.71
935.25
937.01
938.41
940.13
941.64
943.22
944.92
946.35
948.09
949.54
951.18
952.8
954.28
956.04
957.44
959.14
960.65
962.22
963.91
965.33
967.08
968.5
970.16
971.73
973.25
974.97
976.36
978.09
979.52
981.17
982.73
984.24
985.95
987.33
989.07
990.46
992.14
993.61
995.19
996.76
998.24
999.9
1001.3
1002.5
1003.1
674.38
674.22
673.62
672.69
671.48
670.23
669.01
667.63
666.36
665.18
664.04
662.84
661.7
660.62
659.6
658.63
657.75
656.95
656.14
655.37
654.78
654.22
653.78
653.39
653.19
653.1
653.1
653.2
653.41
653.83
654.26
654.86
655.45
656.21
657.06
657.92
658.83
659.82
660.89
662.02
663.14
664.3
665.52
666.87
668.18
669.49
670.97
672.31
673.79
675.24
676.76
678.25
679.83
681.32
683
684.47
686.14
687.73
689.31
691.04
692.59
694.25
696
697.55
699.23
701
702.58
704.26
706.04
707.65
709.31
711.09
712.76
714.39
716.16
717.9
719.5
721.23
723.03
724.64
726.32
728.11
729.81
731.43
733.19
734.98
736.57
738.27
740.07
741.72
743.36
745.15
746.88
748.48
750.21
752.02
753.6
755.28
757.09
758.74
760.36
762.14
763.86
765.45
767.19
768.99
770.54
772.24
774.05
775.62
777.28
779.09
780.7
782.33
784.12
785.77
787.36
789.14
790.82
792.39
794.16
795.86
797.42
799.17
800.88
802.43
804.17
805.89
807.43
809.17
810.88
812.42
814.16
815.86
817.4
819.15
820.81
822.37
824.13
825.76
827.33
829.11
830.69
832.29
834.08
835.61
837.25
839.03
840.53
842.21
843.96
845.44
847.17
848.83
850.36
852.12
853.7
855.28
857.06
858.56
860.22
861.97
863.43
865.16
866.79
868.32
870.09
871.61
873.23
875
876.45
878.16
879.79
881.31
883.08
884.58
886.22
887.95
889.4
891.13
892.7
894.26
896.03
897.47
899.17
900.79
902.3
904.07
905.53
907.19
908.86
910.33
912.09
913.57
915.2
916.89
918.34
920.1
921.57
923.2
924.88
926.34
928.09
929.56
931.19
932.85
934.32
936.07
937.51
939.18
940.79
942.28
944.04
945.45
947.15
948.7
950.24
951.98
953.38
955.11
956.58
958.2
959.85
961.3
963.06
964.46
966.15
967.69
969.23
970.95
972.35
974.09
975.52
977.17
978.74
980.25
981.97
983.35
985.09
986.5
988.16
989.68
991.22
992.87
994.29
996.03
997.37
999.09
1000.4
1001.8
1002.2
672.74
672.45
671.89
670.83
669.49
668.19
666.87
665.46
664.21
663.01
661.68
660.46
659.32
658.23
657.19
656.18
655.22
654.31
653.48
652.79
652.14
651.5
651.1
650.68
650.4
650.29
650.29
650.41
650.71
651.13
651.55
652.18
652.89
653.57
654.4
655.32
656.29
657.31
658.39
659.53
660.75
662.05
663.26
664.56
666.03
667.32
668.8
670.22
671.72
673.22
674.77
676.28
677.93
679.41
681.1
682.66
684.27
686.01
687.55
689.22
690.98
692.54
694.23
696.01
697.6
699.28
701.07
702.71
704.36
706.14
707.88
709.49
711.23
713.04
714.66
716.34
718.13
719.87
721.49
723.23
725.05
726.68
728.35
730.15
731.9
733.5
735.24
737.06
738.69
740.35
742.15
743.9
745.5
747.23
749.05
750.66
752.33
754.13
755.84
757.44
759.2
761.01
762.57
764.27
766.08
767.71
769.34
771.14
772.84
774.42
776.18
777.96
779.51
781.22
783.03
784.58
786.26
788.07
789.65
791.3
793.1
794.71
796.32
798.12
799.75
801.34
803.13
804.78
806.36
808.13
809.79
811.36
813.13
814.78
816.35
818.13
819.76
821.33
823.12
824.72
826.31
828.1
829.67
831.28
833.07
834.6
836.25
838.04
839.53
841.21
842.98
844.46
846.18
847.87
849.38
851.14
852.74
854.31
856.09
857.61
859.24
861.02
862.49
864.19
865.88
867.37
869.13
870.7
872.28
874.06
875.53
877.2
878.91
880.38
882.13
883.7
885.27
887.04
888.5
890.18
891.85
893.33
895.1
896.6
898.22
899.97
901.4
903.13
904.69
906.26
908.02
909.45
911.16
912.75
914.28
916.05
917.47
919.17
920.77
922.28
924.05
925.48
927.17
928.77
930.28
932.04
933.46
935.16
936.73
938.26
940.02
941.42
943.14
944.67
946.23
947.97
949.37
951.11
952.58
954.2
955.85
957.31
959.06
960.48
962.16
963.72
965.25
966.99
968.37
970.11
971.57
973.19
974.81
976.28
978.03
979.41
981.12
982.59
984.19
985.81
987.27
989.02
990.37
992.1
993.51
995.16
996.66
998.2
999.76
1001.1
1001.4
671.16
670.97
670.17
669.08
667.66
666.25
664.94
663.45
662.17
660.89
659.52
658.29
657.15
656.04
654.92
653.86
652.88
652
651.12
650.27
649.56
649.06
648.45
648.13
647.88
647.7
647.7
647.9
648.15
648.48
649.09
649.63
650.32
651.17
652.07
653.02
654.02
655.07
656.16
657.29
658.51
659.86
661.17
662.47
663.98
665.31
666.84
668.27
669.86
671.32
673
674.46
676.13
677.72
679.3
681.05
682.62
684.27
686.04
687.63
689.29
691.08
692.73
694.37
696.15
697.9
699.51
701.24
703.06
704.71
706.37
708.17
709.96
711.57
713.29
715.11
716.82
718.46
720.22
722.05
723.69
725.36
727.16
728.95
730.56
732.28
734.1
735.8
737.43
739.2
741.03
742.63
744.32
746.13
747.85
749.46
751.22
753.04
754.64
756.32
758.13
759.83
761.44
763.2
765.01
766.57
768.27
770.09
771.72
773.35
775.15
776.86
778.44
780.19
781.99
783.52
785.24
787.05
788.61
790.28
792.09
793.68
795.31
797.11
798.74
800.34
802.13
803.78
805.36
807.14
808.81
810.37
812.15
813.82
815.38
817.15
818.82
820.37
822.14
823.79
825.35
827.13
828.75
830.33
832.11
833.7
835.3
837.09
838.64
840.26
842.06
843.56
845.23
847.01
848.48
850.19
851.91
853.4
855.15
856.78
858.32
860.1
861.64
863.25
865.04
866.5
868.19
869.91
871.38
873.14
874.72
876.28
878.07
879.54
881.21
882.93
884.39
886.14
887.71
889.27
891.05
892.5
894.18
895.85
897.33
899.1
900.6
902.22
903.97
905.39
907.13
908.68
910.25
912.02
913.44
915.15
916.74
918.27
920.04
921.46
923.16
924.76
926.28
928.05
929.46
931.16
932.75
934.27
936.04
937.44
939.15
940.71
942.25
944.01
945.4
947.13
948.64
950.22
951.94
953.35
955.1
956.55
958.19
959.82
961.29
963.05
964.45
966.15
967.68
969.23
970.96
972.35
974.09
975.52
977.17
978.76
980.25
982.01
983.37
985.1
986.53
988.17
989.73
991.23
992.93
994.31
996.06
997.4
999.1
1000.2
1000.8
669.64
669.33
668.54
667.3
666.02
664.43
663.09
661.6
660.22
658.95
657.51
656.25
655.09
653.87
652.68
651.57
650.54
649.59
648.73
648
647.2
646.52
646.09
645.59
645.3
645.19
645.19
645.31
645.61
646.11
646.56
647.23
648.05
648.82
649.68
650.65
651.71
652.85
654.05
655.21
656.43
657.82
659.17
660.52
662.06
663.42
665.04
666.46
668.1
669.61
671.21
672.9
674.42
676.14
677.79
679.38
681.14
682.84
684.44
686.19
687.98
689.57
691.28
693.1
694.79
696.43
698.21
700.03
701.67
703.36
705.16
706.97
708.59
710.31
712.13
713.9
715.52
717.27
719.1
720.82
722.46
724.23
726.07
727.73
729.39
731.19
733.02
734.63
736.32
738.14
739.9
741.51
743.25
745.09
746.75
748.39
750.18
752
753.58
755.28
757.11
758.79
760.41
762.19
764
765.56
767.27
769.09
770.73
772.36
774.15
775.89
777.46
779.21
781.02
782.57
784.26
786.08
787.67
789.31
791.12
792.77
794.36
796.15
797.85
799.41
801.17
802.91
804.44
806.19
807.96
809.47
811.2
812.99
814.49
816.21
818
819.49
821.21
822.99
824.48
826.2
827.96
829.45
831.19
832.92
834.42
836.17
837.86
839.38
841.15
842.78
844.33
846.12
847.7
849.28
851.08
852.6
854.24
856.03
857.5
859.2
860.92
862.4
864.15
865.77
867.31
869.1
870.62
872.24
874.02
875.47
877.18
878.85
880.34
882.11
883.65
885.25
887.03
888.46
890.17
891.82
893.32
895.09
896.59
898.22
899.97
901.39
903.14
904.69
906.26
908.03
909.46
911.16
912.78
914.29
916.06
917.5
919.18
920.83
922.3
924.08
925.53
927.19
928.84
930.31
932.08
933.52
935.18
936.83
938.3
940.07
941.49
943.17
944.78
946.27
948.05
949.44
951.15
952.7
954.24
956
957.38
959.12
960.6
962.21
963.88
965.31
967.08
968.49
970.16
971.73
973.25
975
976.37
978.11
979.55
981.18
982.79
984.26
986.02
987.37
989.1
990.52
992.17
993.71
995.22
996.89
998.26
999.61
1000.2
668.23
668.04
667.13
665.81
664.27
662.85
661.28
659.93
658.38
657.08
655.64
654.29
653.09
651.82
650.57
649.43
648.37
647.37
646.43
645.6
644.94
644.21
643.62
643.2
643
642.78
642.78
643.01
643.22
643.66
644.23
645
645.66
646.49
647.43
648.45
649.54
650.72
652.02
653.2
654.47
655.95
657.26
658.74
660.2
661.73
663.24
664.88
666.37
668.08
669.64
671.27
673.04
674.61
676.27
678.07
679.7
681.36
683.15
684.91
686.53
688.26
690.09
691.79
693.45
695.22
697.07
698.74
700.42
702.21
704.06
705.72
707.4
709.21
711.05
712.71
714.39
716.2
718.04
719.68
721.37
723.19
725.02
726.64
728.34
730.17
731.98
733.58
735.3
737.14
738.89
740.5
742.25
744.09
745.77
747.41
749.2
751.03
752.62
754.31
756.14
757.87
759.47
761.22
763.05
764.65
766.32
768.14
769.86
771.44
773.21
775.02
776.58
778.27
780.1
781.72
783.34
785.15
786.86
788.42
790.19
791.98
793.5
795.23
797.04
798.58
800.26
802.07
803.64
805.28
807.1
808.69
810.31
812.11
813.72
815.32
817.12
818.74
820.32
822.12
823.74
825.32
827.12
828.72
830.31
832.11
833.68
835.29
837.09
838.64
840.26
842.07
843.57
845.23
847.03
848.5
850.2
851.96
853.43
855.17
856.85
858.35
860.13
861.72
863.28
865.08
866.58
868.23
870.01
871.45
873.17
874.84
876.34
878.11
879.66
881.25
883.04
884.48
886.18
887.86
889.34
891.11
892.64
894.24
896.02
897.44
899.16
900.78
902.29
904.08
905.53
907.2
908.89
910.34
912.11
913.61
915.22
916.97
918.38
920.13
921.66
923.24
925.01
926.4
928.14
929.68
931.24
933.01
934.4
936.14
937.67
939.23
941
942.38
944.13
945.63
947.22
948.94
950.35
952.1
953.57
955.19
956.86
958.3
960.07
961.48
963.16
964.74
966.25
968.02
969.38
971.12
972.6
974.2
975.86
977.29
979.06
980.44
982.14
983.65
985.21
986.89
988.29
990.05
991.41
993.12
994.57
996.18
997.69
999.1
999.45
667.05
666.6
665.69
664.26
662.81
661.22
659.71
658.2
656.73
655.24
653.92
652.42
651.16
649.9
648.57
647.38
646.28
645.25
644.27
643.36
642.57
642.01
641.29
640.93
640.49
640.33
640.33
640.51
640.96
641.3
642.03
642.62
643.41
644.32
645.3
646.35
647.48
648.72
650.05
651.26
652.63
654.11
655.47
657.07
658.48
660.12
661.65
663.24
664.98
666.49
668.19
669.95
671.51
673.23
675.04
676.67
678.34
680.15
681.94
683.56
685.29
687.13
688.9
690.54
692.29
694.14
695.93
697.57
699.31
701.15
702.98
704.61
706.34
708.17
710.02
711.65
713.36
715.19
717.03
718.67
720.37
722.19
724.04
725.68
727.37
729.19
731.03
732.65
734.35
736.17
738
739.6
741.31
743.14
744.91
746.52
748.26
750.1
751.79
753.42
755.2
757.04
758.63
760.31
762.14
763.87
765.46
767.22
769.05
770.64
772.31
774.13
775.83
777.42
779.19
781.01
782.54
784.25
786.08
787.67
789.31
791.13
792.79
794.37
796.16
797.9
799.44
801.19
802.99
804.5
806.22
808.03
809.54
811.24
813.05
814.58
816.25
818.06
819.6
821.25
823.07
824.6
826.25
828.07
829.59
831.25
833.06
834.56
836.23
838.04
839.52
841.21
843.01
844.47
846.19
847.94
849.41
851.16
852.84
854.35
856.13
857.73
859.29
861.09
862.61
864.24
866.03
867.49
869.19
870.91
872.37
874.14
875.74
877.28
879.08
880.56
882.21
883.98
885.41
887.15
888.76
890.29
892.08
893.55
895.2
896.94
898.37
900.13
901.69
903.25
905.04
906.46
908.17
909.8
911.3
913.08
914.54
916.19
917.89
919.33
921.1
922.59
924.21
925.93
927.35
929.11
930.61
932.21
933.95
935.35
937.11
938.6
940.21
941.93
943.34
945.1
946.57
948.2
949.88
951.31
953.08
954.51
956.17
957.79
959.27
961.05
962.43
964.14
965.68
967.23
968.97
970.35
972.1
973.54
975.18
976.8
978.27
980.04
981.4
983.12
984.59
986.19
987.82
989.26
991.03
992.36
994.1
995.5
997.14
998.34
999.07
665.74
665.33
664.31
663.01
661.29
659.78
658.18
656.62
655.14
653.58
652.16
650.71
649.28
648.05
646.67
645.4
644.26
643.2
642.19
641.23
640.35
639.64
639.1
638.5
638.2
638.09
638.09
638.2
638.52
639.11
639.68
640.38
641.26
642.22
643.24
644.32
645.49
646.82
648.13
649.41
650.95
652.29
653.89
655.32
657.03
658.49
660.17
661.85
663.41
665.16
666.9
668.49
670.23
672.05
673.7
675.38
677.19
679.03
680.68
682.38
684.2
686.05
687.74
689.44
691.24
693.1
694.85
696.52
698.29
700.14
701.97
703.62
705.35
707.19
709.04
710.71
712.41
714.22
716.08
717.78
719.45
721.24
723.1
724.83
726.48
728.25
730.11
731.84
733.48
735.25
737.1
738.81
740.45
742.23
744.08
745.75
747.4
749.2
751.04
752.65
754.33
756.16
757.94
759.52
761.25
763.09
764.75
766.38
768.18
770
771.54
773.26
775.09
776.73
778.35
780.16
781.91
783.47
785.21
787.04
788.59
790.27
792.1
793.71
795.33
797.14
798.82
800.39
802.17
803.92
805.44
807.19
809
810.49
812.21
814.03
815.53
817.23
819.04
820.55
822.23
824.05
825.56
827.23
829.05
830.55
832.23
834.04
835.53
837.22
839.02
840.49
842.2
843.99
845.44
847.18
848.91
850.39
852.15
853.81
855.33
857.12
858.7
860.28
862.08
863.58
865.23
867.03
868.47
870.18
871.89
873.36
875.13
876.72
878.27
880.07
881.54
883.2
884.97
886.39
888.15
889.75
891.28
893.08
894.54
896.2
897.93
899.37
901.13
902.68
904.25
906.04
907.45
909.16
910.8
912.29
914.08
915.53
917.19
918.89
920.33
922.1
923.58
925.21
926.94
928.35
930.11
931.61
933.21
934.96
936.35
938.11
939.61
941.21
942.94
944.34
946.11
947.57
949.2
950.89
952.31
954.09
955.52
957.18
958.81
960.27
962.05
963.44
965.15
966.69
968.23
969.99
971.35
973.11
974.56
976.18
977.82
979.27
981.04
982.4
984.13
985.6
987.19
988.83
990.26
992.03
993.36
995.1
996.47
998.02
998.34
664.52
664.2
663.14
661.56
660.06
658.31
656.78
655.16
653.54
652.09
650.46
649.08
647.54
646.18
644.88
643.49
642.28
641.18
640.13
639.15
638.22
637.39
636.81
636.23
635.99
635.7
635.71
636
636.25
636.85
637.42
638.24
639.17
640.17
641.22
642.34
643.59
645.01
646.26
647.72
649.18
650.7
652.23
653.9
655.39
657.12
658.77
660.37
662.15
663.9
665.51
667.26
669.09
670.81
672.48
674.26
676.11
677.89
679.56
681.32
683.17
685.02
686.7
688.42
690.24
692.11
693.89
695.56
697.33
699.18
701.04
702.72
704.43
706.24
708.11
709.88
711.54
713.3
715.16
717.01
718.64
720.36
722.19
724.05
725.71
727.4
729.21
731.07
732.75
734.42
736.22
738.07
739.75
741.41
743.21
745.06
746.7
748.37
750.18
752.02
753.61
755.31
757.14
758.91
760.49
762.24
764.09
765.73
767.36
769.17
770.99
772.53
774.25
776.09
777.72
779.35
781.16
782.92
784.47
786.21
788.05
789.6
791.27
793.1
794.73
796.33
798.14
799.85
801.4
803.18
804.95
806.46
808.2
810.02
811.52
813.22
815.04
816.56
818.24
820.06
821.59
823.25
825.07
826.6
828.25
830.07
831.59
833.24
835.06
836.57
838.23
840.05
841.53
843.21
845.02
846.48
848.19
849.97
851.42
853.17
854.87
856.36
858.14
859.76
861.3
863.1
864.64
866.24
868.05
869.51
871.2
872.96
874.39
876.15
877.78
879.3
881.09
882.6
884.22
886.02
887.44
889.16
890.82
892.31
894.1
895.6
897.22
899.01
900.41
902.15
903.75
905.27
907.07
908.51
910.18
911.88
913.32
915.1
916.6
918.21
919.97
921.37
923.13
924.66
926.23
928.01
929.39
931.14
932.69
934.24
936.02
937.4
939.14
940.68
942.23
944.01
945.39
947.13
948.65
950.22
951.98
953.35
955.11
956.59
958.2
959.9
961.31
963.08
964.5
966.17
967.78
969.26
971.04
972.4
974.13
975.64
977.2
978.91
980.3
982.07
983.46
985.15
986.68
988.21
989.91
991.29
993.06
994.4
996.11
997.3
998.06
663.41
663.13
662.04
660.31
658.72
657.1
655.34
653.78
652.15
650.49
649.04
647.36
646
644.4
643.09
641.68
640.35
639.19
638.11
637.08
636.13
635.23
634.49
634.06
633.55
633.33
633.33
633.56
634.07
634.52
635.25
636.14
637.11
638.14
639.23
640.41
641.79
643.15
644.52
646.09
647.53
649.15
650.76
652.33
654.1
655.73
657.36
659.16
660.95
662.58
664.31
666.15
667.99
669.64
671.38
673.21
675.08
676.83
678.53
680.32
682.18
684.05
685.77
687.49
689.29
691.16
693.02
694.71
696.44
698.25
700.13
701.95
703.62
705.36
707.21
709.08
710.81
712.49
714.28
716.14
717.98
719.61
721.34
723.19
725.05
726.71
728.4
730.21
732.08
733.77
735.43
737.23
739.09
740.78
742.43
744.22
746.08
747.75
749.4
751.2
753.05
754.67
756.34
758.17
759.99
761.55
763.27
765.11
766.81
768.41
770.2
772.04
773.61
775.29
777.12
778.82
780.4
782.19
784.01
785.54
787.25
789.09
790.7
792.32
794.14
795.84
797.39
799.18
800.97
802.48
804.21
806.04
807.55
809.24
811.07
812.62
814.26
816.09
817.67
819.28
821.11
822.7
824.3
826.11
827.72
829.3
831.11
832.71
834.29
836.11
837.69
839.28
841.1
842.65
844.26
846.08
847.59
849.23
851.05
852.52
854.21
856.01
857.45
859.18
860.9
862.37
864.14
865.77
867.3
869.1
870.63
872.24
874.05
875.49
877.19
878.93
880.37
882.14
883.74
885.27
887.08
888.55
890.2
891.97
893.38
895.14
896.74
898.27
900.07
901.51
903.19
904.91
906.34
908.12
909.64
911.23
913.02
914.41
916.15
917.74
919.26
921.05
922.47
924.17
925.81
927.28
929.07
930.51
932.18
933.84
935.29
937.08
938.51
940.18
941.84
943.29
945.08
946.5
948.17
949.81
951.27
953.06
954.45
956.15
957.74
959.24
961.03
962.39
964.13
965.64
967.21
968.95
970.32
972.09
973.52
975.17
976.79
978.25
980.03
981.38
983.12
984.58
986.18
987.82
989.25
991.03
992.36
994.1
995.47
997.04
997.38
662.39
662.1
660.9
659.2
657.46
655.87
654.15
652.38
650.8
649.14
647.43
645.98
644.28
642.83
641.27
639.98
638.49
637.24
636.11
635.04
634.04
633.12
632.28
631.71
631.25
631.11
631.11
631.26
631.73
632.29
633.13
634.06
635.06
636.14
637.27
638.56
640.05
641.35
642.99
644.39
646.09
647.65
649.28
651.07
652.72
654.38
656.18
658.02
659.69
661.41
663.23
665.1
666.88
668.58
670.36
672.21
674.09
675.89
677.6
679.38
681.23
683.12
684.95
686.65
688.41
690.25
692.13
693.98
695.66
697.41
699.24
701.12
702.96
704.63
706.37
708.22
710.09
711.86
713.53
715.3
717.17
719.03
720.69
722.39
724.22
726.09
727.81
729.47
731.26
733.12
734.9
736.52
738.28
740.14
741.93
743.54
745.28
747.13
748.91
750.51
752.26
754.11
755.83
757.44
759.22
761.07
762.7
764.35
766.17
768
769.54
771.26
773.11
774.78
776.38
778.18
780.01
781.54
783.25
785.09
786.72
788.33
790.15
791.89
793.43
795.19
797.02
798.54
800.24
802.07
803.65
805.28
807.11
808.74
810.32
812.14
813.82
815.36
817.15
818.88
820.39
822.17
823.92
825.41
827.17
828.93
830.42
832.17
833.93
835.41
837.17
838.91
840.39
842.16
843.86
845.36
847.14
848.8
850.32
852.12
853.72
855.28
857.09
858.63
860.24
862.05
863.52
865.2
867
868.42
870.16
871.85
873.33
875.12
876.69
878.25
880.06
881.52
883.19
884.96
886.38
888.14
889.75
891.27
893.08
894.55
896.2
897.96
899.37
901.13
902.71
904.25
906.06
907.48
909.17
910.86
912.31
914.1
915.59
917.2
918.97
920.36
922.12
923.66
925.23
927.02
928.4
930.14
931.71
933.24
935.03
936.42
938.14
939.72
941.24
943.03
944.41
946.14
947.7
949.23
951.02
952.38
954.13
955.65
957.21
958.97
960.34
962.1
963.57
965.19
966.87
968.29
970.07
971.46
973.15
974.73
976.23
978.01
979.35
981.1
982.54
984.17
985.79
987.24
989.02
990.35
992.1
993.49
995.14
996.38
997.13
661.43
661.12
659.83
658.15
656.33
654.63
653.02
651.19
649.42
647.82
646.13
644.38
642.85
641.2
639.65
638.17
636.74
635.32
634.13
633.01
631.91
631
630.13
629.38
629.05
628.74
628.74
629.06
629.39
630.14
631.01
631.95
633.04
634.16
635.37
636.83
638.22
639.76
641.27
643.02
644.54
646.24
648.05
649.71
651.4
653.21
655.08
656.83
658.55
660.34
662.2
664.09
665.89
667.62
669.41
671.26
673.15
675.03
676.78
678.53
680.34
682.21
684.11
685.94
687.65
689.42
691.26
693.15
695.03
696.74
698.47
700.28
702.16
704.04
705.75
707.46
709.27
711.15
713.01
714.67
716.4
718.22
720.1
721.88
723.53
725.29
727.16
729.02
730.65
732.36
734.19
736.06
737.73
739.4
741.21
743.08
744.75
746.4
748.21
750.07
751.72
753.37
755.19
757.04
758.65
760.32
762.15
763.97
765.53
767.25
769.11
770.79
772.39
774.19
776.03
777.58
779.27
781.11
782.79
784.38
786.17
788
789.51
791.23
793.07
794.66
796.29
798.12
799.8
801.36
803.16
804.93
806.44
808.19
810.02
811.51
813.22
815.05
816.57
818.24
820.07
821.62
823.25
825.08
826.64
828.26
830.09
831.65
833.26
835.09
836.64
838.26
840.08
841.62
843.24
845.07
846.57
848.22
850.04
851.51
853.2
855.01
856.44
858.17
859.91
861.37
863.14
864.79
866.3
868.11
869.66
871.25
873.06
874.53
876.2
877.98
879.4
881.15
882.8
884.29
886.1
887.61
889.22
891.02
892.43
894.16
895.83
897.3
899.1
900.6
902.21
904.01
905.4
907.14
908.75
910.26
912.06
913.5
915.17
916.87
918.31
920.1
921.58
923.2
924.96
926.35
928.12
929.64
931.21
933
934.37
936.13
937.66
939.22
941.01
942.37
944.12
945.65
947.21
948.99
950.36
952.12
953.61
955.2
956.94
958.32
960.1
961.55
963.18
964.85
966.28
968.06
969.46
971.15
972.72
974.23
976.01
977.35
979.11
980.55
982.17
983.81
985.25
987.03
988.37
990.11
991.54
993.16
994.71
996.13
996.62
660.56
660.16
658.87
657.14
655.29
653.52
651.85
650.1
648.24
646.47
644.82
643.11
641.32
639.71
638.12
636.45
635.06
633.49
632.18
631.01
629.78
628.75
627.94
627.17
626.61
626.32
626.32
626.62
627.17
627.96
628.77
629.82
631.03
632.21
633.55
635.09
636.53
638.17
639.85
641.43
643.2
645.03
646.71
648.44
650.26
652.14
654.01
655.74
657.51
659.34
661.22
663.12
665.01
666.76
668.53
670.36
672.24
674.14
676.04
677.81
679.57
681.38
683.24
685.14
687.03
688.78
690.52
692.33
694.2
696.1
697.93
699.63
701.39
703.24
705.13
706.99
708.66
710.4
712.23
714.12
715.95
717.6
719.35
721.19
723.08
724.8
726.47
728.26
730.13
731.96
733.58
735.31
737.16
739.03
740.65
742.34
744.18
746.04
747.67
749.34
751.18
753.03
754.63
756.32
758.16
759.99
761.55
763.27
765.12
766.85
768.44
770.21
772.06
773.67
775.32
777.15
778.92
780.47
782.22
784.07
785.66
787.3
789.13
790.85
792.4
794.18
796.01
797.52
799.23
801.07
802.64
804.28
806.11
807.76
809.33
811.14
812.85
814.38
816.16
817.93
819.42
821.18
822.98
824.45
826.19
828.01
829.47
831.19
833.01
834.47
836.19
838.01
839.46
841.18
842.98
844.43
846.17
847.93
849.39
851.15
852.85
854.34
856.13
857.77
859.29
861.1
862.66
864.25
866.07
867.54
869.2
871.01
872.43
874.16
875.87
877.33
879.12
880.7
882.25
884.07
885.53
887.19
888.96
890.38
892.14
893.75
895.27
897.07
898.54
900.19
901.95
903.36
905.13
906.7
908.24
910.05
911.46
913.16
914.83
916.29
918.09
919.55
921.19
922.93
924.33
926.11
927.62
929.21
930.99
932.36
934.12
935.66
937.22
939.01
940.37
942.12
943.66
945.22
947
948.36
950.12
951.63
953.2
954.96
956.33
958.1
959.57
961.19
962.89
964.29
966.08
967.49
969.16
970.77
972.24
974.03
975.39
977.12
978.61
980.19
981.88
983.28
985.06
986.42
988.13
989.63
991.19
992.84
994.24
995.72
996.24
659.81
659.25
658.01
656.18
654.31
652.51
650.77
649.04
647.16
645.3
643.5
641.81
640.08
638.25
636.54
635.01
633.27
631.79
630.27
629.03
627.69
626.55
625.6
624.92
624.25
624.06
624.06
624.26
624.93
625.61
626.57
627.72
629.05
630.3
631.86
633.31
635.05
636.64
638.32
640.15
642.01
643.71
645.47
647.31
649.2
651.1
652.99
654.76
656.56
658.4
660.28
662.19
664.11
666.01
667.79
669.58
671.41
673.28
675.19
677.1
678.99
680.74
682.51
684.34
686.22
688.13
690.02
691.76
693.51
695.32
697.2
699.1
700.94
702.64
704.4
706.24
708.13
710.01
711.68
713.41
715.24
717.13
718.97
720.62
722.36
724.2
726.08
727.83
729.48
731.26
733.14
734.98
736.59
738.32
740.17
742.03
743.66
745.34
747.18
749.04
750.66
752.34
754.17
756.03
757.62
759.3
761.15
762.97
764.53
766.25
768.11
769.82
771.41
773.19
775.05
776.63
778.29
780.13
781.87
783.42
785.19
787.04
788.6
790.26
792.11
793.77
795.35
797.16
798.94
800.45
802.2
804.04
805.56
807.24
809.08
810.66
812.28
814.11
815.74
817.31
819.13
820.81
822.34
824.14
825.85
827.36
829.15
830.87
832.37
834.15
835.88
837.37
839.15
840.85
842.35
844.14
845.82
847.33
849.12
850.76
852.29
854.1
855.68
857.26
859.08
860.59
862.22
864.04
865.49
867.18
868.96
870.39
872.15
873.82
875.31
877.11
878.66
880.24
882.05
883.5
885.18
886.94
888.36
890.13
891.73
893.26
895.07
896.53
898.19
899.95
901.36
903.13
904.7
906.24
908.05
909.47
911.16
912.85
914.3
916.09
917.57
919.2
920.96
922.35
924.12
925.66
927.22
929.01
930.39
932.13
933.71
935.23
937.03
938.41
940.14
941.72
943.24
945.03
946.41
948.14
949.7
951.23
953.02
954.38
956.12
957.65
959.21
960.98
962.34
964.1
965.57
967.18
968.87
970.28
972.07
973.46
975.15
976.73
978.22
980
981.34
983.1
984.53
986.16
987.77
989.23
991
992.32
994.07
995.27
996.07
659.09
658.42
657.12
655.25
653.39
651.58
649.81
648.03
646.13
644.23
642.35
640.53
638.77
637.03
635.17
633.36
631.71
630.11
628.44
627.08
625.64
624.39
623.34
622.47
621.99
621.5
621.5
621.99
622.48
623.35
624.41
625.67
627.1
628.48
630.13
631.79
633.43
635.22
637.1
638.94
640.7
642.51
644.37
646.27
648.19
650.12
652.04
653.89
655.72
657.56
659.43
661.32
663.23
665.16
667.09
668.99
670.78
672.59
674.42
676.3
678.2
680.12
682.03
683.82
685.58
687.39
689.26
691.16
693.07
694.88
696.61
698.39
700.24
702.14
704.03
705.76
707.48
709.29
711.17
713.06
714.8
716.5
718.28
720.16
722.04
723.74
725.43
727.24
729.12
730.94
732.57
734.31
736.17
738.04
739.69
741.37
743.19
745.07
746.74
748.39
750.2
752.07
753.74
755.38
757.19
759.05
760.68
762.33
764.16
766.01
767.57
769.27
771.12
772.86
774.43
776.2
778.06
779.65
781.3
783.13
784.89
786.43
788.2
790.04
791.6
793.26
795.11
796.77
798.34
800.15
801.93
803.44
805.19
807.03
808.54
810.23
812.07
813.63
815.26
817.09
818.7
820.29
822.11
823.75
825.31
827.12
828.79
830.33
832.13
833.8
835.33
837.13
838.79
840.32
842.12
843.77
845.3
847.11
848.72
850.27
852.09
853.65
855.24
857.07
858.57
860.21
862.03
863.48
865.18
866.96
868.39
870.15
871.82
873.31
875.11
876.67
878.24
880.06
881.52
883.19
884.97
886.38
888.14
889.77
891.27
893.08
894.57
896.2
898
899.39
901.14
902.76
904.26
906.07
907.53
909.18
910.92
912.34
914.11
915.65
917.22
919.02
920.41
922.14
923.75
925.25
927.05
928.46
930.16
931.81
933.27
935.07
936.5
938.17
939.84
941.28
943.07
944.5
946.17
947.83
949.27
951.07
952.48
954.16
955.79
957.25
959.05
960.43
962.14
963.71
965.22
967.01
968.36
970.11
971.6
973.19
974.89
976.29
978.07
979.46
981.14
982.7
984.21
985.96
987.31
989.08
990.46
992.14
993.63
995.11
995.59
658.26
657.81
656.25
654.41
652.59
650.78
648.99
647.08
645.16
643.22
641.3
639.41
637.54
635.7
633.91
632.08
630.2
628.39
626.77
625.16
623.64
622.28
621.16
620.18
619.39
619.1
619.1
619.4
620.19
621.17
622.29
623.66
625.18
626.82
628.44
630.23
632.12
634.02
635.83
637.68
639.55
641.44
643.36
645.29
647.23
649.18
651.13
653.08
655.01
656.88
658.73
660.59
662.47
664.36
666.27
668.2
670.14
672.07
673.96
675.75
677.56
679.4
681.28
683.19
685.11
687.02
688.79
690.55
692.37
694.24
696.15
698.05
699.83
701.56
703.35
705.21
707.12
709
710.68
712.41
714.24
716.14
718.02
719.69
721.4
723.23
725.12
726.95
728.59
730.33
732.18
734.06
735.76
737.42
739.22
741.1
742.87
744.49
746.25
748.12
749.91
751.51
753.25
755.12
756.89
758.48
760.23
762.1
763.81
765.41
767.2
769.06
770.68
772.32
774.15
775.97
777.51
779.23
781.09
782.74
784.34
786.16
787.98
789.5
791.22
793.07
794.67
796.29
798.12
799.83
801.38
803.16
804.98
806.47
808.2
810.04
811.57
813.24
815.08
816.65
818.27
820.1
821.72
823.29
825.11
826.76
828.31
830.12
831.79
833.32
835.13
836.79
838.32
840.12
841.77
843.3
845.11
846.73
848.28
850.1
851.68
853.26
855.08
856.6
858.22
860.05
861.52
863.19
865.01
866.43
868.16
869.89
871.34
873.13
874.74
876.27
878.08
879.59
881.21
883.02
884.44
886.16
887.86
889.32
891.11
892.66
894.23
896.04
897.47
899.17
900.88
902.32
904.1
905.64
907.22
909.02
910.42
912.14
913.78
915.27
917.07
918.52
920.17
921.89
923.31
925.1
926.59
928.2
929.97
931.35
933.11
934.64
936.21
938
939.37
941.12
942.66
944.21
946
947.36
949.12
950.64
952.2
953.98
955.34
957.1
958.59
960.19
961.91
963.3
965.08
966.51
968.16
969.81
971.25
973.04
974.41
976.13
977.66
979.2
980.94
982.3
984.07
985.47
987.14
988.69
990.2
991.91
993.27
994.82
995.28
657.65
657.14
655.53
653.78
651.97
650.07
648.13
646.18
644.23
642.28
640.33
638.39
636.45
634.52
632.61
630.71
628.85
627.02
625.14
623.31
621.71
620.2
618.95
617.8
617.04
616.44
616.44
617.04
617.81
618.96
620.21
621.73
623.34
625.16
627.05
628.93
630.8
632.71
634.63
636.58
638.52
640.48
642.43
644.38
646.34
648.3
650.26
652.22
654.18
656.14
658.1
660.05
661.98
663.84
665.7
667.56
669.44
671.33
673.25
675.18
677.12
679.04
680.88
682.67
684.48
686.33
688.22
690.14
692.06
693.88
695.63
697.41
699.26
701.16
703.07
704.88
706.59
708.36
710.22
712.12
714
715.68
717.4
719.23
721.13
723
724.65
726.37
728.21
730.1
731.88
733.52
735.28
737.15
739.02
740.64
742.34
744.18
746.05
747.71
749.37
751.19
753.06
754.72
756.37
758.18
760.05
761.67
763.33
765.16
767.01
768.57
770.27
772.12
773.87
775.44
777.2
779.06
780.67
782.3
784.14
785.91
787.45
789.2
791.05
792.62
794.27
796.11
797.8
799.36
801.16
802.96
804.46
806.2
808.04
809.57
811.23
813.08
814.66
816.27
818.1
819.74
821.3
823.12
824.8
826.33
828.13
829.83
831.34
833.14
834.84
836.35
838.14
839.84
841.34
843.13
844.81
846.32
848.12
849.76
851.29
853.1
854.69
856.26
858.08
859.61
861.22
863.05
864.52
866.19
868
869.42
871.16
872.87
874.33
876.12
877.72
879.26
881.07
882.56
884.2
886
887.41
889.15
890.82
892.29
894.09
895.61
897.21
899.02
900.42
902.15
903.81
905.28
907.08
908.56
910.19
911.97
913.36
915.12
916.69
918.23
920.04
921.44
923.15
924.79
926.26
928.07
929.5
931.17
932.85
934.29
936.08
937.53
939.17
940.88
942.3
944.08
945.54
947.17
948.87
950.29
952.08
953.51
955.16
956.83
958.27
960.06
961.46
963.15
964.75
966.23
968.03
969.38
971.12
972.64
974.19
975.93
977.3
979.08
980.48
982.15
983.73
985.22
986.98
988.31
990.08
991.46
993.13
994.4
995.15
657.15
656.45
655.06
653.14
651.19
649.25
647.3
645.34
643.39
641.43
639.46
637.48
635.49
633.49
631.49
629.49
627.49
625.51
623.56
621.67
619.89
618.15
616.59
615.32
614.33
613.88
613.88
614.34
615.32
616.6
618.16
619.92
621.7
623.6
625.55
627.55
629.56
631.57
633.59
635.61
637.63
639.64
641.64
643.63
645.61
647.58
649.54
651.5
653.45
655.4
657.35
659.3
661.25
663.21
665.16
667.12
669.07
671.01
672.85
674.68
676.52
678.39
680.28
682.2
684.13
686.06
687.91
689.68
691.47
693.32
695.21
697.13
699.03
700.8
702.54
704.34
706.21
708.12
710.01
711.7
713.44
715.26
717.15
719.04
720.75
722.45
724.25
726.14
728.02
729.68
731.38
733.21
735.09
736.87
738.5
740.26
742.13
743.99
745.59
747.3
749.15
751.02
752.62
754.31
756.15
758.01
759.6
761.29
763.14
764.96
766.52
768.25
770.11
771.83
773.41
775.19
777.05
778.65
780.3
782.13
783.91
785.45
787.2
789.05
790.64
792.28
794.12
795.83
797.38
799.17
801
802.5
804.21
806.06
807.62
809.26
811.1
812.73
814.3
816.12
817.82
819.35
821.14
822.89
824.39
826.16
827.93
829.41
831.16
832.95
834.42
836.17
837.96
839.42
841.16
842.94
844.4
846.15
847.9
849.37
851.14
852.84
854.33
856.12
857.76
859.29
861.1
862.67
864.24
866.06
867.56
869.2
871.02
872.45
874.16
875.9
877.35
879.12
880.74
882.26
884.08
885.57
887.2
889.01
890.41
892.15
893.82
895.29
897.09
898.6
900.21
902.01
903.41
905.14
906.78
908.27
910.07
911.54
913.18
914.93
916.34
918.11
919.65
921.21
923.02
924.4
926.13
927.74
929.24
931.04
932.45
934.15
935.79
937.26
939.06
940.47
942.15
943.8
945.26
947.06
948.46
950.15
951.78
953.25
955.05
956.43
958.14
959.73
961.23
963.02
964.38
966.12
967.64
969.2
970.94
972.31
974.08
975.51
977.16
978.79
980.24
982.02
983.37
985.11
986.57
988.17
989.8
991.23
993
994.21
995.01
656.58
656.09
654.34
652.47
650.57
648.66
646.72
644.77
642.79
640.8
638.78
636.74
634.68
632.6
630.52
628.44
626.36
624.28
622.22
620.16
618.14
616.17
614.34
612.94
611.71
611.09
611.09
611.72
612.95
614.35
616.18
618.15
620.18
622.24
624.31
626.4
628.5
630.61
632.72
634.83
636.93
639
641.03
643.05
645.07
647.07
649.07
651.06
653.05
655.03
657
658.93
660.85
662.76
664.66
666.56
668.46
670.37
672.29
674.22
676.17
678.11
680.05
681.92
683.72
685.53
687.37
689.26
691.17
693.1
695.01
696.76
698.52
700.34
702.22
704.13
706.03
707.78
709.5
711.3
713.18
715.09
716.9
718.59
720.34
722.2
724.09
725.9
727.56
729.31
731.17
733.06
734.77
736.43
738.23
740.11
741.92
743.54
745.27
747.14
749
750.59
752.29
754.15
756
757.59
759.29
761.14
762.96
764.53
766.25
768.11
769.85
771.43
773.2
775.06
776.69
778.32
780.15
781.96
783.5
785.22
787.08
788.71
790.32
792.14
793.92
795.44
797.19
799.04
800.59
802.25
804.09
805.73
807.31
809.13
810.85
812.38
814.16
815.95
817.44
819.18
821.01
822.5
824.2
826.04
827.54
829.21
831.05
832.56
834.22
836.05
837.56
839.22
841.05
842.55
844.21
846.04
847.51
849.19
851.02
852.47
854.18
855.97
857.41
859.15
860.88
862.35
864.13
865.77
867.29
869.1
870.65
872.23
874.05
875.52
877.19
878.98
880.4
882.14
883.82
885.29
887.1
888.63
890.22
892.03
893.45
895.16
896.87
898.31
900.1
901.64
903.22
905.03
906.43
908.15
909.81
911.28
913.08
914.55
916.18
917.94
919.34
921.11
922.66
924.21
926.02
927.4
929.13
930.73
932.24
934.04
935.44
937.14
938.77
940.25
942.05
943.45
945.15
946.77
948.25
950.04
951.43
953.14
954.74
956.23
958.03
959.4
961.12
962.67
964.21
965.98
967.34
969.1
970.57
972.17
973.86
975.27
977.06
978.44
980.13
981.68
983.2
984.94
986.3
988.07
989.45
991.13
992.62
994.11
994.63
656.22
655.54
654.06
652.12
650.15
648.17
646.18
644.19
642.18
640.17
638.14
636.11
634.06
631.95
629.75
627.55
625.38
623.23
621.1
618.85
616.54
614.33
612.22
610.34
609.05
608.18
608.18
609.05
610.34
612.23
614.34
616.56
618.88
621.12
623.26
625.42
627.63
629.86
632.04
634.12
636.18
638.23
640.27
642.32
644.35
646.38
648.4
650.41
652.4
654.39
656.37
658.34
660.31
662.27
664.23
666.2
668.16
670.12
672.08
674.02
675.9
677.73
679.58
681.43
683.31
685.22
687.15
689.09
691
692.77
694.55
696.37
698.24
700.15
702.07
703.89
705.62
707.39
709.24
711.14
713.04
714.79
716.5
718.29
720.17
722.07
723.83
725.51
727.28
729.16
731.04
732.74
734.42
736.22
738.11
739.91
741.54
743.28
745.14
747.01
748.62
750.31
752.16
754.02
755.64
757.31
759.15
761.01
762.6
764.28
766.13
767.94
769.51
771.23
773.09
774.8
776.39
778.18
780.03
781.61
783.27
785.11
786.85
788.4
790.18
792.03
793.57
795.24
797.09
798.74
800.32
802.14
803.9
805.42
807.18
809.01
810.52
812.21
814.06
815.61
817.25
819.08
820.68
822.27
824.1
825.74
827.3
829.11
830.77
832.31
834.12
835.79
837.31
839.12
840.78
842.3
844.11
845.75
847.29
849.1
850.7
852.26
854.08
855.63
857.23
859.06
860.55
862.2
864.02
865.46
867.17
868.93
870.37
872.13
873.8
875.29
877.1
878.65
880.23
882.04
883.49
885.17
886.94
888.36
890.13
891.74
893.26
895.07
896.54
898.18
899.96
901.37
903.12
904.73
906.25
908.05
909.49
911.17
912.88
914.31
916.1
917.61
919.2
921
922.38
924.12
925.71
927.23
929.03
930.43
932.14
933.77
935.25
937.05
938.46
940.15
941.79
943.25
945.05
946.46
948.15
949.78
951.25
953.04
954.43
956.14
957.74
959.23
961.02
962.39
964.12
965.65
967.2
968.96
970.32
972.09
973.54
975.16
976.82
978.25
980.04
981.39
983.12
984.61
986.18
987.86
989.25
991.03
992.35
994
994.38
656.03
655.21
653.56
651.69
649.76
647.79
645.8
643.78
641.73
639.65
637.55
635.44
633.32
631.22
629.12
626.96
624.6
622.32
620.11
617.69
615.28
612.91
610.33
608.07
606.33
605.4
605.4
606.33
608.08
610.33
612.93
615.29
617.72
620.13
622.35
624.67
627.02
629.16
631.28
633.42
635.59
637.76
639.91
642.02
644.06
646.09
648.11
650.13
652.13
654.13
656.13
658.12
660.1
662.08
664.06
666.02
667.96
669.85
671.73
673.61
675.49
677.38
679.28
681.21
683.15
685.09
687.02
688.83
690.62
692.43
694.29
696.19
698.12
700.03
701.8
703.55
705.35
707.22
709.12
711.03
712.76
714.48
716.28
718.16
720.06
721.83
723.52
725.29
727.16
729.05
730.78
732.45
734.24
736.12
737.98
739.61
741.32
743.17
745.04
746.71
748.37
750.19
752.06
753.75
755.39
757.19
759.06
760.73
762.36
764.17
766.04
767.65
769.3
771.14
772.96
774.52
776.24
778.09
779.78
781.37
783.17
785.02
786.56
788.25
790.1
791.77
793.35
795.15
796.96
798.48
800.2
802.05
803.61
805.26
807.1
808.74
810.31
812.13
813.85
815.37
817.15
818.94
820.43
822.17
824
825.48
827.19
829.02
830.5
832.2
834.03
835.51
837.2
839.03
840.51
842.19
844.02
845.48
847.18
849
850.44
852.17
853.94
855.39
857.15
858.86
860.34
862.12
863.76
865.28
867.09
868.65
870.23
872.05
873.52
875.19
876.99
878.4
880.14
881.83
883.3
885.1
886.65
888.22
890.04
891.48
893.17
894.9
896.33
898.11
899.68
901.23
903.04
904.46
906.16
907.86
909.3
911.09
912.6
914.2
916
917.38
919.13
920.72
922.23
924.04
925.45
927.15
928.8
930.26
932.06
933.49
935.16
936.84
938.28
940.07
941.52
943.16
944.85
946.28
948.07
949.51
951.16
952.83
954.27
956.06
957.47
959.15
960.77
962.24
964.03
965.41
967.13
968.68
970.2
971.97
973.33
975.09
976.54
978.16
979.81
981.24
983.03
984.38
986.11
987.58
989.17
990.8
992.22
993.73
994.26
655.68
655.08
653.28
651.35
649.39
647.4
645.4
643.37
641.33
639.27
637.21
635.14
633.06
630.85
628.54
626.29
624.11
621.72
619.29
616.95
614.29
611.68
609.04
606.33
604.16
603.08
603.08
604.16
606.33
609.05
611.69
614.31
616.98
619.31
621.78
624.13
626.34
628.63
630.98
633.11
635.21
637.31
639.42
641.54
643.65
645.75
647.83
649.88
651.92
653.94
655.94
657.92
659.89
661.84
663.78
665.71
667.63
669.54
671.45
673.36
675.29
677.22
679.17
681.11
683.05
684.94
686.75
688.56
690.4
692.27
694.18
696.11
698.02
699.8
701.56
703.36
705.22
707.13
709.04
710.81
712.53
714.31
716.19
718.09
719.92
721.6
723.34
725.19
727.09
728.9
730.55
732.3
734.16
736.05
737.75
739.41
741.22
743.1
744.88
746.5
748.25
750.12
751.93
753.53
755.26
757.12
758.93
760.51
762.24
764.11
765.86
767.45
769.21
771.07
772.74
774.35
776.16
778.01
779.57
781.25
783.1
784.81
786.38
788.17
790.02
791.55
793.24
795.09
796.73
798.32
800.14
801.9
803.42
805.18
807.02
808.53
810.22
812.06
813.63
815.25
817.09
818.71
820.29
822.11
823.78
825.32
827.12
828.82
830.34
832.13
833.84
835.34
837.13
838.84
840.34
842.13
843.81
845.32
847.12
848.77
850.3
852.1
853.71
855.26
857.08
858.63
860.23
862.05
863.54
865.19
867.01
868.44
870.16
871.9
873.35
875.12
876.76
878.27
880.08
881.6
883.21
885.02
886.44
888.16
889.87
891.32
893.1
894.66
896.22
898.04
899.46
901.16
902.86
904.31
906.1
907.62
909.21
911.01
912.4
914.13
915.76
917.25
919.06
920.49
922.16
923.86
925.29
927.08
928.56
930.18
931.93
933.32
935.1
936.61
938.19
939.96
941.34
943.1
944.61
946.19
947.96
949.33
951.1
952.59
954.18
955.92
957.31
959.08
960.54
962.17
963.85
965.27
967.06
968.46
970.14
971.73
973.22
975.01
976.35
978.1
979.57
981.17
982.83
984.25
986.03
987.38
989.11
990.56
992.15
993.5
994.2
655.51
655
653.19
651.24
649.26
647.26
645.25
643.23
641.2
639.15
637.09
635.01
632.77
630.51
628.28
626.1
623.76
621.31
619.02
616.35
613.79
611.07
608.17
605.4
603.08
601.39
601.39
603.08
605.4
608.17
611.08
613.81
616.37
619.04
621.35
623.82
626.14
628.34
630.61
632.92
635.09
637.17
639.26
641.34
643.43
645.52
647.59
649.65
651.69
653.72
655.72
657.71
659.69
661.65
663.59
665.53
667.47
669.4
671.33
673.27
675.21
677.16
679.11
681.05
682.96
684.78
686.59
688.43
690.3
692.2
694.13
696.05
697.89
699.65
701.43
703.27
705.17
707.08
708.94
710.65
712.41
714.24
716.14
718.03
719.76
721.47
723.26
725.15
727.04
728.74
730.43
732.23
734.12
735.96
737.6
739.32
741.16
743.04
744.72
746.38
748.19
750.07
751.78
753.41
755.2
757.07
758.77
760.39
762.19
764.06
765.7
767.34
769.16
771.01
772.58
774.27
776.12
777.87
779.43
781.19
783.05
784.65
786.29
788.12
789.88
791.42
793.18
795.03
796.58
798.24
800.09
801.73
803.31
805.13
806.87
808.4
810.16
811.99
813.48
815.19
817.03
818.55
820.22
822.06
823.61
825.24
827.07
828.65
830.25
832.08
833.67
835.26
837.08
838.66
840.25
842.08
843.64
845.24
847.07
848.6
850.22
852.05
853.54
855.2
857.02
858.47
860.17
861.96
863.39
865.14
866.85
868.32
870.11
871.72
873.26
875.07
876.58
878.2
880.02
881.44
883.15
884.87
886.32
888.11
889.68
891.23
893.05
894.49
896.17
897.9
899.33
901.11
902.67
904.23
906.04
907.45
909.15
910.84
912.29
914.08
915.57
917.19
918.96
920.35
922.11
923.67
925.22
927.02
928.4
930.13
931.73
933.24
935.04
936.44
938.14
939.76
941.24
943.04
944.44
946.14
947.76
949.24
951.04
952.42
954.13
955.72
957.22
959.02
960.38
962.12
963.65
965.2
966.95
968.32
970.09
971.54
973.16
974.82
976.25
978.04
979.4
981.12
982.63
984.18
985.88
987.27
989.05
990.39
992.1
993.35
994.14
655.49
654.98
653.18
651.22
649.24
647.25
645.24
643.22
641.19
639.14
637.09
635
632.75
630.49
628.27
626.1
623.74
621.31
619.01
616.34
613.78
611.07
608.17
605.4
603.08
601.39
601.39
603.08
605.4
608.17
611.07
613.8
616.36
619.03
621.34
623.81
626.13
628.32
630.59
632.9
635.08
637.16
639.24
641.33
643.41
645.5
647.57
649.62
651.66
653.68
655.69
657.68
659.65
661.61
663.56
665.5
667.44
669.37
671.3
673.25
675.19
677.14
679.1
681.04
682.91
684.73
686.55
688.39
690.27
692.18
694.11
696.03
697.83
699.59
701.39
703.25
705.15
707.06
708.88
710.6
712.36
714.22
716.12
718.01
719.7
721.42
723.23
725.12
727.01
728.67
730.38
732.2
734.09
735.89
737.53
739.28
741.14
743.01
744.64
746.33
748.17
750.04
751.69
753.35
755.17
757.04
758.68
760.34
762.16
764.02
765.62
767.29
769.13
770.94
772.5
774.23
776.09
777.77
779.36
781.16
783.01
784.56
786.24
788.09
789.77
791.35
793.15
794.97
796.49
798.2
800.05
801.63
803.26
805.1
806.76
808.33
810.13
811.88
813.39
815.16
816.97
818.45
820.18
822.02
823.51
825.2
827.03
828.54
830.21
832.04
833.55
835.21
837.04
838.55
840.21
842.04
843.53
845.2
847.02
848.49
850.18
852
853.44
855.16
856.92
858.38
860.14
861.83
863.31
865.11
866.72
868.26
870.07
871.59
873.21
875.02
876.46
878.16
879.9
881.34
883.12
884.73
886.25
888.07
889.55
891.19
892.98
894.38
896.13
897.76
899.26
901.07
902.54
904.18
905.94
907.35
909.11
910.69
912.23
914.04
915.45
917.15
918.81
920.27
922.07
923.53
925.17
926.9
928.31
930.09
931.59
933.19
934.95
936.33
938.1
939.61
941.19
942.96
944.33
946.1
947.61
949.19
950.94
952.32
954.09
955.57
957.18
958.89
960.29
962.07
963.5
965.15
966.8
968.24
970.04
971.41
973.12
974.66
976.2
977.94
979.3
981.08
982.48
984.14
985.72
987.21
988.95
990.29
992.06
993.27
994.09
655.61
655.05
653.24
651.3
649.33
647.35
645.34
643.32
641.28
639.24
637.18
635.12
633.03
630.78
628.5
626.26
624.09
621.68
619.26
616.91
614.28
611.65
609.04
606.32
604.16
603.08
603.08
604.16
606.32
609.04
611.67
614.29
616.94
619.28
621.73
624.11
626.31
628.58
630.91
633.09
635.18
637.27
639.37
641.48
643.58
645.67
647.74
649.79
651.82
653.84
655.84
657.82
659.78
661.73
663.67
665.6
667.52
669.44
671.36
673.29
675.23
677.17
679.12
681.07
682.99
684.8
686.61
688.44
690.3
692.21
694.13
696.05
697.88
699.64
701.42
703.26
705.16
707.08
708.91
710.62
712.38
714.23
716.12
718.02
719.72
721.43
723.24
725.13
727.01
728.68
730.38
732.21
734.09
735.89
737.53
739.28
741.14
743.01
744.64
746.33
748.16
750.04
751.68
753.34
755.17
757.04
758.67
760.32
762.15
764.01
765.59
767.28
769.12
770.91
772.48
774.22
776.08
777.74
779.34
781.15
782.99
784.53
786.23
788.08
789.73
791.33
793.14
794.92
796.45
798.19
800.04
801.59
803.24
805.08
806.71
808.3
810.12
811.82
813.36
815.14
816.91
818.41
820.16
821.98
823.45
825.18
827.01
828.48
830.19
832.02
833.49
835.19
837.02
838.49
840.18
842.01
843.46
845.17
846.98
848.43
850.16
851.92
853.38
855.14
856.84
858.33
860.12
861.75
863.27
865.09
866.63
868.22
870.05
871.51
873.18
874.97
876.39
878.14
879.81
881.29
883.09
884.64
886.22
888.03
889.47
891.16
892.88
894.32
896.11
897.67
899.22
901.04
902.46
904.15
905.85
907.29
909.09
910.59
912.19
913.99
915.37
917.12
918.71
920.23
922.04
923.44
925.14
926.79
928.26
930.06
931.49
933.16
934.84
936.28
938.07
939.51
941.16
942.85
944.28
946.07
947.5
949.16
950.82
952.26
954.06
955.47
957.15
958.77
960.24
962.03
963.41
965.12
966.68
968.2
969.97
971.33
973.09
974.55
976.16
977.82
979.25
981.03
982.39
984.11
985.6
987.17
988.83
990.24
992.01
993.22
994.04
655.91
655.16
653.44
651.55
649.62
647.66
645.67
643.65
641.61
639.54
637.46
635.36
633.27
631.18
629.08
626.86
624.53
622.28
620.08
617.64
615.25
612.87
610.31
608.07
606.32
605.39
605.39
606.32
608.07
610.32
612.88
615.26
617.66
620.1
622.31
624.59
626.95
629.12
631.23
633.35
635.49
637.64
639.78
641.91
644
646.04
648.06
650.07
652.08
654.08
656.07
658.06
660.04
662.01
663.95
665.86
667.76
669.65
671.54
673.43
675.33
677.26
679.19
681.13
683.07
684.99
686.78
688.58
690.41
692.27
694.18
696.11
698.02
699.78
701.53
703.34
705.21
707.12
709.02
710.74
712.47
714.27
716.16
718.06
719.82
721.51
723.28
725.16
727.05
728.77
730.45
732.24
734.12
735.97
737.6
739.31
741.16
743.04
744.7
746.37
748.18
750.06
751.74
753.38
755.19
757.06
758.72
760.35
762.17
764.03
765.63
767.3
769.14
770.95
772.51
774.23
776.09
777.77
779.36
781.16
783.01
784.55
786.24
788.09
789.75
791.34
793.14
794.94
796.46
798.19
800.04
801.59
803.24
805.09
806.72
808.3
810.12
811.82
813.36
815.14
816.91
818.41
820.16
821.97
823.45
825.18
827
828.47
830.18
832.01
833.48
835.18
837.01
838.47
840.18
842
843.45
845.17
846.96
848.41
850.15
851.9
853.36
855.13
856.81
858.31
860.11
861.71
863.26
865.08
866.6
868.21
870.03
871.48
873.17
874.93
876.37
878.13
879.77
881.27
883.08
884.6
886.2
888.01
889.43
891.15
892.83
894.3
896.09
897.62
899.21
901.01
902.41
904.14
905.79
907.27
909.07
910.54
912.18
913.93
915.33
917.11
918.65
920.21
922.01
923.39
925.13
926.72
928.23
930.04
931.43
933.14
934.77
936.25
938.05
939.45
941.14
942.77
944.25
946.04
947.44
949.14
950.75
952.23
954.03
955.41
957.13
958.69
960.21
962
963.35
965.1
966.6
968.18
969.89
971.29
973.07
974.47
976.14
977.74
979.22
981
982.33
984.09
985.52
987.15
988.74
990.21
991.94
993.19
994
656.15
655.38
653.91
652.04
650.08
648.1
646.12
644.12
642.12
640.11
638.08
636.04
633.96
631.8
629.63
627.46
625.31
623.19
621.05
618.76
616.48
614.29
612.19
610.31
609.04
608.16
608.16
609.04
610.31
612.2
614.3
616.5
618.79
621.07
623.21
625.35
627.52
629.72
631.93
634.06
636.12
638.16
640.2
642.23
644.25
646.27
648.28
650.28
652.28
654.26
656.25
658.22
660.2
662.17
664.14
666.1
668.06
670.01
671.89
673.74
675.59
677.45
679.34
681.24
683.17
685.11
687.03
688.86
690.63
692.44
694.29
696.19
698.11
700.01
701.75
703.5
705.31
707.19
709.1
710.95
712.65
714.39
716.23
718.12
720
721.68
723.39
725.22
727.11
728.94
730.59
732.32
734.17
736.05
737.75
739.41
741.21
743.09
744.84
746.46
748.23
750.1
751.87
753.47
755.23
757.1
758.83
760.43
762.2
764.07
765.74
767.36
769.16
771.02
772.59
774.27
776.11
777.86
779.42
781.19
783.04
784.62
786.27
788.11
789.83
791.38
793.16
795
796.52
798.22
800.06
801.65
803.27
805.1
806.78
808.33
810.13
811.88
813.39
815.16
816.96
818.44
820.18
822.01
823.48
825.19
827.02
828.51
830.19
832.03
833.51
835.19
837.02
838.5
840.19
842.01
843.47
845.18
846.98
848.43
850.16
851.92
853.37
855.14
856.83
858.32
860.11
861.73
863.26
865.08
866.61
868.21
870.03
871.48
873.17
874.94
876.37
878.13
879.77
881.27
883.08
884.59
886.2
888.01
889.42
891.15
892.83
894.29
896.09
897.61
899.2
901.01
902.41
904.14
905.78
907.26
909.07
910.53
912.17
913.91
915.32
917.1
918.63
920.2
922
923.38
925.12
926.7
928.22
930.03
931.41
933.13
934.74
936.23
938.04
939.43
941.14
942.74
944.23
946.03
947.41
949.13
950.71
952.22
954.02
955.38
957.12
958.65
960.2
961.96
963.33
965.09
966.56
968.17
969.85
971.26
973.05
974.44
976.13
977.69
979.2
980.95
982.3
984.07
985.47
987.14
988.69
990.19
991.89
993.18
993.94
656.39
655.94
654.21
652.3
650.37
648.44
646.5
644.55
642.58
640.59
638.58
636.55
634.51
632.46
630.4
628.34
626.27
624.21
622.16
620.11
618.09
616.13
614.29
612.86
611.65
611.06
611.06
611.65
612.87
614.29
616.13
618.1
620.12
622.18
624.24
626.31
628.39
630.47
632.55
634.64
636.71
638.78
640.83
642.86
644.88
646.89
648.87
650.85
652.81
654.75
656.69
658.62
660.54
662.46
664.38
666.31
668.25
670.19
672.14
674.09
676.02
677.87
679.68
681.51
683.36
685.25
687.17
689.1
691.01
692.76
694.53
696.34
698.22
700.13
702.04
703.8
705.53
707.32
709.19
711.09
712.94
714.62
716.36
718.21
720.1
721.94
723.6
725.33
727.18
729.07
730.82
732.47
734.25
736.12
737.97
739.59
741.3
743.15
745.02
746.64
748.32
750.16
752.03
753.64
755.31
757.15
759.01
760.58
762.27
764.12
765.91
767.48
769.22
771.08
772.75
774.35
776.16
778
779.54
781.24
783.09
784.76
786.34
788.15
789.96
791.48
793.2
795.05
796.63
798.26
800.1
801.77
803.33
805.14
806.89
808.4
810.16
811.98
813.47
815.19
817.02
818.52
820.21
822.04
823.56
825.22
827.05
828.58
830.22
832.06
833.58
835.22
837.05
838.57
840.21
842.04
843.53
845.2
847.02
848.48
850.18
851.98
853.42
855.15
856.89
858.35
860.13
861.79
863.29
865.09
866.66
868.23
870.05
871.53
873.18
874.98
876.4
878.14
879.82
881.29
883.09
884.63
886.22
888.03
889.45
891.16
892.86
894.31
896.1
897.64
899.21
901.02
902.43
904.14
905.8
907.27
909.07
910.55
912.18
913.93
915.33
917.11
918.64
920.21
922.01
923.39
925.13
926.71
928.23
930.03
931.42
933.14
934.75
936.24
938.04
939.43
941.14
942.75
944.23
946.03
947.42
949.13
950.71
952.22
954.01
955.38
957.12
958.65
960.2
961.96
963.32
965.09
966.55
968.17
969.84
971.26
973.05
974.43
976.13
977.68
979.2
980.94
982.3
984.07
985.46
987.13
988.67
990.19
991.87
993.17
993.91
657.03
656.26
654.77
653.01
651.08
649.13
647.17
645.21
643.24
641.27
639.3
637.32
635.33
633.34
631.34
629.35
627.35
625.37
623.42
621.52
619.75
618.09
616.48
615.25
614.27
613.76
613.76
614.27
615.25
616.49
618.1
619.77
621.55
623.45
625.41
627.4
629.4
631.41
633.42
635.42
637.43
639.42
641.41
643.4
645.38
647.35
649.32
651.29
653.25
655.22
657.18
659.14
661.1
663.06
665
666.85
668.7
670.55
672.42
674.31
676.23
678.16
680.09
682.01
683.79
685.58
687.39
689.26
691.17
693.09
694.97
696.7
698.46
700.28
702.17
704.08
705.91
707.61
709.37
711.22
713.11
714.98
716.65
718.38
720.21
722.1
723.93
725.58
727.31
729.17
731.05
732.75
734.42
736.22
738.1
739.87
741.49
743.25
745.11
746.91
748.51
750.25
752.11
753.89
755.48
757.23
759.09
760.81
762.41
764.19
766.05
767.68
769.31
771.14
772.96
774.51
776.22
778.08
779.74
781.33
783.15
784.95
786.48
788.21
790.06
791.64
793.27
795.11
796.8
798.35
800.15
801.94
803.44
805.18
807.02
808.53
810.21
812.05
813.6
815.24
817.08
818.66
820.26
822.09
823.7
825.27
827.1
828.71
830.28
832.1
833.71
835.27
837.09
838.69
840.26
842.08
843.64
845.24
847.06
848.58
850.21
852.04
853.51
855.18
857
858.43
860.15
861.89
863.34
865.12
866.76
868.27
870.08
871.61
873.21
875.03
876.47
878.16
879.9
881.34
883.11
884.71
886.24
888.06
889.52
891.18
892.94
894.35
896.12
897.71
899.24
901.05
902.48
904.16
905.87
907.3
909.09
910.6
912.2
913.99
915.37
917.12
918.7
920.23
922.03
923.43
925.14
926.76
928.25
930.05
931.46
933.15
934.79
936.26
938.05
939.47
941.15
942.79
944.25
946.05
947.45
949.14
950.75
952.23
954.03
955.4
957.12
958.68
960.21
961.99
963.34
965.1
966.58
968.17
969.87
971.27
973.06
974.45
976.13
977.7
979.2
980.96
982.31
984.08
985.48
987.14
988.69
990.19
991.88
993.18
993.93
657.36
656.96
655.27
653.43
651.58
649.75
647.91
646.03
644.09
642.14
640.18
638.23
636.28
634.33
632.4
630.49
628.62
626.8
625.04
623.2
621.52
620.11
618.76
617.63
616.89
616.33
616.33
616.9
617.63
618.77
620.12
621.55
623.22
625.06
626.86
628.68
630.56
632.47
634.41
636.36
638.31
640.28
642.24
644.21
646.17
648.14
650.1
652.06
654.01
655.89
657.76
659.63
661.51
663.4
665.31
667.23
669.17
671.11
673.04
674.88
676.67
678.49
680.34
682.23
684.15
686.07
687.92
689.67
691.45
693.28
695.18
697.09
698.94
700.65
702.41
704.24
706.14
708.04
709.76
711.46
713.27
715.15
717.04
718.74
720.43
722.24
724.12
725.97
727.6
729.32
731.17
733.05
734.74
736.4
738.21
740.08
741.81
743.44
745.22
747.09
748.82
750.43
752.21
754.08
755.77
757.38
759.18
761.05
762.66
764.31
766.14
767.96
769.51
771.23
773.09
774.76
776.35
778.16
779.99
781.52
783.22
785.08
786.7
788.31
790.13
791.88
793.41
795.17
797.01
798.52
800.22
802.06
803.63
805.26
807.09
808.73
810.3
812.12
813.8
815.33
817.13
818.86
820.36
822.14
823.89
825.38
827.15
828.9
830.38
832.15
833.89
835.37
837.14
838.86
840.34
842.13
843.8
845.31
847.11
848.73
850.27
852.09
853.65
855.23
857.06
858.55
860.2
862.01
863.44
865.16
866.9
868.35
870.12
871.74
873.26
875.08
876.58
878.2
880.01
881.42
883.15
884.84
886.3
888.09
889.63
891.21
893.02
894.43
896.15
897.82
899.28
901.08
902.58
904.19
905.97
907.36
909.12
910.7
912.23
914.03
915.44
917.14
918.8
920.26
922.06
923.5
925.16
926.85
928.28
930.08
931.53
933.17
934.88
936.29
938.08
939.54
941.17
942.87
944.28
946.07
947.51
949.16
950.82
952.26
954.05
955.46
957.14
958.75
960.23
962.02
963.38
965.12
966.64
968.19
969.93
971.3
973.08
974.5
976.15
977.76
979.22
981.01
982.34
984.09
985.52
987.15
988.74
990.21
991.93
993.19
993.99
658.1
657.4
656.07
654.18
652.28
650.4
648.56
646.74
644.93
643.06
641.14
639.21
637.3
635.42
633.59
631.83
630.07
628.22
626.51
625.04
623.42
622.16
621.05
620.08
619.26
618.99
619
619.26
620.08
621.06
622.17
623.44
625.05
626.55
628.25
630.1
631.92
633.69
635.51
637.38
639.29
641.22
643.16
645.11
647.05
648.95
650.8
652.66
654.53
656.41
658.31
660.24
662.17
664.11
666.04
667.88
669.68
671.5
673.36
675.25
677.17
679.09
680.98
682.73
684.5
686.33
688.21
690.13
692.03
693.77
695.51
697.31
699.19
701.1
702.93
704.62
706.37
708.22
710.11
711.97
713.63
715.36
717.2
719.09
720.88
722.53
724.28
726.15
728.03
729.68
731.36
733.19
735.07
736.78
738.42
740.21
742.09
743.81
745.43
747.21
749.08
750.78
752.39
754.19
756.06
757.69
759.33
761.16
763
764.56
766.25
768.11
769.83
771.4
773.18
775.03
776.6
778.26
780.11
781.81
783.37
785.16
787
788.51
790.22
792.06
793.65
795.27
797.11
798.78
800.34
802.14
803.9
805.41
807.17
808.98
810.47
812.19
814.02
815.51
817.2
819.04
820.55
822.21
824.05
825.56
827.22
829.05
830.56
832.21
834.04
835.54
837.2
839.03
840.5
842.19
844
845.44
847.17
848.94
850.38
852.14
853.84
855.32
857.11
858.73
860.26
862.08
863.6
865.21
867.03
868.47
870.17
871.92
873.35
875.12
876.75
878.26
880.07
881.56
883.19
885
886.4
888.14
889.78
891.27
893.07
894.56
896.19
897.97
899.37
901.12
902.71
904.24
906.04
907.47
909.15
910.84
912.29
914.08
915.56
917.18
918.93
920.33
922.1
923.62
925.2
926.98
928.35
930.11
931.65
933.2
934.99
936.36
938.11
939.64
941.2
942.98
944.34
946.1
947.61
949.19
950.93
952.31
954.09
955.54
957.17
958.85
960.27
962.06
963.46
965.14
966.73
968.22
970.01
971.35
973.1
974.58
976.17
977.84
979.26
981.04
982.39
984.11
985.6
987.17
988.82
990.24
992
993.21
994.03
658.65
658.17
656.68
655.03
653.14
651.24
649.37
647.56
645.79
644.03
642.14
640.25
638.4
636.65
634.98
633.16
631.39
629.86
628.22
626.81
625.38
624.21
623.18
622.28
621.67
621.29
621.29
621.67
622.28
623.19
624.22
625.39
626.84
628.25
629.91
631.45
633.2
635.05
636.77
638.52
640.34
642.23
644.14
646.05
647.89
649.69
651.52
653.39
655.28
657.2
659.13
661.04
662.88
664.67
666.49
668.34
670.24
672.16
674.07
675.92
677.67
679.46
681.3
683.2
685.11
686.99
688.71
690.46
692.29
694.18
696.08
697.88
699.57
701.34
703.2
705.1
706.93
708.59
710.34
712.19
714.09
715.86
717.52
719.28
721.15
723.03
724.68
726.37
728.2
730.08
731.8
733.44
735.22
737.1
738.85
740.47
742.23
744.1
745.84
747.45
749.22
751.08
752.77
754.39
756.18
758.05
759.65
761.31
763.14
764.95
766.49
768.22
770.08
771.73
773.34
775.15
776.97
778.49
780.21
782.07
783.67
785.29
787.12
788.84
790.38
792.16
793.98
795.48
797.2
799.04
800.58
802.24
804.08
805.67
807.27
809.1
810.74
812.3
814.12
815.79
817.33
819.13
820.82
822.34
824.13
825.83
827.34
829.13
830.82
832.33
834.12
835.79
837.3
839.11
840.73
842.28
844.09
845.66
847.24
849.07
850.58
852.21
854.03
855.48
857.18
858.96
860.39
862.14
863.82
865.3
867.1
868.67
870.23
872.05
873.51
875.18
876.95
878.37
880.13
881.76
883.26
885.07
886.56
888.19
889.97
891.38
893.13
894.74
896.25
898.06
899.5
901.17
902.9
904.32
906.1
907.63
909.2
911
912.38
914.13
915.72
917.23
919.04
920.44
922.14
923.78
925.25
927.05
928.47
930.15
931.8
933.26
935.05
936.47
938.15
939.79
941.25
943.05
944.45
946.14
947.75
949.23
951.03
952.4
954.12
955.67
957.21
958.98
960.34
962.1
963.57
965.17
966.86
968.27
970.06
971.44
973.13
974.7
976.2
977.96
979.31
981.08
982.49
984.14
985.71
987.2
988.94
990.28
992.05
993.25
994.08
659.32
659
657.4
655.74
654.04
652.17
650.3
648.49
646.77
645.05
643.19
641.35
639.65
638.03
636.22
634.55
633.06
631.4
630.07
628.63
627.36
626.28
625.31
624.53
624.08
623.72
623.72
624.08
624.54
625.32
626.29
627.38
628.66
630.09
631.44
633.09
634.63
636.27
638.09
639.8
641.48
643.28
645.16
647.04
648.81
650.57
652.39
654.26
656.16
658.07
659.9
661.66
663.47
665.32
667.21
669.12
671.02
672.77
674.54
676.35
678.23
680.14
682.03
683.77
685.51
687.32
689.2
691.1
692.93
694.62
696.38
698.23
700.12
701.98
703.65
705.38
707.22
709.11
710.92
712.57
714.32
716.18
718.06
719.76
721.43
723.23
725.11
726.89
728.51
730.27
732.13
733.96
735.56
737.28
739.14
740.97
742.55
744.27
746.13
747.92
749.5
751.24
753.1
754.81
756.41
758.19
760.05
761.65
763.3
765.14
766.92
768.47
770.21
772.07
773.68
775.3
777.13
778.89
780.42
782.18
784.03
785.57
787.24
789.08
790.71
792.3
794.12
795.84
797.37
799.15
800.94
802.44
804.18
806.01
807.5
809.2
811.04
812.54
814.21
816.05
817.57
819.22
821.06
822.59
824.23
826.06
827.58
829.22
831.05
832.55
834.21
836.04
837.51
839.19
841.01
842.46
844.17
845.95
847.39
849.15
850.85
852.33
854.12
855.74
857.27
859.08
860.61
862.22
864.03
865.48
867.17
868.92
870.36
872.12
873.75
875.26
877.07
878.56
880.19
882
883.4
885.14
886.78
888.27
890.07
891.56
893.19
894.96
896.36
898.12
899.71
901.24
903.04
904.46
906.15
907.83
909.28
911.08
912.55
914.18
915.92
917.32
919.1
920.61
922.19
923.97
925.35
927.11
928.64
930.2
931.98
933.35
935.11
936.63
938.2
939.97
941.34
943.1
944.6
946.19
947.92
949.31
951.08
952.54
954.17
955.84
957.27
959.06
960.45
962.14
963.73
965.22
967.01
968.35
970.1
971.58
973.17
974.85
976.26
978.04
979.4
981.12
982.62
984.18
985.86
987.25
989.03
990.36
992.09
993.32
994.12
660.18
659.65
658.26
656.55
654.92
653.13
651.27
649.51
647.86
646.12
644.29
642.6
641.03
639.25
637.66
636.13
634.56
633.17
631.85
630.5
629.36
628.34
627.46
626.86
626.26
626.09
626.09
626.27
626.88
627.48
628.36
629.38
630.53
631.9
633.19
634.63
636.17
637.77
639.32
641.1
642.78
644.42
646.22
648.08
649.83
651.53
653.33
655.2
657.08
658.89
660.62
662.4
664.26
666.15
668.05
669.8
671.55
673.35
675.22
677.12
679
680.7
682.45
684.27
686.16
688.05
689.79
691.5
693.3
695.17
697.06
698.8
700.49
702.28
704.16
706.04
707.72
709.41
711.23
713.11
714.92
716.55
718.3
720.16
722.03
723.66
725.35
727.18
729.06
730.72
732.38
734.19
736.07
737.73
739.37
741.19
743.05
744.68
746.33
748.16
750.01
751.58
753.27
755.12
756.88
758.45
760.21
762.07
763.69
765.32
767.14
768.93
770.47
772.21
774.06
775.65
777.29
779.12
780.84
782.39
784.17
786
787.5
789.21
791.06
792.62
794.26
796.09
797.72
799.3
801.12
802.81
804.34
806.14
807.87
809.38
811.15
812.92
814.4
816.16
817.94
819.41
821.16
822.95
824.41
826.16
827.93
829.39
831.15
832.89
834.36
836.14
837.84
839.33
841.12
842.76
844.29
846.1
847.67
849.24
851.06
852.56
854.2
856.02
857.45
859.16
860.91
862.35
864.12
865.75
867.27
869.08
870.58
872.2
874.01
875.43
877.15
878.84
880.3
882.09
883.63
885.21
887.02
888.43
890.15
891.81
893.28
895.08
896.57
898.19
899.96
901.36
903.12
904.69
906.23
908.03
909.43
911.14
912.78
914.26
916.06
917.49
919.16
920.84
922.28
924.07
925.52
927.17
928.86
930.28
932.07
933.52
935.16
936.85
938.28
940.07
941.49
943.15
944.8
946.25
948.05
949.44
951.14
952.73
954.22
956.02
957.37
959.11
960.62
962.19
963.92
965.3
967.07
968.49
970.15
971.76
973.23
975.01
976.35
978.1
979.55
981.16
982.8
984.23
986.01
987.34
989.09
990.49
992.13
993.43
994.17
661.07
660.44
659.19
657.46
655.85
654.12
652.3
650.6
649.02
647.21
645.51
644.01
642.25
640.71
639.17
637.67
636.23
635
633.61
632.42
631.36
630.41
629.64
629.08
628.5
628.26
628.26
628.5
629.09
629.66
630.43
631.38
632.44
633.66
635.04
636.27
637.76
639.22
640.84
642.34
644.09
645.71
647.35
649.15
650.95
652.58
654.32
656.17
658.03
659.73
661.46
663.27
665.15
667.02
668.72
670.46
672.28
674.16
676.04
677.77
679.49
681.29
683.17
685.05
686.78
688.49
690.29
692.16
694.04
695.73
697.44
699.25
701.13
702.98
704.62
706.35
708.19
710.07
711.79
713.45
715.24
717.12
718.91
720.53
722.28
724.14
725.98
727.57
729.29
731.15
732.99
734.57
736.28
738.14
739.95
741.52
743.25
745.11
746.85
748.44
750.21
752.07
753.7
755.33
757.16
758.99
760.52
762.24
764.09
765.75
767.35
769.16
770.97
772.49
774.22
776.07
777.66
779.29
781.12
782.82
784.37
786.16
787.97
789.46
791.2
793.03
794.55
796.23
798.07
799.64
801.26
803.09
804.7
806.28
808.11
809.75
811.3
813.12
814.77
816.31
818.12
819.78
821.31
823.12
824.77
826.3
828.11
829.74
831.28
833.1
834.68
836.26
838.08
839.61
841.23
843.05
844.53
846.2
848.01
849.44
851.16
852.91
854.36
856.13
857.77
859.28
861.09
862.62
864.22
866.03
867.47
869.17
870.9
872.34
874.12
875.71
877.24
879.06
880.51
882.18
883.93
885.35
887.12
888.69
890.23
892.04
893.47
895.16
896.85
898.3
900.09
901.58
903.19
904.97
906.36
908.12
909.68
911.22
913.02
914.41
916.13
917.74
919.24
921.04
922.44
924.14
925.76
927.24
929.04
930.44
932.14
933.76
935.24
937.04
938.42
940.13
941.72
943.22
945.02
946.38
948.12
949.65
951.2
952.96
954.32
956.09
957.55
959.17
960.85
962.26
964.05
965.44
967.13
968.7
970.21
971.97
973.32
975.08
976.51
978.15
979.76
981.22
983
984.32
986.08
987.48
989.14
990.68
992.18
993.6
994.22
661.92
661.33
660.16
658.44
656.87
655.15
653.37
651.8
650.14
648.4
646.92
645.23
643.7
642.18
640.72
639.26
638.04
636.68
635.44
634.35
633.36
632.48
631.83
631.19
630.79
630.49
630.49
630.8
631.19
631.85
632.5
633.38
634.38
635.48
636.74
638.08
639.31
640.83
642.24
643.86
645.32
647.07
648.61
650.26
652.07
653.71
655.37
657.18
659.02
660.66
662.37
664.2
666.07
667.78
669.48
671.28
673.15
675.01
676.67
678.4
680.23
682.11
683.91
685.58
687.33
689.19
691.07
692.78
694.47
696.26
698.14
699.98
701.62
703.34
705.19
707.06
708.75
710.42
712.22
714.1
715.84
717.48
719.25
721.12
722.89
724.5
726.26
728.12
729.89
731.49
733.25
735.11
736.84
738.44
740.22
742.08
743.74
745.36
747.17
749.03
750.59
752.28
754.12
755.86
757.43
759.2
761.05
762.63
764.28
766.12
767.85
769.4
771.18
773.02
774.55
776.24
778.08
779.7
781.3
783.13
784.84
786.38
788.16
789.96
791.45
793.19
795.02
796.52
798.21
800.05
801.58
803.23
805.07
806.63
808.25
810.08
811.65
813.26
815.09
816.66
818.26
820.08
821.65
823.25
825.08
826.62
828.24
830.06
831.58
833.22
835.04
836.51
838.19
840.01
841.44
843.17
844.92
846.37
848.14
849.8
851.3
853.1
854.67
856.24
858.06
859.53
861.19
862.99
864.4
866.14
867.81
869.29
871.09
872.62
874.21
876.02
877.44
879.15
880.84
882.3
884.09
885.61
887.21
889.01
890.4
892.14
893.77
895.26
897.06
898.51
900.17
901.89
903.31
905.1
906.6
908.2
909.98
911.36
913.12
914.67
916.22
918.01
919.39
921.13
922.7
924.22
926.02
927.4
929.13
930.7
932.22
934.01
935.38
937.12
938.66
940.21
941.99
943.35
945.1
946.6
948.18
949.91
951.3
953.08
954.51
956.16
957.8
959.25
961.04
962.41
964.12
965.66
967.2
968.94
970.3
972.08
973.49
975.15
976.74
978.22
979.99
981.32
983.08
984.49
986.14
987.7
989.2
990.9
992.26
993.82
994.29
662.79
662.28
661.15
659.47
657.98
656.21
654.54
653.04
651.29
649.78
648.18
646.64
645.17
643.72
642.27
641.05
639.69
638.44
637.33
636.3
635.36
634.55
634.01
633.29
633.04
632.76
632.77
633.04
633.3
634.02
634.58
635.39
636.33
637.36
638.49
639.77
641.09
642.33
643.85
645.23
646.82
648.28
650.02
651.49
653.19
654.93
656.48
658.22
660.04
661.66
663.35
665.17
667
668.62
670.34
672.18
674.03
675.69
677.4
679.22
681.09
682.82
684.49
686.27
688.14
689.96
691.6
693.33
695.18
697.05
698.71
700.4
702.22
704.09
705.81
707.46
709.24
711.11
712.87
714.49
716.26
718.12
719.89
721.5
723.26
725.12
726.87
728.48
730.24
732.1
733.8
735.42
737.2
739.06
740.69
742.34
744.16
746
747.55
749.25
751.11
752.8
754.39
756.18
758.02
759.57
761.26
763.1
764.78
766.36
768.16
769.97
771.48
773.21
775.06
776.62
778.27
780.11
781.76
783.33
785.14
786.88
788.4
790.17
791.98
793.46
795.19
797.02
798.51
800.21
802.04
803.55
805.22
807.06
808.58
810.23
812.06
813.59
815.23
817.06
818.58
820.22
822.05
823.55
825.21
827.04
828.51
830.19
832.01
833.46
835.17
836.95
838.39
840.15
841.85
843.33
845.12
846.74
848.27
850.08
851.61
853.22
855.04
856.48
858.17
859.93
861.36
863.13
864.75
866.27
868.08
869.57
871.2
873
874.4
876.14
877.79
879.28
881.08
882.57
884.19
885.98
887.37
889.13
890.72
892.24
894.05
895.48
897.16
898.85
900.29
902.09
903.57
905.19
906.94
908.34
910.11
911.63
913.2
915
916.37
918.12
919.67
921.21
923.01
924.38
926.12
927.67
929.21
931
932.36
934.11
935.64
937.2
938.96
940.33
942.1
943.58
945.18
946.89
948.29
950.07
951.49
953.15
954.78
956.24
958.03
959.4
961.12
962.65
964.19
965.93
967.3
969.08
970.49
972.15
973.74
975.22
977
978.33
980.09
981.51
983.15
984.73
986.21
987.95
989.29
991.06
992.39
994.02
994.41
663.73
663.27
662.17
660.57
659.07
657.32
655.82
654.18
652.6
651.12
649.54
648.13
646.66
645.24
644.04
642.66
641.4
640.28
639.24
638.26
637.36
636.61
636.07
635.4
635.13
635.02
635.02
635.14
635.41
636.08
636.64
637.38
638.29
639.27
640.32
641.46
642.75
644.09
645.32
646.82
648.21
649.74
651.23
652.9
654.36
656.11
657.69
659.3
661.1
662.73
664.36
666.16
667.94
669.53
671.27
673.11
674.84
676.48
678.25
680.11
681.84
683.49
685.26
687.12
688.88
690.52
692.28
694.13
695.93
697.55
699.29
701.15
702.97
704.58
706.31
708.15
709.99
711.59
713.3
715.15
716.98
718.57
720.29
722.14
723.93
725.52
727.26
729.11
730.84
732.44
734.22
736.07
737.71
739.35
741.17
743.01
744.55
746.26
748.11
749.8
751.39
753.18
755.02
756.56
758.25
760.1
761.76
763.35
765.16
766.95
768.47
770.21
772.05
773.6
775.26
777.1
778.73
780.32
782.13
783.85
785.38
787.16
788.94
790.44
792.18
794.01
795.49
797.2
799.03
800.53
802.21
804.04
805.55
807.22
809.05
810.56
812.22
814.05
815.55
817.21
819.04
820.52
822.2
824.02
825.48
827.19
829
830.43
832.17
833.92
835.37
837.14
838.82
840.31
842.11
843.71
845.26
847.08
848.58
850.21
852.03
853.46
855.17
856.9
858.35
860.12
861.73
863.26
865.07
866.55
868.19
869.98
871.39
873.14
874.77
876.27
878.07
879.55
881.19
882.96
884.36
886.12
887.71
889.24
891.05
892.47
894.16
895.84
897.29
899.08
900.56
902.19
903.93
905.33
907.11
908.63
910.2
911.99
913.36
915.12
916.66
918.21
920.01
921.37
923.12
924.67
926.21
928
929.36
931.11
932.64
934.2
935.97
937.34
939.1
940.58
942.18
943.9
945.29
947.08
948.5
950.16
951.79
953.25
955.04
956.41
958.13
959.66
961.2
962.95
964.31
966.08
967.51
969.15
970.77
972.23
974.01
975.35
977.1
978.55
980.16
981.79
983.23
985.01
986.33
988.08
989.47
991.13
992.63
994.11
994.63
664.74
664.29
663.21
661.74
660.16
658.53
657.09
655.41
654.05
652.41
651.08
649.56
648.2
646.99
645.58
644.34
643.23
642.18
641.18
640.23
639.35
638.67
638.12
637.52
637.21
637.1
637.11
637.21
637.54
638.13
638.7
639.38
640.25
641.2
642.21
643.26
644.4
645.69
647.06
648.28
649.74
651.17
652.63
654.17
655.73
657.25
659
660.46
662.17
663.87
665.42
667.18
668.94
670.5
672.24
674.07
675.69
677.35
679.17
680.98
682.57
684.3
686.14
687.9
689.52
691.27
693.12
694.86
696.49
698.25
700.11
701.82
703.46
705.23
707.09
708.78
710.42
712.21
714.07
715.72
717.37
719.19
721.04
722.63
724.31
726.15
727.96
729.52
731.25
733.11
734.8
736.4
738.19
740.04
741.62
743.29
745.13
746.86
748.43
750.2
752.04
753.61
755.28
757.12
758.8
760.37
762.17
763.99
765.5
767.22
769.06
770.63
772.27
774.11
775.75
777.33
779.14
780.87
782.39
784.17
785.96
787.45
789.19
791.01
792.5
794.2
796.04
797.54
799.22
801.05
802.56
804.22
806.05
807.56
809.22
811.05
812.55
814.22
816.04
817.53
819.2
821.03
822.49
824.19
826
827.44
829.17
830.93
832.38
834.14
835.83
837.32
839.12
840.72
842.26
844.08
845.59
847.21
849.03
850.47
852.17
853.91
855.35
857.13
858.74
860.26
862.07
863.56
865.2
867
868.4
870.14
871.79
873.28
875.08
876.57
878.19
879.98
881.38
883.13
884.73
886.25
888.05
889.48
891.16
892.86
894.3
896.09
897.58
899.19
900.96
902.35
904.11
905.65
907.21
909.01
910.38
912.12
913.69
915.22
917.02
918.39
920.13
921.7
923.22
925.02
926.39
928.12
929.67
931.21
933
934.36
936.11
937.62
939.19
940.93
942.31
944.09
945.54
947.17
948.84
950.26
952.05
953.44
955.14
956.7
958.21
959.99
961.34
963.1
964.55
966.17
967.82
969.25
971.04
972.39
974.12
975.61
977.18
978.86
980.26
982.04
983.38
985.11
986.56
988.16
989.76
991.21
992.93
994.19
994.94
665.82
665.34
664.29
663
661.29
659.89
658.26
656.86
655.28
654
652.43
651.15
649.85
648.47
647.26
646.16
645.11
644.09
643.12
642.19
641.34
640.71
640.15
639.64
639.28
639.17
639.17
639.29
639.66
640.16
640.74
641.36
642.21
643.14
644.12
645.14
646.2
647.33
648.59
650.01
651.23
652.63
654.12
655.5
657.1
658.54
660.16
661.74
663.28
665.04
666.54
668.22
670
671.52
673.23
675.04
676.61
678.29
680.11
681.78
683.4
685.19
687.02
688.6
690.3
692.14
693.89
695.49
697.25
699.09
700.77
702.41
704.2
706.05
707.66
709.34
711.16
712.98
714.55
716.27
718.12
719.84
721.44
723.22
725.07
726.69
728.34
730.16
731.97
733.52
735.25
737.1
738.75
740.36
742.17
743.99
745.52
747.24
749.09
750.71
752.33
754.15
755.9
757.44
759.2
761.04
762.57
764.25
766.09
767.71
769.31
771.13
772.83
774.37
776.16
777.94
779.44
781.19
783.01
784.5
786.21
788.04
789.55
791.22
793.06
794.58
796.24
798.07
799.61
801.24
803.07
804.61
806.24
808.07
809.6
811.23
813.06
814.57
816.22
818.05
819.53
821.2
823.02
824.47
826.18
827.97
829.41
831.16
832.88
834.35
836.13
837.76
839.28
841.09
842.64
844.23
846.05
847.51
849.18
850.96
852.38
854.14
855.79
857.28
859.09
860.6
862.21
864.02
865.43
867.15
868.84
870.3
872.1
873.61
875.21
877.01
878.41
880.14
881.78
883.27
885.07
886.53
888.18
889.91
891.33
893.11
894.63
896.21
898.01
899.38
901.13
902.7
904.23
906.03
907.42
909.14
910.75
912.24
914.04
915.44
917.14
918.76
920.24
922.04
923.43
925.14
926.73
928.23
930.03
931.4
933.13
934.68
936.21
938
939.35
941.11
942.6
944.19
945.9
947.29
949.07
950.49
952.15
953.77
955.24
957.03
958.38
960.12
961.62
963.19
964.9
966.28
968.06
969.45
971.14
972.69
974.2
975.95
977.3
979.07
980.46
982.13
983.67
985.19
986.89
988.26
990.04
991.36
993.09
994.3
995.11
666.96
666.45
665.43
664.13
662.56
661.14
659.6
658.18
656.78
655.3
654.08
652.69
651.35
650.19
649.09
648.01
646.94
645.96
645.05
644.16
643.32
642.73
642.18
641.75
641.36
641.24
641.24
641.37
641.77
642.18
642.76
643.35
644.18
645.08
646.02
647.02
648.06
649.14
650.25
651.47
652.88
654.17
655.49
657.05
658.36
660.01
661.36
663.06
664.48
666.15
667.74
669.29
671.06
672.59
674.24
676.04
677.57
679.25
681.07
682.65
684.31
686.12
687.8
689.41
691.19
693.01
694.57
696.28
698.11
699.8
701.41
703.2
705.03
706.62
708.3
710.14
711.88
713.47
715.23
717.07
718.69
720.34
722.16
723.95
725.51
727.24
729.09
730.73
732.35
734.16
735.97
737.51
739.23
741.08
742.69
744.32
746.14
747.88
749.43
751.2
753.03
754.57
756.25
758.09
759.71
761.31
763.13
764.84
766.38
768.17
769.96
771.46
773.2
775.03
776.53
778.22
780.06
781.59
783.25
785.08
786.64
788.26
790.09
791.68
793.28
795.1
796.7
798.28
800.1
801.7
803.28
805.1
806.68
808.27
810.09
811.65
813.25
815.08
816.6
818.23
820.06
821.54
823.21
825.02
826.47
828.18
829.96
831.4
833.15
834.84
836.33
838.12
839.72
841.26
843.08
844.58
846.21
848.02
849.44
851.16
852.87
854.33
856.11
857.68
859.24
861.05
862.5
864.18
865.92
867.34
869.12
870.69
872.24
874.05
875.47
877.16
878.86
880.31
882.1
883.6
885.2
887
888.38
890.13
891.71
893.24
895.04
896.44
898.15
899.79
901.26
903.06
904.49
906.16
907.83
909.28
911.07
912.51
914.17
915.84
917.28
919.07
920.5
922.16
923.82
925.27
927.06
928.47
930.15
931.77
933.24
935.04
936.41
938.13
939.69
941.21
942.99
944.34
946.1
947.58
949.18
950.87
952.28
954.06
955.45
957.14
958.72
960.22
962
963.34
965.09
966.54
968.16
969.8
971.24
973.02
974.37
976.1
977.56
979.17
980.8
982.23
984.01
985.33
987.08
988.48
990.14
991.65
993.18
994.55
995.2
668.07
667.63
666.69
665.28
663.98
662.36
661.07
659.55
658.19
656.94
655.5
654.24
653.11
651.98
650.78
649.68
648.67
647.75
646.95
646.12
645.3
644.74
644.19
643.84
643.44
643.3
643.3
643.45
643.86
644.2
644.77
645.32
646.14
647.01
647.83
648.75
649.78
650.91
652.06
653.18
654.35
655.71
657.1
658.35
659.9
661.24
662.78
664.23
665.83
667.28
669.01
670.43
672.13
673.72
675.28
677.06
678.59
680.25
682.04
683.58
685.25
687.06
688.63
690.29
692.11
693.75
695.37
697.16
698.92
700.48
702.23
704.06
705.65
707.31
709.14
710.86
712.44
714.21
716.04
717.61
719.29
721.12
722.82
724.41
726.19
728.02
729.57
731.27
733.1
734.76
736.36
738.16
739.95
741.48
743.22
745.06
746.62
748.28
750.11
751.77
753.35
755.16
756.91
758.44
760.19
762.02
763.52
765.23
767.06
768.61
770.26
772.09
773.68
775.29
777.11
778.75
780.32
782.13
783.79
785.34
787.14
788.82
790.35
792.14
793.84
795.35
797.14
798.84
800.35
802.14
803.81
805.33
807.13
808.78
810.31
812.12
813.72
815.28
817.1
818.66
820.25
822.07
823.58
825.22
827.04
828.49
830.18
831.97
833.4
835.15
836.83
838.32
840.11
841.69
843.25
845.06
846.54
848.19
849.99
851.4
853.14
854.8
856.29
858.09
859.6
861.21
863.01
864.42
866.15
867.81
869.29
871.08
872.57
874.2
875.98
877.37
879.13
880.71
882.24
884.05
885.46
887.16
888.83
890.28
892.08
893.54
895.18
896.91
898.32
900.1
901.59
903.19
904.95
906.34
908.11
909.61
911.2
912.96
914.34
916.11
917.61
919.19
920.94
922.32
924.1
925.57
927.18
928.89
930.29
932.08
933.51
935.16
936.81
938.26
940.05
941.43
943.13
944.7
946.21
947.99
949.34
951.1
952.56
954.17
955.84
957.26
959.05
960.42
962.13
963.66
965.2
966.93
968.3
970.07
971.46
973.14
974.7
976.2
977.94
979.29
981.07
982.44
984.13
985.63
987.18
988.84
990.24
992.01
993.31
994.91
995.32
669.16
668.89
668.02
666.58
665.19
663.84
662.33
661.09
659.69
658.32
657.15
656
654.73
653.54
652.44
651.42
650.45
649.56
648.8
648.08
647.27
646.73
646.2
645.91
645.51
645.35
645.36
645.52
645.93
646.22
646.77
647.3
648.11
648.87
649.63
650.52
651.5
652.54
653.68
654.9
656.1
657.24
658.53
660
661.24
662.67
664.14
665.54
667.12
668.54
670.15
671.67
673.22
674.91
676.37
678.11
679.66
681.26
683.04
684.55
686.22
688.02
689.52
691.23
693.03
694.56
696.25
698.07
699.64
701.3
703.11
704.76
706.37
708.16
709.92
711.47
713.22
715.04
716.6
718.28
720.11
721.77
723.37
725.17
726.94
728.48
730.22
732.05
733.62
735.28
737.11
738.77
740.36
742.16
743.92
745.45
747.2
749.03
750.55
752.24
754.08
755.65
757.28
759.11
760.75
762.33
764.14
765.83
767.37
769.16
770.9
772.41
774.18
775.96
777.45
779.19
781
782.47
784.19
786.01
787.48
789.2
791.01
792.48
794.19
796.01
797.47
799.19
800.99
802.44
804.18
805.95
807.41
809.16
810.89
812.37
814.14
815.82
817.32
819.12
820.73
822.28
824.09
825.63
827.23
829.05
830.52
832.19
833.99
835.41
837.15
838.84
840.32
842.11
843.67
845.24
847.06
848.51
850.19
851.95
853.37
855.13
856.74
858.26
860.07
861.54
863.19
864.95
866.36
868.13
869.71
871.25
873.05
874.48
876.17
877.86
879.3
881.09
882.59
884.2
885.97
887.36
889.12
890.67
892.22
894.02
895.41
897.14
898.73
900.24
902.04
903.43
905.14
906.76
908.25
910.04
911.44
913.14
914.75
916.24
918.04
919.42
921.14
922.71
924.22
926.02
927.38
929.12
930.64
932.2
933.95
935.32
937.09
938.55
940.17
941.85
943.27
945.06
946.44
948.14
949.7
951.22
952.99
954.34
956.1
957.54
959.17
960.81
962.25
964.04
965.39
967.12
968.61
970.18
971.86
973.26
975.04
976.39
978.12
979.59
981.17
982.81
984.24
986.01
987.33
989.08
990.47
992.13
993.6
995.1
995.58
670.28
670.1
669.17
668.02
666.5
665.18
663.9
662.44
661.19
660.04
658.73
657.48
656.34
655.27
654.24
653.25
652.3
651.41
650.65
650.04
649.25
648.71
648.21
647.96
647.56
647.4
647.41
647.57
647.98
648.22
648.75
649.27
650.07
650.72
651.47
652.35
653.3
654.3
655.35
656.46
657.66
658.98
660.15
661.35
662.77
664.14
665.45
667.03
668.33
669.96
671.31
673
674.37
676.07
677.51
679.16
680.77
682.3
684.06
685.56
687.22
688.98
690.46
692.18
693.91
695.43
697.18
698.92
700.45
702.19
703.97
705.49
707.22
709.03
710.56
712.25
714.08
715.66
717.3
719.12
720.78
722.37
724.16
725.91
727.45
729.2
731.02
732.55
734.25
736.07
737.65
739.29
741.12
742.76
744.35
746.15
747.87
749.41
751.18
752.97
754.47
756.2
758.03
759.53
761.23
763.06
764.59
766.25
768.08
769.63
771.26
773.09
774.67
776.28
778.1
779.69
781.28
783.1
784.69
786.28
788.1
789.68
791.28
793.1
794.66
796.26
798.08
799.63
801.25
803.07
804.58
806.23
808.04
809.52
811.2
813.01
814.45
816.18
817.93
819.38
821.15
822.82
824.32
826.11
827.69
829.26
831.07
832.56
834.21
836.01
837.44
839.16
840.86
842.33
844.11
845.68
847.24
849.05
850.5
852.18
853.92
855.35
857.12
858.7
860.25
862.05
863.49
865.17
866.89
868.32
870.11
871.64
873.22
875.02
876.41
878.14
879.76
881.26
883.06
884.49
886.17
887.85
889.29
891.08
892.55
894.18
895.91
897.32
899.1
900.58
902.19
903.93
905.33
907.1
908.59
910.19
911.92
913.32
915.09
916.56
918.18
919.88
921.29
923.08
924.51
926.16
927.81
929.26
931.05
932.44
934.14
935.71
937.22
939.01
940.36
942.11
943.59
945.18
946.88
948.28
950.07
951.46
953.14
954.71
956.22
957.99
959.33
961.09
962.53
964.16
965.78
967.24
969.02
970.36
972.1
973.54
975.16
976.78
978.23
980.01
981.33
983.09
984.48
986.14
987.67
989.19
990.86
992.25
994.01
995.21
996
671.53
671.25
670.39
669.23
668.03
666.57
665.24
664.07
662.77
661.46
660.28
659.19
658.13
657.1
656.1
655.13
654.19
653.3
652.52
651.96
651.22
650.68
650.21
649.98
649.6
649.44
649.44
649.61
650
650.22
650.72
651.24
652.01
652.58
653.34
654.23
655.17
656.15
657.16
658.2
659.28
660.44
661.72
663.05
664.22
665.53
667.03
668.27
669.76
671.18
672.64
674.16
675.64
677.18
678.74
680.24
681.94
683.37
685.1
686.61
688.23
689.98
691.44
693.16
694.82
696.36
698.13
699.74
701.32
703.11
704.72
706.32
708.12
709.74
711.33
713.13
714.79
716.36
718.15
719.86
721.41
723.18
724.94
726.46
728.2
730.01
731.53
733.23
735.05
736.6
738.26
740.09
741.67
743.3
745.11
746.74
748.33
750.14
751.81
753.36
755.15
756.87
758.4
760.17
761.92
763.42
765.18
766.95
768.44
770.19
771.98
773.45
775.19
776.99
778.46
780.19
781.98
783.45
785.18
786.96
788.43
790.17
791.93
793.4
795.16
796.88
798.37
800.15
801.82
803.33
805.13
806.75
808.29
810.1
811.66
813.25
815.07
816.56
818.21
820.02
821.47
823.18
824.92
826.37
828.14
829.78
831.29
833.1
834.62
836.23
838.04
839.47
841.17
842.9
844.34
846.12
847.7
849.25
851.06
852.51
854.18
855.92
857.35
859.12
860.68
862.24
864.04
865.46
867.16
868.84
870.3
872.09
873.58
875.2
876.97
878.36
880.12
881.67
883.23
885.02
886.41
888.14
889.74
891.25
893.05
894.45
896.15
897.78
899.26
901.05
902.46
904.15
905.78
907.26
909.05
910.45
912.15
913.75
915.24
917.04
918.41
920.13
921.7
923.22
925.01
926.36
928.11
929.61
931.19
932.92
934.3
936.08
937.51
939.16
940.79
942.25
944.03
945.39
947.12
948.63
950.19
951.92
953.29
955.07
956.47
958.15
959.72
961.22
962.99
964.33
966.09
967.51
969.15
970.75
972.22
973.99
975.32
977.08
978.48
980.14
981.69
983.2
984.91
986.27
988.04
989.37
991.1
992.51
994.14
995.41
996.15
672.93
672.51
671.82
670.61
669.29
668.11
666.82
665.47
664.26
663.15
662.06
660.96
659.85
658.82
657.86
657
656.1
655.21
654.41
653.84
653.19
652.64
652.2
651.99
651.62
651.46
651.47
651.63
652.01
652.21
652.68
653.2
653.9
654.46
655.24
656.14
657.06
658.01
658.99
660.02
661.08
662.16
663.26
664.46
665.81
667.11
668.32
669.76
671.14
672.47
674.05
675.36
677.01
678.33
680.02
681.38
683.07
684.5
686.15
687.71
689.25
691.01
692.44
694.15
695.77
697.31
699.09
700.62
702.25
704.04
705.54
707.22
709.01
710.5
712.21
714
715.49
717.21
719.01
720.5
722.22
724.02
725.53
727.23
729.04
730.56
732.24
734.06
735.6
737.26
739.08
740.64
742.28
744.09
745.68
747.29
749.11
750.71
752.31
754.12
755.74
757.32
759.12
760.76
762.33
764.13
765.77
767.33
769.13
770.77
772.33
774.13
775.76
777.32
779.12
780.74
782.3
784.11
785.7
787.28
789.1
790.66
792.26
794.08
795.6
797.24
799.05
800.54
802.21
804.02
805.47
807.18
808.94
810.39
812.15
813.83
815.32
817.12
818.7
820.26
822.08
823.57
825.21
827.02
828.45
830.17
831.88
833.34
835.12
836.7
838.25
840.06
841.52
843.19
844.95
846.37
848.13
849.73
851.26
853.07
854.52
856.19
857.93
859.35
861.12
862.68
864.23
866.04
867.45
869.16
870.81
872.28
874.08
875.54
877.18
878.91
880.33
882.1
883.61
885.2
886.98
888.36
890.12
891.65
893.22
895
896.37
898.12
899.66
901.22
903.01
904.37
906.12
907.65
909.21
910.98
912.35
914.11
915.6
917.19
918.92
920.31
922.09
923.53
925.17
926.83
928.27
930.06
931.44
933.14
934.72
936.22
938.01
939.35
941.11
942.58
944.18
945.86
947.27
949.06
950.43
952.13
953.68
955.21
956.95
958.31
960.08
961.48
963.15
964.72
966.22
967.98
969.32
971.08
972.49
974.15
975.71
977.21
978.94
980.29
982.06
983.42
985.12
986.59
988.17
989.78
991.22
992.96
994.27
995.82
996.28
674.15
673.96
673.15
672.09
670.84
669.47
668.24
667.12
665.99
664.76
663.59
662.5
661.46
660.48
659.55
658.7
657.96
657.13
656.31
655.72
655.15
654.58
654.19
653.98
653.63
653.47
653.48
653.64
654
654.2
654.62
655.17
655.78
656.35
657.17
658.03
658.82
659.67
660.61
661.62
662.69
663.84
665.03
666.14
667.27
668.53
669.95
671.18
672.47
674.01
675.26
676.75
678.18
679.63
681.15
682.62
684.17
685.7
687.22
688.86
690.31
692.05
693.48
695.16
696.76
698.29
700.06
701.54
703.21
704.94
706.42
708.16
709.81
711.35
713.12
714.73
716.31
718.1
719.68
721.29
723.09
724.66
726.28
728.09
729.65
731.28
733.09
734.65
736.28
738.09
739.65
741.28
743.09
744.66
746.28
748.09
749.66
751.28
753.09
754.66
756.28
758.09
759.66
761.27
763.09
764.64
766.26
768.08
769.62
771.25
773.07
774.59
776.24
778.06
779.56
781.22
783.04
784.51
786.2
788.01
789.46
791.18
792.94
794.41
796.16
797.86
799.35
801.13
802.76
804.3
806.1
807.65
809.25
811.06
812.54
814.21
816.01
817.43
819.17
820.87
822.34
824.12
825.71
827.26
829.07
830.55
832.2
833.99
835.4
837.15
838.79
840.29
842.09
843.59
845.21
847.01
848.41
850.15
851.78
853.28
855.08
856.55
858.19
859.95
861.36
863.12
864.68
866.23
868.03
869.44
871.15
872.79
874.27
876.07
877.51
879.17
880.86
882.3
884.09
885.55
887.19
888.91
890.32
892.1
893.58
895.19
896.92
898.32
900.1
901.57
903.19
904.9
906.31
908.09
909.54
911.18
912.85
914.28
916.07
917.48
919.16
920.78
922.25
924.04
925.41
927.13
928.67
930.21
931.97
933.33
935.1
936.54
938.17
939.82
941.26
943.05
944.41
946.13
947.65
949.2
950.93
952.3
954.07
955.47
957.15
958.71
960.22
961.98
963.32
965.08
966.49
968.15
969.72
971.21
972.97
974.31
976.07
977.46
979.14
980.65
982.19
983.87
985.26
987.03
988.35
990.09
991.48
993.14
994.6
996.1
996.55
675.37
675.2
674.43
673.37
672.22
671.09
669.88
668.61
667.42
666.31
665.25
664.23
663.23
662.26
661.33
660.46
659.71
659.05
658.23
657.59
657.12
656.52
656.17
655.95
655.61
655.47
655.47
655.63
655.98
656.18
656.56
657.14
657.65
658.27
659.09
659.82
660.56
661.41
662.34
663.32
664.33
665.39
666.51
667.71
669
670.14
671.3
672.63
674.05
675.25
676.67
678.11
679.42
681.02
682.32
683.95
685.29
686.96
688.32
690.03
691.4
693.1
694.55
696.18
697.79
699.29
701.05
702.5
704.18
705.83
707.34
709.1
710.64
712.25
714.04
715.52
717.21
718.96
720.44
722.17
723.87
725.39
727.15
728.81
730.35
732.13
733.76
735.33
737.12
738.72
740.31
742.11
743.69
745.29
747.1
748.66
750.28
752.09
753.63
755.26
757.07
758.6
760.25
762.06
763.57
765.23
767.04
768.53
770.21
772.02
773.48
775.19
776.97
778.44
780.17
781.9
783.39
785.15
786.82
788.34
790.13
791.73
793.29
795.1
796.64
798.25
800.06
801.54
803.21
805.01
806.44
808.17
809.88
811.35
813.13
814.73
816.28
818.08
819.59
821.22
823.02
824.45
826.17
827.86
829.33
831.12
832.67
834.24
836.05
837.49
839.18
840.9
842.34
844.12
845.67
847.24
849.04
850.46
852.17
853.84
855.3
857.1
858.59
860.21
861.98
863.38
865.13
866.7
868.24
870.04
871.44
873.15
874.78
876.27
878.06
879.49
881.17
882.84
884.29
886.08
887.52
889.17
890.86
892.29
894.08
895.52
897.17
898.85
900.28
902.07
903.5
905.16
906.81
908.26
910.06
911.45
913.15
914.74
916.24
918.02
919.39
921.12
922.64
924.2
925.95
927.32
929.09
930.53
932.17
933.81
935.25
937.04
938.41
940.13
941.65
943.2
944.93
946.3
948.08
949.48
951.15
952.72
954.22
955.99
957.33
959.09
960.51
962.16
963.75
965.23
967
968.33
970.09
971.5
973.15
974.71
976.21
977.94
979.29
981.06
982.42
984.12
985.59
987.17
988.78
990.22
991.96
993.28
995.04
996.23
997.02
676.87
676.5
675.99
674.99
673.75
672.48
671.3
670.2
669.14
668.09
667.06
666.05
665.07
664.12
663.19
662.29
661.5
660.89
660.17
659.48
659.08
658.46
658.15
657.91
657.59
657.45
657.46
657.6
657.94
658.16
658.49
659.1
659.53
660.2
660.99
661.59
662.36
663.24
664.18
665.15
666.14
667.16
668.2
669.27
670.41
671.65
672.98
674.15
675.35
676.74
678.11
679.36
680.88
682.2
683.65
685.14
686.53
688.11
689.51
691.12
692.56
694.15
695.67
697.22
698.87
700.31
702.06
703.49
705.16
706.77
708.29
710.06
711.53
713.2
714.89
716.38
718.13
719.72
721.29
723.07
724.59
726.23
728.02
729.49
731.2
732.94
734.42
736.17
737.86
739.37
741.14
742.78
744.33
746.12
747.71
749.3
751.1
752.65
754.27
756.07
757.59
759.24
761.05
762.53
764.21
766.01
767.47
769.19
770.95
772.42
774.17
775.86
777.36
779.14
780.77
782.31
784.11
785.68
787.27
789.08
790.58
792.23
794.03
795.48
797.19
798.94
800.39
802.15
803.8
805.31
807.11
808.65
810.25
812.05
813.52
815.19
816.96
818.39
820.15
821.78
823.29
825.09
826.6
828.22
830.02
831.43
833.16
834.82
836.3
838.1
839.6
841.22
843.01
844.41
846.15
847.77
849.28
851.07
852.53
854.19
855.92
857.34
859.11
860.64
862.22
864.01
865.4
867.14
868.73
870.25
872.05
873.45
875.16
876.79
878.27
880.06
881.49
883.17
884.82
886.28
888.07
889.49
891.17
892.82
894.27
896.07
897.48
899.16
900.78
902.26
904.05
905.44
907.14
908.72
910.23
912.02
913.38
915.12
916.64
918.2
919.95
921.32
923.09
924.53
926.17
927.82
929.26
931.05
932.42
934.13
935.66
937.21
938.95
940.31
942.08
943.5
945.16
946.75
948.23
950.01
951.35
953.1
954.54
956.17
957.79
959.24
961.02
962.36
964.1
965.55
967.17
968.78
970.23
972.01
973.33
975.09
976.49
978.15
979.69
981.2
982.91
984.27
986.04
987.37
989.1
990.51
992.15
993.66
995.18
996.52
997.19
678.17
678.04
677.26
676.28
675.21
674.12
673.03
671.88
670.74
669.66
668.63
667.66
666.74
665.9
665.06
664.18
663.34
662.68
662.11
661.37
661.03
660.39
660.13
659.85
659.55
659.43
659.43
659.56
659.88
660.14
660.42
661.05
661.42
662.13
662.77
663.4
664.23
665.12
666.04
666.94
667.88
668.89
669.97
671.05
672.12
673.21
674.35
675.62
677
678.17
679.42
680.88
682.17
683.51
685.05
686.32
687.89
689.24
690.79
692.22
693.78
695.23
696.84
698.27
699.98
701.36
703.08
704.51
706.16
707.75
709.27
711.02
712.45
714.15
715.75
717.29
719.06
720.53
722.2
723.91
725.39
727.14
728.74
730.3
732.08
733.6
735.24
737.03
738.49
740.2
741.93
743.41
745.16
746.82
748.34
750.13
751.72
753.29
755.09
756.63
758.25
760.05
761.54
763.21
765.01
766.46
768.18
769.91
771.39
773.15
774.8
776.32
778.12
779.69
781.27
783.08
784.58
786.22
788.03
789.47
791.18
792.92
794.38
796.14
797.77
799.3
801.1
802.63
804.24
806.04
807.49
809.18
810.92
812.37
814.14
815.74
817.28
819.08
820.56
822.21
823.99
825.4
827.15
828.78
830.29
832.08
833.57
835.21
836.98
838.39
840.14
841.74
843.26
845.06
846.51
848.18
849.89
851.33
853.11
854.62
856.21
858
859.39
861.14
862.71
864.24
866.04
867.44
869.15
870.77
872.26
874.06
875.48
877.16
878.81
880.28
882.07
883.49
885.17
886.81
888.27
890.07
891.48
893.16
894.79
896.26
898.05
899.45
901.15
902.74
904.24
906.03
907.4
909.13
910.66
912.21
913.97
915.33
917.1
918.56
920.18
921.85
923.27
925.06
926.44
928.14
929.7
931.22
932.99
934.34
936.1
937.54
939.17
940.8
942.25
944.03
945.38
947.12
948.6
950.18
951.85
953.27
955.05
956.4
958.12
959.61
961.19
962.86
964.26
966.04
967.39
969.11
970.58
972.17
973.8
975.24
977.01
978.33
980.09
981.48
983.14
984.66
986.19
987.85
989.25
991.01
992.32
994.07
995.4
997.01
997.36
679.5
679.28
678.75
677.89
676.77
675.6
674.45
673.36
672.31
671.29
670.3
669.34
668.41
667.56
666.8
666.07
665.22
664.5
664.03
663.29
662.92
662.32
662.1
661.78
661.5
661.39
661.39
661.51
661.81
662.11
662.35
662.99
663.32
664.07
664.58
665.27
666.12
666.96
667.72
668.57
669.49
670.46
671.48
672.55
673.68
674.88
676.06
677.17
678.32
679.62
681.02
682.2
683.5
685.01
686.24
687.68
689.13
690.47
692.06
693.37
695.03
696.35
698.03
699.37
701.06
702.44
704.11
705.56
707.17
708.75
710.26
712
713.4
715.12
716.64
718.23
719.97
721.4
723.14
724.7
726.27
728.04
729.5
731.19
732.88
734.37
736.13
737.7
739.28
741.07
742.55
744.22
745.99
747.44
749.17
750.84
752.35
754.12
755.71
757.28
759.08
760.59
762.23
764.02
765.48
767.19
768.91
770.39
772.15
773.78
775.31
777.1
778.64
780.25
782.05
783.52
785.2
786.97
788.41
790.16
791.81
793.32
795.11
796.65
798.25
800.05
801.51
803.19
804.93
806.38
808.14
809.75
811.28
813.08
814.57
816.21
817.99
819.41
821.15
822.78
824.29
826.09
827.57
829.21
830.98
832.39
834.14
835.74
837.27
839.06
840.51
842.18
843.89
845.33
847.11
848.62
850.22
852.01
853.4
855.14
856.72
858.25
860.04
861.45
863.16
864.78
866.27
868.06
869.49
871.17
872.83
874.28
876.07
877.51
879.17
880.84
882.29
884.07
885.5
887.17
888.82
890.27
892.06
893.47
895.16
896.77
898.25
900.04
901.42
903.14
904.7
906.23
908.01
909.36
911.11
912.6
914.19
915.9
917.3
919.08
920.49
922.16
923.76
925.24
927.02
928.38
930.12
931.6
933.19
934.87
936.28
938.06
939.44
941.14
942.67
944.21
945.94
947.3
949.08
950.47
952.15
953.7
955.21
956.95
958.31
960.08
961.46
963.14
964.68
966.2
967.92
969.28
971.06
972.41
974.12
975.6
977.18
978.81
980.24
982.01
983.33
985.08
986.45
988.13
989.61
991.17
992.77
994.21
995.9
997.17
997.81
681.06
680.81
680.19
679.26
678.24
677.19
676.14
675.11
674.09
673.09
672.12
671.16
670.22
669.32
668.52
667.86
667.13
666.35
665.86
665.22
664.78
664.26
664.06
663.7
663.45
663.35
663.35
663.46
663.73
664.07
664.29
664.84
665.25
665.95
666.41
667.17
668
668.65
669.43
670.31
671.25
672.22
673.21
674.23
675.27
676.35
677.49
678.72
680.01
681.15
682.31
683.64
685.05
686.24
687.61
689.07
690.32
691.85
693.2
694.66
696.15
697.55
699.12
700.53
702.13
703.56
705.15
706.65
708.2
709.8
711.27
713
714.38
716.1
717.58
719.2
720.85
722.32
724.08
725.54
727.19
728.87
730.35
732.1
733.62
735.23
737
738.44
740.16
741.79
743.31
745.09
746.6
748.23
750.01
751.45
753.17
754.84
756.34
758.12
759.68
761.26
763.06
764.53
766.21
767.96
769.41
771.16
772.8
774.32
776.1
777.64
779.25
781.04
782.5
784.19
785.92
787.38
789.14
790.74
792.29
794.08
795.57
797.22
799
800.43
802.16
803.81
805.31
807.1
808.62
810.23
812.02
813.45
815.17
816.83
818.31
820.1
821.61
823.22
825.01
826.42
828.15
829.78
831.28
833.08
834.54
836.2
837.93
839.35
841.12
842.66
844.23
846.03
847.43
849.15
850.76
852.27
854.06
855.49
857.17
858.83
860.29
862.08
863.53
865.18
866.88
868.31
870.09
871.55
873.19
874.89
876.31
878.09
879.55
881.18
882.88
884.3
886.08
887.52
889.17
890.84
892.28
894.07
895.47
897.16
898.77
900.25
902.04
903.41
905.13
906.67
908.22
909.98
911.34
913.1
914.56
916.18
917.84
919.27
921.06
922.44
924.14
925.69
927.21
928.97
930.33
932.09
933.52
935.16
936.77
938.24
940.02
941.36
943.11
944.56
946.17
947.81
949.25
951.03
952.37
954.11
955.56
957.17
958.8
960.24
962.02
963.35
965.1
966.52
968.16
969.74
971.22
972.96
974.3
976.07
977.43
979.13
980.61
982.18
983.81
985.23
987
988.31
990.07
991.41
993.11
994.53
996.14
997.39
998.14
682.32
682.2
681.63
680.89
679.9
678.81
677.73
676.68
675.67
674.71
673.79
672.95
672.08
671.18
670.31
669.59
669.03
668.24
667.67
667.16
666.64
666.21
666.01
665.61
665.38
665.3
665.3
665.4
665.63
666.03
666.23
666.69
667.18
667.75
668.29
669.08
669.71
670.41
671.25
672.16
673.09
674.04
675.02
676.02
677.05
678.09
679.15
680.23
681.36
682.6
683.94
685.13
686.31
687.67
689.07
690.28
691.72
693.13
694.43
696.01
697.28
698.85
700.22
701.76
703.2
704.73
706.21
707.77
709.23
710.87
712.29
714.01
715.38
717.09
718.54
720.17
721.76
723.27
725.02
726.43
728.14
729.68
731.25
733.01
734.43
736.15
737.73
739.27
741.05
742.5
744.18
745.85
747.34
749.11
750.63
752.24
754.02
755.46
757.17
758.82
760.33
762.11
763.63
765.24
767.03
768.47
770.18
771.86
773.35
775.12
776.67
778.26
780.05
781.51
783.19
784.91
786.37
788.13
789.71
791.27
793.07
794.53
796.2
797.94
799.38
801.14
802.73
804.27
806.07
807.53
809.2
810.93
812.37
814.13
815.7
817.26
819.05
820.49
822.18
823.87
825.33
827.11
828.62
830.22
832.01
833.41
835.15
836.74
838.26
840.06
841.49
843.17
844.84
846.3
848.09
849.56
851.19
852.91
854.33
856.11
857.6
859.21
860.96
862.35
864.12
865.63
867.21
868.98
870.36
872.12
873.63
875.21
876.97
878.35
880.11
881.6
883.2
884.93
886.33
888.1
889.55
891.18
892.86
894.29
896.07
897.49
899.16
900.77
902.25
904.04
905.41
907.13
908.66
910.21
911.96
913.33
915.09
916.53
918.17
919.8
921.25
923.04
924.4
926.12
927.62
929.2
930.89
932.29
934.07
935.45
937.14
938.68
940.21
941.94
943.31
945.08
946.47
948.15
949.69
951.21
952.94
954.3
956.07
957.45
959.14
960.66
962.2
963.9
965.28
967.05
968.4
970.12
971.58
973.17
974.79
976.23
978
979.32
981.08
982.45
984.13
985.61
987.18
988.78
990.22
991.95
993.28
995.04
996.34
997.92
998.31
683.96
683.66
683.16
682.29
681.32
680.3
679.28
678.28
677.29
676.33
675.41
674.55
673.77
673.04
672.18
671.38
670.8
670.16
669.49
669.1
668.5
668.16
667.91
667.52
667.32
667.25
667.26
667.33
667.54
667.95
668.18
668.55
669.12
669.56
670.19
670.93
671.47
672.24
673.12
673.99
674.78
675.64
676.56
677.53
678.55
679.62
680.74
681.91
683.06
684.16
685.28
686.52
687.88
689.13
690.32
691.71
693.1
694.33
695.83
697.17
698.55
700.09
701.39
703.02
704.31
705.95
707.29
708.94
710.29
711.98
713.33
715.04
716.41
718.1
719.53
721.16
722.71
724.24
725.94
727.35
729.09
730.54
732.19
733.82
735.3
737.06
738.51
740.18
741.82
743.31
745.08
746.55
748.2
749.9
751.36
753.12
754.64
756.24
758.02
759.45
761.16
762.79
764.31
766.09
767.58
769.22
770.97
772.41
774.15
775.75
777.29
779.07
780.55
782.21
783.95
785.39
787.14
788.73
790.27
792.06
793.52
795.19
796.91
798.36
800.13
801.68
803.25
805.04
806.48
808.18
809.85
811.32
813.1
814.61
816.22
818.01
819.41
821.15
822.75
824.27
826.06
827.5
829.18
830.87
832.32
834.1
835.59
837.21
838.97
840.37
842.13
843.66
845.23
847.02
848.41
850.14
851.71
853.25
855.04
856.43
858.15
859.74
861.25
863.04
864.44
866.15
867.74
869.25
871.04
872.43
874.15
875.72
877.24
879.03
880.4
882.13
883.67
885.22
886.99
888.36
890.11
891.6
893.2
894.9
896.31
898.08
899.5
901.17
902.79
904.25
906.04
907.41
909.13
910.65
912.21
913.94
915.32
917.09
918.5
920.16
921.76
923.24
925.02
926.37
928.11
929.57
931.18
932.83
934.26
936.04
937.4
939.12
940.6
942.19
943.85
945.27
947.04
948.4
950.12
951.59
953.18
954.83
956.25
958.03
959.37
961.11
962.54
964.16
965.76
967.23
968.98
970.31
972.08
973.45
975.13
976.63
978.19
979.83
981.24
983.01
984.33
986.08
987.44
989.13
990.58
992.17
993.73
995.2
996.85
998.15
998.74
685.25
685.16
684.61
683.98
683.05
682.06
681.06
680.07
679.1
678.14
677.2
676.29
675.45
674.73
674.07
673.24
672.56
672.08
671.35
671.02
670.38
670.12
669.77
669.42
669.27
669.21
669.21
669.27
669.44
669.81
670.13
670.42
671.06
671.41
672.11
672.67
673.3
674.13
674.92
675.62
676.43
677.32
678.26
679.23
680.23
681.24
682.28
683.35
684.48
685.67
686.94
688.11
689.23
690.46
691.85
693.12
694.33
695.76
697.13
698.39
699.94
701.22
702.67
704.14
705.51
707.09
708.42
710.06
711.39
713.06
714.4
716.08
717.45
719.11
720.54
722.16
723.68
725.22
726.87
728.3
730.04
731.44
733.14
734.66
736.23
737.93
739.36
741.1
742.58
744.21
745.89
747.34
749.1
750.58
752.21
753.92
755.37
757.12
758.64
760.24
762
763.42
765.15
766.74
768.28
770.06
771.51
773.19
774.87
776.34
778.11
779.63
781.23
783.01
784.43
786.16
787.77
789.29
791.08
792.54
794.2
795.92
797.36
799.13
800.67
802.25
804.03
805.46
807.17
808.8
810.3
812.09
813.56
815.2
816.93
818.36
820.12
821.66
823.24
825.02
826.43
828.15
829.75
831.27
833.06
834.48
836.17
837.82
839.29
841.08
842.53
844.19
845.87
847.31
849.09
850.56
852.19
853.9
855.32
857.1
858.56
860.19
861.9
863.32
865.09
866.55
868.19
869.87
871.3
873.08
874.52
876.17
877.82
879.28
881.06
882.46
884.15
885.74
887.24
889.03
890.4
892.13
893.65
895.21
896.95
898.33
900.09
901.53
903.17
904.81
906.26
908.05
909.42
911.13
912.65
914.21
915.93
917.31
919.08
920.49
922.16
923.74
925.23
927
928.35
930.1
931.53
933.17
934.78
936.24
938.02
939.36
941.1
942.54
944.17
945.77
947.24
949.01
950.34
952.1
953.51
955.16
956.73
958.22
959.96
961.31
963.07
964.44
966.13
967.63
969.19
970.85
972.25
974.03
975.35
977.1
978.49
980.15
981.67
983.19
984.86
986.25
988.02
989.32
991.08
992.42
994.12
995.53
997.14
998.38
999.13
686.88
686.6
686.17
685.35
684.47
683.52
682.56
681.61
680.71
679.85
679.03
678.13
677.24
676.44
675.82
675.13
674.37
673.92
673.24
672.84
672.28
672.06
671.63
671.34
671.21
671.17
671.17
671.22
671.36
671.67
672.08
672.31
672.93
673.28
674.02
674.45
675.18
675.99
676.59
677.35
678.22
679.15
680.09
681.04
682.02
683.02
684.05
685.09
686.14
687.21
688.31
689.49
690.78
692.06
693.2
694.42
695.82
697.13
698.35
699.81
701.15
702.46
704.02
705.27
706.8
708.19
709.63
711.14
712.54
714.12
715.51
717.12
718.53
720.14
721.59
723.17
724.68
726.21
727.83
729.28
731.01
732.38
734.1
735.54
737.17
738.76
740.27
742.01
743.41
745.13
746.64
748.22
749.94
751.36
753.11
754.6
756.22
757.93
759.36
761.11
762.62
764.23
765.97
767.39
769.13
770.68
772.25
774.02
775.44
777.16
778.76
780.28
782.06
783.51
785.19
786.86
788.33
790.1
791.6
793.22
794.97
796.39
798.14
799.7
801.25
803.04
804.46
806.16
807.79
809.29
811.08
812.53
814.19
815.89
817.33
819.11
820.6
822.22
823.97
825.38
827.13
828.67
830.24
832.02
833.41
835.14
836.71
838.25
840.03
841.43
843.15
844.74
846.26
848.04
849.44
851.15
852.74
854.26
856.04
857.43
859.15
860.72
862.25
864.03
865.41
867.14
868.68
870.23
872.01
873.37
875.12
876.62
878.21
879.93
881.33
883.1
884.54
886.18
887.83
889.28
891.06
892.45
894.15
895.71
897.23
899
900.35
902.11
903.57
905.18
906.84
908.27
910.05
911.43
913.14
914.67
916.21
917.94
919.31
921.08
922.48
924.15
925.72
927.22
928.98
930.33
932.09
933.5
935.16
936.74
938.23
939.99
941.33
943.09
944.49
946.15
947.71
949.21
950.94
952.3
954.07
955.44
957.13
958.64
960.19
961.86
963.26
965.03
966.37
968.1
969.53
971.16
972.72
974.21
975.92
977.28
979.05
980.39
982.11
983.53
985.15
986.69
988.2
989.86
991.25
993.01
994.31
996.06
997.36
998.95
999.32
688.24
688.15
687.67
687.07
686.15
685.19
684.22
683.26
682.33
681.44
680.63
679.9
679.11
678.25
677.52
677.02
676.24
675.68
675.16
674.64
674.21
673.97
673.5
673.26
673.17
673.12
673.13
673.17
673.28
673.53
674.01
674.23
674.72
675.2
675.79
676.29
677.08
677.67
678.35
679.19
680.08
680.91
681.72
682.6
683.53
684.51
685.52
686.58
687.68
688.83
690.01
691.11
692.21
693.36
694.64
696.01
697.17
698.39
699.81
701.13
702.37
703.86
705.17
706.52
708.06
709.33
710.91
712.24
713.76
715.19
716.67
718.17
719.64
721.17
722.66
724.18
725.72
727.21
728.82
730.26
731.96
733.34
735.06
736.45
738.13
739.62
741.2
742.84
744.3
746.05
747.45
749.14
750.68
752.24
753.97
755.38
757.11
758.61
760.21
761.91
763.35
765.1
766.58
768.21
769.91
771.35
773.11
774.6
776.22
777.94
779.37
781.12
782.64
784.23
785.99
787.4
789.14
790.69
792.25
794.03
795.44
797.16
798.75
800.27
802.06
803.49
805.17
806.82
808.3
810.08
811.54
813.19
814.88
816.33
818.1
819.58
821.21
822.93
824.35
826.11
827.62
829.22
830.97
832.37
834.12
835.64
837.22
838.98
840.37
842.12
843.64
845.22
846.98
848.37
850.12
851.62
853.21
854.95
856.35
858.11
859.59
861.2
862.91
864.32
866.09
867.54
869.18
870.84
872.28
874.07
875.47
877.16
878.74
880.25
882.03
883.39
885.13
886.64
888.21
889.93
891.32
893.09
894.51
896.17
897.78
899.25
901.03
902.39
904.12
905.61
907.2
908.89
910.29
912.07
913.45
915.14
916.68
918.22
919.95
921.32
923.08
924.48
926.15
927.71
929.22
930.97
932.32
934.08
935.48
937.15
938.7
940.22
941.95
943.3
945.07
946.45
948.14
949.65
951.2
952.88
954.27
956.04
957.39
959.11
960.56
962.17
963.77
965.23
966.98
968.31
970.07
971.44
973.13
974.61
976.18
977.8
979.23
980.99
982.31
984.07
985.41
987.12
988.55
990.16
991.69
993.19
994.83
996.23
997.93
999.17
999.8
689.88
689.63
689.2
688.48
687.72
686.88
686
685.07
684.13
683.21
682.32
681.53
680.87
680.13
679.31
678.73
678.14
677.46
677.09
676.46
676.14
675.79
675.38
675.2
675.12
675.08
675.08
675.12
675.21
675.41
675.84
676.16
676.53
677.12
677.55
678.19
678.88
679.42
680.2
681.05
681.76
682.52
683.36
684.28
685.23
686.21
687.2
688.21
689.24
690.29
691.38
692.54
693.76
695.02
696.14
697.28
698.54
699.93
701.15
702.37
703.8
705.13
706.39
707.91
709.2
710.59
712.1
713.39
715.01
716.28
717.87
719.23
720.79
722.21
723.76
725.21
726.78
728.23
729.83
731.26
732.93
734.31
736.03
737.4
739.1
740.52
742.16
743.69
745.23
746.91
748.33
750.07
751.48
753.16
754.7
756.24
757.98
759.38
761.11
762.59
764.21
765.88
767.33
769.08
770.53
772.19
773.83
775.31
777.07
778.51
780.18
781.82
783.3
785.07
786.51
788.18
789.83
791.31
793.08
794.53
796.19
797.85
799.32
801.09
802.55
804.19
805.88
807.33
809.1
810.57
812.2
813.9
815.34
817.1
818.58
820.21
821.92
823.34
825.11
826.59
828.21
829.93
831.34
833.11
834.59
836.2
837.92
839.34
841.1
842.57
844.2
845.89
847.32
849.09
850.54
852.18
853.84
855.29
857.07
858.49
860.17
861.78
863.26
865.04
866.43
868.14
869.69
871.23
873
874.36
876.11
877.59
879.19
880.88
882.3
884.07
885.48
887.16
888.74
890.24
892.02
893.37
895.12
896.59
898.19
899.86
901.28
903.06
904.44
906.14
907.67
909.21
910.94
912.31
914.08
915.48
917.15
918.71
920.22
921.97
923.32
925.09
926.49
928.15
929.71
931.22
932.96
934.32
936.08
937.47
939.15
940.68
942.21
943.91
945.29
947.06
948.42
950.13
951.6
953.18
954.82
956.25
958.02
959.35
961.09
962.49
964.15
965.68
967.2
968.89
970.27
972.04
973.37
975.1
976.51
978.15
979.68
981.2
982.86
984.25
986.02
987.33
989.08
990.43
992.12
993.54
995.15
996.66
998.18
999.47
1000.2
691.25
691.17
690.79
690.15
689.27
688.37
687.49
686.63
685.82
685.04
684.15
683.28
682.52
681.95
681.18
680.47
680.04
679.3
678.96
678.32
678.07
677.61
677.28
677.15
677.07
677.02
677.02
677.07
677.16
677.3
677.66
678.1
678.37
679.03
679.37
680.09
680.59
681.25
682.07
682.73
683.43
684.26
685.17
686.1
687.04
687.98
688.93
689.93
690.97
692.03
693.09
694.15
695.22
696.33
697.54
698.83
700.08
701.22
702.45
703.86
705.13
706.35
707.79
709.14
710.4
711.95
713.22
714.65
716.12
717.45
719.05
720.33
721.97
723.28
724.89
726.26
727.87
729.25
730.88
732.27
733.94
735.3
737.01
738.36
740.07
741.45
743.12
744.58
746.18
747.75
749.25
750.95
752.34
754.08
755.5
757.16
758.71
760.24
761.97
763.37
765.1
766.56
768.19
769.83
771.3
773.06
774.48
776.16
777.74
779.26
781.03
782.43
784.14
785.69
787.24
789.01
790.4
792.13
793.66
795.23
796.99
798.38
800.13
801.64
803.23
804.97
806.37
808.12
809.63
811.22
812.96
814.37
816.12
817.62
819.22
820.95
822.35
824.11
825.6
827.21
828.92
830.34
832.1
833.57
835.2
836.89
838.32
840.09
841.53
843.18
844.83
846.29
848.07
849.48
851.16
852.76
854.26
856.04
857.42
859.14
860.68
862.23
863.99
865.36
867.11
868.58
870.19
871.87
873.3
875.07
876.48
878.16
879.74
881.24
883.01
884.37
886.12
887.59
889.19
890.86
892.29
894.06
895.45
897.14
898.68
900.22
901.95
903.32
905.09
906.5
908.16
909.73
911.23
913
914.34
916.1
917.52
919.16
920.75
922.23
924
925.34
927.09
928.51
930.16
931.73
933.22
934.96
936.31
938.08
939.46
941.14
942.66
944.2
945.89
947.28
949.05
950.39
952.12
953.56
955.17
956.77
958.23
959.98
961.31
963.08
964.44
966.13
967.61
969.18
970.81
972.24
974
975.32
977.07
978.43
980.13
981.58
983.17
984.75
986.21
987.91
989.27
991.03
992.33
994.08
995.42
997.11
998.48
1000
1000.4
692.96
692.73
692.26
691.69
691.03
690.13
689.2
688.28
687.41
686.63
685.94
685.13
684.29
683.61
683.07
682.29
681.79
681.2
680.71
680.22
679.96
679.45
679.2
679.09
679
678.88
678.89
679.01
679.1
679.22
679.49
680.02
680.25
680.81
681.24
681.93
682.37
683.13
683.81
684.42
685.23
686.11
686.97
687.74
688.58
689.48
690.43
691.4
692.41
693.45
694.53
695.65
696.82
698.02
699.12
700.22
701.38
702.66
704.02
705.17
706.38
707.79
709.12
710.33
711.78
713.14
714.42
715.98
717.23
718.7
720.14
721.5
723.08
724.38
726.03
727.32
728.98
730.3
731.95
733.29
734.97
736.31
738.01
739.34
741.05
742.4
744.09
745.49
747.14
748.62
750.19
751.78
753.26
754.97
756.35
758.08
759.5
761.16
762.7
764.23
765.94
767.34
769.09
770.52
772.17
773.76
775.27
777.02
778.41
780.13
781.64
783.22
784.93
786.35
788.1
789.56
791.19
792.84
794.31
796.07
797.5
799.17
800.78
802.28
804.05
805.46
807.16
808.73
810.26
812.03
813.42
815.14
816.68
818.24
820
821.38
823.12
824.63
826.22
827.95
829.35
831.11
832.58
834.2
835.88
837.31
839.08
840.52
842.18
843.8
845.28
847.05
848.45
850.15
851.71
853.24
855.01
856.38
858.12
859.61
861.2
862.9
864.31
866.08
867.5
869.17
870.77
872.25
874.03
875.39
877.13
878.62
880.2
881.9
883.3
885.07
886.47
888.15
889.72
891.23
892.99
894.35
896.1
897.54
899.17
900.78
902.25
904.02
905.37
907.11
908.57
910.18
911.81
913.26
915.03
916.38
918.11
919.56
921.18
922.79
924.25
926.02
927.36
929.1
930.53
932.16
933.74
935.23
936.97
938.32
940.08
941.46
943.14
944.65
946.2
947.87
949.27
951.04
952.38
954.11
955.53
957.16
958.73
960.22
961.93
963.29
965.06
966.4
968.12
969.55
971.16
972.73
974.21
975.92
977.28
979.04
980.37
982.1
983.49
985.14
986.64
988.18
989.79
991.22
992.93
994.27
996.03
997.32
999.06
1000.2
1001
694.31
694.22
693.99
693.25
692.48
691.73
690.97
690.09
689.19
688.31
687.54
686.91
686.15
685.35
684.81
684.17
683.52
683.11
682.49
682.14
681.74
681.31
681.14
681.02
680.82
680.71
680.72
680.84
681.03
681.15
681.35
681.81
682.17
682.58
683.15
683.64
684.22
685
685.49
686.23
687.09
687.82
688.54
689.37
690.26
691.2
692.17
693.14
694.14
695.14
696.17
697.2
698.26
699.35
700.51
701.74
703.01
704.13
705.27
706.52
707.9
709.13
710.33
711.73
713.1
714.31
715.77
717.14
718.43
720
721.25
722.74
724.16
725.54
727.1
728.43
730.06
731.36
733.03
734.33
736.01
737.33
739.02
740.34
742.04
743.38
745.07
746.43
748.11
749.52
751.15
752.64
754.2
755.79
757.26
758.98
760.35
762.08
763.48
765.15
766.67
768.22
769.89
771.32
773.06
774.47
776.15
777.68
779.23
780.94
782.35
784.09
785.53
787.18
788.79
790.28
792.04
793.43
795.14
796.67
798.23
799.97
801.36
803.11
804.58
806.2
807.87
809.31
811.08
812.5
814.17
815.78
817.27
819.04
820.44
822.15
823.7
825.24
827
828.38
830.12
831.61
833.21
834.91
836.32
838.09
839.52
841.18
842.8
844.27
846.05
847.44
849.15
850.69
852.23
853.98
855.36
857.11
858.57
860.19
861.84
863.28
865.06
866.45
868.15
869.69
871.23
872.97
874.34
876.1
877.54
879.18
880.79
882.26
884.03
885.39
887.12
888.6
890.19
891.86
893.28
895.05
896.43
898.14
899.64
901.2
902.89
904.29
906.06
907.44
909.14
910.65
912.2
913.89
915.29
917.06
918.42
920.13
921.62
923.19
924.85
926.27
928.04
929.38
931.11
932.55
934.17
935.77
937.23
938.99
940.32
942.08
943.46
945.14
946.65
948.2
949.86
951.26
953.03
954.36
956.1
957.51
959.15
960.69
962.21
963.89
965.27
967.04
968.37
970.1
971.5
973.15
974.67
976.19
977.84
979.25
981.01
982.32
984.07
985.42
987.12
988.54
990.16
991.67
993.19
994.8
996.22
997.92
999.25
1000.7
1001.2
696.05
695.9
695.37
694.99
694.18
693.31
692.47
691.71
691
690.14
689.28
688.54
687.99
687.2
686.51
686.06
685.33
684.99
684.32
684.06
683.53
683.22
683.08
682.86
682.64
682.54
682.55
682.66
682.89
683.09
683.24
683.6
684.09
684.38
685.05
685.41
686.12
686.67
687.28
688.1
688.79
689.46
690.27
691.17
692.08
693
693.86
694.77
695.72
696.72
697.75
698.83
699.94
701.05
702.12
703.19
704.3
705.49
706.78
708.06
709.19
710.4
711.78
713.1
714.28
715.66
717.08
718.3
719.75
721.14
722.43
724.01
725.26
726.77
728.17
729.58
731.12
732.46
734.08
735.39
737.05
738.36
740.04
741.35
743.04
744.37
746.05
747.4
749.08
750.45
752.12
753.54
755.15
756.65
758.2
759.79
761.26
762.96
764.34
766.07
767.46
769.14
770.62
772.2
773.83
775.28
777.03
778.41
780.12
781.59
783.2
784.83
786.29
788.04
789.43
791.14
792.65
794.22
795.91
797.33
799.08
800.51
802.17
803.76
805.26
807.02
808.41
810.13
811.63
813.22
814.92
816.33
818.09
819.53
821.18
822.79
824.27
826.04
827.43
829.14
830.67
832.23
833.96
835.35
837.1
838.56
840.19
841.83
843.28
845.05
846.45
848.15
849.69
851.23
852.97
854.35
856.1
857.55
859.18
860.81
862.27
864.04
865.42
867.13
868.64
870.21
871.91
873.31
875.08
876.48
878.16
879.71
881.23
882.98
884.34
886.09
887.52
889.17
890.75
892.24
894.01
895.35
897.1
898.53
900.17
901.76
903.24
905.01
906.35
908.1
909.52
911.16
912.74
914.23
915.98
917.33
919.08
920.48
922.15
923.68
925.21
926.91
928.29
930.06
931.41
933.12
934.59
936.18
937.8
939.24
941.01
942.34
944.09
945.47
947.15
948.66
950.2
951.86
953.26
955.03
956.36
958.1
959.49
961.15
962.67
964.2
965.86
967.26
969.02
970.34
972.09
973.46
975.14
976.61
978.18
979.78
981.22
982.94
984.28
986.04
987.36
989.09
990.46
992.13
993.57
995.16
996.68
998.19
999.75
1001.1
1001.6
697.42
697.3
697.1
696.41
695.84
695.09
694.2
693.33
692.55
691.89
691.12
690.29
689.62
689.08
688.3
687.81
687.2
686.71
686.21
685.89
685.36
685.15
684.98
684.66
684.47
684.39
684.4
684.48
684.69
685.01
685.16
685.41
685.99
686.25
686.83
687.25
687.98
688.4
689.15
689.86
690.45
691.23
692.11
692.94
693.69
694.51
695.39
696.33
697.29
698.27
699.27
700.29
701.34
702.41
703.54
704.71
705.93
707.08
708.18
709.32
710.58
711.94
713.14
714.31
715.66
717.06
718.25
719.61
721.06
722.28
723.73
725.13
726.43
728.02
729.27
730.79
732.18
733.61
735.13
736.49
738.09
739.42
741.06
742.38
744.05
745.37
747.05
748.38
750.06
751.41
753.09
754.46
756.12
757.54
759.15
760.64
762.19
763.77
765.24
766.92
768.31
770.05
771.42
773.12
774.56
776.18
777.75
779.25
780.96
782.35
784.08
785.5
787.16
788.7
790.23
791.94
793.34
795.08
796.5
798.17
799.73
801.25
802.99
804.37
806.11
807.56
809.19
810.81
812.28
814.04
815.43
817.14
818.65
820.22
821.93
823.33
825.09
826.52
828.17
829.77
831.26
833.02
834.4
836.13
837.62
839.21
840.88
842.31
844.07
845.47
847.16
848.71
850.24
851.99
853.36
855.1
856.55
858.18
859.8
861.27
863.03
864.4
866.13
867.61
869.2
870.87
872.29
874.06
875.44
877.14
878.66
880.21
881.91
883.3
885.07
886.46
888.15
889.67
891.21
892.92
894.31
896.07
897.45
899.14
900.66
902.21
903.9
905.29
907.06
908.43
910.13
911.62
913.19
914.84
916.27
918.03
919.38
921.11
922.54
924.17
925.75
927.23
928.97
930.32
932.08
933.45
935.14
936.63
938.19
939.84
941.26
943.02
944.35
946.09
947.49
949.15
950.67
952.2
953.86
955.26
957.03
958.35
960.09
961.48
963.15
964.65
966.19
967.83
969.25
971
972.32
974.07
975.43
977.12
978.56
980.16
981.71
983.21
984.87
986.25
988.01
989.32
991.07
992.39
994.1
995.48
997.13
998.57
1000.2
1001.4
1002.1
699.11
699.05
698.57
698.13
697.35
696.65
696
695.14
694.26
693.48
692.87
692.14
691.35
690.81
690.17
689.52
689.1
688.46
688.12
687.64
687.24
687.07
686.76
686.47
686.33
686.28
686.28
686.34
686.5
686.8
687.09
687.27
687.73
688.16
688.56
689.15
689.66
690.24
691.02
691.51
692.24
693.09
693.81
694.51
695.33
696.23
697.16
698.11
699.07
700.04
701.03
702.04
703.06
704.1
705.14
706.2
707.27
708.41
709.62
710.9
712.09
713.21
714.41
715.76
717.08
718.24
719.56
721.02
722.21
723.55
725.04
726.26
727.7
729.13
730.42
732.01
733.27
734.79
736.19
737.62
739.13
740.5
742.1
743.43
745.07
746.39
748.05
749.38
751.05
752.38
754.06
755.41
757.09
758.45
760.11
761.52
763.15
764.61
766.18
767.73
769.23
770.87
772.29
774.02
775.37
777.09
778.5
780.15
781.66
783.21
784.85
786.29
788.03
789.4
791.12
792.57
794.19
795.78
797.26
799.01
800.38
802.11
803.55
805.18
806.78
808.26
810.02
811.39
813.12
814.58
816.19
817.83
819.28
821.04
822.43
824.14
825.64
827.21
828.9
830.31
832.07
833.48
835.16
836.7
838.23
839.97
841.35
843.1
844.53
846.17
847.77
849.25
851.02
852.38
854.11
855.57
857.19
858.82
860.27
862.04
863.41
865.13
866.61
868.2
869.86
871.28
873.05
874.42
876.13
877.62
879.2
880.87
882.28
884.05
885.42
887.13
888.62
890.2
891.85
893.28
895.04
896.4
898.12
899.58
901.18
902.8
904.25
906.02
907.36
909.1
910.52
912.16
913.73
915.23
916.95
918.31
920.07
921.44
923.14
924.62
926.19
927.83
929.26
931.02
932.35
934.1
935.5
937.15
938.68
940.21
941.88
943.27
945.04
946.37
948.1
949.51
951.16
952.68
954.2
955.87
957.27
959.03
960.35
962.09
963.48
965.14
966.63
968.19
969.81
971.24
972.98
974.3
976.06
977.4
979.11
980.52
982.15
983.66
985.19
986.81
988.23
989.95
991.28
993.03
994.34
996.08
997.4
999.11
1000.4
1002
1002.3
700.61
700.46
700.19
699.7
699.12
698.28
697.5
696.83
696.1
695.24
694.49
693.94
693.19
692.48
692.05
691.31
690.94
690.29
690.02
689.42
689.16
688.94
688.54
688.33
688.23
688.19
688.19
688.24
688.34
688.59
689
689.18
689.49
690.07
690.35
691.04
691.4
692.12
692.67
693.28
694.1
694.77
695.43
696.25
697.14
698.04
698.86
699.69
700.57
701.5
702.47
703.46
704.48
705.53
706.62
707.74
708.91
710.05
711.14
712.23
713.38
714.64
715.97
717.14
718.29
719.6
721.02
722.19
723.46
724.94
726.18
727.49
729.02
730.24
731.67
733.12
734.4
736.01
737.26
738.78
740.18
741.61
743.13
744.5
746.1
747.43
749.07
750.39
752.05
753.37
755.05
756.37
758.06
759.39
761.08
762.43
764.1
765.49
767.13
768.57
770.17
771.67
773.21
774.8
776.26
777.95
779.32
781.05
782.42
784.12
785.56
787.17
788.73
790.24
791.92
793.32
795.06
796.44
798.13
799.62
801.2
802.83
804.28
806.03
807.4
809.12
810.57
812.19
813.8
815.27
817.02
818.39
820.11
821.57
823.19
824.8
826.27
828.03
829.4
831.12
832.59
834.19
835.83
837.28
839.04
840.41
842.13
843.61
845.2
846.85
848.29
850.05
851.42
853.13
854.62
856.2
857.87
859.29
861.05
862.43
864.13
865.63
867.2
868.87
870.29
872.05
873.42
875.13
876.61
878.2
879.85
881.28
883.04
884.4
886.12
887.58
889.19
890.8
892.26
894.02
895.36
897.1
898.53
900.17
901.73
903.23
904.96
906.32
908.08
909.45
911.14
912.64
914.2
915.85
917.27
919.03
920.37
922.11
923.52
925.16
926.71
928.22
929.92
931.29
933.05
934.4
936.12
937.55
939.17
940.74
942.22
943.93
945.29
947.05
948.4
950.11
951.54
953.16
954.71
956.21
957.89
959.27
961.03
962.36
964.1
965.48
967.14
968.63
970.19
971.79
973.23
974.96
976.29
978.05
979.38
981.1
982.49
984.14
985.61
987.18
988.75
990.21
991.88
993.25
995
996.29
998.04
999.34
1001.1
1002.2
1003
702.19
702.14
701.87
701.26
700.69
700.08
699.22
698.41
697.74
697.08
696.25
695.56
695.05
694.27
693.75
693.18
692.63
692.17
691.76
691.27
691.07
690.69
690.37
690.22
690.15
690.12
690.12
690.16
690.23
690.4
690.76
691.1
691.32
691.87
692.22
692.78
693.24
693.95
694.39
695.14
695.83
696.42
697.21
698.08
698.85
699.58
700.4
701.29
702.23
703.19
704.16
705.15
706.15
707.16
708.18
709.22
710.28
711.37
712.53
713.74
715
716.12
717.23
718.42
719.75
721.06
722.21
723.46
724.89
726.15
727.38
728.85
730.15
731.43
732.97
734.22
735.62
737.1
738.38
739.98
741.25
742.76
744.18
745.6
747.13
748.48
750.09
751.41
753.06
754.37
756.04
757.36
759.04
760.36
762.05
763.37
765.06
766.4
768.08
769.45
771.11
772.52
774.14
775.61
777.18
778.72
780.22
781.85
783.28
785
786.35
788.07
789.46
791.13
792.6
794.19
795.77
797.25
798.96
800.34
802.07
803.46
805.14
806.63
808.21
809.84
811.28
813.03
814.4
816.12
817.57
819.18
820.78
822.26
824.01
825.37
827.1
828.53
830.17
831.75
833.25
834.99
836.35
838.09
839.51
841.17
842.72
844.24
845.96
847.34
849.09
850.49
852.16
853.7
855.23
856.94
858.32
860.08
861.47
863.15
864.67
866.22
867.9
869.3
871.06
872.44
874.14
875.63
877.2
878.85
880.28
882.04
883.4
885.12
886.57
888.18
889.78
891.25
893
894.34
896.09
897.49
899.15
900.69
902.21
903.9
905.29
907.05
908.41
910.12
911.57
913.18
914.77
916.24
917.98
919.32
921.08
922.45
924.14
925.62
927.19
928.81
930.25
932.01
933.33
935.08
936.46
938.14
939.62
941.19
942.8
944.24
945.99
947.32
949.07
950.43
952.13
953.57
955.17
956.74
958.22
959.92
961.28
963.04
964.37
966.1
967.48
969.14
970.63
972.18
973.78
975.23
976.94
978.28
980.04
981.36
983.09
984.46
986.13
987.57
989.16
990.69
992.2
993.81
995.23
996.92
998.26
1000
1001.3
1002.7
1003.2
703.88
703.71
703.33
703.04
702.28
701.62
701.03
700.19
699.37
698.74
698.1
697.3
696.72
696.14
695.45
695.07
694.38
694.08
693.49
693.17
692.92
692.47
692.24
692.14
692.08
692.04
692.05
692.09
692.15
692.26
692.52
693
693.2
693.59
694.12
694.49
695.13
695.61
696.22
696.98
697.47
698.22
699.06
699.72
700.43
701.27
702.17
703.09
704.01
704.88
705.79
706.73
707.7
708.72
709.76
710.84
711.95
713.05
714.11
715.18
716.27
717.43
718.68
720
721.13
722.27
723.54
724.94
726.15
727.35
728.75
730.11
731.31
732.75
734.12
735.37
736.9
738.19
739.57
741.09
742.35
743.94
745.23
746.73
748.17
749.57
751.12
752.46
754.08
755.39
757.05
758.35
760.03
761.33
763.02
764.33
766.02
767.34
769.04
770.36
772.06
773.4
775.09
776.45
778.12
779.53
781.15
782.62
784.19
785.74
787.23
788.88
790.29
792.01
793.36
795.08
796.47
798.14
799.61
801.19
802.78
804.25
805.97
807.34
809.07
810.46
812.14
813.62
815.2
816.82
818.27
820.02
821.38
823.1
824.53
826.17
827.72
829.24
830.95
832.33
834.07
835.47
837.15
838.65
840.21
841.87
843.29
845.05
846.42
848.13
849.59
851.19
852.81
854.26
856.02
857.37
859.11
860.53
862.17
863.74
865.24
866.97
868.33
870.08
871.47
873.15
874.66
876.21
877.88
879.29
881.05
882.41
884.12
885.57
887.18
888.78
890.25
892
893.34
895.09
896.48
898.15
899.66
901.21
902.87
904.28
906.04
907.38
909.11
910.53
912.16
913.71
915.22
916.92
918.29
920.05
921.4
923.12
924.55
926.17
927.73
929.22
930.92
932.29
934.05
935.39
937.11
938.53
940.16
941.69
943.21
944.87
946.27
948.03
949.35
951.09
952.47
954.14
955.61
957.18
958.78
960.23
961.95
963.29
965.05
966.38
968.1
969.49
971.15
972.63
974.18
975.78
977.23
978.93
980.28
982.04
983.35
985.08
986.44
988.12
989.54
991.15
992.65
994.18
995.75
997.21
998.85
1000.2
1001.9
1003.2
1003.7
705.31
705.24
705.09
704.5
704.07
703.26
702.56
701.99
701.17
700.38
699.81
699.15
698.4
697.99
697.26
696.81
696.23
695.87
695.3
695.08
694.65
694.3
694.16
694.06
693.96
693.87
693.88
693.98
694.07
694.17
694.34
694.73
695.11
695.37
696.01
696.29
697
697.35
698.1
698.61
699.25
700.07
700.68
701.36
702.2
703.09
703.9
704.66
705.49
706.38
707.31
708.27
709.25
710.24
711.25
712.27
713.31
714.38
715.49
716.65
717.85
719.04
720.14
721.24
722.42
723.72
725.04
726.18
727.38
728.75
730.09
731.26
732.62
734.06
735.25
736.65
738.09
739.32
740.82
742.17
743.51
745.06
746.32
747.89
749.21
750.68
752.15
753.53
755.1
756.42
758.06
759.36
761.03
762.32
764
765.3
766.98
768.3
769.98
771.3
773
774.32
776.02
777.35
779.05
780.39
782.08
783.45
785.12
786.52
788.15
789.62
791.19
792.74
794.23
795.88
797.28
799.01
800.36
802.08
803.46
805.14
806.6
808.19
809.76
811.24
812.94
814.32
816.06
817.43
819.13
820.58
822.19
823.77
825.25
826.97
828.34
830.08
831.47
833.14
834.64
836.21
837.84
839.28
841.03
842.38
844.11
845.54
847.17
848.73
850.23
851.95
853.32
855.07
856.45
858.14
859.63
861.2
862.83
864.27
866.03
867.38
869.11
870.53
872.17
873.72
875.23
876.94
878.31
880.06
881.43
883.13
884.6
886.19
887.8
889.25
891.01
892.34
894.09
895.48
897.15
898.65
900.2
901.85
903.27
905.03
906.36
908.1
909.5
911.16
912.68
914.21
915.87
917.27
919.03
920.36
922.1
923.5
925.15
926.66
928.2
929.84
931.26
933.01
934.34
936.08
937.46
939.14
940.6
942.18
943.77
945.23
946.95
948.3
950.05
951.39
953.11
954.51
956.15
957.66
959.2
960.82
962.24
963.99
965.31
967.06
968.39
970.11
971.51
973.15
974.64
976.19
977.78
979.23
980.93
982.28
984.03
985.34
987.08
988.42
990.11
991.51
993.14
994.6
996.17
997.7
999.19
1000.8
1002.2
1003.5
1004.2
707.07
707.02
706.59
706.18
705.59
705.07
704.25
703.52
702.98
702.19
701.44
700.97
700.22
699.62
699.13
698.5
698.12
697.57
697.19
696.91
696.42
696.19
696.07
695.91
695.72
695.63
695.64
695.74
695.94
696.09
696.22
696.48
697.01
697.23
697.7
698.17
698.66
699.2
699.85
700.33
701.11
701.73
702.35
703.17
704.02
704.69
705.44
706.29
707.2
708.14
709.08
710.04
711
711.96
712.96
713.99
715.02
716.06
717.11
718.16
719.22
720.32
721.48
722.72
724.01
725.13
726.26
727.48
728.84
730.1
731.26
732.57
734.02
735.2
736.49
737.99
739.2
740.54
742.05
743.27
744.74
746.14
747.45
749.03
750.28
751.82
753.19
754.62
756.13
757.48
759.08
760.38
762.03
763.32
764.99
766.29
767.93
769.27
770.9
772.26
773.89
775.26
776.91
778.28
779.95
781.29
783
784.32
786.03
787.37
789.07
790.42
792.11
793.5
795.14
796.6
798.18
799.71
801.22
802.84
804.27
805.99
807.34
809.07
810.43
812.12
813.56
815.17
816.71
818.22
819.88
821.29
823.03
824.39
826.1
827.52
829.16
830.68
832.22
833.87
835.29
837.03
838.39
840.11
841.53
843.17
844.71
846.23
847.91
849.3
851.05
852.41
854.12
855.57
857.18
858.75
860.24
861.96
863.32
865.07
866.45
868.14
869.61
871.19
872.81
874.26
876.01
877.35
879.09
880.48
882.15
883.65
885.2
886.85
888.27
890.02
891.36
893.1
894.5
896.15
897.67
899.21
900.86
902.27
904.03
905.36
907.1
908.5
910.15
911.66
913.2
914.84
916.26
918.02
919.35
921.09
922.46
924.14
925.62
927.19
928.79
930.24
931.97
933.31
935.06
936.41
938.12
939.54
941.16
942.69
944.21
945.86
947.26
949.02
950.33
952.08
953.44
955.13
956.57
958.17
959.71
961.21
962.87
964.26
966.01
967.33
969.07
970.41
972.12
973.53
975.15
976.66
978.19
979.79
981.23
982.93
984.27
986.03
987.33
989.07
990.4
992.11
993.48
995.14
996.57
998.16
999.64
1001.2
1002.7
1004.1
1004.5
708.54
708.42
708.21
707.89
707.24
706.62
706.07
705.24
704.54
704.02
703.22
702.57
702.09
701.35
700.99
700.29
699.99
699.34
699.09
698.62
698.26
698.11
697.92
697.65
697.49
697.42
697.43
697.51
697.68
697.98
698.13
698.3
698.72
699.13
699.43
700.06
700.38
701.08
701.51
702.18
702.86
703.39
704.17
704.98
705.58
706.32
707.19
708.09
708.96
709.75
710.59
711.49
712.42
713.38
714.36
715.36
716.38
717.43
718.5
719.61
720.76
721.95
723.07
724.16
725.25
726.42
727.69
729.01
730.15
731.31
732.62
734.02
735.18
736.42
737.86
739.14
740.38
741.86
743.16
744.44
746
747.23
748.64
750.11
751.38
752.98
754.24
755.74
757.17
758.55
760.11
761.42
763.05
764.33
765.99
767.28
768.91
770.25
771.85
773.23
774.81
776.23
777.8
779.23
780.8
782.23
783.83
785.25
786.88
788.27
789.94
791.3
793.01
794.33
796.05
797.39
799.09
800.46
802.12
803.55
805.16
806.66
808.2
809.79
811.25
812.93
814.31
816.04
817.39
819.1
820.5
822.15
823.63
825.2
826.79
828.25
829.97
831.33
833.06
834.43
836.13
837.57
839.18
840.74
842.23
843.92
845.31
847.05
848.41
850.12
851.55
853.17
854.72
856.23
857.92
859.3
861.05
862.41
864.12
865.55
867.17
868.73
870.23
871.92
873.3
875.05
876.41
878.12
879.55
881.17
882.72
884.23
885.91
887.3
889.05
890.4
892.11
893.54
895.17
896.71
898.22
899.89
901.28
903.04
904.37
906.1
907.5
909.15
910.66
912.2
913.84
915.26
917.01
918.34
920.08
921.45
923.13
924.59
926.18
927.75
929.23
930.93
932.29
934.04
935.38
937.1
938.49
940.15
941.64
943.19
944.8
946.24
947.96
949.3
951.05
952.38
954.1
955.49
957.15
958.63
960.18
961.77
963.23
964.92
966.28
968.03
969.35
971.09
972.44
974.13
975.55
977.16
978.67
980.19
981.8
983.23
984.93
986.27
988.03
989.33
991.07
992.39
994.1
995.46
997.13
998.53
1000.1
1001.6
1003.2
1004.4
1005.1
710.18
710.14
709.97
709.37
709.03
708.26
707.63
707.07
706.26
705.6
705.08
704.3
703.8
703.19
702.62
702.16
701.65
701.2
700.92
700.39
700.16
700.01
699.66
699.43
699.31
699.27
699.27
699.32
699.45
699.7
700.03
700.19
700.46
701.02
701.25
701.81
702.22
702.83
703.28
704.04
704.49
705.2
706
706.54
707.27
708.14
708.98
709.68
710.45
711.32
712.23
713.18
714.14
715.11
716.09
717.08
718.08
719.1
720.12
721.16
722.2
723.27
724.37
725.53
726.75
728.01
729.12
730.23
731.42
732.74
734.06
735.2
736.42
737.82
739.11
740.3
741.69
743.09
744.29
745.72
747.11
748.36
749.88
751.18
752.54
754.07
755.32
756.89
758.21
759.65
761.14
762.48
764.07
765.36
767.01
768.29
769.9
771.24
772.81
774.22
775.75
777.2
778.71
780.19
781.69
783.19
784.69
786.19
787.71
789.2
790.74
792.21
793.79
795.23
796.85
798.26
799.93
801.3
803.01
804.34
806.06
807.4
809.1
810.48
812.14
813.58
815.18
816.7
818.22
819.84
821.27
822.98
824.33
826.06
827.42
829.12
830.54
832.16
833.68
835.21
836.83
838.27
840
841.34
843.08
844.45
846.13
847.59
849.18
850.75
852.24
853.92
855.3
857.05
858.4
860.11
861.53
863.16
864.69
866.22
867.87
869.28
871.03
872.37
874.1
875.49
877.15
878.65
880.2
881.82
883.26
885
886.34
888.08
889.45
891.13
892.6
894.18
895.76
897.24
898.94
900.3
902.05
903.4
905.11
906.53
908.16
909.69
911.21
912.86
914.27
916.02
917.34
919.08
920.45
922.13
923.58
925.18
926.74
928.22
929.91
931.28
933.03
934.36
936.09
937.47
939.14
940.6
942.18
943.75
945.22
946.9
948.27
950.03
951.35
953.08
954.44
956.13
957.56
959.17
960.7
962.2
963.84
965.25
966.99
968.3
970.05
971.38
973.1
974.47
976.14
977.58
979.17
980.7
982.2
983.82
985.24
986.94
988.28
990.03
991.33
993.07
994.38
996.1
997.44
999.12
1000.5
1002.1
1003.5
1005
1005.4
711.89
711.75
711.4
711.13
710.52
710.08
709.28
708.67
708.1
707.3
706.74
706.15
705.45
705.06
704.35
704.04
703.38
703.1
702.6
702.23
702.07
701.73
701.42
701.27
701.2
701.17
701.17
701.2
701.28
701.46
701.79
702.09
702.28
702.72
703.14
703.5
704.11
704.5
705.14
705.68
706.25
707.05
707.57
708.26
709.11
709.83
710.5
711.3
712.19
713.1
714.01
714.84
715.7
716.6
717.54
718.5
719.5
720.51
721.56
722.63
723.73
724.86
726.02
727.09
728.17
729.26
730.41
731.66
732.96
734.12
735.25
736.49
737.86
739.11
740.28
741.61
743.04
744.22
745.53
747.02
748.22
749.58
751.06
752.28
753.75
755.14
756.44
758.03
759.27
760.78
762.17
763.56
765.1
766.4
768.03
769.3
770.91
772.24
773.79
775.2
776.7
778.18
779.64
781.16
782.59
784.15
785.57
787.15
788.57
790.15
791.58
793.15
794.6
796.17
797.64
799.18
800.69
802.2
803.75
805.22
806.83
808.25
809.92
811.29
813.01
814.34
816.06
817.41
819.1
820.49
822.14
823.6
825.18
826.72
828.22
829.85
831.27
833
834.34
836.07
837.42
839.12
840.54
842.16
843.67
845.21
846.83
848.26
849.99
851.33
853.07
854.43
856.12
857.56
859.17
860.71
862.22
863.87
865.28
867.02
868.36
870.09
871.47
873.14
874.61
876.19
877.77
879.24
880.95
882.31
884.05
885.4
887.11
888.53
890.16
891.68
893.21
894.84
896.26
898.01
899.34
901.08
902.44
904.13
905.57
907.18
908.73
910.22
911.89
913.28
915.03
916.36
918.09
919.46
921.14
922.6
924.18
925.75
927.22
928.9
930.28
932.03
933.35
935.09
936.45
938.13
939.58
941.17
942.72
944.21
945.87
947.26
949.01
950.32
952.07
953.41
955.11
956.51
958.15
959.64
961.19
962.77
964.23
965.91
967.27
969.02
970.33
972.07
973.41
975.11
976.51
978.15
979.62
981.18
982.73
984.21
985.85
987.24
988.96
990.28
992.03
993.33
995.06
996.38
998.09
999.43
1001.1
1002.5
1004.1
1005.3
1006
713.33
713.26
713.14
712.74
712.21
711.63
711.1
710.31
709.75
709.14
708.39
707.97
707.24
706.75
706.19
705.72
705.22
704.92
704.36
704.13
703.86
703.47
703.26
703.16
703.11
703.08
703.09
703.12
703.18
703.28
703.52
703.95
704.16
704.44
705.03
705.28
705.91
706.27
707
707.37
708.12
708.68
709.29
710.1
710.77
711.41
712.22
713.11
713.93
714.67
715.47
716.34
717.26
718.21
719.18
720.16
721.15
722.15
723.15
724.17
725.2
726.24
727.31
728.41
729.56
730.77
732.01
733.11
734.21
735.37
736.64
737.99
739.14
740.3
741.61
743.02
744.18
745.43
746.88
748.15
749.39
750.87
752.16
753.44
754.99
756.22
757.62
759.1
760.35
761.93
763.22
764.66
766.13
767.46
769.06
770.33
771.95
773.25
774.8
776.2
777.68
779.17
780.59
782.14
783.52
785.12
786.48
788.11
789.46
791.1
792.45
794.1
795.45
797.1
798.46
800.11
801.49
803.13
804.52
806.14
807.57
809.16
810.63
812.18
813.71
815.21
816.8
818.24
819.89
821.28
823
824.33
826.05
827.39
829.1
830.48
832.14
833.58
835.17
836.7
838.21
839.83
841.26
842.97
844.32
846.05
847.4
849.11
850.5
852.15
853.63
855.19
856.77
858.24
859.93
861.3
863.04
864.38
866.1
867.49
869.15
870.62
872.19
873.77
875.24
876.93
878.3
880.04
881.38
883.1
884.5
886.15
887.63
889.19
890.79
892.24
893.95
895.3
897.05
898.39
900.11
901.5
903.15
904.64
906.19
907.79
909.24
910.95
912.3
914.05
915.38
917.1
918.49
920.15
921.62
923.19
924.77
926.23
927.92
929.28
931.03
932.36
934.09
935.45
937.13
938.57
940.17
941.71
943.21
944.85
946.25
947.99
949.31
951.06
952.39
954.1
955.48
957.14
958.6
960.18
961.72
963.21
964.86
966.25
967.99
969.3
971.05
972.37
974.09
975.45
977.13
978.55
980.16
981.65
983.19
984.76
986.22
987.87
989.25
990.98
992.29
994.03
995.33
997.06
998.37
1000.1
1001.4
1003.1
1004.4
1006
1006.3
715.1
715.06
714.76
714.29
714.01
713.27
712.73
712.13
711.37
710.89
710.19
709.56
709.11
708.42
708.07
707.42
707.11
706.59
706.21
706.02
705.56
705.28
705.15
705.07
705.01
704.94
704.95
705.02
705.09
705.17
705.32
705.64
706.06
706.26
706.72
707.16
707.56
708.14
708.61
709.2
709.87
710.35
711.13
711.78
712.38
713.19
714.04
714.72
715.44
716.28
717.18
718.11
719.04
719.92
720.8
721.72
722.67
723.64
724.65
725.68
726.74
727.83
728.95
730.05
731.11
732.18
733.26
734.39
735.61
736.89
738.09
739.2
740.37
741.69
743.04
744.18
745.4
746.8
748.11
749.29
750.68
752.08
753.28
754.7
756.11
757.33
758.84
760.17
761.49
763.05
764.28
765.79
767.17
768.54
770.09
771.37
773
774.26
775.82
777.2
778.67
780.16
781.55
783.12
784.47
786.09
787.41
789.07
790.38
792.05
793.35
795.04
796.34
798.03
799.34
801.03
802.35
804.04
805.36
807.06
808.38
810.07
811.41
813.09
814.45
816.12
817.51
819.14
820.57
822.16
823.65
825.19
826.74
828.22
829.84
831.26
832.95
834.3
836.03
837.36
839.08
840.44
842.12
843.53
845.16
846.64
848.19
849.77
851.24
852.9
854.29
856.02
857.35
859.08
860.44
862.12
863.55
865.17
866.68
868.21
869.82
871.25
872.97
874.31
876.05
877.4
879.11
880.5
882.15
883.63
885.19
886.77
888.24
889.92
891.29
893.04
894.37
896.09
897.47
899.14
900.59
902.18
903.73
905.22
906.88
908.27
910.02
911.34
913.08
914.43
916.12
917.54
919.16
920.67
922.2
923.81
925.24
926.96
928.3
930.05
931.37
933.1
934.47
936.14
937.58
939.17
940.71
942.21
943.85
945.25
946.99
948.31
950.05
951.38
953.1
954.47
956.14
957.58
959.17
960.69
962.2
963.82
965.24
966.95
968.28
970.03
971.34
973.08
974.41
976.11
977.5
979.14
980.6
982.17
983.7
985.2
986.8
988.23
989.9
991.26
993
994.29
996.04
997.33
999.06
1000.4
1002.1
1003.4
1005.1
1006.2
1007
716.64
716.52
716.28
716.09
715.48
715.09
714.33
713.84
713.17
712.47
712.04
711.29
710.85
710.22
709.78
709.23
708.92
708.34
708.11
707.72
707.34
707.17
707.06
706.9
706.73
706.66
706.66
706.76
706.94
707.08
707.19
707.39
707.83
708.15
708.43
709.04
709.31
710.01
710.33
711.06
711.49
712.17
712.87
713.4
714.18
715
715.59
716.32
717.18
718.08
718.89
719.66
720.49
721.37
722.3
723.25
724.22
725.2
726.2
727.2
728.21
729.24
730.28
731.34
732.44
733.59
734.77
735.99
737.1
738.19
739.31
740.53
741.85
743.09
744.21
745.43
746.79
748.09
749.25
750.57
752.02
753.2
754.49
755.99
757.2
758.53
760.04
761.25
762.68
764.11
765.37
766.94
768.22
769.65
771.12
772.42
774.03
775.29
776.86
778.21
779.68
781.16
782.54
784.11
785.44
787.07
788.37
790.03
791.32
792.99
794.29
795.94
797.27
798.9
800.26
801.88
803.25
804.88
806.26
807.89
809.26
810.91
812.27
813.95
815.29
817
818.31
820.03
821.35
823.05
824.39
826.08
827.44
829.11
830.5
832.14
833.57
835.17
836.66
838.2
839.75
841.23
842.86
844.27
845.97
847.31
849.04
850.38
852.09
853.45
855.13
856.55
858.16
859.66
861.2
862.79
864.24
865.92
867.29
869.03
870.36
872.08
873.44
875.12
876.55
878.16
879.67
881.2
882.8
884.25
885.94
887.3
889.04
890.37
892.09
893.46
895.14
896.58
898.17
899.71
901.21
902.85
904.26
905.99
907.32
909.06
910.39
912.11
913.49
915.15
916.61
918.18
919.74
921.22
922.88
924.27
926.01
927.33
929.07
930.4
932.11
933.5
935.15
936.61
938.18
939.74
941.22
942.87
944.26
946
947.31
949.06
950.38
952.1
953.47
955.13
956.57
958.17
959.68
961.2
962.8
964.23
965.92
967.27
969.02
970.32
972.07
973.39
975.1
976.47
978.13
979.56
981.16
982.65
984.19
985.75
987.21
988.85
990.24
991.94
993.27
995.01
996.3
998.04
999.33
1001.1
1002.4
1004.1
1005.4
1006.9
1007.3
718.22
718.18
718.08
717.63
717.19
716.66
716.14
715.41
714.99
714.23
713.66
713.14
712.48
712.1
711.45
711.11
710.57
710.19
709.94
709.44
709.2
709.07
708.85
708.61
708.47
708.41
708.42
708.49
708.64
708.9
709.09
709.23
709.52
710.03
710.24
710.73
711.17
711.63
712.18
712.73
713.25
714.02
714.47
715.19
715.99
716.53
717.27
718.13
718.94
719.62
720.39
721.26
722.18
723.12
724.06
724.99
725.89
726.82
727.79
728.78
729.8
730.85
731.92
733.01
734.07
735.12
736.18
737.25
738.37
739.56
740.81
742.05
743.16
744.28
745.52
746.87
748.11
749.25
750.53
751.96
753.16
754.37
755.8
757.12
758.34
759.79
761.13
762.38
763.9
765.18
766.52
768.05
769.28
770.78
772.16
773.51
775.07
776.33
777.92
779.22
780.7
782.16
783.54
785.11
786.41
788.05
789.33
791
792.28
793.9
795.24
796.82
798.22
799.76
801.2
802.72
804.19
805.69
807.19
808.68
810.19
811.68
813.19
814.7
816.2
817.72
819.21
820.76
822.22
823.8
825.24
826.86
828.26
829.92
831.28
832.99
834.32
836.03
837.36
839.07
840.41
842.1
843.47
845.13
846.55
848.16
849.64
851.19
852.74
854.22
855.84
857.26
858.96
860.3
862.03
863.36
865.08
866.44
868.12
869.53
871.16
872.64
874.19
875.75
877.23
878.88
880.27
882.01
883.33
885.06
886.4
888.11
889.49
891.14
892.6
894.18
895.72
897.22
898.85
900.26
901.99
903.31
905.05
906.39
908.1
909.48
911.14
912.58
914.17
915.7
917.21
918.83
920.25
921.96
923.3
925.04
926.36
928.09
929.45
931.13
932.55
934.16
935.66
937.19
938.78
940.23
941.91
943.27
945.01
946.33
948.06
949.4
951.1
952.48
954.14
955.58
957.17
958.68
960.2
961.8
963.23
964.91
966.27
968.01
969.32
971.06
972.38
974.09
975.45
977.12
978.53
980.15
981.62
983.18
984.71
986.2
987.8
989.23
990.89
992.25
993.97
995.28
997.02
998.31
1000
1001.3
1003.1
1004.4
1006.1
1007.2
1007.9
720.02
719.93
719.59
719.24
718.97
718.28
717.83
717.19
716.53
716.08
715.33
714.94
714.25
713.83
713.24
712.91
712.32
712.08
711.61
711.25
711.1
710.86
710.55
710.37
710.28
710.24
710.25
710.29
710.39
710.6
710.93
711.13
711.3
711.73
712.13
712.42
713.05
713.34
714.04
714.4
715.11
715.61
716.23
717.03
717.53
718.24
719.09
719.77
720.45
721.26
722.15
723.05
723.85
724.65
725.5
726.39
727.33
728.28
729.26
730.25
731.24
732.25
733.28
734.32
735.38
736.47
737.6
738.76
739.96
741.08
742.16
743.26
744.44
745.71
747.02
748.15
749.29
750.56
751.95
753.14
754.33
755.69
757.07
758.24
759.58
761.04
762.23
763.59
765.06
766.27
767.71
769.12
770.38
771.94
773.21
774.61
776.11
777.38
778.99
780.25
781.75
783.17
784.55
786.11
787.41
789.04
790.31
791.94
793.25
794.82
796.21
797.72
799.18
800.64
802.16
803.58
805.14
806.54
808.13
809.51
811.12
812.49
814.12
815.49
817.12
818.49
820.12
821.51
823.13
824.53
826.14
827.56
829.15
830.6
832.17
833.65
835.19
836.7
838.2
839.77
841.23
842.84
844.25
845.92
847.28
849
850.32
852.04
853.37
855.08
856.43
858.11
859.5
861.14
862.59
864.17
865.68
867.2
868.78
870.24
871.89
873.28
875
876.32
878.05
879.39
881.1
882.47
884.13
885.56
887.17
888.67
890.2
891.78
893.23
894.9
896.28
898.01
899.33
901.06
902.4
904.11
905.49
907.14
908.59
910.17
911.7
913.21
914.82
916.24
917.94
919.29
921.03
922.35
924.08
925.42
927.12
928.51
930.15
931.62
933.18
934.73
936.21
937.84
939.25
940.96
942.29
944.04
945.35
947.08
948.42
950.12
951.51
953.15
954.6
956.17
957.7
959.2
960.81
962.24
963.92
965.27
967.01
968.32
970.06
971.37
973.09
974.44
976.12
977.52
979.15
980.6
982.17
983.69
985.19
986.78
988.22
989.86
991.24
992.94
994.27
996.01
997.3
999.03
1000.3
1002.1
1003.3
1005.1
1006.3
1007.8
1008.2
721.45
721.37
721.22
721.05
720.45
720.1
719.39
719.01
718.25
717.72
717.16
716.53
716.11
715.47
715.11
714.55
714.17
713.85
713.34
713.14
712.93
712.55
712.32
712.22
712.16
712.14
712.14
712.17
712.23
712.36
712.62
713.01
713.17
713.43
714
714.23
714.73
715.18
715.69
716.21
716.84
717.31
718.08
718.59
719.25
720.08
720.69
721.36
722.19
723.06
723.8
724.53
725.35
726.25
727.18
728.12
729.07
730.02
730.97
731.92
732.89
733.9
734.93
735.99
737.04
738.08
739.13
740.18
741.24
742.34
743.5
744.72
745.98
747.11
748.21
749.38
750.67
752.01
753.16
754.33
755.66
757.04
758.2
759.45
760.91
762.15
763.39
764.86
766.15
767.41
768.93
770.19
771.52
773.05
774.27
775.75
777.15
778.46
780.04
781.28
782.81
784.18
785.58
787.11
788.41
790.04
791.3
792.91
794.23
795.76
797.19
798.63
800.15
801.54
803.12
804.47
806.1
807.42
809.07
810.38
812.05
813.36
815.04
816.34
818.03
819.33
821.03
822.33
824.03
825.34
827.04
828.35
830.05
831.36
833.06
834.38
836.08
837.41
839.09
840.44
842.11
843.49
845.13
846.54
848.15
849.6
851.17
852.66
854.19
855.73
857.22
858.82
860.24
861.9
863.28
865
866.32
868.04
869.37
871.08
872.43
874.11
875.5
877.14
878.58
880.17
881.68
883.2
884.78
886.23
887.89
889.27
891
892.32
894.05
895.37
897.09
898.45
900.12
901.53
903.16
904.63
906.19
907.74
909.22
910.85
912.25
913.96
915.3
917.04
918.35
920.08
921.42
923.11
924.51
926.15
927.6
929.18
930.7
932.21
933.81
935.24
936.93
938.28
940.02
941.33
943.06
944.39
946.1
947.46
949.13
950.55
952.16
953.64
955.19
956.74
958.21
959.84
961.25
962.95
964.28
966.02
967.33
969.06
970.38
972.1
973.45
975.12
976.52
978.15
979.6
981.17
982.68
984.19
985.76
987.21
988.85
990.24
991.92
993.26
994.99
996.29
998.03
999.31
1001
1002.3
1004.1
1005.3
1007.1
1008.2
1008.8
723.16
723.13
723.02
722.54
722.18
721.69
721.17
720.53
720.09
719.36
718.99
718.26
717.86
717.24
716.9
716.29
716.06
715.51
715.19
715.02
714.6
714.32
714.19
714.12
714.07
714.04
714.04
714.07
714.13
714.21
714.36
714.69
715.07
715.24
715.64
716.12
716.41
717.06
717.37
718.07
718.46
719.15
719.73
720.29
721.09
721.67
722.32
723.15
723.96
724.59
725.34
726.21
727.12
728.02
728.81
729.64
730.5
731.41
732.35
733.31
734.29
735.29
736.29
737.31
738.34
739.4
740.48
741.59
742.74
743.92
745.06
746.14
747.22
748.35
749.57
750.86
752.08
753.2
754.37
755.69
757.04
758.19
759.4
760.8
762.11
763.28
764.65
766.07
767.25
768.63
770.08
771.28
772.72
774.12
775.37
776.91
778.19
779.56
781.08
782.33
783.89
785.21
786.63
788.12
789.43
791.04
792.3
793.89
795.22
796.71
798.17
799.57
801.13
802.46
804.09
805.38
807.05
808.33
810.01
811.29
812.94
814.27
815.89
817.25
818.85
820.24
821.82
823.23
824.8
826.23
827.8
829.23
830.81
832.23
833.82
835.24
836.84
838.24
839.87
841.26
842.91
844.27
845.95
847.29
849
850.32
852.03
853.34
855.06
856.38
858.08
859.42
861.11
862.48
864.13
865.54
867.15
868.61
870.18
871.68
873.2
874.76
876.23
877.85
879.26
880.95
882.29
884.02
885.34
887.06
888.39
890.09
891.46
893.13
894.53
896.15
897.62
899.18
900.71
902.21
903.81
905.24
906.92
908.28
910.01
911.32
913.06
914.38
916.09
917.45
919.12
920.53
922.15
923.62
925.18
926.72
928.21
929.82
931.24
932.92
934.28
936.01
937.32
939.06
940.38
942.09
943.44
945.12
946.52
948.15
949.61
951.18
952.7
954.2
955.79
957.23
958.89
960.26
961.99
963.3
965.04
966.35
968.07
969.4
971.1
972.47
974.13
975.54
977.15
978.61
980.17
981.69
983.19
984.77
986.22
987.84
989.24
990.92
992.26
993.99
995.29
997.02
998.31
1000
1001.3
1003.1
1004.3
1006.1
1007.3
1008.8
1009.2
724.86
724.75
724.47
724.21
723.94
723.29
722.93
722.24
721.73
721.17
720.55
720.12
719.47
719.11
718.52
718.16
717.75
717.28
717.08
716.7
716.34
716.18
716.09
716
715.85
715.78
715.78
715.87
716.02
716.11
716.21
716.4
716.81
717.13
717.36
717.93
718.22
718.73
719.19
719.74
720.23
720.94
721.37
722.12
722.72
723.32
724.13
724.85
725.46
726.25
727.13
727.97
728.68
729.46
730.31
731.23
732.17
733.12
734.08
735.04
736.01
736.99
737.98
739
740.02
741.05
742.09
743.13
744.17
745.22
746.31
747.43
748.63
749.86
751.06
752.16
753.27
754.48
755.8
757.07
758.2
759.4
760.76
762.08
763.23
764.52
765.98
767.18
768.43
769.9
771.16
772.42
773.94
775.19
776.51
778.04
779.25
780.7
782.13
783.4
784.99
786.23
787.69
789.14
790.46
792.05
793.3
794.89
796.22
797.69
799.16
800.53
802.1
803.41
805.05
806.33
807.98
809.27
810.87
812.23
813.78
815.21
816.71
818.18
819.65
821.17
822.61
824.16
825.58
827.15
828.56
830.14
831.55
833.14
834.54
836.14
837.55
839.14
840.56
842.15
843.57
845.16
846.6
848.17
849.63
851.18
852.67
854.19
855.71
857.2
858.76
860.22
861.82
863.24
864.88
866.26
867.94
869.29
871.01
872.32
874.04
875.36
877.07
878.4
880.1
881.46
883.12
884.52
886.15
887.59
889.17
890.67
892.2
893.75
895.22
896.84
898.25
899.93
901.28
903.01
904.32
906.05
907.38
909.09
910.44
912.12
913.51
915.14
916.59
918.17
919.67
921.2
922.76
924.22
925.86
927.25
928.95
930.29
932.02
933.33
935.06
936.39
938.1
939.45
941.12
942.52
944.15
945.6
947.17
948.69
950.2
951.78
953.22
954.87
956.25
957.96
959.29
961.02
962.33
964.06
965.38
967.09
968.43
970.12
971.5
973.14
974.56
976.16
977.64
979.18
980.71
982.2
983.78
985.22
986.86
988.24
989.93
991.27
992.99
994.29
996.02
997.31
999.04
1000.3
1002.1
1003.4
1005.1
1006.4
1008.1
1009.2
1009.8
726.33
726.28
726.17
726.01
725.42
725.11
724.45
724.08
723.35
723
722.27
721.87
721.24
720.87
720.27
720.02
719.42
719.15
718.85
718.4
718.19
718.08
717.9
717.67
717.54
717.48
717.48
717.56
717.71
717.96
718.1
718.22
718.49
718.99
719.2
719.56
720.1
720.4
721.06
721.39
722.09
722.52
723.18
723.84
724.35
725.13
725.81
726.4
727.2
728.06
728.73
729.44
730.27
731.17
732.08
732.96
733.77
734.61
735.5
736.42
737.37
738.34
739.32
740.32
741.33
742.36
743.41
744.48
745.58
746.71
747.87
749.02
750.1
751.18
752.27
753.43
754.68
755.98
757.12
758.24
759.45
760.79
762.08
763.22
764.46
765.87
767.13
768.31
769.7
771.08
772.27
773.65
775.08
776.28
777.7
779.11
780.34
781.86
783.17
784.5
786.05
787.28
788.78
790.16
791.5
793.07
794.32
795.9
797.22
798.68
800.15
801.5
803.09
804.37
806.02
807.28
808.88
810.23
811.75
813.19
814.64
816.16
817.56
819.13
820.49
822.11
823.44
825.09
826.4
828.07
829.38
831.06
832.36
834.05
835.34
837.04
838.34
840.03
841.34
843.03
844.34
846.04
847.34
849.05
850.35
852.05
853.37
855.07
856.39
858.08
859.41
861.09
862.44
864.11
865.47
867.12
868.51
870.14
871.56
873.16
874.61
876.17
877.67
879.19
880.73
882.21
883.8
885.23
886.87
888.26
889.94
891.29
893.01
894.32
896.05
897.36
899.08
900.41
902.1
903.47
905.13
906.53
908.15
909.6
911.17
912.68
914.2
915.76
917.22
918.85
920.25
921.93
923.28
925.01
926.32
928.05
929.36
931.08
932.42
934.11
935.48
937.13
938.55
940.16
941.62
943.18
944.71
946.2
947.79
949.23
950.87
952.25
953.96
955.29
957.02
958.32
960.06
961.37
963.09
964.42
966.11
967.48
969.13
970.54
972.15
973.61
975.17
976.68
978.19
979.75
981.21
982.82
984.23
985.89
987.25
988.96
990.28
992.01
993.3
995.03
996.32
998.05
999.35
1001.1
1002.4
1004.1
1005.4
1007.1
1008.4
1009.8
1010.2
728.11
728.08
727.91
727.47
727.17
726.72
726.2
725.67
725.16
724.54
724.12
723.46
723.1
722.48
722.14
721.65
721.22
721.02
720.51
720.22
720.08
719.86
719.57
719.39
719.31
719.27
719.27
719.32
719.42
719.62
719.93
720.12
720.27
720.62
721.08
721.3
721.86
722.21
722.73
723.2
723.78
724.26
725.01
725.43
726.16
726.84
727.39
728.17
729
729.58
730.31
731.17
732.06
732.82
733.57
734.39
735.28
736.21
737.16
738.12
739.08
740.05
741.03
742.02
743.02
744.04
745.06
746.09
747.12
748.16
749.21
750.27
751.37
752.53
753.74
754.98
756.1
757.2
758.33
759.57
760.9
762.1
763.23
764.46
765.84
767.11
768.26
769.57
771.01
772.19
773.45
774.92
776.16
777.42
778.93
780.18
781.48
783.02
784.23
785.63
787.1
788.33
789.88
791.19
792.56
794.09
795.34
796.93
798.22
799.68
801.15
802.48
804.07
805.34
806.97
808.25
809.8
811.2
812.65
814.15
815.53
817.11
818.44
820.08
821.37
823.04
824.32
826
827.29
828.93
830.26
831.88
833.24
834.83
836.23
837.8
839.22
840.77
842.21
843.76
845.21
846.75
848.21
849.75
851.21
852.76
854.21
855.77
857.22
858.79
860.23
861.81
863.23
864.84
866.25
867.88
869.26
870.92
872.28
873.97
875.29
877.01
878.32
880.03
881.34
883.06
884.37
886.08
887.41
889.1
890.45
892.12
893.5
895.14
896.56
898.16
899.62
901.18
902.68
904.2
905.75
907.22
908.82
910.24
911.9
913.27
914.97
916.3
918.02
919.33
921.06
922.37
924.08
925.42
927.11
928.48
930.13
931.54
933.15
934.61
936.17
937.68
939.2
940.76
942.22
943.83
945.24
946.91
948.27
949.99
951.3
953.03
954.34
956.06
957.38
959.09
960.43
962.11
963.48
965.13
966.54
968.15
969.61
971.17
972.67
974.19
975.74
977.21
978.8
980.23
981.87
983.25
984.93
986.27
988
989.29
991.03
992.32
994.05
995.34
997.06
998.36
1000.1
1001.4
1003.1
1004.4
1006.1
1007.4
1009.1
1010.2
1010.9
729.69
729.6
729.38
729.18
728.91
728.31
728.02
727.3
726.95
726.25
725.84
725.23
724.82
724.25
723.96
723.34
723.1
722.66
722.27
722.11
721.87
721.52
721.32
721.22
721.17
721.15
721.15
721.18
721.24
721.35
721.59
721.96
722.14
722.34
722.82
723.16
723.49
724.08
724.38
725.06
725.41
726.11
726.57
727.2
727.93
728.41
729.17
729.93
730.49
731.24
732.11
732.87
733.54
734.33
735.21
736.13
737.04
737.88
738.71
739.58
740.49
741.42
742.38
743.35
744.34
745.35
746.37
747.4
748.46
749.54
750.66
751.8
752.96
754.07
755.14
756.21
757.33
758.52
759.78
761.04
762.15
763.28
764.52
765.87
767.1
768.25
769.51
770.92
772.14
773.33
774.72
776.09
777.27
778.64
780.07
781.26
782.67
784.09
785.31
786.78
788.15
789.42
791
792.22
793.64
795.11
796.38
797.98
799.23
800.7
802.15
803.47
805.07
806.32
807.93
809.23
810.73
812.17
813.57
815.12
816.44
818.07
819.35
821.02
822.29
823.91
825.25
826.81
828.21
829.73
831.19
832.66
834.17
835.6
837.15
838.55
840.14
841.52
843.13
844.49
846.12
847.47
849.11
850.46
852.11
853.45
855.11
856.45
858.11
859.45
861.11
862.46
864.11
865.47
867.12
868.49
870.13
871.51
873.14
874.54
876.15
877.57
879.16
880.6
882.17
883.64
885.18
886.68
888.19
889.73
891.21
892.78
894.22
895.83
897.24
898.89
900.26
901.95
903.29
905.01
906.31
908.04
909.34
911.06
912.38
914.09
915.42
917.11
918.47
920.13
921.52
923.15
924.58
926.16
927.64
929.18
930.7
932.2
933.77
935.22
936.84
938.24
939.91
941.27
942.98
944.3
946.03
947.33
949.05
950.37
952.08
953.41
955.1
956.46
958.12
959.51
961.14
962.57
964.16
965.63
967.18
968.69
970.19
971.75
973.21
974.81
976.23
977.88
979.25
980.94
982.27
984
985.29
987.03
988.32
990.05
991.34
993.07
994.37
996.08
997.39
999.09
1000.4
1002.1
1003.4
1005.1
1006.4
1008.1
1009.4
1010.9
1011.3
731.25
731.22
731.14
730.94
730.4
730.12
729.53
729.13
728.49
728.1
727.43
727.09
726.44
726.11
725.56
725.18
724.87
724.36
724.14
723.93
723.52
723.29
723.18
723.11
723.07
723.04
723.04
723.07
723.12
723.2
723.33
723.61
724.02
724.18
724.47
725.03
725.25
725.79
726.2
726.71
727.2
727.81
728.28
729.04
729.48
730.19
730.94
731.46
732.21
733.05
733.69
734.38
735.21
736.1
736.94
737.67
738.47
739.33
740.25
741.19
742.14
743.11
744.08
745.05
746.04
747.03
748.04
749.06
750.08
751.11
752.14
753.18
754.24
755.31
756.43
757.6
758.82
760.03
761.13
762.23
763.38
764.64
765.97
767.13
768.26
769.51
770.89
772.12
773.28
774.6
776.02
777.19
778.45
779.91
781.16
782.4
783.89
785.16
786.43
787.96
789.2
790.54
792.06
793.27
794.74
796.14
797.43
799.02
800.25
801.74
803.15
804.48
806.07
807.32
808.9
810.22
811.68
813.15
814.51
816.09
817.38
819.03
820.29
821.9
823.23
824.76
826.19
827.65
829.16
830.55
832.13
833.48
835.1
836.42
838.07
839.37
841.05
842.34
844.02
845.31
847
848.29
849.96
851.28
852.94
854.27
855.92
857.26
858.9
860.26
861.9
863.26
864.89
866.26
867.9
869.26
870.91
872.27
873.93
875.27
876.95
878.28
879.98
881.29
883
884.31
886.02
887.32
889.03
890.34
892.05
893.36
895.07
896.39
898.08
899.42
901.1
902.45
904.12
905.49
907.13
908.53
910.15
911.57
913.16
914.62
916.18
917.67
919.19
920.73
922.21
923.78
925.22
926.84
928.24
929.9
931.26
932.97
934.29
936.01
937.31
939.04
940.35
942.07
943.38
945.09
946.42
948.11
949.46
951.12
952.51
954.14
955.56
957.16
958.62
960.17
961.67
963.19
964.73
966.21
967.79
969.22
970.85
972.24
973.91
975.26
976.97
978.28
980.01
981.3
983.03
984.33
986.05
987.35
989.07
990.38
992.09
993.41
995.1
996.43
998.11
999.45
1001.1
1002.5
1004.1
1005.5
1007.1
1008.5
1010.1
1011.3
1012
733.06
733.03
732.79
732.41
732.16
731.76
731.23
730.82
730.22
729.77
729.21
728.75
728.22
727.86
727.28
727.05
726.5
726.19
726.01
725.56
725.28
725.15
725.07
724.96
724.82
724.76
724.76
724.85
725
725.09
725.18
725.33
725.67
726.07
726.25
726.67
727.12
727.42
728.06
728.36
729.06
729.42
730.12
730.62
731.22
732
732.47
733.2
734.02
734.57
735.29
736.14
736.98
737.64
738.39
739.25
740.16
741.08
741.97
742.79
743.65
744.54
745.46
746.41
747.37
748.36
749.35
750.37
751.39
752.44
753.5
754.6
755.72
756.86
758.02
759.09
760.16
761.24
762.37
763.58
764.85
766.06
767.17
768.31
769.57
770.92
772.12
773.26
774.54
775.95
777.15
778.34
779.72
781.09
782.26
783.61
785.06
786.24
787.61
789.07
790.27
791.69
793.11
794.34
795.86
797.18
798.51
800.05
801.28
802.79
804.16
805.5
807.07
808.31
809.89
811.21
812.65
814.14
815.46
817.07
818.33
819.96
821.25
822.78
824.19
825.63
827.15
828.51
830.11
831.41
833.06
834.35
836.02
837.29
838.94
840.26
841.85
843.23
844.78
846.21
847.72
849.19
850.67
852.18
853.63
855.17
856.6
858.16
859.57
861.15
862.55
864.14
865.54
867.14
868.53
870.14
871.53
873.14
874.53
876.14
877.54
879.14
880.55
882.15
883.56
885.15
886.58
888.16
889.6
891.17
892.62
894.17
895.65
897.18
898.68
900.19
901.72
903.2
904.75
906.21
907.79
909.23
910.83
912.24
913.88
915.26
916.93
918.27
919.98
921.29
923.01
924.31
926.04
927.34
929.06
930.36
932.07
933.4
935.09
936.43
938.11
939.47
941.13
942.51
944.14
945.55
947.15
948.6
950.17
951.65
953.18
954.7
956.2
957.75
959.21
960.81
962.23
963.86
965.25
966.92
968.26
969.97
971.28
973.01
974.3
976.03
977.33
979.05
980.35
982.07
983.38
985.09
986.41
988.1
989.43
991.11
992.46
994.12
995.49
997.13
998.51
1000.1
1001.5
1003.1
1004.5
1006.1
1007.5
1009.1
1010.5
1012
1012.3
734.56
734.48
734.31
734.16
733.89
733.32
733.06
732.38
732.06
731.37
731.06
730.38
730.08
729.46
729.14
728.71
728.26
728.07
727.65
727.3
727.15
727.04
726.81
726.61
726.49
726.44
726.45
726.51
726.65
726.88
727.07
727.18
727.37
727.78
728.12
728.35
728.93
729.22
729.71
730.18
730.69
731.2
731.83
732.29
733.06
733.53
734.21
735.01
735.52
736.24
737.09
737.78
738.44
739.25
740.14
741.02
741.76
742.53
743.38
744.28
745.21
746.16
747.13
748.09
749.07
750.05
751.04
752.04
753.05
754.07
755.09
756.12
757.16
758.2
759.26
760.34
761.48
762.66
763.88
765.06
766.15
767.25
768.42
769.69
771.01
772.14
773.28
774.54
775.91
777.13
778.28
779.6
781.02
782.19
783.43
784.88
786.15
787.37
788.83
790.14
791.37
792.87
794.16
795.44
797
798.22
799.6
801.09
802.32
803.85
805.18
806.54
808.08
809.32
810.89
812.21
813.63
815.13
816.43
818.04
819.29
820.88
822.21
823.68
825.16
826.52
828.1
829.4
831.05
832.32
833.96
835.26
836.84
838.22
839.73
841.18
842.63
844.16
845.55
847.13
848.49
850.11
851.43
853.09
854.39
856.07
857.36
859.05
860.34
862.03
863.32
865.01
866.31
868
869.29
870.98
872.29
873.97
875.28
876.96
878.28
879.96
881.28
882.96
884.28
885.97
887.28
888.98
890.29
891.99
893.29
895
896.3
898.01
899.31
901.02
902.32
904.04
905.34
907.05
908.35
910.06
911.37
913.07
914.39
916.09
917.41
919.1
920.44
922.11
923.47
925.12
926.5
928.13
929.53
931.15
932.57
934.16
935.61
937.17
938.65
940.18
941.69
943.19
944.73
946.21
947.78
949.22
950.82
952.23
953.87
955.25
956.91
958.26
959.96
961.28
963.01
964.3
966.03
967.32
969.05
970.34
972.06
973.37
975.08
976.39
978.09
979.42
981.1
982.45
984.12
985.48
987.13
988.51
990.14
991.53
993.14
994.56
996.15
997.58
999.16
1000.6
1002.2
1003.6
1005.2
1006.6
1008.2
1009.6
1011.1
1012.3
1013
736.2
736.17
736.1
735.87
735.38
735.13
734.6
734.17
733.64
733.17
732.66
732.18
731.74
731.23
730.96
730.37
730.13
729.77
729.34
729.16
729.03
728.72
728.48
728.33
728.27
728.24
728.24
728.28
728.36
728.53
728.8
729.06
729.2
729.44
729.94
730.18
730.53
731.09
731.37
732.04
732.34
733.06
733.42
734.13
734.64
735.24
736.03
736.52
737.22
738.05
738.65
739.33
740.17
741.03
741.72
742.45
743.28
744.19
745.11
746.02
746.86
747.7
748.58
749.49
750.42
751.38
752.36
753.35
754.35
755.37
756.4
757.45
758.53
759.63
760.76
761.91
763.04
764.11
765.18
766.26
767.4
768.62
769.89
771.08
772.18
773.33
774.59
775.95
777.13
778.27
779.54
780.95
782.14
783.32
784.7
786.07
787.24
788.57
790.03
791.21
792.53
794.03
795.22
796.58
798.07
799.27
800.72
802.13
803.38
804.94
806.2
807.59
809.09
810.34
811.91
813.21
814.62
816.12
817.41
819.02
820.27
821.81
823.19
824.6
826.13
827.44
829.06
830.33
831.96
833.25
834.8
836.2
837.66
839.16
840.54
842.12
843.45
845.08
846.38
848.05
849.32
851
852.28
853.92
855.25
856.85
858.23
859.79
861.21
862.73
864.2
865.69
867.18
868.65
870.17
871.62
873.16
874.59
876.16
877.57
879.15
880.56
882.15
883.55
885.14
886.54
888.14
889.54
891.14
892.54
894.14
895.55
897.15
898.55
900.15
901.56
903.15
904.58
906.16
907.59
909.16
910.61
912.17
913.63
915.17
916.65
918.18
919.68
921.19
922.71
924.2
925.73
927.21
928.77
930.22
931.8
933.23
934.83
936.24
937.87
939.25
940.9
942.26
943.94
945.27
946.98
948.29
950.01
951.3
953.03
954.32
956.04
957.34
959.06
960.36
962.07
963.38
965.09
966.41
968.1
969.44
971.11
972.46
974.12
975.49
977.13
978.52
980.14
981.55
983.15
984.57
986.16
987.6
989.16
990.63
992.17
993.65
995.18
996.67
998.18
999.68
1001.2
1002.7
1004.2
1005.7
1007.2
1008.7
1010.2
1011.6
1013.1
1013.4
738.01
737.93
737.69
737.36
737.15
736.78
736.25
735.95
735.29
735
734.31
734.03
733.37
733.09
732.55
732.19
731.94
731.42
731.18
731.04
730.68
730.4
730.25
730.18
730.14
730.12
730.12
730.15
730.19
730.28
730.46
730.78
731.08
731.23
731.55
732.06
732.27
732.79
733.18
733.64
734.17
734.66
735.2
735.83
736.3
737.07
737.56
738.23
739.04
739.57
740.27
741.12
741.85
742.5
743.28
744.16
745.05
745.83
746.59
747.41
748.3
749.23
750.18
751.14
752.1
753.07
754.05
755.03
756.03
757.03
758.05
759.07
760.1
761.13
762.16
763.21
764.27
765.36
766.5
767.69
768.92
770.07
771.16
772.26
773.44
774.72
776.02
777.15
778.28
779.54
780.91
782.12
783.28
784.58
786.01
787.17
788.4
789.83
791.12
792.32
793.74
795.11
796.31
797.75
799.12
800.35
801.85
803.16
804.46
806.02
807.23
808.65
810.11
811.36
812.94
814.21
815.63
817.12
818.39
820.01
821.25
822.76
824.17
825.54
827.1
828.38
830.02
831.27
832.84
834.2
835.66
837.15
838.52
840.1
841.4
843.05
844.32
845.98
847.27
848.86
850.23
851.75
853.19
854.66
856.17
857.58
859.14
860.51
862.12
863.46
865.1
866.41
868.08
869.38
871.06
872.35
874.04
875.33
877.02
878.31
880.01
881.3
882.99
884.29
885.97
887.28
888.95
890.27
891.94
893.27
894.93
896.27
897.92
899.26
900.92
902.26
903.92
905.27
906.93
908.27
909.94
911.27
912.95
914.28
915.97
917.28
918.98
920.29
922
923.3
925.01
926.3
928.02
929.32
931.03
932.33
934.04
935.34
937.05
938.35
940.06
941.37
943.07
944.38
946.08
947.4
949.09
950.42
952.1
953.44
955.11
956.46
958.12
959.49
961.13
962.51
964.14
965.54
967.15
968.56
970.15
971.59
973.16
974.62
976.17
977.64
979.18
980.67
982.18
983.69
985.19
986.72
988.2
989.74
991.2
992.76
994.21
995.78
997.21
998.79
1000.2
1001.8
1003.2
1004.8
1006.2
1007.8
1009.2
1010.8
1012.2
1013.4
1014.1
739.45
739.39
739.26
739.13
738.86
738.33
738.08
737.47
737.12
736.53
736.14
735.61
735.18
734.79
734.27
734.06
733.54
733.21
733.06
732.69
732.37
732.21
732.13
732.07
732.02
731.98
731.99
732.03
732.08
732.15
732.24
732.44
732.81
733.11
733.28
733.72
734.13
734.41
735.04
735.31
736.01
736.32
737.04
737.41
738.13
738.66
739.25
740.05
740.55
741.24
742.08
742.7
743.36
744.19
745.06
745.78
746.5
747.31
748.21
749.13
750.04
750.9
751.73
752.6
753.5
754.43
755.38
756.35
757.34
758.33
759.34
760.36
761.4
762.45
763.53
764.64
765.77
766.93
768.05
769.12
770.18
771.27
772.42
773.64
774.91
776.09
777.19
778.33
779.6
780.94
782.12
783.26
784.52
785.92
787.13
788.3
789.65
791.05
792.21
793.5
794.98
796.18
797.45
798.95
800.18
801.47
803
804.21
805.56
807.06
808.27
809.73
811.14
812.4
813.99
815.23
816.65
818.12
819.39
821
822.24
823.73
825.16
826.49
828.08
829.33
830.94
832.23
833.72
835.17
836.54
838.11
839.4
841.04
842.31
843.93
845.24
846.78
848.2
849.65
851.16
852.54
854.12
855.45
857.09
858.38
860.05
861.33
863.01
864.29
865.93
867.25
868.85
870.23
871.79
873.21
874.73
876.19
877.68
879.18
880.64
882.17
883.6
885.16
886.57
888.15
889.55
891.14
892.52
894.13
895.51
897.13
898.49
900.12
901.48
903.12
904.48
906.12
907.47
909.12
910.47
912.12
913.47
915.12
916.47
918.12
919.48
921.12
922.48
924.12
925.49
927.13
928.5
930.13
931.51
933.13
934.52
936.14
937.54
939.14
940.55
942.15
943.57
945.15
946.58
948.16
949.6
951.17
952.62
954.17
955.64
957.18
958.66
960.18
961.69
963.19
964.71
966.2
967.73
969.2
970.75
972.21
973.77
975.21
976.8
978.22
979.82
981.23
982.84
984.23
985.86
987.24
988.88
990.24
991.89
993.25
994.9
996.25
997.91
999.25
1000.9
1002.3
1003.9
1005.2
1006.9
1008.2
1009.9
1011.2
1012.8
1014.1
1014.5
741.16
741.14
741.07
740.8
740.37
740.13
739.66
739.2
738.81
738.24
737.91
737.29
737.03
736.4
736.13
735.7
735.27
735.09
734.74
734.37
734.19
734.09
733.99
733.8
733.67
733.61
733.62
733.69
733.84
734.02
734.12
734.23
734.45
734.88
735.14
735.38
735.94
736.21
736.65
737.15
737.56
738.15
738.62
739.19
739.82
740.3
741.08
741.58
742.24
743.06
743.61
744.29
745.13
745.91
746.54
747.31
748.18
749.07
749.88
750.63
751.44
752.32
753.24
754.18
755.14
756.1
757.07
758.04
759.02
760.01
761.01
762.02
763.04
764.06
765.09
766.13
767.16
768.21
769.27
770.37
771.51
772.7
773.93
775.07
776.16
777.26
778.44
779.72
781.02
782.14
783.27
784.52
785.89
787.11
788.26
789.54
790.96
792.15
793.35
794.75
796.1
797.27
798.64
800.07
801.25
802.63
804.07
805.27
806.69
808.11
809.33
810.83
812.16
813.46
815.02
816.24
817.69
819.13
820.4
822
823.24
824.7
826.15
827.46
829.05
830.3
831.86
833.2
834.63
836.13
837.45
839.06
840.32
841.94
843.24
844.76
846.18
847.61
849.14
850.48
852.09
853.38
855.04
856.31
857.95
859.26
860.83
862.22
863.73
865.19
866.64
868.16
869.56
871.14
872.49
874.11
875.44
877.09
878.39
880.07
881.36
883.04
884.33
886.02
887.31
889
890.29
891.96
893.27
894.92
896.26
897.89
899.25
900.86
902.24
903.84
905.23
906.82
908.23
909.81
911.22
912.8
914.22
915.79
917.22
918.78
920.22
921.78
923.22
924.78
926.22
927.78
929.22
930.78
932.22
933.79
935.22
936.79
938.22
939.8
941.22
942.81
944.23
945.83
947.23
948.84
950.23
951.85
953.24
954.86
956.24
957.88
959.25
960.9
962.25
963.91
965.26
966.93
968.26
969.94
971.27
972.96
974.27
975.97
977.28
978.99
980.28
982
983.29
985.01
986.29
988.01
989.3
991.02
992.3
994.02
995.3
997.02
998.3
1000
1001.3
1003
1004.3
1006
1007.3
1009
1010.3
1012
1013.2
1014.5
1015.2
742.89
742.81
742.59
742.32
742.14
741.8
741.28
741.03
740.38
740.08
739.46
739.13
738.61
738.2
737.91
737.35
737.13
736.82
736.39
736.19
736.07
735.87
735.61
735.45
735.36
735.32
735.33
735.38
735.48
735.67
735.95
736.11
736.23
736.5
737
737.19
737.52
738.07
738.32
738.97
739.27
739.93
740.29
741.02
741.39
742.12
742.66
743.25
744.06
744.58
745.25
746.09
746.74
747.39
748.21
749.08
749.83
750.53
751.33
752.22
753.14
754.06
754.92
755.75
756.61
757.5
758.42
759.37
760.33
761.31
762.3
763.31
764.32
765.34
766.38
767.44
768.52
769.63
770.76
771.92
773.04
774.11
775.18
776.27
777.41
778.63
779.9
781.08
782.18
783.32
784.58
785.92
787.11
788.24
789.49
790.87
792.12
793.27
794.58
796.01
797.18
798.42
799.87
801.14
802.36
803.81
805.13
806.36
807.84
809.15
810.41
811.95
813.19
814.53
816.06
817.27
818.74
820.14
821.42
823.01
824.24
825.7
827.14
828.43
830.04
831.27
832.8
834.18
835.56
837.1
838.38
840.01
841.26
842.81
844.19
845.62
847.14
848.46
850.08
851.35
853.01
854.27
855.86
857.22
858.72
860.18
861.59
863.14
864.49
866.1
867.41
869.07
870.35
872.02
873.3
874.96
876.26
877.87
879.23
880.79
882.21
883.73
885.19
886.67
888.17
889.61
891.16
892.57
894.14
895.53
897.13
898.49
900.12
901.46
903.11
904.44
906.1
907.42
909.09
910.4
912.08
913.38
915.07
916.37
918.07
919.36
921.06
922.36
924.06
925.35
927.05
928.34
930.05
931.34
933.05
934.34
936.05
937.34
939.04
940.34
942.04
943.34
945.05
946.34
948.05
949.34
951.05
952.34
954.05
955.34
957.05
958.35
960.06
961.35
963.06
964.35
966.06
967.36
969.06
970.36
972.07
973.37
975.07
976.37
978.07
979.37
981.08
982.38
984.08
985.38
987.08
988.39
990.08
991.39
993.08
994.39
996.08
997.38
999.08
1000.4
1002.1
1003.4
1005.1
1006.4
1008.1
1009.3
1011
1012.3
1014
1015.2
1015.6
744.36
744.32
744.22
744.11
743.83
743.34
743.1
742.56
742.17
741.7
741.21
740.87
740.29
740.06
739.49
739.18
738.94
738.44
738.2
738.06
737.79
737.49
737.32
737.23
737.19
737.17
737.17
737.2
737.25
737.36
737.56
737.89
738.11
738.25
738.58
739.06
739.26
739.73
740.16
740.53
741.12
741.49
742.13
742.57
743.18
743.79
744.29
745.08
745.58
746.24
747.06
747.63
748.3
749.14
749.95
750.57
751.32
752.19
753.09
753.91
754.65
755.46
756.32
757.24
758.18
759.14
760.1
761.06
762.03
763
763.97
764.95
765.96
766.99
768.02
769.05
770.08
771.12
772.16
773.2
774.26
775.36
776.5
777.69
778.91
780.07
781.16
782.25
783.42
784.69
786
787.13
788.26
789.49
790.84
792.09
793.23
794.48
795.88
797.13
798.3
799.65
801.06
802.22
803.53
805.01
806.2
807.49
809
810.2
811.52
813.04
814.23
815.62
817.09
818.3
819.8
821.16
822.45
824.03
825.25
826.7
828.14
829.42
831.02
832.25
833.75
835.16
836.5
838.07
839.32
840.92
842.22
843.69
845.15
846.5
848.09
849.35
851
852.26
853.82
855.2
856.66
858.15
859.52
861.11
862.41
864.06
865.33
866.99
868.27
869.86
871.23
872.75
874.19
875.65
877.16
878.56
880.13
881.49
883.11
884.43
886.08
887.38
889.05
890.34
892.02
893.3
894.99
896.28
897.93
899.26
900.88
902.24
903.83
905.23
906.79
908.21
909.75
911.2
912.71
914.19
915.68
917.18
918.66
920.18
921.63
923.17
924.61
926.16
927.59
929.16
930.58
932.15
933.57
935.15
936.56
938.15
939.55
941.14
942.54
944.14
945.53
947.14
948.53
950.14
951.52
953.14
954.52
956.14
957.52
959.14
960.52
962.14
963.52
965.14
966.52
968.14
969.52
971.14
972.52
974.14
975.52
977.14
978.52
980.14
981.52
983.14
984.52
986.14
987.51
989.13
990.51
992.13
993.51
995.13
996.5
998.13
999.49
1001.1
1002.5
1004.1
1005.5
1007.1
1008.4
1010.1
1011.4
1013.1
1014.3
1015.7
1016.2
746.12
746.1
746.04
745.73
745.35
745.13
744.72
744.24
743.96
743.32
743.06
742.44
742.13
741.67
741.23
741.04
740.52
740.22
740.07
739.75
739.42
739.25
739.16
739.11
739.07
739.05
739.05
739.08
739.12
739.18
739.29
739.51
739.88
740.12
740.29
740.71
741.12
741.37
742
742.25
742.84
743.23
743.84
744.26
745
745.37
746.11
746.64
747.25
748.06
748.58
749.26
750.1
750.76
751.4
752.22
753.09
753.85
754.55
755.34
756.22
757.14
758.06
758.92
759.74
760.6
761.48
762.4
763.35
764.31
765.29
766.27
767.27
768.27
769.29
770.31
771.35
772.41
773.49
774.6
775.73
776.89
778.03
779.11
780.17
781.26
782.39
783.61
784.87
786.07
787.17
788.3
789.54
790.87
792.09
793.22
794.43
795.8
797.09
798.23
799.5
800.93
802.15
803.34
804.75
806.1
807.28
808.66
810.08
811.26
812.66
814.09
815.29
816.73
818.12
819.35
820.88
822.18
823.49
825.04
826.26
827.72
829.14
830.42
832.01
833.24
834.71
836.15
837.45
839.05
840.28
841.83
843.19
844.59
846.12
847.4
849.03
850.28
851.85
853.21
854.65
856.15
857.49
859.09
860.37
862.02
863.28
864.89
866.23
867.74
869.18
870.61
872.14
873.5
875.11
876.41
878.06
879.34
881.02
882.29
883.93
885.25
886.84
888.22
889.75
891.2
892.68
894.17
895.61
897.15
898.55
900.13
901.49
903.12
904.45
906.1
907.41
909.08
910.38
912.06
913.35
915.04
916.33
918.03
919.31
921.01
922.29
923.98
925.28
926.95
928.27
929.92
931.26
932.9
934.25
935.87
937.24
938.85
940.23
941.83
943.23
944.82
946.22
947.8
949.22
950.79
952.21
953.77
955.21
956.76
958.21
959.75
961.21
962.74
964.2
965.74
967.2
968.73
970.2
971.72
973.2
974.72
976.19
977.71
979.19
980.7
982.19
983.7
985.19
986.69
988.19
989.68
991.18
992.67
994.18
995.66
997.18
998.64
1000.2
1001.6
1003.2
1004.6
1006.2
1007.6
1009.1
1010.5
1012.1
1013.5
1015.1
1016.2
1016.9
747.77
747.7
747.51
747.29
747.13
746.81
746.3
746.07
745.47
745.14
744.65
744.2
743.89
743.32
743.1
742.64
742.25
742.09
741.76
741.39
741.21
741.12
741.04
740.91
740.79
740.73
740.74
740.81
740.95
741.06
741.14
741.25
741.49
741.91
742.14
742.36
742.88
743.18
743.55
744.11
744.42
745.08
745.41
746.1
746.51
747.16
747.75
748.28
749.07
749.57
750.24
751.06
751.64
752.31
753.15
753.96
754.58
755.33
756.19
757.09
757.92
758.66
759.46
760.32
761.24
762.18
763.13
764.09
765.04
766
766.94
767.89
768.87
769.87
770.88
771.92
772.97
774.02
775.06
776.1
777.14
778.19
779.25
780.33
781.47
782.65
783.87
785.05
786.14
787.24
788.39
789.64
790.96
792.11
793.23
794.43
795.77
797.07
798.2
799.41
800.79
802.09
803.24
804.54
806
807.17
808.41
809.87
811.14
812.36
813.82
815.14
816.37
817.86
819.16
820.42
821.97
823.2
824.55
826.07
827.28
828.75
830.14
831.42
833.01
834.24
835.69
837.13
838.42
840.02
841.26
842.76
844.16
845.51
847.08
848.33
849.94
851.23
852.71
854.16
855.51
857.09
858.37
860.01
861.27
862.84
864.21
865.67
867.16
868.52
870.11
871.41
873.06
874.32
875.98
877.26
878.85
880.22
881.73
883.18
884.62
886.15
887.52
889.12
890.45
892.09
893.38
895.06
896.33
898.02
899.3
900.96
902.26
903.88
905.24
906.82
908.22
909.75
911.2
912.69
914.18
915.64
917.17
918.6
920.15
921.55
923.14
924.52
926.13
927.48
929.12
930.45
932.11
933.43
935.09
936.41
938.08
939.39
941.07
942.37
944.06
945.35
947.05
948.34
950.04
951.33
953.03
954.32
956.03
957.31
959.02
960.3
962.01
963.29
965
966.29
967.99
969.28
970.97
972.27
973.96
975.27
976.94
978.26
979.92
981.26
982.91
984.25
985.9
987.25
988.88
990.24
991.86
993.23
994.84
996.23
997.82
999.22
1000.8
1002.2
1003.8
1005.2
1006.7
1008.2
1009.7
1011.2
1012.6
1014.2
1015.5
1017
1017.3
749.29
749.26
749.19
749.09
748.8
748.34
748.12
747.64
747.21
746.88
746.29
746.05
745.45
745.15
744.79
744.31
744.12
743.8
743.39
743.2
743.09
742.93
742.69
742.52
742.43
742.39
742.39
742.45
742.56
742.75
743.01
743.12
743.24
743.51
743.99
744.18
744.47
745.04
745.26
745.81
746.2
746.7
747.19
747.74
748.23
748.92
749.34
750.1
750.61
751.24
752.05
752.57
753.26
754.1
754.76
755.4
756.22
757.09
757.86
758.55
759.34
760.22
761.14
762.06
762.91
763.72
764.57
765.46
766.37
767.32
768.28
769.25
770.24
771.23
772.23
773.24
774.25
775.28
776.31
777.37
778.44
779.55
780.68
781.84
783.01
784.09
785.16
786.24
787.36
788.56
789.82
791.05
792.15
793.27
794.48
795.79
797.07
798.19
799.37
800.7
802.05
803.19
804.41
805.81
807.11
808.27
809.61
811.04
812.21
813.51
815
816.19
817.48
819
820.2
821.52
823.04
824.23
825.62
827.09
828.3
829.8
831.15
832.44
834.02
835.24
836.68
838.13
839.39
841
842.24
843.69
845.14
846.44
848.04
849.28
850.83
852.19
853.59
855.12
856.4
858.03
859.28
860.85
862.2
863.65
865.15
866.48
868.09
869.36
871.02
872.28
873.87
875.22
876.71
878.17
879.58
881.13
882.47
884.09
885.38
887.04
888.31
889.97
891.26
892.86
894.23
895.76
897.2
898.67
900.17
901.58
903.14
904.51
906.12
907.45
909.1
910.4
912.07
913.36
915.04
916.32
918.01
919.29
920.96
922.27
923.91
925.25
926.85
928.23
929.8
931.22
932.76
934.2
935.71
937.19
938.67
940.18
941.64
943.17
944.6
946.16
947.57
949.15
950.55
952.14
953.52
955.13
956.5
958.12
959.48
961.12
962.46
964.11
965.44
967.1
968.42
970.09
971.41
973.09
974.39
976.08
977.38
979.07
980.36
982.06
983.35
985.05
986.34
988.05
989.33
991.04
992.31
994.03
995.3
997.01
998.29
1000
1001.3
1003
1004.3
1005.9
1007.2
1008.9
1010.2
1011.8
1013.2
1014.7
1016.2
1017.3
1018.1
751.09
751.07
750.99
750.67
750.33
750.13
749.77
749.27
749.04
748.42
748.13
747.63
747.21
746.97
746.4
746.15
745.88
745.41
745.19
745.07
744.82
744.53
744.36
744.26
744.21
744.2
744.2
744.22
744.28
744.4
744.61
744.93
745.11
745.25
745.56
746.04
746.23
746.63
747.11
747.4
748.05
748.33
749.03
749.34
750.07
750.45
751.14
751.7
752.26
753.05
753.55
754.23
755.06
755.63
756.3
757.15
757.96
758.58
759.33
760.19
761.09
761.91
762.64
763.44
764.31
765.23
766.17
767.12
768.07
769.02
769.94
770.86
771.81
772.77
773.76
774.76
775.79
776.83
777.89
778.97
780.03
781.08
782.12
783.17
784.22
785.3
786.42
787.59
788.81
790.03
791.12
792.21
793.34
794.58
795.88
797.09
798.2
799.37
800.68
802.03
803.16
804.33
805.67
807.04
808.19
809.43
810.85
812.13
813.31
814.7
816.08
817.26
818.63
820.07
821.25
822.64
824.08
825.28
826.71
828.12
829.34
830.85
832.17
833.47
835.03
836.24
837.68
839.12
840.38
841.97
843.22
844.64
846.12
847.39
849.01
850.24
851.73
853.16
854.49
856.07
857.32
858.92
860.22
861.69
863.15
864.49
866.09
867.35
869
870.26
871.81
873.2
874.64
876.15
877.49
879.09
880.38
882.03
883.3
884.92
886.24
887.78
889.2
890.66
892.16
893.55
895.13
896.46
898.09
899.38
901.05
902.32
904
905.28
906.91
908.24
909.82
911.22
912.74
914.19
915.66
917.17
918.59
920.15
921.53
923.13
924.48
926.11
927.43
929.09
930.39
932.07
933.36
935.05
936.33
938.02
939.3
941
942.28
943.95
945.26
946.91
948.25
949.87
951.24
952.83
954.22
955.79
957.21
958.75
960.2
961.72
963.19
964.69
966.18
967.66
969.17
970.63
972.17
973.6
975.16
976.57
978.15
979.54
981.14
982.52
984.13
985.5
987.12
988.47
990.12
991.45
993.11
994.43
996.1
997.4
999.09
1000.4
1002.1
1003.4
1005.1
1006.3
1008
1009.3
1011
1012.3
1014
1015.2
1016.8
1018.1
1018.4
752.66
752.6
752.43
752.25
752.12
751.81
751.32
751.1
750.57
750.19
749.84
749.29
749.06
748.52
748.19
747.98
747.46
747.2
747.06
746.75
746.44
746.26
746.18
746.12
746.09
746.07
746.08
746.1
746.14
746.2
746.31
746.53
746.88
747.11
747.27
747.65
748.09
748.3
748.84
749.19
749.62
750.15
750.57
751.15
751.64
752.2
752.84
753.3
754.08
754.57
755.23
756.03
756.55
757.25
758.09
758.75
759.4
760.21
761.09
761.84
762.54
763.33
764.21
765.13
766.04
766.87
767.68
768.53
769.42
770.34
771.28
772.25
773.22
774.2
775.19
776.19
777.19
778.2
779.21
780.24
781.27
782.32
783.38
784.48
785.61
786.77
787.94
789.06
790.13
791.21
792.31
793.49
794.74
796.01
797.12
798.23
799.41
800.7
802.03
803.16
804.3
805.59
806.99
808.15
809.32
810.67
812.05
813.2
814.46
815.91
817.15
818.36
819.81
821.13
822.33
823.78
825.12
826.34
827.82
829.15
830.39
831.92
833.19
834.51
836.04
837.25
838.69
840.12
841.38
842.95
844.21
845.61
847.11
848.35
849.94
851.22
852.64
854.13
855.41
857.02
858.26
859.78
861.18
862.55
864.1
865.37
867.01
868.26
869.8
871.19
872.61
874.13
875.45
877.07
878.33
879.98
881.25
882.8
884.2
885.65
887.15
888.51
890.11
891.41
893.06
894.33
896
897.27
898.87
900.23
901.75
903.19
904.64
906.16
907.55
909.13
910.47
912.1
913.4
915.07
916.35
918.03
919.3
920.98
922.27
923.89
925.24
926.82
928.22
929.74
931.2
932.68
934.18
935.62
937.16
938.56
940.14
941.52
943.13
944.47
946.11
947.43
949.09
950.4
952.07
953.37
955.06
956.34
958.04
959.32
961.02
962.3
963.99
965.28
966.95
968.26
969.91
971.25
972.87
974.24
975.83
977.22
978.8
980.21
981.76
983.2
984.72
986.19
987.69
989.18
990.65
992.17
993.62
995.16
996.58
998.15
999.55
1001.1
1002.5
1004.1
1005.5
1007.1
1008.4
1010.1
1011.4
1013.1
1014.3
1016
1017.3
1018.6
1019.2
754.24
754.22
754.16
754.07
753.76
753.34
753.13
752.71
752.24
752.02
751.4
751.12
750.67
750.24
750.04
749.53
749.22
749.07
748.72
748.38
748.21
748.12
748.05
747.95
747.83
747.78
747.79
747.86
748
748.07
748.15
748.26
748.48
748.88
749.13
749.31
749.77
750.14
750.42
751.04
751.29
751.92
752.26
752.91
753.28
754.02
754.39
755.12
755.63
756.24
757.03
757.51
758.22
759.04
759.6
760.29
761.14
761.93
762.56
763.31
764.18
765.08
765.88
766.61
767.42
768.29
769.21
770.15
771.1
772.04
772.96
773.85
774.77
775.71
776.67
777.64
778.64
779.65
780.68
781.72
782.79
783.87
784.97
786.04
787.09
788.14
789.19
790.26
791.36
792.52
793.73
794.97
796.09
797.18
798.29
799.49
800.78
802.05
803.16
804.3
805.57
806.93
808.12
809.26
810.54
811.95
813.14
814.32
815.68
817.06
818.22
819.52
821
822.18
823.44
824.93
826.17
827.42
828.93
830.18
831.46
833
834.21
835.56
837.06
838.27
839.72
841.13
842.38
843.95
845.21
846.59
848.09
849.33
850.89
852.19
853.57
855.1
856.35
857.94
859.22
860.66
862.14
863.44
865.05
866.29
867.86
869.2
870.63
872.13
873.44
875.06
876.31
877.93
879.23
880.74
882.17
883.56
885.12
886.43
888.06
889.33
890.98
892.26
893.82
895.21
896.68
898.17
899.55
901.13
902.45
904.09
905.37
907.04
908.3
909.96
911.26
912.85
914.22
915.75
917.19
918.65
920.16
921.56
923.14
924.49
926.11
927.42
929.08
930.37
932.05
933.33
935.02
936.29
937.96
939.26
940.89
942.24
943.82
945.22
946.76
948.2
949.7
951.18
952.64
954.17
955.59
957.15
958.54
960.14
961.5
963.12
964.46
966.11
967.42
969.09
970.39
972.08
973.36
975.06
976.34
978.04
979.31
981.02
982.29
983.99
985.28
986.95
988.26
989.9
991.24
992.86
994.23
995.81
997.22
998.77
1000.2
1001.7
1003.2
1004.7
1006.2
1007.6
1009.2
1010.6
1012.1
1013.5
1015.1
1016.4
1018.1
1019.2
1019.7
756.05
756.03
755.89
755.6
755.3
755.13
754.8
754.3
754.08
753.53
753.18
752.84
752.31
752.09
751.63
751.25
751.08
750.72
750.35
750.18
750.08
749.93
749.7
749.54
749.45
749.41
749.42
749.47
749.59
749.77
750.01
750.12
750.23
750.47
750.91
751.15
751.38
751.93
752.2
752.6
753.13
753.46
754.1
754.44
755.11
755.53
756.17
756.75
757.27
758.05
758.52
759.21
760.01
760.51
761.23
762.08
762.71
763.37
764.2
765.08
765.81
766.51
767.31
768.2
769.12
770.02
770.82
771.63
772.48
773.37
774.3
775.25
776.21
777.19
778.17
779.15
780.15
781.15
782.15
783.16
784.17
785.2
786.22
787.26
788.32
789.4
790.52
791.67
792.85
794.02
795.1
796.18
797.27
798.41
799.64
800.92
802.09
803.19
804.33
805.59
806.93
808.11
809.24
810.47
811.84
813.1
814.24
815.52
816.94
818.15
819.33
820.72
822.09
823.25
824.59
826.05
827.22
828.54
830.03
831.22
832.55
834.05
835.24
836.62
838.09
839.29
840.76
842.14
843.39
844.95
846.2
847.57
849.09
850.31
851.84
853.18
854.52
856.07
857.3
858.85
860.19
861.56
863.1
864.35
865.97
867.23
868.7
870.15
871.48
873.08
874.33
875.94
877.23
878.72
880.17
881.53
883.1
884.38
886.03
887.28
888.87
890.22
891.7
893.17
894.55
896.12
897.42
899.07
900.33
902
903.27
904.86
906.22
907.72
909.18
910.6
912.15
913.5
915.11
916.41
918.07
919.35
921.02
922.29
923.95
925.25
926.84
928.22
929.75
931.19
932.66
934.17
935.58
937.14
938.51
940.12
941.45
943.1
944.4
946.07
947.35
949.04
950.31
952.01
953.28
954.95
956.26
957.88
959.24
960.82
962.22
963.76
965.2
966.71
968.19
969.65
971.17
972.6
974.15
975.55
977.14
978.51
980.12
981.46
983.11
984.43
986.09
987.39
989.07
990.36
992.06
993.33
995.03
996.31
998.01
999.28
1001
1002.3
1003.9
1005.2
1006.8
1008.2
1009.8
1011.2
1012.7
1014.2
1015.6
1017.2
1018.5
1019.9
1020.3
757.55
757.5
757.36
757.22
757.11
756.8
756.34
756.12
755.67
755.23
755.01
754.4
754.14
753.75
753.29
753.1
752.75
752.35
752.17
752.05
751.79
751.52
751.35
751.26
751.22
751.2
751.2
751.23
751.28
751.4
751.6
751.9
752.1
752.22
752.49
752.98
753.18
753.49
754.05
754.28
754.85
755.21
755.73
756.2
756.76
757.23
757.92
758.32
759.09
759.56
760.21
761
761.46
762.2
763.02
763.56
764.27
765.12
765.89
766.52
767.29
768.17
769.06
769.83
770.57
771.38
772.26
773.19
774.13
775.07
776
776.87
777.75
778.67
779.6
780.55
781.52
782.51
783.51
784.52
785.55
786.6
787.67
788.75
789.85
790.97
792.05
793.1
794.16
795.22
796.3
797.43
798.63
799.86
801.05
802.14
803.24
804.4
805.67
806.98
808.12
809.24
810.45
811.79
813.07
814.2
815.41
816.79
818.09
819.23
820.51
821.95
823.16
824.36
825.78
827.11
828.29
829.69
831.09
832.27
833.66
835.09
836.28
837.7
839.11
840.32
841.81
843.15
844.41
845.97
847.21
848.57
850.08
851.3
852.81
854.16
855.48
857.05
858.27
859.77
861.16
862.48
864.06
865.29
866.84
868.19
869.57
871.11
872.37
874
875.25
876.76
878.17
879.54
881.1
882.37
884.02
885.27
886.82
888.2
889.63
891.14
892.46
894.08
895.35
897.01
898.27
899.84
901.21
902.68
904.16
905.54
907.12
908.43
910.07
911.34
913.01
914.28
915.89
917.23
918.77
920.2
921.65
923.16
924.55
926.13
927.46
929.1
930.39
932.06
933.33
935.02
936.29
937.93
939.25
940.84
942.22
943.75
945.2
946.67
948.17
949.59
951.15
952.53
954.13
955.47
957.11
958.41
960.08
961.37
963.06
964.33
966.03
967.3
968.99
970.27
971.92
973.25
974.86
976.23
977.8
979.21
980.73
982.19
983.68
985.18
986.62
988.16
989.57
991.14
992.52
994.13
995.47
997.11
998.43
1000.1
1001.4
1003.1
1004.3
1006
1007.3
1009
1010.3
1011.9
1013.2
1014.9
1016.2
1017.8
1019.2
1020.3
1021
759.2
759.18
759.13
759.04
758.71
758.33
758.13
757.77
757.28
757.07
756.52
756.18
755.89
755.35
755.13
754.81
754.36
754.17
754.03
753.68
753.4
753.25
753.17
753.12
753.09
753.07
753.08
753.1
753.14
753.19
753.29
753.49
753.82
754.09
754.23
754.53
755.04
755.23
755.64
756.12
756.41
757.05
757.33
758.03
758.34
759.06
759.43
760.13
760.64
761.23
762.01
762.45
763.18
763.95
764.46
765.21
766.05
766.66
767.34
768.19
769.06
769.76
770.47
771.29
772.18
773.1
773.97
774.75
775.56
776.42
777.32
778.26
779.21
780.18
781.15
782.13
783.11
784.1
785.09
786.1
787.1
788.11
789.13
790.15
791.18
792.22
793.26
794.33
795.43
796.56
797.74
798.93
800.06
801.14
802.22
803.33
804.53
805.8
807.04
808.15
809.26
810.47
811.79
813.06
814.18
815.36
816.68
818.04
819.18
820.37
821.75
823.08
824.23
825.52
826.98
828.17
829.4
830.85
832.14
833.34
834.79
836.13
837.33
838.8
840.14
841.36
842.87
844.16
845.44
847
848.21
849.58
851.08
852.29
853.79
855.16
856.44
858.03
859.25
860.7
862.14
863.41
865.02
866.25
867.72
869.15
870.46
872.06
873.29
874.84
876.19
877.59
879.12
880.39
882.03
883.27
884.82
886.19
887.6
889.13
890.43
892.06
893.31
894.92
896.23
897.73
899.17
900.56
902.12
903.43
905.06
906.33
907.98
909.26
910.82
912.21
913.68
915.16
916.55
918.12
919.44
921.08
922.36
924.03
925.29
926.94
928.25
929.81
931.21
932.7
934.18
935.6
937.15
938.51
940.12
941.43
943.08
944.37
946.05
947.32
949
950.28
951.92
953.24
954.83
956.22
957.75
959.19
960.67
962.17
963.6
965.15
966.53
968.13
969.47
971.11
972.42
974.08
975.37
977.06
978.33
980.03
981.3
982.99
984.27
985.92
987.25
988.85
990.23
991.79
993.21
994.72
996.19
997.66
999.17
1000.6
1002.2
1003.5
1005.1
1006.5
1008.1
1009.4
1011.1
1012.4
1014.1
1015.3
1017
1018.3
1019.9
1021.1
1021.4
761.01
760.96
760.79
760.52
760.27
760.12
759.81
759.32
759.11
758.64
758.22
758.01
757.43
757.16
756.89
756.39
756.17
756.02
755.62
755.33
755.19
755.11
755.04
754.92
754.81
754.76
754.77
754.84
754.97
755.06
755.14
755.23
755.42
755.78
756.09
756.25
756.61
757.08
757.29
757.83
758.19
758.62
759.15
759.56
760.15
760.61
761.18
761.78
762.27
763.04
763.48
764.18
764.91
765.41
766.18
766.97
767.51
768.25
769.1
769.83
770.48
771.27
772.15
773.03
773.76
774.51
775.34
776.23
777.16
778.1
779.03
779.9
780.76
781.64
782.56
783.49
784.44
785.41
786.39
787.38
788.39
789.4
790.43
791.48
792.54
793.62
794.72
795.84
796.98
798.06
799.12
800.17
801.24
802.35
803.51
804.73
805.98
807.1
808.19
809.31
810.54
811.84
813.07
814.18
815.34
816.63
818
819.15
820.3
821.6
823.01
824.16
825.35
826.74
828.08
829.24
830.55
832.02
833.19
834.45
835.93
837.17
838.41
839.91
841.17
842.42
843.95
845.18
846.48
848.02
849.22
850.6
852.08
853.29
854.78
856.15
857.42
859.01
860.23
861.65
863.12
864.36
865.95
867.21
868.63
870.12
871.38
872.99
874.23
875.7
877.15
878.45
880.06
881.29
882.86
884.2
885.62
887.13
888.42
890.05
891.29
892.88
894.21
895.67
897.15
898.49
900.09
901.36
903.01
904.27
905.84
907.21
908.67
910.16
911.52
913.11
914.4
916.05
917.31
918.96
920.25
921.81
923.2
924.68
926.17
927.55
929.13
930.45
932.09
933.37
935.04
936.3
937.97
939.26
940.85
942.22
943.74
945.19
946.64
948.16
949.55
951.13
952.47
954.1
955.4
957.07
958.34
960.03
961.3
962.98
964.26
965.89
967.24
968.8
970.21
971.72
973.19
974.65
976.17
977.57
979.14
980.51
982.12
983.45
985.1
986.4
988.07
989.35
991.04
992.31
994.01
995.28
996.95
998.25
999.87
1001.2
1002.8
1004.2
1005.7
1007.2
1008.6
1010.2
1011.6
1013.1
1014.5
1016.1
1017.4
1019.1
1020.3
1021.6
1022.2
762.45
762.4
762.3
762.19
762.09
761.78
761.34
761.13
760.74
760.27
760.07
759.53
759.19
758.99
758.44
758.18
758.02
757.59
757.29
757.15
757.06
756.87
756.65
756.5
756.42
756.38
756.39
756.44
756.54
756.72
756.96
757.09
757.2
757.39
757.78
758.1
758.28
758.73
759.13
759.4
760.03
760.28
760.9
761.24
761.87
762.26
762.98
763.34
764.09
764.54
765.19
765.91
766.39
767.16
767.86
768.41
769.19
770.02
770.6
771.31
772.16
773.03
773.69
774.42
775.26
776.16
777.07
777.89
778.66
779.48
780.36
781.27
782.21
783.17
784.14
785.11
786.08
787.05
788.04
789.03
790.02
791.03
792.04
793.06
794.08
795.11
796.13
797.17
798.21
799.26
800.34
801.45
802.6
803.79
805
806.09
807.17
808.26
809.42
810.65
811.94
813.1
814.2
815.35
816.63
817.97
819.13
820.26
821.51
822.89
824.12
825.26
826.55
827.98
829.16
830.35
831.74
833.09
834.25
835.59
837.04
838.21
839.51
841.01
842.2
843.5
845.02
846.21
847.54
849.05
850.24
851.63
853.09
854.3
855.78
857.15
858.41
859.99
861.21
862.6
864.1
865.33
866.88
868.19
869.54
871.08
872.31
873.87
875.19
876.57
878.1
879.35
880.97
882.23
883.69
885.15
886.46
888.06
889.3
890.89
892.21
893.65
895.14
896.46
898.07
899.32
900.95
902.24
903.74
905.18
906.56
908.12
909.41
911.06
912.31
913.94
915.24
916.77
918.19
919.62
921.14
922.48
924.1
925.38
927.04
928.3
929.94
931.25
932.8
934.2
935.67
937.17
938.55
940.13
941.45
943.09
944.37
946.05
947.31
948.99
950.26
951.87
953.23
954.77
956.2
957.67
959.17
960.57
962.14
963.49
965.11
966.42
968.08
969.36
971.05
972.31
974.01
975.28
976.92
978.24
979.83
981.22
982.75
984.19
985.67
987.17
988.59
990.15
991.52
993.13
994.46
996.1
997.4
999.07
1000.4
1002
1003.3
1005
1006.3
1007.9
1009.2
1010.8
1012.2
1013.7
1015.2
1016.6
1018.2
1019.5
1021.1
1022.2
1022.8
764.16
764.14
764.1
764.01
763.65
763.31
763.13
762.81
762.31
762.1
761.64
761.23
761.04
760.51
760.2
760.03
759.58
759.27
759.13
759
758.69
758.45
758.31
758.23
758.2
758.18
758.19
758.21
758.26
758.35
758.53
758.81
759.06
759.18
759.38
759.81
760.13
760.34
760.87
761.18
761.56
762.11
762.43
763.08
763.4
764.09
764.47
765.14
765.64
766.22
766.97
767.4
768.15
768.81
769.35
770.15
770.88
771.44
772.22
773.08
773.75
774.42
775.24
776.13
776.99
777.68
778.45
779.29
780.2
781.13
782.06
782.94
783.78
784.64
785.53
786.44
787.38
788.34
789.31
790.29
791.28
792.28
793.29
794.3
795.32
796.36
797.41
798.48
799.57
800.69
801.82
802.98
804.06
805.13
806.19
807.27
808.4
809.59
810.83
812.04
813.14
814.24
815.4
816.67
818
819.13
820.25
821.47
822.81
824.08
825.21
826.43
827.81
829.09
830.24
831.52
832.96
834.15
835.35
836.76
838.1
839.27
840.64
842.07
843.24
844.6
846.06
847.24
848.6
850.07
851.26
852.67
854.1
855.31
856.79
858.15
859.41
860.97
862.21
863.57
865.08
866.3
867.81
869.17
870.48
872.05
873.27
874.76
876.16
877.47
879.05
880.28
881.81
883.18
884.54
886.09
887.34
888.95
890.23
891.69
893.15
894.47
896.07
897.31
898.92
900.22
901.69
903.16
904.5
906.09
907.35
909.01
910.26
911.82
913.2
914.63
916.14
917.48
919.09
920.36
922.02
923.28
924.87
926.22
927.71
929.17
930.57
932.13
933.45
935.08
936.36
938.03
939.29
940.92
942.24
943.78
945.2
946.66
948.16
949.55
951.13
952.45
954.09
955.37
957.05
958.31
959.99
961.27
962.88
964.23
965.78
967.2
968.68
970.17
971.58
973.14
974.5
976.12
977.43
979.08
980.37
982.05
983.32
985.01
986.28
987.92
989.24
990.83
992.22
993.74
995.19
996.66
998.17
999.58
1001.1
1002.5
1004.1
1005.4
1007.1
1008.4
1010.1
1011.3
1013
1014.3
1015.9
1017.2
1018.8
1020.2
1021.6
1023
1023.3
765.9
765.84
765.68
765.45
765.25
765.11
764.81
764.34
764.13
763.73
763.27
763.07
762.58
762.22
762.05
761.59
761.26
761.12
760.92
760.56
760.33
760.21
760.14
760.1
760.06
760.05
760.05
760.07
760.11
760.16
760.24
760.4
760.7
761.04
761.18
761.39
761.87
762.15
762.42
763.02
763.25
763.78
764.19
764.66
765.17
765.67
766.2
766.81
767.27
[truncated: 32,482 more chars]
