# Supplementary material for: Investigating a Novel Activation-Repolarisation Time Metric to Predict Localised Vulnerability to Reentry Using Computational Modelling
Source: PLoS One. 2016 Mar 2;11(3):e0149342. doi: 10.1371/journal.pone.0149342 (PMC4775046; doi:10.1371/journal.pone.0149342)
Supplement: S1 Data — Specifically, this relates primarily to the data presented in Figs 3, 4 & 5. Data provided constitute AT, RT and RVI datasets, along with corresponding finite element mesh files required for visualisation and analysis. (ZIP) [file pone.0149342.s001.zip › Data/Figure3/Fig3_UDB_RT.dat]

1536.7
1536.7
1536.5
1536.2
1535.8
1535.4
1534.8
1534.1
1533.3
1532.5
1531.5
1530.5
1529.5
1528.4
1527.2
1526
1524.8
1523.6
1522.3
1521
1519.7
1518.3
1517
1515.7
1514.3
1512.9
1511.6
1510.2
1508.9
1507.5
1506.1
1504.8
1503.4
1502.1
1500.7
1499.4
1498.1
1496.7
1495.4
1494.1
1492.8
1491.4
1490.1
1488.8
1487.5
1486.3
1485
1483.7
1482.5
1481.2
1480
1478.8
1477.6
1476.4
1475.2
1474
1472.9
1471.8
1470.7
1469.6
1468.5
1467.4
1466.4
1465.4
1464.4
1463.4
1462.5
1461.6
1460.6
1459.8
1458.9
1458
1457.2
1456.4
1455.6
1454.9
1454.2
1453.5
1452.9
1452.3
1451.8
1451.3
1450.9
1450.4
1450
1449.7
1449.4
1449.1
1448.8
1448.6
1448.4
1448.3
1448.2
1448.1
1448
1448
1448
1448
1448.1
1448.2
1448.3
1448.5
1448.7
1448.9
1449.1
1449.4
1449.7
1450
1450.3
1450.6
1451
1451.4
1451.8
1452.3
1452.7
1453.2
1453.7
1454.2
1454.7
1455.3
1455.9
1456.4
1457
1457.7
1458.3
1458.9
1459.6
1460.3
1461
1461.7
1462.4
1463.1
1463.9
1464.7
1465.4
1466.2
1467
1467.8
1468.7
1469.5
1470.3
1471.2
1472.1
1472.9
1473.8
1474.7
1475.7
1476.6
1477.5
1478.4
1479.4
1480.4
1481.3
1482.3
1483.3
1484.3
1485.3
1486.3
1487.3
1488.3
1489.3
1490.4
1491.4
1492.5
1493.5
1494.6
1495.7
1496.7
1497.8
1498.9
1500
1501.1
1502.2
1503.3
1504.4
1505.6
1506.7
1507.8
1508.9
1510.1
1511.2
1512.4
1513.5
1514.7
1515.8
1517
1518.2
1519.4
1520.5
1521.7
1522.9
1524.1
1525.3
1526.5
1527.7
1528.9
1530.1
1531.3
1532.5
1533.7
1534.9
1536.2
1537.4
1538.6
1539.8
1541.1
1542.3
1543.6
1544.8
1546.1
1547.3
1548.6
1549.8
1551.1
1552.4
1553.7
1554.9
1556.2
1557.5
1558.9
1560.2
1561.5
1562.8
1564.2
1565.5
1566.9
1568.3
1569.7
1571
1572.4
1573.8
1575.2
1576.7
1578
1579.4
1580.8
1582.1
1583.4
1584.7
1585.9
1587
1588.1
1589.1
1590
1590.7
1591.4
1591.9
1592.4
1592.7
1592.8
1592.9
1536.7
1536.6
1536.5
1536.2
1535.8
1535.3
1534.7
1534
1533.3
1532.4
1531.5
1530.5
1529.4
1528.3
1527.2
1526
1524.8
1523.5
1522.2
1520.9
1519.6
1518.3
1516.9
1515.6
1514.2
1512.9
1511.5
1510.2
1508.8
1507.4
1506.1
1504.7
1503.4
1502
1500.7
1499.3
1498
1496.6
1495.3
1494
1492.7
1491.4
1490.1
1488.8
1487.5
1486.2
1484.9
1483.6
1482.4
1481.1
1479.9
1478.7
1477.5
1476.3
1475.1
1474
1472.8
1471.7
1470.6
1469.5
1468.4
1467.4
1466.3
1465.3
1464.3
1463.3
1462.4
1461.5
1460.6
1459.7
1458.8
1457.9
1457.1
1456.3
1455.5
1454.8
1454.1
1453.4
1452.8
1452.3
1451.7
1451.2
1450.8
1450.4
1450
1449.6
1449.3
1449
1448.7
1448.5
1448.3
1448.2
1448.1
1448
1447.9
1447.9
1447.9
1448
1448
1448.1
1448.3
1448.4
1448.6
1448.8
1449
1449.3
1449.6
1449.9
1450.2
1450.6
1450.9
1451.3
1451.7
1452.2
1452.6
1453.1
1453.6
1454.1
1454.7
1455.2
1455.8
1456.4
1456.9
1457.6
1458.2
1458.9
1459.5
1460.2
1460.9
1461.6
1462.3
1463.1
1463.8
1464.6
1465.3
1466.1
1466.9
1467.7
1468.6
1469.4
1470.3
1471.1
1472
1472.9
1473.8
1474.7
1475.6
1476.5
1477.4
1478.4
1479.3
1480.3
1481.2
1482.2
1483.2
1484.2
1485.2
1486.2
1487.2
1488.2
1489.3
1490.3
1491.4
1492.4
1493.5
1494.5
1495.6
1496.7
1497.7
1498.8
1499.9
1501
1502.1
1503.2
1504.4
1505.5
1506.6
1507.7
1508.9
1510
1511.2
1512.3
1513.5
1514.6
1515.8
1516.9
1518.1
1519.3
1520.5
1521.6
1522.8
1524
1525.2
1526.4
1527.6
1528.8
1530
1531.2
1532.4
1533.6
1534.9
1536.1
1537.3
1538.5
1539.8
1541
1542.3
1543.5
1544.7
1546
1547.2
1548.5
1549.8
1551
1552.3
1553.6
1554.9
1556.2
1557.5
1558.8
1560.1
1561.4
1562.8
1564.1
1565.5
1566.8
1568.2
1569.6
1571
1572.4
1573.8
1575.2
1576.6
1578
1579.4
1580.7
1582.1
1583.4
1584.6
1585.8
1587
1588
1589
1589.9
1590.7
1591.3
1591.9
1592.3
1592.6
1592.8
1592.8
1536.5
1536.4
1536.3
1536
1535.6
1535.1
1534.5
1533.8
1533.1
1532.2
1531.3
1530.3
1529.2
1528.1
1527
1525.8
1524.6
1523.3
1522
1520.7
1519.4
1518.1
1516.7
1515.4
1514
1512.7
1511.3
1509.9
1508.6
1507.2
1505.9
1504.5
1503.1
1501.8
1500.4
1499.1
1497.8
1496.4
1495.1
1493.8
1492.4
1491.1
1489.8
1488.5
1487.2
1485.9
1484.7
1483.4
1482.1
1480.9
1479.7
1478.4
1477.2
1476
1474.9
1473.7
1472.6
1471.4
1470.3
1469.2
1468.1
1467.1
1466
1465
1464
1463.1
1462.1
1461.2
1460.3
1459.4
1458.5
1457.7
1456.8
1456
1455.3
1454.5
1453.8
1453.2
1452.6
1452
1451.5
1451
1450.5
1450.1
1449.7
1449.4
1449
1448.7
1448.5
1448.3
1448.1
1447.9
1447.8
1447.7
1447.7
1447.6
1447.7
1447.7
1447.8
1447.9
1448
1448.2
1448.3
1448.5
1448.8
1449
1449.3
1449.6
1449.9
1450.3
1450.7
1451.1
1451.5
1451.9
1452.4
1452.9
1453.4
1453.9
1454.4
1454.9
1455.5
1456.1
1456.7
1457.3
1457.9
1458.6
1459.3
1459.9
1460.6
1461.4
1462.1
1462.8
1463.6
1464.3
1465.1
1465.9
1466.7
1467.5
1468.3
1469.2
1470
1470.9
1471.8
1472.6
1473.5
1474.4
1475.3
1476.3
1477.2
1478.1
1479.1
1480
1481
1482
1483
1484
1485
1486
1487
1488
1489
1490.1
1491.1
1492.2
1493.2
1494.3
1495.4
1496.5
1497.5
1498.6
1499.7
1500.8
1501.9
1503
1504.1
1505.3
1506.4
1507.5
1508.7
1509.8
1510.9
1512.1
1513.2
1514.4
1515.6
1516.7
1517.9
1519.1
1520.3
1521.4
1522.6
1523.8
1525
1526.2
1527.4
1528.6
1529.8
1531
1532.2
1533.4
1534.7
1535.9
1537.1
1538.3
1539.6
1540.8
1542.1
1543.3
1544.5
1545.8
1547.1
1548.3
1549.6
1550.8
1552.1
1553.4
1554.7
1556
1557.3
1558.6
1559.9
1561.2
1562.6
1563.9
1565.3
1566.6
1568
1569.4
1570.8
1572.2
1573.6
1575
1576.4
1577.8
1579.2
1580.6
1581.9
1583.2
1584.5
1585.7
1586.8
1587.9
1588.8
1589.7
1590.5
1591.1
1591.6
1592.1
1592.4
1592.5
1592.6
1536.2
1536.1
1536
1535.7
1535.3
1534.8
1534.2
1533.5
1532.8
1531.9
1531
1530
1528.9
1527.8
1526.7
1525.5
1524.2
1523
1521.7
1520.4
1519.1
1517.7
1516.4
1515
1513.7
1512.3
1511
1509.6
1508.2
1506.9
1505.5
1504.1
1502.8
1501.4
1500.1
1498.7
1497.4
1496
1494.7
1493.4
1492
1490.7
1489.4
1488.1
1486.8
1485.5
1484.3
1483
1481.7
1480.5
1479.3
1478
1476.8
1475.6
1474.4
1473.3
1472.1
1471
1469.9
1468.8
1467.7
1466.6
1465.6
1464.6
1463.6
1462.6
1461.6
1460.7
1459.8
1458.9
1458.1
1457.2
1456.4
1455.6
1454.8
1454.1
1453.4
1452.8
1452.2
1451.6
1451.1
1450.6
1450.1
1449.7
1449.3
1449
1448.6
1448.3
1448.1
1447.8
1447.7
1447.5
1447.4
1447.3
1447.2
1447.2
1447.2
1447.3
1447.3
1447.4
1447.6
1447.7
1447.9
1448.1
1448.3
1448.6
1448.9
1449.2
1449.5
1449.9
1450.2
1450.6
1451.1
1451.5
1452
1452.4
1452.9
1453.4
1454
1454.5
1455.1
1455.7
1456.3
1456.9
1457.5
1458.2
1458.9
1459.5
1460.2
1460.9
1461.7
1462.4
1463.2
1463.9
1464.7
1465.5
1466.3
1467.1
1467.9
1468.8
1469.6
1470.5
1471.4
1472.2
1473.1
1474
1475
1475.9
1476.8
1477.8
1478.7
1479.7
1480.6
1481.6
1482.6
1483.6
1484.6
1485.6
1486.6
1487.6
1488.7
1489.7
1490.8
1491.8
1492.9
1493.9
1495
1496.1
1497.2
1498.3
1499.4
1500.5
1501.6
1502.7
1503.8
1504.9
1506
1507.2
1508.3
1509.5
1510.6
1511.7
1512.9
1514.1
1515.2
1516.4
1517.6
1518.7
1519.9
1521.1
1522.3
1523.5
1524.7
1525.9
1527.1
1528.3
1529.5
1530.7
1531.9
1533.1
1534.3
1535.6
1536.8
1538
1539.3
1540.5
1541.7
1543
1544.2
1545.5
1546.7
1548
1549.3
1550.5
1551.8
1553.1
1554.4
1555.7
1557
1558.3
1559.6
1560.9
1562.3
1563.6
1565
1566.3
1567.7
1569.1
1570.5
1571.9
1573.3
1574.7
1576.1
1577.5
1578.9
1580.3
1581.6
1582.9
1584.2
1585.4
1586.5
1587.6
1588.5
1589.4
1590.1
1590.8
1591.3
1591.7
1592
1592.2
1592.2
1535.8
1535.7
1535.5
1535.3
1534.9
1534.4
1533.8
1533.1
1532.3
1531.5
1530.5
1529.5
1528.5
1527.4
1526.2
1525
1523.8
1522.5
1521.2
1519.9
1518.6
1517.3
1515.9
1514.6
1513.2
1511.8
1510.5
1509.1
1507.7
1506.4
1505
1503.6
1502.3
1500.9
1499.6
1498.2
1496.9
1495.5
1494.2
1492.8
1491.5
1490.2
1488.9
1487.6
1486.3
1485
1483.7
1482.4
1481.2
1479.9
1478.7
1477.4
1476.2
1475
1473.8
1472.7
1471.5
1470.4
1469.3
1468.2
1467.1
1466
1465
1463.9
1462.9
1462
1461
1460.1
1459.2
1458.3
1457.4
1456.6
1455.8
1455
1454.2
1453.5
1452.8
1452.2
1451.6
1451
1450.5
1450
1449.5
1449.1
1448.7
1448.4
1448
1447.7
1447.5
1447.2
1447.1
1446.9
1446.8
1446.7
1446.6
1446.6
1446.6
1446.7
1446.7
1446.8
1447
1447.1
1447.3
1447.5
1447.7
1448
1448.3
1448.6
1448.9
1449.3
1449.7
1450
1450.5
1450.9
1451.4
1451.8
1452.3
1452.9
1453.4
1453.9
1454.5
1455.1
1455.7
1456.3
1457
1457.6
1458.3
1459
1459.7
1460.4
1461.1
1461.8
1462.6
1463.4
1464.1
1464.9
1465.7
1466.6
1467.4
1468.2
1469.1
1469.9
1470.8
1471.7
1472.6
1473.5
1474.4
1475.3
1476.3
1477.2
1478.2
1479.1
1480.1
1481.1
1482.1
1483.1
1484.1
1485.1
1486.1
1487.1
1488.2
1489.2
1490.3
1491.3
1492.4
1493.4
1494.5
1495.6
1496.7
1497.8
1498.9
1500
1501.1
1502.2
1503.3
1504.4
1505.6
1506.7
1507.8
1509
1510.1
1511.3
1512.4
1513.6
1514.8
1515.9
1517.1
1518.3
1519.4
1520.6
1521.8
1523
1524.2
1525.4
1526.6
1527.8
1529
1530.2
1531.4
1532.7
1533.9
1535.1
1536.3
1537.6
1538.8
1540
1541.3
1542.5
1543.8
1545
1546.3
1547.5
1548.8
1550.1
1551.4
1552.6
1553.9
1555.2
1556.5
1557.9
1559.2
1560.5
1561.8
1563.2
1564.5
1565.9
1567.3
1568.7
1570.1
1571.5
1572.9
1574.3
1575.7
1577.1
1578.5
1579.8
1581.2
1582.5
1583.7
1584.9
1586.1
1587.1
1588.1
1588.9
1589.7
1590.3
1590.8
1591.2
1591.5
1591.7
1591.7
1535.2
1535.2
1535
1534.7
1534.3
1533.8
1533.3
1532.6
1531.8
1530.9
1530
1529
1527.9
1526.8
1525.7
1524.5
1523.2
1521.9
1520.7
1519.3
1518
1516.7
1515.3
1514
1512.6
1511.2
1509.9
1508.5
1507.1
1505.7
1504.4
1503
1501.6
1500.3
1498.9
1497.5
1496.2
1494.8
1493.5
1492.2
1490.8
1489.5
1488.2
1486.9
1485.6
1484.3
1483
1481.7
1480.4
1479.2
1477.9
1476.7
1475.5
1474.3
1473.1
1471.9
1470.8
1469.6
1468.5
1467.4
1466.3
1465.2
1464.2
1463.1
1462.1
1461.2
1460.2
1459.3
1458.3
1457.5
1456.6
1455.8
1454.9
1454.2
1453.4
1452.7
1452
1451.4
1450.8
1450.2
1449.7
1449.2
1448.7
1448.3
1447.9
1447.5
1447.2
1446.9
1446.7
1446.4
1446.3
1446.1
1446
1445.9
1445.8
1445.8
1445.8
1445.9
1445.9
1446
1446.2
1446.3
1446.5
1446.7
1446.9
1447.2
1447.5
1447.8
1448.1
1448.5
1448.8
1449.2
1449.7
1450.1
1450.6
1451
1451.5
1452.1
1452.6
1453.2
1453.7
1454.3
1454.9
1455.5
1456.2
1456.8
1457.5
1458.2
1458.9
1459.6
1460.3
1461.1
1461.8
1462.6
1463.4
1464.2
1465
1465.8
1466.6
1467.5
1468.3
1469.2
1470.1
1471
1471.9
1472.8
1473.7
1474.6
1475.6
1476.5
1477.5
1478.4
1479.4
1480.4
1481.4
1482.4
1483.4
1484.4
1485.4
1486.4
1487.5
1488.5
1489.6
1490.6
1491.7
1492.7
1493.8
1494.9
1496
1497.1
1498.2
1499.3
1500.4
1501.5
1502.6
1503.8
1504.9
1506
1507.2
1508.3
1509.5
1510.6
1511.8
1512.9
1514.1
1515.3
1516.4
1517.6
1518.8
1520
1521.2
1522.4
1523.6
1524.8
1526
1527.2
1528.4
1529.6
1530.8
1532
1533.2
1534.5
1535.7
1536.9
1538.2
1539.4
1540.7
1541.9
1543.1
1544.4
1545.7
1546.9
1548.2
1549.5
1550.7
1552
1553.3
1554.6
1555.9
1557.2
1558.6
1559.9
1561.2
1562.6
1563.9
1565.3
1566.7
1568.1
1569.5
1570.9
1572.3
1573.7
1575.1
1576.5
1577.9
1579.3
1580.6
1581.9
1583.2
1584.4
1585.5
1586.5
1587.5
1588.3
1589.1
1589.7
1590.2
1590.6
1590.8
1591
1591
1534.6
1534.6
1534.4
1534.1
1533.7
1533.2
1532.6
1531.9
1531.1
1530.3
1529.3
1528.3
1527.3
1526.1
1525
1523.8
1522.5
1521.3
1520
1518.7
1517.3
1516
1514.6
1513.2
1511.9
1510.5
1509.1
1507.7
1506.4
1505
1503.6
1502.2
1500.9
1499.5
1498.1
1496.8
1495.4
1494
1492.7
1491.4
1490
1488.7
1487.4
1486
1484.7
1483.4
1482.1
1480.8
1479.6
1478.3
1477.1
1475.8
1474.6
1473.4
1472.2
1471
1469.8
1468.7
1467.6
1466.4
1465.3
1464.3
1463.2
1462.2
1461.2
1460.2
1459.2
1458.3
1457.4
1456.5
1455.6
1454.8
1454
1453.2
1452.4
1451.7
1451
1450.4
1449.8
1449.2
1448.7
1448.2
1447.7
1447.3
1446.9
1446.5
1446.2
1445.9
1445.7
1445.4
1445.2
1445.1
1445
1444.9
1444.8
1444.8
1444.8
1444.8
1444.9
1445
1445.1
1445.3
1445.5
1445.7
1445.9
1446.2
1446.5
1446.8
1447.1
1447.5
1447.8
1448.2
1448.7
1449.1
1449.6
1450
1450.5
1451.1
1451.6
1452.2
1452.7
1453.3
1453.9
1454.6
1455.2
1455.9
1456.5
1457.2
1457.9
1458.6
1459.4
1460.1
1460.9
1461.6
1462.4
1463.2
1464
1464.9
1465.7
1466.5
1467.4
1468.3
1469.1
1470
1470.9
1471.8
1472.8
1473.7
1474.6
1475.6
1476.5
1477.5
1478.5
1479.5
1480.5
1481.5
1482.5
1483.5
1484.5
1485.5
1486.6
1487.6
1488.7
1489.7
1490.8
1491.9
1492.9
1494
1495.1
1496.2
1497.3
1498.4
1499.5
1500.7
1501.8
1502.9
1504
1505.2
1506.3
1507.5
1508.6
1509.8
1510.9
1512.1
1513.3
1514.4
1515.6
1516.8
1518
1519.2
1520.3
1521.5
1522.7
1523.9
1525.1
1526.3
1527.6
1528.8
1530
1531.2
1532.4
1533.7
1534.9
1536.1
1537.4
1538.6
1539.9
1541.1
1542.4
1543.6
1544.9
1546.1
1547.4
1548.7
1550
1551.2
1552.5
1553.8
1555.1
1556.5
1557.8
1559.1
1560.5
1561.8
1563.2
1564.6
1565.9
1567.3
1568.7
1570.1
1571.5
1572.9
1574.4
1575.8
1577.1
1578.5
1579.9
1581.2
1582.4
1583.6
1584.7
1585.8
1586.7
1587.6
1588.3
1588.9
1589.4
1589.8
1590
1590.2
1590.2
1533.9
1533.8
1533.6
1533.4
1533
1532.5
1531.9
1531.2
1530.4
1529.5
1528.6
1527.6
1526.5
1525.4
1524.2
1523
1521.7
1520.5
1519.2
1517.8
1516.5
1515.2
1513.8
1512.4
1511
1509.7
1508.3
1506.9
1505.5
1504.1
1502.7
1501.4
1500
1498.6
1497.2
1495.8
1494.5
1493.1
1491.8
1490.4
1489.1
1487.7
1486.4
1485.1
1483.8
1482.4
1481.1
1479.9
1478.6
1477.3
1476
1474.8
1473.6
1472.3
1471.1
1469.9
1468.8
1467.6
1466.5
1465.3
1464.2
1463.2
1462.1
1461.1
1460
1459
1458.1
1457.1
1456.2
1455.3
1454.5
1453.6
1452.8
1452
1451.3
1450.6
1449.9
1449.2
1448.6
1448
1447.5
1447
1446.5
1446.1
1445.7
1445.3
1445
1444.7
1444.5
1444.2
1444
1443.9
1443.8
1443.7
1443.6
1443.6
1443.6
1443.6
1443.7
1443.8
1443.9
1444.1
1444.3
1444.5
1444.7
1445
1445.2
1445.6
1445.9
1446.2
1446.6
1447
1447.4
1447.9
1448.4
1448.8
1449.3
1449.9
1450.4
1451
1451.5
1452.1
1452.7
1453.4
1454
1454.7
1455.4
1456
1456.7
1457.5
1458.2
1458.9
1459.7
1460.5
1461.3
1462.1
1462.9
1463.7
1464.6
1465.4
1466.3
1467.1
1468
1468.9
1469.8
1470.7
1471.7
1472.6
1473.5
1474.5
1475.4
1476.4
1477.4
1478.4
1479.4
1480.4
1481.4
1482.4
1483.4
1484.5
1485.5
1486.6
1487.6
1488.7
1489.7
1490.8
1491.9
1493
1494.1
1495.2
1496.3
1497.4
1498.5
1499.6
1500.7
1501.9
1503
1504.1
1505.3
1506.4
1507.6
1508.8
1509.9
1511.1
1512.3
1513.4
1514.6
1515.8
1517
1518.2
1519.4
1520.5
1521.7
1522.9
1524.2
1525.4
1526.6
1527.8
1529
1530.2
1531.5
1532.7
1533.9
1535.2
1536.4
1537.6
1538.9
1540.1
1541.4
1542.7
1543.9
1545.2
1546.5
1547.7
1549
1550.3
1551.6
1552.9
1554.2
1555.5
1556.9
1558.2
1559.5
1560.9
1562.3
1563.6
1565
1566.4
1567.8
1569.2
1570.6
1572
1573.5
1574.9
1576.2
1577.6
1579
1580.3
1581.5
1582.7
1583.8
1584.9
1585.8
1586.7
1587.4
1588
1588.5
1588.8
1589.1
1589.2
1589.3
1533.1
1533
1532.8
1532.5
1532.1
1531.6
1531
1530.3
1529.6
1528.7
1527.7
1526.7
1525.6
1524.5
1523.3
1522.1
1520.9
1519.6
1518.3
1516.9
1515.6
1514.2
1512.9
1511.5
1510.1
1508.7
1507.3
1505.9
1504.5
1503.1
1501.8
1500.4
1499
1497.6
1496.2
1494.8
1493.5
1492.1
1490.7
1489.4
1488
1486.7
1485.3
1484
1482.7
1481.3
1480
1478.7
1477.4
1476.2
1474.9
1473.6
1472.4
1471.2
1470
1468.8
1467.6
1466.4
1465.3
1464.1
1463
1461.9
1460.9
1459.8
1458.8
1457.8
1456.8
1455.8
1454.9
1454
1453.1
1452.3
1451.5
1450.7
1450
1449.2
1448.6
1447.9
1447.3
1446.7
1446.2
1445.7
1445.2
1444.7
1444.3
1444
1443.6
1443.3
1443.1
1442.8
1442.7
1442.5
1442.4
1442.3
1442.2
1442.2
1442.2
1442.2
1442.3
1442.4
1442.5
1442.7
1442.9
1443.1
1443.3
1443.6
1443.8
1444.2
1444.5
1444.8
1445.2
1445.6
1446
1446.5
1447
1447.5
1448
1448.5
1449
1449.6
1450.2
1450.8
1451.4
1452
1452.7
1453.3
1454
1454.7
1455.4
1456.1
1456.9
1457.6
1458.4
1459.2
1460
1460.8
1461.6
1462.4
1463.2
1464.1
1465
1465.8
1466.7
1467.6
1468.5
1469.4
1470.4
1471.3
1472.3
1473.2
1474.2
1475.2
1476.1
1477.1
1478.1
1479.1
1480.1
1481.2
1482.2
1483.2
1484.3
1485.3
1486.4
1487.5
1488.5
1489.6
1490.7
1491.8
1492.9
1494
1495.1
1496.2
1497.3
1498.4
1499.6
1500.7
1501.8
1503
1504.1
1505.3
1506.4
1507.6
1508.7
1509.9
1511.1
1512.3
1513.4
1514.6
1515.8
1517
1518.2
1519.4
1520.6
1521.8
1523
1524.2
1525.4
1526.7
1527.9
1529.1
1530.3
1531.6
1532.8
1534
1535.3
1536.5
1537.8
1539
1540.3
1541.5
1542.8
1544.1
1545.4
1546.6
1547.9
1549.2
1550.5
1551.8
1553.1
1554.4
1555.8
1557.1
1558.5
1559.8
1561.2
1562.6
1563.9
1565.3
1566.7
1568.2
1569.6
1571
1572.4
1573.8
1575.2
1576.6
1577.9
1579.2
1580.5
1581.7
1582.8
1583.8
1584.8
1585.6
1586.4
1587
1587.5
1587.8
1588
1588.2
1588.2
1532.2
1532.1
1531.9
1531.6
1531.2
1530.7
1530.1
1529.4
1528.6
1527.8
1526.8
1525.8
1524.7
1523.6
1522.4
1521.2
1519.9
1518.6
1517.3
1515.9
1514.6
1513.2
1511.8
1510.5
1509.1
1507.7
1506.3
1504.9
1503.5
1502.1
1500.7
1499.3
1497.9
1496.5
1495.1
1493.7
1492.3
1490.9
1489.6
1488.2
1486.8
1485.5
1484.1
1482.8
1481.4
1480.1
1478.8
1477.5
1476.2
1474.9
1473.6
1472.4
1471.1
1469.9
1468.7
1467.4
1466.3
1465.1
1463.9
1462.8
1461.7
1460.6
1459.5
1458.4
1457.4
1456.4
1455.4
1454.4
1453.5
1452.6
1451.7
1450.9
1450
1449.2
1448.5
1447.8
1447.1
1446.4
1445.8
1445.2
1444.7
1444.1
1443.7
1443.2
1442.8
1442.4
1442.1
1441.8
1441.5
1441.3
1441.1
1440.9
1440.8
1440.7
1440.7
1440.6
1440.6
1440.7
1440.7
1440.8
1440.9
1441.1
1441.3
1441.5
1441.7
1442
1442.3
1442.6
1442.9
1443.3
1443.7
1444.1
1444.5
1444.9
1445.4
1445.9
1446.4
1446.9
1447.5
1448
1448.6
1449.2
1449.8
1450.5
1451.1
1451.8
1452.5
1453.2
1453.9
1454.6
1455.4
1456.1
1456.9
1457.7
1458.5
1459.3
1460.1
1460.9
1461.8
1462.6
1463.5
1464.4
1465.3
1466.2
1467.1
1468
1468.9
1469.9
1470.8
1471.8
1472.8
1473.7
1474.7
1475.7
1476.7
1477.7
1478.7
1479.8
1480.8
1481.8
1482.9
1483.9
1485
1486.1
1487.2
1488.2
1489.3
1490.4
1491.5
1492.6
1493.7
1494.8
1496
1497.1
1498.2
1499.4
1500.5
1501.6
1502.8
1503.9
1505.1
1506.3
1507.4
1508.6
1509.8
1511
1512.1
1513.3
1514.5
1515.7
1516.9
1518.1
1519.3
1520.5
1521.7
1522.9
1524.2
1525.4
1526.6
1527.8
1529.1
1530.3
1531.5
1532.8
1534
1535.3
1536.5
1537.8
1539
1540.3
1541.6
1542.8
1544.1
1545.4
1546.7
1548
1549.3
1550.6
1551.9
1553.2
1554.6
1555.9
1557.2
1558.6
1560
1561.4
1562.8
1564.1
1565.6
1567
1568.4
1569.8
1571.2
1572.6
1574
1575.4
1576.8
1578.1
1579.3
1580.5
1581.6
1582.7
1583.6
1584.5
1585.2
1585.8
1586.3
1586.6
1586.8
1587
1587
1531.2
1531.1
1530.9
1530.7
1530.3
1529.8
1529.1
1528.4
1527.6
1526.8
1525.8
1524.8
1523.7
1522.5
1521.4
1520.1
1518.8
1517.5
1516.2
1514.9
1513.5
1512.1
1510.8
1509.4
1507.9
1506.5
1505.1
1503.7
1502.3
1500.9
1499.5
1498.1
1496.7
1495.3
1493.9
1492.5
1491.1
1489.7
1488.3
1486.9
1485.6
1484.2
1482.8
1481.5
1480.1
1478.8
1477.5
1476.2
1474.8
1473.6
1472.3
1471
1469.7
1468.5
1467.2
1466
1464.8
1463.6
1462.5
1461.3
1460.2
1459.1
1458
1456.9
1455.9
1454.8
1453.9
1452.9
1451.9
1451
1450.1
1449.3
1448.5
1447.7
1446.9
1446.2
1445.5
1444.8
1444.2
1443.6
1443
1442.5
1442
1441.6
1441.1
1440.8
1440.4
1440.1
1439.8
1439.6
1439.4
1439.2
1439.1
1439
1438.9
1438.9
1438.9
1438.9
1439
1439.1
1439.2
1439.4
1439.6
1439.8
1440
1440.3
1440.5
1440.9
1441.2
1441.6
1441.9
1442.3
1442.8
1443.2
1443.7
1444.2
1444.7
1445.2
1445.8
1446.4
1446.9
1447.5
1448.2
1448.8
1449.5
1450.1
1450.8
1451.5
1452.2
1453
1453.7
1454.5
1455.2
1456
1456.8
1457.6
1458.5
1459.3
1460.2
1461
1461.9
1462.8
1463.7
1464.6
1465.5
1466.4
1467.4
1468.3
1469.3
1470.2
1471.2
1472.2
1473.2
1474.2
1475.2
1476.2
1477.2
1478.2
1479.3
1480.3
1481.4
1482.4
1483.5
1484.6
1485.6
1486.7
1487.8
1488.9
1490
1491.1
1492.2
1493.4
1494.5
1495.6
1496.7
1497.9
1499
1500.2
1501.3
1502.5
1503.7
1504.8
1506
1507.2
1508.3
1509.5
1510.7
1511.9
1513.1
1514.3
1515.5
1516.7
1517.9
1519.1
1520.3
1521.5
1522.8
1524
1525.2
1526.4
1527.7
1528.9
1530.1
1531.4
1532.6
1533.9
1535.1
1536.4
1537.7
1538.9
1540.2
1541.5
1542.8
1544
1545.3
1546.6
1547.9
1549.2
1550.6
1551.9
1553.2
1554.6
1555.9
1557.3
1558.7
1560
1561.4
1562.8
1564.2
1565.7
1567.1
1568.5
1569.9
1571.3
1572.7
1574.1
1575.5
1576.8
1578
1579.2
1580.4
1581.4
1582.4
1583.2
1583.9
1584.5
1585
1585.3
1585.5
1585.7
1585.7
1530.1
1530.1
1529.9
1529.6
1529.2
1528.7
1528.1
1527.4
1526.6
1525.7
1524.7
1523.7
1522.6
1521.5
1520.3
1519
1517.7
1516.4
1515.1
1513.7
1512.4
1511
1509.6
1508.2
1506.8
1505.3
1503.9
1502.5
1501.1
1499.7
1498.2
1496.8
1495.4
1494
1492.6
1491.2
1489.8
1488.4
1487
1485.6
1484.2
1482.8
1481.5
1480.1
1478.7
1477.4
1476.1
1474.7
1473.4
1472.1
1470.8
1469.5
1468.2
1467
1465.7
1464.5
1463.3
1462.1
1460.9
1459.7
1458.6
1457.5
1456.4
1455.3
1454.3
1453.2
1452.2
1451.2
1450.3
1449.4
1448.5
1447.6
1446.8
1445.9
1445.2
1444.4
1443.7
1443.1
1442.4
1441.8
1441.3
1440.7
1440.2
1439.8
1439.3
1439
1438.6
1438.3
1438
1437.8
1437.6
1437.4
1437.3
1437.2
1437.1
1437.1
1437.1
1437.1
1437.1
1437.2
1437.4
1437.5
1437.7
1437.9
1438.1
1438.4
1438.7
1439
1439.3
1439.7
1440.1
1440.5
1440.9
1441.4
1441.9
1442.3
1442.9
1443.4
1443.9
1444.5
1445.1
1445.7
1446.3
1447
1447.6
1448.3
1449
1449.7
1450.4
1451.2
1451.9
1452.7
1453.5
1454.3
1455.1
1455.9
1456.7
1457.6
1458.4
1459.3
1460.2
1461
1461.9
1462.9
1463.8
1464.7
1465.7
1466.6
1467.6
1468.5
1469.5
1470.5
1471.5
1472.5
1473.5
1474.5
1475.5
1476.6
1477.6
1478.7
1479.7
1480.8
1481.9
1482.9
1484
1485.1
1486.2
1487.3
1488.4
1489.5
1490.6
1491.8
1492.9
1494
1495.2
1496.3
1497.4
1498.6
1499.8
1500.9
1502.1
1503.2
1504.4
1505.6
1506.8
1508
1509.2
1510.3
1511.5
1512.7
1513.9
1515.2
1516.4
1517.6
1518.8
1520
1521.2
1522.5
1523.7
1524.9
1526.2
1527.4
1528.6
1529.9
1531.1
1532.4
1533.6
1534.9
1536.2
1537.4
1538.7
1540
1541.3
1542.6
1543.9
1545.2
1546.5
1547.8
1549.1
1550.4
1551.8
1553.1
1554.5
1555.8
1557.2
1558.6
1560
1561.4
1562.8
1564.2
1565.7
1567.1
1568.5
1569.9
1571.3
1572.7
1574.1
1575.4
1576.7
1577.9
1579
1580
1581
1581.8
1582.5
1583.1
1583.6
1583.9
1584.1
1584.3
1584.3
1529.1
1529
1528.8
1528.5
1528.1
1527.6
1527
1526.3
1525.5
1524.6
1523.6
1522.6
1521.5
1520.3
1519.1
1517.8
1516.6
1515.2
1513.9
1512.5
1511.1
1509.8
1508.3
1506.9
1505.5
1504.1
1502.7
1501.2
1499.8
1498.4
1496.9
1495.5
1494.1
1492.6
1491.2
1489.8
1488.4
1487
1485.6
1484.2
1482.8
1481.4
1480
1478.6
1477.3
1475.9
1474.6
1473.2
1471.9
1470.6
1469.3
1468
1466.7
1465.4
1464.1
1462.9
1461.7
1460.5
1459.3
1458.1
1456.9
1455.8
1454.7
1453.6
1452.5
1451.5
1450.5
1449.5
1448.5
1447.6
1446.7
1445.8
1445
1444.1
1443.4
1442.6
1441.9
1441.2
1440.6
1439.9
1439.4
1438.8
1438.3
1437.9
1437.4
1437
1436.7
1436.4
1436.1
1435.8
1435.6
1435.4
1435.3
1435.2
1435.1
1435.1
1435.1
1435.1
1435.2
1435.3
1435.4
1435.5
1435.7
1435.9
1436.2
1436.4
1436.7
1437
1437.4
1437.7
1438.1
1438.5
1439
1439.4
1439.9
1440.4
1440.9
1441.4
1442
1442.6
1443.2
1443.8
1444.4
1445.1
1445.7
1446.4
1447.1
1447.8
1448.5
1449.3
1450
1450.8
1451.6
1452.4
1453.2
1454
1454.9
1455.7
1456.6
1457.4
1458.3
1459.2
1460.1
1461
1462
1462.9
1463.8
1464.8
1465.8
1466.7
1467.7
1468.7
1469.7
1470.7
1471.7
1472.7
1473.8
1474.8
1475.9
1476.9
1478
1479
1480.1
1481.2
1482.3
1483.4
1484.5
1485.6
1486.7
1487.8
1488.9
1490.1
1491.2
1492.3
1493.5
1494.6
1495.8
1496.9
1498.1
1499.2
1500.4
1501.6
1502.8
1503.9
1505.1
1506.3
1507.5
1508.7
1509.9
1511.1
1512.3
1513.5
1514.7
1515.9
1517.2
1518.4
1519.6
1520.8
1522.1
1523.3
1524.6
1525.8
1527
1528.3
1529.5
1530.8
1532
1533.3
1534.6
1535.9
1537.1
1538.4
1539.7
1541
1542.3
1543.6
1544.9
1546.2
1547.5
1548.9
1550.2
1551.6
1552.9
1554.3
1555.7
1557.1
1558.5
1559.9
1561.3
1562.7
1564.2
1565.6
1567
1568.4
1569.8
1571.2
1572.6
1573.9
1575.2
1576.4
1577.5
1578.5
1579.5
1580.3
1581
1581.6
1582.1
1582.4
1582.7
1582.8
1582.8
1527.9
1527.9
1527.7
1527.4
1527
1526.5
1525.8
1525.1
1524.3
1523.4
1522.4
1521.4
1520.3
1519.1
1517.9
1516.6
1515.3
1514
1512.6
1511.3
1509.9
1508.5
1507.1
1505.6
1504.2
1502.8
1501.3
1499.9
1498.4
1497
1495.5
1494.1
1492.7
1491.2
1489.8
1488.4
1486.9
1485.5
1484.1
1482.7
1481.3
1479.9
1478.5
1477.1
1475.7
1474.4
1473
1471.6
1470.3
1469
1467.6
1466.3
1465
1463.8
1462.5
1461.2
1460
1458.8
1457.6
1456.4
1455.2
1454.1
1452.9
1451.8
1450.8
1449.7
1448.7
1447.7
1446.7
1445.7
1444.8
1443.9
1443.1
1442.2
1441.5
1440.7
1440
1439.3
1438.6
1438
1437.4
1436.9
1436.3
1435.9
1435.4
1435
1434.7
1434.3
1434
1433.8
1433.6
1433.4
1433.2
1433.1
1433.1
1433
1433
1433
1433.1
1433.2
1433.3
1433.5
1433.6
1433.8
1434.1
1434.3
1434.6
1434.9
1435.3
1435.7
1436
1436.5
1436.9
1437.4
1437.8
1438.3
1438.9
1439.4
1440
1440.5
1441.1
1441.8
1442.4
1443
1443.7
1444.4
1445.1
1445.8
1446.5
1447.3
1448
1448.8
1449.6
1450.4
1451.2
1452.1
1452.9
1453.8
1454.6
1455.5
1456.4
1457.3
1458.2
1459.1
1460
1461
1461.9
1462.9
1463.9
1464.8
1465.8
1466.8
1467.8
1468.8
1469.9
1470.9
1471.9
1473
1474
1475.1
1476.1
1477.2
1478.3
1479.4
1480.5
1481.6
1482.7
1483.8
1484.9
1486
1487.1
1488.3
1489.4
1490.5
1491.7
1492.8
1494
1495.1
1496.3
1497.5
1498.6
1499.8
1501
1502.2
1503.4
1504.6
1505.8
1507
1508.2
1509.4
1510.6
1511.8
1513
1514.2
1515.5
1516.7
1517.9
1519.1
1520.4
1521.6
1522.9
1524.1
1525.3
1526.6
1527.9
1529.1
1530.4
1531.6
1532.9
1534.2
1535.5
1536.7
1538
1539.3
1540.6
1541.9
1543.2
1544.6
1545.9
1547.2
1548.6
1549.9
1551.3
1552.7
1554.1
1555.5
1556.9
1558.3
1559.7
1561.1
1562.6
1564
1565.4
1566.9
1568.3
1569.7
1571
1572.3
1573.6
1574.8
1575.9
1577
1577.9
1578.8
1579.5
1580.1
1580.5
1580.9
1581.1
1581.2
1581.3
1526.8
1526.7
1526.5
1526.2
1525.8
1525.3
1524.7
1523.9
1523.1
1522.2
1521.2
1520.2
1519
1517.9
1516.6
1515.4
1514.1
1512.7
1511.4
1510
1508.6
1507.2
1505.7
1504.3
1502.8
1501.4
1499.9
1498.5
1497
1495.6
1494.1
1492.7
1491.2
1489.8
1488.3
1486.9
1485.4
1484
1482.6
1481.2
1479.7
1478.3
1476.9
1475.5
1474.1
1472.8
1471.4
1470
1468.7
1467.3
1466
1464.7
1463.3
1462
1460.8
1459.5
1458.2
1457
1455.8
1454.6
1453.4
1452.2
1451.1
1450
1448.9
1447.8
1446.8
1445.8
1444.8
1443.8
1442.9
1442
1441.1
1440.3
1439.5
1438.7
1438
1437.3
1436.6
1436
1435.4
1434.8
1434.3
1433.8
1433.4
1432.9
1432.6
1432.2
1431.9
1431.7
1431.5
1431.3
1431.1
1431
1430.9
1430.9
1430.9
1430.9
1430.9
1431
1431.1
1431.3
1431.5
1431.7
1431.9
1432.2
1432.5
1432.8
1433.1
1433.5
1433.9
1434.3
1434.8
1435.2
1435.7
1436.2
1436.7
1437.3
1437.8
1438.4
1439
1439.7
1440.3
1440.9
1441.6
1442.3
1443
1443.7
1444.5
1445.2
1446
1446.8
1447.6
1448.4
1449.2
1450
1450.9
1451.7
1452.6
1453.5
1454.4
1455.3
1456.2
1457.1
1458
1459
1459.9
1460.9
1461.9
1462.9
1463.9
1464.9
1465.9
1466.9
1467.9
1468.9
1470
1471
1472.1
1473.2
1474.2
1475.3
1476.4
1477.5
1478.6
1479.7
1480.8
1481.9
1483
1484.1
1485.3
1486.4
1487.5
1488.7
1489.8
1491
1492.1
1493.3
1494.5
1495.6
1496.8
1498
1499.2
1500.4
1501.6
1502.8
1503.9
1505.2
1506.4
1507.6
1508.8
1510
1511.2
1512.4
1513.7
1514.9
1516.1
1517.4
1518.6
1519.8
1521.1
1522.3
1523.6
1524.8
1526.1
1527.4
1528.6
1529.9
1531.2
1532.4
1533.7
1535
1536.3
1537.6
1538.9
1540.2
1541.5
1542.8
1544.2
1545.5
1546.9
1548.2
1549.6
1551
1552.4
1553.8
1555.2
1556.6
1558
1559.5
1560.9
1562.3
1563.8
1565.2
1566.6
1568
1569.4
1570.7
1572
1573.2
1574.3
1575.4
1576.3
1577.2
1577.9
1578.5
1578.9
1579.2
1579.5
1579.6
1579.7
1525.6
1525.5
1525.3
1525
1524.6
1524.1
1523.5
1522.7
1521.9
1521
1520
1518.9
1517.8
1516.6
1515.4
1514.1
1512.8
1511.4
1510
1508.6
1507.2
1505.8
1504.4
1502.9
1501.5
1500
1498.5
1497.1
1495.6
1494.1
1492.7
1491.2
1489.7
1488.3
1486.8
1485.4
1483.9
1482.5
1481
1479.6
1478.2
1476.7
1475.3
1473.9
1472.5
1471.1
1469.7
1468.3
1467
1465.6
1464.3
1462.9
1461.6
1460.3
1459
1457.7
1456.4
1455.2
1454
1452.7
1451.6
1450.4
1449.2
1448.1
1447
1445.9
1444.9
1443.8
1442.8
1441.8
1440.9
1440
1439.1
1438.3
1437.4
1436.7
1435.9
1435.2
1434.5
1433.9
1433.3
1432.7
1432.2
1431.7
1431.2
1430.8
1430.4
1430.1
1429.8
1429.5
1429.3
1429.1
1428.9
1428.8
1428.7
1428.7
1428.6
1428.7
1428.7
1428.8
1428.9
1429.1
1429.3
1429.5
1429.7
1430
1430.3
1430.6
1430.9
1431.3
1431.7
1432.1
1432.6
1433
1433.5
1434
1434.5
1435.1
1435.7
1436.2
1436.9
1437.5
1438.1
1438.8
1439.5
1440.2
1440.9
1441.6
1442.3
1443.1
1443.9
1444.7
1445.5
1446.3
1447.1
1447.9
1448.8
1449.6
1450.5
1451.4
1452.3
1453.2
1454.1
1455.1
1456
1457
1457.9
1458.9
1459.9
1460.9
1461.8
1462.9
1463.9
1464.9
1465.9
1467
1468
1469.1
1470.1
1471.2
1472.3
1473.3
1474.4
1475.5
1476.6
1477.7
1478.8
1480
1481.1
1482.2
1483.3
1484.5
1485.6
1486.8
1487.9
1489.1
1490.2
1491.4
1492.6
1493.8
1494.9
1496.1
1497.3
1498.5
1499.7
1500.9
1502.1
1503.3
1504.5
1505.7
1506.9
1508.1
1509.4
1510.6
1511.8
1513.1
1514.3
1515.5
1516.8
1518
1519.3
1520.5
1521.8
1523
1524.3
1525.6
1526.8
1528.1
1529.4
1530.6
1531.9
1533.2
1534.5
1535.8
1537.1
1538.4
1539.8
1541.1
1542.4
1543.8
1545.1
1546.5
1547.8
1549.2
1550.6
1552
1553.4
1554.9
1556.3
1557.7
1559.2
1560.6
1562.1
1563.5
1564.9
1566.3
1567.7
1569
1570.3
1571.5
1572.7
1573.7
1574.6
1575.5
1576.2
1576.8
1577.3
1577.6
1577.8
1577.9
1578
1524.3
1524.3
1524.1
1523.8
1523.4
1522.9
1522.2
1521.5
1520.6
1519.7
1518.7
1517.6
1516.5
1515.3
1514.1
1512.8
1511.4
1510.1
1508.7
1507.3
1505.9
1504.4
1503
1501.5
1500
1498.6
1497.1
1495.6
1494.1
1492.6
1491.2
1489.7
1488.2
1486.7
1485.3
1483.8
1482.3
1480.9
1479.4
1478
1476.5
1475.1
1473.7
1472.2
1470.8
1469.4
1468
1466.6
1465.2
1463.9
1462.5
1461.1
1459.8
1458.5
1457.2
1455.9
1454.6
1453.3
1452.1
1450.9
1449.7
1448.5
1447.3
1446.2
1445
1443.9
1442.9
1441.8
1440.8
1439.8
1438.9
1437.9
1437
1436.2
1435.4
1434.6
1433.8
1433.1
1432.4
1431.7
1431.1
1430.5
1430
1429.5
1429
1428.6
1428.2
1427.8
1427.5
1427.3
1427
1426.8
1426.7
1426.5
1426.5
1426.4
1426.4
1426.4
1426.5
1426.5
1426.7
1426.8
1427
1427.2
1427.4
1427.7
1428
1428.3
1428.7
1429
1429.4
1429.9
1430.3
1430.8
1431.3
1431.8
1432.3
1432.9
1433.4
1434
1434.6
1435.3
1435.9
1436.6
1437.3
1438
1438.7
1439.4
1440.2
1440.9
1441.7
1442.5
1443.3
1444.1
1444.9
1445.8
1446.6
1447.5
1448.4
1449.3
1450.2
1451.1
1452
1453
1453.9
1454.9
1455.8
1456.8
1457.8
1458.8
1459.8
1460.8
1461.8
1462.8
1463.9
1464.9
1466
1467
1468.1
1469.2
1470.3
1471.3
1472.4
1473.5
1474.6
1475.7
1476.9
1478
1479.1
1480.2
1481.4
1482.5
1483.7
1484.8
1486
1487.1
1488.3
1489.5
1490.6
1491.8
1493
1494.2
1495.4
1496.6
1497.8
1499
1500.2
1501.4
1502.6
1503.8
1505
1506.3
1507.5
1508.7
1509.9
1511.2
1512.4
1513.7
1514.9
1516.1
1517.4
1518.7
1519.9
1521.2
1522.4
1523.7
1525
1526.2
1527.5
1528.8
1530.1
1531.4
1532.7
1534
1535.3
1536.6
1537.9
1539.3
1540.6
1541.9
1543.3
1544.7
1546
1547.4
1548.8
1550.2
1551.7
1553.1
1554.5
1556
1557.4
1558.9
1560.3
1561.8
1563.2
1564.6
1566
1567.3
1568.6
1569.8
1570.9
1572
1572.9
1573.8
1574.5
1575.1
1575.5
1575.9
1576.1
1576.2
1576.3
1523.1
1523
1522.9
1522.6
1522.1
1521.6
1521
1520.2
1519.4
1518.5
1517.4
1516.4
1515.2
1514
1512.7
1511.4
1510.1
1508.7
1507.3
1505.9
1504.5
1503
1501.6
1500.1
1498.6
1497.1
1495.6
1494.1
1492.6
1491.1
1489.7
1488.2
1486.7
1485.2
1483.7
1482.2
1480.7
1479.3
1477.8
1476.3
1474.9
1473.4
1472
1470.5
1469.1
1467.7
1466.3
1464.9
1463.5
1462.1
1460.7
1459.3
1458
1456.7
1455.3
1454
1452.7
1451.5
1450.2
1448.9
1447.7
1446.5
1445.3
1444.2
1443.1
1441.9
1440.9
1439.8
1438.8
1437.8
1436.8
1435.9
1434.9
1434.1
1433.2
1432.4
1431.6
1430.9
1430.2
1429.5
1428.9
1428.3
1427.8
1427.2
1426.8
1426.3
1425.9
1425.6
1425.3
1425
1424.7
1424.5
1424.4
1424.2
1424.2
1424.1
1424.1
1424.1
1424.1
1424.2
1424.4
1424.5
1424.7
1424.9
1425.1
1425.4
1425.7
1426
1426.4
1426.7
1427.1
1427.6
1428
1428.5
1429
1429.5
1430
1430.6
1431.2
1431.8
1432.4
1433
1433.7
1434.3
1435
1435.7
1436.5
1437.2
1437.9
1438.7
1439.5
1440.3
1441.1
1441.9
1442.8
1443.6
1444.5
1445.4
1446.2
1447.1
1448
1449
1449.9
1450.8
1451.8
1452.8
1453.7
1454.7
1455.7
1456.7
1457.7
1458.7
1459.7
1460.8
1461.8
1462.9
1463.9
1465
1466.1
1467.1
1468.2
1469.3
1470.4
1471.5
1472.6
1473.7
1474.8
1476
1477.1
1478.2
1479.4
1480.5
1481.7
1482.8
1484
1485.2
1486.3
1487.5
1488.7
1489.9
1491
1492.2
1493.4
1494.6
1495.8
1497
1498.2
1499.5
1500.7
1501.9
1503.1
1504.3
1505.6
1506.8
1508
1509.3
1510.5
1511.8
1513
1514.3
1515.5
1516.8
1518
1519.3
1520.6
1521.8
1523.1
1524.4
1525.7
1526.9
1528.2
1529.5
1530.8
1532.1
1533.4
1534.8
1536.1
1537.4
1538.8
1540.1
1541.5
1542.8
1544.2
1545.6
1547
1548.4
1549.8
1551.3
1552.7
1554.2
1555.6
1557.1
1558.6
1560
1561.4
1562.8
1564.2
1565.6
1566.8
1568
1569.2
1570.2
1571.2
1572
1572.7
1573.3
1573.8
1574.1
1574.3
1574.5
1574.5
1521.9
1521.8
1521.6
1521.3
1520.9
1520.4
1519.7
1518.9
1518.1
1517.2
1516.1
1515.1
1513.9
1512.7
1511.4
1510.1
1508.7
1507.4
1505.9
1504.5
1503.1
1501.6
1500.1
1498.6
1497.1
1495.6
1494.1
1492.6
1491.1
1489.6
1488.1
1486.6
1485.1
1483.6
1482.1
1480.6
1479.1
1477.6
1476.2
1474.7
1473.2
1471.7
1470.3
1468.8
1467.4
1465.9
1464.5
1463.1
1461.7
1460.3
1458.9
1457.5
1456.1
1454.8
1453.5
1452.1
1450.8
1449.5
1448.3
1447
1445.8
1444.6
1443.4
1442.2
1441
1439.9
1438.8
1437.7
1436.7
1435.7
1434.7
1433.7
1432.8
1431.9
1431.1
1430.3
1429.5
1428.7
1428
1427.3
1426.7
1426.1
1425.5
1425
1424.5
1424.1
1423.7
1423.3
1423
1422.7
1422.4
1422.2
1422.1
1421.9
1421.8
1421.8
1421.8
1421.8
1421.8
1421.9
1422
1422.2
1422.3
1422.6
1422.8
1423.1
1423.4
1423.7
1424
1424.4
1424.8
1425.3
1425.7
1426.2
1426.7
1427.2
1427.7
1428.3
1428.9
1429.5
1430.1
1430.8
1431.4
1432.1
1432.8
1433.5
1434.2
1435
1435.7
1436.5
1437.3
1438.1
1438.9
1439.7
1440.6
1441.4
1442.3
1443.2
1444.1
1445
1445.9
1446.8
1447.7
1448.7
1449.7
1450.6
1451.6
1452.6
1453.6
1454.6
1455.6
1456.6
1457.6
1458.7
1459.7
1460.8
1461.8
1462.9
1464
1465.1
1466.2
1467.3
1468.4
1469.5
1470.6
1471.7
1472.8
1473.9
1475.1
1476.2
1477.4
1478.5
1479.7
1480.8
1482
1483.2
1484.3
1485.5
1486.7
1487.9
1489.1
1490.3
1491.5
1492.7
1493.9
1495.1
1496.3
1497.5
1498.7
1499.9
1501.2
1502.4
1503.6
1504.9
1506.1
1507.3
1508.6
1509.8
1511.1
1512.3
1513.6
1514.8
1516.1
1517.4
1518.6
1519.9
1521.2
1522.5
1523.8
1525
1526.3
1527.6
1528.9
1530.2
1531.6
1532.9
1534.2
1535.5
1536.9
1538.2
1539.6
1541
1542.4
1543.8
1545.2
1546.6
1548
1549.5
1550.9
1552.4
1553.8
1555.3
1556.7
1558.2
1559.6
1561
1562.4
1563.8
1565
1566.3
1567.4
1568.5
1569.4
1570.3
1571
1571.6
1572
1572.3
1572.6
1572.7
1572.8
1520.6
1520.6
1520.4
1520.1
1519.6
1519.1
1518.4
1517.7
1516.8
1515.9
1514.8
1513.7
1512.6
1511.4
1510.1
1508.7
1507.4
1506
1504.6
1503.1
1501.7
1500.2
1498.7
1497.2
1495.7
1494.2
1492.7
1491.1
1489.6
1488.1
1486.6
1485.1
1483.5
1482
1480.5
1479
1477.5
1476
1474.5
1473
1471.5
1470
1468.6
1467.1
1465.6
1464.2
1462.7
1461.3
1459.9
1458.5
1457.1
1455.7
1454.3
1452.9
1451.6
1450.2
1448.9
1447.6
1446.3
1445
1443.8
1442.6
1441.4
1440.2
1439
1437.9
1436.8
1435.7
1434.6
1433.6
1432.6
1431.6
1430.7
1429.8
1428.9
1428.1
1427.3
1426.5
1425.8
1425.1
1424.4
1423.8
1423.3
1422.7
1422.2
1421.8
1421.4
1421
1420.7
1420.4
1420.1
1419.9
1419.7
1419.6
1419.5
1419.4
1419.4
1419.4
1419.5
1419.6
1419.7
1419.8
1420
1420.2
1420.5
1420.7
1421
1421.4
1421.7
1422.1
1422.5
1422.9
1423.4
1423.9
1424.4
1424.9
1425.4
1426
1426.6
1427.2
1427.8
1428.5
1429.1
1429.8
1430.5
1431.2
1432
1432.7
1433.5
1434.3
1435.1
1435.9
1436.7
1437.5
1438.4
1439.2
1440.1
1441
1441.9
1442.8
1443.7
1444.6
1445.6
1446.5
1447.5
1448.5
1449.5
1450.5
1451.5
1452.5
1453.5
1454.5
1455.5
1456.6
1457.6
1458.7
1459.8
1460.8
1461.9
1463
1464.1
1465.2
1466.3
1467.4
1468.5
1469.6
1470.8
1471.9
1473
1474.2
1475.3
1476.5
1477.6
1478.8
1480
1481.1
1482.3
1483.5
1484.7
1485.9
1487.1
1488.3
1489.5
1490.7
1491.9
1493.1
1494.3
1495.5
1496.7
1498
1499.2
1500.4
1501.7
1502.9
1504.1
1505.4
1506.6
1507.9
1509.1
1510.4
1511.7
1512.9
1514.2
1515.4
1516.7
1518
1519.3
1520.6
1521.8
1523.1
1524.4
1525.7
1527
1528.3
1529.7
1531
1532.3
1533.7
1535
1536.4
1537.7
1539.1
1540.5
1541.9
1543.3
1544.7
1546.2
1547.6
1549.1
1550.5
1552
1553.5
1554.9
1556.4
1557.8
1559.2
1560.6
1562
1563.3
1564.5
1565.6
1566.7
1567.6
1568.5
1569.2
1569.8
1570.2
1570.5
1570.8
1570.9
1571
1519.4
1519.3
1519.1
1518.8
1518.4
1517.8
1517.2
1516.4
1515.5
1514.6
1513.5
1512.4
1511.3
1510
1508.7
1507.4
1506
1504.6
1503.2
1501.7
1500.2
1498.7
1497.2
1495.7
1494.2
1492.7
1491.1
1489.6
1488.1
1486.6
1485
1483.5
1482
1480.4
1478.9
1477.4
1475.9
1474.3
1472.8
1471.3
1469.8
1468.3
1466.8
1465.4
1463.9
1462.4
1461
1459.5
1458.1
1456.6
1455.2
1453.8
1452.4
1451
1449.7
1448.3
1447
1445.7
1444.4
1443.1
1441.8
1440.6
1439.3
1438.1
1437
1435.8
1434.7
1433.6
1432.5
1431.5
1430.4
1429.5
1428.5
1427.6
1426.7
1425.9
1425
1424.3
1423.5
1422.8
1422.2
1421.6
1421
1420.4
1419.9
1419.5
1419
1418.7
1418.3
1418
1417.8
1417.6
1417.4
1417.2
1417.1
1417.1
1417.1
1417.1
1417.1
1417.2
1417.3
1417.5
1417.6
1417.9
1418.1
1418.4
1418.7
1419
1419.4
1419.8
1420.2
1420.6
1421.1
1421.5
1422.1
1422.6
1423.1
1423.7
1424.3
1424.9
1425.5
1426.2
1426.9
1427.6
1428.3
1429
1429.7
1430.5
1431.2
1432
1432.8
1433.6
1434.5
1435.3
1436.2
1437
1437.9
1438.8
1439.7
1440.6
1441.5
1442.5
1443.4
1444.4
1445.3
1446.3
1447.3
1448.3
1449.3
1450.3
1451.4
1452.4
1453.4
1454.5
1455.5
1456.6
1457.7
1458.7
1459.8
1460.9
1462
1463.1
1464.2
1465.3
1466.5
1467.6
1468.7
1469.9
1471
1472.1
1473.3
1474.5
1475.6
1476.8
1478
1479.1
1480.3
1481.5
1482.7
1483.9
1485.1
1486.3
1487.5
1488.7
1489.9
1491.1
1492.3
1493.6
1494.8
1496
1497.2
1498.5
1499.7
1500.9
1502.2
1503.4
1504.7
1505.9
1507.2
1508.5
1509.7
1511
1512.2
1513.5
1514.8
1516.1
1517.3
1518.6
1519.9
1521.2
1522.5
1523.8
1525.1
1526.4
1527.8
1529.1
1530.4
1531.8
1533.1
1534.5
1535.8
1537.2
1538.6
1540
1541.4
1542.9
1544.3
1545.7
1547.2
1548.7
1550.1
1551.6
1553.1
1554.5
1556
1557.4
1558.8
1560.1
1561.4
1562.7
1563.8
1564.9
1565.8
1566.7
1567.4
1568
1568.4
1568.7
1569
1569.1
1569.2
1518.1
1518.1
1517.9
1517.6
1517.1
1516.6
1515.9
1515.1
1514.3
1513.3
1512.2
1511.1
1509.9
1508.7
1507.4
1506
1504.6
1503.2
1501.8
1500.3
1498.8
1497.3
1495.8
1494.3
1492.7
1491.2
1489.7
1488.1
1486.6
1485
1483.5
1481.9
1480.4
1478.8
1477.3
1475.7
1474.2
1472.7
1471.2
1469.6
1468.1
1466.6
1465.1
1463.6
1462.1
1460.6
1459.2
1457.7
1456.2
1454.8
1453.4
1451.9
1450.5
1449.1
1447.8
1446.4
1445
1443.7
1442.4
1441.1
1439.8
1438.5
1437.3
1436.1
1434.9
1433.7
1432.6
1431.5
1430.4
1429.3
1428.3
1427.3
1426.3
1425.4
1424.5
1423.7
1422.8
1422
1421.3
1420.6
1419.9
1419.3
1418.7
1418.1
1417.6
1417.2
1416.7
1416.3
1416
1415.7
1415.4
1415.2
1415
1414.9
1414.8
1414.7
1414.7
1414.7
1414.8
1414.8
1415
1415.1
1415.3
1415.5
1415.7
1416
1416.3
1416.7
1417
1417.4
1417.8
1418.3
1418.7
1419.2
1419.7
1420.3
1420.8
1421.4
1422
1422.6
1423.3
1423.9
1424.6
1425.3
1426
1426.7
1427.5
1428.2
1429
1429.8
1430.6
1431.4
1432.2
1433.1
1433.9
1434.8
1435.7
1436.6
1437.5
1438.4
1439.4
1440.3
1441.3
1442.2
1443.2
1444.2
1445.2
1446.2
1447.2
1448.2
1449.2
1450.3
1451.3
1452.4
1453.4
1454.5
1455.6
1456.7
1457.7
1458.8
1459.9
1461
1462.2
1463.3
1464.4
1465.5
1466.7
1467.8
1469
1470.1
1471.3
1472.4
1473.6
1474.8
1475.9
1477.1
1478.3
1479.5
1480.7
1481.9
1483.1
1484.3
1485.5
1486.7
1487.9
1489.1
1490.4
1491.6
1492.8
1494
1495.3
1496.5
1497.7
1499
1500.2
1501.5
1502.7
1504
1505.2
1506.5
1507.8
1509
1510.3
1511.6
1512.9
1514.1
1515.4
1516.7
1518
1519.3
1520.6
1521.9
1523.2
1524.5
1525.9
1527.2
1528.5
1529.9
1531.2
1532.6
1534
1535.3
1536.7
1538.1
1539.6
1541
1542.4
1543.9
1545.3
1546.8
1548.3
1549.8
1551.2
1552.7
1554.2
1555.6
1557
1558.3
1559.6
1560.9
1562
1563.1
1564
1564.9
1565.6
1566.1
1566.6
1566.9
1567.2
1567.3
1567.4
1516.9
1516.8
1516.6
1516.3
1515.9
1515.3
1514.6
1513.9
1513
1512
1510.9
1509.8
1508.6
1507.4
1506
1504.7
1503.3
1501.8
1500.4
1498.9
1497.4
1495.9
1494.4
1492.8
1491.3
1489.7
1488.1
1486.6
1485
1483.5
1481.9
1480.3
1478.8
1477.2
1475.7
1474.1
1472.6
1471
1469.5
1467.9
1466.4
1464.9
1463.4
1461.9
1460.4
1458.9
1457.4
1455.9
1454.4
1452.9
1451.5
1450.1
1448.6
1447.2
1445.8
1444.4
1443.1
1441.7
1440.4
1439.1
1437.8
1436.5
1435.3
1434
1432.8
1431.6
1430.5
1429.4
1428.3
1427.2
1426.1
1425.1
1424.2
1423.2
1422.3
1421.4
1420.6
1419.8
1419
1418.3
1417.6
1417
1416.4
1415.8
1415.3
1414.8
1414.4
1414
1413.7
1413.4
1413.1
1412.9
1412.7
1412.5
1412.4
1412.4
1412.3
1412.4
1412.4
1412.5
1412.6
1412.7
1412.9
1413.1
1413.4
1413.7
1414
1414.3
1414.7
1415.1
1415.5
1415.9
1416.4
1416.9
1417.4
1418
1418.5
1419.1
1419.7
1420.3
1421
1421.6
1422.3
1423
1423.7
1424.5
1425.2
1426
1426.8
1427.6
1428.4
1429.2
1430
1430.9
1431.7
1432.6
1433.5
1434.4
1435.3
1436.3
1437.2
1438.1
1439.1
1440.1
1441
1442
1443
1444
1445.1
1446.1
1447.1
1448.2
1449.2
1450.3
1451.3
1452.4
1453.5
1454.6
1455.7
1456.8
1457.9
1459
1460.1
1461.2
1462.4
1463.5
1464.6
1465.8
1466.9
1468.1
1469.2
1470.4
1471.6
1472.7
1473.9
1475.1
1476.3
1477.5
1478.7
1479.9
1481.1
1482.3
1483.5
1484.7
1485.9
1487.1
1488.4
1489.6
1490.8
1492.1
1493.3
1494.5
1495.8
1497
1498.3
1499.5
1500.8
1502
1503.3
1504.6
1505.8
1507.1
1508.4
1509.6
1510.9
1512.2
1513.5
1514.8
1516.1
1517.4
1518.7
1520
1521.3
1522.6
1523.9
1525.3
1526.6
1528
1529.3
1530.7
1532.1
1533.5
1534.8
1536.3
1537.7
1539.1
1540.6
1542
1543.5
1544.9
1546.4
1547.9
1549.4
1550.9
1552.3
1553.8
1555.2
1556.5
1557.8
1559
1560.2
1561.3
1562.2
1563
1563.8
1564.3
1564.8
1565.1
1565.4
1565.5
1565.6
1515.6
1515.6
1515.4
1515.1
1514.6
1514.1
1513.4
1512.6
1511.7
1510.7
1509.7
1508.5
1507.3
1506
1504.7
1503.3
1501.9
1500.5
1499
1497.5
1496
1494.5
1492.9
1491.4
1489.8
1488.2
1486.7
1485.1
1483.5
1481.9
1480.3
1478.8
1477.2
1475.6
1474
1472.5
1470.9
1469.4
1467.8
1466.2
1464.7
1463.2
1461.6
1460.1
1458.6
1457.1
1455.6
1454.1
1452.6
1451.1
1449.6
1448.2
1446.7
1445.3
1443.9
1442.5
1441.1
1439.8
1438.4
1437.1
1435.8
1434.5
1433.2
1432
1430.7
1429.5
1428.4
1427.2
1426.1
1425
1424
1423
1422
1421
1420.1
1419.2
1418.4
1417.6
1416.8
1416
1415.4
1414.7
1414.1
1413.5
1413
1412.5
1412.1
1411.7
1411.3
1411
1410.7
1410.5
1410.3
1410.2
1410.1
1410
1410
1410
1410
1410.1
1410.2
1410.4
1410.6
1410.8
1411
1411.3
1411.6
1412
1412.4
1412.7
1413.2
1413.6
1414.1
1414.6
1415.1
1415.7
1416.2
1416.8
1417.4
1418
1418.7
1419.4
1420
1420.8
1421.5
1422.2
1423
1423.7
1424.5
1425.3
1426.1
1427
1427.8
1428.7
1429.5
1430.4
1431.3
1432.2
1433.2
1434.1
1435
1436
1436.9
1437.9
1438.9
1439.9
1440.9
1441.9
1442.9
1444
1445
1446.1
1447.1
1448.2
1449.2
1450.3
1451.4
1452.5
1453.6
1454.7
1455.8
1456.9
1458
1459.2
1460.3
1461.4
1462.6
1463.7
1464.9
1466.1
1467.2
1468.4
1469.6
1470.7
1471.9
1473.1
1474.3
1475.5
1476.7
1477.9
1479.1
1480.3
1481.5
1482.7
1483.9
1485.2
1486.4
1487.6
1488.9
1490.1
1491.3
1492.6
1493.8
1495.1
1496.3
1497.6
1498.8
1500.1
1501.4
1502.6
1503.9
1505.2
1506.4
1507.7
1509
1510.3
1511.6
1512.9
1514.2
1515.5
1516.8
1518.1
1519.4
1520.7
1522
1523.4
1524.7
1526.1
1527.4
1528.8
1530.2
1531.6
1533
1534.4
1535.8
1537.2
1538.7
1540.1
1541.6
1543.1
1544.6
1546.1
1547.6
1549
1550.5
1551.9
1553.3
1554.7
1556
1557.2
1558.4
1559.4
1560.4
1561.2
1561.9
1562.5
1563
1563.3
1563.5
1563.7
1563.7
1514.4
1514.4
1514.2
1513.8
1513.4
1512.8
1512.1
1511.3
1510.4
1509.5
1508.4
1507.2
1506
1504.7
1503.4
1502
1500.6
1499.1
1497.6
1496.1
1494.6
1493
1491.5
1489.9
1488.3
1486.7
1485.2
1483.6
1482
1480.4
1478.8
1477.2
1475.6
1474
1472.4
1470.9
1469.3
1467.7
1466.1
1464.6
1463
1461.4
1459.9
1458.3
1456.8
1455.3
1453.8
1452.2
1450.7
1449.3
1447.8
1446.3
1444.8
1443.4
1442
1440.6
1439.2
1437.8
1436.4
1435.1
1433.7
1432.4
1431.2
1429.9
1428.7
1427.5
1426.3
1425.1
1424
1422.9
1421.8
1420.8
1419.8
1418.8
1417.9
1417
1416.1
1415.3
1414.5
1413.8
1413.1
1412.4
1411.8
1411.2
1410.7
1410.2
1409.8
1409.4
1409
1408.7
1408.4
1408.2
1408
1407.8
1407.7
1407.7
1407.6
1407.6
1407.7
1407.8
1407.9
1408
1408.2
1408.5
1408.7
1409
1409.3
1409.7
1410
1410.4
1410.8
1411.3
1411.8
1412.3
1412.8
1413.4
1413.9
1414.5
1415.1
1415.8
1416.4
1417.1
1417.8
1418.5
1419.2
1420
1420.7
1421.5
1422.3
1423.1
1423.9
1424.8
1425.6
1426.5
1427.4
1428.2
1429.1
1430.1
1431
1431.9
1432.9
1433.8
1434.8
1435.8
1436.8
1437.8
1438.8
1439.8
1440.8
1441.9
1442.9
1444
1445
1446.1
1447.2
1448.2
1449.3
1450.4
1451.5
1452.6
1453.8
1454.9
1456
1457.1
1458.3
1459.4
1460.6
1461.7
1462.9
1464
1465.2
1466.4
1467.6
1468.7
1469.9
1471.1
1472.3
1473.5
1474.7
1475.9
1477.1
1478.3
1479.5
1480.8
1482
1483.2
1484.4
1485.7
1486.9
1488.1
1489.4
1490.6
1491.9
1493.1
1494.4
1495.6
1496.9
1498.2
1499.4
1500.7
1502
1503.2
1504.5
1505.8
1507.1
1508.4
1509.7
1510.9
1512.2
1513.6
1514.9
1516.2
1517.5
1518.8
1520.1
1521.5
1522.8
1524.2
1525.5
1526.9
1528.3
1529.7
1531.1
1532.5
1533.9
1535.4
1536.8
1538.3
1539.8
1541.2
1542.7
1544.2
1545.7
1547.2
1548.7
1550.1
1551.5
1552.9
1554.2
1555.4
1556.6
1557.6
1558.6
1559.4
1560.1
1560.7
1561.2
1561.5
1561.7
1561.9
1561.9
1513.2
1513.1
1512.9
1512.6
1512.2
1511.6
1510.9
1510.1
1509.2
1508.2
1507.1
1505.9
1504.7
1503.4
1502.1
1500.7
1499.2
1497.8
1496.2
1494.7
1493.2
1491.6
1490
1488.5
1486.9
1485.3
1483.7
1482.1
1480.5
1478.8
1477.2
1475.6
1474
1472.4
1470.8
1469.2
1467.6
1466
1464.5
1462.9
1461.3
1459.7
1458.2
1456.6
1455
1453.5
1452
1450.4
1448.9
1447.4
1445.9
1444.4
1442.9
1441.5
1440
1438.6
1437.2
1435.8
1434.4
1433.1
1431.7
1430.4
1429.1
1427.8
1426.6
1425.4
1424.2
1423
1421.8
1420.7
1419.7
1418.6
1417.6
1416.6
1415.7
1414.8
1413.9
1413.1
1412.3
1411.5
1410.8
1410.1
1409.5
1408.9
1408.4
1407.9
1407.4
1407
1406.7
1406.3
1406.1
1405.8
1405.6
1405.5
1405.4
1405.3
1405.3
1405.3
1405.3
1405.4
1405.5
1405.7
1405.9
1406.1
1406.4
1406.7
1407
1407.3
1407.7
1408.1
1408.5
1409
1409.5
1410
1410.5
1411.1
1411.6
1412.2
1412.9
1413.5
1414.2
1414.8
1415.5
1416.3
1417
1417.7
1418.5
1419.3
1420.1
1420.9
1421.7
1422.6
1423.4
1424.3
1425.2
1426.1
1427
1427.9
1428.8
1429.8
1430.7
1431.7
1432.7
1433.7
1434.7
1435.7
1436.7
1437.7
1438.7
1439.8
1440.8
1441.9
1442.9
1444
1445.1
1446.2
1447.3
1448.4
1449.5
1450.6
1451.7
1452.8
1454
1455.1
1456.2
1457.4
1458.5
1459.7
1460.9
1462
1463.2
1464.4
1465.6
1466.7
1467.9
1469.1
1470.3
1471.5
1472.7
1473.9
1475.1
1476.4
1477.6
1478.8
1480
1481.2
1482.5
1483.7
1485
1486.2
1487.4
1488.7
1489.9
1491.2
1492.4
1493.7
1495
1496.2
1497.5
1498.8
1500
1501.3
1502.6
1503.9
1505.2
1506.5
1507.7
1509
1510.3
1511.6
1513
1514.3
1515.6
1516.9
1518.2
1519.6
1520.9
1522.3
1523.7
1525
1526.4
1527.8
1529.2
1530.6
1532.1
1533.5
1535
1536.4
1537.9
1539.4
1540.9
1542.4
1543.9
1545.4
1546.8
1548.3
1549.7
1551
1552.4
1553.6
1554.8
1555.8
1556.8
1557.6
1558.3
1558.9
1559.4
1559.7
1559.9
1560.1
1560.1
1512
1511.9
1511.7
1511.4
1510.9
1510.4
1509.7
1508.9
1507.9
1506.9
1505.8
1504.7
1503.4
1502.1
1500.8
1499.3
1497.9
1496.4
1494.9
1493.3
1491.8
1490.2
1488.6
1487
1485.4
1483.8
1482.2
1480.6
1478.9
1477.3
1475.7
1474.1
1472.5
1470.8
1469.2
1467.6
1466
1464.4
1462.8
1461.2
1459.6
1458
1456.4
1454.8
1453.3
1451.7
1450.2
1448.6
1447.1
1445.6
1444
1442.5
1441.1
1439.6
1438.1
1436.7
1435.2
1433.8
1432.4
1431.1
1429.7
1428.4
1427.1
1425.8
1424.5
1423.3
1422
1420.9
1419.7
1418.6
1417.5
1416.4
1415.4
1414.4
1413.5
1412.5
1411.7
1410.8
1410
1409.2
1408.5
1407.9
1407.2
1406.6
1406.1
1405.6
1405.1
1404.7
1404.3
1404
1403.7
1403.5
1403.3
1403.2
1403
1403
1402.9
1402.9
1403
1403.1
1403.2
1403.4
1403.6
1403.8
1404
1404.3
1404.7
1405
1405.4
1405.8
1406.2
1406.7
1407.2
1407.7
1408.2
1408.8
1409.4
1410
1410.6
1411.2
1411.9
1412.6
1413.3
1414
1414.8
1415.5
1416.3
1417.1
1417.9
1418.7
1419.5
1420.4
1421.2
1422.1
1423
1423.9
1424.8
1425.7
1426.7
1427.6
1428.6
1429.6
1430.5
1431.5
1432.5
1433.5
1434.6
1435.6
1436.6
1437.7
1438.7
1439.8
1440.9
1441.9
1443
1444.1
1445.2
1446.3
1447.4
1448.6
1449.7
1450.8
1451.9
1453.1
1454.2
1455.4
1456.5
1457.7
1458.9
1460
1461.2
1462.4
1463.6
1464.8
1465.9
1467.1
1468.3
1469.5
1470.8
1472
1473.2
1474.4
1475.6
1476.8
1478.1
1479.3
1480.5
1481.8
1483
1484.3
1485.5
1486.8
1488
1489.3
1490.5
1491.8
1493
1494.3
1495.6
1496.8
1498.1
1499.4
1500.7
1502
1503.3
1504.5
1505.8
1507.1
1508.4
1509.8
1511.1
1512.4
1513.7
1515
1516.4
1517.7
1519.1
1520.4
1521.8
1523.2
1524.5
1525.9
1527.4
1528.8
1530.2
1531.7
1533.1
1534.6
1536.1
1537.6
1539
1540.5
1542
1543.5
1545
1546.5
1547.9
1549.2
1550.5
1551.8
1552.9
1554
1555
1555.8
1556.5
1557.1
1557.6
1557.9
1558.1
1558.3
1558.3
1510.8
1510.7
1510.5
1510.2
1509.7
1509.2
1508.5
1507.6
1506.7
1505.7
1504.6
1503.4
1502.1
1500.8
1499.5
1498
1496.6
1495.1
1493.5
1492
1490.4
1488.8
1487.2
1485.6
1484
1482.4
1480.7
1479.1
1477.4
1475.8
1474.2
1472.5
1470.9
1469.3
1467.6
1466
1464.4
1462.7
1461.1
1459.5
1457.9
1456.3
1454.7
1453.1
1451.5
1449.9
1448.4
1446.8
1445.3
1443.7
1442.2
1440.7
1439.2
1437.7
1436.2
1434.7
1433.3
1431.9
1430.4
1429.1
1427.7
1426.3
1425
1423.7
1422.4
1421.2
1419.9
1418.7
1417.6
1416.4
1415.3
1414.2
1413.2
1412.2
1411.2
1410.3
1409.4
1408.6
1407.8
1407
1406.3
1405.6
1404.9
1404.3
1403.8
1403.3
1402.8
1402.4
1402
1401.7
1401.4
1401.2
1401
1400.8
1400.7
1400.6
1400.6
1400.6
1400.7
1400.8
1400.9
1401
1401.2
1401.5
1401.7
1402
1402.3
1402.7
1403.1
1403.5
1403.9
1404.4
1404.9
1405.4
1406
1406.5
1407.1
1407.7
1408.3
1409
1409.7
1410.4
1411.1
1411.8
1412.5
1413.3
1414.1
1414.9
1415.7
1416.5
1417.3
1418.2
1419.1
1419.9
1420.8
1421.8
1422.7
1423.6
1424.5
1425.5
1426.5
1427.4
1428.4
1429.4
1430.4
1431.5
1432.5
1433.5
1434.6
1435.6
1436.7
1437.7
1438.8
1439.9
1441
1442.1
1443.2
1444.3
1445.4
1446.5
1447.6
1448.8
1449.9
1451.1
1452.2
1453.4
1454.5
1455.7
1456.9
1458
1459.2
1460.4
1461.6
1462.8
1464
1465.2
1466.4
1467.6
1468.8
1470
1471.2
1472.4
1473.7
1474.9
1476.1
1477.4
1478.6
1479.8
1481.1
1482.3
1483.6
1484.8
1486.1
1487.3
1488.6
1489.9
1491.1
1492.4
1493.7
1494.9
1496.2
1497.5
1498.8
1500.1
1501.4
1502.7
1503.9
1505.3
1506.6
1507.9
1509.2
1510.5
1511.8
1513.2
1514.5
1515.8
1517.2
1518.5
1519.9
1521.3
1522.7
1524.1
1525.5
1526.9
1528.4
1529.8
1531.3
1532.7
1534.2
1535.7
1537.2
1538.7
1540.2
1541.7
1543.2
1544.6
1546
1547.4
1548.7
1550
1551.1
1552.2
1553.2
1554
1554.7
1555.3
1555.8
1556.1
1556.4
1556.5
1556.6
1509.6
1509.5
1509.3
1509
1508.5
1508
1507.2
1506.4
1505.5
1504.5
1503.4
1502.2
1500.9
1499.6
1498.2
1496.7
1495.2
1493.7
1492.2
1490.6
1489
1487.4
1485.8
1484.2
1482.5
1480.9
1479.3
1477.6
1475.9
1474.3
1472.6
1471
1469.3
1467.7
1466
1464.4
1462.7
1461.1
1459.5
1457.8
1456.2
1454.6
1453
1451.4
1449.8
1448.2
1446.6
1445
1443.4
1441.9
1440.3
1438.8
1437.3
1435.8
1434.3
1432.8
1431.3
1429.9
1428.5
1427
1425.7
1424.3
1423
1421.6
1420.3
1419.1
1417.8
1416.6
1415.4
1414.3
1413.2
1412.1
1411
1410
1409
1408.1
1407.2
1406.3
1405.5
1404.7
1404
1403.3
1402.6
1402
1401.5
1401
1400.5
1400.1
1399.7
1399.4
1399.1
1398.8
1398.6
1398.5
1398.4
1398.3
1398.3
1398.3
1398.3
1398.4
1398.6
1398.7
1398.9
1399.1
1399.4
1399.7
1400
1400.4
1400.8
1401.2
1401.7
1402.1
1402.6
1403.1
1403.7
1404.3
1404.8
1405.5
1406.1
1406.8
1407.4
1408.1
1408.8
1409.6
1410.3
1411.1
1411.9
1412.7
1413.5
1414.3
1415.2
1416
1416.9
1417.8
1418.7
1419.6
1420.5
1421.5
1422.4
1423.4
1424.3
1425.3
1426.3
1427.3
1428.3
1429.4
1430.4
1431.4
1432.5
1433.5
1434.6
1435.7
1436.7
1437.8
1438.9
1440
1441.1
1442.2
1443.4
1444.5
1445.6
1446.8
1447.9
1449.1
1450.2
1451.4
1452.5
1453.7
1454.9
1456
1457.2
1458.4
1459.6
1460.8
1462
1463.2
1464.4
1465.6
1466.8
1468
1469.3
1470.5
1471.7
1472.9
1474.2
1475.4
1476.7
1477.9
1479.1
1480.4
1481.7
1482.9
1484.2
1485.4
1486.7
1487.9
1489.2
1490.5
1491.8
1493
1494.3
1495.6
1496.9
1498.2
1499.5
1500.8
1502.1
1503.4
1504.7
1506
1507.3
1508.6
1509.9
1511.3
1512.6
1514
1515.3
1516.7
1518
1519.4
1520.8
1522.2
1523.6
1525.1
1526.5
1528
1529.4
1530.9
1532.4
1533.9
1535.4
1536.9
1538.4
1539.9
1541.4
1542.8
1544.2
1545.6
1546.9
1548.2
1549.4
1550.4
1551.4
1552.2
1552.9
1553.5
1554
1554.3
1554.6
1554.7
1554.8
1508.4
1508.4
1508.2
1507.8
1507.4
1506.8
1506.1
1505.2
1504.3
1503.3
1502.1
1500.9
1499.6
1498.3
1496.9
1495.4
1493.9
1492.4
1490.9
1489.3
1487.7
1486.1
1484.4
1482.8
1481.1
1479.5
1477.8
1476.1
1474.5
1472.8
1471.1
1469.5
1467.8
1466.1
1464.5
1462.8
1461.1
1459.5
1457.8
1456.2
1454.5
1452.9
1451.3
1449.6
1448
1446.4
1444.8
1443.2
1441.6
1440
1438.5
1436.9
1435.4
1433.9
1432.3
1430.9
1429.4
1427.9
1426.5
1425
1423.6
1422.3
1420.9
1419.6
1418.3
1417
1415.7
1414.5
1413.3
1412.1
1411
1409.9
1408.8
1407.8
1406.8
1405.9
1405
1404.1
1403.3
1402.5
1401.7
1401
1400.4
1399.8
1399.2
1398.7
1398.2
1397.8
1397.4
1397.1
1396.8
1396.5
1396.3
1396.2
1396.1
1396
1396
1396
1396
1396.1
1396.2
1396.4
1396.6
1396.8
1397.1
1397.4
1397.7
1398.1
1398.5
1398.9
1399.4
1399.8
1400.3
1400.9
1401.4
1402
1402.6
1403.2
1403.9
1404.5
1405.2
1405.9
1406.6
1407.4
1408.1
1408.9
1409.7
1410.5
1411.3
1412.1
1413
1413.9
1414.7
1415.6
1416.5
1417.5
1418.4
1419.3
1420.3
1421.3
1422.2
1423.2
1424.2
1425.2
1426.2
1427.3
1428.3
1429.4
1430.4
1431.5
1432.5
1433.6
1434.7
1435.8
1436.9
1438
1439.1
1440.2
1441.3
1442.5
1443.6
1444.8
1445.9
1447.1
1448.2
1449.4
1450.5
1451.7
1452.9
1454.1
1455.3
1456.5
1457.6
1458.8
1460
1461.2
1462.5
1463.7
1464.9
1466.1
1467.3
1468.6
1469.8
1471
1472.3
1473.5
1474.7
1476
1477.2
1478.5
1479.7
1481
1482.3
1483.5
1484.8
1486
1487.3
1488.6
1489.9
1491.1
1492.4
1493.7
1495
1496.3
1497.6
1498.9
1500.2
1501.5
1502.8
1504.1
1505.4
1506.8
1508.1
1509.4
1510.8
1512.1
1513.5
1514.8
1516.2
1517.6
1519
1520.4
1521.8
1523.2
1524.7
1526.1
1527.6
1529.1
1530.6
1532.1
1533.6
1535.1
1536.6
1538.1
1539.6
1541
1542.4
1543.8
1545.1
1546.4
1547.6
1548.6
1549.6
1550.4
1551.1
1551.7
1552.2
1552.5
1552.8
1552.9
1553
1507.3
1507.2
1507
1506.7
1506.2
1505.6
1504.9
1504
1503.1
1502
1500.9
1499.7
1498.4
1497
1495.6
1494.2
1492.7
1491.1
1489.5
1487.9
1486.3
1484.7
1483
1481.4
1479.7
1478
1476.4
1474.7
1473
1471.3
1469.6
1467.9
1466.2
1464.6
1462.9
1461.2
1459.5
1457.8
1456.2
1454.5
1452.8
1451.2
1449.5
1447.9
1446.3
1444.6
1443
1441.4
1439.8
1438.2
1436.6
1435.1
1433.5
1432
1430.4
1428.9
1427.4
1425.9
1424.5
1423
1421.6
1420.2
1418.9
1417.5
1416.2
1414.9
1413.6
1412.4
1411.2
1410
1408.8
1407.7
1406.7
1405.6
1404.6
1403.6
1402.7
1401.8
1401
1400.2
1399.5
1398.7
1398.1
1397.5
1396.9
1396.4
1395.9
1395.5
1395.1
1394.7
1394.5
1394.2
1394
1393.8
1393.7
1393.7
1393.6
1393.7
1393.7
1393.8
1393.9
1394.1
1394.3
1394.5
1394.8
1395.1
1395.4
1395.8
1396.2
1396.6
1397.1
1397.6
1398.1
1398.6
1399.2
1399.7
1400.3
1401
1401.6
1402.3
1403
1403.7
1404.4
1405.2
1405.9
1406.7
1407.5
1408.3
1409.1
1410
1410.8
1411.7
1412.6
1413.5
1414.4
1415.3
1416.3
1417.2
1418.2
1419.1
1420.1
1421.1
1422.1
1423.1
1424.2
1425.2
1426.2
1427.3
1428.3
1429.4
1430.5
1431.6
1432.7
1433.7
1434.8
1436
1437.1
1438.2
1439.3
1440.5
1441.6
1442.7
1443.9
1445.1
1446.2
1447.4
1448.6
1449.7
1450.9
1452.1
1453.3
1454.5
1455.7
1456.9
1458.1
1459.3
1460.5
1461.7
1462.9
1464.2
1465.4
1466.6
1467.9
1469.1
1470.3
1471.6
1472.8
1474.1
1475.3
1476.6
1477.8
1479.1
1480.3
1481.6
1482.9
1484.1
1485.4
1486.7
1488
1489.3
1490.5
1491.8
1493.1
1494.4
1495.7
1497
1498.3
1499.6
1500.9
1502.2
1503.6
1504.9
1506.2
1507.6
1508.9
1510.3
1511.6
1513
1514.4
1515.7
1517.1
1518.5
1520
1521.4
1522.8
1524.3
1525.8
1527.2
1528.7
1530.2
1531.7
1533.3
1534.8
1536.3
1537.7
1539.2
1540.6
1542
1543.3
1544.6
1545.8
1546.8
1547.8
1548.6
1549.4
1549.9
1550.4
1550.7
1551
1551.1
1551.2
1506.2
1506.1
1505.9
1505.5
1505
1504.4
1503.7
1502.9
1501.9
1500.9
1499.7
1498.5
1497.2
1495.8
1494.4
1492.9
1491.4
1489.8
1488.2
1486.6
1485
1483.3
1481.7
1480
1478.3
1476.6
1474.9
1473.2
1471.5
1469.8
1468.1
1466.4
1464.7
1463
1461.3
1459.6
1457.9
1456.2
1454.5
1452.9
1451.2
1449.5
1447.8
1446.2
1444.5
1442.9
1441.2
1439.6
1438
1436.4
1434.8
1433.2
1431.6
1430.1
1428.5
1427
1425.5
1424
1422.5
1421
1419.6
1418.2
1416.8
1415.4
1414.1
1412.8
1411.5
1410.3
1409
1407.8
1406.7
1405.6
1404.5
1403.4
1402.4
1401.4
1400.5
1399.6
1398.8
1398
1397.2
1396.5
1395.8
1395.2
1394.6
1394.1
1393.6
1393.2
1392.8
1392.4
1392.1
1391.9
1391.7
1391.5
1391.4
1391.3
1391.3
1391.3
1391.4
1391.5
1391.6
1391.8
1392
1392.2
1392.5
1392.8
1393.1
1393.5
1393.9
1394.4
1394.8
1395.3
1395.8
1396.3
1396.9
1397.5
1398.1
1398.7
1399.4
1400.1
1400.7
1401.5
1402.2
1402.9
1403.7
1404.5
1405.3
1406.1
1406.9
1407.8
1408.7
1409.5
1410.4
1411.3
1412.2
1413.2
1414.1
1415.1
1416
1417
1418
1419
1420
1421
1422.1
1423.1
1424.1
1425.2
1426.3
1427.3
1428.4
1429.5
1430.6
1431.7
1432.8
1433.9
1435
1436.2
1437.3
1438.4
1439.6
1440.7
1441.9
1443.1
1444.2
1445.4
1446.6
1447.8
1448.9
1450.1
1451.3
1452.5
1453.7
1454.9
1456.1
1457.3
1458.6
1459.8
1461
1462.2
1463.5
1464.7
1465.9
1467.2
1468.4
1469.6
1470.9
1472.1
1473.4
1474.7
1475.9
1477.2
1478.4
1479.7
1481
1482.3
1483.5
1484.8
1486.1
1487.4
1488.7
1489.9
1491.2
1492.5
1493.8
1495.1
1496.4
1497.8
1499.1
1500.4
1501.7
1503
1504.4
1505.7
1507
1508.4
1509.8
1511.1
1512.5
1513.9
1515.3
1516.7
1518.1
1519.6
1521
1522.5
1523.9
1525.4
1526.9
1528.4
1529.9
1531.4
1532.9
1534.5
1535.9
1537.4
1538.8
1540.2
1541.5
1542.8
1544
1545
1546
1546.8
1547.6
1548.1
1548.6
1548.9
1549.2
1549.4
1549.4
1505
1505
1504.7
1504.4
1503.9
1503.3
1502.6
1501.7
1500.7
1499.7
1498.5
1497.3
1496
1494.6
1493.1
1491.7
1490.1
1488.5
1486.9
1485.3
1483.7
1482
1480.3
1478.6
1476.9
1475.2
1473.5
1471.8
1470.1
1468.4
1466.6
1464.9
1463.2
1461.5
1459.8
1458
1456.3
1454.6
1452.9
1451.2
1449.5
1447.8
1446.1
1444.5
1442.8
1441.1
1439.5
1437.8
1436.2
1434.6
1432.9
1431.3
1429.7
1428.2
1426.6
1425.1
1423.5
1422
1420.5
1419.1
1417.6
1416.2
1414.8
1413.4
1412
1410.7
1409.4
1408.1
1406.9
1405.7
1404.5
1403.4
1402.3
1401.2
1400.2
1399.2
1398.3
1397.4
1396.5
1395.7
1394.9
1394.2
1393.5
1392.9
1392.3
1391.8
1391.3
1390.9
1390.5
1390.1
1389.8
1389.6
1389.4
1389.2
1389.1
1389
1389
1389
1389.1
1389.2
1389.3
1389.5
1389.7
1389.9
1390.2
1390.5
1390.9
1391.2
1391.6
1392.1
1392.5
1393
1393.5
1394.1
1394.6
1395.2
1395.8
1396.5
1397.1
1397.8
1398.5
1399.2
1400
1400.7
1401.5
1402.3
1403.1
1403.9
1404.8
1405.6
1406.5
1407.4
1408.3
1409.2
1410.1
1411
1412
1412.9
1413.9
1414.9
1415.9
1416.9
1417.9
1418.9
1420
1421
1422.1
1423.1
1424.2
1425.3
1426.4
1427.5
1428.6
1429.7
1430.8
1431.9
1433
1434.1
1435.3
1436.4
1437.6
1438.7
1439.9
1441.1
1442.2
1443.4
1444.6
1445.8
1447
1448.2
1449.4
1450.6
1451.8
1453
1454.2
1455.4
1456.6
1457.8
1459.1
1460.3
1461.5
1462.8
1464
1465.2
1466.5
1467.7
1469
1470.2
1471.5
1472.7
1474
1475.3
1476.5
1477.8
1479.1
1480.4
1481.6
1482.9
1484.2
1485.5
1486.8
1488.1
1489.4
1490.7
1492
1493.3
1494.6
1495.9
1497.2
1498.5
1499.8
1501.2
1502.5
1503.8
1505.2
1506.6
1507.9
1509.3
1510.7
1512.1
1513.5
1514.9
1516.3
1517.7
1519.2
1520.6
1522.1
1523.6
1525.1
1526.6
1528.1
1529.6
1531.1
1532.6
1534.1
1535.6
1537
1538.4
1539.7
1541
1542.2
1543.2
1544.2
1545
1545.7
1546.3
1546.8
1547.1
1547.4
1547.6
1547.6
1503.9
1503.8
1503.6
1503.3
1502.8
1502.2
1501.4
1500.6
1499.6
1498.5
1497.4
1496.1
1494.8
1493.4
1491.9
1490.4
1488.9
1487.3
1485.7
1484
1482.4
1480.7
1479
1477.3
1475.6
1473.8
1472.1
1470.4
1468.6
1466.9
1465.2
1463.4
1461.7
1459.9
1458.2
1456.5
1454.7
1453
1451.3
1449.6
1447.9
1446.1
1444.4
1442.7
1441.1
1439.4
1437.7
1436
1434.4
1432.7
1431.1
1429.5
1427.9
1426.3
1424.7
1423.1
1421.6
1420.1
1418.6
1417.1
1415.6
1414.1
1412.7
1411.3
1410
1408.6
1407.3
1406
1404.8
1403.6
1402.4
1401.2
1400.1
1399
1398
1397
1396
1395.1
1394.3
1393.5
1392.7
1391.9
1391.3
1390.6
1390
1389.5
1389
1388.6
1388.2
1387.8
1387.5
1387.3
1387.1
1386.9
1386.8
1386.7
1386.7
1386.7
1386.8
1386.9
1387
1387.2
1387.4
1387.6
1387.9
1388.2
1388.6
1388.9
1389.3
1389.8
1390.3
1390.7
1391.3
1391.8
1392.4
1393
1393.6
1394.2
1394.9
1395.6
1396.3
1397
1397.7
1398.5
1399.3
1400.1
1400.9
1401.7
1402.6
1403.4
1404.3
1405.2
1406.1
1407
1407.9
1408.9
1409.8
1410.8
1411.8
1412.8
1413.8
1414.8
1415.8
1416.8
1417.9
1418.9
1420
1421
1422.1
1423.2
1424.3
1425.4
1426.5
1427.6
1428.7
1429.8
1431
1432.1
1433.3
1434.4
1435.6
1436.7
1437.9
1439.1
1440.2
1441.4
1442.6
1443.8
1445
1446.2
1447.4
1448.6
1449.8
1451
1452.2
1453.4
1454.7
1455.9
1457.1
1458.3
1459.6
1460.8
1462.1
1463.3
1464.5
1465.8
1467
1468.3
1469.6
1470.8
1472.1
1473.4
1474.6
1475.9
1477.2
1478.5
1479.7
1481
1482.3
1483.6
1484.9
1486.2
1487.5
1488.8
1490.1
1491.4
1492.7
1494
1495.3
1496.7
1498
1499.3
1500.7
1502
1503.3
1504.7
1506.1
1507.4
1508.8
1510.2
1511.6
1513
1514.5
1515.9
1517.3
1518.8
1520.3
1521.8
1523.3
1524.8
1526.3
1527.8
1529.3
1530.8
1532.3
1533.8
1535.2
1536.6
1537.9
1539.2
1540.4
1541.4
1542.4
1543.2
1543.9
1544.5
1545
1545.4
1545.6
1545.8
1545.8
1502.8
1502.7
1502.5
1502.2
1501.7
1501.1
1500.3
1499.4
1498.5
1497.4
1496.2
1494.9
1493.6
1492.2
1490.7
1489.2
1487.6
1486
1484.4
1482.7
1481.1
1479.4
1477.6
1475.9
1474.2
1472.5
1470.7
1469
1467.2
1465.4
1463.7
1461.9
1460.2
1458.4
1456.7
1454.9
1453.2
1451.4
1449.7
1447.9
1446.2
1444.5
1442.8
1441
1439.3
1437.6
1435.9
1434.3
1432.6
1430.9
1429.3
1427.6
1426
1424.4
1422.8
1421.2
1419.6
1418.1
1416.6
1415.1
1413.6
1412.1
1410.7
1409.3
1407.9
1406.5
1405.2
1403.9
1402.6
1401.4
1400.2
1399
1397.9
1396.8
1395.8
1394.8
1393.8
1392.9
1392
1391.2
1390.4
1389.7
1389
1388.4
1387.8
1387.2
1386.7
1386.3
1385.9
1385.5
1385.2
1385
1384.8
1384.6
1384.5
1384.4
1384.4
1384.4
1384.4
1384.5
1384.7
1384.9
1385.1
1385.3
1385.6
1385.9
1386.3
1386.6
1387
1387.5
1388
1388.5
1389
1389.5
1390.1
1390.7
1391.3
1392
1392.6
1393.3
1394
1394.8
1395.5
1396.3
1397.1
1397.9
1398.7
1399.5
1400.4
1401.2
1402.1
1403
1403.9
1404.8
1405.8
1406.7
1407.7
1408.7
1409.6
1410.6
1411.6
1412.7
1413.7
1414.7
1415.8
1416.8
1417.9
1418.9
1420
1421.1
1422.2
1423.3
1424.4
1425.6
1426.7
1427.8
1428.9
1430.1
1431.2
1432.4
1433.5
1434.7
1435.9
1437
1438.2
1439.4
1440.6
1441.8
1443
1444.2
1445.4
1446.6
1447.8
1449
1450.2
1451.5
1452.7
1453.9
1455.2
1456.4
1457.6
1458.9
1460.1
1461.4
1462.6
1463.9
1465.1
1466.4
1467.6
1468.9
1470.2
1471.5
1472.7
1474
1475.3
1476.6
1477.8
1479.1
1480.4
1481.7
1483
1484.3
1485.6
1486.9
1488.2
1489.5
1490.8
1492.1
1493.5
1494.8
1496.1
1497.5
1498.8
1500.1
1501.5
1502.9
1504.2
1505.6
1507
1508.4
1509.8
1511.2
1512.6
1514.1
1515.5
1517
1518.5
1519.9
1521.4
1523
1524.5
1526
1527.5
1529
1530.5
1532
1533.4
1534.8
1536.1
1537.4
1538.6
1539.6
1540.6
1541.4
1542.2
1542.7
1543.2
1543.6
1543.8
1544
1544.1
1501.7
1501.7
1501.4
1501.1
1500.6
1500
1499.2
1498.3
1497.3
1496.2
1495
1493.8
1492.4
1491
1489.5
1488
1486.4
1484.8
1483.1
1481.5
1479.8
1478.1
1476.3
1474.6
1472.8
1471.1
1469.3
1467.6
1465.8
1464
1462.2
1460.5
1458.7
1456.9
1455.1
1453.4
1451.6
1449.8
1448.1
1446.3
1444.6
1442.8
1441.1
1439.4
1437.6
1435.9
1434.2
1432.5
1430.8
1429.1
1427.4
1425.8
1424.1
1422.5
1420.9
1419.3
1417.7
1416.1
1414.6
1413.1
1411.6
1410.1
1408.7
1407.2
1405.8
1404.5
1403.1
1401.8
1400.5
1399.3
1398.1
1396.9
1395.8
1394.7
1393.6
1392.6
1391.6
1390.7
1389.8
1389
1388.2
1387.4
1386.7
1386.1
1385.5
1384.9
1384.4
1384
1383.6
1383.2
1382.9
1382.6
1382.4
1382.3
1382.2
1382.1
1382.1
1382.1
1382.1
1382.2
1382.4
1382.5
1382.7
1383
1383.3
1383.6
1383.9
1384.3
1384.7
1385.2
1385.7
1386.2
1386.7
1387.2
1387.8
1388.4
1389
1389.7
1390.4
1391.1
1391.8
1392.5
1393.3
1394
1394.8
1395.6
1396.5
1397.3
1398.2
1399
1399.9
1400.8
1401.7
1402.6
1403.6
1404.5
1405.5
1406.5
1407.5
1408.5
1409.5
1410.5
1411.6
1412.6
1413.6
1414.7
1415.8
1416.8
1417.9
1419
1420.1
1421.2
1422.4
1423.5
1424.6
1425.7
1426.9
1428
1429.2
1430.3
1431.5
1432.7
1433.8
1435
1436.2
1437.4
1438.6
1439.8
1441
1442.2
1443.4
1444.6
1445.8
1447
1448.3
1449.5
1450.7
1451.9
1453.2
1454.4
1455.7
1456.9
1458.2
1459.4
1460.7
1461.9
1463.2
1464.4
1465.7
1467
1468.3
1469.5
1470.8
1472.1
1473.4
1474.7
1475.9
1477.2
1478.5
1479.8
1481.1
1482.4
1483.7
1485
1486.3
1487.6
1489
1490.3
1491.6
1492.9
1494.3
1495.6
1496.9
1498.3
1499.6
1501
1502.4
1503.7
1505.1
1506.5
1507.9
1509.4
1510.8
1512.2
1513.7
1515.1
1516.6
1518.1
1519.6
1521.1
1522.6
1524.2
1525.7
1527.2
1528.7
1530.2
1531.6
1533
1534.3
1535.6
1536.7
1537.8
1538.8
1539.6
1540.3
1540.9
1541.4
1541.8
1542.1
1542.2
1542.3
1500.7
1500.6
1500.4
1500
1499.5
1498.9
1498.1
1497.2
1496.2
1495.1
1493.9
1492.6
1491.3
1489.8
1488.3
1486.8
1485.2
1483.6
1481.9
1480.2
1478.5
1476.8
1475
1473.3
1471.5
1469.7
1467.9
1466.2
1464.4
1462.6
1460.8
1459
1457.2
1455.4
1453.6
1451.8
1450
1448.3
1446.5
1444.7
1442.9
1441.2
1439.4
1437.7
1435.9
1434.2
1432.4
1430.7
1429
1427.3
1425.6
1423.9
1422.3
1420.6
1419
1417.4
1415.8
1414.2
1412.6
1411.1
1409.6
1408.1
1406.6
1405.2
1403.8
1402.4
1401
1399.7
1398.4
1397.1
1395.9
1394.7
1393.6
1392.5
1391.4
1390.4
1389.4
1388.4
1387.6
1386.7
1385.9
1385.2
1384.5
1383.8
1383.2
1382.6
1382.1
1381.7
1381.3
1380.9
1380.6
1380.3
1380.1
1379.9
1379.8
1379.8
1379.7
1379.7
1379.8
1379.9
1380
1380.2
1380.4
1380.7
1381
1381.3
1381.6
1382
1382.4
1382.9
1383.4
1383.9
1384.4
1384.9
1385.5
1386.1
1386.8
1387.4
1388.1
1388.8
1389.5
1390.2
1391
1391.8
1392.6
1393.4
1394.2
1395.1
1395.9
1396.8
1397.7
1398.6
1399.5
1400.4
1401.4
1402.3
1403.3
1404.3
1405.3
1406.3
1407.3
1408.4
1409.4
1410.4
1411.5
1412.6
1413.6
1414.7
1415.8
1416.9
1418
1419.1
1420.3
1421.4
1422.5
1423.6
1424.8
1425.9
1427.1
1428.3
1429.4
1430.6
1431.8
1433
1434.2
1435.4
1436.6
1437.8
1439
1440.2
1441.4
1442.6
1443.8
1445
1446.3
1447.5
1448.7
1450
1451.2
1452.4
1453.7
1454.9
1456.2
1457.4
1458.7
1460
1461.2
1462.5
1463.8
1465
1466.3
1467.6
1468.9
1470.2
1471.4
1472.7
1474
1475.3
1476.6
1477.9
1479.2
1480.5
1481.8
1483.1
1484.4
1485.7
1487.1
1488.4
1489.7
1491
1492.4
1493.7
1495.1
1496.4
1497.8
1499.1
1500.5
1501.9
1503.3
1504.7
1506.1
1507.5
1508.9
1510.4
1511.8
1513.3
1514.8
1516.3
1517.8
1519.3
1520.8
1522.3
1523.9
1525.4
1526.9
1528.3
1529.8
1531.2
1532.5
1533.8
1534.9
1536
1537
1537.8
1538.5
1539.1
1539.6
1540
1540.3
1540.4
1540.5
1499.6
1499.5
1499.3
1499
1498.5
1497.8
1497
1496.1
1495.1
1494
1492.8
1491.5
1490.1
1488.7
1487.2
1485.6
1484
1482.4
1480.7
1479
1477.2
1475.5
1473.7
1472
1470.2
1468.4
1466.6
1464.8
1463
1461.2
1459.4
1457.6
1455.7
1453.9
1452.1
1450.3
1448.5
1446.7
1444.9
1443.1
1441.3
1439.5
1437.8
1436
1434.2
1432.5
1430.7
1429
1427.2
1425.5
1423.8
1422.1
1420.4
1418.8
1417.1
1415.5
1413.8
1412.2
1410.7
1409.1
1407.6
1406.1
1404.6
1403.1
1401.7
1400.3
1398.9
1397.6
1396.3
1395
1393.8
1392.6
1391.4
1390.3
1389.2
1388.2
1387.2
1386.2
1385.3
1384.5
1383.7
1382.9
1382.2
1381.5
1380.9
1380.3
1379.8
1379.4
1378.9
1378.6
1378.3
1378
1377.8
1377.6
1377.5
1377.4
1377.4
1377.4
1377.5
1377.6
1377.7
1377.9
1378.1
1378.3
1378.6
1378.9
1379.3
1379.7
1380.1
1380.5
1381
1381.5
1382.1
1382.6
1383.2
1383.8
1384.4
1385.1
1385.8
1386.5
1387.2
1388
1388.7
1389.5
1390.3
1391.1
1392
1392.8
1393.7
1394.5
1395.4
1396.3
1397.3
1398.2
1399.1
1400.1
1401.1
1402.1
1403.1
1404.1
1405.1
1406.2
1407.2
1408.3
1409.3
1410.4
1411.5
1412.5
1413.6
1414.8
1415.9
1417
1418.2
1419.3
1420.4
1421.5
1422.7
1423.8
1425
1426.2
1427.4
1428.5
1429.7
1430.9
1432.1
1433.3
1434.5
1435.7
1436.9
1438.1
1439.3
1440.6
1441.8
1443
1444.2
1445.5
1446.7
1448
1449.2
1450.4
1451.7
1452.9
1454.2
1455.5
1456.7
1458
1459.3
1460.5
1461.8
1463.1
1464.4
1465.6
1466.9
1468.2
1469.5
1470.8
1472.1
1473.4
1474.7
1476
1477.3
1478.6
1479.9
1481.2
1482.5
1483.8
1485.2
1486.5
1487.8
1489.2
1490.5
1491.8
1493.2
1494.5
1495.9
1497.3
1498.6
1500
1501.4
1502.8
1504.2
1505.6
1507.1
1508.5
1510
1511.4
1512.9
1514.4
1515.9
1517.4
1519
1520.5
1522
1523.5
1525
1526.5
1527.9
1529.3
1530.7
1531.9
1533.1
1534.2
1535.1
1536
1536.7
1537.3
1537.8
1538.2
1538.5
1538.7
1538.7
1498.6
1498.5
1498.3
1497.9
1497.4
1496.8
1496
1495.1
1494.1
1492.9
1491.7
1490.4
1489
1487.5
1486
1484.4
1482.8
1481.2
1479.5
1477.7
1476
1474.2
1472.5
1470.7
1468.9
1467
1465.2
1463.4
1461.6
1459.8
1457.9
1456.1
1454.3
1452.5
1450.6
1448.8
1447
1445.1
1443.3
1441.5
1439.7
1437.9
1436.1
1434.3
1432.5
1430.7
1429
1427.2
1425.5
1423.7
1422
1420.3
1418.6
1416.9
1415.2
1413.6
1411.9
1410.3
1408.7
1407.1
1405.6
1404
1402.5
1401.1
1399.6
1398.2
1396.8
1395.5
1394.1
1392.9
1391.6
1390.4
1389.2
1388.1
1387
1385.9
1384.9
1384
1383.1
1382.2
1381.4
1380.6
1379.9
1379.2
1378.6
1378
1377.5
1377.1
1376.6
1376.3
1375.9
1375.7
1375.5
1375.3
1375.2
1375.1
1375
1375
1375.1
1375.2
1375.3
1375.5
1375.7
1376
1376.3
1376.6
1376.9
1377.3
1377.7
1378.2
1378.7
1379.2
1379.7
1380.3
1380.9
1381.5
1382.1
1382.8
1383.4
1384.2
1384.9
1385.6
1386.4
1387.2
1388
1388.8
1389.7
1390.5
1391.4
1392.3
1393.2
1394.1
1395
1396
1396.9
1397.9
1398.9
1399.9
1400.9
1401.9
1403
1404
1405.1
1406.1
1407.2
1408.3
1409.3
1410.4
1411.5
1412.6
1413.8
1414.9
1416
1417.2
1418.3
1419.4
1420.6
1421.7
1422.9
1424.1
1425.3
1426.4
1427.6
1428.8
1430
1431.2
1432.4
1433.6
1434.8
1436.1
1437.3
1438.5
1439.7
1441
1442.2
1443.5
1444.7
1445.9
1447.2
1448.4
1449.7
1450.9
1452.2
1453.5
1454.7
1456
1457.3
1458.5
1459.8
1461.1
1462.4
1463.7
1465
1466.3
1467.5
1468.8
1470.1
1471.4
1472.7
1474
1475.3
1476.7
1478
1479.3
1480.6
1481.9
1483.3
1484.6
1485.9
1487.3
1488.6
1489.9
1491.3
1492.6
1494
1495.4
1496.8
1498.1
1499.5
1500.9
1502.3
1503.8
1505.2
1506.7
1508.1
1509.6
1511.1
1512.6
1514.1
1515.6
1517.1
1518.6
1520.2
1521.7
1523.2
1524.6
1526.1
1527.5
1528.8
1530.1
1531.3
1532.3
1533.3
1534.2
1534.9
1535.5
1536
1536.4
1536.7
1536.9
1536.9
1497.6
1497.5
1497.3
1496.9
1496.4
1495.7
1494.9
1494
1493
1491.9
1490.6
1489.3
1487.9
1486.4
1484.9
1483.3
1481.7
1480
1478.3
1476.5
1474.8
1473
1471.2
1469.4
1467.6
1465.7
1463.9
1462.1
1460.2
1458.4
1456.5
1454.7
1452.8
1451
1449.1
1447.3
1445.4
1443.6
1441.8
1439.9
1438.1
1436.3
1434.5
1432.6
1430.8
1429
1427.2
1425.5
1423.7
1421.9
1420.2
1418.4
1416.7
1415
1413.3
1411.7
1410
1408.4
1406.7
1405.2
1403.6
1402
1400.5
1399
1397.6
1396.1
1394.7
1393.4
1392
1390.7
1389.5
1388.2
1387
1385.9
1384.8
1383.7
1382.7
1381.7
1380.8
1379.9
1379.1
1378.4
1377.6
1376.9
1376.3
1375.7
1375.2
1374.7
1374.3
1373.9
1373.6
1373.3
1373.1
1372.9
1372.8
1372.7
1372.7
1372.7
1372.7
1372.8
1373
1373.1
1373.3
1373.6
1373.9
1374.2
1374.6
1374.9
1375.4
1375.8
1376.3
1376.8
1377.3
1377.9
1378.5
1379.1
1379.8
1380.4
1381.1
1381.9
1382.6
1383.4
1384.1
1384.9
1385.8
1386.6
1387.5
1388.3
1389.2
1390.1
1391
1391.9
1392.9
1393.8
1394.8
1395.8
1396.8
1397.8
1398.8
1399.8
1400.8
1401.9
1402.9
1404
1405.1
1406.1
1407.2
1408.3
1409.4
1410.6
1411.7
1412.8
1413.9
1415.1
1416.2
1417.4
1418.5
1419.7
1420.8
1422
1423.2
1424.4
1425.6
1426.8
1428
1429.2
1430.4
1431.6
1432.8
1434
1435.2
1436.5
1437.7
1438.9
1440.2
1441.4
1442.6
1443.9
1445.1
1446.4
1447.6
1448.9
1450.2
1451.4
1452.7
1454
1455.2
1456.5
1457.8
1459.1
1460.4
1461.7
1463
1464.3
1465.6
1466.9
1468.2
1469.5
1470.8
1472.1
1473.4
1474.7
1476
1477.3
1478.7
1480
1481.3
1482.6
1484
1485.3
1486.7
1488
1489.4
1490.7
1492.1
1493.5
1494.8
1496.2
1497.6
1499
1500.5
1501.9
1503.3
1504.8
1506.2
1507.7
1509.2
1510.7
1512.2
1513.7
1515.2
1516.8
1518.3
1519.8
1521.3
1522.8
1524.2
1525.6
1526.9
1528.2
1529.4
1530.5
1531.5
1532.3
1533
1533.6
1534.2
1534.6
1534.9
1535.1
1535.1
1496.6
1496.5
1496.2
1495.9
1495.4
1494.7
1493.9
1493
1491.9
1490.8
1489.6
1488.2
1486.8
1485.3
1483.8
1482.1
1480.5
1478.8
1477.1
1475.3
1473.5
1471.8
1469.9
1468.1
1466.3
1464.4
1462.6
1460.7
1458.9
1457
1455.1
1453.3
1451.4
1449.5
1447.7
1445.8
1443.9
1442.1
1440.2
1438.4
1436.5
1434.7
1432.8
1431
1429.2
1427.3
1425.5
1423.7
1421.9
1420.1
1418.4
1416.6
1414.9
1413.2
1411.4
1409.8
1408.1
1406.4
1404.8
1403.2
1401.6
1400
1398.5
1397
1395.5
1394
1392.6
1391.2
1389.9
1388.6
1387.3
1386.1
1384.9
1383.7
1382.6
1381.5
1380.5
1379.5
1378.6
1377.7
1376.9
1376.1
1375.3
1374.7
1374
1373.4
1372.9
1372.4
1372
1371.6
1371.3
1371
1370.8
1370.6
1370.4
1370.3
1370.3
1370.3
1370.3
1370.4
1370.6
1370.7
1370.9
1371.2
1371.5
1371.8
1372.1
1372.5
1373
1373.4
1373.9
1374.4
1375
1375.6
1376.2
1376.8
1377.5
1378.2
1378.9
1379.6
1380.4
1381.1
1381.9
1382.7
1383.5
1384.4
1385.3
1386.1
1387
1387.9
1388.8
1389.8
1390.7
1391.7
1392.7
1393.6
1394.6
1395.6
1396.7
1397.7
1398.7
1399.8
1400.8
1401.9
1403
1404.1
1405.2
1406.3
1407.4
1408.5
1409.6
1410.7
1411.9
1413
1414.2
1415.3
1416.5
1417.6
1418.8
1420
1421.2
1422.4
1423.6
1424.7
1425.9
1427.1
1428.4
1429.6
1430.8
1432
1433.2
1434.5
1435.7
1436.9
1438.2
1439.4
1440.6
1441.9
1443.1
1444.4
1445.6
1446.9
1448.2
1449.4
1450.7
1452
1453.2
1454.5
1455.8
1457.1
1458.4
1459.7
1461
1462.3
1463.5
1464.8
1466.1
1467.5
1468.8
1470.1
1471.4
1472.7
1474
1475.4
1476.7
1478
1479.3
1480.7
1482
1483.4
1484.7
1486.1
1487.4
1488.8
1490.2
1491.5
1492.9
1494.3
1495.7
1497.1
1498.5
1500
1501.4
1502.9
1504.3
1505.8
1507.3
1508.8
1510.3
1511.8
1513.3
1514.9
1516.4
1517.9
1519.4
1520.9
1522.3
1523.7
1525.1
1526.3
1527.5
1528.6
1529.6
1530.4
1531.2
1531.8
1532.4
1532.8
1533.1
1533.3
1533.3
1495.6
1495.5
1495.3
1494.9
1494.4
1493.7
1492.9
1492
1490.9
1489.8
1488.5
1487.1
1485.7
1484.2
1482.7
1481
1479.4
1477.7
1475.9
1474.1
1472.3
1470.5
1468.7
1466.9
1465
1463.1
1461.3
1459.4
1457.5
1455.6
1453.7
1451.9
1450
1448.1
1446.2
1444.3
1442.4
1440.5
1438.7
1436.8
1434.9
1433
1431.2
1429.3
1427.5
1425.6
1423.8
1422
1420.2
1418.4
1416.6
1414.8
1413
1411.3
1409.6
1407.9
1406.2
1404.5
1402.8
1401.2
1399.6
1398
1396.5
1394.9
1393.4
1392
1390.5
1389.1
1387.8
1386.4
1385.1
1383.9
1382.7
1381.5
1380.4
1379.3
1378.3
1377.3
1376.3
1375.4
1374.6
1373.8
1373
1372.4
1371.7
1371.1
1370.6
1370.1
1369.6
1369.2
1368.9
1368.6
1368.4
1368.2
1368
1367.9
1367.9
1367.9
1367.9
1368
1368.1
1368.3
1368.5
1368.8
1369
1369.4
1369.8
1370.2
1370.6
1371.1
1371.6
1372.1
1372.7
1373.3
1373.9
1374.5
1375.2
1375.9
1376.6
1377.4
1378.1
1378.9
1379.7
1380.5
1381.4
1382.2
1383.1
1384
1384.9
1385.8
1386.7
1387.6
1388.6
1389.6
1390.5
1391.5
1392.5
1393.6
1394.6
1395.6
1396.7
1397.7
1398.8
1399.9
1400.9
1402
1403.1
1404.2
1405.3
1406.5
1407.6
1408.7
1409.9
1411
1412.2
1413.3
1414.5
1415.6
1416.8
1418
1419.2
1420.4
1421.6
1422.8
1423.9
1425.2
1426.4
1427.6
1428.8
1430
1431.2
1432.5
1433.7
1434.9
1436.2
1437.4
1438.7
1439.9
1441.2
1442.4
1443.7
1444.9
1446.2
1447.4
1448.7
1450
1451.3
1452.5
1453.8
1455.1
1456.4
1457.7
1459
1460.3
1461.6
1462.9
1464.2
1465.5
1466.8
1468.1
1469.4
1470.7
1472
1473.4
1474.7
1476
1477.4
1478.7
1480
1481.4
1482.8
1484.1
1485.5
1486.8
1488.2
1489.6
1491
1492.4
1493.8
1495.2
1496.6
1498
1499.5
1500.9
1502.4
1503.9
1505.4
1506.9
1508.4
1509.9
1511.4
1512.9
1514.5
1516
1517.5
1519
1520.4
1521.8
1523.1
1524.4
1525.6
1526.7
1527.7
1528.5
1529.3
1530
1530.5
1531
1531.3
1531.5
1531.5
1494.6
1494.5
1494.3
1493.9
1493.4
1492.7
1491.9
1491
1489.9
1488.7
1487.5
1486.1
1484.7
1483.1
1481.6
1479.9
1478.2
1476.5
1474.8
1473
1471.2
1469.3
1467.5
1465.6
1463.7
1461.9
1460
1458.1
1456.2
1454.3
1452.4
1450.5
1448.6
1446.7
1444.7
1442.8
1440.9
1439
1437.1
1435.2
1433.3
1431.5
1429.6
1427.7
1425.8
1424
1422.1
1420.3
1418.4
1416.6
1414.8
1413
1411.2
1409.4
1407.7
1406
1404.2
1402.6
1400.9
1399.2
1397.6
1396
1394.4
1392.9
1391.4
1389.9
1388.4
1387
1385.6
1384.3
1383
1381.7
1380.5
1379.3
1378.2
1377.1
1376
1375
1374.1
1373.2
1372.3
1371.5
1370.8
1370
1369.4
1368.8
1368.2
1367.7
1367.3
1366.9
1366.5
1366.2
1366
1365.8
1365.6
1365.5
1365.5
1365.5
1365.5
1365.6
1365.7
1365.9
1366.1
1366.4
1366.7
1367
1367.4
1367.8
1368.3
1368.8
1369.3
1369.8
1370.4
1371
1371.6
1372.3
1373
1373.7
1374.4
1375.2
1375.9
1376.7
1377.5
1378.4
1379.2
1380.1
1380.9
1381.8
1382.7
1383.7
1384.6
1385.5
1386.5
1387.5
1388.5
1389.5
1390.5
1391.5
1392.5
1393.6
1394.6
1395.7
1396.7
1397.8
1398.9
1400
1401.1
1402.2
1403.3
1404.5
1405.6
1406.7
1407.9
1409
1410.2
1411.3
1412.5
1413.7
1414.8
1416
1417.2
1418.4
1419.6
1420.8
1422
1423.2
1424.4
1425.6
1426.8
1428.1
1429.3
1430.5
1431.7
1433
1434.2
1435.5
1436.7
1438
1439.2
1440.5
1441.7
1443
1444.2
1445.5
1446.8
1448
1449.3
1450.6
1451.9
1453.2
1454.4
1455.7
1457
1458.3
1459.6
1460.9
1462.2
1463.5
1464.8
1466.1
1467.5
1468.8
1470.1
1471.4
1472.7
1474.1
1475.4
1476.7
1478.1
1479.4
1480.8
1482.1
1483.5
1484.9
1486.2
1487.6
1489
1490.4
1491.8
1493.2
1494.6
1496
1497.5
1498.9
1500.4
1501.9
1503.4
1504.9
1506.4
1507.9
1509.5
1511
1512.5
1514
1515.5
1517
1518.5
1519.9
1521.2
1522.5
1523.7
1524.8
1525.8
1526.7
1527.5
1528.1
1528.7
1529.1
1529.5
1529.7
1529.7
1493.6
1493.5
1493.3
1492.9
1492.4
1491.7
1490.9
1490
1488.9
1487.7
1486.4
1485.1
1483.6
1482.1
1480.5
1478.8
1477.1
1475.4
1473.6
1471.8
1470
1468.1
1466.3
1464.4
1462.5
1460.6
1458.7
1456.8
1454.9
1452.9
1451
1449.1
1447.2
1445.2
1443.3
1441.4
1439.5
1437.5
1435.6
1433.7
1431.8
1429.9
1428
1426.1
1424.2
1422.3
1420.4
1418.5
1416.7
1414.8
1413
1411.2
1409.4
1407.6
1405.8
1404.1
1402.3
1400.6
1398.9
1397.3
1395.6
1394
1392.4
1390.8
1389.3
1387.8
1386.3
1384.9
1383.5
1382.2
1380.8
1379.6
1378.3
1377.1
1376
1374.9
1373.8
1372.8
1371.8
1370.9
1370
1369.2
1368.5
1367.7
1367.1
1366.5
1365.9
1365.4
1364.9
1364.5
1364.1
1363.8
1363.6
1363.4
1363.2
1363.1
1363
1363
1363
1363.1
1363.3
1363.5
1363.7
1364
1364.3
1364.7
1365.1
1365.5
1366
1366.5
1367
1367.6
1368.1
1368.8
1369.4
1370.1
1370.8
1371.5
1372.2
1373
1373.7
1374.5
1375.4
1376.2
1377
1377.9
1378.8
1379.7
1380.6
1381.6
1382.5
1383.4
1384.4
1385.4
1386.4
1387.4
1388.4
1389.4
1390.5
1391.5
1392.6
1393.6
1394.7
1395.8
1396.9
1398
1399.1
1400.2
1401.3
1402.5
1403.6
1404.7
1405.9
1407
1408.2
1409.3
1410.5
1411.7
1412.9
1414
1415.2
1416.4
1417.6
1418.8
1420
1421.2
1422.5
1423.7
1424.9
1426.1
1427.3
1428.6
1429.8
1431
1432.3
1433.5
1434.8
1436
1437.3
1438.5
1439.8
1441
1442.3
1443.6
1444.8
1446.1
1447.4
1448.7
1450
1451.2
1452.5
1453.8
1455.1
1456.4
1457.7
1459
1460.3
1461.6
1462.9
1464.2
1465.5
1466.8
1468.2
1469.5
1470.8
1472.1
1473.5
1474.8
1476.2
1477.5
1478.8
1480.2
1481.6
1482.9
1484.3
1485.7
1487
1488.4
1489.8
1491.2
1492.7
1494.1
1495.5
1497
1498.5
1499.9
1501.4
1502.9
1504.4
1506
1507.5
1509
1510.5
1512
1513.5
1515
1516.5
1517.9
1519.2
1520.5
1521.7
1522.8
1523.9
1524.8
1525.6
1526.3
1526.9
1527.3
1527.6
1527.8
1527.9
1492.7
1492.6
1492.4
1492
1491.4
1490.8
1489.9
1489
1487.9
1486.7
1485.4
1484
1482.6
1481
1479.4
1477.8
1476
1474.3
1472.5
1470.7
1468.8
1467
1465.1
1463.2
1461.3
1459.4
1457.4
1455.5
1453.6
1451.6
1449.7
1447.7
1445.8
1443.8
1441.9
1439.9
1438
1436
1434.1
1432.2
1430.2
1428.3
1426.4
1424.4
1422.5
1420.6
1418.7
1416.8
1415
1413.1
1411.2
1409.4
1407.6
1405.8
1404
1402.2
1400.4
1398.7
1397
1395.3
1393.6
1392
1390.4
1388.8
1387.3
1385.7
1384.2
1382.8
1381.4
1380
1378.7
1377.4
1376.1
1374.9
1373.8
1372.6
1371.6
1370.5
1369.6
1368.6
1367.7
1366.9
1366.1
1365.4
1364.7
1364.1
1363.5
1363
1362.5
1362.1
1361.7
1361.4
1361.1
1360.9
1360.7
1360.6
1360.6
1360.6
1360.6
1360.7
1360.9
1361.1
1361.3
1361.6
1362
1362.3
1362.7
1363.2
1363.7
1364.2
1364.7
1365.3
1365.9
1366.5
1367.2
1367.9
1368.6
1369.3
1370
1370.8
1371.6
1372.4
1373.2
1374.1
1374.9
1375.8
1376.7
1377.6
1378.5
1379.5
1380.4
1381.4
1382.3
1383.3
1384.3
1385.3
1386.4
1387.4
1388.4
1389.5
1390.5
1391.6
1392.7
1393.8
1394.9
1396
1397.1
1398.2
1399.3
1400.5
1401.6
1402.7
1403.9
1405
1406.2
1407.4
1408.6
1409.7
1410.9
1412.1
1413.3
1414.5
1415.7
1416.9
1418.1
1419.3
1420.5
1421.7
1423
1424.2
1425.4
1426.6
1427.9
1429.1
1430.4
1431.6
1432.9
1434.1
1435.4
1436.6
1437.9
1439.1
1440.4
1441.7
1442.9
1444.2
1445.5
1446.8
1448
1449.3
1450.6
1451.9
1453.2
1454.5
1455.8
1457.1
1458.4
1459.7
1461
1462.3
1463.6
1464.9
1466.3
1467.6
1468.9
1470.2
1471.6
1472.9
1474.2
1475.6
1476.9
1478.3
1479.6
1481
1482.4
1483.8
1485.1
1486.5
1487.9
1489.3
1490.7
1492.2
1493.6
1495.1
1496.5
1498
1499.5
1501
1502.5
1504
1505.5
1507.1
1508.6
1510.1
1511.6
1513.1
1514.5
1515.9
1517.3
1518.6
1519.8
1520.9
1522
1522.9
1523.7
1524.4
1525
1525.5
1525.8
1526
1526.1
1491.8
1491.7
1491.4
1491
1490.5
1489.8
1489
1488
1486.9
1485.7
1484.4
1483
1481.6
1480
1478.4
1476.7
1475
1473.2
1471.4
1469.5
1467.7
1465.8
1463.9
1462
1460.1
1458.1
1456.2
1454.2
1452.3
1450.3
1448.3
1446.4
1444.4
1442.4
1440.5
1438.5
1436.5
1434.6
1432.6
1430.6
1428.7
1426.7
1424.8
1422.8
1420.9
1419
1417
1415.1
1413.2
1411.3
1409.5
1407.6
1405.8
1403.9
1402.1
1400.3
1398.5
1396.8
1395
1393.3
1391.6
1390
1388.4
1386.8
1385.2
1383.7
1382.2
1380.7
1379.3
1377.9
1376.5
1375.2
1373.9
1372.7
1371.5
1370.4
1369.3
1368.3
1367.3
1366.3
1365.5
1364.6
1363.8
1363.1
1362.4
1361.7
1361.1
1360.6
1360.1
1359.7
1359.3
1358.9
1358.7
1358.4
1358.3
1358.2
1358.1
1358.1
1358.2
1358.3
1358.5
1358.7
1359
1359.3
1359.6
1360
1360.5
1360.9
1361.4
1361.9
1362.5
1363.1
1363.7
1364.3
1365
1365.7
1366.4
1367.1
1367.9
1368.6
1369.4
1370.2
1371.1
1371.9
1372.8
1373.7
1374.6
1375.5
1376.4
1377.4
1378.3
1379.3
1380.3
1381.3
1382.3
1383.3
1384.3
1385.3
1386.4
1387.4
1388.5
1389.6
1390.7
1391.8
1392.9
1394
1395.1
1396.2
1397.3
1398.5
1399.6
1400.8
1401.9
1403.1
1404.2
1405.4
1406.6
1407.8
1408.9
1410.1
1411.3
1412.5
1413.7
1414.9
1416.1
1417.4
1418.6
1419.8
1421
1422.3
1423.5
1424.7
1426
1427.2
1428.4
1429.7
1430.9
1432.2
1433.5
1434.7
1436
1437.2
1438.5
1439.8
1441
1442.3
1443.6
1444.9
1446.2
1447.4
1448.7
1450
1451.3
1452.6
1453.9
1455.2
1456.5
1457.8
1459.1
1460.4
1461.7
1463.1
1464.4
1465.7
1467
1468.3
1469.7
1471
1472.4
1473.7
1475
1476.4
1477.8
1479.1
1480.5
1481.9
1483.2
1484.6
1486
1487.4
1488.8
1490.3
1491.7
1493.2
1494.6
1496.1
1497.6
1499.1
1500.6
1502.1
1503.6
1505.1
1506.6
1508.2
1509.7
1511.1
1512.6
1514
1515.4
1516.7
1517.9
1519
1520.1
1521
1521.9
1522.6
1523.2
1523.7
1524
1524.2
1524.3
1490.8
1490.8
1490.5
1490.1
1489.6
1488.9
1488.1
1487.1
1486
1484.8
1483.5
1482.1
1480.6
1479
1477.4
1475.7
1473.9
1472.1
1470.3
1468.4
1466.6
1464.7
1462.7
1460.8
1458.9
1456.9
1454.9
1453
1451
1449
1447
1445
1443
1441
1439.1
1437.1
1435.1
1433.1
1431.1
1429.1
1427.1
1425.2
1423.2
1421.2
1419.3
1417.3
1415.4
1413.4
1411.5
1409.6
1407.7
1405.8
1403.9
1402.1
1400.2
1398.4
1396.6
1394.9
1393.1
1391.4
1389.7
1388
1386.3
1384.7
1383.1
1381.6
1380.1
1378.6
1377.1
1375.7
1374.4
1373
1371.7
1370.5
1369.3
1368.2
1367.1
1366
1365
1364.1
1363.1
1362.3
1361.5
1360.7
1360
1359.4
1358.8
1358.2
1357.7
1357.2
1356.8
1356.5
1356.2
1356
1355.8
1355.7
1355.7
1355.8
1355.8
1356
1356.2
1356.4
1356.7
1357
1357.3
1357.7
1358.2
1358.6
1359.1
1359.7
1360.2
1360.8
1361.4
1362.1
1362.8
1363.5
1364.2
1364.9
1365.7
1366.5
1367.3
1368.1
1368.9
1369.8
1370.7
1371.5
1372.5
1373.4
1374.3
1375.3
1376.2
1377.2
1378.2
1379.2
1380.2
1381.2
1382.2
1383.3
1384.3
1385.4
1386.5
1387.6
1388.6
1389.7
1390.8
1392
1393.1
1394.2
1395.3
1396.5
1397.6
1398.8
1399.9
1401.1
1402.3
1403.4
1404.6
1405.8
1407
1408.2
1409.4
1410.6
1411.8
1413
1414.2
1415.4
1416.6
1417.9
1419.1
1420.3
1421.6
1422.8
1424
1425.3
1426.5
1427.8
1429
1430.3
1431.5
1432.8
1434.1
1435.3
1436.6
1437.9
1439.1
1440.4
1441.7
1443
1444.3
1445.6
1446.8
1448.1
1449.4
1450.7
1452
1453.3
1454.6
1455.9
1457.2
1458.6
1459.9
1461.2
1462.5
1463.8
1465.1
1466.5
1467.8
1469.1
1470.5
1471.8
1473.2
1474.5
1475.9
1477.2
1478.6
1480
1481.4
1482.8
1484.1
1485.6
1487
1488.4
1489.8
1491.3
1492.7
1494.2
1495.7
1497.2
1498.7
1500.2
1501.7
1503.2
1504.7
1506.3
1507.8
1509.2
1510.7
1512.1
1513.5
1514.8
1516
1517.1
1518.2
1519.2
1520
1520.7
1521.3
1521.8
1522.1
1522.4
1522.4
1490
1489.9
1489.6
1489.2
1488.7
1488
1487.1
1486.2
1485.1
1483.8
1482.5
1481.1
1479.6
1478
1476.3
1474.6
1472.9
1471.1
1469.2
1467.3
1465.5
1463.5
1461.6
1459.6
1457.7
1455.7
1453.7
1451.7
1449.7
1447.7
1445.7
1443.7
1441.7
1439.7
1437.7
1435.7
1433.6
1431.6
1429.6
1427.6
1425.6
1423.6
1421.6
1419.6
1417.6
1415.7
1413.7
1411.7
1409.8
1407.9
1405.9
1404
1402.1
1400.3
1398.4
1396.6
1394.7
1392.9
1391.2
1389.4
1387.7
1386
1384.3
1382.7
1381.1
1379.5
1378
1376.5
1375
1373.6
1372.2
1370.9
1369.6
1368.3
1367.1
1365.9
1364.8
1363.7
1362.7
1361.8
1360.8
1360
1359.1
1358.4
1357.6
1357
1356.3
1355.8
1355.2
1354.8
1354.4
1354
1353.8
1353.6
1353.4
1353.3
1353.3
1353.4
1353.5
1353.6
1353.8
1354.1
1354.4
1354.7
1355.1
1355.5
1355.9
1356.4
1356.9
1357.4
1358
1358.6
1359.2
1359.9
1360.6
1361.3
1362
1362.7
1363.5
1364.3
1365.1
1365.9
1366.8
1367.6
1368.5
1369.4
1370.3
1371.3
1372.2
1373.1
1374.1
1375.1
1376.1
1377.1
1378.1
1379.1
1380.2
1381.2
1382.3
1383.4
1384.4
1385.5
1386.6
1387.7
1388.8
1389.9
1391.1
1392.2
1393.3
1394.5
1395.6
1396.8
1397.9
1399.1
1400.3
1401.5
1402.6
1403.8
1405
1406.2
1407.4
1408.6
1409.8
1411
1412.3
1413.5
1414.7
1415.9
1417.2
1418.4
1419.6
1420.9
1422.1
1423.4
1424.6
1425.9
1427.1
1428.4
1429.6
1430.9
1432.2
1433.4
1434.7
1436
1437.2
1438.5
1439.8
1441.1
1442.4
1443.7
1445
1446.2
1447.5
1448.8
1450.1
1451.4
1452.7
1454.1
1455.4
1456.7
1458
1459.3
1460.6
1461.9
1463.3
1464.6
1465.9
1467.3
1468.6
1470
1471.3
1472.7
1474
1475.4
1476.7
1478.1
1479.5
1480.9
1482.3
1483.7
1485.1
1486.5
1488
1489.4
1490.9
1492.3
1493.8
1495.3
1496.8
1498.3
1499.8
1501.3
1502.8
1504.4
1505.8
1507.3
1508.8
1510.2
1511.6
1512.9
1514.1
1515.3
1516.3
1517.3
1518.1
1518.9
1519.5
1519.9
1520.3
1520.5
1520.6
1489.1
1489
1488.8
1488.4
1487.8
1487.1
1486.2
1485.3
1484.1
1482.9
1481.6
1480.1
1478.6
1477
1475.3
1473.6
1471.8
1470
1468.2
1466.3
1464.4
1462.4
1460.5
1458.5
1456.5
1454.5
1452.5
1450.5
1448.5
1446.5
1444.4
1442.4
1440.4
1438.3
1436.3
1434.3
1432.2
1430.2
1428.2
1426.1
1424.1
1422.1
1420.1
1418
1416
1414
1412
1410.1
1408.1
1406.1
1404.2
1402.3
1400.3
1398.4
1396.6
1394.7
1392.9
1391
1389.2
1387.5
1385.7
1384
1382.3
1380.6
1379
1377.4
1375.9
1374.4
1372.9
1371.4
1370
1368.7
1367.4
1366.1
1364.9
1363.7
1362.6
1361.5
1360.4
1359.5
1358.5
1357.6
1356.8
1356
1355.3
1354.6
1353.9
1353.3
1352.8
1352.3
1351.9
1351.6
1351.3
1351.1
1351
1351
1351
1351
1351.1
1351.3
1351.5
1351.8
1352
1352.4
1352.8
1353.2
1353.6
1354.1
1354.6
1355.2
1355.8
1356.4
1357
1357.7
1358.3
1359
1359.8
1360.5
1361.3
1362.1
1362.9
1363.8
1364.6
1365.5
1366.4
1367.3
1368.2
1369.1
1370.1
1371
1372
1373
1374
1375
1376
1377
1378.1
1379.1
1380.2
1381.3
1382.4
1383.5
1384.6
1385.7
1386.8
1387.9
1389
1390.2
1391.3
1392.5
1393.6
1394.8
1395.9
1397.1
1398.3
1399.5
1400.6
1401.8
1403
1404.2
1405.4
1406.6
1407.9
1409.1
1410.3
1411.5
1412.7
1414
1415.2
1416.4
1417.7
1418.9
1420.2
1421.4
1422.7
1423.9
1425.2
1426.4
1427.7
1429
1430.2
1431.5
1432.8
1434.1
1435.3
1436.6
1437.9
1439.2
1440.5
1441.8
1443.1
1444.4
1445.7
1447
1448.3
1449.6
1450.9
1452.2
1453.5
1454.8
1456.1
1457.4
1458.8
1460.1
1461.4
1462.7
1464.1
1465.4
1466.7
1468.1
1469.4
1470.8
1472.2
1473.5
1474.9
1476.3
1477.6
1479
1480.4
1481.8
1483.2
1484.7
1486.1
1487.5
1489
1490.5
1491.9
1493.4
1494.9
1496.4
1497.9
1499.4
1501
1502.5
1504
1505.4
1506.9
1508.3
1509.7
1511
1512.2
1513.4
1514.4
1515.4
1516.2
1517
1517.6
1518.1
1518.4
1518.6
1518.7
1488.2
1488.1
1487.9
1487.5
1486.9
1486.2
1485.4
1484.4
1483.2
1482
1480.7
1479.2
1477.7
1476
1474.4
1472.6
1470.8
1469
1467.1
1465.2
1463.3
1461.3
1459.4
1457.4
1455.4
1453.3
1451.3
1449.3
1447.2
1445.2
1443.2
1441.1
1439
1437
1434.9
1432.9
1430.8
1428.8
1426.7
1424.7
1422.6
1420.6
1418.5
1416.5
1414.4
1412.4
1410.4
1408.4
1406.4
1404.4
1402.5
1400.5
1398.6
1396.6
1394.7
1392.8
1391
1389.1
1387.3
1385.5
1383.7
1382
1380.3
1378.6
1377
1375.4
1373.8
1372.2
1370.7
1369.3
1367.9
1366.5
1365.2
1363.9
1362.6
1361.4
1360.3
1359.2
1358.1
1357.1
1356.2
1355.3
1354.4
1353.6
1352.8
1352.1
1351.5
1350.8
1350.3
1349.8
1349.5
1349.2
1348.9
1348.7
1348.6
1348.6
1348.6
1348.7
1348.8
1349
1349.2
1349.4
1349.7
1350.1
1350.5
1350.9
1351.4
1351.8
1352.4
1352.9
1353.5
1354.1
1354.8
1355.4
1356.1
1356.8
1357.6
1358.3
1359.1
1359.9
1360.7
1361.6
1362.4
1363.3
1364.2
1365.1
1366
1367
1367.9
1368.9
1369.9
1370.9
1371.9
1372.9
1373.9
1374.9
1376
1377
1378.1
1379.2
1380.3
1381.4
1382.5
1383.6
1384.7
1385.8
1387
1388.1
1389.3
1390.4
1391.6
1392.7
1393.9
1395.1
1396.3
1397.4
1398.6
1399.8
1401
1402.2
1403.4
1404.7
1405.9
1407.1
1408.3
1409.5
1410.8
1412
1413.2
1414.5
1415.7
1417
1418.2
1419.5
1420.7
1422
1423.2
1424.5
1425.8
1427
1428.3
1429.6
1430.9
1432.1
1433.4
1434.7
1436
1437.3
1438.6
1439.9
1441.2
1442.5
1443.8
1445.1
1446.4
1447.7
1449
1450.3
1451.6
1452.9
1454.2
1455.6
1456.9
1458.2
1459.5
1460.9
1462.2
1463.5
1464.9
1466.2
1467.6
1468.9
1470.3
1471.7
1473
1474.4
1475.8
1477.2
1478.6
1480
1481.4
1482.8
1484.2
1485.7
1487.1
1488.6
1490.1
1491.6
1493
1494.6
1496.1
1497.6
1499.1
1500.6
1502.1
1503.5
1505
1506.4
1507.8
1509.1
1510.3
1511.5
1512.5
1513.5
1514.4
1515.1
1515.7
1516.2
1516.5
1516.7
1516.8
1487.4
1487.3
1487
1486.6
1486.1
1485.4
1484.5
1483.5
1482.4
1481.1
1479.7
1478.3
1476.7
1475.1
1473.4
1471.7
1469.8
1468
1466.1
1464.2
1462.2
1460.2
1458.3
1456.2
1454.2
1452.2
1450.1
1448.1
1446
1444
1441.9
1439.8
1437.8
1435.7
1433.6
1431.5
1429.4
1427.4
1425.3
1423.2
1421.1
1419
1417
1414.9
1412.9
1410.8
1408.8
1406.7
1404.7
1402.7
1400.7
1398.7
1396.8
1394.8
1392.9
1391
1389.1
1387.2
1385.4
1383.6
1381.8
1380
1378.3
1376.6
1374.9
1373.3
1371.7
1370.1
1368.6
1367.1
1365.7
1364.3
1363
1361.7
1360.4
1359.2
1358
1356.9
1355.8
1354.8
1353.8
1352.9
1352
1351.2
1350.4
1349.7
1349
1348.4
1347.9
1347.4
1347
1346.7
1346.5
1346.4
1346.3
1346.2
1346.2
1346.3
1346.4
1346.6
1346.8
1347.1
1347.4
1347.8
1348.2
1348.6
1349.1
1349.6
1350.1
1350.7
1351.2
1351.9
1352.5
1353.2
1353.9
1354.6
1355.3
1356.1
1356.9
1357.7
1358.5
1359.4
1360.2
1361.1
1362
1362.9
1363.8
1364.8
1365.7
1366.7
1367.7
1368.7
1369.7
1370.7
1371.8
1372.8
1373.9
1374.9
1376
1377.1
1378.2
1379.3
1380.4
1381.5
1382.6
1383.8
1384.9
1386
1387.2
1388.3
1389.5
1390.7
1391.8
1393
1394.2
1395.4
1396.6
1397.8
1399
1400.2
1401.4
1402.6
1403.8
1405.1
1406.3
1407.5
1408.8
1410
1411.2
1412.5
1413.7
1415
1416.2
1417.5
1418.7
1420
1421.3
1422.5
1423.8
1425.1
1426.4
1427.6
1428.9
1430.2
1431.5
1432.8
1434.1
1435.3
1436.6
1437.9
1439.2
1440.5
1441.8
1443.1
1444.5
1445.8
1447.1
1448.4
1449.7
1451
1452.3
1453.7
1455
1456.3
1457.7
1459
1460.3
1461.7
1463
1464.4
1465.7
1467.1
1468.4
1469.8
1471.2
1472.5
1473.9
1475.3
1476.7
1478.1
1479.5
1480.9
1482.4
1483.8
1485.3
1486.7
1488.2
1489.7
1491.2
1492.7
1494.2
1495.7
1497.2
1498.7
1500.2
1501.6
1503.1
1504.5
1505.9
1507.2
1508.4
1509.6
1510.6
1511.6
1512.5
1513.2
1513.8
1514.3
1514.6
1514.8
1514.9
1486.6
1486.5
1486.2
1485.8
1485.2
1484.5
1483.6
1482.6
1481.5
1480.2
1478.9
1477.4
1475.8
1474.2
1472.5
1470.7
1468.9
1467
1465.1
1463.2
1461.2
1459.2
1457.2
1455.2
1453.1
1451.1
1449
1446.9
1444.8
1442.8
1440.7
1438.6
1436.5
1434.4
1432.3
1430.2
1428.1
1425.9
1423.8
1421.7
1419.6
1417.6
1415.5
1413.4
1411.3
1409.2
1407.2
1405.1
1403.1
1401
1399
1397
1395
1393
1391.1
1389.1
1387.2
1385.3
1383.5
1381.6
1379.8
1378
1376.3
1374.6
1372.9
1371.2
1369.6
1368
1366.5
1365
1363.5
1362.1
1360.7
1359.4
1358.2
1356.9
1355.7
1354.6
1353.5
1352.5
1351.5
1350.5
1349.6
1348.8
1348
1347.2
1346.5
1345.9
1345.4
1345
1344.6
1344.3
1344.1
1344
1343.9
1343.8
1343.9
1344
1344.1
1344.3
1344.5
1344.8
1345.1
1345.5
1345.9
1346.3
1346.8
1347.3
1347.8
1348.4
1349
1349.6
1350.2
1350.9
1351.6
1352.3
1353.1
1353.8
1354.6
1355.4
1356.3
1357.1
1358
1358.9
1359.8
1360.7
1361.6
1362.6
1363.5
1364.5
1365.5
1366.5
1367.5
1368.6
1369.6
1370.6
1371.7
1372.8
1373.9
1374.9
1376
1377.1
1378.3
1379.4
1380.5
1381.6
1382.8
1383.9
1385.1
1386.2
1387.4
1388.6
1389.8
1390.9
1392.1
1393.3
1394.5
1395.7
1396.9
1398.1
1399.4
1400.6
1401.8
1403
1404.3
1405.5
1406.7
1408
1409.2
1410.5
1411.7
1413
1414.2
1415.5
1416.7
1418
1419.3
1420.6
1421.8
1423.1
1424.4
1425.7
1426.9
1428.2
1429.5
1430.8
1432.1
1433.4
1434.7
1436
1437.3
1438.6
1439.9
1441.2
1442.5
1443.8
1445.1
1446.5
1447.8
1449.1
1450.4
1451.8
1453.1
1454.4
1455.7
1457.1
1458.4
1459.8
1461.1
1462.5
1463.8
1465.2
1466.5
1467.9
1469.3
1470.7
1472
1473.4
1474.8
1476.2
1477.6
1479.1
1480.5
1481.9
1483.4
1484.9
1486.3
1487.8
1489.3
1490.8
1492.3
1493.8
1495.3
1496.8
1498.3
1499.7
1501.2
1502.6
1503.9
1505.2
1506.5
1507.6
1508.7
1509.7
1510.5
1511.3
1511.9
1512.4
1512.7
1512.9
1513
1485.8
1485.7
1485.4
1485
1484.4
1483.7
1482.8
1481.8
1480.6
1479.4
1478
1476.5
1474.9
1473.3
1471.5
1469.8
1467.9
1466
1464.1
1462.1
1460.2
1458.2
1456.1
1454.1
1452
1449.9
1447.9
1445.8
1443.7
1441.6
1439.4
1437.3
1435.2
1433.1
1431
1428.8
1426.7
1424.6
1422.4
1420.3
1418.2
1416.1
1413.9
1411.8
1409.7
1407.6
1405.5
1403.5
1401.4
1399.3
1397.3
1395.3
1393.2
1391.2
1389.3
1387.3
1385.4
1383.4
1381.6
1379.7
1377.8
1376
1374.3
1372.5
1370.8
1369.1
1367.5
1365.9
1364.3
1362.8
1361.4
1359.9
1358.5
1357.2
1355.9
1354.7
1353.5
1352.3
1351.2
1350.1
1349.1
1348.2
1347.2
1346.4
1345.5
1344.8
1344.1
1343.5
1343
1342.6
1342.2
1341.9
1341.7
1341.6
1341.5
1341.5
1341.5
1341.6
1341.7
1341.9
1342.2
1342.5
1342.8
1343.1
1343.5
1344
1344.4
1344.9
1345.5
1346.1
1346.7
1347.3
1347.9
1348.6
1349.3
1350
1350.8
1351.6
1352.4
1353.2
1354
1354.9
1355.7
1356.6
1357.5
1358.5
1359.4
1360.3
1361.3
1362.3
1363.3
1364.3
1365.3
1366.4
1367.4
1368.5
1369.5
1370.6
1371.7
1372.8
1373.9
1375
1376.1
1377.2
1378.4
1379.5
1380.6
1381.8
1383
1384.1
1385.3
1386.5
1387.7
1388.8
1390
1391.2
1392.4
1393.6
1394.9
1396.1
1397.3
1398.5
1399.7
1401
1402.2
1403.4
1404.7
1405.9
1407.2
1408.4
1409.7
1410.9
1412.2
1413.5
1414.7
1416
1417.3
1418.5
1419.8
1421.1
1422.4
1423.7
1424.9
1426.2
1427.5
1428.8
1430.1
1431.4
1432.7
1434
1435.3
1436.6
1437.9
1439.2
1440.6
1441.9
1443.2
1444.5
1445.8
1447.2
1448.5
1449.8
1451.2
1452.5
1453.8
1455.2
1456.5
1457.9
1459.2
1460.6
1461.9
1463.3
1464.6
1466
1467.4
1468.8
1470.1
1471.5
1472.9
1474.3
1475.8
1477.2
1478.6
1480.1
1481.5
1483
1484.4
1485.9
1487.4
1488.9
1490.4
1491.9
1493.4
1494.9
1496.4
1497.8
1499.3
1500.7
1502
1503.3
1504.5
1505.7
1506.8
1507.7
1508.6
1509.3
1509.9
1510.4
1510.8
1511
1511
1485
1484.9
1484.6
1484.2
1483.6
1482.9
1482
1481
1479.8
1478.5
1477.1
1475.6
1474
1472.4
1470.6
1468.8
1467
1465.1
1463.1
1461.2
1459.2
1457.1
1455.1
1453
1450.9
1448.8
1446.7
1444.6
1442.5
1440.4
1438.2
1436.1
1434
1431.8
1429.7
1427.5
1425.4
1423.2
1421
1418.9
1416.7
1414.6
1412.5
1410.3
1408.2
1406.1
1403.9
1401.8
1399.7
1397.7
1395.6
1393.5
1391.5
1389.5
1387.5
1385.5
1383.5
1381.6
1379.6
1377.8
1375.9
1374.1
1372.3
1370.5
1368.8
1367.1
1365.4
1363.8
1362.2
1360.7
1359.2
1357.7
1356.3
1355
1353.6
1352.4
1351.2
1350
1348.9
1347.8
1346.7
1345.8
1344.8
1343.9
1343
1342.3
1341.6
1341.1
1340.6
1340.1
1339.8
1339.5
1339.3
1339.2
1339.1
1339.1
1339.1
1339.2
1339.4
1339.6
1339.8
1340.1
1340.4
1340.8
1341.2
1341.6
1342.1
1342.6
1343.2
1343.7
1344.3
1344.9
1345.6
1346.3
1347
1347.7
1348.5
1349.3
1350
1350.9
1351.7
1352.6
1353.4
1354.3
1355.3
1356.2
1357.1
1358.1
1359.1
1360
1361
1362.1
1363.1
1364.1
1365.2
1366.2
1367.3
1368.4
1369.5
1370.6
1371.7
1372.8
1373.9
1375
1376.2
1377.3
1378.5
1379.6
1380.8
1382
1383.1
1384.3
1385.5
1386.7
1387.9
1389.1
1390.3
1391.5
1392.7
1393.9
1395.2
1396.4
1397.6
1398.9
1400.1
1401.3
1402.6
1403.8
1405.1
1406.3
1407.6
1408.9
1410.1
1411.4
1412.7
1413.9
1415.2
1416.5
1417.8
1419
1420.3
1421.6
1422.9
1424.2
1425.5
1426.8
1428.1
1429.4
1430.7
1432
1433.3
1434.6
1435.9
1437.3
1438.6
1439.9
1441.2
1442.5
1443.9
1445.2
1446.5
1447.9
1449.2
1450.5
1451.9
1453.2
1454.6
1455.9
1457.3
1458.6
1460
1461.3
1462.7
1464.1
1465.5
1466.8
1468.2
1469.6
1471
1472.4
1473.8
1475.3
1476.7
1478.1
1479.6
1481.1
1482.5
1484
1485.5
1487
1488.5
1490
1491.5
1493
1494.4
1495.9
1497.3
1498.7
1500.1
1501.4
1502.6
1503.7
1504.8
1505.8
1506.6
1507.4
1508
1508.5
1508.8
1509
1509.1
1484.2
1484.1
1483.9
1483.4
1482.8
1482.1
1481.2
1480.2
1479
1477.7
1476.3
1474.8
1473.2
1471.5
1469.8
1467.9
1466.1
1464.1
1462.2
1460.2
1458.2
1456.1
1454.1
1452
1449.9
1447.8
1445.6
1443.5
1441.4
1439.2
1437.1
1434.9
1432.7
1430.6
1428.4
1426.2
1424
1421.9
1419.7
1417.5
1415.3
1413.2
1411
1408.8
1406.7
1404.5
1402.4
1400.2
1398.1
1396
1393.9
1391.8
1389.7
1387.7
1385.7
1383.6
1381.7
1379.7
1377.7
1375.8
1373.9
1372.1
1370.3
1368.5
1366.7
1365
1363.3
1361.7
1360.1
1358.5
1357
1355.5
1354.1
1352.7
1351.4
1350.1
1348.9
1347.7
1346.5
1345.4
1344.4
1343.3
1342.4
1341.4
1340.6
1339.9
1339.2
1338.6
1338.1
1337.7
1337.4
1337.1
1336.9
1336.8
1336.7
1336.7
1336.8
1336.9
1337
1337.2
1337.4
1337.7
1338.1
1338.4
1338.8
1339.3
1339.7
1340.2
1340.8
1341.4
1342
1342.6
1343.2
1343.9
1344.6
1345.4
1346.1
1346.9
1347.7
1348.5
1349.4
1350.2
1351.1
1352
1352.9
1353.9
1354.8
1355.8
1356.8
1357.8
1358.8
1359.8
1360.8
1361.9
1362.9
1364
1365
1366.1
1367.2
1368.3
1369.4
1370.6
1371.7
1372.8
1374
1375.1
1376.3
1377.4
1378.6
1379.8
1381
1382.1
1383.3
1384.5
1385.7
1386.9
1388.1
1389.4
1390.6
1391.8
1393
1394.3
1395.5
1396.7
1398
1399.2
1400.5
1401.7
1403
1404.2
1405.5
1406.8
1408
1409.3
1410.6
1411.8
1413.1
1414.4
1415.7
1417
1418.3
1419.6
1420.9
1422.2
1423.5
1424.8
1426.1
1427.4
1428.7
1430
1431.3
1432.6
1433.9
1435.2
1436.6
1437.9
1439.2
1440.5
1441.9
1443.2
1444.5
1445.9
1447.2
1448.6
1449.9
1451.2
1452.6
1453.9
1455.3
1456.7
1458
1459.4
1460.8
1462.1
1463.5
1464.9
1466.3
1467.7
1469.1
1470.5
1471.9
1473.3
1474.8
1476.2
1477.7
1479.1
1480.6
1482.1
1483.6
1485
1486.5
1488
1489.5
1491
1492.5
1493.9
1495.4
1496.8
1498.1
1499.4
1500.6
1501.8
1502.8
1503.8
1504.6
1505.4
1506
1506.5
1506.8
1507
1507.1
1483.4
1483.4
1483.1
1482.7
1482.1
1481.3
1480.4
1479.4
1478.2
1476.9
1475.5
1474
1472.4
1470.7
1468.9
1467.1
1465.2
1463.2
1461.3
1459.3
1457.2
1455.1
1453.1
1451
1448.8
1446.7
1444.6
1442.4
1440.2
1438.1
1435.9
1433.7
1431.5
1429.3
1427.1
1424.9
1422.7
1420.5
1418.3
1416.1
1413.9
1411.7
1409.5
1407.3
1405.1
1403
1400.8
1398.6
1396.5
1394.3
1392.2
1390.1
1388
1385.9
1383.9
1381.8
1379.8
1377.8
1375.9
1373.9
1372
1370.1
1368.3
1366.5
1364.7
1362.9
1361.2
1359.6
1357.9
1356.4
1354.8
1353.3
1351.9
1350.5
1349.1
1347.8
1346.5
1345.3
1344.2
1343
1341.9
1340.9
1339.9
1339
1338.1
1337.4
1336.8
1336.2
1335.7
1335.3
1335
1334.7
1334.5
1334.4
1334.3
1334.3
1334.4
1334.5
1334.6
1334.8
1335
1335.3
1335.7
1336
1336.4
1336.9
1337.3
1337.9
1338.4
1339
1339.6
1340.2
1340.9
1341.6
1342.3
1343
1343.8
1344.5
1345.4
1346.2
1347
1347.9
1348.8
1349.7
1350.6
1351.5
1352.5
1353.5
1354.4
1355.4
1356.5
1357.5
1358.5
1359.6
1360.6
1361.7
1362.8
1363.8
1364.9
1366.1
1367.2
1368.3
1369.4
1370.6
1371.7
1372.9
1374
1375.2
1376.4
1377.5
1378.7
1379.9
1381.1
1382.3
1383.5
1384.7
1385.9
1387.2
1388.4
1389.6
1390.8
1392.1
1393.3
1394.6
1395.8
1397.1
1398.3
1399.6
1400.8
1402.1
1403.4
1404.6
1405.9
1407.2
1408.4
1409.7
1411
1412.3
1413.6
1414.9
1416.2
1417.5
1418.8
1420.1
1421.4
1422.7
1424
1425.3
1426.6
1427.9
1429.2
1430.5
1431.9
1433.2
1434.5
1435.8
1437.2
1438.5
1439.8
1441.2
1442.5
1443.9
1445.2
1446.5
1447.9
1449.2
1450.6
1451.9
1453.3
1454.7
1456
1457.4
1458.8
1460.2
1461.5
1462.9
1464.3
1465.7
1467.1
1468.5
1470
1471.4
1472.8
1474.3
1475.7
1477.2
1478.6
1480.1
1481.6
1483.1
1484.6
1486.1
1487.6
1489
1490.5
1492
1493.4
1494.8
1496.1
1497.4
1498.6
1499.8
1500.8
1501.8
1502.6
1503.3
1504
1504.4
1504.8
1505
1505.1
1482.7
1482.6
1482.4
1481.9
1481.3
1480.6
1479.7
1478.6
1477.4
1476.1
1474.7
1473.2
1471.5
1469.8
1468
1466.2
1464.3
1462.3
1460.4
1458.3
1456.3
1454.2
1452.1
1450
1447.8
1445.7
1443.5
1441.3
1439.1
1436.9
1434.7
1432.5
1430.3
1428.1
1425.9
1423.7
1421.4
1419.2
1417
1414.8
1412.5
1410.3
1408.1
1405.9
1403.6
1401.4
1399.2
1397.1
1394.9
1392.7
1390.6
1388.4
1386.3
1384.2
1382.1
1380
1378
1376
1374
1372
1370.1
1368.2
1366.3
1364.4
1362.6
1360.9
1359.1
1357.5
1355.8
1354.2
1352.6
1351.1
1349.7
1348.2
1346.8
1345.5
1344.2
1343
1341.8
1340.6
1339.5
1338.5
1337.4
1336.5
1335.7
1335
1334.3
1333.8
1333.3
1332.9
1332.5
1332.3
1332.1
1332
1331.9
1331.9
1331.9
1332
1332.2
1332.4
1332.6
1332.9
1333.2
1333.6
1334
1334.4
1334.9
1335.4
1336
1336.5
1337.2
1337.8
1338.4
1339.1
1339.8
1340.6
1341.4
1342.1
1342.9
1343.8
1344.6
1345.5
1346.4
1347.3
1348.2
1349.2
1350.1
1351.1
1352.1
1353.1
1354.1
1355.1
1356.2
1357.2
1358.3
1359.4
1360.4
1361.5
1362.6
1363.8
1364.9
1366
1367.1
1368.3
1369.4
1370.6
1371.8
1372.9
1374.1
1375.3
1376.5
1377.7
1378.9
1380.1
1381.3
1382.5
1383.7
1384.9
1386.2
1387.4
1388.6
1389.9
1391.1
1392.4
1393.6
1394.9
1396.1
1397.4
1398.6
1399.9
1401.2
1402.5
1403.7
1405
1406.3
1407.6
1408.9
1410.1
1411.4
1412.7
1414
1415.3
1416.6
1417.9
1419.2
1420.6
1421.9
1423.2
1424.5
1425.8
1427.1
1428.5
1429.8
1431.1
1432.4
1433.8
1435.1
1436.4
1437.8
1439.1
1440.5
1441.8
1443.1
1444.5
1445.8
1447.2
1448.6
1449.9
1451.3
1452.7
1454
1455.4
1456.8
1458.1
1459.5
1460.9
1462.3
1463.7
1465.1
1466.5
1468
1469.4
1470.8
1472.3
1473.7
1475.2
1476.7
1478.1
1479.6
1481.1
1482.6
1484.1
1485.6
1487
1488.5
1489.9
1491.4
1492.7
1494.1
1495.4
1496.6
1497.7
1498.8
1499.7
1500.6
1501.3
1501.9
1502.4
1502.7
1502.9
1503
1482
1481.9
1481.7
1481.2
1480.6
1479.9
1478.9
1477.9
1476.7
1475.4
1473.9
1472.4
1470.7
1469
1467.2
1465.4
1463.4
1461.5
1459.5
1457.4
1455.3
1453.2
1451.1
1449
1446.8
1444.7
1442.5
1440.3
1438.1
1435.8
1433.6
1431.4
1429.2
1426.9
1424.7
1422.4
1420.2
1417.9
1415.7
1413.4
1411.2
1408.9
1406.7
1404.4
1402.2
1399.9
1397.7
1395.5
1393.3
1391.1
1388.9
1386.7
1384.6
1382.4
1380.3
1378.2
1376.2
1374.1
1372.1
1370.1
1368.1
1366.2
1364.3
1362.4
1360.6
1358.8
1357
1355.3
1353.7
1352
1350.5
1348.9
1347.4
1346
1344.6
1343.2
1341.9
1340.6
1339.4
1338.2
1337.1
1336
1335
1334.1
1333.3
1332.5
1331.9
1331.3
1330.8
1330.4
1330.1
1329.9
1329.7
1329.5
1329.5
1329.5
1329.5
1329.6
1329.7
1329.9
1330.2
1330.5
1330.8
1331.1
1331.6
1332
1332.5
1333
1333.5
1334.1
1334.7
1335.3
1336
1336.7
1337.4
1338.1
1338.9
1339.7
1340.5
1341.4
1342.2
1343.1
1344
1344.9
1345.8
1346.8
1347.7
1348.7
1349.7
1350.7
1351.7
1352.8
1353.8
1354.9
1355.9
1357
1358.1
1359.2
1360.3
1361.4
1362.5
1363.7
1364.8
1366
1367.1
1368.3
1369.4
1370.6
1371.8
1373
1374.2
1375.4
1376.6
1377.8
1379
1380.2
1381.4
1382.7
1383.9
1385.1
1386.4
1387.6
1388.9
1390.1
1391.4
1392.6
1393.9
1395.2
1396.4
1397.7
1399
1400.2
1401.5
1402.8
1404.1
1405.4
1406.7
1408
1409.3
1410.6
1411.9
1413.2
1414.5
1415.8
1417.1
1418.4
1419.7
1421
1422.4
1423.7
1425
1426.3
1427.7
1429
1430.3
1431.7
1433
1434.3
1435.7
1437
1438.4
1439.7
1441.1
1442.4
1443.8
1445.1
1446.5
1447.9
1449.2
1450.6
1452
1453.3
1454.7
1456.1
1457.5
1458.9
1460.3
1461.7
1463.1
1464.5
1465.9
1467.4
1468.8
1470.3
1471.7
1473.2
1474.6
1476.1
1477.6
1479.1
1480.6
1482.1
1483.5
1485
1486.5
1487.9
1489.3
1490.7
1492
1493.3
1494.5
1495.7
1496.7
1497.7
1498.5
1499.2
1499.8
1500.3
1500.6
1500.9
1500.9
1481.3
1481.2
1481
1480.5
1479.9
1479.2
1478.2
1477.2
1476
1474.6
1473.2
1471.6
1470
1468.2
1466.4
1464.5
1462.6
1460.6
1458.6
1456.5
1454.4
1452.3
1450.2
1448
1445.8
1443.7
1441.4
1439.2
1437
1434.8
1432.5
1430.3
1428
1425.7
1423.5
1421.2
1418.9
1416.6
1414.4
1412.1
1409.8
1407.5
1405.2
1403
1400.7
1398.4
1396.2
1393.9
1391.7
1389.5
1387.3
1385.1
1382.9
1380.7
1378.6
1376.5
1374.4
1372.3
1370.2
1368.2
1366.2
1364.2
1362.3
1360.4
1358.6
1356.7
1355
1353.2
1351.5
1349.9
1348.3
1346.7
1345.2
1343.7
1342.3
1340.9
1339.6
1338.3
1337
1335.8
1334.7
1333.5
1332.5
1331.6
1330.8
1330.1
1329.4
1328.9
1328.4
1328
1327.7
1327.4
1327.2
1327.1
1327
1327
1327
1327.1
1327.3
1327.5
1327.7
1328
1328.3
1328.7
1329.1
1329.5
1330
1330.5
1331
1331.6
1332.2
1332.8
1333.5
1334.2
1334.9
1335.7
1336.4
1337.2
1338
1338.9
1339.7
1340.6
1341.5
1342.4
1343.4
1344.3
1345.3
1346.3
1347.3
1348.3
1349.3
1350.3
1351.4
1352.5
1353.5
1354.6
1355.7
1356.8
1357.9
1359
1360.2
1361.3
1362.4
1363.6
1364.8
1365.9
1367.1
1368.3
1369.5
1370.7
1371.9
1373.1
1374.3
1375.5
1376.7
1377.9
1379.1
1380.4
1381.6
1382.8
1384.1
1385.3
1386.6
1387.8
1389.1
1390.4
1391.6
1392.9
1394.2
1395.4
1396.7
1398
1399.3
1400.6
1401.8
1403.1
1404.4
1405.7
1407
1408.3
1409.6
1410.9
1412.3
1413.6
1414.9
1416.2
1417.5
1418.8
1420.2
1421.5
1422.8
1424.2
1425.5
1426.8
1428.2
1429.5
1430.8
1432.2
1433.5
1434.9
1436.2
1437.6
1438.9
1440.3
1441.7
1443
1444.4
1445.8
1447.1
1448.5
1449.9
1451.3
1452.6
1454
1455.4
1456.8
1458.2
1459.6
1461
1462.5
1463.9
1465.3
1466.8
1468.2
1469.7
1471.1
1472.6
1474.1
1475.6
1477
1478.5
1480
1481.5
1483
1484.4
1485.8
1487.3
1488.6
1490
1491.2
1492.4
1493.6
1494.6
1495.6
1496.4
1497.1
1497.7
1498.2
1498.5
1498.7
1498.8
1480.6
1480.6
1480.3
1479.8
1479.2
1478.5
1477.5
1476.5
1475.3
1473.9
1472.4
1470.9
1469.2
1467.5
1465.6
1463.7
1461.8
1459.8
1457.8
1455.7
1453.6
1451.4
1449.3
1447.1
1444.9
1442.7
1440.5
1438.2
1436
1433.7
1431.4
1429.2
1426.9
1424.6
1422.3
1420
1417.7
1415.4
1413.1
1410.8
1408.5
1406.2
1403.9
1401.6
1399.3
1397
1394.7
1392.4
1390.1
1387.9
1385.6
1383.4
1381.2
1379
1376.8
1374.7
1372.6
1370.4
1368.4
1366.3
1364.3
1362.3
1360.3
1358.4
1356.5
1354.7
1352.9
1351.1
1349.4
1347.7
1346.1
1344.5
1342.9
1341.4
1340
1338.6
1337.2
1335.9
1334.6
1333.4
1332.2
1331.1
1330.1
1329.2
1328.3
1327.6
1327
1326.4
1325.9
1325.5
1325.2
1324.9
1324.7
1324.6
1324.5
1324.5
1324.6
1324.6
1324.8
1325
1325.2
1325.5
1325.8
1326.1
1326.6
1327
1327.5
1328
1328.5
1329.1
1329.7
1330.3
1331
1331.7
1332.4
1333.2
1333.9
1334.7
1335.5
1336.4
1337.2
1338.1
1339
1340
1340.9
1341.8
1342.8
1343.8
1344.8
1345.8
1346.9
1347.9
1348.9
1350
1351.1
1352.2
1353.3
1354.4
1355.5
1356.6
1357.8
1358.9
1360
1361.2
1362.4
1363.5
1364.7
1365.9
1367.1
1368.3
1369.5
1370.7
1371.9
1373.1
1374.3
1375.6
1376.8
1378
1379.3
1380.5
1381.8
1383
1384.3
1385.5
1386.8
1388
1389.3
1390.6
1391.9
1393.1
1394.4
1395.7
1397
1398.3
1399.6
1400.9
1402.2
1403.5
1404.8
1406.1
1407.4
1408.7
1410
1411.3
1412.7
1414
1415.3
1416.6
1418
1419.3
1420.6
1422
1423.3
1424.6
1426
1427.3
1428.7
1430
1431.4
1432.7
1434.1
1435.4
1436.8
1438.2
1439.5
1440.9
1442.3
1443.6
1445
1446.4
1447.8
1449.1
1450.5
1451.9
1453.3
1454.7
1456.1
1457.5
1458.9
1460.4
1461.8
1463.2
1464.7
1466.1
1467.6
1469
1470.5
1472
1473.5
1474.9
1476.4
1477.9
1479.4
1480.9
1482.3
1483.7
1485.2
1486.5
1487.8
1489.1
1490.3
1491.4
1492.5
1493.4
1494.3
1495
1495.6
1496
1496.4
1496.6
1496.7
1480
1479.9
1479.6
1479.2
1478.6
1477.8
1476.9
1475.8
1474.6
1473.2
1471.7
1470.2
1468.5
1466.7
1464.9
1463
1461
1459
1456.9
1454.8
1452.7
1450.6
1448.4
1446.2
1444
1441.7
1439.5
1437.2
1434.9
1432.7
1430.4
1428.1
1425.8
1423.5
1421.1
1418.8
1416.5
1414.2
1411.8
1409.5
1407.2
1404.8
1402.5
1400.2
1397.8
1395.5
1393.2
1390.9
1388.6
1386.3
1384
1381.8
1379.5
1377.3
1375.1
1372.9
1370.8
1368.6
1366.5
1364.4
1362.4
1360.4
1358.4
1356.4
1354.5
1352.6
1350.8
1349
1347.3
1345.5
1343.9
1342.3
1340.7
1339.2
1337.7
1336.3
1334.9
1333.5
1332.2
1330.9
1329.7
1328.6
1327.6
1326.7
1325.9
1325.1
1324.5
1323.9
1323.5
1323
1322.7
1322.4
1322.2
1322.1
1322
1322
1322
1322.1
1322.3
1322.4
1322.7
1322.9
1323.2
1323.6
1324
1324.4
1324.9
1325.4
1326
1326.5
1327.1
1327.8
1328.4
1329.1
1329.9
1330.6
1331.4
1332.2
1333
1333.9
1334.7
1335.6
1336.5
1337.4
1338.4
1339.3
1340.3
1341.3
1342.3
1343.3
1344.4
1345.4
1346.5
1347.5
1348.6
1349.7
1350.8
1351.9
1353
1354.2
1355.3
1356.5
1357.6
1358.8
1359.9
1361.1
1362.3
1363.5
1364.7
1365.9
1367.1
1368.3
1369.5
1370.7
1372
1373.2
1374.4
1375.7
1376.9
1378.2
1379.4
1380.7
1381.9
1383.2
1384.4
1385.7
1387
1388.3
1389.5
1390.8
1392.1
1393.4
1394.7
1396
1397.3
1398.6
1399.9
1401.2
1402.5
1403.8
1405.1
1406.4
1407.7
1409.1
1410.4
1411.7
1413
1414.4
1415.7
1417
1418.4
1419.7
1421.1
1422.4
1423.8
1425.1
1426.5
1427.8
1429.2
1430.5
1431.9
1433.2
1434.6
1436
1437.3
1438.7
1440.1
1441.5
1442.8
1444.2
1445.6
1447
1448.4
1449.8
1451.2
1452.6
1454
1455.4
1456.8
1458.2
1459.7
1461.1
1462.6
1464
1465.5
1466.9
1468.4
1469.9
1471.4
1472.8
1474.3
1475.8
1477.3
1478.7
1480.2
1481.6
1483
1484.4
1485.7
1487
1488.2
1489.3
1490.3
1491.3
1492.1
1492.8
1493.4
1493.9
1494.2
1494.4
1494.5
1479.4
1479.3
1479
1478.6
1477.9
1477.2
1476.2
1475.1
1473.9
1472.5
1471
1469.5
1467.8
1466
1464.1
1462.2
1460.2
1458.2
1456.1
1454
1451.9
1449.7
1447.5
1445.3
1443.1
1440.8
1438.5
1436.3
1434
1431.7
1429.3
1427
1424.7
1422.4
1420
1417.7
1415.3
1412.9
1410.6
1408.2
1405.9
1403.5
1401.1
1398.8
1396.4
1394.1
1391.7
1389.4
1387.1
1384.8
1382.4
1380.2
1377.9
1375.6
1373.4
1371.2
1369
1366.8
1364.7
1362.6
1360.5
1358.4
1356.4
1354.4
1352.5
1350.6
1348.7
1346.9
1345.1
1343.4
1341.7
1340
1338.4
1336.9
1335.4
1333.9
1332.5
1331.1
1329.8
1328.5
1327.3
1326.2
1325.1
1324.2
1323.4
1322.7
1322
1321.5
1321
1320.6
1320.2
1319.9
1319.7
1319.6
1319.5
1319.5
1319.5
1319.6
1319.7
1319.9
1320.1
1320.4
1320.7
1321
1321.4
1321.8
1322.3
1322.8
1323.4
1323.9
1324.6
1325.2
1325.9
1326.6
1327.3
1328
1328.8
1329.6
1330.4
1331.3
1332.2
1333
1334
1334.9
1335.8
1336.8
1337.8
1338.8
1339.8
1340.8
1341.9
1342.9
1344
1345
1346.1
1347.2
1348.3
1349.4
1350.6
1351.7
1352.8
1354
1355.2
1356.3
1357.5
1358.7
1359.9
1361
1362.2
1363.5
1364.7
1365.9
1367.1
1368.3
1369.5
1370.8
1372
1373.3
1374.5
1375.8
1377
1378.3
1379.5
1380.8
1382.1
1383.3
1384.6
1385.9
1387.2
1388.5
1389.7
1391
1392.3
1393.6
1394.9
1396.2
1397.5
1398.8
1400.2
1401.5
1402.8
1404.1
1405.4
1406.8
1408.1
1409.4
1410.7
1412.1
1413.4
1414.8
1416.1
1417.4
1418.8
1420.1
1421.5
1422.8
1424.2
1425.6
1426.9
1428.3
1429.6
1431
1432.4
1433.7
1435.1
1436.5
1437.9
1439.2
1440.6
1442
1443.4
1444.8
1446.2
1447.6
1449
1450.4
1451.8
1453.2
1454.7
1456.1
1457.5
1459
1460.4
1461.9
1463.3
1464.8
1466.3
1467.7
1469.2
1470.7
1472.2
1473.7
1475.1
1476.6
1478
1479.5
1480.9
1482.2
1483.5
1484.8
1486
1487.1
1488.1
1489.1
1489.9
1490.6
1491.2
1491.7
1492
1492.2
1492.3
1478.7
1478.7
1478.4
1477.9
1477.3
1476.5
1475.6
1474.5
1473.3
1471.9
1470.4
1468.8
1467.1
1465.3
1463.4
1461.5
1459.5
1457.4
1455.4
1453.2
1451.1
1448.9
1446.7
1444.4
1442.2
1439.9
1437.6
1435.3
1433
1430.7
1428.3
1426
1423.6
1421.3
1418.9
1416.5
1414.1
1411.8
1409.4
1407
1404.6
1402.2
1399.8
1397.4
1395
1392.7
1390.3
1387.9
1385.6
1383.2
1380.9
1378.6
1376.3
1374
1371.7
1369.4
1367.2
1365
1362.8
1360.7
1358.6
1356.5
1354.5
1352.5
1350.5
1348.5
1346.6
1344.8
1343
1341.2
1339.5
1337.8
1336.2
1334.6
1333.1
1331.6
1330.1
1328.7
1327.3
1326
1324.8
1323.7
1322.7
1321.7
1320.9
1320.2
1319.5
1318.9
1318.5
1318
1317.7
1317.4
1317.2
1317
1316.9
1316.9
1316.9
1317
1317.1
1317.3
1317.5
1317.8
1318.1
1318.4
1318.8
1319.2
1319.7
1320.2
1320.7
1321.3
1321.9
1322.6
1323.2
1323.9
1324.7
1325.4
1326.2
1327
1327.8
1328.7
1329.6
1330.5
1331.4
1332.3
1333.3
1334.2
1335.2
1336.2
1337.2
1338.3
1339.3
1340.4
1341.4
1342.5
1343.6
1344.7
1345.8
1346.9
1348.1
1349.2
1350.3
1351.5
1352.7
1353.8
1355
1356.2
1357.4
1358.6
1359.8
1361
1362.2
1363.4
1364.6
1365.9
1367.1
1368.3
1369.6
1370.8
1372.1
1373.3
1374.6
1375.8
1377.1
1378.4
1379.6
1380.9
1382.2
1383.5
1384.8
1386.1
1387.4
1388.7
1389.9
1391.2
1392.6
1393.9
1395.2
1396.5
1397.8
1399.1
1400.4
1401.8
1403.1
1404.4
1405.7
1407.1
1408.4
1409.8
1411.1
1412.4
1413.8
1415.1
1416.5
1417.8
1419.2
1420.5
1421.9
1423.3
1424.6
1426
1427.4
1428.7
1430.1
1431.5
1432.9
1434.2
1435.6
1437
1438.4
1439.8
1441.2
1442.6
1444
1445.4
1446.8
1448.2
1449.6
1451
1452.5
1453.9
1455.3
1456.8
1458.2
1459.7
1461.1
1462.6
1464.1
1465.5
1467
1468.5
1470
1471.5
1472.9
1474.4
1475.8
1477.3
1478.7
1480
1481.3
1482.6
1483.8
1484.9
1485.9
1486.8
1487.7
1488.4
1489
1489.4
1489.8
1490
1490.1
1478.2
1478.1
1477.8
1477.4
1476.7
1475.9
1475
1473.9
1472.6
1471.2
1469.7
1468.1
1466.4
1464.6
1462.7
1460.8
1458.8
1456.7
1454.6
1452.5
1450.3
1448.1
1445.8
1443.6
1441.3
1439
1436.7
1434.4
1432.1
1429.7
1427.4
1425
1422.6
1420.2
1417.8
1415.4
1413
1410.6
1408.2
1405.8
1403.4
1400.9
1398.5
1396.1
1393.7
1391.3
1388.9
1386.5
1384.1
1381.7
1379.3
1377
1374.6
1372.3
1370
1367.7
1365.5
1363.2
1361
1358.9
1356.7
1354.6
1352.5
1350.5
1348.5
1346.5
1344.6
1342.7
1340.8
1339.1
1337.3
1335.6
1333.9
1332.3
1330.7
1329.2
1327.7
1326.3
1324.9
1323.6
1322.3
1321.2
1320.2
1319.3
1318.4
1317.7
1317
1316.4
1315.9
1315.5
1315.1
1314.8
1314.6
1314.5
1314.4
1314.3
1314.3
1314.4
1314.5
1314.7
1314.9
1315.1
1315.4
1315.8
1316.2
1316.6
1317
1317.6
1318.1
1318.7
1319.3
1319.9
1320.6
1321.3
1322
1322.8
1323.6
1324.4
1325.2
1326.1
1326.9
1327.8
1328.8
1329.7
1330.7
1331.6
1332.6
1333.6
1334.6
1335.7
1336.7
1337.8
1338.9
1339.9
1341
1342.1
1343.3
1344.4
1345.5
1346.7
1347.8
1349
1350.1
1351.3
1352.5
1353.7
1354.9
1356.1
1357.3
1358.5
1359.7
1360.9
1362.1
1363.4
1364.6
1365.9
1367.1
1368.3
1369.6
1370.9
1372.1
1373.4
1374.7
1375.9
1377.2
1378.5
1379.8
1381
1382.3
1383.6
1384.9
1386.2
1387.5
1388.8
1390.1
1391.5
1392.8
1394.1
1395.4
1396.7
1398
1399.4
1400.7
1402
1403.4
1404.7
1406.1
1407.4
1408.7
1410.1
1411.4
1412.8
1414.1
1415.5
1416.9
1418.2
1419.6
1420.9
1422.3
1423.7
1425.1
1426.4
1427.8
1429.2
1430.6
1432
1433.3
1434.7
1436.1
1437.5
1438.9
1440.3
1441.7
1443.1
1444.5
1445.9
1447.4
1448.8
1450.2
1451.7
1453.1
1454.5
1456
1457.5
1458.9
1460.4
1461.9
1463.3
1464.8
1466.3
1467.8
1469.2
1470.7
1472.2
1473.6
1475
1476.4
1477.8
1479.1
1480.3
1481.5
1482.6
1483.7
1484.6
1485.4
1486.1
1486.7
1487.2
1487.5
1487.7
1487.8
1477.6
1477.5
1477.2
1476.8
1476.2
1475.4
1474.4
1473.3
1472
1470.6
1469.1
1467.5
1465.8
1464
1462.1
1460.1
1458.1
1456
1453.9
1451.7
1449.5
1447.3
1445.1
1442.8
1440.5
1438.2
1435.8
1433.5
1431.1
1428.8
1426.4
1424
1421.6
1419.2
1416.8
1414.3
1411.9
1409.5
1407
1404.6
1402.1
1399.7
1397.2
1394.8
1392.3
1389.9
1387.5
1385
1382.6
1380.2
1377.8
1375.4
1373
1370.7
1368.4
1366
1363.7
1361.5
1359.2
1357
1354.8
1352.7
1350.6
1348.5
1346.5
1344.5
1342.5
1340.6
1338.7
1336.9
1335.1
1333.4
1331.7
1330
1328.4
1326.9
1325.3
1323.9
1322.4
1321.1
1319.9
1318.7
1317.7
1316.8
1315.9
1315.2
1314.5
1313.9
1313.4
1312.9
1312.6
1312.3
1312
1311.9
1311.7
1311.7
1311.7
1311.7
1311.8
1312
1312.2
1312.5
1312.8
1313.1
1313.5
1313.9
1314.4
1314.9
1315.4
1316
1316.6
1317.2
1317.9
1318.6
1319.4
1320.1
1320.9
1321.7
1322.6
1323.4
1324.3
1325.2
1326.1
1327.1
1328
1329
1330
1331
1332
1333.1
1334.1
1335.2
1336.3
1337.4
1338.4
1339.6
1340.7
1341.8
1342.9
1344.1
1345.2
1346.4
1347.6
1348.8
1349.9
1351.1
1352.3
1353.5
1354.7
1355.9
1357.2
1358.4
1359.6
1360.9
1362.1
1363.3
1364.6
1365.8
1367.1
1368.4
1369.6
1370.9
1372.2
1373.4
1374.7
1376
1377.3
1378.6
1379.9
1381.2
1382.5
1383.8
1385.1
1386.4
1387.7
1389
1390.3
1391.7
1393
1394.3
1395.6
1397
1398.3
1399.6
1401
1402.3
1403.7
1405
1406.4
1407.7
1409.1
1410.4
1411.8
1413.1
1414.5
1415.9
1417.2
1418.6
1420
1421.3
1422.7
1424.1
1425.5
1426.9
1428.2
1429.6
1431
1432.4
1433.8
1435.2
1436.6
1438
1439.4
1440.8
1442.3
1443.7
1445.1
1446.5
1448
1449.4
1450.8
1452.3
1453.7
1455.2
1456.7
1458.1
1459.6
1461.1
1462.6
1464
1465.5
1467
1468.5
1469.9
1471.4
1472.8
1474.2
1475.5
1476.8
1478.1
1479.3
1480.4
1481.4
1482.3
1483.1
1483.8
1484.4
1484.9
1485.2
1485.4
1485.5
1477.1
1477
1476.7
1476.2
1475.6
1474.8
1473.8
1472.7
1471.5
1470
1468.5
1466.9
1465.2
1463.3
1461.4
1459.4
1457.4
1455.3
1453.2
1451
1448.8
1446.6
1444.3
1442
1439.7
1437.4
1435
1432.6
1430.3
1427.9
1425.5
1423
1420.6
1418.2
1415.7
1413.3
1410.8
1408.4
1405.9
1403.4
1400.9
1398.5
1396
1393.5
1391
1388.6
1386.1
1383.6
1381.2
1378.7
1376.3
1373.9
1371.5
1369.1
1366.7
1364.4
1362
1359.7
1357.5
1355.2
1353
1350.8
1348.7
1346.6
1344.5
1342.4
1340.5
1338.5
1336.6
1334.7
1332.9
1331.1
1329.4
1327.7
1326.1
1324.5
1322.9
1321.4
1320
1318.6
1317.4
1316.2
1315.2
1314.3
1313.4
1312.6
1311.9
1311.3
1310.8
1310.4
1310
1309.7
1309.4
1309.2
1309.1
1309
1309
1309.1
1309.2
1309.3
1309.5
1309.8
1310.1
1310.4
1310.8
1311.2
1311.7
1312.2
1312.7
1313.3
1313.9
1314.5
1315.2
1315.9
1316.7
1317.4
1318.2
1319
1319.9
1320.7
1321.6
1322.5
1323.5
1324.4
1325.4
1326.3
1327.3
1328.4
1329.4
1330.4
1331.5
1332.6
1333.6
1334.7
1335.8
1336.9
1338.1
1339.2
1340.3
1341.5
1342.7
1343.8
1345
1346.2
1347.4
1348.6
1349.8
1351
1352.2
1353.4
1354.6
1355.8
1357.1
1358.3
1359.6
1360.8
1362.1
1363.3
1364.6
1365.8
1367.1
1368.4
1369.7
1370.9
1372.2
1373.5
1374.8
1376.1
1377.4
1378.7
1380
1381.3
1382.6
1383.9
1385.2
1386.5
1387.9
1389.2
1390.5
1391.8
1393.2
1394.5
1395.9
1397.2
1398.5
1399.9
1401.2
1402.6
1403.9
1405.3
1406.6
1408
1409.4
1410.7
1412.1
1413.5
1414.8
1416.2
1417.6
1419
1420.3
1421.7
1423.1
1424.5
1425.9
1427.3
1428.7
1430.1
1431.5
1432.9
1434.3
1435.7
1437.1
1438.5
1439.9
1441.4
1442.8
1444.2
1445.7
1447.1
1448.5
1450
1451.4
1452.9
1454.4
1455.8
1457.3
1458.8
1460.3
1461.8
1463.2
1464.7
1466.2
1467.6
1469.1
1470.5
1471.9
1473.2
1474.5
1475.8
1476.9
1478.1
1479.1
1480
1480.8
1481.5
1482.1
1482.6
1482.9
1483.1
1483.2
1476.5
1476.5
1476.2
1475.7
1475.1
1474.3
1473.3
1472.2
1470.9
1469.5
1468
1466.3
1464.6
1462.7
1460.8
1458.8
1456.8
1454.7
1452.5
1450.3
1448.1
1445.8
1443.6
1441.2
1438.9
1436.6
1434.2
1431.8
1429.4
1427
1424.6
1422.1
1419.7
1417.2
1414.8
1412.3
1409.8
1407.3
1404.8
1402.3
1399.8
1397.3
1394.8
1392.3
1389.8
1387.2
1384.7
1382.2
1379.8
1377.3
1374.8
1372.4
1369.9
1367.5
1365.1
1362.7
1360.3
1358
1355.7
1353.4
1351.2
1348.9
1346.7
1344.6
1342.5
1340.4
1338.4
1336.4
1334.5
1332.6
1330.7
1328.9
1327.1
1325.4
1323.8
1322.1
1320.5
1319
1317.5
1316.2
1314.9
1313.7
1312.7
1311.7
1310.9
1310.1
1309.4
1308.8
1308.2
1307.8
1307.4
1307
1306.8
1306.6
1306.4
1306.4
1306.3
1306.4
1306.5
1306.6
1306.8
1307
1307.3
1307.7
1308
1308.5
1308.9
1309.4
1310
1310.5
1311.1
1311.8
1312.5
1313.2
1313.9
1314.7
1315.5
1316.3
1317.1
1318
1318.9
1319.8
1320.8
1321.7
1322.7
1323.7
1324.7
1325.7
1326.7
1327.8
1328.8
1329.9
1331
1332.1
1333.2
1334.3
1335.4
1336.6
1337.7
1338.9
1340
1341.2
1342.4
1343.6
1344.8
1345.9
1347.2
1348.4
1349.6
1350.8
1352
1353.3
1354.5
1355.7
1357
1358.2
1359.5
1360.8
1362
1363.3
1364.6
1365.8
1367.1
1368.4
1369.7
1371
1372.3
1373.6
1374.9
1376.2
1377.5
1378.8
1380.1
1381.4
1382.7
1384
1385.4
1386.7
1388
1389.4
1390.7
1392
1393.4
1394.7
1396.1
1397.4
1398.8
1400.1
1401.5
1402.8
1404.2
1405.6
1406.9
1408.3
1409.7
1411
1412.4
1413.8
1415.2
1416.6
1417.9
1419.3
1420.7
1422.1
1423.5
1424.9
1426.3
1427.7
1429.1
1430.5
1431.9
1433.3
1434.8
1436.2
1437.6
1439
1440.5
1441.9
1443.3
1444.8
1446.2
1447.7
1449.1
1450.6
1452.1
1453.5
1455
1456.5
1458
1459.5
1460.9
1462.4
1463.9
1465.3
1466.8
1468.2
1469.6
1470.9
1472.2
1473.4
1474.6
1475.7
1476.7
1477.7
1478.5
1479.2
1479.8
1480.2
1480.6
1480.8
1480.8
1476
1476
1475.7
1475.2
1474.6
1473.8
1472.8
1471.7
1470.4
1469
1467.4
1465.8
1464
1462.1
1460.2
1458.2
1456.1
1454
1451.9
1449.7
1447.4
1445.1
1442.8
1440.5
1438.2
1435.8
1433.4
1431
1428.6
1426.1
1423.7
1421.2
1418.8
1416.3
1413.8
1411.3
1408.8
1406.3
1403.7
1401.2
1398.7
1396.1
1393.6
1391
1388.5
1386
1383.4
1380.9
1378.4
1375.9
1373.4
1370.9
1368.4
1365.9
1363.5
1361.1
1358.7
1356.3
1353.9
1351.6
1349.3
1347.1
1344.9
1342.7
1340.5
1338.4
1336.3
1334.3
1332.3
1330.4
1328.5
1326.7
1324.9
1323.1
1321.4
1319.7
1318.1
1316.5
1315
1313.7
1312.4
1311.2
1310.2
1309.2
1308.3
1307.5
1306.8
1306.2
1305.6
1305.1
1304.7
1304.4
1304.1
1303.9
1303.8
1303.7
1303.6
1303.7
1303.7
1303.9
1304.1
1304.3
1304.6
1304.9
1305.3
1305.7
1306.2
1306.7
1307.2
1307.8
1308.4
1309
1309.7
1310.4
1311.2
1311.9
1312.7
1313.6
1314.4
1315.3
1316.2
1317.1
1318
1319
1320
1320.9
1322
1323
1324
1325.1
1326.1
1327.2
1328.3
1329.4
1330.5
1331.6
1332.8
1333.9
1335.1
1336.2
1337.4
1338.6
1339.7
1340.9
1342.1
1343.3
1344.5
1345.7
1347
1348.2
1349.4
1350.7
1351.9
1353.1
1354.4
1355.6
1356.9
1358.2
1359.4
1360.7
1362
1363.2
1364.5
1365.8
1367.1
1368.4
1369.7
1371
1372.3
1373.6
1374.9
1376.2
1377.5
1378.9
1380.2
1381.5
1382.8
1384.2
1385.5
1386.8
1388.2
1389.5
1390.9
1392.2
1393.6
1394.9
1396.3
1397.6
1399
1400.4
1401.7
1403.1
1404.5
1405.8
1407.2
1408.6
1410
1411.4
1412.7
1414.1
1415.5
1416.9
1418.3
1419.7
1421.1
1422.5
1423.9
1425.3
1426.7
1428.1
1429.5
1430.9
1432.4
1433.8
1435.2
1436.6
1438.1
1439.5
1441
1442.4
1443.9
1445.3
1446.8
1448.2
1449.7
1451.2
1452.7
1454.1
1455.6
1457.1
1458.6
1460.1
1461.5
1463
1464.4
1465.8
1467.2
1468.6
1469.9
1471.1
1472.3
1473.4
1474.4
1475.3
1476.1
1476.8
1477.4
1477.9
1478.2
1478.4
1478.5
1475.6
1475.5
1475.2
1474.7
1474.1
1473.3
1472.3
1471.2
1469.9
1468.4
1466.9
1465.2
1463.5
1461.6
1459.7
1457.6
1455.6
1453.4
1451.2
1449
1446.8
1444.5
1442.2
1439.8
1437.4
1435.1
1432.7
1430.2
1427.8
1425.3
1422.9
1420.4
1417.9
1415.4
1412.8
1410.3
1407.8
1405.2
1402.7
1400.1
1397.6
1395
1392.4
1389.8
1387.3
1384.7
1382.1
1379.6
1377
1374.5
1371.9
1369.4
1366.9
1364.4
1361.9
1359.4
1357
1354.6
1352.2
1349.8
1347.5
1345.2
1343
1340.7
1338.6
1336.4
1334.3
1332.2
1330.2
1328.3
1326.3
1324.4
1322.6
1320.8
1319.1
1317.4
1315.7
1314.1
1312.6
1311.2
1309.9
1308.7
1307.6
1306.7
1305.8
1304.9
1304.2
1303.6
1303
1302.5
1302.1
1301.7
1301.4
1301.2
1301
1300.9
1300.9
1300.9
1301
1301.1
1301.3
1301.5
1301.8
1302.1
1302.5
1302.9
1303.4
1303.9
1304.4
1305
1305.6
1306.2
1306.9
1307.6
1308.4
1309.2
1310
1310.8
1311.6
1312.5
1313.4
1314.3
1315.3
1316.2
1317.2
1318.2
1319.2
1320.3
1321.3
1322.4
1323.4
1324.5
1325.6
1326.7
1327.8
1328.9
1330.1
1331.2
1332.4
1333.5
1334.7
1335.9
1337.1
1338.3
1339.5
1340.7
1341.9
1343.1
1344.3
1345.5
1346.8
1348
1349.3
1350.5
1351.8
1353
1354.3
1355.5
1356.8
1358.1
1359.4
1360.6
1361.9
1363.2
1364.5
1365.8
1367.1
1368.4
1369.7
1371
1372.3
1373.7
1375
1376.3
1377.6
1379
1380.3
1381.6
1383
1384.3
1385.6
1387
1388.3
1389.7
1391
1392.4
1393.8
1395.1
1396.5
1397.9
1399.2
1400.6
1402
1403.3
1404.7
1406.1
1407.5
1408.9
1410.3
1411.7
1413
1414.4
1415.8
1417.2
1418.6
1420
1421.5
1422.9
1424.3
1425.7
1427.1
1428.5
1430
1431.4
1432.8
1434.2
1435.7
1437.1
1438.6
1440
1441.5
1442.9
1444.4
1445.9
1447.3
1448.8
1450.3
1451.8
1453.3
1454.7
1456.2
1457.7
1459.2
1460.6
1462.1
1463.5
1464.8
1466.2
1467.5
1468.7
1469.9
1471
1472
1472.9
1473.7
1474.4
1475
1475.5
1475.8
1476
1476.1
1475.1
1475
1474.8
1474.3
1473.7
1472.8
1471.8
1470.7
1469.4
1468
1466.4
1464.7
1462.9
1461.1
1459.1
1457.1
1455
1452.9
1450.7
1448.4
1446.1
1443.8
1441.5
1439.1
1436.8
1434.4
1431.9
1429.5
1427
1424.5
1422
1419.5
1417
1414.5
1411.9
1409.4
1406.8
1404.3
1401.7
1399.1
1396.5
1393.9
1391.3
1388.7
1386.1
1383.5
1380.9
1378.3
1375.7
1373.1
1370.5
1367.9
1365.4
1362.9
1360.3
1357.8
1355.4
1352.9
1350.5
1348.1
1345.7
1343.4
1341.1
1338.8
1336.6
1334.4
1332.3
1330.2
1328.1
1326.1
1324.1
1322.2
1320.3
1318.5
1316.7
1315
1313.3
1311.6
1310.1
1308.7
1307.4
1306.2
1305.1
1304.1
1303.2
1302.4
1301.6
1300.9
1300.4
1299.8
1299.4
1299
1298.7
1298.5
1298.3
1298.2
1298.1
1298.1
1298.2
1298.3
1298.5
1298.7
1299
1299.3
1299.7
1300.1
1300.5
1301
1301.6
1302.2
1302.8
1303.4
1304.1
1304.8
1305.6
1306.4
1307.2
1308
1308.8
1309.7
1310.6
1311.6
1312.5
1313.5
1314.5
1315.5
1316.5
1317.5
1318.5
1319.6
1320.7
1321.8
1322.9
1324
1325.1
1326.2
1327.4
1328.5
1329.7
1330.8
1332
1333.2
1334.4
1335.6
1336.8
1338
1339.2
1340.4
1341.6
1342.9
1344.1
1345.4
1346.6
1347.8
1349.1
1350.4
1351.6
1352.9
1354.2
1355.4
1356.7
1358
1359.3
1360.6
1361.9
1363.2
1364.5
1365.8
1367.1
1368.4
1369.7
1371.1
1372.4
1373.7
1375
1376.4
1377.7
1379
1380.4
1381.7
1383.1
1384.4
1385.8
1387.1
1388.5
1389.9
1391.2
1392.6
1393.9
1395.3
1396.7
1398.1
1399.4
1400.8
1402.2
1403.6
1405
1406.4
1407.8
1409.2
1410.6
1412
1413.4
1414.8
1416.2
1417.6
1419
1420.4
1421.8
1423.2
1424.7
1426.1
1427.5
1428.9
1430.4
1431.8
1433.3
1434.7
1436.2
1437.6
1439.1
1440.5
1442
1443.5
1444.9
1446.4
1447.9
1449.4
1450.9
1452.4
1453.8
1455.3
1456.8
1458.2
1459.7
1461.1
1462.4
1463.8
1465.1
1466.3
1467.5
1468.6
1469.6
1470.5
1471.3
1472
1472.6
1473
1473.4
1473.6
1473.7
1474.7
1474.6
1474.4
1473.9
1473.2
1472.4
1471.4
1470.3
1469
1467.5
1465.9
1464.3
1462.5
1460.6
1458.6
1456.6
1454.5
1452.3
1450.1
1447.9
1445.6
1443.2
1440.9
1438.5
1436.1
1433.7
1431.2
1428.8
1426.3
1423.8
1421.3
1418.8
1416.2
1413.7
1411.1
1408.5
1405.9
1403.3
1400.7
1398.1
1395.5
1392.8
1390.2
1387.6
1384.9
1382.3
1379.6
1377
1374.4
1371.8
1369.1
1366.5
1363.9
1361.4
1358.8
1356.3
1353.8
1351.3
1348.8
1346.4
1344
1341.6
1339.2
1336.9
1334.7
1332.4
1330.3
1328.1
1326
1324
1322
1320
1318.1
1316.2
1314.4
1312.6
1310.8
1309.2
1307.6
1306.2
1304.9
1303.7
1302.6
1301.5
1300.6
1299.7
1299
1298.3
1297.7
1297.2
1296.7
1296.3
1296
1295.7
1295.5
1295.4
1295.3
1295.3
1295.4
1295.5
1295.7
1295.9
1296.1
1296.5
1296.8
1297.2
1297.7
1298.2
1298.7
1299.3
1299.9
1300.6
1301.3
1302
1302.7
1303.5
1304.3
1305.2
1306
1306.9
1307.8
1308.8
1309.7
1310.7
1311.7
1312.7
1313.7
1314.7
1315.8
1316.8
1317.9
1319
1320.1
1321.2
1322.4
1323.5
1324.6
1325.8
1326.9
1328.1
1329.3
1330.5
1331.7
1332.9
1334.1
1335.3
1336.5
1337.7
1338.9
1340.2
1341.4
1342.7
1343.9
1345.2
1346.4
1347.7
1349
1350.2
1351.5
1352.8
1354.1
1355.4
1356.7
1357.9
1359.2
1360.5
1361.9
1363.2
1364.5
1365.8
1367.1
1368.4
1369.8
1371.1
1372.4
1373.8
1375.1
1376.4
1377.8
1379.1
1380.5
1381.8
1383.2
1384.6
1385.9
1387.3
1388.6
1390
1391.4
1392.8
1394.1
1395.5
1396.9
1398.3
1399.7
1401.1
1402.5
1403.8
1405.2
1406.6
1408
1409.4
1410.9
1412.3
1413.7
1415.1
1416.5
1417.9
1419.3
1420.8
1422.2
1423.6
1425
1426.5
1427.9
1429.4
1430.8
1432.3
1433.7
1435.2
1436.6
1438.1
1439.6
1441
1442.5
1444
1445.5
1447
1448.5
1449.9
1451.4
1452.9
1454.4
1455.8
1457.2
1458.7
1460
1461.4
1462.7
1463.9
1465.1
1466.1
1467.2
1468.1
1468.9
1469.6
1470.2
1470.6
1470.9
1471.1
1471.2
1474.3
1474.2
1474
1473.5
1472.8
1472
1471
1469.8
1468.5
1467.1
1465.5
1463.8
1462
1460.1
1458.1
1456.1
1454
1451.8
1449.6
1447.3
1445
1442.7
1440.3
1437.9
1435.5
1433
1430.6
1428.1
1425.6
1423.1
1420.5
1418
1415.4
1412.8
1410.2
1407.6
1405
1402.4
1399.8
1397.1
1394.5
1391.8
1389.1
1386.5
1383.8
1381.1
1378.4
1375.8
1373.1
1370.5
1367.8
1365.2
1362.5
1359.9
1357.3
1354.7
1352.2
1349.7
1347.1
1344.7
1342.2
1339.8
1337.4
1335.1
1332.8
1330.5
1328.3
1326.1
1323.9
1321.8
1319.8
1317.8
1315.8
1313.9
1312
1310.2
1308.4
1306.7
1305.2
1303.7
1302.4
1301.1
1300
1298.9
1298
1297.1
1296.3
1295.6
1295
1294.4
1294
1293.6
1293.2
1292.9
1292.7
1292.6
1292.5
1292.5
1292.6
1292.7
1292.8
1293
1293.3
1293.6
1294
1294.4
1294.8
1295.3
1295.9
1296.5
1297.1
1297.7
1298.4
1299.1
1299.9
1300.7
1301.5
1302.3
1303.2
1304.1
1305
1305.9
1306.9
1307.9
1308.9
1309.9
1310.9
1311.9
1313
1314.1
1315.1
1316.2
1317.3
1318.5
1319.6
1320.7
1321.9
1323
1324.2
1325.4
1326.5
1327.7
1328.9
1330.1
1331.3
1332.6
1333.8
1335
1336.2
1337.5
1338.7
1340
1341.2
1342.5
1343.7
1345
1346.3
1347.5
1348.8
1350.1
1351.4
1352.7
1354
1355.3
1356.6
1357.9
1359.2
1360.5
1361.8
1363.1
1364.5
1365.8
1367.1
1368.5
1369.8
1371.1
1372.5
1373.8
1375.2
1376.5
1377.9
1379.2
1380.6
1381.9
1383.3
1384.7
1386
1387.4
1388.8
1390.2
1391.6
1392.9
1394.3
1395.7
1397.1
1398.5
1399.9
1401.3
1402.7
1404.1
1405.5
1406.9
1408.3
1409.7
1411.1
1412.6
1414
1415.4
1416.8
1418.3
1419.7
1421.1
1422.6
1424
1425.4
1426.9
1428.3
1429.8
1431.2
1432.7
1434.2
1435.6
1437.1
1438.6
1440.1
1441.5
1443
1444.5
1446
1447.5
1449
1450.5
1451.9
1453.4
1454.8
1456.2
1457.6
1458.9
1460.2
1461.4
1462.6
1463.7
1464.7
1465.6
1466.4
1467.1
1467.7
1468.2
1468.5
1468.7
1468.8
1474
1473.9
1473.6
1473.1
1472.5
1471.6
1470.6
1469.5
1468.2
1466.7
1465.1
1463.4
1461.6
1459.7
1457.7
1455.6
1453.5
1451.3
1449.1
1446.8
1444.5
1442.1
1439.8
1437.3
1434.9
1432.4
1430
1427.5
1424.9
1422.4
1419.8
1417.3
1414.7
1412.1
1409.5
1406.8
1404.2
1401.5
1398.9
1396.2
1393.5
1390.8
1388.1
1385.4
1382.7
1380
1377.3
1374.6
1371.9
1369.2
1366.5
1363.8
1361.1
1358.5
1355.8
1353.2
1350.6
1348.1
1345.5
1343
1340.5
1338
1335.6
1333.2
1330.8
1328.5
1326.3
1324
1321.8
1319.7
1317.6
1315.5
1313.5
1311.6
1309.6
1307.8
1306
1304.3
1302.7
1301.2
1299.9
1298.6
1297.4
1296.4
1295.4
1294.5
1293.7
1292.9
1292.3
1291.7
1291.2
1290.8
1290.4
1290.2
1289.9
1289.8
1289.7
1289.7
1289.7
1289.8
1289.9
1290.1
1290.4
1290.7
1291.1
1291.5
1291.9
1292.4
1293
1293.6
1294.2
1294.8
1295.5
1296.3
1297
1297.8
1298.6
1299.5
1300.3
1301.2
1302.2
1303.1
1304.1
1305
1306
1307
1308.1
1309.1
1310.2
1311.3
1312.3
1313.4
1314.5
1315.7
1316.8
1317.9
1319.1
1320.3
1321.4
1322.6
1323.8
1325
1326.2
1327.4
1328.6
1329.8
1331
1332.3
1333.5
1334.7
1336
1337.2
1338.5
1339.7
1341
1342.3
1343.5
1344.8
1346.1
1347.4
1348.7
1350
1351.3
1352.6
1353.9
1355.2
1356.5
1357.8
1359.1
1360.5
1361.8
1363.1
1364.5
1365.8
1367.1
1368.5
1369.8
1371.2
1372.5
1373.9
1375.2
1376.6
1378
1379.3
1380.7
1382.1
1383.4
1384.8
1386.2
1387.6
1389
1390.3
1391.7
1393.1
1394.5
1395.9
1397.3
1398.7
1400.1
1401.5
1402.9
1404.4
1405.8
1407.2
1408.6
1410
1411.5
1412.9
1414.3
1415.7
1417.2
1418.6
1420
1421.5
1422.9
1424.4
1425.8
1427.3
1428.8
1430.2
1431.7
1433.2
1434.6
1436.1
1437.6
1439.1
1440.6
1442.1
1443.5
1445
1446.5
1448
1449.5
1450.9
1452.3
1453.8
1455.1
1456.5
1457.8
1459
1460.1
1461.2
1462.2
1463.1
1464
1464.7
1465.2
1465.7
1466
1466.2
1466.3
1473.7
1473.6
1473.3
1472.8
1472.1
1471.3
1470.3
1469.1
1467.8
1466.3
1464.7
1463
1461.2
1459.3
1457.3
1455.2
1453.1
1450.9
1448.6
1446.3
1444
1441.6
1439.2
1436.8
1434.4
1431.9
1429.4
1426.9
1424.3
1421.8
1419.2
1416.6
1414
1411.3
1408.7
1406
1403.4
1400.7
1398
1395.3
1392.6
1389.8
1387.1
1384.4
1381.6
1378.9
1376.2
1373.4
1370.7
1367.9
1365.2
1362.5
1359.8
1357.1
1354.4
1351.8
1349.1
1346.5
1343.9
1341.3
1338.8
1336.3
1333.8
1331.4
1329
1326.6
1324.3
1322
1319.8
1317.6
1315.4
1313.3
1311.3
1309.3
1307.3
1305.4
1303.5
1301.8
1300.2
1298.7
1297.3
1296
1294.8
1293.7
1292.7
1291.8
1291
1290.2
1289.6
1289
1288.5
1288
1287.6
1287.3
1287.1
1286.9
1286.8
1286.8
1286.8
1286.9
1287
1287.2
1287.5
1287.8
1288.2
1288.6
1289
1289.5
1290.1
1290.7
1291.3
1291.9
1292.6
1293.4
1294.1
1294.9
1295.7
1296.6
1297.5
1298.4
1299.3
1300.2
1301.2
1302.2
1303.2
1304.2
1305.2
1306.3
1307.4
1308.4
1309.5
1310.6
1311.7
1312.9
1314
1315.1
1316.3
1317.5
1318.6
1319.8
1321
1322.2
1323.4
1324.6
1325.8
1327
1328.3
1329.5
1330.7
1332
1333.2
1334.5
1335.7
1337
1338.3
1339.5
1340.8
1342.1
1343.4
1344.7
1346
1347.3
1348.6
1349.9
1351.2
1352.5
1353.8
1355.1
1356.4
1357.8
1359.1
1360.4
1361.8
1363.1
1364.4
1365.8
1367.1
1368.5
1369.8
1371.2
1372.6
1373.9
1375.3
1376.7
1378
1379.4
1380.8
1382.2
1383.6
1384.9
1386.3
1387.7
1389.1
1390.5
1391.9
1393.3
1394.7
1396.1
1397.5
1398.9
1400.4
1401.8
1403.2
1404.6
1406
1407.5
1408.9
1410.3
1411.8
1413.2
1414.6
1416.1
1417.5
1419
1420.4
1421.9
1423.3
1424.8
1426.2
1427.7
1429.2
1430.7
1432.1
1433.6
1435.1
1436.6
1438.1
1439.6
1441.1
1442.6
1444
1445.5
1447
1448.4
1449.9
1451.3
1452.7
1454
1455.3
1456.5
1457.7
1458.8
1459.8
1460.7
1461.5
1462.2
1462.7
1463.2
1463.5
1463.7
1463.8
1473.4
1473.3
1473
1472.5
1471.8
1471
1470
1468.8
1467.5
1466
1464.4
1462.7
1460.8
1458.9
1456.9
1454.8
1452.7
1450.5
1448.2
1445.9
1443.6
1441.2
1438.8
1436.3
1433.8
1431.4
1428.8
1426.3
1423.7
1421.2
1418.6
1415.9
1413.3
1410.7
1408
1405.3
1402.6
1399.9
1397.2
1394.4
1391.7
1388.9
1386.2
1383.4
1380.6
1377.9
1375.1
1372.3
1369.5
1366.8
1364
1361.2
1358.5
1355.7
1353
1350.3
1347.6
1344.9
1342.3
1339.7
1337.1
1334.6
1332
1329.5
1327.1
1324.7
1322.3
1320
1317.7
1315.5
1313.3
1311.1
1309
1307
1304.9
1303
1301.1
1299.4
1297.7
1296.2
1294.8
1293.5
1292.3
1291.1
1290.1
1289.2
1288.3
1287.5
1286.8
1286.2
1285.7
1285.2
1284.8
1284.5
1284.2
1284.1
1283.9
1283.9
1283.9
1284
1284.1
1284.3
1284.6
1284.9
1285.2
1285.6
1286.1
1286.6
1287.1
1287.7
1288.4
1289
1289.7
1290.5
1291.2
1292
1292.8
1293.7
1294.6
1295.5
1296.4
1297.4
1298.3
1299.3
1300.3
1301.3
1302.4
1303.4
1304.5
1305.6
1306.7
1307.8
1308.9
1310
1311.2
1312.3
1313.5
1314.6
1315.8
1317
1318.2
1319.4
1320.6
1321.8
1323
1324.2
1325.5
1326.7
1327.9
1329.2
1330.4
1331.7
1333
1334.2
1335.5
1336.8
1338
1339.3
1340.6
1341.9
1343.2
1344.5
1345.8
1347.1
1348.4
1349.7
1351.1
1352.4
1353.7
1355
1356.4
1357.7
1359.1
1360.4
1361.7
1363.1
1364.4
1365.8
1367.2
1368.5
1369.9
1371.3
1372.6
1374
1375.4
1376.8
1378.1
1379.5
1380.9
1382.3
1383.7
1385.1
1386.5
1387.9
1389.3
1390.7
1392.1
1393.5
1394.9
1396.3
1397.8
1399.2
1400.6
1402
1403.5
1404.9
1406.3
1407.8
1409.2
1410.6
1412.1
1413.5
1415
1416.4
1417.9
1419.3
1420.8
1422.2
1423.7
1425.2
1426.7
1428.1
1429.6
1431.1
1432.6
1434.1
1435.6
1437.1
1438.6
1440.1
1441.5
1443
1444.5
1445.9
1447.4
1448.8
1450.2
1451.5
1452.8
1454
1455.2
1456.3
1457.3
1458.2
1459
1459.7
1460.2
1460.7
1461
1461.2
1461.3
1473.1
1473
1472.7
1472.2
1471.6
1470.7
1469.7
1468.5
1467.2
1465.7
1464.1
1462.4
1460.5
1458.6
1456.6
1454.5
1452.3
1450.1
1447.8
1445.5
1443.1
1440.8
1438.3
1435.9
1433.4
1430.9
1428.3
1425.8
1423.2
1420.6
1418
1415.3
1412.7
1410
1407.3
1404.6
1401.9
1399.1
1396.4
1393.6
1390.9
1388.1
1385.3
1382.5
1379.7
1376.9
1374
1371.2
1368.4
1365.6
1362.8
1360
1357.2
1354.4
1351.6
1348.9
1346.2
1343.4
1340.8
1338.1
1335.5
1332.9
1330.3
1327.7
1325.2
1322.8
1320.4
1318
1315.7
1313.4
1311.1
1308.9
1306.8
1304.6
1302.6
1300.6
1298.7
1296.9
1295.2
1293.7
1292.2
1290.9
1289.7
1288.5
1287.4
1286.5
1285.6
1284.8
1284.1
1283.4
1282.9
1282.4
1282
1281.6
1281.4
1281.2
1281
1281
1281
1281.1
1281.2
1281.4
1281.6
1281.9
1282.3
1282.7
1283.2
1283.7
1284.2
1284.8
1285.4
1286.1
1286.8
1287.5
1288.3
1289.1
1289.9
1290.8
1291.7
1292.6
1293.5
1294.5
1295.4
1296.4
1297.4
1298.5
1299.5
1300.6
1301.6
1302.7
1303.8
1304.9
1306.1
1307.2
1308.3
1309.5
1310.6
1311.8
1313
1314.2
1315.4
1316.6
1317.8
1319
1320.2
1321.4
1322.7
1323.9
1325.1
1326.4
1327.7
1328.9
1330.2
1331.4
1332.7
1334
1335.3
1336.6
1337.9
1339.1
1340.4
1341.7
1343.1
1344.4
1345.7
1347
1348.3
1349.6
1351
1352.3
1353.6
1355
1356.3
1357.7
1359
1360.4
1361.7
1363.1
1364.5
1365.8
1367.2
1368.6
1369.9
1371.3
1372.7
1374.1
1375.5
1376.9
1378.2
1379.6
1381
1382.4
1383.8
1385.2
1386.7
1388.1
1389.5
1390.9
1392.3
1393.7
1395.1
1396.6
1398
1399.4
1400.9
1402.3
1403.7
1405.2
1406.6
1408
1409.5
1410.9
1412.4
1413.9
1415.3
1416.8
1418.2
1419.7
1421.2
1422.7
1424.1
1425.6
1427.1
1428.6
1430.1
1431.6
1433.1
1434.6
1436.1
1437.6
1439
1440.5
1442
1443.4
1444.9
1446.3
1447.7
1449
1450.3
1451.5
1452.7
1453.7
1454.7
1455.7
1456.5
1457.1
1457.7
1458.2
1458.5
1458.7
1458.8
1472.9
1472.8
1472.5
1472
1471.3
1470.5
1469.5
1468.3
1466.9
1465.4
1463.8
1462.1
1460.2
1458.3
1456.3
1454.2
1452
1449.8
1447.5
1445.1
1442.8
1440.4
1437.9
1435.5
1432.9
1430.4
1427.9
1425.3
1422.7
1420.1
1417.4
1414.8
1412.1
1409.4
1406.7
1404
1401.2
1398.4
1395.7
1392.9
1390.1
1387.3
1384.4
1381.6
1378.7
1375.9
1373
1370.2
1367.3
1364.5
1361.6
1358.8
1356
1353.1
1350.3
1347.5
1344.7
1342
1339.2
1336.5
1333.8
1331.2
1328.6
1326
1323.4
1320.9
1318.4
1316
1313.6
1311.3
1309
1306.7
1304.5
1302.3
1300.2
1298.2
1296.3
1294.4
1292.7
1291.2
1289.7
1288.3
1287
1285.9
1284.8
1283.8
1282.9
1282
1281.3
1280.6
1280
1279.5
1279.1
1278.8
1278.5
1278.3
1278.1
1278.1
1278.1
1278.1
1278.2
1278.4
1278.7
1279
1279.3
1279.7
1280.2
1280.7
1281.2
1281.8
1282.5
1283.1
1283.8
1284.6
1285.4
1286.2
1287
1287.9
1288.8
1289.7
1290.6
1291.6
1292.5
1293.5
1294.6
1295.6
1296.6
1297.7
1298.8
1299.9
1301
1302.1
1303.2
1304.3
1305.5
1306.6
1307.8
1309
1310.1
1311.3
1312.5
1313.7
1314.9
1316.2
1317.4
1318.6
1319.8
1321.1
1322.3
1323.6
1324.8
1326.1
1327.4
1328.6
1329.9
1331.2
1332.5
1333.8
1335.1
1336.4
1337.7
1339
1340.3
1341.6
1342.9
1344.2
1345.6
1346.9
1348.2
1349.6
1350.9
1352.2
1353.6
1354.9
1356.3
1357.7
1359
1360.4
1361.7
1363.1
1364.5
1365.9
1367.2
1368.6
1370
1371.4
1372.8
1374.2
1375.6
1377
1378.4
1379.8
1381.2
1382.6
1384
1385.4
1386.8
1388.2
1389.7
1391.1
1392.5
1393.9
1395.4
1396.8
1398.2
1399.7
1401.1
1402.6
1404
1405.5
1406.9
1408.4
1409.8
1411.3
1412.7
1414.2
1415.7
1417.1
1418.6
1420.1
1421.6
1423.1
1424.6
1426
1427.5
1429
1430.5
1432
1433.5
1435
1436.5
1438
1439.5
1440.9
1442.4
1443.8
1445.1
1446.5
1447.8
1449
1450.1
1451.2
1452.2
1453.1
1453.9
1454.6
1455.2
1455.7
1456
1456.2
1456.3
1472.7
1472.6
1472.3
1471.8
1471.1
1470.3
1469.2
1468.1
1466.7
1465.2
1463.6
1461.8
1460
1458
1456
1453.9
1451.7
1449.5
1447.2
1444.8
1442.4
1440
1437.6
1435.1
1432.6
1430
1427.5
1424.9
1422.2
1419.6
1416.9
1414.3
1411.6
1408.8
1406.1
1403.4
1400.6
1397.8
1395
1392.2
1389.3
1386.5
1383.6
1380.8
1377.9
1375
1372.1
1369.2
1366.3
1363.4
1360.5
1357.6
1354.8
1351.9
1349
1346.2
1343.4
1340.5
1337.8
1335
1332.3
1329.5
1326.9
1324.2
1321.6
1319.1
1316.5
1314
1311.6
1309.2
1306.8
1304.5
1302.3
1300
1297.9
1295.8
1293.8
1292
1290.3
1288.6
1287.1
1285.7
1284.4
1283.2
1282.1
1281.1
1280.1
1279.3
1278.5
1277.8
1277.2
1276.7
1276.2
1275.9
1275.6
1275.3
1275.2
1275.1
1275.1
1275.2
1275.3
1275.5
1275.7
1276
1276.3
1276.8
1277.2
1277.7
1278.3
1278.9
1279.5
1280.2
1280.9
1281.6
1282.4
1283.2
1284.1
1284.9
1285.8
1286.7
1287.7
1288.6
1289.6
1290.6
1291.6
1292.7
1293.7
1294.8
1295.9
1297
1298.1
1299.2
1300.3
1301.5
1302.6
1303.8
1304.9
1306.1
1307.3
1308.5
1309.7
1310.9
1312.1
1313.3
1314.5
1315.8
1317
1318.3
1319.5
1320.8
1322
1323.3
1324.6
1325.8
1327.1
1328.4
1329.7
1331
1332.3
1333.6
1334.9
1336.2
1337.5
1338.8
1340.1
1341.5
1342.8
1344.1
1345.5
1346.8
1348.1
1349.5
1350.8
1352.2
1353.5
1354.9
1356.3
1357.6
1359
1360.4
1361.8
1363.1
1364.5
1365.9
1367.3
1368.7
1370.1
1371.5
1372.9
1374.3
1375.7
1377.1
1378.5
1379.9
1381.3
1382.7
1384.2
1385.6
1387
1388.4
1389.9
1391.3
1392.7
1394.2
1395.6
1397.1
1398.5
1399.9
1401.4
1402.9
1404.3
1405.8
1407.2
1408.7
1410.2
1411.6
1413.1
1414.6
1416
1417.5
1419
1420.5
1422
1423.5
1425
1426.5
1428
1429.5
1431
1432.5
1434
1435.5
1436.9
1438.4
1439.8
1441.2
1442.6
1443.9
1445.2
1446.5
1447.6
1448.7
1449.7
1450.6
1451.4
1452.1
1452.7
1453.1
1453.5
1453.7
1453.7
1472.5
1472.4
1472.1
1471.6
1471
1470.1
1469.1
1467.9
1466.5
1465
1463.4
1461.6
1459.8
1457.8
1455.8
1453.7
1451.5
1449.2
1446.9
1444.6
1442.2
1439.7
1437.3
1434.8
1432.2
1429.7
1427.1
1424.5
1421.8
1419.2
1416.5
1413.8
1411.1
1408.3
1405.6
1402.8
1400
1397.2
1394.3
1391.5
1388.6
1385.8
1382.9
1380
1377
1374.1
1371.2
1368.3
1365.3
1362.4
1359.5
1356.5
1353.6
1350.7
1347.8
1344.9
1342
1339.1
1336.3
1333.5
1330.7
1327.9
1325.2
1322.5
1319.9
1317.2
1314.6
1312.1
1309.6
1307.1
1304.7
1302.4
1300
1297.8
1295.5
1293.4
1291.4
1289.5
1287.8
1286.1
1284.6
1283.1
1281.8
1280.5
1279.4
1278.3
1277.4
1276.5
1275.7
1275
1274.4
1273.8
1273.3
1273
1272.6
1272.4
1272.2
1272.1
1272.1
1272.2
1272.3
1272.5
1272.7
1273
1273.4
1273.8
1274.2
1274.7
1275.3
1275.9
1276.5
1277.2
1277.9
1278.7
1279.4
1280.3
1281.1
1282
1282.9
1283.8
1284.7
1285.7
1286.7
1287.7
1288.7
1289.8
1290.8
1291.9
1293
1294.1
1295.2
1296.3
1297.4
1298.6
1299.7
1300.9
1302.1
1303.2
1304.4
1305.6
1306.8
1308
1309.2
1310.5
1311.7
1312.9
1314.2
1315.4
1316.7
1317.9
1319.2
1320.5
1321.7
1323
1324.3
1325.6
1326.9
1328.2
1329.5
1330.8
1332.1
1333.4
1334.7
1336
1337.3
1338.7
1340
1341.3
1342.7
1344
1345.4
1346.7
1348.1
1349.4
1350.8
1352.1
1353.5
1354.9
1356.3
1357.6
1359
1360.4
1361.8
1363.2
1364.6
1366
1367.4
1368.8
1370.2
1371.6
1373
1374.4
1375.8
1377.2
1378.6
1380.1
1381.5
1382.9
1384.4
1385.8
1387.2
1388.7
1390.1
1391.5
1393
1394.4
1395.9
1397.3
1398.8
1400.2
1401.7
1403.2
1404.6
1406.1
1407.6
1409
1410.5
1412
1413.5
1415
1416.5
1417.9
1419.4
1420.9
1422.4
1423.9
1425.5
1426.9
1428.5
1430
1431.5
1432.9
1434.4
1435.9
1437.3
1438.7
1440.1
1441.4
1442.7
1443.9
1445.1
1446.2
1447.2
1448.1
1448.9
1449.6
1450.1
1450.6
1450.9
1451.1
1451.2
1472.4
1472.3
1472
1471.5
1470.8
1470
1468.9
1467.7
1466.4
1464.9
1463.2
1461.5
1459.6
1457.7
1455.6
1453.5
1451.3
1449
1446.7
1444.3
1441.9
1439.5
1437
1434.5
1431.9
1429.4
1426.8
1424.1
1421.5
1418.8
1416.1
1413.4
1410.6
1407.9
1405.1
1402.3
1399.5
1396.6
1393.8
1390.9
1388
1385.1
1382.2
1379.2
1376.3
1373.3
1370.4
1367.4
1364.4
1361.4
1358.5
1355.5
1352.5
1349.5
1346.6
1343.6
1340.7
1337.8
1334.9
1332
1329.2
1326.4
1323.6
1320.8
1318.1
1315.4
1312.8
1310.2
1307.6
1305.1
1302.6
1300.2
1297.8
1295.5
1293.2
1291
1289
1287.1
1285.3
1283.6
1282
1280.5
1279.2
1277.9
1276.7
1275.6
1274.6
1273.7
1272.9
1272.1
1271.5
1270.9
1270.4
1270
1269.7
1269.4
1269.3
1269.2
1269.1
1269.2
1269.3
1269.5
1269.7
1270
1270.4
1270.8
1271.2
1271.7
1272.3
1272.9
1273.5
1274.2
1274.9
1275.7
1276.5
1277.3
1278.1
1279
1279.9
1280.8
1281.8
1282.8
1283.8
1284.8
1285.8
1286.8
1287.9
1289
1290.1
1291.2
1292.3
1293.4
1294.5
1295.7
1296.8
1298
1299.2
1300.4
1301.5
1302.7
1303.9
1305.2
1306.4
1307.6
1308.8
1310.1
1311.3
1312.6
1313.8
1315.1
1316.3
1317.6
1318.9
1320.2
1321.4
1322.7
1324
1325.3
1326.6
1327.9
1329.2
1330.6
1331.9
1333.2
1334.5
1335.9
1337.2
1338.5
1339.9
1341.2
1342.6
1343.9
1345.3
1346.7
1348
1349.4
1350.8
1352.1
1353.5
1354.9
1356.3
1357.7
1359
1360.4
1361.8
1363.2
1364.6
1366
1367.5
1368.9
1370.3
1371.7
1373.1
1374.5
1376
1377.4
1378.8
1380.2
1381.7
1383.1
1384.6
1386
1387.4
1388.9
1390.3
1391.8
1393.2
1394.7
1396.2
1397.6
1399.1
1400.5
1402
1403.5
1405
1406.4
1407.9
1409.4
1410.9
1412.4
1413.9
1415.4
1416.9
1418.4
1419.9
1421.4
1422.9
1424.4
1425.9
1427.4
1428.9
1430.4
1431.9
1433.3
1434.8
1436.2
1437.6
1438.9
1440.2
1441.4
1442.6
1443.6
1444.6
1445.6
1446.4
1447
1447.6
1448.1
1448.4
1448.6
1448.7
1472.3
1472.2
1471.9
1471.4
1470.7
1469.9
1468.8
1467.6
1466.3
1464.8
1463.1
1461.4
1459.5
1457.5
1455.5
1453.3
1451.1
1448.8
1446.5
1444.1
1441.7
1439.3
1436.8
1434.2
1431.7
1429.1
1426.5
1423.8
1421.2
1418.5
1415.8
1413
1410.3
1407.5
1404.7
1401.8
1399
1396.1
1393.2
1390.3
1387.4
1384.5
1381.5
1378.5
1375.6
1372.6
1369.6
1366.6
1363.5
1360.5
1357.5
1354.5
1351.5
1348.4
1345.4
1342.4
1339.5
1336.5
1333.5
1330.6
1327.7
1324.8
1322
1319.2
1316.4
1313.6
1310.9
1308.3
1305.7
1303.1
1300.5
1298
1295.6
1293.2
1290.9
1288.7
1286.6
1284.6
1282.8
1281
1279.4
1277.9
1276.5
1275.2
1274
1272.9
1271.8
1270.9
1270
1269.3
1268.6
1268
1267.5
1267.1
1266.7
1266.5
1266.3
1266.2
1266.1
1266.2
1266.3
1266.5
1266.7
1267
1267.3
1267.7
1268.2
1268.7
1269.3
1269.9
1270.5
1271.2
1271.9
1272.7
1273.5
1274.3
1275.2
1276
1277
1277.9
1278.8
1279.8
1280.8
1281.8
1282.9
1283.9
1285
1286
1287.1
1288.2
1289.4
1290.5
1291.6
1292.8
1293.9
1295.1
1296.3
1297.5
1298.7
1299.9
1301.1
1302.3
1303.5
1304.7
1306
1307.2
1308.4
1309.7
1310.9
1312.2
1313.5
1314.8
1316
1317.3
1318.6
1319.9
1321.2
1322.5
1323.8
1325.1
1326.4
1327.7
1329.1
1330.4
1331.7
1333.1
1334.4
1335.7
1337.1
1338.4
1339.8
1341.1
1342.5
1343.9
1345.2
1346.6
1348
1349.4
1350.7
1352.1
1353.5
1354.9
1356.3
1357.7
1359.1
1360.5
1361.9
1363.3
1364.7
1366.1
1367.6
1369
1370.4
1371.8
1373.3
1374.7
1376.1
1377.6
1379
1380.4
1381.9
1383.3
1384.8
1386.2
1387.7
1389.1
1390.6
1392.1
1393.5
1395
1396.5
1397.9
1399.4
1400.9
1402.4
1403.8
1405.3
1406.8
1408.3
1409.8
1411.3
1412.8
1414.3
1415.8
1417.3
1418.8
1420.3
1421.9
1423.4
1424.9
1426.4
1427.9
1429.3
1430.8
1432.2
1433.6
1435
1436.4
1437.6
1438.9
1440
1441.1
1442.1
1443
1443.8
1444.5
1445.1
1445.6
1445.9
1446.1
1446.1
1472.3
1472.2
1471.9
1471.4
1470.7
1469.8
1468.8
1467.6
1466.2
1464.7
1463.1
1461.3
1459.4
1457.4
1455.4
1453.2
1451
1448.7
1446.4
1444
1441.6
1439.1
1436.6
1434.1
1431.5
1428.9
1426.3
1423.6
1420.9
1418.2
1415.5
1412.7
1409.9
1407.1
1404.3
1401.5
1398.6
1395.7
1392.8
1389.8
1386.9
1383.9
1380.9
1377.9
1374.9
1371.9
1368.8
1365.8
1362.7
1359.7
1356.6
1353.5
1350.5
1347.4
1344.3
1341.3
1338.3
1335.2
1332.2
1329.2
1326.3
1323.3
1320.4
1317.6
1314.7
1311.9
1309.1
1306.4
1303.7
1301.1
1298.5
1295.9
1293.4
1290.9
1288.5
1286.3
1284.2
1282.2
1280.3
1278.5
1276.9
1275.3
1273.8
1272.5
1271.3
1270.1
1269
1268.1
1267.2
1266.4
1265.7
1265.1
1264.6
1264.1
1263.8
1263.5
1263.3
1263.2
1263.1
1263.2
1263.3
1263.4
1263.7
1263.9
1264.3
1264.7
1265.2
1265.7
1266.3
1266.9
1267.5
1268.2
1268.9
1269.7
1270.5
1271.3
1272.2
1273.1
1274
1274.9
1275.9
1276.9
1277.9
1278.9
1279.9
1281
1282
1283.1
1284.2
1285.3
1286.4
1287.6
1288.7
1289.9
1291
1292.2
1293.4
1294.6
1295.8
1297
1298.2
1299.4
1300.6
1301.8
1303.1
1304.3
1305.6
1306.8
1308.1
1309.3
1310.6
1311.9
1313.2
1314.5
1315.7
1317
1318.3
1319.6
1321
1322.3
1323.6
1324.9
1326.2
1327.6
1328.9
1330.2
1331.6
1332.9
1334.3
1335.6
1337
1338.4
1339.7
1341.1
1342.5
1343.8
1345.2
1346.6
1348
1349.4
1350.8
1352.2
1353.6
1355
1356.4
1357.8
1359.2
1360.6
1362
1363.4
1364.9
1366.3
1367.7
1369.1
1370.6
1372
1373.4
1374.9
1376.3
1377.8
1379.2
1380.7
1382.1
1383.6
1385
1386.5
1388
1389.4
1390.9
1392.4
1393.8
1395.3
1396.8
1398.3
1399.8
1401.2
1402.7
1404.2
1405.7
1407.2
1408.7
1410.2
1411.7
1413.3
1414.8
1416.3
1417.8
1419.3
1420.8
1422.3
1423.8
1425.3
1426.8
1428.3
1429.7
1431.1
1432.5
1433.8
1435.1
1436.4
1437.5
1438.6
1439.6
1440.5
1441.3
1442
1442.6
1443
1443.4
1443.6
1443.6
1472.2
1472.1
1471.8
1471.4
1470.7
1469.8
1468.8
1467.6
1466.2
1464.7
1463
1461.2
1459.4
1457.4
1455.3
1453.1
1450.9
1448.6
1446.3
1443.9
1441.5
1439
1436.5
1433.9
1431.3
1428.7
1426.1
1423.4
1420.7
1418
1415.2
1412.5
1409.7
1406.8
1404
1401.1
1398.2
1395.3
1392.4
1389.4
1386.4
1383.4
1380.4
1377.4
1374.3
1371.2
1368.2
1365.1
1362
1358.9
1355.8
1352.6
1349.5
1346.4
1343.3
1340.2
1337.1
1334
1331
1327.9
1324.9
1321.9
1318.9
1316
1313.1
1310.2
1307.3
1304.6
1301.8
1299.1
1296.4
1293.8
1291.2
1288.7
1286.2
1283.9
1281.8
1279.7
1277.8
1276
1274.3
1272.7
1271.2
1269.8
1268.5
1267.3
1266.2
1265.2
1264.3
1263.5
1262.8
1262.1
1261.6
1261.1
1260.8
1260.5
1260.3
1260.2
1260.1
1260.1
1260.2
1260.4
1260.6
1260.9
1261.3
1261.7
1262.1
1262.7
1263.2
1263.8
1264.5
1265.2
1265.9
1266.7
1267.5
1268.3
1269.2
1270.1
1271
1271.9
1272.9
1273.9
1274.9
1275.9
1277
1278
1279.1
1280.2
1281.3
1282.4
1283.5
1284.6
1285.8
1286.9
1288.1
1289.3
1290.5
1291.7
1292.9
1294.1
1295.3
1296.5
1297.7
1298.9
1300.2
1301.4
1302.7
1303.9
1305.2
1306.5
1307.7
1309
1310.3
1311.6
1312.9
1314.2
1315.5
1316.8
1318.1
1319.4
1320.8
1322.1
1323.4
1324.7
1326.1
1327.4
1328.8
1330.1
1331.5
1332.8
1334.2
1335.6
1336.9
1338.3
1339.7
1341.1
1342.4
1343.8
1345.2
1346.6
1348
1349.4
1350.8
1352.2
1353.6
1355
1356.5
1357.9
1359.3
1360.7
1362.1
1363.6
1365
1366.4
1367.9
1369.3
1370.8
1372.2
1373.7
1375.1
1376.6
1378
1379.5
1380.9
1382.4
1383.9
1385.3
1386.8
1388.3
1389.7
1391.2
1392.7
1394.2
1395.7
1397.2
1398.7
1400.1
1401.6
1403.1
1404.7
1406.2
1407.7
1409.2
1410.7
1412.2
1413.7
1415.2
1416.8
1418.3
1419.8
1421.3
1422.8
1424.3
1425.7
1427.2
1428.6
1430
1431.3
1432.6
1433.8
1435
1436.1
1437.1
1438
1438.8
1439.5
1440.1
1440.5
1440.9
1441.1
1441.1
1472.3
1472.2
1471.9
1471.4
1470.7
1469.8
1468.8
1467.6
1466.2
1464.7
1463
1461.3
1459.4
1457.4
1455.3
1453.1
1450.9
1448.6
1446.3
1443.9
1441.4
1438.9
1436.4
1433.8
1431.3
1428.6
1426
1423.3
1420.6
1417.8
1415.1
1412.3
1409.5
1406.6
1403.7
1400.8
1397.9
1395
1392
1389
1386
1383
1379.9
1376.9
1373.8
1370.7
1367.6
1364.4
1361.3
1358.1
1355
1351.8
1348.6
1345.5
1342.3
1339.2
1336
1332.9
1329.7
1326.6
1323.5
1320.5
1317.4
1314.4
1311.4
1308.5
1305.6
1302.7
1299.9
1297.1
1294.4
1291.7
1289
1286.4
1283.9
1281.6
1279.4
1277.3
1275.3
1273.4
1271.7
1270
1268.5
1267.1
1265.8
1264.5
1263.4
1262.4
1261.4
1260.6
1259.9
1259.2
1258.6
1258.2
1257.8
1257.5
1257.3
1257.1
1257.1
1257.1
1257.2
1257.3
1257.6
1257.9
1258.2
1258.6
1259.1
1259.6
1260.2
1260.8
1261.5
1262.2
1262.9
1263.7
1264.5
1265.3
1266.2
1267.1
1268
1269
1269.9
1270.9
1271.9
1273
1274
1275.1
1276.1
1277.2
1278.3
1279.5
1280.6
1281.7
1282.9
1284
1285.2
1286.4
1287.6
1288.7
1289.9
1291.2
1292.4
1293.6
1294.8
1296.1
1297.3
1298.5
1299.8
1301.1
1302.3
1303.6
1304.9
1306.2
1307.4
1308.7
1310
1311.3
1312.6
1313.9
1315.3
1316.6
1317.9
1319.2
1320.6
1321.9
1323.3
1324.6
1325.9
1327.3
1328.7
1330
1331.4
1332.8
1334.1
1335.5
1336.9
1338.3
1339.7
1341.1
1342.4
1343.8
1345.2
1346.7
1348.1
1349.5
1350.9
1352.3
1353.7
1355.1
1356.6
1358
1359.4
1360.9
1362.3
1363.7
1365.2
1366.6
1368.1
1369.5
1371
1372.4
1373.9
1375.4
1376.8
1378.3
1379.8
1381.2
1382.7
1384.2
1385.7
1387.1
1388.6
1390.1
1391.6
1393.1
1394.6
1396.1
1397.6
1399.1
1400.6
1402.1
1403.6
1405.1
1406.6
1408.1
1409.7
1411.2
1412.7
1414.2
1415.8
1417.3
1418.8
1420.3
1421.8
1423.2
1424.7
1426.1
1427.5
1428.8
1430.1
1431.3
1432.5
1433.6
1434.6
1435.5
1436.3
1437
1437.6
1438
1438.4
1438.6
1438.6
1472.3
1472.2
1471.9
1471.5
1470.8
1469.9
1468.9
1467.6
1466.3
1464.7
1463.1
1461.3
1459.4
1457.4
1455.3
1453.2
1450.9
1448.6
1446.3
1443.9
1441.4
1438.9
1436.4
1433.8
1431.2
1428.6
1425.9
1423.2
1420.5
1417.7
1415
1412.1
1409.3
1406.4
1403.6
1400.6
1397.7
1394.7
1391.7
1388.7
1385.7
1382.6
1379.5
1376.4
1373.3
1370.2
1367
1363.8
1360.7
1357.5
1354.3
1351
1347.8
1344.6
1341.4
1338.2
1335
1331.8
1328.6
1325.4
1322.2
1319.1
1316
1312.9
1309.9
1306.9
1303.9
1300.9
1298
1295.2
1292.4
1289.6
1286.9
1284.2
1281.7
1279.3
1277
1274.8
1272.8
1270.9
1269.1
1267.4
1265.8
1264.4
1263
1261.7
1260.6
1259.5
1258.5
1257.7
1256.9
1256.2
1255.6
1255.2
1254.8
1254.4
1254.2
1254.1
1254
1254
1254.1
1254.3
1254.5
1254.8
1255.2
1255.6
1256.1
1256.6
1257.2
1257.8
1258.4
1259.1
1259.9
1260.7
1261.5
1262.3
1263.2
1264.1
1265
1266
1267
1268
1269
1270
1271
1272.1
1273.2
1274.3
1275.4
1276.5
1277.6
1278.8
1279.9
1281.1
1282.3
1283.5
1284.6
1285.8
1287
1288.2
1289.5
1290.7
1291.9
1293.2
1294.4
1295.7
1296.9
1298.2
1299.5
1300.7
1302
1303.3
1304.6
1305.9
1307.2
1308.5
1309.8
1311.1
1312.4
1313.7
1315.1
1316.4
1317.7
1319.1
1320.4
1321.8
1323.1
1324.5
1325.9
1327.2
1328.6
1330
1331.3
1332.7
1334.1
1335.5
1336.9
1338.3
1339.7
1341.1
1342.5
1343.9
1345.3
1346.7
1348.1
1349.6
1351
1352.4
1353.9
1355.3
1356.7
1358.2
1359.6
1361.1
1362.5
1363.9
1365.4
1366.9
1368.3
1369.8
1371.2
1372.7
1374.2
1375.6
1377.1
1378.6
1380.1
1381.6
1383
1384.5
1386
1387.5
1389
1390.5
1392
1393.5
1395
1396.5
1398
1399.5
1401
1402.6
1404.1
1405.6
1407.1
1408.7
1410.2
1411.7
1413.2
1414.8
1416.3
1417.8
1419.3
1420.7
1422.2
1423.6
1425
1426.3
1427.6
1428.9
1430
1431.1
1432.1
1433
1433.8
1434.5
1435.1
1435.6
1435.9
1436.1
1436.2
1472.4
1472.3
1472
1471.6
1470.9
1470
1469
1467.7
1466.4
1464.8
1463.2
1461.4
1459.5
1457.5
1455.4
1453.2
1451
1448.7
1446.3
1443.9
1441.5
1439
1436.4
1433.9
1431.2
1428.6
1425.9
1423.2
1420.5
1417.7
1414.9
1412.1
1409.2
1406.3
1403.4
1400.5
1397.5
1394.5
1391.5
1388.5
1385.4
1382.3
1379.2
1376.1
1372.9
1369.7
1366.6
1363.3
1360.1
1356.9
1353.6
1350.4
1347.1
1343.8
1340.5
1337.3
1334
1330.7
1327.5
1324.2
1321
1317.8
1314.6
1311.5
1308.3
1305.2
1302.2
1299.2
1296.2
1293.3
1290.4
1287.5
1284.7
1282
1279.4
1276.9
1274.6
1272.4
1270.3
1268.3
1266.5
1264.7
1263.1
1261.6
1260.2
1258.9
1257.7
1256.6
1255.6
1254.7
1253.9
1253.2
1252.6
1252.1
1251.7
1251.4
1251.2
1251
1251
1251
1251.1
1251.2
1251.5
1251.7
1252.1
1252.5
1253
1253.5
1254.1
1254.7
1255.4
1256.1
1256.9
1257.7
1258.5
1259.3
1260.2
1261.1
1262.1
1263
1264
1265
1266
1267
1268.1
1269.2
1270.2
1271.3
1272.5
1273.6
1274.7
1275.9
1277
1278.2
1279.4
1280.5
1281.7
1282.9
1284.1
1285.3
1286.6
1287.8
1289
1290.3
1291.5
1292.8
1294
1295.3
1296.6
1297.9
1299.1
1300.4
1301.7
1303
1304.3
1305.6
1306.9
1308.3
1309.6
1310.9
1312.2
1313.6
1314.9
1316.3
1317.6
1319
1320.3
1321.7
1323.1
1324.4
1325.8
1327.2
1328.6
1329.9
1331.3
1332.7
1334.1
1335.5
1336.9
1338.3
1339.8
1341.2
1342.6
1344
1345.4
1346.9
1348.3
1349.7
1351.2
1352.6
1354
1355.5
1356.9
1358.4
1359.8
1361.3
1362.7
1364.2
1365.7
1367.1
1368.6
1370.1
1371.5
1373
1374.5
1376
1377.5
1379
1380.4
1381.9
1383.4
1384.9
1386.4
1387.9
1389.4
1390.9
1392.4
1394
1395.5
1397
1398.5
1400
1401.6
1403.1
1404.6
1406.2
1407.7
1409.2
1410.7
1412.3
1413.8
1415.3
1416.8
1418.3
1419.7
1421.1
1422.5
1423.9
1425.2
1426.4
1427.6
1428.7
1429.7
1430.6
1431.4
1432.1
1432.7
1433.1
1433.5
1433.7
1433.7
1472.6
1472.5
1472.2
1471.7
1471
1470.1
1469.1
1467.9
1466.5
1465
1463.3
1461.5
1459.6
1457.6
1455.5
1453.4
1451.1
1448.8
1446.5
1444
1441.6
1439.1
1436.5
1433.9
1431.3
1428.7
1426
1423.3
1420.5
1417.7
1414.9
1412.1
1409.2
1406.3
1403.4
1400.4
1397.4
1394.4
1391.4
1388.3
1385.2
1382.1
1379
1375.8
1372.6
1369.4
1366.2
1362.9
1359.6
1356.3
1353
1349.7
1346.4
1343.1
1339.7
1336.4
1333.1
1329.7
1326.4
1323.1
1319.8
1316.5
1313.3
1310
1306.8
1303.7
1300.5
1297.4
1294.4
1291.4
1288.4
1285.5
1282.6
1279.8
1277.1
1274.6
1272.2
1269.9
1267.8
1265.7
1263.8
1262.1
1260.4
1258.8
1257.4
1256.1
1254.8
1253.7
1252.7
1251.8
1251
1250.2
1249.6
1249.1
1248.7
1248.4
1248.1
1248
1247.9
1247.9
1248
1248.1
1248.4
1248.7
1249
1249.5
1249.9
1250.5
1251.1
1251.7
1252.4
1253.1
1253.9
1254.6
1255.5
1256.3
1257.2
1258.1
1259.1
1260
1261
1262
1263
1264.1
1265.1
1266.2
1267.3
1268.4
1269.5
1270.6
1271.8
1272.9
1274.1
1275.3
1276.4
1277.6
1278.8
1280
1281.2
1282.4
1283.7
1284.9
1286.1
1287.4
1288.6
1289.9
1291.2
1292.4
1293.7
1295
1296.3
1297.6
1298.9
1300.2
1301.5
1302.8
1304.1
1305.4
1306.7
1308.1
1309.4
1310.8
1312.1
1313.5
1314.8
1316.2
1317.5
1318.9
1320.3
1321.6
1323
1324.4
1325.8
1327.2
1328.6
1330
1331.4
1332.8
1334.2
1335.6
1337
1338.4
1339.9
1341.3
1342.7
1344.1
1345.6
1347
1348.5
1349.9
1351.4
1352.8
1354.3
1355.7
1357.2
1358.6
1360.1
1361.6
1363
1364.5
1366
1367.5
1368.9
1370.4
1371.9
1373.4
1374.9
1376.4
1377.9
1379.4
1380.9
1382.4
1383.9
1385.4
1386.9
1388.4
1389.9
1391.4
1392.9
1394.5
1396
1397.5
1399.1
1400.6
1402.1
1403.7
1405.2
1406.7
1408.3
1409.8
1411.3
1412.8
1414.3
1415.8
1417.3
1418.7
1420.1
1421.4
1422.7
1424
1425.1
1426.2
1427.2
1428.2
1429
1429.7
1430.2
1430.7
1431
1431.2
1431.3
1472.8
1472.7
1472.4
1471.9
1471.2
1470.3
1469.3
1468.1
1466.7
1465.2
1463.5
1461.7
1459.8
1457.8
1455.7
1453.6
1451.3
1449
1446.6
1444.2
1441.7
1439.2
1436.7
1434.1
1431.5
1428.8
1426.1
1423.4
1420.6
1417.8
1415
1412.1
1409.3
1406.3
1403.4
1400.4
1397.4
1394.4
1391.3
1388.2
1385.1
1382
1378.8
1375.6
1372.4
1369.1
1365.8
1362.5
1359.2
1355.9
1352.5
1349.2
1345.8
1342.4
1339
1335.6
1332.2
1328.8
1325.4
1322.1
1318.7
1315.3
1312
1308.7
1305.4
1302.2
1298.9
1295.8
1292.6
1289.5
1286.4
1283.4
1280.4
1277.6
1274.9
1272.3
1269.8
1267.5
1265.2
1263.2
1261.2
1259.4
1257.7
1256.1
1254.6
1253.2
1251.9
1250.8
1249.7
1248.8
1248
1247.2
1246.6
1246.1
1245.6
1245.3
1245
1244.9
1244.8
1244.8
1244.9
1245.1
1245.3
1245.6
1246
1246.4
1246.9
1247.4
1248
1248.7
1249.3
1250.1
1250.8
1251.6
1252.5
1253.3
1254.2
1255.1
1256.1
1257
1258
1259
1260.1
1261.1
1262.2
1263.3
1264.4
1265.5
1266.6
1267.7
1268.8
1270
1271.2
1272.3
1273.5
1274.7
1275.9
1277.1
1278.3
1279.5
1280.8
1282
1283.3
1284.5
1285.8
1287
1288.3
1289.6
1290.8
1292.1
1293.4
1294.7
1296
1297.3
1298.6
1299.9
1301.3
1302.6
1303.9
1305.3
1306.6
1307.9
1309.3
1310.7
1312
1313.4
1314.7
1316.1
1317.5
1318.9
1320.3
1321.6
1323
1324.4
1325.8
1327.2
1328.6
1330
1331.5
1332.9
1334.3
1335.7
1337.2
1338.6
1340
1341.5
1342.9
1344.3
1345.8
1347.2
1348.7
1350.1
1351.6
1353.1
1354.5
1356
1357.5
1358.9
1360.4
1361.9
1363.4
1364.9
1366.3
1367.8
1369.3
1370.8
1372.3
1373.8
1375.3
1376.8
1378.3
1379.8
1381.3
1382.8
1384.4
1385.9
1387.4
1388.9
1390.4
1392
1393.5
1395
1396.6
1398.1
1399.7
1401.2
1402.7
1404.3
1405.8
1407.4
1408.9
1410.4
1411.9
1413.4
1414.8
1416.3
1417.7
1419
1420.3
1421.6
1422.7
1423.8
1424.9
1425.8
1426.6
1427.3
1427.9
1428.3
1428.7
1428.9
1428.9
1473
1472.9
1472.6
1472.1
1471.4
1470.5
1469.5
1468.3
1466.9
1465.4
1463.7
1461.9
1460
1458
1455.9
1453.8
1451.5
1449.2
1446.8
1444.4
1441.9
1439.4
1436.9
1434.3
1431.6
1429
1426.3
1423.5
1420.8
1418
1415.1
1412.3
1409.4
1406.4
1403.5
1400.5
1397.5
1394.4
1391.3
1388.2
1385.1
1381.9
1378.7
1375.5
1372.2
1368.9
1365.6
1362.3
1358.9
1355.5
1352.1
1348.7
1345.3
1341.8
1338.4
1334.9
1331.5
1328
1324.5
1321.1
1317.6
1314.2
1310.8
1307.4
1304
1300.7
1297.4
1294.1
1290.9
1287.7
1284.5
1281.4
1278.4
1275.4
1272.6
1269.9
1267.4
1265
1262.7
1260.6
1258.6
1256.7
1254.9
1253.3
1251.7
1250.3
1249
1247.8
1246.8
1245.8
1244.9
1244.2
1243.5
1243
1242.5
1242.2
1241.9
1241.8
1241.7
1241.7
1241.8
1242
1242.2
1242.5
1242.9
1243.3
1243.8
1244.4
1245
1245.6
1246.3
1247
1247.8
1248.6
1249.5
1250.3
1251.2
1252.1
1253.1
1254.1
1255.1
1256.1
1257.1
1258.2
1259.2
1260.3
1261.4
1262.5
1263.6
1264.8
1265.9
1267.1
1268.2
1269.4
1270.6
1271.8
1273
1274.2
1275.4
1276.7
1277.9
1279.1
1280.4
1281.6
1282.9
1284.2
1285.4
1286.7
1288
1289.3
1290.6
1291.9
1293.2
1294.5
1295.8
1297.1
1298.4
1299.8
1301.1
1302.5
1303.8
1305.2
1306.5
1307.9
1309.2
1310.6
1312
1313.3
1314.7
1316.1
1317.5
1318.9
1320.3
1321.7
1323.1
1324.5
1325.9
1327.3
1328.8
1330.2
1331.6
1333
1334.5
1335.9
1337.4
1338.8
1340.2
1341.7
1343.1
1344.6
1346.1
1347.5
1349
1350.5
1351.9
1353.4
1354.9
1356.3
1357.8
1359.3
1360.8
1362.3
1363.8
1365.3
1366.8
1368.3
1369.8
1371.3
1372.8
1374.3
1375.8
1377.3
1378.8
1380.3
1381.9
1383.4
1384.9
1386.4
1388
1389.5
1391
1392.6
1394.1
1395.7
1397.2
1398.8
1400.3
1401.9
1403.4
1404.9
1406.5
1408
1409.5
1411
1412.5
1413.9
1415.3
1416.7
1418
1419.2
1420.4
1421.5
1422.5
1423.4
1424.2
1424.9
1425.5
1426
1426.3
1426.5
1426.6
1473.2
1473.1
1472.8
1472.3
1471.6
1470.8
1469.7
1468.5
1467.1
1465.6
1463.9
1462.2
1460.3
1458.3
1456.2
1454
1451.8
1449.5
1447.1
1444.7
1442.2
1439.7
1437.1
1434.5
1431.9
1429.2
1426.5
1423.8
1421
1418.2
1415.3
1412.5
1409.6
1406.6
1403.6
1400.6
1397.6
1394.5
1391.4
1388.3
1385.1
1381.9
1378.7
1375.4
1372.1
1368.8
1365.5
1362.1
1358.7
1355.3
1351.8
1348.3
1344.9
1341.4
1337.8
1334.3
1330.8
1327.2
1323.7
1320.2
1316.6
1313.1
1309.6
1306.1
1302.7
1299.3
1295.9
1292.5
1289.2
1285.9
1282.6
1279.4
1276.3
1273.3
1270.4
1267.6
1265
1262.5
1260.2
1258
1255.9
1254
1252.1
1250.4
1248.9
1247.4
1246.1
1244.9
1243.8
1242.8
1241.9
1241.1
1240.5
1239.9
1239.4
1239.1
1238.8
1238.7
1238.6
1238.6
1238.7
1238.9
1239.1
1239.4
1239.8
1240.2
1240.8
1241.3
1241.9
1242.6
1243.3
1244
1244.8
1245.6
1246.4
1247.3
1248.2
1249.2
1250.1
1251.1
1252.1
1253.1
1254.2
1255.2
1256.3
1257.4
1258.5
1259.6
1260.7
1261.9
1263
1264.2
1265.3
1266.5
1267.7
1268.9
1270.1
1271.3
1272.6
1273.8
1275
1276.3
1277.5
1278.8
1280
1281.3
1282.6
1283.9
1285.1
1286.4
1287.7
1289
1290.4
1291.7
1293
1294.3
1295.6
1297
1298.3
1299.7
1301
1302.4
1303.7
1305.1
1306.5
1307.8
1309.2
1310.6
1312
1313.4
1314.8
1316.2
1317.6
1319
1320.4
1321.8
1323.2
1324.7
1326.1
1327.5
1328.9
1330.4
1331.8
1333.3
1334.7
1336.2
1337.6
1339.1
1340.5
1342
1343.4
1344.9
1346.4
1347.9
1349.3
1350.8
1352.3
1353.8
1355.3
1356.8
1358.3
1359.7
1361.2
1362.7
1364.2
1365.7
1367.3
1368.8
1370.3
1371.8
1373.3
1374.8
1376.4
1377.9
1379.4
1380.9
1382.5
1384
1385.5
1387.1
1388.6
1390.2
1391.7
1393.3
1394.8
1396.4
1397.9
1399.5
1401
1402.6
1404.1
1405.6
1407.1
1408.6
1410.1
1411.6
1413
1414.3
1415.6
1416.9
1418.1
1419.2
1420.2
1421.1
1421.9
1422.6
1423.2
1423.7
1424
1424.2
1424.3
1473.4
1473.3
1473
1472.5
1471.9
1471
1470
1468.8
1467.4
1465.9
1464.2
1462.4
1460.6
1458.6
1456.5
1454.3
1452.1
1449.8
1447.4
1445
1442.5
1440
1437.4
1434.8
1432.2
1429.5
1426.8
1424.1
1421.3
1418.5
1415.6
1412.7
1409.8
1406.9
1403.9
1400.9
1397.8
1394.7
1391.6
1388.4
1385.2
1382
1378.7
1375.5
1372.1
1368.8
1365.4
1362
1358.5
1355.1
1351.6
1348
1344.5
1340.9
1337.4
1333.8
1330.2
1326.6
1323
1319.3
1315.7
1312.1
1308.5
1305
1301.4
1297.9
1294.4
1290.9
1287.5
1284.1
1280.8
1277.5
1274.2
1271.1
1268.1
1265.3
1262.6
1260
1257.6
1255.4
1253.2
1251.2
1249.3
1247.6
1246
1244.5
1243.1
1241.9
1240.7
1239.7
1238.8
1238
1237.4
1236.8
1236.3
1236
1235.7
1235.5
1235.5
1235.5
1235.6
1235.8
1236
1236.3
1236.7
1237.2
1237.7
1238.2
1238.9
1239.5
1240.2
1241
1241.8
1242.6
1243.4
1244.3
1245.2
1246.2
1247.1
1248.1
1249.1
1250.2
1251.2
1252.3
1253.3
1254.4
1255.5
1256.7
1257.8
1258.9
1260.1
1261.3
1262.4
1263.6
1264.8
1266
1267.2
1268.5
1269.7
1270.9
1272.1
1273.4
1274.7
1275.9
1277.2
1278.5
1279.7
1281
1282.3
1283.6
1284.9
1286.2
1287.5
1288.9
1290.2
1291.5
1292.9
1294.2
1295.5
1296.9
1298.3
1299.6
1301
1302.4
1303.7
1305.1
1306.5
1307.9
1309.3
1310.7
1312.1
1313.5
1314.9
1316.3
1317.7
1319.1
1320.6
1322
1323.4
1324.9
1326.3
1327.7
1329.2
1330.6
1332.1
1333.5
1335
1336.5
1337.9
1339.4
1340.9
1342.3
1343.8
1345.3
1346.8
1348.3
1349.8
1351.2
1352.7
1354.2
1355.7
1357.2
1358.7
1360.2
1361.8
1363.3
1364.8
1366.3
1367.8
1369.3
1370.9
1372.4
1373.9
1375.4
1377
1378.5
1380.1
1381.6
1383.1
1384.7
1386.2
1387.8
1389.3
1390.9
1392.5
1394
1395.6
1397.1
1398.7
1400.2
1401.8
1403.3
1404.8
1406.3
1407.8
1409.3
1410.7
1412
1413.4
1414.6
1415.8
1416.9
1417.9
1418.9
1419.7
1420.4
1421
1421.5
1421.8
1422
1422.1
1473.7
1473.6
1473.3
1472.8
1472.1
1471.3
1470.2
1469
1467.7
1466.1
1464.5
1462.7
1460.8
1458.9
1456.8
1454.6
1452.4
1450.1
1447.7
1445.3
1442.8
1440.3
1437.8
1435.2
1432.5
1429.9
1427.1
1424.4
1421.6
1418.8
1415.9
1413.1
1410.1
1407.2
1404.2
1401.1
1398.1
1395
1391.8
1388.7
1385.4
1382.2
1378.9
1375.6
1372.2
1368.8
1365.4
1362
1358.5
1355
1351.4
1347.9
1344.3
1340.6
1337
1333.3
1329.7
1326
1322.3
1318.6
1314.9
1311.2
1307.5
1303.8
1300.2
1296.6
1293
1289.4
1285.9
1282.4
1279
1275.6
1272.2
1269
1265.9
1263
1260.2
1257.6
1255.1
1252.7
1250.5
1248.4
1246.5
1244.7
1243.1
1241.5
1240.1
1238.8
1237.7
1236.6
1235.7
1234.9
1234.2
1233.7
1233.2
1232.8
1232.6
1232.4
1232.3
1232.4
1232.5
1232.6
1232.9
1233.2
1233.6
1234.1
1234.6
1235.2
1235.8
1236.5
1237.2
1237.9
1238.7
1239.6
1240.4
1241.3
1242.2
1243.2
1244.2
1245.2
1246.2
1247.2
1248.3
1249.3
1250.4
1251.5
1252.6
1253.8
1254.9
1256
1257.2
1258.4
1259.6
1260.7
1261.9
1263.1
1264.4
1265.6
1266.8
1268.1
1269.3
1270.6
1271.8
1273.1
1274.4
1275.6
1276.9
1278.2
1279.5
1280.8
1282.1
1283.4
1284.8
1286.1
1287.4
1288.8
1290.1
1291.4
1292.8
1294.2
1295.5
1296.9
1298.3
1299.6
1301
1302.4
1303.8
1305.2
1306.6
1308
1309.4
1310.8
1312.2
1313.6
1315.1
1316.5
1317.9
1319.4
1320.8
1322.2
1323.7
1325.1
1326.6
1328
1329.5
1331
1332.4
1333.9
1335.4
1336.8
1338.3
1339.8
1341.3
1342.8
1344.3
1345.8
1347.3
1348.8
1350.3
1351.8
1353.3
1354.8
1356.3
1357.8
1359.3
1360.8
1362.3
1363.9
1365.4
1366.9
1368.5
1370
1371.5
1373.1
1374.6
1376.1
1377.7
1379.2
1380.8
1382.3
1383.9
1385.5
1387
1388.6
1390.2
1391.7
1393.3
1394.8
1396.4
1398
1399.5
1401.1
1402.6
1404.1
1405.6
1407
1408.4
1409.8
1411.1
1412.4
1413.6
1414.7
1415.7
1416.7
1417.5
1418.2
1418.8
1419.3
1419.6
1419.8
1419.9
1473.9
1473.8
1473.5
1473
1472.4
1471.5
1470.5
1469.3
1467.9
1466.4
1464.8
1463
1461.1
1459.2
1457.1
1454.9
1452.7
1450.4
1448.1
1445.7
1443.2
1440.7
1438.1
1435.6
1432.9
1430.2
1427.5
1424.8
1422
1419.2
1416.3
1413.4
1410.5
1407.6
1404.5
1401.5
1398.4
1395.3
1392.2
1389
1385.7
1382.5
1379.2
1375.8
1372.4
1369
1365.6
1362.1
1358.5
1355
1351.4
1347.8
1344.1
1340.4
1336.7
1333
1329.3
1325.5
1321.7
1317.9
1314.1
1310.4
1306.6
1302.8
1299
1295.3
1291.6
1287.9
1284.3
1280.7
1277.2
1273.7
1270.3
1266.9
1263.7
1260.7
1257.8
1255.1
1252.5
1250
1247.8
1245.6
1243.7
1241.8
1240.1
1238.5
1237.1
1235.8
1234.6
1233.5
1232.6
1231.8
1231.1
1230.5
1230
1229.7
1229.4
1229.2
1229.2
1229.2
1229.3
1229.5
1229.8
1230.1
1230.5
1231
1231.5
1232.1
1232.7
1233.4
1234.1
1234.9
1235.7
1236.5
1237.4
1238.3
1239.3
1240.2
1241.2
1242.2
1243.2
1244.3
1245.3
1246.4
1247.5
1248.6
1249.7
1250.8
1252
1253.1
1254.3
1255.5
1256.7
1257.9
1259.1
1260.3
1261.5
1262.7
1264
1265.2
1266.5
1267.7
1269
1270.3
1271.5
1272.8
1274.1
1275.4
1276.7
1278
1279.3
1280.7
1282
1283.3
1284.7
1286
1287.4
1288.7
1290.1
1291.4
1292.8
1294.2
1295.6
1296.9
1298.3
1299.7
1301.1
1302.5
1303.9
1305.3
1306.7
1308.2
1309.6
1311
1312.4
1313.9
1315.3
1316.8
1318.2
1319.7
1321.1
1322.6
1324
1325.5
1327
1328.4
1329.9
1331.4
1332.9
1334.3
1335.8
1337.3
1338.8
1340.3
1341.8
1343.3
1344.8
1346.3
1347.8
1349.3
1350.8
1352.4
1353.9
1355.4
1356.9
1358.4
1360
1361.5
1363
1364.6
1366.1
1367.6
1369.2
1370.7
1372.3
1373.8
1375.4
1376.9
1378.5
1380
1381.6
1383.2
1384.7
1386.3
1387.9
1389.5
1391
1392.6
1394.2
1395.7
1397.3
1398.8
1400.4
1401.9
1403.4
1404.8
1406.3
1407.6
1409
1410.2
1411.4
1412.6
1413.6
1414.5
1415.4
1416.1
1416.7
1417.2
1417.5
1417.7
1417.8
1474.1
1474
1473.7
1473.2
1472.6
1471.7
1470.7
1469.5
1468.2
1466.7
1465.1
1463.3
1461.4
1459.5
1457.4
1455.3
1453.1
1450.8
1448.4
1446
1443.6
1441.1
1438.5
1436
1433.3
1430.7
1428
1425.2
1422.5
1419.6
1416.8
1413.9
1411
1408
1405
1401.9
1398.8
1395.7
1392.6
1389.4
1386.1
1382.8
1379.5
1376.1
1372.7
1369.3
1365.8
1362.3
1358.7
1355.1
1351.4
1347.8
1344.1
1340.3
1336.6
1332.8
1328.9
1325.1
1321.3
1317.4
1313.5
1309.6
1305.7
1301.9
1298
1294.1
1290.3
1286.5
1282.8
1279.1
1275.4
1271.8
1268.3
1264.8
1261.5
1258.4
1255.4
1252.5
1249.9
1247.4
1245
1242.8
1240.8
1238.9
1237.1
1235.5
1234
1232.7
1231.5
1230.4
1229.4
1228.6
1227.9
1227.3
1226.8
1226.5
1226.2
1226.1
1226
1226
1226.1
1226.3
1226.6
1227
1227.4
1227.9
1228.4
1229
1229.7
1230.3
1231.1
1231.9
1232.7
1233.5
1234.4
1235.3
1236.3
1237.2
1238.2
1239.2
1240.3
1241.3
1242.4
1243.5
1244.6
1245.7
1246.8
1247.9
1249.1
1250.3
1251.4
1252.6
1253.8
1255
1256.2
1257.4
1258.7
1259.9
1261.1
1262.4
1263.7
1264.9
1266.2
1267.5
1268.8
1270
1271.3
1272.6
1274
1275.3
1276.6
1277.9
1279.3
1280.6
1281.9
1283.3
1284.6
1286
1287.4
1288.7
1290.1
1291.5
1292.9
1294.3
1295.7
1297.1
1298.5
1299.9
1301.3
1302.7
1304.1
1305.6
1307
1308.4
1309.9
1311.3
1312.8
1314.2
1315.7
1317.1
1318.6
1320
1321.5
1323
1324.5
1325.9
1327.4
1328.9
1330.4
1331.9
1333.4
1334.9
1336.4
1337.9
1339.4
1340.9
1342.4
1343.9
1345.4
1346.9
1348.5
1350
1351.5
1353
1354.6
1356.1
1357.6
1359.2
1360.7
1362.2
1363.8
1365.3
1366.9
1368.4
1370
1371.6
1373.1
1374.7
1376.2
1377.8
1379.4
1381
1382.5
1384.1
1385.7
1387.3
1388.8
1390.4
1392
1393.6
1395.1
1396.7
1398.2
1399.8
1401.3
1402.7
1404.2
1405.5
1406.9
1408.2
1409.4
1410.5
1411.5
1412.5
1413.3
1414
1414.6
1415.1
1415.4
1415.7
1415.7
1474.3
1474.2
1473.9
1473.4
1472.8
1471.9
1470.9
1469.7
1468.4
1466.9
1465.3
1463.6
1461.7
1459.8
1457.7
1455.6
1453.4
1451.1
1448.8
1446.4
1444
1441.5
1439
1436.4
1433.8
1431.1
1428.4
1425.7
1422.9
1420.1
1417.3
1414.4
1411.5
1408.5
1405.5
1402.4
1399.3
1396.2
1393
1389.8
1386.6
1383.3
1379.9
1376.5
1373.1
1369.6
1366.1
1362.5
1358.9
1355.3
1351.6
1347.9
1344.1
1340.3
1336.5
1332.6
1328.8
1324.8
1320.9
1316.9
1313
1309
1305
1301
1297
1293
1289.1
1285.2
1281.3
1277.5
1273.7
1270
1266.3
1262.7
1259.3
1256
1252.9
1250
1247.2
1244.6
1242.2
1239.9
1237.8
1235.9
1234
1232.4
1230.9
1229.5
1228.3
1227.2
1226.2
1225.4
1224.7
1224.1
1223.6
1223.2
1223
1222.8
1222.8
1222.8
1223
1223.2
1223.5
1223.8
1224.3
1224.7
1225.3
1225.9
1226.6
1227.3
1228
1228.8
1229.6
1230.5
1231.4
1232.3
1233.3
1234.3
1235.3
1236.3
1237.3
1238.4
1239.5
1240.5
1241.7
1242.8
1243.9
1245.1
1246.2
1247.4
1248.6
1249.8
1250.9
1252.2
1253.4
1254.6
1255.8
1257.1
1258.3
1259.6
1260.9
1262.1
1263.4
1264.7
1266
1267.3
1268.6
1269.9
1271.2
1272.5
1273.9
1275.2
1276.5
1277.9
1279.2
1280.6
1282
1283.3
1284.7
1286.1
1287.5
1288.9
1290.3
1291.7
1293.1
1294.5
1295.9
1297.3
1298.7
1300.1
1301.6
1303
1304.4
1305.9
1307.3
1308.8
1310.2
1311.7
1313.2
1314.6
1316.1
1317.6
1319
1320.5
1322
1323.5
1325
1326.5
1328
1329.5
1331
1332.5
1334
1335.5
1337
1338.5
1340
1341.6
1343.1
1344.6
1346.1
1347.7
1349.2
1350.7
1352.3
1353.8
1355.4
1356.9
1358.4
1360
1361.5
1363.1
1364.7
1366.2
1367.8
1369.3
1370.9
1372.5
1374.1
1375.6
1377.2
1378.8
1380.4
1382
1383.5
1385.1
1386.7
1388.3
1389.9
1391.5
1393
1394.6
1396.2
1397.7
1399.2
1400.7
1402.1
1403.5
1404.8
1406.1
1407.4
1408.5
1409.5
1410.5
1411.3
1412
1412.7
1413.1
1413.5
1413.7
1413.7
1474.4
1474.3
1474
1473.5
1472.9
1472
1471
1469.9
1468.6
1467.1
1465.5
1463.8
1461.9
1460
1458
1455.9
1453.7
1451.4
1449.1
1446.8
1444.4
1441.9
1439.4
1436.8
1434.2
1431.6
1428.9
1426.2
1423.4
1420.6
1417.8
1414.9
1412
1409
1406
1403
1399.9
1396.8
1393.6
1390.4
1387.1
1383.8
1380.4
1377
1373.6
1370.1
1366.5
1362.9
1359.3
1355.6
1351.9
1348.1
1344.3
1340.5
1336.6
1332.6
1328.7
1324.7
1320.7
1316.6
1312.5
1308.4
1304.3
1300.2
1296.1
1292
1288
1283.9
1279.9
1275.9
1272
1268.2
1264.4
1260.7
1257.1
1253.7
1250.5
1247.4
1244.6
1241.9
1239.4
1237
1234.8
1232.8
1230.9
1229.2
1227.7
1226.3
1225
1223.9
1223
1222.1
1221.4
1220.8
1220.3
1220
1219.7
1219.6
1219.6
1219.6
1219.8
1220
1220.3
1220.7
1221.1
1221.6
1222.2
1222.8
1223.5
1224.2
1225
1225.8
1226.6
1227.5
1228.4
1229.3
1230.3
1231.3
1232.3
1233.3
1234.4
1235.4
1236.5
1237.6
1238.7
1239.9
1241
1242.2
1243.3
1244.5
1245.7
1246.9
1248.1
1249.3
1250.6
1251.8
1253
1254.3
1255.5
1256.8
1258.1
1259.4
1260.6
1261.9
1263.2
1264.5
1265.9
1267.2
1268.5
1269.8
1271.2
1272.5
1273.9
1275.2
1276.6
1277.9
1279.3
1280.7
1282.1
1283.5
1284.9
1286.3
1287.7
1289.1
1290.5
1291.9
1293.3
1294.7
1296.2
1297.6
1299
1300.5
1301.9
1303.4
1304.8
1306.3
1307.8
1309.2
1310.7
1312.2
1313.7
1315.1
1316.6
1318.1
1319.6
1321.1
1322.6
1324.1
1325.6
1327.1
1328.6
1330.1
1331.6
1333.2
1334.7
1336.2
1337.7
1339.3
1340.8
1342.3
1343.9
1345.4
1346.9
1348.5
1350
1351.6
1353.1
1354.7
1356.2
1357.8
1359.4
1360.9
1362.5
1364.1
1365.6
1367.2
1368.8
1370.4
1371.9
1373.5
1375.1
1376.7
1378.3
1379.9
1381.5
1383.1
1384.7
1386.3
1387.9
1389.4
1391
1392.6
1394.1
1395.7
1397.2
1398.7
1400.1
1401.5
1402.9
1404.2
1405.4
1406.6
1407.6
1408.6
1409.4
1410.1
1410.8
1411.2
1411.6
1411.8
1411.9
1474.4
1474.3
1474
1473.6
1472.9
1472.1
1471.1
1470
1468.7
1467.2
1465.6
1463.9
1462.1
1460.2
1458.2
1456.1
1454
1451.7
1449.4
1447.1
1444.7
1442.3
1439.8
1437.2
1434.6
1432
1429.4
1426.7
1423.9
1421.1
1418.3
1415.5
1412.5
1409.6
1406.6
1403.6
1400.5
1397.4
1394.2
1391
1387.7
1384.4
1381
1377.6
1374.1
1370.6
1367.1
1363.4
1359.8
1356.1
1352.3
1348.5
1344.6
1340.7
1336.8
1332.8
1328.7
1324.7
1320.5
1316.4
1312.2
1308
1303.8
1299.6
1295.4
1291.1
1286.9
1282.7
1278.6
1274.5
1270.4
1266.4
1262.5
1258.7
1255
1251.4
1248
1244.9
1241.9
1239.1
1236.5
1234
1231.8
1229.7
1227.8
1226
1224.5
1223
1221.8
1220.6
1219.7
1218.8
1218.1
1217.5
1217
1216.7
1216.5
1216.3
1216.3
1216.4
1216.5
1216.8
1217.1
1217.5
1217.9
1218.5
1219
1219.7
1220.4
1221.1
1221.9
1222.7
1223.6
1224.5
1225.4
1226.3
1227.3
1228.3
1229.3
1230.4
1231.4
1232.5
1233.6
1234.7
1235.8
1237
1238.1
1239.3
1240.5
1241.7
1242.9
1244.1
1245.3
1246.5
1247.7
1249
1250.2
1251.5
1252.8
1254
1255.3
1256.6
1257.9
1259.2
1260.5
1261.8
1263.2
1264.5
1265.8
1267.2
1268.5
1269.9
1271.2
1272.6
1274
1275.3
1276.7
1278.1
1279.5
1280.9
1282.3
1283.7
1285.1
1286.5
1287.9
1289.4
1290.8
1292.2
1293.7
1295.1
1296.6
1298
1299.5
1300.9
1302.4
1303.9
1305.3
1306.8
1308.3
1309.8
1311.3
1312.8
1314.3
1315.8
1317.3
1318.8
1320.3
1321.8
1323.3
1324.8
1326.3
1327.8
1329.4
1330.9
1332.4
1334
1335.5
1337
1338.6
1340.1
1341.7
1343.2
1344.8
1346.3
1347.9
1349.4
1351
1352.5
1354.1
1355.7
1357.2
1358.8
1360.4
1362
1363.5
1365.1
1366.7
1368.3
1369.9
1371.5
1373.1
1374.7
1376.3
1377.9
1379.5
1381.1
1382.7
1384.3
1385.9
1387.5
1389.1
1390.7
1392.2
1393.8
1395.3
1396.8
1398.2
1399.7
1401
1402.3
1403.6
1404.7
1405.8
1406.7
1407.6
1408.3
1408.9
1409.4
1409.8
1410
1410
1474.3
1474.2
1474
1473.5
1472.9
1472.1
1471.1
1469.9
1468.7
1467.2
1465.7
1464
1462.2
1460.3
1458.3
1456.3
1454.1
1451.9
1449.7
1447.4
1445
1442.6
1440.1
1437.6
1435
1432.4
1429.8
1427.1
1424.4
1421.7
1418.8
1416
1413.1
1410.2
1407.2
1404.2
1401.1
1398
1394.8
1391.6
1388.4
1385
1381.7
1378.3
1374.8
1371.3
1367.7
1364
1360.4
1356.6
1352.8
1349
1345.1
1341.1
1337.1
1333
1328.9
1324.8
1320.6
1316.3
1312.1
1307.8
1303.4
1299.1
1294.7
1290.3
1286
1281.7
1277.3
1273.1
1268.9
1264.7
1260.7
1256.7
1252.8
1249.1
1245.6
1242.3
1239.2
1236.2
1233.5
1231
1228.7
1226.5
1224.6
1222.8
1221.2
1219.7
1218.4
1217.3
1216.3
1215.4
1214.7
1214.1
1213.7
1213.3
1213.1
1213
1213
1213.1
1213.3
1213.5
1213.8
1214.3
1214.7
1215.3
1215.9
1216.5
1217.3
1218
1218.8
1219.6
1220.5
1221.4
1222.4
1223.3
1224.3
1225.3
1226.4
1227.4
1228.5
1229.6
1230.7
1231.8
1232.9
1234.1
1235.3
1236.4
1237.6
1238.8
1240
1241.3
1242.5
1243.7
1245
1246.2
1247.5
1248.7
1250
1251.3
1252.6
1253.9
1255.2
1256.5
1257.8
1259.2
1260.5
1261.8
1263.2
1264.5
1265.9
1267.2
1268.6
1270
1271.4
1272.7
1274.1
1275.5
1276.9
1278.3
1279.8
1281.2
1282.6
1284
1285.5
1286.9
1288.3
1289.8
1291.2
1292.7
1294.1
1295.6
1297.1
1298.5
1300
1301.5
1303
1304.5
1306
1307.5
1308.9
1310.4
1311.9
1313.5
1315
1316.5
1318
1319.5
1321
1322.6
1324.1
1325.6
1327.2
1328.7
1330.2
1331.8
1333.3
1334.9
1336.4
1338
1339.5
1341.1
1342.6
1344.2
1345.8
1347.3
1348.9
1350.5
1352
1353.6
1355.2
1356.8
1358.4
1359.9
1361.5
1363.1
1364.7
1366.3
1367.9
1369.5
1371.1
1372.7
1374.3
1375.9
1377.6
1379.2
1380.8
1382.4
1384
1385.6
1387.2
1388.8
1390.4
1391.9
1393.5
1395
1396.4
1397.9
1399.2
1400.5
1401.8
1402.9
1404
1405
1405.8
1406.6
1407.2
1407.7
1408
1408.3
1408.3
1474.1
1474
1473.8
1473.3
1472.7
1471.9
1470.9
1469.8
1468.5
1467.1
1465.6
1464
1462.2
1460.3
1458.4
1456.4
1454.2
1452.1
1449.8
1447.6
1445.2
1442.8
1440.4
1437.9
1435.4
1432.8
1430.2
1427.6
1424.9
1422.1
1419.4
1416.5
1413.7
1410.8
1407.8
1404.8
1401.8
1398.7
1395.5
1392.3
1389.1
1385.8
1382.4
1379
1375.5
1372
1368.4
1364.8
1361
1357.3
1353.5
1349.6
1345.6
1341.6
1337.6
1333.4
1329.3
1325
1320.8
1316.4
1312.1
1307.6
1303.2
1298.7
1294.2
1289.7
1285.2
1280.7
1276.2
1271.8
1267.4
1263.1
1258.8
1254.7
1250.7
1246.8
1243.1
1239.7
1236.4
1233.3
1230.5
1227.9
1225.5
1223.3
1221.3
1219.4
1217.8
1216.3
1215
1213.8
1212.8
1212
1211.3
1210.7
1210.3
1209.9
1209.7
1209.6
1209.6
1209.8
1209.9
1210.2
1210.6
1211
1211.5
1212.1
1212.7
1213.4
1214.1
1214.9
1215.7
1216.6
1217.5
1218.4
1219.3
1220.3
1221.3
1222.3
1223.4
1224.5
1225.6
1226.7
1227.8
1228.9
1230.1
1231.2
1232.4
1233.6
1234.8
1236
1237.2
1238.4
1239.7
1240.9
1242.2
1243.4
1244.7
1246
1247.3
1248.6
1249.9
1251.2
1252.5
1253.8
1255.2
1256.5
1257.8
1259.2
1260.5
1261.9
1263.3
1264.7
1266
1267.4
1268.8
1270.2
1271.6
1273
1274.4
1275.8
1277.3
1278.7
1280.1
1281.6
1283
1284.5
1285.9
1287.4
1288.8
1290.3
1291.8
1293.2
1294.7
1296.2
1297.7
1299.2
1300.7
1302.2
1303.7
1305.2
1306.7
1308.2
1309.7
1311.2
1312.7
1314.3
1315.8
1317.3
1318.9
1320.4
1321.9
1323.5
1325
1326.6
1328.1
1329.7
1331.2
1332.8
1334.3
1335.9
1337.5
1339
1340.6
1342.2
1343.7
1345.3
1346.9
1348.5
1350.1
1351.6
1353.2
1354.8
1356.4
1358
1359.6
1361.2
1362.8
1364.4
1366
1367.6
1369.2
1370.8
1372.5
1374.1
1375.7
1377.3
1378.9
1380.6
1382.2
1383.8
1385.4
1387
1388.6
1390.2
1391.7
1393.2
1394.7
1396.1
1397.5
1398.8
1400.1
1401.3
1402.4
1403.3
1404.2
1404.9
1405.6
1406.1
1406.4
1406.6
1406.7
1473.8
1473.7
1473.4
1473
1472.4
1471.6
1470.7
1469.6
1468.3
1466.9
1465.4
1463.8
1462.1
1460.2
1458.3
1456.3
1454.2
1452.1
1449.9
1447.6
1445.3
1443
1440.6
1438.1
1435.6
1433.1
1430.5
1427.9
1425.3
1422.6
1419.8
1417
1414.2
1411.3
1408.4
1405.4
1402.4
1399.4
1396.2
1393.1
1389.8
1386.5
1383.2
1379.8
1376.3
1372.8
1369.2
1365.6
1361.8
1358.1
1354.2
1350.3
1346.3
1342.3
1338.2
1334
1329.8
1325.5
1321.1
1316.7
1312.2
1307.7
1303.1
1298.5
1293.9
1289.2
1284.5
1279.8
1275.2
1270.6
1266
1261.5
1257.1
1252.8
1248.6
1244.5
1240.7
1237
1233.6
1230.4
1227.4
1224.7
1222.2
1219.9
1217.9
1216
1214.3
1212.8
1211.5
1210.3
1209.3
1208.5
1207.8
1207.2
1206.8
1206.5
1206.3
1206.2
1206.3
1206.4
1206.6
1206.9
1207.3
1207.7
1208.3
1208.9
1209.5
1210.2
1211
1211.8
1212.6
1213.5
1214.4
1215.3
1216.3
1217.3
1218.3
1219.4
1220.4
1221.5
1222.6
1223.7
1224.9
1226
1227.2
1228.4
1229.5
1230.7
1232
1233.2
1234.4
1235.6
1236.9
1238.2
1239.4
1240.7
1242
1243.3
1244.6
1245.9
1247.2
1248.5
1249.8
1251.2
1252.5
1253.9
1255.2
1256.6
1258
1259.3
1260.7
1262.1
1263.5
1264.9
1266.3
1267.7
1269.1
1270.5
1272
1273.4
1274.8
1276.3
1277.7
1279.2
1280.6
1282.1
1283.6
1285
1286.5
1288
1289.5
1290.9
1292.4
1293.9
1295.4
1296.9
1298.4
1299.9
1301.4
1303
1304.5
1306
1307.5
1309.1
1310.6
1312.1
1313.7
1315.2
1316.7
1318.3
1319.8
1321.4
1322.9
1324.5
1326.1
1327.6
1329.2
1330.8
1332.3
1333.9
1335.5
1337
1338.6
1340.2
1341.8
1343.4
1345
1346.6
1348.1
1349.7
1351.3
1352.9
1354.5
1356.1
1357.7
1359.3
1361
1362.6
1364.2
1365.8
1367.4
1369
1370.7
1372.3
1373.9
1375.6
1377.2
1378.8
1380.5
1382.1
1383.7
1385.3
1386.9
1388.5
1390.1
1391.6
1393.1
1394.5
1395.9
1397.2
1398.5
1399.7
1400.8
1401.8
1402.6
1403.4
1404
1404.5
1404.9
1405.1
1405.2
1473.3
1473.2
1473
1472.5
1471.9
1471.1
1470.2
1469.1
1467.9
1466.6
1465.1
1463.5
1461.8
1460
1458.1
1456.1
1454.1
1452
1449.8
1447.6
1445.3
1443
1440.6
1438.2
1435.8
1433.3
1430.8
1428.2
1425.6
1422.9
1420.2
1417.5
1414.7
1411.8
1409
1406
1403
1400
1396.9
1393.8
1390.6
1387.3
1384
1380.6
1377.2
1373.7
1370.1
1366.5
1362.7
1359
1355.1
1351.2
1347.2
1343.1
1339
1334.7
1330.5
1326.1
1321.7
1317.1
1312.6
1307.9
1303.3
1298.5
1293.7
1288.9
1284
1279.2
1274.3
1269.5
1264.7
1260
1255.4
1250.8
1246.5
1242.2
1238.2
1234.3
1230.7
1227.4
1224.3
1221.5
1218.9
1216.5
1214.4
1212.5
1210.7
1209.2
1207.9
1206.7
1205.7
1204.9
1204.2
1203.7
1203.3
1203
1202.8
1202.8
1202.8
1203
1203.2
1203.5
1203.9
1204.4
1205
1205.6
1206.3
1207
1207.8
1208.6
1209.5
1210.3
1211.3
1212.2
1213.2
1214.2
1215.3
1216.4
1217.4
1218.5
1219.7
1220.8
1221.9
1223.1
1224.3
1225.5
1226.7
1227.9
1229.1
1230.4
1231.6
1232.9
1234.1
1235.4
1236.7
1238
1239.3
1240.6
1241.9
1243.2
1244.5
1245.9
1247.2
1248.6
1249.9
1251.3
1252.7
1254
1255.4
1256.8
1258.2
1259.6
1261
1262.4
1263.8
1265.2
1266.7
1268.1
1269.6
1271
1272.4
1273.9
1275.4
1276.8
1278.3
1279.8
1281.2
1282.7
1284.2
1285.7
1287.2
1288.7
1290.2
1291.7
1293.2
1294.7
1296.2
1297.8
1299.3
1300.8
1302.3
1303.9
1305.4
1306.9
1308.5
1310
1311.6
1313.1
1314.7
1316.3
1317.8
1319.4
1320.9
1322.5
1324.1
1325.7
1327.2
1328.8
1330.4
1332
1333.6
1335.1
1336.7
1338.3
1339.9
1341.5
1343.1
1344.7
1346.3
1347.9
1349.5
1351.1
1352.7
1354.3
1356
1357.6
1359.2
1360.8
1362.4
1364.1
1365.7
1367.3
1369
1370.6
1372.3
1373.9
1375.5
1377.2
1378.8
1380.5
1382.1
1383.7
1385.3
1386.9
1388.5
1390
1391.5
1393
1394.4
1395.7
1397
1398.2
1399.3
1400.3
1401.2
1401.9
1402.6
1403.1
1403.4
1403.7
1403.7
1472.6
1472.6
1472.3
1471.9
1471.3
1470.5
1469.6
1468.6
1467.4
1466
1464.6
1463
1461.3
1459.6
1457.7
1455.8
1453.8
1451.7
1449.6
1447.4
1445.2
1442.9
1440.6
1438.2
1435.8
1433.4
1430.9
1428.3
1425.8
1423.1
1420.5
1417.8
1415
1412.3
1409.4
1406.5
1403.6
1400.6
1397.6
1394.5
1391.3
1388.1
1384.8
1381.5
1378.1
1374.6
1371.1
1367.4
1363.7
1360
1356.1
1352.2
1348.2
1344.1
1339.9
1335.6
1331.3
1326.9
1322.4
1317.8
1313.1
1308.4
1303.6
1298.7
1293.8
1288.8
1283.8
1278.7
1273.6
1268.6
1263.6
1258.6
1253.7
1249
1244.4
1239.9
1235.7
1231.7
1227.9
1224.3
1221.1
1218.1
1215.4
1213
1210.8
1208.8
1207.1
1205.5
1204.2
1203
1202
1201.2
1200.6
1200
1199.6
1199.4
1199.2
1199.2
1199.3
1199.5
1199.8
1200.1
1200.6
1201.1
1201.7
1202.3
1203
1203.8
1204.6
1205.4
1206.3
1207.2
1208.2
1209.1
1210.2
1211.2
1212.3
1213.3
1214.4
1215.6
1216.7
1217.9
1219
1220.2
1221.4
1222.6
1223.8
1225.1
1226.3
1227.6
1228.8
1230.1
1231.4
1232.7
1234
1235.3
1236.6
1237.9
1239.2
1240.6
1241.9
1243.3
1244.6
1246
1247.3
1248.7
1250.1
1251.5
1252.9
1254.3
1255.7
1257.1
1258.5
1260
1261.4
1262.8
1264.3
1265.7
1267.2
1268.6
1270.1
1271.6
1273
1274.5
1276
1277.5
1279
1280.5
1282
1283.5
1285
1286.5
1288
1289.5
1291
1292.6
1294.1
1295.6
1297.2
1298.7
1300.3
1301.8
1303.4
1304.9
1306.5
1308
1309.6
1311.2
1312.7
1314.3
1315.9
1317.4
1319
1320.6
1322.2
1323.8
1325.3
1326.9
1328.5
1330.1
1331.7
1333.3
1334.9
1336.5
1338.1
1339.7
1341.3
1342.9
1344.6
1346.2
1347.8
1349.4
1351
1352.6
1354.3
1355.9
1357.5
1359.2
1360.8
1362.4
1364.1
1365.7
1367.4
1369
1370.7
1372.3
1374
1375.6
1377.3
1378.9
1380.6
1382.2
1383.8
1385.4
1387
1388.5
1390.1
1391.5
1392.9
1394.3
1395.6
1396.8
1397.9
1398.9
1399.8
1400.6
1401.2
1401.7
1402.1
1402.3
1402.4
1471.8
1471.7
1471.5
1471
1470.5
1469.7
1468.8
1467.8
1466.6
1465.3
1463.9
1462.4
1460.7
1459
1457.2
1455.3
1453.3
1451.3
1449.2
1447.1
1444.9
1442.7
1440.4
1438
1435.7
1433.3
1430.8
1428.4
1425.8
1423.3
1420.7
1418
1415.3
1412.6
1409.8
1407
1404.1
1401.2
1398.2
1395.1
1392
1388.9
1385.7
1382.4
1379
1375.6
1372.1
1368.5
1364.8
1361
1357.2
1353.3
1349.3
1345.2
1341
1336.7
1332.3
1327.9
1323.3
1318.7
1313.9
1309.1
1304.2
1299.2
1294.1
1289
1283.7
1278.5
1273.2
1267.9
1262.6
1257.4
1252.2
1247.2
1242.3
1237.7
1233.2
1228.9
1224.9
1221.2
1217.8
1214.7
1211.9
1209.3
1207.1
1205.1
1203.3
1201.7
1200.4
1199.2
1198.3
1197.4
1196.8
1196.3
1195.9
1195.7
1195.6
1195.6
1195.7
1195.9
1196.2
1196.6
1197.1
1197.7
1198.3
1198.9
1199.7
1200.5
1201.3
1202.2
1203.1
1204
1205
1206
1207.1
1208.1
1209.2
1210.3
1211.4
1212.6
1213.7
1214.9
1216.1
1217.3
1218.5
1219.7
1221
1222.2
1223.5
1224.8
1226
1227.3
1228.6
1229.9
1231.2
1232.6
1233.9
1235.2
1236.6
1237.9
1239.3
1240.7
1242
1243.4
1244.8
1246.2
1247.6
1249
1250.4
1251.8
1253.3
1254.7
1256.1
1257.6
1259
1260.5
1261.9
1263.4
1264.9
1266.3
1267.8
1269.3
1270.8
1272.3
1273.8
1275.3
1276.8
1278.3
1279.8
1281.3
1282.8
1284.4
1285.9
1287.4
1289
1290.5
1292
1293.6
1295.1
1296.7
1298.3
1299.8
1301.4
1302.9
1304.5
1306.1
1307.7
1309.2
1310.8
1312.4
1314
1315.6
1317.2
1318.7
1320.3
1321.9
1323.5
1325.1
1326.7
1328.3
1329.9
1331.6
1333.2
1334.8
1336.4
1338
1339.6
1341.2
1342.9
1344.5
1346.1
1347.7
1349.4
1351
1352.6
1354.3
1355.9
1357.6
1359.2
1360.9
1362.5
1364.2
1365.8
1367.5
1369.1
1370.8
1372.5
1374.1
1375.8
1377.5
1379.1
1380.8
1382.4
1384
1385.6
1387.2
1388.7
1390.2
1391.6
1393
1394.3
1395.5
1396.6
1397.6
1398.5
1399.3
1399.9
1400.5
1400.8
1401
1401.1
1470.8
1470.7
1470.4
1470
1469.5
1468.7
1467.9
1466.8
1465.7
1464.4
1463
1461.5
1459.9
1458.2
1456.4
1454.6
1452.7
1450.7
1448.6
1446.6
1444.4
1442.2
1440
1437.7
1435.4
1433
1430.6
1428.2
1425.7
1423.2
1420.7
1418.1
1415.4
1412.8
1410
1407.3
1404.5
1401.6
1398.7
1395.7
1392.7
1389.6
1386.4
1383.2
1379.9
1376.5
1373.1
1369.5
1365.9
1362.2
1358.4
1354.5
1350.5
1346.4
1342.3
1338
1333.6
1329.1
1324.5
1319.8
1315
1310.1
1305.1
1300
1294.7
1289.4
1284
1278.6
1273
1267.5
1261.9
1256.4
1250.9
1245.6
1240.4
1235.4
1230.6
1226.1
1221.9
1218
1214.4
1211.1
1208.2
1205.6
1203.2
1201.2
1199.4
1197.8
1196.5
1195.3
1194.4
1193.6
1192.9
1192.5
1192.1
1191.9
1191.9
1191.9
1192.1
1192.3
1192.7
1193.1
1193.6
1194.2
1194.8
1195.6
1196.3
1197.1
1198
1198.9
1199.9
1200.8
1201.8
1202.9
1203.9
1205
1206.1
1207.3
1208.4
1209.6
1210.8
1212
1213.2
1214.4
1215.6
1216.9
1218.1
1219.4
1220.7
1222
1223.3
1224.6
1225.9
1227.2
1228.5
1229.9
1231.2
1232.6
1233.9
1235.3
1236.7
1238.1
1239.5
1240.9
1242.3
1243.7
1245.1
1246.5
1248
1249.4
1250.8
1252.3
1253.7
1255.2
1256.7
1258.1
1259.6
1261.1
1262.6
1264.1
1265.6
1267.1
1268.6
1270.1
1271.6
1273.1
1274.6
1276.1
1277.7
1279.2
1280.7
1282.3
1283.8
1285.4
1286.9
1288.5
1290
1291.6
1293.2
1294.7
1296.3
1297.9
1299.5
1301
1302.6
1304.2
1305.8
1307.4
1309
1310.6
1312.2
1313.8
1315.4
1317
1318.6
1320.2
1321.8
1323.4
1325
1326.6
1328.3
1329.9
1331.5
1333.1
1334.7
1336.4
1338
1339.6
1341.3
1342.9
1344.5
1346.2
1347.8
1349.5
1351.1
1352.7
1354.4
1356
1357.7
1359.4
1361
1362.7
1364.4
1366
1367.7
1369.4
1371
1372.7
1374.4
1376.1
1377.7
1379.4
1381
1382.7
1384.3
1385.8
1387.4
1388.9
1390.3
1391.7
1393
1394.2
1395.4
1396.4
1397.3
1398.1
1398.8
1399.3
1399.6
1399.9
1399.9
1469.5
1469.4
1469.2
1468.8
1468.2
1467.5
1466.7
1465.7
1464.6
1463.3
1461.9
1460.5
1458.9
1457.2
1455.5
1453.7
1451.8
1449.9
1447.9
1445.8
1443.7
1441.6
1439.4
1437.2
1434.9
1432.6
1430.3
1427.9
1425.5
1423
1420.5
1418
1415.4
1412.8
1410.1
1407.4
1404.7
1401.9
1399.1
1396.2
1393.2
1390.2
1387.1
1384
1380.8
1377.5
1374.1
1370.6
1367.1
1363.4
1359.7
1355.8
1351.9
1347.8
1343.7
1339.4
1335
1330.5
1325.9
1321.2
1316.3
1311.4
1306.3
1301
1295.7
1290.2
1284.6
1279
1273.2
1267.4
1261.5
1255.6
1249.8
1244.1
1238.5
1233.2
1228.1
1223.3
1218.8
1214.7
1210.8
1207.4
1204.3
1201.6
1199.2
1197.1
1195.3
1193.7
1192.4
1191.3
1190.3
1189.6
1189
1188.5
1188.2
1188.1
1188.1
1188.1
1188.3
1188.6
1189
1189.5
1190
1190.7
1191.4
1192.1
1192.9
1193.8
1194.7
1195.6
1196.6
1197.6
1198.6
1199.7
1200.8
1201.9
1203
1204.2
1205.4
1206.6
1207.8
1209
1210.2
1211.5
1212.7
1214
1215.3
1216.6
1217.9
1219.2
1220.5
1221.8
1223.2
1224.5
1225.9
1227.2
1228.6
1230
1231.3
1232.7
1234.1
1235.5
1236.9
1238.4
1239.8
1241.2
1242.6
1244.1
1245.5
1247
1248.5
1249.9
1251.4
1252.9
1254.4
1255.8
1257.3
1258.8
1260.3
1261.8
1263.4
1264.9
1266.4
1267.9
1269.4
1271
1272.5
1274.1
1275.6
1277.2
1278.7
1280.3
1281.8
1283.4
1284.9
1286.5
1288.1
1289.7
1291.2
1292.8
1294.4
1296
1297.6
1299.2
1300.8
1302.4
1304
1305.6
1307.2
1308.8
1310.4
1312
1313.6
1315.3
1316.9
1318.5
1320.1
1321.7
1323.4
1325
1326.6
1328.3
1329.9
1331.5
1333.2
1334.8
1336.4
1338.1
1339.7
1341.4
1343
1344.7
1346.3
1348
1349.6
1351.3
1352.9
1354.6
1356.3
1357.9
1359.6
1361.3
1363
1364.7
1366.3
1368
1369.7
1371.4
1373.1
1374.8
1376.4
1378.1
1379.8
1381.4
1383
1384.6
1386.2
1387.7
1389.1
1390.5
1391.8
1393.1
1394.2
1395.3
1396.2
1397
1397.6
1398.2
1398.5
1398.8
1398.8
1468.1
1468
1467.7
1467.3
1466.8
1466.1
1465.3
1464.3
1463.2
1462
1460.6
1459.2
1457.7
1456.1
1454.4
1452.6
1450.8
1448.9
1446.9
1444.9
1442.8
1440.8
1438.6
1436.4
1434.2
1432
1429.7
1427.4
1425
1422.6
1420.2
1417.7
1415.2
1412.6
1410
1407.4
1404.8
1402
1399.3
1396.5
1393.6
1390.7
1387.7
1384.6
1381.5
1378.3
1375
1371.7
1368.2
1364.7
1361
1357.2
1353.3
1349.4
1345.2
1341
1336.7
1332.2
1327.6
1322.8
1318
1312.9
1307.8
1302.5
1297
1291.4
1285.7
1279.8
1273.8
1267.7
1261.5
1255.2
1249
1242.9
1236.9
1231.1
1225.6
1220.4
1215.6
1211.2
1207.2
1203.5
1200.3
1197.5
1195.1
1192.9
1191.1
1189.5
1188.2
1187.1
1186.2
1185.4
1184.9
1184.5
1184.2
1184.1
1184.1
1184.3
1184.5
1184.9
1185.3
1185.8
1186.4
1187.1
1187.8
1188.6
1189.5
1190.4
1191.3
1192.3
1193.3
1194.3
1195.4
1196.5
1197.6
1198.8
1199.9
1201.1
1202.3
1203.5
1204.8
1206
1207.3
1208.5
1209.8
1211.1
1212.4
1213.7
1215.1
1216.4
1217.7
1219.1
1220.4
1221.8
1223.2
1224.6
1225.9
1227.3
1228.7
1230.2
1231.6
1233
1234.4
1235.9
1237.3
1238.8
1240.2
1241.7
1243.1
1244.6
1246.1
1247.6
1249.1
1250.6
1252.1
1253.6
1255.1
1256.6
1258.1
1259.7
1261.2
1262.7
1264.3
1265.8
1267.4
1268.9
1270.5
1272
1273.6
1275.1
1276.7
1278.3
1279.9
1281.4
1283
1284.6
1286.2
1287.8
1289.4
1291
1292.6
1294.2
1295.8
1297.4
1299
1300.6
1302.2
1303.9
1305.5
1307.1
1308.7
1310.3
1312
1313.6
1315.2
1316.9
1318.5
1320.1
1321.8
1323.4
1325.1
1326.7
1328.3
1330
1331.6
1333.3
1334.9
1336.6
1338.3
1339.9
1341.6
1343.2
1344.9
1346.6
1348.2
1349.9
1351.6
1353.2
1354.9
1356.6
1358.3
1360
1361.6
1363.3
1365
1366.7
1368.4
1370.1
1371.8
1373.5
1375.2
1376.9
1378.6
1380.2
1381.8
1383.4
1385
1386.5
1388
1389.4
1390.7
1392
1393.1
1394.2
1395.1
1395.9
1396.6
1397.1
1397.5
1397.7
1397.8
1466.4
1466.3
1466
1465.7
1465.1
1464.4
1463.6
1462.7
1461.6
1460.4
1459.1
1457.7
1456.2
1454.6
1453
1451.2
1449.5
1447.6
1445.7
1443.7
1441.7
1439.7
1437.6
1435.5
1433.3
1431.1
1428.9
1426.6
1424.3
1422
1419.6
1417.2
1414.8
1412.3
1409.8
1407.2
1404.6
1402
1399.3
1396.6
1393.8
1391
1388.1
1385.2
1382.2
1379.1
1375.9
1372.7
1369.3
1365.9
1362.3
1358.7
1354.9
1351
1346.9
1342.8
1338.5
1334.1
1329.5
1324.8
1319.9
1314.9
1309.7
1304.3
1298.8
1293.1
1287.2
1281.1
1274.9
1268.5
1261.9
1255.3
1248.6
1242
1235.5
1229.2
1223.2
1217.6
1212.4
1207.7
1203.4
1199.5
1196.2
1193.3
1190.7
1188.6
1186.7
1185.1
1183.8
1182.7
1181.8
1181.2
1180.7
1180.3
1180.1
1180
1180.1
1180.3
1180.6
1181
1181.5
1182.1
1182.7
1183.4
1184.2
1185.1
1186
1186.9
1187.9
1188.9
1189.9
1191
1192.1
1193.3
1194.4
1195.6
1196.8
1198
1199.2
1200.5
1201.7
1203
1204.3
1205.6
1206.9
1208.2
1209.6
1210.9
1212.2
1213.6
1215
1216.3
1217.7
1219.1
1220.5
1221.9
1223.3
1224.7
1226.2
1227.6
1229
1230.5
1231.9
1233.4
1234.9
1236.3
1237.8
1239.3
1240.8
1242.3
1243.8
1245.3
1246.8
1248.3
1249.8
1251.4
1252.9
1254.4
1256
1257.5
1259.1
1260.6
1262.2
1263.7
1265.3
1266.9
1268.4
1270
1271.6
1273.2
1274.8
1276.4
1277.9
1279.5
1281.1
1282.7
1284.4
1286
1287.6
1289.2
1290.8
1292.4
1294
1295.7
1297.3
1298.9
1300.5
1302.2
1303.8
1305.4
1307.1
1308.7
1310.4
1312
1313.7
1315.3
1316.9
1318.6
1320.2
1321.9
1323.6
1325.2
1326.9
1328.5
1330.2
1331.8
1333.5
1335.2
1336.8
1338.5
1340.2
1341.8
1343.5
1345.2
1346.9
1348.5
1350.2
1351.9
1353.6
1355.3
1357
1358.7
1360.4
1362.1
1363.8
1365.5
1367.2
1368.9
1370.6
1372.3
1374
1375.7
1377.4
1379.1
1380.7
1382.3
1383.9
1385.4
1386.9
1388.4
1389.7
1391
1392.1
1393.2
1394.1
1394.9
1395.6
1396.1
1396.5
1396.7
1396.8
1464.4
1464.3
1464.1
1463.7
1463.2
1462.5
1461.7
1460.8
1459.8
1458.6
1457.3
1456
1454.5
1453
1451.4
1449.7
1447.9
1446.1
1444.3
1442.4
1440.4
1438.4
1436.4
1434.3
1432.2
1430
1427.9
1425.7
1423.4
1421.1
1418.8
1416.5
1414.1
1411.7
1409.3
1406.8
1404.3
1401.8
1399.2
1396.5
1393.9
1391.2
1388.4
1385.6
1382.7
1379.7
1376.7
1373.6
1370.4
1367.1
1363.6
1360.1
1356.5
1352.7
1348.8
1344.7
1340.5
1336.2
1331.7
1327
1322.2
1317.2
1312
1306.6
1301.1
1295.3
1289.3
1283.1
1276.6
1269.9
1263
1256
1248.8
1241.6
1234.4
1227.5
1220.9
1214.7
1209.1
1204
1199.4
1195.4
1191.8
1188.8
1186.2
1184
1182.1
1180.6
1179.3
1178.2
1177.4
1176.7
1176.3
1176
1175.9
1175.9
1176
1176.2
1176.6
1177.1
1177.6
1178.2
1178.9
1179.7
1180.6
1181.4
1182.4
1183.4
1184.4
1185.5
1186.5
1187.7
1188.8
1190
1191.2
1192.4
1193.6
1194.9
1196.1
1197.4
1198.7
1200
1201.3
1202.6
1204
1205.3
1206.7
1208
1209.4
1210.8
1212.2
1213.6
1215
1216.4
1217.8
1219.3
1220.7
1222.1
1223.6
1225
1226.5
1228
1229.5
1230.9
1232.4
1233.9
1235.4
1236.9
1238.4
1240
1241.5
1243
1244.5
1246.1
1247.6
1249.2
1250.7
1252.3
1253.8
1255.4
1257
1258.5
1260.1
1261.7
1263.3
1264.9
1266.5
1268.1
1269.7
1271.3
1272.9
1274.5
1276.1
1277.7
1279.3
1280.9
1282.6
1284.2
1285.8
1287.4
1289.1
1290.7
1292.3
1294
1295.6
1297.2
1298.9
1300.5
1302.2
1303.8
1305.5
1307.1
1308.8
1310.5
1312.1
1313.8
1315.4
1317.1
1318.8
1320.4
1322.1
1323.8
1325.4
1327.1
1328.8
1330.4
1332.1
1333.8
1335.5
1337.1
1338.8
1340.5
1342.2
1343.9
1345.6
1347.2
1348.9
1350.6
1352.3
1354
1355.7
1357.4
1359.2
1360.9
1362.6
1364.3
1366
1367.7
1369.5
1371.2
1372.9
1374.6
1376.3
1378
1379.6
1381.3
1382.9
1384.4
1385.9
1387.3
1388.7
1390
1391.1
1392.2
1393.1
1394
1394.6
1395.2
1395.6
1395.8
1395.9
1462.2
1462.1
1461.9
1461.5
1461
1460.4
1459.6
1458.7
1457.7
1456.5
1455.3
1454
1452.6
1451.1
1449.5
1447.8
1446.1
1444.4
1442.6
1440.7
1438.8
1436.9
1434.9
1432.9
1430.8
1428.7
1426.6
1424.4
1422.3
1420
1417.8
1415.5
1413.2
1410.9
1408.6
1406.2
1403.7
1401.3
1398.8
1396.3
1393.7
1391.1
1388.5
1385.8
1383
1380.2
1377.3
1374.3
1371.3
1368.1
1364.9
1361.5
1358
1354.4
1350.6
1346.7
1342.7
1338.5
1334.1
1329.5
1324.8
1319.9
1314.7
1309.4
1303.8
1298
1292
1285.7
1279
1272.1
1264.9
1257.4
1249.7
1241.8
1233.9
1226.2
1218.8
1212
1205.7
1200.2
1195.3
1191
1187.3
1184.1
1181.4
1179.2
1177.3
1175.8
1174.5
1173.5
1172.7
1172.2
1171.8
1171.6
1171.5
1171.6
1171.7
1172.1
1172.5
1173
1173.6
1174.3
1175.1
1175.9
1176.8
1177.8
1178.8
1179.8
1180.9
1182
1183.1
1184.3
1185.5
1186.7
1187.9
1189.2
1190.4
1191.7
1193
1194.3
1195.6
1197
1198.3
1199.7
1201
1202.4
1203.8
1205.2
1206.6
1208
1209.4
1210.8
1212.3
1213.7
1215.2
1216.6
1218.1
1219.6
1221
1222.5
1224
1225.5
1227
1228.5
1230
1231.5
1233.1
1234.6
1236.1
1237.7
1239.2
1240.8
1242.3
1243.9
1245.4
1247
1248.6
1250.2
1251.7
1253.3
1254.9
1256.5
1258.1
1259.7
1261.3
1262.9
1264.5
1266.1
1267.7
1269.4
1271
1272.6
1274.2
1275.9
1277.5
1279.1
1280.8
1282.4
1284.1
1285.7
1287.4
1289
1290.7
1292.3
1294
1295.6
1297.3
1298.9
1300.6
1302.3
1303.9
1305.6
1307.3
1308.9
1310.6
1312.3
1313.9
1315.6
1317.3
1319
1320.7
1322.3
1324
1325.7
1327.4
1329.1
1330.7
1332.4
1334.1
1335.8
1337.5
1339.2
1340.9
1342.6
1344.3
1346
1347.7
1349.4
1351.1
1352.8
1354.5
1356.2
1358
1359.7
1361.4
1363.1
1364.9
1366.6
1368.3
1370.1
1371.8
1373.5
1375.2
1376.9
1378.6
1380.2
1381.8
1383.4
1384.9
1386.4
1387.7
1389
1390.2
1391.3
1392.2
1393
1393.7
1394.3
1394.7
1394.9
1395
1459.7
1459.6
1459.4
1459.1
1458.6
1457.9
1457.2
1456.3
1455.3
1454.2
1453
1451.7
1450.3
1448.9
1447.3
1445.7
1444.1
1442.4
1440.6
1438.8
1437
1435.1
1433.1
1431.2
1429.2
1427.1
1425.1
1423
1420.9
1418.7
1416.5
1414.3
1412.1
1409.9
1407.6
1405.3
1402.9
1400.6
1398.2
1395.8
1393.3
1390.8
1388.3
1385.7
1383.1
1380.5
1377.7
1374.9
1372.1
1369.1
1366
1362.9
1359.6
1356.1
1352.6
1348.9
1345
1340.9
1336.7
1332.3
1327.7
1322.9
1317.9
1312.7
1307.2
1301.4
1295.4
1289
1282.3
1275.2
1267.7
1259.9
1251.6
1243
1234.2
1225.5
1217.1
1209.3
1202.3
1196.2
1190.9
1186.3
1182.5
1179.2
1176.4
1174.2
1172.3
1170.8
1169.6
1168.7
1167.9
1167.4
1167.1
1167
1167
1167.1
1167.4
1167.8
1168.3
1168.9
1169.6
1170.3
1171.2
1172.1
1173
1174
1175.1
1176.2
1177.3
1178.4
1179.6
1180.8
1182.1
1183.3
1184.6
1185.9
1187.2
1188.5
1189.9
1191.2
1192.6
1193.9
1195.3
1196.7
1198.1
1199.5
1200.9
1202.3
1203.8
1205.2
1206.6
1208.1
1209.6
1211
1212.5
1214
1215.5
1217
1218.5
1220
1221.5
1223
1224.5
1226.1
1227.6
1229.2
1230.7
1232.3
1233.8
1235.4
1236.9
1238.5
1240.1
1241.7
1243.3
1244.8
1246.4
1248
1249.6
1251.3
1252.9
1254.5
1256.1
1257.7
1259.3
1261
1262.6
1264.2
1265.9
1267.5
1269.1
1270.8
1272.4
1274.1
1275.7
1277.4
1279
1280.7
1282.3
1284
1285.7
1287.3
1289
1290.7
1292.3
1294
1295.7
1297.4
1299
1300.7
1302.4
1304.1
1305.8
1307.4
1309.1
1310.8
1312.5
1314.2
1315.9
1317.6
1319.2
1320.9
1322.6
1324.3
1326
1327.7
1329.4
1331.1
1332.8
1334.5
1336.2
1337.9
1339.6
1341.3
1343
1344.7
1346.5
1348.2
1349.9
1351.6
1353.3
1355.1
1356.8
1358.5
1360.3
1362
1363.8
1365.5
1367.2
1369
1370.7
1372.5
1374.2
1375.9
1377.6
1379.2
1380.8
1382.4
1383.9
1385.4
1386.8
1388.1
1389.3
1390.3
1391.3
1392.1
1392.8
1393.4
1393.8
1394
1394.1
1457
1456.9
1456.7
1456.3
1455.9
1455.2
1454.5
1453.7
1452.7
1451.6
1450.4
1449.2
1447.8
1446.4
1444.9
1443.4
1441.8
1440.1
1438.4
1436.6
1434.8
1433
1431.1
1429.2
1427.3
1425.3
1423.3
1421.3
1419.2
1417.1
1415
1412.9
1410.7
1408.6
1406.4
1404.1
1401.9
1399.6
1397.4
1395
1392.7
1390.3
1387.9
1385.5
1383
1380.5
1378
1375.4
1372.7
1369.9
1367
1364.1
1361
1357.8
1354.5
1351
1347.3
1343.5
1339.5
1335.3
1330.9
1326.3
1321.5
1316.4
1311
1305.4
1299.5
1293.2
1286.5
1279.3
1271.7
1263.5
1254.7
1245.4
1235.6
1225.7
1216
1207
1198.9
1192
1186.2
1181.4
1177.3
1174
1171.1
1168.9
1167
1165.6
1164.4
1163.6
1162.9
1162.5
1162.3
1162.2
1162.3
1162.5
1162.9
1163.4
1164
1164.6
1165.4
1166.3
1167.2
1168.1
1169.2
1170.2
1171.3
1172.5
1173.7
1174.9
1176.1
1177.4
1178.7
1179.9
1181.3
1182.6
1183.9
1185.3
1186.7
1188.1
1189.5
1190.9
1192.3
1193.7
1195.1
1196.6
1198
1199.5
1200.9
1202.4
1203.9
1205.3
1206.8
1208.3
1209.8
1211.3
1212.9
1214.4
1215.9
1217.5
1219
1220.5
1222.1
1223.6
1225.2
1226.8
1228.3
1229.9
1231.5
1233.1
1234.7
1236.3
1237.9
1239.5
1241.1
1242.7
1244.3
1245.9
1247.6
1249.2
1250.8
1252.5
1254.1
1255.7
1257.4
1259
1260.7
1262.3
1264
1265.6
1267.3
1268.9
1270.6
1272.3
1273.9
1275.6
1277.3
1279
1280.6
1282.3
1284
1285.7
1287.4
1289
1290.7
1292.4
1294.1
1295.8
1297.5
1299.2
1300.9
1302.6
1304.3
1306
1307.7
1309.3
1311
1312.7
1314.4
1316.1
1317.8
1319.6
1321.3
1323
1324.7
1326.4
1328.1
1329.8
1331.5
1333.2
1334.9
1336.6
1338.4
1340.1
1341.8
1343.5
1345.2
1347
1348.7
1350.4
1352.2
1353.9
1355.6
1357.4
1359.1
1360.9
1362.6
1364.4
1366.1
1367.9
1369.6
1371.4
1373.1
1374.8
1376.5
1378.2
1379.8
1381.4
1382.9
1384.4
1385.8
1387.1
1388.3
1389.4
1390.4
1391.2
1391.9
1392.4
1392.8
1393.1
1393.2
1453.9
1453.9
1453.7
1453.3
1452.8
1452.3
1451.5
1450.7
1449.8
1448.7
1447.6
1446.4
1445.1
1443.7
1442.2
1440.7
1439.2
1437.5
1435.9
1434.2
1432.4
1430.6
1428.8
1427
1425.1
1423.2
1421.2
1419.3
1417.3
1415.3
1413.2
1411.2
1409.1
1407
1404.9
1402.8
1400.6
1398.4
1396.3
1394
1391.8
1389.6
1387.3
1385
1382.7
1380.4
1378
1375.5
1373.1
1370.5
1367.9
1365.2
1362.3
1359.4
1356.3
1353.1
1349.7
1346.2
1342.4
1338.5
1334.4
1330
1325.4
1320.6
1315.4
1310
1304.2
1298.1
1291.5
1284.5
1276.8
1268.5
1259.4
1249.4
1238.6
1227.3
1215.9
1205.1
1195.6
1187.7
1181.2
1176
1171.8
1168.3
1165.5
1163.3
1161.5
1160.1
1159.1
1158.3
1157.7
1157.4
1157.3
1157.3
1157.5
1157.8
1158.3
1158.9
1159.6
1160.3
1161.2
1162.1
1163.1
1164.1
1165.2
1166.4
1167.5
1168.8
1170
1171.3
1172.5
1173.9
1175.2
1176.5
1177.9
1179.3
1180.7
1182.1
1183.5
1184.9
1186.3
1187.8
1189.2
1190.7
1192.1
1193.6
1195.1
1196.6
1198.1
1199.6
1201.1
1202.6
1204.1
1205.6
1207.2
1208.7
1210.2
1211.8
1213.4
1214.9
1216.5
1218
1219.6
1221.2
1222.8
1224.4
1226
1227.6
1229.2
1230.8
1232.4
1234
1235.7
1237.3
1238.9
1240.6
1242.2
1243.8
1245.5
1247.1
1248.8
1250.4
1252.1
1253.8
1255.4
1257.1
1258.8
1260.4
1262.1
1263.8
1265.5
1267.1
1268.8
1270.5
1272.2
1273.9
1275.6
1277.2
1278.9
1280.6
1282.3
1284
1285.7
1287.4
1289.1
1290.8
1292.5
1294.2
1295.9
1297.6
1299.3
1301
1302.8
1304.5
1306.2
1307.9
1309.6
1311.3
1313
1314.7
1316.5
1318.2
1319.9
1321.6
1323.3
1325
1326.7
1328.5
1330.2
1331.9
1333.6
1335.4
1337.1
1338.8
1340.5
1342.3
1344
1345.7
1347.5
1349.2
1351
1352.7
1354.5
1356.2
1358
1359.7
1361.5
1363.3
1365
1366.8
1368.6
1370.3
1372
1373.8
1375.5
1377.2
1378.8
1380.4
1381.9
1383.4
1384.8
1386.1
1387.4
1388.4
1389.4
1390.3
1391
1391.5
1391.9
1392.1
1392.2
1450.6
1450.5
1450.3
1450
1449.5
1449
1448.3
1447.5
1446.5
1445.5
1444.4
1443.2
1442
1440.6
1439.2
1437.8
1436.2
1434.7
1433.1
1431.4
1429.7
1428
1426.2
1424.4
1422.6
1420.7
1418.9
1417
1415
1413.1
1411.1
1409.2
1407.2
1405.1
1403.1
1401.1
1399
1397
1394.9
1392.8
1390.7
1388.6
1386.4
1384.3
1382.1
1380
1377.7
1375.5
1373.2
1370.9
1368.5
1366
1363.5
1360.8
1358
1355.1
1352.1
1348.8
1345.4
1341.8
1338
1333.9
1329.6
1325.1
1320.3
1315.1
1309.7
1303.8
1297.5
1290.6
1283.2
1274.9
1265.7
1255.4
1243.7
1230.9
1217.3
1204.1
1192.5
1183.1
1175.8
1170.1
1165.7
1162.2
1159.5
1157.3
1155.7
1154.4
1153.4
1152.8
1152.3
1152.1
1152.1
1152.3
1152.6
1153
1153.6
1154.3
1155
1155.9
1156.9
1157.9
1158.9
1160.1
1161.2
1162.5
1163.7
1165
1166.3
1167.6
1168.9
1170.3
1171.7
1173.1
1174.5
1175.9
1177.3
1178.8
1180.2
1181.7
1183.2
1184.6
1186.1
1187.6
1189.1
1190.6
1192.1
1193.7
1195.2
1196.7
1198.3
1199.8
1201.4
1202.9
1204.5
1206
1207.6
1209.2
1210.8
1212.4
1214
1215.6
1217.2
1218.8
1220.4
1222
1223.6
1225.3
1226.9
1228.5
1230.2
1231.8
1233.5
1235.1
1236.8
1238.4
1240.1
1241.7
1243.4
1245.1
1246.7
1248.4
1250.1
1251.8
1253.5
1255.1
1256.8
1258.5
1260.2
1261.9
1263.6
1265.3
1267
1268.7
1270.4
1272.1
1273.8
1275.5
1277.2
1278.9
1280.6
1282.4
1284.1
1285.8
1287.5
1289.2
1290.9
1292.6
1294.4
1296.1
1297.8
1299.5
1301.2
1303
1304.7
1306.4
1308.1
1309.9
1311.6
1313.3
1315
1316.8
1318.5
1320.2
1321.9
1323.7
1325.4
1327.1
1328.9
1330.6
1332.3
1334.1
1335.8
1337.5
1339.3
1341
1342.8
1344.5
1346.2
1348
1349.8
1351.5
1353.3
1355
1356.8
1358.6
1360.3
1362.1
1363.9
1365.7
1367.4
1369.2
1370.9
1372.7
1374.4
1376.1
1377.8
1379.4
1380.9
1382.4
1383.8
1385.1
1386.4
1387.5
1388.4
1389.3
1390
1390.5
1390.9
1391.2
1391.3
1447
1446.9
1446.7
1446.4
1445.9
1445.4
1444.7
1443.9
1443
1442
1441
1439.8
1438.6
1437.3
1435.9
1434.5
1433
1431.5
1429.9
1428.3
1426.7
1425
1423.3
1421.6
1419.8
1418
1416.2
1414.4
1412.5
1410.6
1408.7
1406.8
1404.9
1403
1401.1
1399.1
1397.2
1395.2
1393.2
1391.3
1389.3
1387.3
1385.3
1383.3
1381.3
1379.3
1377.3
1375.2
1373.2
1371.1
1368.9
1366.7
1364.4
1362.1
1359.6
1357
1354.3
1351.4
1348.4
1345.1
1341.7
1338
1334.1
1329.9
1325.4
1320.7
1315.5
1310
1304.1
1297.6
1290.5
1282.6
1273.7
1263.4
1251.4
1237.4
1221.3
1204.6
1189.7
1178.2
1169.8
1163.8
1159.2
1155.7
1153.1
1151.1
1149.5
1148.4
1147.6
1147
1146.7
1146.7
1146.8
1147.1
1147.5
1148.1
1148.8
1149.6
1150.5
1151.4
1152.5
1153.6
1154.7
1155.9
1157.2
1158.5
1159.8
1161.1
1162.5
1163.9
1165.3
1166.7
1168.2
1169.6
1171.1
1172.5
1174
1175.5
1177
1178.5
1180
1181.5
1183
1184.6
1186.1
1187.6
1189.2
1190.7
1192.3
1193.9
1195.4
1197
1198.6
1200.2
1201.8
1203.4
1205
1206.6
1208.2
1209.8
1211.4
1213
1214.7
1216.3
1218
1219.6
1221.2
1222.9
1224.6
1226.2
1227.9
1229.5
1231.2
1232.9
1234.6
1236.2
1237.9
1239.6
1241.3
1243
1244.7
1246.4
1248.1
1249.8
1251.5
1253.2
1254.9
1256.6
1258.3
1260
1261.7
1263.4
1265.2
1266.9
1268.6
1270.3
1272
1273.8
1275.5
1277.2
1278.9
1280.7
1282.4
1284.1
1285.8
1287.6
1289.3
1291
1292.8
1294.5
1296.2
1298
1299.7
1301.4
1303.2
1304.9
1306.6
1308.4
1310.1
1311.8
1313.6
1315.3
1317
1318.8
1320.5
1322.3
1324
1325.7
1327.5
1329.2
1331
1332.7
1334.5
1336.2
1338
1339.7
1341.5
1343.2
1345
1346.7
1348.5
1350.3
1352
1353.8
1355.6
1357.4
1359.1
1360.9
1362.7
1364.5
1366.3
1368
1369.8
1371.6
1373.3
1375
1376.7
1378.3
1379.8
1381.3
1382.8
1384.1
1385.3
1386.4
1387.4
1388.2
1388.9
1389.5
1389.9
1390.1
1390.2
1443
1442.9
1442.8
1442.4
1442
1441.5
1440.8
1440
1439.2
1438.2
1437.2
1436.1
1434.9
1433.6
1432.3
1430.9
1429.5
1428
1426.5
1424.9
1423.4
1421.7
1420.1
1418.4
1416.7
1414.9
1413.2
1411.4
1409.6
1407.8
1406
1404.2
1402.4
1400.5
1398.7
1396.8
1395
1393.1
1391.3
1389.4
1387.6
1385.8
1383.9
1382.1
1380.2
1378.4
1376.6
1374.7
1372.9
1371
1369.1
1367.1
1365.1
1363.1
1360.9
1358.7
1356.3
1353.8
1351.2
1348.3
1345.3
1342
1338.6
1334.8
1330.8
1326.4
1321.7
1316.6
1311.2
1305.2
1298.5
1291.2
1282.9
1273.2
1261.7
1247.5
1229.7
1208.5
1188
1173
1163.3
1156.7
1152.1
1148.8
1146.3
1144.5
1143.1
1142.1
1141.4
1141.1
1140.9
1141
1141.3
1141.7
1142.3
1143
1143.8
1144.8
1145.8
1146.9
1148
1149.2
1150.5
1151.8
1153.1
1154.5
1155.9
1157.3
1158.7
1160.2
1161.6
1163.1
1164.6
1166.1
1167.6
1169.1
1170.6
1172.2
1173.7
1175.2
1176.8
1178.3
1179.9
1181.5
1183
1184.6
1186.2
1187.8
1189.4
1191
1192.6
1194.2
1195.8
1197.4
1199
1200.7
1202.3
1203.9
1205.6
1207.2
1208.9
1210.5
1212.2
1213.8
1215.5
1217.2
1218.8
1220.5
1222.2
1223.9
1225.6
1227.3
1229
1230.7
1232.4
1234.1
1235.8
1237.5
1239.2
1240.9
1242.6
1244.3
1246
1247.7
1249.5
1251.2
1252.9
1254.6
1256.4
1258.1
1259.8
1261.6
1263.3
1265
1266.7
1268.5
1270.2
1272
1273.7
1275.4
1277.2
1278.9
1280.7
1282.4
1284.1
1285.9
1287.6
1289.4
1291.1
1292.9
1294.6
1296.4
1298.1
1299.9
1301.6
1303.3
1305.1
1306.8
1308.6
1310.3
1312.1
1313.8
1315.6
1317.3
1319.1
1320.8
1322.6
1324.3
1326.1
1327.8
1329.6
1331.3
1333.1
1334.8
1336.6
1338.4
1340.1
1341.9
1343.6
1345.4
1347.2
1349
1350.7
1352.5
1354.3
1356.1
1357.9
1359.7
1361.5
1363.3
1365
1366.8
1368.6
1370.4
1372.1
1373.8
1375.5
1377.1
1378.7
1380.2
1381.6
1382.9
1384.2
1385.3
1386.3
1387.1
1387.8
1388.4
1388.8
1389
1389.1
1438.7
1438.7
1438.5
1438.2
1437.8
1437.2
1436.6
1435.9
1435
1434.1
1433.1
1432
1430.9
1429.6
1428.4
1427
1425.6
1424.2
1422.7
1421.2
1419.7
1418.1
1416.5
1414.9
1413.2
1411.6
1409.9
1408.2
1406.4
1404.7
1403
1401.2
1399.5
1397.7
1396
1394.2
1392.5
1390.8
1389
1387.3
1385.6
1383.9
1382.2
1380.6
1378.9
1377.2
1375.6
1374
1372.3
1370.7
1369
1367.3
1365.6
1363.9
1362.1
1360.2
1358.2
1356
1353.8
1351.3
1348.7
1345.9
1342.9
1339.7
1336.1
1332.3
1328.1
1323.4
1318.4
1312.9
1306.8
1300.1
1292.6
1283.9
0
1260.6
1243.3
1219
1188.9
1167.3
1155.8
1149.1
1144.6
1141.5
1139.2
1137.5
1136.3
1135.5
1135.1
1134.9
1134.9
1135.2
1135.6
1136.2
1137
1137.9
1138.8
1139.9
1141
1142.3
1143.5
1144.8
1146.2
1147.6
1149
1150.5
1151.9
1153.4
1154.9
1156.4
1157.9
1159.5
1161
1162.6
1164.1
1165.7
1167.2
1168.8
1170.4
1172
1173.6
1175.1
1176.7
1178.4
1180
1181.6
1183.2
1184.8
1186.4
1188.1
1189.7
1191.3
1193
1194.6
1196.3
1197.9
1199.6
1201.3
1202.9
1204.6
1206.3
1208
1209.6
1211.3
1213
1214.7
1216.4
1218.1
1219.8
1221.5
1223.2
1224.9
1226.7
1228.4
1230.1
1231.8
1233.5
1235.3
1237
1238.7
1240.5
1242.2
1243.9
1245.7
1247.4
1249.2
1250.9
1252.6
1254.4
1256.1
1257.9
1259.6
1261.4
1263.1
1264.9
1266.6
1268.4
1270.1
1271.9
1273.6
1275.4
1277.1
1278.9
1280.7
1282.4
1284.2
1285.9
1287.7
1289.4
1291.2
1292.9
1294.7
1296.5
1298.2
1300
1301.7
1303.5
1305.2
1307
1308.8
1310.5
1312.3
1314
1315.8
1317.5
1319.3
1321.1
1322.8
1324.6
1326.3
1328.1
1329.9
1331.6
1333.4
1335.2
1336.9
1338.7
1340.5
1342.2
1344
1345.8
1347.6
1349.4
1351.2
1352.9
1354.7
1356.5
1358.3
1360.1
1361.9
1363.7
1365.5
1367.3
1369.1
1370.8
1372.6
1374.2
1375.9
1377.5
1379
1380.4
1381.7
1383
1384.1
1385.1
1385.9
1386.6
1387.2
1387.6
1387.8
1387.9
1434.1
1434.1
1433.9
1433.6
1433.2
1432.7
1432.1
1431.3
1430.5
1429.6
1428.7
1427.6
1426.5
1425.3
1424.1
1422.8
1421.4
1420.1
1418.6
1417.2
1415.7
1414.2
1412.6
1411
1409.4
1407.8
1406.2
1404.6
1402.9
1401.2
1399.6
1397.9
1396.3
1394.6
1392.9
1391.3
1389.7
1388.1
1386.5
1384.9
1383.3
1381.8
1380.3
1378.8
1377.3
1375.8
1374.4
1373
1371.5
1370.1
1368.7
1367.3
1365.9
1364.4
1362.9
1361.4
1359.7
1358
1356.1
1354.1
1351.9
1349.6
1347
1344.3
1341.3
1338
1334.4
1330.4
1325.8
1320.7
0
0
860.47
1294.4
1285.5
1274.6
1260.2
1238.5
1199.5
1160.9
1147.6
1140.8
1136.5
1133.6
1131.6
1130.1
1129.2
1128.7
1128.4
1128.5
1128.8
1129.2
1129.9
1130.7
1131.6
1132.6
1133.8
1135
1136.3
1137.6
1139
1140.4
1141.9
1143.4
1144.9
1146.4
1147.9
1149.5
1151.1
1152.6
1154.2
1155.8
1157.4
1159
1160.6
1162.2
1163.8
1165.4
1167
1168.7
1170.3
1171.9
1173.6
1175.2
1176.8
1178.5
1180.1
1181.8
1183.5
1185.1
1186.8
1188.5
1190.1
1191.8
1193.5
1195.2
1196.9
1198.6
1200.2
1201.9
1203.6
1205.4
1207.1
1208.8
1210.5
1212.2
1213.9
1215.7
1217.4
1219.1
1220.8
1222.6
1224.3
1226.1
1227.8
1229.5
1231.3
1233
1234.8
1236.5
1238.3
1240
1241.8
1243.6
1245.3
1247.1
1248.8
1250.6
1252.3
1254.1
1255.9
1257.6
1259.4
1261.1
1262.9
1264.7
1266.4
1268.2
1270
1271.8
1273.5
1275.3
1277.1
1278.8
1280.6
1282.4
1284.1
1285.9
1287.7
1289.4
1291.2
1293
1294.7
1296.5
1298.3
1300
1301.8
1303.6
1305.4
1307.1
1308.9
1310.7
1312.4
1314.2
1315.9
1317.7
1319.5
1321.3
1323
1324.8
1326.6
1328.3
1330.1
1331.9
1333.7
1335.4
1337.2
1339
1340.8
1342.6
1344.3
1346.1
1347.9
1349.7
1351.5
1353.3
1355.1
1356.9
1358.7
1360.6
1362.4
1364.2
1365.9
1367.7
1369.5
1371.2
1372.9
1374.6
1376.1
1377.7
1379.1
1380.4
1381.7
1382.8
1383.8
1384.6
1385.3
1385.9
1386.3
1386.5
1386.6
1429.2
1429.1
1429
1428.7
1428.3
1427.8
1427.2
1426.5
1425.7
1424.8
1423.9
1422.9
1421.8
1420.7
1419.5
1418.2
1416.9
1415.6
1414.2
1412.8
1411.3
1409.9
1408.4
1406.8
1405.3
1403.7
1402.2
1400.6
1399
1397.4
1395.8
1394.2
1392.7
1391.1
1389.5
1388
1386.5
1385
1383.5
1382.1
1380.7
1379.3
1378
1376.6
1375.4
1374.1
1372.9
1371.7
1370.5
1369.4
1368.2
1367.1
1365.9
1364.7
1363.5
1362.3
1361
1359.6
1358.1
1356.5
1354.7
1352.8
1350.7
1348.4
1345.9
0
0
0
851.94
857.58
863.32
869.53
1311.1
1304.2
1296.5
1287.5
1276.2
1260.5
1232.6
1153.9
1138.3
1131.7
1127.8
1125.2
1123.4
1122.4
1121.8
1121.5
1121.6
1121.9
1122.5
1123.2
1124
1125
1126.2
1127.4
1128.7
1130
1131.5
1132.9
1134.4
1136
1137.5
1139.1
1140.7
1142.3
1143.9
1145.6
1147.2
1148.8
1150.5
1152.1
1153.8
1155.4
1157.1
1158.7
1160.4
1162
1163.7
1165.4
1167
1168.7
1170.4
1172
1173.7
1175.4
1177.1
1178.8
1180.5
1182.1
1183.8
1185.5
1187.2
1188.9
1190.7
1192.4
1194.1
1195.8
1197.5
1199.3
1201
1202.7
1204.4
1206.2
1207.9
1209.7
1211.4
1213.1
1214.9
1216.7
1218.4
1220.2
1221.9
1223.7
1225.4
1227.2
1229
1230.7
1232.5
1234.3
1236
1237.8
1239.6
1241.4
1243.1
1244.9
1246.7
1248.5
1250.2
1252
1253.8
1255.6
1257.3
1259.1
1260.9
1262.7
1264.5
1266.2
1268
1269.8
1271.6
1273.4
1275.2
1276.9
1278.7
1280.5
1282.3
1284.1
1285.8
1287.6
1289.4
1291.2
1293
1294.7
1296.5
1298.3
1300.1
1301.8
1303.6
1305.4
1307.2
1308.9
1310.7
1312.5
1314.3
1316
1317.8
1319.6
1321.4
1323.2
1324.9
1326.7
1328.5
1330.3
1332.1
1333.8
1335.6
1337.4
1339.2
1341
1342.8
1344.6
1346.4
1348.2
1350
1351.8
1353.6
1355.4
1357.2
1359.1
1360.9
1362.7
1364.5
1366.3
1368
1369.8
1371.5
1373.1
1374.7
1376.2
1377.7
1379
1380.3
1381.4
1382.4
1383.2
1383.9
1384.5
1384.9
1385.1
1385.2
1423.9
1423.9
1423.7
1423.4
1423.1
1422.6
1422
1421.3
1420.6
1419.7
1418.8
1417.8
1416.8
1415.7
1414.5
1413.3
1412
1410.7
1409.4
1408
1406.6
1405.2
1403.7
1402.3
1400.8
1399.3
1397.8
1396.2
1394.7
1393.2
1391.7
1390.2
1388.7
1387.2
1385.7
1384.3
1382.9
1381.5
1380.2
1378.9
1377.7
1376.5
1375.3
1374.2
1373.1
1372.1
1371.1
1370.1
1369.2
1368.3
1367.4
1366.6
1365.7
1364.8
1363.9
1363
1362
1360.9
1359.8
1358.5
0
0
835.89
840.87
845.84
850.8
855.77
860.77
865.83
871.05
877.31
1329.8
1322.9
1313.6
1306.2
1298.6
1289.7
1278.5
1262.5
1145.7
1127.7
1121.5
1118.1
1116
1114.9
1114.3
1114.1
1114.2
1114.6
1115.2
1116.1
1117
1118.2
1119.4
1120.7
1122.1
1123.6
1125.1
1126.7
1128.2
1129.9
1131.5
1133.2
1134.9
1136.5
1138.2
1139.9
1141.6
1143.3
1145
1146.7
1148.4
1150.1
1151.8
1153.5
1155.2
1156.9
1158.6
1160.3
1162
1163.7
1165.4
1167.1
1168.8
1170.5
1172.3
1174
1175.7
1177.4
1179.1
1180.9
1182.6
1184.3
1186.1
1187.8
1189.5
1191.3
1193
1194.8
1196.5
1198.3
1200
1201.8
1203.5
1205.3
1207
1208.8
1210.6
1212.4
1214.1
1215.9
1217.7
1219.5
1221.2
1223
1224.8
1226.6
1228.4
1230.2
1232
1233.7
1235.5
1237.3
1239.1
1240.9
1242.7
1244.5
1246.3
1248.1
1249.8
1251.6
1253.4
1255.2
1257
1258.8
1260.6
1262.4
1264.2
1266
1267.8
1269.6
1271.4
1273.2
1275
1276.8
1278.5
1280.3
1282.1
1283.9
1285.7
1287.5
1289.3
1291.1
1292.9
1294.6
1296.4
1298.2
1300
1301.8
1303.6
1305.4
1307.1
1308.9
1310.7
1312.5
1314.3
1316.1
1317.8
1319.6
1321.4
1323.2
1325
1326.8
1328.6
1330.4
1332.2
1333.9
1335.7
1337.5
1339.3
1341.1
1342.9
1344.7
1346.5
1348.4
1350.2
1352
1353.8
1355.6
1357.5
1359.3
1361.1
1362.9
1364.7
1366.5
1368.2
1369.9
1371.6
1373.2
1374.7
1376.1
1377.5
1378.7
1379.9
1380.8
1381.7
1382.4
1383
1383.4
1383.6
1383.7
0
0
0
0
0
0
0
1415.8
1415
1414.2
1413.4
1412.4
1411.4
1410.3
1409.2
1408
1406.8
1405.5
1404.2
1402.9
1401.6
1400.2
1398.8
1397.3
1395.9
1394.4
1393
1391.5
1390.1
1388.6
1387.1
1385.7
1384.3
1382.9
1381.5
1380.2
1378.9
1377.7
1376.5
1375.4
1374.3
1373.3
1372.3
1371.4
1370.6
1369.8
1369
1368.3
1367.7
1367
1366.4
1365.8
1365.2
1364.7
1364.1
0
0
827.4
831.89
836.38
840.85
845.33
849.81
854.3
858.81
863.36
867.95
872.61
877.49
884.98
1340.4
1339
1340.6
1354.6
1379.7
1308.3
1300.7
1292.1
1281.5
1132.9
1114.4
1109.8
1107.6
1106.5
1106
1106
1106.3
1106.8
1107.6
1108.5
1109.7
1110.9
1112.3
1113.7
1115.3
1116.8
1118.5
1120.1
1121.9
1123.6
1125.3
1127.1
1128.8
1130.6
1132.4
1134.1
1135.9
1137.7
1139.4
1141.2
1142.9
1144.7
1146.4
1148.2
1149.9
1151.7
1153.4
1155.2
1156.9
1158.6
1160.4
1162.1
1163.9
1165.6
1167.3
1169.1
1170.8
1172.6
1174.3
1176.1
1177.8
1179.6
1181.4
1183.1
1184.9
1186.6
1188.4
1190.2
1191.9
1193.7
1195.5
1197.3
1199
1200.8
1202.6
1204.4
1206.2
1208
1209.8
1211.6
1213.4
1215.1
1216.9
1218.7
1220.5
1222.4
1224.2
1226
1227.8
1229.6
1231.4
1233.2
1235
1236.8
1238.6
1240.4
1242.2
1244
1245.8
1247.6
1249.4
1251.2
1253
1254.8
1256.6
1258.4
1260.2
1262
1263.9
1265.7
1267.5
1269.3
1271.1
1272.9
1274.7
1276.5
1278.3
1280.1
1281.9
1283.7
1285.5
1287.3
1289.1
1290.9
1292.7
1294.5
1296.3
1298.1
1299.9
1301.7
1303.4
1305.2
1307
1308.8
1310.6
1312.4
1314.2
1316
1317.8
1319.6
1321.4
1323.2
1325
1326.8
1328.6
1330.4
1332.2
1333.9
1335.8
1337.6
1339.4
1341.2
1343
1344.8
1346.6
1348.4
1350.3
1352.1
1353.9
1355.7
1357.6
1359.4
1361.2
1363
1364.8
1366.5
1368.2
1369.9
1371.5
1373
1374.5
1375.9
1377.1
1378.2
1379.2
1380
1380.8
1381.3
1381.7
1381.9
1382
808.02
807.87
807.44
806.71
805.69
804.38
802.79
800.91
0
0
1407.5
1406.6
1405.6
1404.6
1403.5
1402.4
1401.2
1400
1398.7
1397.4
1396.1
1394.8
1393.4
1392
1390.6
1389.2
1387.8
1386.4
1385
1383.6
1382.2
1380.9
1379.5
1378.2
1376.9
1375.7
1374.6
1373.4
1372.4
1371.4
1370.5
1369.7
1368.9
1368.2
1367.6
1367.1
1366.6
1366.2
0
0
812.42
816.42
820.42
824.44
828.47
832.51
836.57
840.63
844.72
848.82
852.94
857.08
861.25
865.45
869.68
873.96
878.33
882.97
1348.8
1346.8
1345
1343.6
1343.4
1346.9
1359.2
1381.3
1407.8
1302.9
1294.8
1103.9
1099.5
1097.9
1097.2
1097
1097.2
1097.7
1098.4
1099.4
1100.6
1101.9
1103.3
1104.8
1106.4
1108.1
1109.8
1111.6
1113.4
1115.3
1117.1
1118.9
1120.8
1122.7
1124.5
1126.4
1128.2
1130.1
1131.9
1133.7
1135.5
1137.4
1139.2
1141
1142.8
1144.6
1146.3
1148.1
1149.9
1151.7
1153.5
1155.2
1157
1158.8
1160.6
1162.3
1164.1
1165.9
1167.7
1169.4
1171.2
1173
1174.8
1176.6
1178.3
1180.1
1181.9
1183.7
1185.5
1187.3
1189.1
1190.9
1192.7
1194.5
1196.3
1198
1199.9
1201.7
1203.5
1205.3
1207.1
1208.9
1210.7
1212.5
1214.4
1216.2
1218
1219.8
1221.6
1223.5
1225.3
1227.1
1228.9
1230.7
1232.5
1234.4
1236.2
1238
1239.8
1241.6
1243.5
1245.3
1247.1
1248.9
1250.7
1252.5
1254.4
1256.2
1258
1259.8
1261.6
1263.5
1265.3
1267.1
1268.9
1270.7
1272.5
1274.4
1276.2
1278
1279.8
1281.6
1283.4
1285.2
1287
1288.8
1290.6
1292.4
1294.2
1296
1297.8
1299.6
1301.4
1303.2
1305
1306.8
1308.6
1310.4
1312.2
1314
1315.8
1317.6
1319.4
1321.2
1323
1324.8
1326.6
1328.5
1330.3
1332.1
1333.9
1335.7
1337.5
1339.3
1341.1
1342.9
1344.7
1346.6
1348.4
1350.2
1352.1
1353.9
1355.7
1357.6
1359.4
1361.2
1363
1364.7
1366.4
1368.1
1369.7
1371.3
1372.7
1374.1
1375.3
1376.4
1377.4
1378.3
1379
1379.5
1379.9
1380.1
1380.2
819.02
818.89
818.5
817.85
816.95
815.8
814.41
812.79
810.94
808.89
806.63
804.19
801.58
798.81
0
1396.4
1395.2
1394.1
1392.8
1391.6
1390.3
1389
1387.7
1386.4
1385
1383.6
1382.3
1380.9
1379.6
1378.2
1376.9
1375.6
1374.3
1373.1
1371.9
1370.8
1369.7
1368.8
1367.8
1367
0
0
0
801.53
804.8
808.15
811.55
815
818.5
822.04
825.62
829.24
832.9
836.58
840.3
844.05
847.83
851.63
855.47
859.33
863.22
867.14
871.09
875.08
879.12
883.25
887.69
1353.7
1351.9
1350.1
1348.3
1346.8
1345.9
1346.4
1350.2
1361.5
1381.4
1407.3
1089.6
1087.9
1087.1
1086.9
1087
1087.6
1088.4
1089.4
1090.7
1092.1
1093.6
1095.3
1097
1098.8
1100.7
1102.6
1104.5
1106.5
1108.4
1110.4
1112.4
1114.4
1116.3
1118.3
1120.2
1122.2
1124.1
1126
1127.9
1129.8
1131.7
1133.5
1135.4
1137.2
1139.1
1140.9
1142.7
1144.6
1146.4
1148.2
1150
1151.8
1153.6
1155.4
1157.2
1159
1160.8
1162.6
1164.4
1166.2
1168
1169.9
1171.7
1173.5
1175.3
1177.1
1178.9
1180.7
1182.5
1184.3
1186.1
1187.9
1189.8
1191.6
1193.4
1195.2
1197
1198.9
1200.7
1202.5
1204.4
1206.2
1208
1209.9
1211.7
1213.5
1215.4
1217.2
1219
1220.9
1222.7
1224.5
1226.4
1228.2
1230
1231.9
1233.7
1235.5
1237.4
1239.2
1241
1242.9
1244.7
1246.5
1248.3
1250.2
1252
1253.8
1255.7
1257.5
1259.3
1261.2
1263
1264.8
1266.6
1268.5
1270.3
1272.1
1273.9
1275.8
1277.6
1279.4
1281.2
1283
1284.8
1286.7
1288.5
1290.3
1292.1
1293.9
1295.7
1297.5
1299.3
1301.1
1302.9
1304.7
1306.5
1308.3
1310.1
1312
1313.8
1315.6
1317.4
1319.2
1321
1322.8
1324.6
1326.4
1328.2
1330
1331.9
1333.7
1335.5
1337.3
1339.1
1340.9
1342.8
1344.6
1346.4
1348.3
1350.1
1351.9
1353.8
1355.6
1357.4
1359.2
1361
1362.8
1364.5
1366.2
1367.8
1369.4
1370.8
1372.2
1373.4
1374.5
1375.5
1376.4
1377
1377.6
1378
1378.2
1378.3
828.71
828.59
828.23
827.62
826.79
825.73
824.46
822.98
821.32
819.48
817.48
815.33
813.06
810.7
808.25
805.76
803.26
800.77
798.36
796.05
793.9
791.95
790.22
788.77
787.6
0
0
0
0
0
787.21
788.17
789.39
790.84
792.51
794.37
796.4
798.59
800.93
803.4
805.99
808.7
811.5
814.39
817.36
820.41
823.53
826.72
829.96
833.26
836.61
840
843.44
846.92
850.44
853.99
857.58
861.2
864.85
868.54
872.26
876
879.79
883.62
887.54
891.75
897.73
1356
1354.4
1352.8
1351.1
1349.5
1348.2
1347.6
1348.5
1080.2
1077.4
1075.9
1075.1
1075
1075.3
1076
1077
1078.2
1079.7
1081.3
1083
1084.9
1086.8
1088.8
1090.9
1092.9
1095
1097.2
1099.3
1101.4
1103.5
1105.7
1107.8
1109.8
1111.9
1114
1116
1118
1120
1122
1123.9
1125.9
1127.8
1129.7
1131.6
1133.5
1135.4
1137.3
1139.1
1141
1142.8
1144.7
1146.5
1148.4
1150.2
1152
1153.9
1155.7
1157.5
1159.4
1161.2
1163
1164.9
1166.7
1168.5
1170.3
1172.2
1174
1175.8
1177.7
1179.5
1181.3
1183.2
1185
1186.8
1188.7
1190.5
1192.3
1194.2
1196
1197.9
1199.7
1201.6
1203.4
1205.3
1207.1
1209
1210.8
1212.7
1214.5
1216.4
1218.2
1220.1
1221.9
1223.8
1225.6
1227.5
1229.3
1231.1
1233
1234.8
1236.7
1238.5
1240.4
1242.2
1244
1245.9
1247.7
1249.5
1251.4
1253.2
1255.1
1256.9
1258.8
1260.6
1262.4
1264.3
1266.1
1268
1269.8
1271.6
1273.5
1275.3
1277.1
1278.9
1280.7
1282.6
1284.4
1286.2
1288
1289.8
1291.6
1293.5
1295.3
1297.1
1298.9
1300.7
1302.5
1304.3
1306.1
1308
1309.8
1311.6
1313.4
1315.2
1317.1
1318.9
1320.7
1322.5
1324.3
1326.1
1327.9
1329.8
1331.6
1333.4
1335.2
1337
1338.9
1340.7
1342.5
1344.4
1346.2
1348
1349.9
1351.7
1353.6
1355.4
1357.2
1359
1360.7
1362.5
1364.2
1365.8
1367.3
1368.8
1370.2
1371.4
1372.5
1373.5
1374.3
1375
1375.5
1375.9
1376.1
1376.2
837.46
837.35
837
836.44
835.65
834.66
833.47
832.09
830.54
828.84
826.99
825.04
822.98
820.85
818.67
816.46
814.26
812.1
810
808.02
806.18
804.51
803.04
801.8
800.8
800.07
799.61
799.42
799.5
799.85
800.45
801.29
802.36
803.64
805.12
806.79
808.63
810.62
812.76
815.03
817.42
819.92
822.53
825.23
828.02
830.89
833.83
836.84
839.91
843.05
846.23
849.47
852.75
856.07
859.44
862.84
866.28
869.75
873.26
876.79
880.36
883.97
887.61
891.34
895.31
900.28
1359.2
1357.9
1356.4
1354.9
1353.3
1351.7
1067
1062.8
1060.4
1059.3
1059.1
1059.6
1060.5
1061.8
1063.4
1065.1
1067
1069.1
1071.2
1073.4
1075.6
1077.9
1080.2
1082.6
1084.9
1087.2
1089.6
1091.9
1094.2
1096.5
1098.8
1101
1103.2
1105.4
1107.6
1109.7
1111.8
1113.9
1115.9
1118
1120
1122
1124
1125.9
1127.9
1129.8
1131.7
1133.6
1135.5
1137.4
1139.3
1141.2
1143
1144.9
1146.8
1148.6
1150.5
1152.4
1154.2
1156.1
1157.9
1159.8
1161.6
1163.5
1165.3
1167.2
1169
1170.9
1172.7
1174.6
1176.4
1178.3
1180.1
1182
1183.8
1185.7
1187.5
1189.4
1191.2
1193.1
1195
1196.8
1198.7
1200.6
1202.4
1204.3
1206.2
1208
1209.9
1211.8
1213.6
1215.5
1217.4
1219.2
1221.1
1222.9
1224.8
1226.7
1228.5
1230.4
1232.2
1234.1
1235.9
1237.8
1239.6
1241.5
1243.3
1245.2
1247
1248.9
1250.7
1252.6
1254.4
1256.3
1258.1
1260
1261.8
1263.7
1265.5
1267.4
1269.2
1271
1272.9
1274.7
1276.5
1278.4
1280.2
1282
1283.8
1285.7
1287.5
1289.3
1291.1
1292.9
1294.8
1296.6
1298.4
1300.2
1302
1303.9
1305.7
1307.5
1309.3
1311.2
1313
1314.8
1316.6
1318.5
1320.3
1322.1
1323.9
1325.7
1327.5
1329.4
1331.2
1333
1334.8
1336.7
1338.5
1340.3
1342.2
1344
1345.9
1347.7
1349.5
1351.4
1353.2
1355
1356.8
1358.6
1360.3
1362
1363.6
1365.2
1366.7
1368
1369.3
1370.4
1371.3
1372.2
1372.8
1373.3
1373.7
1373.9
1374
845.51
845.4
845.08
844.54
843.79
842.85
841.72
840.42
838.96
837.37
835.64
833.82
831.91
829.94
827.93
825.91
823.91
821.95
820.07
818.29
816.65
815.16
813.85
812.75
811.86
811.21
810.81
810.64
810.72
811.04
811.59
812.36
813.35
814.54
815.91
817.46
819.17
821.04
823.05
825.18
827.44
829.81
832.29
834.85
837.51
840.24
843.05
845.93
848.88
851.88
854.93
858.04
861.19
864.38
867.62
870.89
874.2
877.54
880.91
884.32
887.76
891.24
894.79
898.54
902.88
909
918.54
927.88
936.39
946.68
966.22
1008
1020
1026.5
1031.4
1035.5
1039.2
1042.5
1045.7
1048.8
1051.7
1054.6
1057.5
1060.3
1063
1065.8
1068.5
1071.2
1073.9
1076.6
1079.2
1081.8
1084.3
1086.8
1089.3
1091.7
1094.1
1096.5
1098.8
1101
1103.3
1105.5
1107.7
1109.8
1112
1114
1116.1
1118.1
1120.2
1122.2
1124.1
1126.1
1128
1130
1131.9
1133.8
1135.7
1137.6
1139.5
1141.4
1143.3
1145.2
1147.1
1149
1150.9
1152.8
1154.6
1156.5
1158.4
1160.3
1162.1
1164
1165.9
1167.7
1169.6
1171.5
1173.3
1175.2
1177.1
1178.9
1180.8
1182.7
1184.5
1186.4
1188.3
1190.2
1192
1193.9
1195.8
1197.7
1199.6
1201.4
1203.3
1205.2
1207.1
1209
1210.9
1212.7
1214.6
1216.5
1218.4
1220.2
1222.1
1223.9
1225.8
1227.7
1229.5
1231.4
1233.3
1235.1
1237
1238.8
1240.7
1242.6
1244.4
1246.3
1248.1
1250
1251.9
1253.7
1255.6
1257.5
1259.3
1261.2
1263
1264.9
1266.7
1268.6
1270.4
1272.3
1274.1
1275.9
1277.8
1279.6
1281.4
1283.2
1285.1
1286.9
1288.7
1290.5
1292.4
1294.2
1296
1297.8
1299.6
1301.5
1303.3
1305.1
1306.9
1308.8
1310.6
1312.4
1314.3
1316.1
1317.9
1319.7
1321.5
1323.4
1325.2
1327
1328.8
1330.6
1332.5
1334.3
1336.1
1338
1339.8
1341.7
1343.5
1345.4
1347.2
1349
1350.9
1352.7
1354.5
1356.3
1358
1359.7
1361.3
1362.9
1364.3
1365.7
1366.9
1368.1
1369
1369.8
1370.5
1371
1371.3
1371.5
1371.6
853.05
852.95
852.64
852.11
851.4
850.5
849.42
848.18
846.79
845.28
843.65
841.92
840.13
838.29
836.42
834.54
832.69
830.88
829.15
827.52
826.01
824.66
823.47
822.47
821.67
821.08
820.72
820.58
820.66
820.97
821.49
822.22
823.15
824.28
825.58
827.04
828.67
830.45
832.36
834.4
836.55
838.82
841.18
843.64
846.19
848.81
851.51
854.28
857.11
859.99
862.94
865.93
868.96
872.04
875.16
878.32
881.52
884.75
888.01
891.31
894.64
898.03
901.58
905.5
910.23
916.09
922.42
928.58
934.81
941.67
949.93
960.76
974.92
989.96
1002.6
1012.3
1020
1026.4
1031.8
1036.5
1040.8
1044.8
1048.5
1052.1
1055.5
1058.7
1061.9
1065
1068
1070.9
1073.8
1076.6
1079.3
1081.9
1084.6
1087.1
1089.6
1092.1
1094.5
1096.8
1099.1
1101.4
1103.7
1105.9
1108
1110.2
1112.3
1114.4
1116.4
1118.4
1120.5
1122.5
1124.4
1126.4
1128.3
1130.3
1132.2
1134.1
1136.1
1138
1139.9
1141.8
1143.7
1145.7
1147.6
1149.5
1151.4
1153.3
1155.2
1157
1158.9
1160.8
1162.7
1164.6
1166.5
1168.3
1170.2
1172.1
1174
1175.9
1177.7
1179.6
1181.5
1183.4
1185.3
1187.2
1189.1
1190.9
1192.8
1194.7
1196.6
1198.6
1200.5
1202.4
1204.3
1206.2
1208
1209.9
1211.8
1213.7
1215.6
1217.5
1219.3
1221.2
1223.1
1225
1226.8
1228.7
1230.6
1232.4
1234.3
1236.2
1238
1239.9
1241.8
1243.6
1245.5
1247.4
1249.2
1251.1
1253
1254.8
1256.7
1258.6
1260.4
1262.3
1264.1
1266
1267.8
1269.7
1271.5
1273.3
1275.2
1277
1278.8
1280.7
1282.5
1284.3
1286.2
1288
1289.8
1291.6
1293.5
1295.3
1297.1
1298.9
1300.8
1302.6
1304.4
1306.3
1308.1
1309.9
1311.7
1313.6
1315.4
1317.2
1319
1320.8
1322.7
1324.5
1326.3
1328.1
1330
1331.8
1333.6
1335.5
1337.3
1339.2
1341
1342.9
1344.7
1346.5
1348.4
1350.2
1352
1353.8
1355.5
1357.2
1358.8
1360.4
1361.9
1363.2
1364.5
1365.6
1366.6
1367.4
1368
1368.5
1368.9
1369.1
1369.1
860.22
860.12
859.81
859.3
858.61
857.73
856.69
855.49
854.16
852.7
851.15
849.51
847.8
846.06
844.29
842.53
840.8
839.11
837.5
835.99
834.6
833.34
832.25
831.33
830.6
830.06
829.74
829.62
829.71
830.01
830.52
831.22
832.11
833.19
834.43
835.84
837.4
839.09
840.92
842.88
844.95
847.13
849.41
851.78
854.23
856.76
859.37
862.03
864.77
867.56
870.41
873.3
876.24
879.23
882.25
885.31
888.41
891.54
894.71
897.91
901.17
904.54
908.15
912.22
916.84
921.78
926.78
931.81
937.04
942.73
949.17
956.75
965.76
976.06
986.76
996.81
1005.7
1013.4
1020.2
1026.1
1031.3
1036.1
1040.6
1044.7
1048.6
1052.3
1055.8
1059.2
1062.5
1065.6
1068.7
1071.7
1074.5
1077.3
1080.1
1082.7
1085.3
1087.8
1090.3
1092.7
1095.1
1097.5
1099.7
1102
1104.2
1106.4
1108.5
1110.7
1112.7
1114.8
1116.8
1118.9
1120.9
1122.8
1124.8
1126.8
1128.7
1130.7
1132.6
1134.6
1136.5
1138.5
1140.4
1142.4
1144.3
1146.2
1148.1
1150
1151.9
1153.8
1155.7
1157.6
1159.5
1161.4
1163.3
1165.2
1167.1
1169
1170.9
1172.8
1174.7
1176.6
1178.5
1180.4
1182.3
1184.2
1186.1
1188
1189.9
1191.8
1193.7
1195.6
1197.5
1199.4
1201.3
1203.2
1205.1
1207
1208.9
1210.8
1212.7
1214.6
1216.5
1218.4
1220.2
1222.1
1224
1225.9
1227.8
1229.6
1231.5
1233.4
1235.3
1237.1
1239
1240.9
1242.7
1244.6
1246.5
1248.4
1250.2
1252.1
1254
1255.8
1257.7
1259.6
1261.4
1263.3
1265.1
1267
1268.8
1270.6
1272.5
1274.3
1276.2
1278
1279.8
1281.7
1283.5
1285.3
1287.2
1289
1290.8
1292.6
1294.5
1296.3
1298.1
1300
1301.8
1303.6
1305.4
1307.3
1309.1
1310.9
1312.7
1314.6
1316.4
1318.2
1320
1321.9
1323.7
1325.5
1327.4
1329.2
1331
1332.9
1334.7
1336.6
1338.4
1340.2
1342.1
1343.9
1345.8
1347.6
1349.4
1351.2
1352.9
1354.6
1356.2
1357.8
1359.3
1360.7
1361.9
1363
1364
1364.8
1365.5
1366
1366.3
1366.5
1366.6
867.03
866.93
866.63
866.14
865.46
864.6
863.58
862.42
861.12
859.71
858.2
856.62
854.98
853.31
851.62
849.95
848.3
846.71
845.2
843.78
842.47
841.3
840.28
839.43
838.75
838.27
837.97
837.88
837.98
838.29
838.78
839.46
840.33
841.36
842.56
843.92
845.42
847.06
848.83
850.72
852.73
854.83
857.04
859.33
861.71
864.17
866.7
869.29
871.94
874.66
877.42
880.24
883.1
886
888.94
891.92
894.94
897.98
901.07
904.21
907.43
910.81
914.47
918.45
922.64
926.92
931.26
935.69
940.35
945.36
950.88
957.1
964.13
971.98
980.39
988.91
997.12
1004.7
1011.7
1018
1023.8
1029
1033.9
1038.4
1042.6
1046.6
1050.4
1054
1057.5
1060.8
1064
1067.1
1070.1
1073
1075.9
1078.6
1081.3
1083.9
1086.4
1088.9
1091.3
1093.7
1096
1098.3
1100.6
1102.8
1105
1107.1
1109.2
1111.3
1113.4
1115.4
1117.4
1119.4
1121.4
1123.4
1125.4
1127.4
1129.3
1131.3
1133.2
1135.2
1137.1
1139.1
1141
1142.9
1144.9
1146.8
1148.7
1150.6
1152.6
1154.5
1156.4
1158.3
1160.2
1162.1
1164
1165.9
1167.8
1169.7
1171.6
1173.5
1175.4
1177.3
1179.3
1181.2
1183.1
1185
1186.9
1188.8
1190.7
1192.6
1194.6
1196.5
1198.4
1200.3
1202.2
1204.1
1206
1207.9
1209.8
1211.7
1213.6
1215.5
1217.4
1219.3
1221.1
1223
1224.9
1226.8
1228.7
1230.6
1232.4
1234.3
1236.2
1238.1
1239.9
1241.8
1243.7
1245.6
1247.4
1249.3
1251.2
1253.1
1254.9
1256.8
1258.6
1260.5
1262.4
1264.2
1266.1
1267.9
1269.8
1271.6
1273.4
1275.3
1277.1
1279
1280.8
1282.6
1284.5
1286.3
1288.1
1290
1291.8
1293.6
1295.4
1297.3
1299.1
1300.9
1302.8
1304.6
1306.4
1308.2
1310.1
1311.9
1313.7
1315.5
1317.4
1319.2
1321
1322.8
1324.7
1326.5
1328.4
1330.2
1332
1333.9
1335.7
1337.6
1339.4
1341.3
1343.1
1344.9
1346.7
1348.5
1350.3
1351.9
1353.6
1355.2
1356.6
1358
1359.3
1360.4
1361.4
1362.2
1362.9
1363.4
1363.7
1363.9
1364
873.48
873.38
873.08
872.6
871.92
871.08
870.08
868.94
867.67
866.28
864.81
863.27
861.68
860.06
858.43
856.82
855.24
853.72
852.27
850.92
849.69
848.58
847.62
846.82
846.19
845.74
845.48
845.41
845.52
845.83
846.32
846.98
847.83
848.84
850.01
851.33
852.8
854.4
856.12
857.96
859.91
861.96
864.11
866.35
868.67
871.07
873.53
876.06
878.66
881.3
884
886.75
889.55
892.38
895.25
898.16
901.1
904.08
907.11
910.2
913.4
916.78
920.37
924.1
927.92
931.79
935.73
939.8
944.06
948.62
953.56
958.97
964.92
971.41
978.35
985.53
992.7
999.67
1006.3
1012.5
1018.3
1023.6
1028.6
1033.3
1037.7
1041.9
1045.8
1049.6
1053.2
1056.7
1060
1063.2
1066.2
1069.2
1072.1
1074.9
1077.6
1080.2
1082.8
1085.3
1087.8
1090.2
1092.5
1094.9
1097.1
1099.4
1101.6
1103.7
1105.9
1108
1110
1112.1
1114.1
1116.2
1118.2
1120.2
1122.2
1124.1
1126.1
1128.1
1130
1132
1134
1135.9
1137.9
1139.8
1141.8
1143.7
1145.6
1147.5
1149.5
1151.4
1153.3
1155.2
1157.2
1159.1
1161
1162.9
1164.8
1166.7
1168.7
1170.6
1172.5
1174.4
1176.3
1178.2
1180.1
1182.1
1184
1185.9
1187.8
1189.7
1191.7
1193.6
1195.5
1197.4
1199.3
1201.2
1203.1
1205.1
1207
1208.9
1210.8
1212.7
1214.6
1216.5
1218.4
1220.2
1222.1
1224
1225.9
1227.8
1229.7
1231.6
1233.5
1235.3
1237.2
1239.1
1241
1242.8
1244.7
1246.6
1248.5
1250.3
1252.2
1254.1
1255.9
1257.8
1259.7
1261.5
1263.4
1265.2
1267.1
1268.9
1270.8
1272.6
1274.5
1276.3
1278.1
1280
1281.8
1283.7
1285.5
1287.3
1289.1
1291
1292.8
1294.6
1296.5
1298.3
1300.1
1302
1303.8
1305.6
1307.4
1309.3
1311.1
1312.9
1314.7
1316.6
1318.4
1320.2
1322.1
1323.9
1325.7
1327.6
1329.4
1331.3
1333.1
1335
1336.8
1338.7
1340.5
1342.3
1344.1
1345.9
1347.6
1349.3
1351
1352.6
1354
1355.4
1356.7
1357.9
1358.9
1359.7
1360.4
1360.9
1361.2
1361.4
1361.5
879.56
879.46
879.16
878.68
878.01
877.18
876.19
875.06
873.81
872.45
870.99
869.48
867.92
866.34
864.75
863.18
861.65
860.18
858.78
857.49
856.3
855.24
854.33
853.57
852.98
852.56
852.33
852.27
852.4
852.71
853.2
853.86
854.7
855.69
856.84
858.14
859.58
861.15
862.84
864.64
866.56
868.57
870.68
872.87
875.14
877.5
879.91
882.39
884.93
887.53
890.17
892.86
895.6
898.38
901.19
904.04
906.92
909.85
912.82
915.88
919.06
922.38
925.8
929.3
932.85
936.45
940.13
943.94
947.93
952.15
956.66
961.53
966.77
972.41
978.38
984.58
990.87
997.11
1003.2
1009
1014.6
1019.9
1024.8
1029.5
1033.9
1038.1
1042.1
1045.9
1049.6
1053.1
1056.5
1059.7
1062.8
1065.8
1068.7
1071.6
1074.3
1077
1079.6
1082.1
1084.6
1087
1089.4
1091.7
1094
1096.2
1098.4
1100.6
1102.7
1104.9
1107
1109
1111.1
1113.1
1115.1
1117.2
1119.2
1121.1
1123.1
1125.1
1127.1
1129
1131
1133
1134.9
1136.9
1138.8
1140.8
1142.7
1144.7
1146.6
1148.5
1150.5
1152.4
1154.3
1156.2
1158.2
1160.1
1162
1163.9
1165.8
1167.8
1169.7
1171.6
1173.5
1175.5
1177.4
1179.3
1181.2
1183.2
1185.1
1187
1188.9
1190.9
1192.8
1194.7
1196.6
1198.5
1200.5
1202.4
1204.3
1206.2
1208.1
1210
1211.9
1213.8
1215.7
1217.6
1219.5
1221.4
1223.3
1225.2
1227.1
1229
1230.9
1232.7
1234.6
1236.5
1238.4
1240.3
1242.2
1244
1245.9
1247.8
1249.7
1251.5
1253.4
1255.3
1257.1
1259
1260.8
1262.7
1264.6
1266.4
1268.3
1270.1
1271.9
1273.8
1275.6
1277.5
1279.3
1281.2
1283
1284.8
1286.7
1288.5
1290.3
1292.2
1294
1295.8
1297.6
1299.5
1301.3
1303.1
1305
1306.8
1308.6
1310.4
1312.3
1314.1
1315.9
1317.8
1319.6
1321.4
1323.3
1325.1
1327
1328.8
1330.7
1332.5
1334.3
1336.2
1338
1339.8
1341.7
1343.4
1345.2
1346.9
1348.5
1350.1
1351.6
1353
1354.3
1355.4
1356.4
1357.3
1358
1358.5
1358.8
1359
1359.1
885.26
885.16
884.87
884.39
883.73
882.91
881.92
880.8
879.56
878.21
876.77
875.27
873.73
872.17
870.61
869.07
867.57
866.13
864.78
863.52
862.37
861.35
860.47
859.74
859.18
858.79
858.58
858.54
858.68
858.99
859.49
860.16
860.99
861.97
863.12
864.4
865.82
867.37
869.04
870.82
872.71
874.69
876.77
878.93
881.17
883.48
885.86
888.3
890.8
893.35
895.95
898.59
901.28
904
906.77
909.57
912.4
915.28
918.22
921.25
924.37
927.57
930.84
934.15
937.51
940.92
944.42
948.03
951.8
955.76
959.95
964.41
969.16
974.2
979.5
985
990.59
996.19
1001.7
1007.1
1012.3
1017.3
1022.1
1026.7
1031
1035.2
1039.2
1043
1046.6
1050.1
1053.5
1056.8
1059.9
1062.9
1065.8
1068.7
1071.4
1074.1
1076.7
1079.2
1081.7
1084.2
1086.5
1088.9
1091.2
1093.4
1095.6
1097.8
1100
1102.1
1104.2
1106.3
1108.3
1110.4
1112.4
1114.4
1116.4
1118.4
1120.4
1122.4
1124.4
1126.4
1128.3
1130.3
1132.3
1134.2
1136.2
1138.1
1140.1
1142
1144
1145.9
1147.8
1149.8
1151.7
1153.6
1155.6
1157.5
1159.4
1161.4
1163.3
1165.2
1167.2
1169.1
1171
1172.9
1174.9
1176.8
1178.7
1180.7
1182.6
1184.5
1186.4
1188.4
1190.3
1192.2
1194.2
1196.1
1198
1199.9
1201.8
1203.8
1205.7
1207.6
1209.5
1211.4
1213.3
1215.2
1217.1
1219
1220.9
1222.8
1224.7
1226.6
1228.5
1230.4
1232.3
1234.2
1236
1237.9
1239.8
1241.7
1243.6
1245.4
1247.3
1249.2
1251.1
1252.9
1254.8
1256.7
1258.5
1260.4
1262.2
1264.1
1265.9
1267.8
1269.6
1271.5
1273.3
1275.2
1277
1278.9
1280.7
1282.5
1284.4
1286.2
1288
1289.9
1291.7
1293.5
1295.4
1297.2
1299
1300.9
1302.7
1304.5
1306.3
1308.2
1310
1311.8
1313.7
1315.5
1317.3
1319.2
1321
1322.9
1324.7
1326.5
1328.4
1330.2
1332.1
1333.9
1335.8
1337.6
1339.4
1341.2
1342.9
1344.6
1346.3
1347.8
1349.3
1350.7
1352
1353.2
1354.2
1355.1
1355.8
1356.3
1356.7
1356.9
1357
890.61
890.51
890.22
889.74
889.08
888.26
887.29
886.17
884.92
883.58
882.15
880.66
879.13
877.59
876.04
874.52
873.04
871.63
870.29
869.05
867.93
866.94
866.09
865.39
864.85
864.48
864.28
864.26
864.42
864.74
865.25
865.92
866.75
867.74
868.87
870.15
871.57
873.1
874.76
876.52
878.39
880.36
882.41
884.55
886.76
889.04
891.4
893.8
896.27
898.78
901.35
903.95
906.6
909.28
912
914.76
917.55
920.4
923.3
926.27
929.31
932.4
935.54
938.71
941.92
945.2
948.55
952
955.59
959.34
963.27
967.42
971.79
976.4
981.18
986.12
991.15
996.21
1001.3
1006.2
1011.1
1015.8
1020.4
1024.8
1029
1033.1
1036.9
1040.7
1044.3
1047.8
1051.1
1054.3
1057.5
1060.5
1063.4
1066.2
1069
1071.6
1074.2
1076.8
1079.3
1081.7
1084.1
1086.4
1088.7
1091
1093.2
1095.4
1097.5
1099.7
1101.8
1103.8
1105.9
1108
1110
1112
1114.1
1116.1
1118.1
1120
1122
1124
1126
1128
1129.9
1131.9
1133.8
1135.8
1137.7
1139.7
1141.6
1143.6
1145.5
1147.5
1149.4
1151.3
1153.3
1155.2
1157.2
1159.1
1161
1163
1164.9
1166.8
1168.8
1170.7
1172.6
1174.6
1176.5
1178.4
1180.4
1182.3
1184.2
1186.2
1188.1
1190
1191.9
1193.9
1195.8
1197.7
1199.7
1201.6
1203.5
1205.4
1207.3
1209.2
1211.2
1213.1
1215
1216.9
1218.8
1220.7
1222.6
1224.5
1226.4
1228.3
1230.2
1232
1233.9
1235.8
1237.7
1239.6
1241.5
1243.4
1245.2
1247.1
1249
1250.8
1252.7
1254.6
1256.5
1258.3
1260.2
1262
1263.9
1265.7
1267.6
1269.4
1271.3
1273.1
1275
1276.8
1278.7
1280.5
1282.3
1284.2
1286
1287.8
1289.7
1291.5
1293.3
1295.2
1297
1298.8
1300.7
1302.5
1304.3
1306.2
1308
1309.8
1311.7
1313.5
1315.3
1317.2
1319
1320.8
1322.7
1324.5
1326.4
1328.2
1330.1
1331.9
1333.7
1335.6
1337.4
1339.1
1340.9
1342.6
1344.2
1345.8
1347.3
1348.7
1350
1351.2
1352.2
1353.1
1353.8
1354.4
1354.8
1355
1355.1
895.6
895.51
895.22
894.74
894.09
893.27
892.29
891.17
889.93
888.58
887.15
885.67
884.14
882.6
881.05
879.55
878.08
876.68
875.36
874.14
873.03
872.06
871.23
870.55
870.02
869.67
869.49
869.48
869.65
869.99
870.51
871.18
872.02
873.01
874.16
875.44
876.85
878.38
880.03
881.79
883.65
885.6
887.64
889.76
891.95
894.22
896.55
898.93
901.37
903.85
906.39
908.96
911.57
914.22
916.9
919.62
922.38
925.19
928.04
930.95
933.91
936.91
939.94
943
946.11
949.27
952.5
955.82
959.26
962.82
966.54
970.42
974.48
978.71
983.1
987.6
992.19
996.82
1001.5
1006.1
1010.6
1015
1019.4
1023.6
1027.6
1031.5
1035.3
1039
1042.5
1045.9
1049.2
1052.4
1055.5
1058.5
1061.4
1064.2
1066.9
1069.6
1072.2
1074.7
1077.2
1079.6
1082
1084.3
1086.6
1088.9
1091.1
1093.3
1095.4
1097.6
1099.7
1101.8
1103.8
1105.9
1107.9
1110
1112
1114
1116
1118
1120
1122
1123.9
1125.9
1127.9
1129.9
1131.8
1133.8
1135.7
1137.7
1139.6
1141.6
1143.5
1145.5
1147.4
1149.3
1151.3
1153.2
1155.2
1157.1
1159
1161
1162.9
1164.9
1166.8
1168.7
1170.7
1172.6
1174.5
1176.5
1178.4
1180.4
1182.3
1184.2
1186.2
1188.1
1190
1192
1193.9
1195.8
1197.7
1199.7
1201.6
1203.5
1205.4
1207.4
1209.3
1211.2
1213.1
1215
1216.9
1218.8
1220.7
1222.6
1224.5
1226.4
1228.3
1230.2
1232.1
1234
1235.9
1237.8
1239.6
1241.5
1243.4
1245.3
1247.2
1249
1250.9
1252.8
1254.6
1256.5
1258.4
1260.2
1262.1
1263.9
1265.8
1267.7
1269.5
1271.4
1273.2
1275
1276.9
1278.7
1280.6
1282.4
1284.2
1286.1
1287.9
1289.7
1291.6
1293.4
1295.2
1297.1
1298.9
1300.7
1302.6
1304.4
1306.2
1308.1
1309.9
1311.7
1313.6
1315.4
1317.2
1319.1
1320.9
1322.8
1324.6
1326.5
1328.3
1330.1
1332
1333.8
1335.6
1337.4
1339.1
1340.8
1342.5
1344.1
1345.6
1347
1348.3
1349.4
1350.5
1351.4
1352.1
1352.7
1353.1
1353.3
1353.4
900.27
900.17
899.89
899.41
898.76
897.93
896.95
895.83
894.58
893.23
891.8
890.31
888.77
887.23
885.69
884.18
882.71
881.32
880
878.79
877.7
876.74
875.91
875.25
874.74
874.4
874.24
874.24
874.43
874.78
875.31
876
876.85
877.85
879
880.29
881.7
883.24
884.89
886.65
888.5
890.45
892.48
894.59
896.77
899.02
901.33
903.7
906.11
908.58
911.08
913.63
916.21
918.83
921.48
924.17
926.89
929.66
932.48
935.33
938.21
941.12
944.06
947.04
950.06
953.13
956.26
959.47
962.77
966.17
969.7
973.35
977.15
981.07
985.12
989.27
993.51
997.79
1002.1
1006.4
1010.6
1014.8
1018.9
1022.9
1026.8
1030.5
1034.2
1037.8
1041.2
1044.5
1047.8
1050.9
1053.9
1056.9
1059.8
1062.5
1065.2
1067.9
1070.5
1073
1075.5
1077.9
1080.2
1082.6
1084.8
1087.1
1089.3
1091.5
1093.7
1095.8
1097.9
1100
1102.1
1104.1
1106.2
1108.2
1110.2
1112.3
1114.3
1116.3
1118.2
1120.2
1122.2
1124.2
1126.2
1128.1
1130.1
1132
1134
1135.9
1137.9
1139.9
1141.8
1143.7
1145.7
1147.6
1149.6
1151.5
1153.5
1155.4
1157.3
1159.3
1161.2
1163.2
1165.1
1167
1169
1170.9
1172.9
1174.8
1176.7
1178.7
1180.6
1182.6
1184.5
1186.4
1188.4
1190.3
1192.2
1194.2
1196.1
1198
1200
1201.9
1203.8
1205.7
1207.7
1209.6
1211.5
1213.4
1215.3
1217.2
1219.1
1221
1222.9
1224.8
1226.7
1228.6
1230.5
1232.4
1234.3
1236.2
1238.1
1240
1241.8
1243.7
1245.6
1247.5
1249.4
1251.2
1253.1
1255
1256.8
1258.7
1260.5
1262.4
1264.3
1266.1
1268
1269.8
1271.7
1273.5
1275.4
1277.2
1279
1280.9
1282.7
1284.6
1286.4
1288.2
1290.1
1291.9
1293.7
1295.6
1297.4
1299.2
1301.1
1302.9
1304.7
1306.6
1308.4
1310.2
1312
1313.9
1315.7
1317.6
1319.4
1321.3
1323.1
1324.9
1326.8
1328.6
1330.5
1332.3
1334.1
1335.9
1337.6
1339.3
1340.9
1342.5
1344
1345.4
1346.8
1347.9
1349
1349.9
1350.6
1351.2
1351.6
1351.9
1352
904.63
904.53
904.24
903.76
903.1
902.28
901.29
900.16
898.9
897.55
896.1
894.6
893.06
891.51
889.96
888.44
886.97
885.58
884.26
883.05
881.96
881
880.19
879.54
879.03
878.71
878.56
878.58
878.77
879.14
879.69
880.39
881.26
882.27
883.43
884.73
886.16
887.7
889.36
891.12
892.98
894.93
896.95
899.06
901.24
903.48
905.77
908.12
910.53
912.97
915.46
917.98
920.54
923.13
925.76
928.42
931.11
933.84
936.6
939.4
942.22
945.06
947.94
950.84
953.79
956.77
959.81
962.92
966.1
969.37
972.74
976.2
979.78
983.46
987.23
991.09
995.01
998.99
1003
1007
1011
1014.9
1018.8
1022.6
1026.3
1029.9
1033.5
1036.9
1040.3
1043.5
1046.7
1049.8
1052.7
1055.6
1058.5
1061.2
1063.9
1066.5
1069.1
1071.6
1074
1076.4
1078.8
1081.1
1083.4
1085.6
1087.8
1090
1092.2
1094.3
1096.4
1098.5
1100.6
1102.7
1104.7
1106.7
1108.8
1110.8
1112.8
1114.8
1116.8
1118.8
1120.8
1122.7
1124.7
1126.7
1128.6
1130.6
1132.5
1134.5
1136.5
1138.4
1140.3
1142.3
1144.2
1146.2
1148.1
1150.1
1152
1154
1155.9
1157.8
1159.8
1161.7
1163.7
1165.6
1167.6
1169.5
1171.4
1173.4
1175.3
1177.3
1179.2
1181.1
1183.1
1185
1187
1188.9
1190.8
1192.8
1194.7
1196.6
1198.6
1200.5
1202.4
1204.4
1206.3
1208.2
1210.1
1212
1213.9
1215.9
1217.8
1219.7
1221.6
1223.5
1225.4
1227.3
1229.2
1231.1
1233
1234.9
1236.7
1238.6
1240.5
1242.4
1244.3
1246.2
1248
1249.9
1251.8
1253.6
1255.5
1257.4
1259.2
1261.1
1263
1264.8
1266.7
1268.5
1270.4
1272.2
1274.1
1275.9
1277.8
1279.6
1281.4
1283.3
1285.1
1286.9
1288.8
1290.6
1292.5
1294.3
1296.1
1297.9
1299.8
1301.6
1303.4
1305.3
1307.1
1308.9
1310.8
1312.6
1314.5
1316.3
1318.1
1320
1321.8
1323.7
1325.5
1327.3
1329.2
1331
1332.8
1334.6
1336.3
1338
1339.7
1341.2
1342.7
1344.2
1345.5
1346.7
1347.7
1348.6
1349.4
1350
1350.4
1350.6
1350.7
908.67
908.58
908.29
907.8
907.14
906.31
905.32
904.18
902.91
901.54
900.08
898.57
897.01
895.45
893.88
892.36
890.88
889.47
888.15
886.94
885.85
884.89
884.08
883.43
882.94
882.62
882.48
882.51
882.73
883.11
883.67
884.39
885.27
886.31
887.49
888.8
890.24
891.8
893.47
895.24
897.1
899.05
901.09
903.19
905.37
907.6
909.89
912.23
914.62
917.05
919.52
922.03
924.57
927.14
929.74
932.37
935.03
937.73
940.45
943.19
945.96
948.75
951.57
954.42
957.29
960.21
963.17
966.19
969.27
972.42
975.65
978.95
982.35
985.82
989.37
992.98
996.66
1000.4
1004.1
1007.9
1011.6
1015.3
1019
1022.6
1026.2
1029.7
1033.1
1036.4
1039.7
1042.8
1045.9
1048.9
1051.8
1054.7
1057.5
1060.2
1062.8
1065.4
1067.9
1070.4
1072.9
1075.2
1077.6
1079.9
1082.2
1084.4
1086.6
1088.8
1091
1093.1
1095.2
1097.3
1099.4
1101.4
1103.5
1105.5
1107.6
1109.6
1111.6
1113.6
1115.6
1117.6
1119.5
1121.5
1123.5
1125.5
1127.4
1129.4
1131.3
1133.3
1135.2
1137.2
1139.1
1141.1
1143
1145
1146.9
1148.9
1150.8
1152.7
1154.7
1156.6
1158.6
1160.5
1162.5
1164.4
1166.3
1168.3
1170.2
1172.2
1174.1
1176.1
1178
1180
1181.9
1183.8
1185.8
1187.7
1189.7
1191.6
1193.5
1195.5
1197.4
1199.3
1201.3
1203.2
1205.1
1207
1209
1210.9
1212.8
1214.7
1216.6
1218.5
1220.4
1222.4
1224.3
1226.2
1228.1
1229.9
1231.8
1233.7
1235.6
1237.5
1239.4
1241.3
1243.2
1245
1246.9
1248.8
1250.7
1252.5
1254.4
1256.3
1258.1
1260
1261.9
1263.7
1265.6
1267.4
1269.3
1271.1
1273
1274.8
1276.7
1278.5
1280.4
1282.2
1284
1285.9
1287.7
1289.6
1291.4
1293.2
1295
1296.9
1298.7
1300.5
1302.4
1304.2
1306
1307.9
1309.7
1311.5
1313.4
1315.2
1317.1
1318.9
1320.8
1322.6
1324.4
1326.3
1328.1
1329.9
1331.7
1333.5
1335.2
1336.9
1338.6
1340.2
1341.7
1343.1
1344.4
1345.6
1346.6
1347.5
1348.3
1348.9
1349.3
1349.6
1349.7
912.44
912.34
912.04
911.56
910.89
910.05
909.04
907.89
906.62
905.23
903.76
902.22
900.65
899.06
897.49
895.94
894.46
893.03
891.71
890.49
889.39
888.43
887.61
886.96
886.48
886.16
886.03
886.08
886.31
886.71
887.29
888.03
888.93
889.98
891.18
892.52
893.97
895.55
897.24
899.02
900.9
902.86
904.9
907
909.18
911.42
913.7
916.04
918.42
920.84
923.3
925.79
928.31
930.86
933.44
936.05
938.69
941.35
944.02
946.73
949.46
952.2
954.97
957.76
960.58
963.44
966.33
969.27
972.26
975.31
978.41
981.59
984.82
988.12
991.49
994.91
998.38
1001.9
1005.4
1008.9
1012.5
1016
1019.5
1022.9
1026.3
1029.6
1032.9
1036.1
1039.3
1042.3
1045.3
1048.3
1051.2
1054
1056.7
1059.4
1062
1064.5
1067.1
1069.5
1071.9
1074.3
1076.6
1078.9
1081.2
1083.4
1085.6
1087.8
1089.9
1092.1
1094.2
1096.3
1098.4
1100.4
1102.5
1104.5
1106.6
1108.6
1110.6
1112.6
1114.6
1116.6
1118.5
1120.5
1122.5
1124.5
1126.4
1128.4
1130.3
1132.3
1134.2
1136.2
1138.1
1140.1
1142
1144
1145.9
1147.8
1149.8
1151.7
1153.7
1155.6
1157.6
1159.5
1161.5
1163.4
1165.3
1167.3
1169.2
1171.2
1173.1
1175.1
1177
1179
1180.9
1182.9
1184.8
1186.7
1188.7
1190.6
1192.6
1194.5
1196.4
1198.4
1200.3
1202.2
1204.2
1206.1
1208
1209.9
1211.8
1213.8
1215.7
1217.6
1219.5
1221.4
1223.3
1225.2
1227.1
1229
1230.9
1232.8
1234.7
1236.6
1238.5
1240.4
1242.2
1244.1
1246
1247.9
1249.8
1251.6
1253.5
1255.4
1257.2
1259.1
1261
1262.8
1264.7
1266.5
1268.4
1270.2
1272.1
1273.9
1275.8
1277.6
1279.5
1281.3
1283.2
1285
1286.8
1288.7
1290.5
1292.3
1294.2
1296
1297.8
1299.7
1301.5
1303.3
1305.2
1307
1308.8
1310.7
1312.5
1314.3
1316.2
1318
1319.9
1321.7
1323.5
1325.4
1327.2
1329
1330.8
1332.6
1334.3
1336
1337.7
1339.3
1340.8
1342.2
1343.5
1344.7
1345.7
1346.6
1347.4
1348
1348.4
1348.7
1348.8
915.92
915.82
915.53
915.03
914.37
913.52
912.5
911.34
910.04
908.64
907.14
905.59
904
902.39
900.79
899.23
897.72
896.28
894.93
893.7
892.6
891.63
890.81
890.15
889.67
889.37
889.24
889.31
889.55
889.97
890.57
891.33
892.25
893.33
894.55
895.91
897.39
898.98
900.69
902.49
904.38
906.36
908.41
910.52
912.7
914.94
917.23
919.56
921.93
924.35
926.8
929.28
931.78
934.32
936.88
939.47
942.07
944.71
947.36
950.02
952.72
955.42
958.14
960.89
963.66
966.46
969.29
972.16
975.07
978.02
981.03
984.09
987.2
990.36
993.57
996.82
1000.1
1003.4
1006.8
1010.1
1013.5
1016.8
1020.1
1023.4
1026.6
1029.8
1033
1036.1
1039.1
1042.1
1045
1047.9
1050.7
1053.4
1056.1
1058.7
1061.3
1063.9
1066.3
1068.8
1071.2
1073.5
1075.9
1078.1
1080.4
1082.6
1084.8
1087
1089.1
1091.3
1093.4
1095.5
1097.6
1099.6
1101.7
1103.7
1105.7
1107.7
1109.8
1111.8
1113.8
1115.7
1117.7
1119.7
1121.7
1123.6
1125.6
1127.5
1129.5
1131.5
1133.4
1135.4
1137.3
1139.2
1141.2
1143.1
1145.1
1147
1149
1150.9
1152.8
1154.8
1156.7
1158.7
1160.6
1162.6
1164.5
1166.5
1168.4
1170.4
1172.3
1174.2
1176.2
1178.1
1180.1
1182
1184
1185.9
1187.9
1189.8
1191.7
1193.7
1195.6
1197.6
1199.5
1201.4
1203.4
1205.3
1207.2
1209.1
1211.1
1213
1214.9
1216.8
1218.7
1220.6
1222.5
1224.4
1226.3
1228.2
1230.1
1232
1233.9
1235.8
1237.7
1239.6
1241.5
1243.4
1245.3
1247.1
1249
1250.9
1252.8
1254.6
1256.5
1258.4
1260.2
1262.1
1263.9
1265.8
1267.7
1269.5
1271.4
1273.2
1275
1276.9
1278.7
1280.6
1282.4
1284.3
1286.1
1287.9
1289.8
1291.6
1293.4
1295.3
1297.1
1298.9
1300.8
1302.6
1304.4
1306.3
1308.1
1309.9
1311.8
1313.6
1315.5
1317.3
1319.1
1321
1322.8
1324.6
1326.5
1328.3
1330.1
1331.8
1333.6
1335.3
1336.9
1338.5
1340
1341.4
1342.7
1343.9
1345
1345.9
1346.7
1347.3
1347.7
1347.9
1348
919.15
919.04
918.75
918.26
917.58
916.72
915.69
914.51
913.2
911.78
910.26
908.69
907.07
905.44
903.82
902.23
900.7
899.24
897.87
896.62
895.5
894.52
893.7
893.03
892.56
892.26
892.14
892.21
892.47
892.91
893.53
894.32
895.27
896.37
897.62
899
900.51
902.12
903.85
905.67
907.58
909.57
911.63
913.76
915.94
918.19
920.48
922.81
925.18
927.59
930.03
932.51
935
937.53
940.07
942.64
945.23
947.83
950.46
953.09
955.75
958.42
961.1
963.81
966.54
969.29
972.06
974.87
977.71
980.59
983.5
986.46
989.46
992.5
995.58
998.69
1001.8
1005
1008.2
1011.4
1014.6
1017.7
1020.9
1024.1
1027.2
1030.2
1033.3
1036.3
1039.2
1042.1
1044.9
1047.7
1050.4
1053.1
1055.7
1058.3
1060.9
1063.4
1065.8
1068.2
1070.6
1072.9
1075.2
1077.5
1079.7
1082
1084.1
1086.3
1088.5
1090.6
1092.7
1094.8
1096.9
1098.9
1101
1103
1105.1
1107.1
1109.1
1111.1
1113.1
1115.1
1117.1
1119
1121
1123
1124.9
1126.9
1128.8
1130.8
1132.7
1134.7
1136.6
1138.6
1140.5
1142.5
1144.4
1146.3
1148.3
1150.2
1152.2
1154.1
1156
1158
1159.9
1161.9
1163.8
1165.8
1167.7
1169.7
1171.6
1173.6
1175.5
1177.5
1179.4
1181.4
1183.3
1185.2
1187.2
1189.1
1191.1
1193
1195
1196.9
1198.8
1200.8
1202.7
1204.6
1206.6
1208.5
1210.4
1212.3
1214.2
1216.2
1218.1
1220
1221.9
1223.8
1225.7
1227.6
1229.5
1231.4
1233.3
1235.2
1237.1
1239
1240.9
1242.8
1244.6
1246.5
1248.4
1250.3
1252.1
1254
1255.9
1257.7
1259.6
1261.5
1263.3
1265.2
1267
1268.9
1270.8
1272.6
1274.5
1276.3
1278.1
1280
1281.8
1283.7
1285.5
1287.3
1289.2
1291
1292.8
1294.7
1296.5
1298.3
1300.2
1302
1303.8
1305.7
1307.5
1309.4
1311.2
1313
1314.9
1316.7
1318.5
1320.4
1322.2
1324
1325.9
1327.7
1329.5
1331.2
1333
1334.7
1336.3
1337.9
1339.4
1340.8
1342.1
1343.3
1344.4
1345.3
1346
1346.6
1347.1
1347.3
1347.4
922.12
922.02
921.72
921.23
920.54
919.67
918.63
917.44
916.1
914.66
913.12
911.53
909.88
908.23
906.58
904.96
903.4
901.92
900.54
899.26
898.12
897.13
896.3
895.63
895.15
894.85
894.74
894.83
895.1
895.56
896.2
897.01
897.99
899.12
900.4
901.81
903.34
904.98
906.74
908.58
910.51
912.52
914.59
916.73
918.93
921.18
923.47
925.81
928.18
930.59
933.02
935.49
937.98
940.49
943.02
945.58
948.14
950.73
953.33
955.94
958.57
961.2
963.86
966.53
969.21
971.92
974.65
977.4
980.18
982.98
985.82
988.69
991.6
994.53
997.5
1000.5
1003.5
1006.5
1009.6
1012.7
1015.7
1018.8
1021.8
1024.8
1027.8
1030.8
1033.7
1036.6
1039.4
1042.2
1045
1047.7
1050.4
1053
1055.5
1058.1
1060.6
1063
1065.4
1067.8
1070.1
1072.5
1074.7
1077
1079.2
1081.4
1083.6
1085.8
1087.9
1090
1092.2
1094.3
1096.3
1098.4
1100.5
1102.5
1104.5
1106.5
1108.6
1110.6
1112.5
1114.5
1116.5
1118.5
1120.5
1122.4
1124.4
1126.3
1128.3
1130.2
1132.2
1134.1
1136.1
1138
1140
1141.9
1143.8
1145.8
1147.7
1149.7
1151.6
1153.5
1155.5
1157.4
1159.4
1161.3
1163.3
1165.2
1167.2
1169.1
1171.1
1173
1175
1176.9
1178.9
1180.8
1182.7
1184.7
1186.6
1188.6
1190.5
1192.5
1194.4
1196.4
1198.3
1200.2
1202.2
1204.1
1206
1208
1209.9
1211.8
1213.7
1215.6
1217.6
1219.5
1221.4
1223.3
1225.2
1227.1
1229
1230.9
1232.8
1234.7
1236.6
1238.5
1240.4
1242.2
1244.1
1246
1247.9
1249.8
1251.6
1253.5
1255.4
1257.3
1259.1
1261
1262.8
1264.7
1266.6
1268.4
1270.3
1272.1
1274
1275.8
1277.7
1279.5
1281.3
1283.2
1285
1286.9
1288.7
1290.5
1292.4
1294.2
1296
1297.9
1299.7
1301.5
1303.4
1305.2
1307
1308.9
1310.7
1312.5
1314.4
1316.2
1318.1
1319.9
1321.7
1323.6
1325.4
1327.2
1329
1330.7
1332.5
1334.2
1335.8
1337.4
1338.9
1340.3
1341.6
1342.8
1343.8
1344.8
1345.5
1346.1
1346.6
1346.8
1346.9
924.87
924.77
924.47
923.96
923.27
922.39
921.34
920.13
918.78
917.31
915.75
914.12
912.46
910.77
909.09
907.45
905.86
904.36
902.94
901.65
900.49
899.48
898.63
897.96
897.47
897.18
897.07
897.17
897.46
897.94
898.61
899.45
900.46
901.62
902.92
904.36
905.92
907.6
909.37
911.24
913.19
915.21
917.31
919.46
921.67
923.93
926.23
928.57
930.94
933.36
935.79
938.25
940.73
943.23
945.75
948.29
950.84
953.41
955.98
958.58
961.18
963.79
966.41
969.05
971.7
974.37
977.05
979.75
982.48
985.22
987.99
990.79
993.61
996.46
999.33
1002.2
1005.1
1008.1
1011
1013.9
1016.9
1019.8
1022.7
1025.6
1028.5
1031.4
1034.2
1037
1039.8
1042.5
1045.2
1047.8
1050.4
1053
1055.5
1058
1060.4
1062.8
1065.2
1067.6
1069.9
1072.2
1074.4
1076.6
1078.9
1081
1083.2
1085.4
1087.5
1089.6
1091.7
1093.8
1095.9
1098
1100
1102
1104.1
1106.1
1108.1
1110.1
1112.1
1114.1
1116.1
1118
1120
1122
1123.9
1125.9
1127.9
1129.8
1131.7
1133.7
1135.6
1137.6
1139.5
1141.5
1143.4
1145.3
1147.3
1149.2
1151.1
1153.1
1155
1157
1158.9
1160.9
1162.8
1164.8
1166.7
1168.7
1170.6
1172.6
1174.5
1176.5
1178.4
1180.3
1182.3
1184.2
1186.2
1188.1
1190.1
1192
1194
1195.9
1197.9
1199.8
1201.7
1203.7
1205.6
1207.5
1209.4
1211.4
1213.3
1215.2
1217.1
1219
1221
1222.9
1224.8
1226.7
1228.6
1230.5
1232.4
1234.3
1236.2
1238.1
1239.9
1241.8
1243.7
1245.6
1247.5
1249.4
1251.2
1253.1
1255
1256.8
1258.7
1260.6
1262.4
1264.3
1266.2
1268
1269.9
1271.7
1273.6
1275.4
1277.3
1279.1
1280.9
1282.8
1284.6
1286.5
1288.3
1290.1
1292
1293.8
1295.6
1297.5
1299.3
1301.1
1303
1304.8
1306.7
1308.5
1310.3
1312.2
1314
1315.8
1317.7
1319.5
1321.3
1323.2
1325
1326.8
1328.6
1330.3
1332.1
1333.8
1335.4
1337
1338.5
1339.9
1341.2
1342.4
1343.4
1344.4
1345.1
1345.7
1346.1
1346.4
1346.5
927.41
927.3
926.99
926.49
925.78
924.89
923.83
922.6
921.23
919.75
918.16
916.51
914.81
913.09
911.39
909.71
908.09
906.56
905.12
903.8
902.62
901.59
900.73
900.04
899.55
899.26
899.16
899.27
899.58
900.08
900.77
901.64
902.68
903.87
905.21
906.68
908.27
909.97
911.77
913.67
915.64
917.69
919.8
921.96
924.19
926.46
928.77
931.11
933.5
935.9
938.34
940.79
943.27
945.76
948.27
950.8
953.34
955.89
958.45
961.01
963.6
966.18
968.78
971.39
974
976.64
979.28
981.94
984.62
987.31
990.02
992.76
995.51
998.28
1001.1
1003.9
1006.7
1009.5
1012.3
1015.2
1018
1020.9
1023.7
1026.5
1029.3
1032
1034.8
1037.5
1040.2
1042.8
1045.5
1048
1050.6
1053.1
1055.6
1058
1060.4
1062.8
1065.1
1067.4
1069.7
1072
1074.2
1076.4
1078.6
1080.8
1082.9
1085.1
1087.2
1089.3
1091.4
1093.5
1095.5
1097.6
1099.6
1101.7
1103.7
1105.7
1107.8
1109.8
1111.8
1113.7
1115.7
1117.7
1119.7
1121.6
1123.6
1125.5
1127.5
1129.4
1131.4
1133.3
1135.3
1137.2
1139.2
1141.1
1143
1145
1146.9
1148.8
1150.8
1152.7
1154.7
1156.6
1158.6
1160.5
1162.4
1164.4
1166.3
1168.3
1170.2
1172.2
1174.1
1176.1
1178
1180
1181.9
1183.9
1185.8
1187.8
1189.7
1191.7
1193.6
1195.6
1197.5
1199.4
1201.4
1203.3
1205.2
1207.2
1209.1
1211
1212.9
1214.9
1216.8
1218.7
1220.6
1222.5
1224.4
1226.3
1228.2
1230.1
1232
1233.9
1235.8
1237.7
1239.6
1241.5
1243.4
1245.3
1247.2
1249
1250.9
1252.8
1254.7
1256.5
1258.4
1260.3
1262.1
1264
1265.8
1267.7
1269.6
1271.4
1273.3
1275.1
1276.9
1278.8
1280.6
1282.5
1284.3
1286.2
1288
1289.8
1291.7
1293.5
1295.3
1297.2
1299
1300.8
1302.7
1304.5
1306.3
1308.2
1310
1311.8
1313.7
1315.5
1317.4
1319.2
1321
1322.8
1324.7
1326.5
1328.3
1330
1331.7
1333.4
1335.1
1336.6
1338.1
1339.6
1340.9
1342
1343.1
1344
1344.8
1345.4
1345.8
1346.1
1346.2
929.74
929.63
929.32
928.81
928.09
927.2
926.11
924.87
923.49
921.97
920.37
918.69
916.96
915.21
913.48
911.77
910.12
908.56
907.09
905.74
904.54
903.49
902.61
901.91
901.42
901.12
901.03
901.15
901.48
902
902.72
903.62
904.69
905.91
907.28
908.78
910.41
912.14
913.96
915.88
917.88
919.94
922.08
924.26
926.5
928.78
931.1
933.45
935.83
938.25
940.68
943.13
945.61
948.09
950.6
953.11
955.64
958.17
960.72
963.27
965.83
968.4
970.97
973.56
976.14
978.74
981.35
983.97
986.61
989.25
991.91
994.59
997.28
999.97
1002.7
1005.4
1008.2
1010.9
1013.7
1016.4
1019.2
1021.9
1024.6
1027.4
1030.1
1032.8
1035.4
1038.1
1040.7
1043.3
1045.8
1048.3
1050.8
1053.3
1055.7
1058.1
1060.5
1062.8
1065.1
1067.4
1069.7
1071.9
1074.1
1076.3
1078.5
1080.6
1082.8
1084.9
1087
1089.1
1091.2
1093.2
1095.3
1097.3
1099.4
1101.4
1103.4
1105.5
1107.5
1109.5
1111.5
1113.5
1115.4
1117.4
1119.4
1121.3
1123.3
1125.3
1127.2
1129.2
1131.1
1133
1135
1136.9
1138.9
1140.8
1142.7
1144.7
1146.6
1148.6
1150.5
1152.4
1154.4
1156.3
1158.3
1160.2
1162.1
1164.1
1166
1168
1169.9
1171.9
1173.8
1175.8
1177.7
1179.7
1181.6
1183.6
1185.5
1187.5
1189.4
1191.4
1193.3
1195.3
1197.2
1199.1
1201.1
1203
1205
1206.9
1208.8
1210.7
1212.7
1214.6
1216.5
1218.4
1220.3
1222.3
1224.2
1226.1
1228
1229.9
1231.8
1233.7
1235.6
1237.5
1239.4
1241.2
1243.1
1245
1246.9
1248.8
1250.7
1252.5
1254.4
1256.3
1258.1
1260
1261.9
1263.7
1265.6
1267.5
1269.3
1271.2
1273
1274.9
1276.7
1278.6
1280.4
1282.2
1284.1
1285.9
1287.8
1289.6
1291.4
1293.3
1295.1
1296.9
1298.8
1300.6
1302.4
1304.3
1306.1
1307.9
1309.8
1311.6
1313.4
1315.3
1317.1
1318.9
1320.8
1322.6
1324.4
1326.2
1328
1329.8
1331.5
1333.2
1334.8
1336.4
1337.9
1339.3
1340.6
1341.8
1342.8
1343.7
1344.5
1345.1
1345.5
1345.8
1345.9
931.88
931.78
931.46
930.94
930.22
929.31
928.22
926.96
925.56
924.02
922.39
920.68
918.92
917.15
915.38
913.65
911.96
910.37
908.87
907.5
906.27
905.19
904.3
903.59
903.08
902.78
902.7
902.83
903.18
903.73
904.47
905.4
906.5
907.76
909.16
910.7
912.35
914.11
915.96
917.91
919.93
922.01
924.17
926.37
928.62
930.91
933.24
935.6
937.98
940.4
942.84
945.29
947.76
950.24
952.74
955.25
957.76
960.29
962.82
965.35
967.89
970.44
972.99
975.56
978.12
980.69
983.27
985.85
988.45
991.05
993.67
996.29
998.92
1001.6
1004.2
1006.9
1009.6
1012.2
1014.9
1017.6
1020.3
1022.9
1025.6
1028.2
1030.9
1033.5
1036.1
1038.7
1041.2
1043.7
1046.2
1048.7
1051.2
1053.6
1056
1058.3
1060.7
1063
1065.3
1067.5
1069.7
1072
1074.1
1076.3
1078.5
1080.6
1082.7
1084.8
1086.9
1089
1091.1
1093.1
1095.2
1097.2
1099.2
1101.2
1103.2
1105.3
1107.2
1109.2
1111.2
1113.2
1115.2
1117.2
1119.1
1121.1
1123.1
1125
1127
1128.9
1130.9
1132.8
1134.8
1136.7
1138.6
1140.6
1142.5
1144.4
1146.4
1148.3
1150.3
1152.2
1154.1
1156.1
1158
1160
1161.9
1163.9
1165.8
1167.7
1169.7
1171.6
1173.6
1175.5
1177.5
1179.4
1181.4
1183.4
1185.3
1187.2
1189.2
1191.1
1193.1
1195
1197
1198.9
1200.9
1202.8
1204.7
1206.7
1208.6
1210.5
1212.4
1214.4
1216.3
1218.2
1220.1
1222
1223.9
1225.9
1227.8
1229.7
1231.6
1233.5
1235.4
1237.3
1239.2
1241
1242.9
1244.8
1246.7
1248.6
1250.5
1252.3
1254.2
1256.1
1257.9
1259.8
1261.7
1263.5
1265.4
1267.3
1269.1
1271
1272.8
1274.7
1276.5
1278.4
1280.2
1282
1283.9
1285.7
1287.6
1289.4
1291.2
1293.1
1294.9
1296.7
1298.6
1300.4
1302.2
1304.1
1305.9
1307.7
1309.6
1311.4
1313.2
1315.1
1316.9
1318.7
1320.6
1322.4
1324.2
1326
1327.8
1329.6
1331.3
1333
1334.6
1336.2
1337.7
1339.1
1340.4
1341.6
1342.6
1343.5
1344.3
1344.9
1345.3
1345.6
1345.7
933.85
933.75
933.43
932.9
932.18
931.26
930.15
928.88
927.46
925.9
924.24
922.51
920.72
918.92
917.12
915.35
913.64
912.01
910.49
909.08
907.83
906.73
905.81
905.09
904.58
904.28
904.2
904.34
904.71
905.28
906.05
907.01
908.14
909.44
910.87
912.44
914.12
915.91
917.8
919.76
921.81
923.91
926.08
928.3
930.57
932.87
935.21
937.58
939.97
942.39
944.82
947.28
949.74
952.22
954.71
957.21
959.72
962.23
964.75
967.27
969.8
972.33
974.86
977.4
979.94
982.49
985.03
987.59
990.15
992.72
995.29
997.87
1000.5
1003.1
1005.7
1008.3
1010.9
1013.5
1016.1
1018.7
1021.3
1023.9
1026.5
1029.1
1031.7
1034.2
1036.8
1039.3
1041.8
1044.3
1046.7
1049.1
1051.5
1053.9
1056.3
1058.6
1060.9
1063.2
1065.4
1067.7
1069.9
1072.1
1074.2
1076.4
1078.5
1080.6
1082.7
1084.8
1086.9
1089
1091
1093.1
1095.1
1097.1
1099.1
1101.1
1103.1
1105.1
1107.1
1109.1
1111.1
1113
1115
1117
1118.9
1120.9
1122.9
1124.8
1126.8
1128.7
1130.7
1132.6
1134.6
1136.5
1138.4
1140.4
1142.3
1144.3
1146.2
1148.1
1150.1
1152
1153.9
1155.9
1157.8
1159.8
1161.7
1163.7
1165.6
1167.6
1169.5
1171.5
1173.4
1175.4
1177.3
1179.3
1181.2
1183.2
1185.1
1187.1
1189
1191
1192.9
1194.9
1196.8
1198.7
1200.7
1202.6
1204.6
1206.5
1208.4
1210.3
1212.3
1214.2
1216.1
1218
1220
1221.9
1223.8
1225.7
1227.6
1229.5
1231.4
1233.3
1235.2
1237.1
1239
1240.9
1242.8
1244.7
1246.5
1248.4
1250.3
1252.2
1254
1255.9
1257.8
1259.7
1261.5
1263.4
1265.2
1267.1
1268.9
1270.8
1272.7
1274.5
1276.4
1278.2
1280
1281.9
1283.7
1285.6
1287.4
1289.2
1291.1
1292.9
1294.8
1296.6
1298.4
1300.3
1302.1
1303.9
1305.8
1307.6
1309.4
1311.3
1313.1
1314.9
1316.8
1318.6
1320.4
1322.2
1324
1325.8
1327.6
1329.4
1331.1
1332.8
1334.4
1336
1337.5
1338.9
1340.2
1341.4
1342.4
1343.3
1344.1
1344.7
1345.1
1345.4
1345.5
935.67
935.57
935.24
934.72
933.98
933.05
931.93
930.65
929.2
927.63
925.94
924.19
922.38
920.54
918.71
916.91
915.18
913.52
911.96
910.54
909.25
908.13
907.19
906.45
905.92
905.62
905.55
905.71
906.09
906.69
907.49
908.48
909.65
910.96
912.44
914.03
915.75
917.57
919.48
921.47
923.53
925.66
927.84
930.08
932.36
934.67
937.01
939.39
941.79
944.21
946.65
949.1
951.57
954.04
956.53
959.02
961.52
964.02
966.53
969.03
971.55
974.06
976.58
979.1
981.62
984.14
986.67
989.19
991.72
994.26
996.8
999.34
1001.9
1004.4
1007
1009.5
1012.1
1014.7
1017.2
1019.8
1022.3
1024.9
1027.4
1029.9
1032.5
1035
1037.4
1039.9
1042.4
1044.8
1047.2
1049.6
1051.9
1054.3
1056.6
1058.9
1061.2
1063.4
1065.7
1067.9
1070
1072.2
1074.4
1076.5
1078.6
1080.7
1082.8
1084.9
1087
1089
1091.1
1093.1
1095.1
1097.1
1099.1
1101.1
1103.1
1105.1
1107.1
1109
1111
1113
1114.9
1116.9
1118.8
1120.8
1122.7
1124.7
1126.6
1128.6
1130.5
1132.5
1134.4
1136.3
1138.3
1140.2
1142.2
1144.1
1146
1148
1149.9
1151.9
1153.8
1155.7
1157.7
1159.6
1161.6
1163.5
1165.5
1167.4
1169.4
1171.3
1173.3
1175.2
1177.2
1179.1
1181.1
1183
1185
1186.9
1188.9
1190.8
1192.8
1194.7
1196.7
1198.6
1200.5
1202.5
1204.4
1206.3
1208.3
1210.2
1212.1
1214.1
1216
1217.9
1219.8
1221.7
1223.7
1225.6
1227.5
1229.4
1231.3
1233.2
1235.1
1237
1238.9
1240.8
1242.6
1244.5
1246.4
1248.3
1250.2
1252
1253.9
1255.8
1257.7
1259.5
1261.4
1263.3
1265.1
1267
1268.8
1270.7
1272.5
1274.4
1276.2
1278.1
1279.9
1281.8
1283.6
1285.5
1287.3
1289.1
1291
1292.8
1294.6
1296.5
1298.3
1300.1
1302
1303.8
1305.6
1307.5
1309.3
1311.1
1313
1314.8
1316.6
1318.5
1320.3
1322.1
1323.9
1325.7
1327.5
1329.3
1331
1332.7
1334.3
1335.9
1337.3
1338.7
1340
1341.2
1342.3
1343.2
1343.9
1344.6
1345
1345.2
1345.3
937.35
937.24
936.91
936.39
935.65
934.71
933.58
932.27
930.81
929.22
927.52
925.73
923.9
922.04
920.18
918.36
916.59
914.9
913.33
911.87
910.56
909.42
908.46
907.7
907.16
906.85
906.78
906.95
907.36
907.98
908.81
909.83
911.02
912.38
913.88
915.5
917.24
919.09
921.02
923.03
925.12
927.27
929.47
931.72
934
936.33
938.69
941.07
943.47
945.89
948.34
950.79
953.25
955.72
958.2
960.69
963.18
965.67
968.17
970.67
973.16
975.67
978.16
980.67
983.17
985.67
988.17
990.67
993.18
995.68
998.19
1000.7
1003.2
1005.7
1008.2
1010.7
1013.3
1015.8
1018.3
1020.8
1023.3
1025.8
1028.3
1030.7
1033.2
1035.7
1038.1
1040.5
1042.9
1045.3
1047.7
1050
1052.4
1054.7
1057
1059.2
1061.5
1063.7
1065.9
1068.1
1070.3
1072.4
1074.6
1076.7
1078.8
1080.9
1083
1085
1087.1
1089.1
1091.2
1093.2
1095.2
1097.2
1099.2
1101.2
1103.2
1105.1
1107.1
1109
1111
1112.9
1114.9
1116.8
1118.7
1120.7
1122.6
1124.6
1126.5
1128.4
1130.4
1132.3
1134.3
1136.2
1138.2
1140.1
1142
1144
1145.9
1147.9
1149.8
1151.8
1153.7
1155.6
1157.6
1159.5
1161.5
1163.4
1165.4
1167.3
1169.3
1171.2
1173.2
1175.1
1177.1
1179
1181
1182.9
1184.9
1186.8
1188.8
1190.7
1192.7
1194.6
1196.5
1198.5
1200.4
1202.4
1204.3
1206.2
1208.2
1210.1
1212
1214
1215.9
1217.8
1219.7
1221.6
1223.6
1225.5
1227.4
1229.3
1231.2
1233.1
1235
1236.9
1238.8
1240.7
1242.5
1244.4
1246.3
1248.2
1250.1
1252
1253.8
1255.7
1257.6
1259.4
1261.3
1263.2
1265
1266.9
1268.7
1270.6
1272.5
1274.3
1276.1
1278
1279.8
1281.7
1283.5
1285.4
1287.2
1289
1290.9
1292.7
1294.6
1296.4
1298.2
1300
1301.9
1303.7
1305.5
1307.4
1309.2
1311
1312.9
1314.7
1316.5
1318.4
1320.2
1322
1323.8
1325.6
1327.4
1329.2
1330.9
1332.6
1334.2
1335.8
1337.2
1338.6
1339.9
1341.1
1342.2
1343.1
1343.8
1344.4
1344.9
1345.1
1345.2
938.9
938.79
938.47
937.93
937.18
936.24
935.09
933.78
932.31
930.7
928.97
927.17
925.31
923.43
921.55
919.7
917.91
916.2
914.59
913.11
911.78
910.61
909.64
908.86
908.31
907.99
907.93
908.11
908.54
909.19
910.04
911.09
912.32
913.7
915.22
916.87
918.64
920.51
922.46
924.5
926.6
928.76
930.97
933.24
935.54
937.87
940.23
942.62
945.02
947.45
949.89
952.34
954.8
957.27
959.75
962.23
964.71
967.19
969.68
972.17
974.66
977.14
979.63
982.11
984.6
987.07
989.56
992.03
994.52
996.99
999.48
1002
1004.4
1006.9
1009.4
1011.9
1014.3
1016.8
1019.3
1021.7
1024.2
1026.7
1029.1
1031.5
1033.9
1036.4
1038.8
1041.1
1043.5
1045.9
1048.2
1050.5
1052.8
1055.1
1057.4
1059.6
1061.8
1064
1066.2
1068.4
1070.6
1072.7
1074.8
1076.9
1079
1081.1
1083.2
1085.2
1087.3
1089.3
1091.3
1093.3
1095.3
1097.3
1099.3
1101.3
1103.2
1105.2
1107.2
1109.1
1111
1113
1114.9
1116.8
1118.7
1120.7
1122.6
1124.5
1126.4
1128.3
1130.3
1132.2
1134.2
1136.1
1138
1140
1141.9
1143.9
1145.8
1147.8
1149.7
1151.7
1153.6
1155.6
1157.5
1159.4
1161.4
1163.3
1165.3
1167.2
1169.2
1171.1
1173.1
1175
1177
1178.9
1180.9
1182.8
1184.8
1186.7
1188.7
1190.6
1192.6
1194.5
1196.5
1198.4
1200.4
1202.3
1204.2
1206.2
1208.1
1210
1212
1213.9
1215.8
1217.7
1219.6
1221.6
1223.5
1225.4
1227.3
1229.2
1231.1
1233
1234.9
1236.8
1238.7
1240.6
1242.5
1244.4
1246.2
1248.1
1250
1251.9
1253.8
1255.6
1257.5
1259.4
1261.2
1263.1
1265
1266.8
1268.7
1270.5
1272.4
1274.2
1276.1
1277.9
1279.8
1281.6
1283.5
1285.3
1287.1
1289
1290.8
1292.7
1294.5
1296.3
1298.1
1300
1301.8
1303.6
1305.5
1307.3
1309.1
1311
1312.8
1314.6
1316.5
1318.3
1320.1
1321.9
1323.8
1325.6
1327.3
1329.1
1330.8
1332.5
1334.1
1335.7
1337.2
1338.6
1339.8
1341
1342.1
1343
1343.7
1344.3
1344.8
1345
1345.1
940.34
940.23
939.9
939.37
938.62
937.66
936.51
935.18
933.7
932.07
930.34
928.52
926.64
924.73
922.83
920.96
919.15
917.42
915.8
914.3
912.94
911.76
910.76
909.96
909.4
909.07
909.01
909.22
909.67
910.34
911.22
912.3
913.54
914.94
916.49
918.17
919.95
921.84
923.81
925.86
927.98
930.16
932.38
934.66
936.96
939.3
941.67
944.06
946.47
948.89
951.34
953.78
956.24
958.71
961.18
963.65
966.13
968.61
971.08
973.56
976.03
978.51
980.97
983.45
985.91
988.38
990.84
993.3
995.76
998.21
1000.7
1003.1
1005.6
1008
1010.5
1012.9
1015.3
1017.8
1020.2
1022.6
1025.1
1027.5
1029.9
1032.3
1034.7
1037
1039.4
1041.7
1044.1
1046.4
1048.7
1051
1053.3
1055.5
1057.8
1060
1062.2
1064.4
1066.6
1068.7
1070.8
1073
1075.1
1077.2
1079.3
1081.3
1083.4
1085.4
1087.5
1089.5
1091.5
1093.5
1095.5
1097.5
1099.5
1101.4
1103.4
1105.3
1107.3
1109.2
1111.1
1113
1115
1116.9
1118.8
1120.7
1122.6
1124.5
1126.4
1128.3
1130.2
1132.1
1134.1
1136
1137.9
1139.9
1141.9
1143.8
1145.8
1147.7
1149.7
1151.6
1153.6
1155.5
1157.5
1159.4
1161.3
1163.3
1165.2
1167.2
1169.1
1171.1
1173
1175
1176.9
1178.9
1180.8
1182.8
1184.7
1186.7
1188.6
1190.6
1192.5
1194.5
1196.4
1198.4
1200.3
1202.2
1204.2
1206.1
1208
1210
1211.9
1213.8
1215.8
1217.7
1219.6
1221.5
1223.4
1225.3
1227.3
1229.2
1231.1
1233
1234.9
1236.8
1238.7
1240.5
1242.4
1244.3
1246.2
1248.1
1250
1251.8
1253.7
1255.6
1257.5
1259.3
1261.2
1263.1
1264.9
1266.8
1268.6
1270.5
1272.3
1274.2
1276
1277.9
1279.7
1281.6
1283.4
1285.3
1287.1
1288.9
1290.8
1292.6
1294.4
1296.3
1298.1
1299.9
1301.8
1303.6
1305.4
1307.3
1309.1
1310.9
1312.8
1314.6
1316.4
1318.3
1320.1
1321.9
1323.7
1325.5
1327.3
1329
1330.7
1332.4
1334
1335.6
1337.1
1338.5
1339.8
1341
1342
1342.9
1343.7
1344.3
1344.7
1345
1345
941.69
941.58
941.25
940.71
939.95
938.99
937.84
936.51
935
933.37
931.62
929.78
927.89
925.97
924.06
922.17
920.35
918.6
916.96
915.45
914.08
912.88
911.87
911.05
910.46
910.11
910.05
910.29
910.77
911.47
912.37
913.47
914.73
916.15
917.72
919.41
921.21
923.11
925.09
927.16
929.29
931.48
933.71
935.98
938.3
940.65
943.01
945.41
947.82
950.24
952.68
955.13
957.59
960.04
962.51
964.97
967.44
969.91
972.38
974.84
977.31
979.77
982.23
984.68
987.13
989.58
992.02
994.47
996.91
999.34
1001.8
1004.2
1006.6
1009
1011.5
1013.9
1016.3
1018.7
1021.1
1023.5
1025.9
1028.3
1030.6
1033
1035.3
1037.7
1040
1042.3
1044.6
1046.9
1049.2
1051.5
1053.7
1056
1058.2
1060.4
1062.6
1064.7
1066.9
1069
1071.2
1073.3
1075.4
1077.5
1079.5
1081.6
1083.7
1085.7
1087.7
1089.7
1091.7
1093.7
1095.7
1097.7
1099.7
1101.6
1103.6
1105.5
1107.4
1109.3
1111.3
1113.2
1115.1
1117
1118.9
1120.7
1122.6
1124.5
1126.4
1128.3
1130.2
1132.1
1134
1135.9
1137.9
1139.8
1141.8
1143.8
1145.7
1147.7
1149.6
1151.6
1153.5
1155.5
1157.4
1159.4
1161.3
1163.3
1165.2
1167.2
1169.1
1171
1173
1174.9
1176.9
1178.8
1180.8
1182.7
1184.7
1186.7
1188.6
1190.5
1192.5
1194.4
1196.4
1198.3
1200.3
1202.2
1204.1
1206.1
1208
1209.9
1211.9
1213.8
1215.7
1217.7
1219.6
1221.5
1223.4
1225.3
1227.2
1229.1
1231
1232.9
1234.8
1236.7
1238.6
1240.5
1242.4
1244.3
1246.2
1248.1
1249.9
1251.8
1253.7
1255.6
1257.4
1259.3
1261.2
1263
1264.9
1266.7
1268.6
1270.5
1272.3
1274.2
1276
1277.9
1279.7
1281.5
1283.4
1285.2
1287.1
1288.9
1290.7
1292.6
1294.4
1296.2
1298.1
1299.9
1301.7
1303.6
1305.4
1307.2
1309.1
1310.9
1312.7
1314.6
1316.4
1318.2
1320
1321.9
1323.7
1325.5
1327.2
1329
1330.7
1332.4
1334
1335.6
1337
1338.4
1339.7
1340.9
1342
1342.9
1343.6
1344.2
1344.7
1344.9
1345
942.96
942.85
942.53
941.97
941.22
940.26
939.1
937.76
936.25
934.61
932.85
931
929.1
927.17
925.25
923.35
921.52
919.76
918.11
916.59
915.21
914
912.98
912.16
911.55
911.16
911.1
911.39
911.89
912.61
913.53
914.63
915.9
917.34
918.91
920.62
922.43
924.34
926.33
928.41
930.54
932.73
934.97
937.25
939.57
941.91
944.29
946.68
949.09
951.51
953.94
956.39
958.84
961.29
963.75
966.21
968.67
971.13
973.59
976.04
978.5
980.94
983.39
985.83
988.27
990.7
993.13
995.56
997.97
1000.4
1002.8
1005.2
1007.6
1010
1012.4
1014.8
1017.2
1019.6
1021.9
1024.3
1026.7
1029
1031.3
1033.7
1036
1038.3
1040.6
1042.9
1045.2
1047.5
1049.7
1052
1054.2
1056.4
1058.6
1060.8
1063
1065.1
1067.3
1069.4
1071.5
1073.6
1075.7
1077.8
1079.8
1081.9
1083.9
1086
1088
1090
1092
1094
1096
1097.9
1099.9
1101.8
1103.8
1105.7
1107.6
1109.5
1111.4
1113.3
1115.2
1117.1
1119
1120.8
1122.7
1124.6
1126.5
1128.4
1130.2
1132.1
1134
1135.9
1137.9
1139.8
1141.8
1143.7
1145.7
1147.6
1149.6
1151.6
1153.5
1155.5
1157.4
1159.4
1161.3
1163.3
1165.2
1167.2
1169.1
1171
1173
1174.9
1176.9
1178.8
1180.8
1182.7
1184.7
1186.6
1188.6
1190.5
1192.5
1194.4
1196.4
1198.3
1200.3
1202.2
1204.1
1206.1
1208
1209.9
1211.9
1213.8
1215.7
1217.6
1219.6
1221.5
1223.4
1225.3
1227.2
1229.1
1231
1232.9
1234.8
1236.7
1238.6
1240.5
1242.4
1244.3
1246.2
1248
1249.9
1251.8
1253.7
1255.6
1257.4
1259.3
1261.2
1263
1264.9
1266.7
1268.6
1270.5
1272.3
1274.2
1276
1277.8
1279.7
1281.5
1283.4
1285.2
1287.1
1288.9
1290.7
1292.6
1294.4
1296.2
1298.1
1299.9
1301.7
1303.6
1305.4
1307.2
1309
1310.9
1312.7
1314.5
1316.4
1318.2
1320
1321.8
1323.6
1325.4
1327.2
1329
1330.7
1332.3
1334
1335.5
1337
1338.4
1339.7
1340.9
1341.9
1342.8
1343.6
1344.2
1344.6
1344.9
1345
944.17
944.06
943.73
943.19
942.43
941.46
940.3
938.95
937.45
935.8
934.03
932.18
930.28
928.35
926.42
924.52
922.68
920.92
919.27
917.74
916.37
915.16
914.15
913.33
912.72
912.33
912.28
912.57
913.07
913.79
914.71
915.81
917.09
918.54
920.11
921.82
923.63
925.55
927.55
929.62
931.76
933.95
936.19
938.47
940.79
943.13
945.5
947.89
950.3
952.71
955.14
957.58
960.02
962.47
964.92
967.37
969.82
972.28
974.72
977.17
979.61
982.04
984.48
986.91
989.33
991.75
994.16
996.57
998.97
1001.4
1003.8
1006.2
1008.5
1010.9
1013.3
1015.7
1018
1020.4
1022.7
1025
1027.4
1029.7
1032
1034.3
1036.6
1038.9
1041.2
1043.5
1045.7
1048
1050.2
1052.4
1054.6
1056.8
1059
1061.2
1063.4
1065.5
1067.6
1069.8
1071.9
1073.9
1076
1078.1
1080.2
1082.2
1084.2
1086.3
1088.3
1090.3
1092.3
1094.3
1096.2
1098.2
1100.1
1102.1
1104
1105.9
1107.8
1109.7
1111.6
1113.5
1115.4
1117.3
1119.1
1121
1122.8
1124.7
1126.6
1128.4
1130.3
1132.2
1134.1
1136
1137.9
1139.8
1141.7
1143.7
1145.7
1147.6
1149.6
1151.6
1153.5
1155.5
1157.4
1159.4
1161.3
1163.3
1165.2
1167.2
1169.1
1171.1
1173
1175
1176.9
1178.9
1180.8
1182.8
1184.7
1186.7
1188.6
1190.6
1192.5
1194.4
1196.4
1198.3
1200.3
1202.2
1204.2
1206.1
1208
1209.9
1211.9
1213.8
1215.7
1217.7
1219.6
1221.5
1223.4
1225.3
1227.2
1229.1
1231
1232.9
1234.8
1236.7
1238.6
1240.5
1242.4
1244.3
1246.2
1248.1
1249.9
1251.8
1253.7
1255.6
1257.4
1259.3
1261.2
1263
1264.9
1266.7
1268.6
1270.5
1272.3
1274.2
1276
1277.8
1279.7
1281.5
1283.4
1285.2
1287.1
1288.9
1290.7
1292.6
1294.4
1296.2
1298.1
1299.9
1301.7
1303.6
1305.4
1307.2
1309
1310.9
1312.7
1314.5
1316.4
1318.2
1320
1321.8
1323.6
1325.4
1327.2
1328.9
1330.7
1332.3
1333.9
1335.5
1337
1338.4
1339.7
1340.9
1341.9
1342.8
1343.6
1344.2
1344.6
1344.9
1344.9
945.34
945.23
944.9
944.35
943.59
942.63
941.47
940.12
938.61
936.96
935.2
933.35
931.44
929.51
927.59
925.69
923.86
922.1
920.46
918.94
917.58
916.38
915.37
914.57
913.99
913.65
913.61
913.84
914.33
915.03
915.94
917.04
918.32
919.76
921.33
923.03
924.84
926.76
928.75
930.82
932.95
935.14
937.38
939.66
941.96
944.31
946.67
949.05
951.46
953.86
956.29
958.72
961.15
963.59
966.03
968.48
970.91
973.36
975.79
978.23
980.66
983.08
985.51
987.92
990.33
992.74
995.13
997.53
999.91
1002.3
1004.7
1007
1009.4
1011.8
1014.1
1016.5
1018.8
1021.1
1023.5
1025.8
1028.1
1030.4
1032.7
1035
1037.3
1039.5
1041.8
1044
1046.3
1048.5
1050.7
1052.9
1055.1
1057.3
1059.5
1061.6
1063.8
1065.9
1068
1070.1
1072.2
1074.3
1076.4
1078.4
1080.5
1082.5
1084.6
1086.6
1088.6
1090.6
1092.6
1094.5
1096.5
1098.5
1100.4
1102.3
1104.3
1106.2
1108.1
1110
1111.8
1113.7
1115.6
1117.4
1119.3
1121.1
1123
1124.8
1126.7
1128.5
1130.4
1132.3
1134.1
1136
1137.9
1139.8
1141.8
1143.7
1145.7
1147.6
1149.6
1151.6
1153.6
1155.5
1157.5
1159.4
1161.4
1163.3
1165.3
1167.2
1169.2
1171.1
1173
1175
1176.9
1178.9
1180.8
1182.8
1184.7
1186.7
1188.6
1190.6
1192.5
1194.5
1196.4
1198.4
1200.3
1202.2
1204.2
1206.1
1208
1210
1211.9
1213.8
1215.8
1217.7
1219.6
1221.5
1223.4
1225.3
1227.2
1229.2
1231.1
1233
1234.9
1236.8
1238.6
1240.5
1242.4
1244.3
1246.2
1248.1
1250
1251.8
1253.7
1255.6
1257.4
1259.3
1261.2
1263
1264.9
1266.8
1268.6
1270.5
1272.3
1274.2
1276
1277.9
1279.7
1281.6
1283.4
1285.2
1287.1
1288.9
1290.7
1292.6
1294.4
1296.2
1298.1
1299.9
1301.7
1303.6
1305.4
1307.2
1309.1
1310.9
1312.7
1314.5
1316.4
1318.2
1320
1321.8
1323.6
1325.4
1327.2
1328.9
1330.7
1332.3
1333.9
1335.5
1337
1338.4
1339.7
1340.8
1341.9
1342.8
1343.6
1344.2
1344.6
1344.8
1344.9
946.47
946.36
946.03
945.49
944.73
943.77
942.61
941.26
939.76
938.11
936.36
934.51
932.62
930.7
928.78
926.89
925.07
923.33
921.7
920.19
918.84
917.66
916.67
915.89
915.34
915.03
914.98
915.2
915.66
916.35
917.25
918.34
919.6
921.02
922.59
924.28
926.08
927.98
929.96
932.02
934.15
936.33
938.56
940.83
943.13
945.46
947.81
950.19
952.58
954.98
957.4
959.81
962.24
964.67
967.1
969.53
971.96
974.39
976.82
979.24
981.66
984.07
986.48
988.88
991.28
993.67
996.05
998.43
1000.8
1003.2
1005.5
1007.9
1010.2
1012.6
1014.9
1017.2
1019.6
1021.9
1024.2
1026.5
1028.8
1031
1033.3
1035.6
1037.9
1040.1
1042.3
1044.6
1046.8
1049
1051.2
1053.4
1055.6
1057.7
1059.9
1062
1064.2
1066.3
1068.4
1070.5
1072.6
1074.7
1076.7
1078.8
1080.8
1082.9
1084.9
1086.9
1088.9
1090.9
1092.9
1094.8
1096.8
1098.7
1100.7
1102.6
1104.5
1106.4
1108.3
1110.2
1112.1
1113.9
1115.8
1117.7
1119.5
1121.3
1123.2
1125
1126.8
1128.7
1130.5
1132.4
1134.2
1136.1
1138
1139.9
1141.8
1143.8
1145.7
1147.7
1149.7
1151.6
1153.6
1155.6
1157.5
1159.5
1161.4
1163.4
1165.3
1167.3
1169.2
1171.2
1173.1
1175.1
1177
1178.9
1180.9
1182.8
1184.8
1186.7
1188.7
1190.6
1192.6
1194.5
1196.5
1198.4
1200.4
1202.3
1204.2
1206.2
1208.1
1210
1212
1213.9
1215.8
1217.7
1219.6
1221.6
1223.5
1225.4
1227.3
1229.2
1231.1
1233
1234.9
1236.8
1238.7
1240.6
1242.5
1244.4
1246.2
1248.1
1250
1251.9
1253.7
1255.6
1257.5
1259.4
1261.2
1263.1
1264.9
1266.8
1268.7
1270.5
1272.4
1274.2
1276
1277.9
1279.7
1281.6
1283.4
1285.3
1287.1
1288.9
1290.8
1292.6
1294.4
1296.3
1298.1
1299.9
1301.8
1303.6
1305.4
1307.2
1309.1
1310.9
1312.7
1314.6
1316.4
1318.2
1320
1321.8
1323.7
1325.4
1327.2
1329
1330.7
1332.3
1334
1335.5
1337
1338.4
1339.7
1340.9
1341.9
1342.8
1343.6
1344.2
1344.6
1344.8
1344.9
947.59
947.48
947.15
946.61
945.85
944.89
943.74
942.4
940.9
939.27
937.53
935.69
933.81
931.9
930
928.14
926.33
924.61
922.99
921.52
920.18
919.02
918.06
917.3
916.77
916.48
916.43
916.64
917.08
917.75
918.63
919.7
920.94
922.35
923.89
925.57
927.36
929.24
931.21
933.25
935.37
937.53
939.74
941.99
944.29
946.61
948.94
951.31
953.69
956.07
958.48
960.88
963.3
965.72
968.13
970.55
972.97
975.39
977.8
980.21
982.62
985.01
987.41
989.8
992.18
994.56
996.93
999.3
1001.7
1004
1006.4
1008.7
1011
1013.3
1015.7
1018
1020.3
1022.6
1024.9
1027.1
1029.4
1031.7
1033.9
1036.2
1038.4
1040.7
1042.9
1045.1
1047.3
1049.5
1051.7
1053.9
1056
1058.2
1060.3
1062.5
1064.6
1066.7
1068.8
1070.9
1073
1075
1077.1
1079.2
1081.2
1083.2
1085.2
1087.2
1089.2
1091.2
1093.2
1095.2
1097.1
1099.1
1101
1102.9
1104.8
1106.7
1108.6
1110.5
1112.3
1114.2
1116
1117.9
1119.7
1121.6
1123.4
1125.2
1127
1128.8
1130.7
1132.5
1134.4
1136.2
1138.1
1140
1141.9
1143.8
1145.8
1147.8
1149.7
1151.7
1153.7
1155.7
1157.6
1159.6
1161.5
1163.5
1165.4
1167.4
1169.3
1171.2
1173.2
1175.1
1177.1
1179
1181
1182.9
1184.9
1186.8
1188.8
1190.7
1192.7
1194.6
1196.5
1198.5
1200.4
1202.4
1204.3
1206.2
1208.2
1210.1
1212
1213.9
1215.9
1217.8
1219.7
1221.6
1223.5
1225.4
1227.4
1229.3
1231.2
1233.1
1235
1236.8
1238.7
1240.6
1242.5
1244.4
1246.3
1248.2
1250
1251.9
1253.8
1255.7
1257.5
1259.4
1261.3
1263.1
1265
1266.8
1268.7
1270.5
1272.4
1274.2
1276.1
1277.9
1279.8
1281.6
1283.5
1285.3
1287.1
1289
1290.8
1292.6
1294.5
1296.3
1298.1
1300
1301.8
1303.6
1305.5
1307.3
1309.1
1310.9
1312.8
1314.6
1316.4
1318.2
1320.1
1321.9
1323.7
1325.5
1327.2
1329
1330.7
1332.4
1334
1335.5
1337
1338.4
1339.7
1340.9
1341.9
1342.8
1343.6
1344.2
1344.6
1344.9
1344.9
948.7
948.59
948.27
947.73
946.97
946.02
944.88
943.55
942.07
940.45
938.72
936.9
935.04
933.15
931.28
929.43
927.65
925.95
924.37
922.91
921.61
920.48
919.54
918.8
918.29
918
917.96
918.16
918.59
919.24
920.09
921.14
922.37
923.75
925.27
926.92
928.68
930.54
932.49
934.52
936.61
938.75
940.94
943.18
945.45
947.75
950.08
952.43
954.79
957.16
959.55
961.94
964.34
966.74
969.15
971.55
973.95
976.36
978.76
981.15
983.55
985.93
988.31
990.69
993.06
995.42
997.78
1000.1
1002.5
1004.8
1007.1
1009.5
1011.8
1014.1
1016.4
1018.7
1021
1023.3
1025.5
1027.8
1030.1
1032.3
1034.5
1036.8
1039
1041.2
1043.4
1045.6
1047.8
1050
1052.2
1054.3
1056.5
1058.6
1060.8
1062.9
1065
1067.1
1069.2
1071.3
1073.4
1075.4
1077.5
1079.5
1081.6
1083.6
1085.6
1087.6
1089.6
1091.6
1093.5
1095.5
1097.4
1099.4
1101.3
1103.2
1105.1
1107
1108.9
1110.8
1112.6
1114.5
1116.3
1118.1
1120
1121.8
1123.6
1125.4
1127.2
1129
1130.9
1132.7
1134.5
1136.4
1138.3
1140.1
1142
1144
1145.9
1147.9
1149.8
1151.8
1153.8
1155.8
1157.7
1159.7
1161.6
1163.6
1165.5
1167.5
1169.4
1171.4
1173.3
1175.2
1177.2
1179.1
1181.1
1183
1185
1186.9
1188.9
1190.8
1192.7
1194.7
1196.6
1198.6
1200.5
1202.4
1204.4
1206.3
1208.2
1210.2
1212.1
1214
1215.9
1217.9
1219.8
1221.7
1223.6
1225.5
1227.4
1229.3
1231.2
1233.1
1235
1236.9
1238.8
1240.7
1242.6
1244.5
1246.4
1248.2
1250.1
1252
1253.9
1255.7
1257.6
1259.5
1261.3
1263.2
1265
1266.9
1268.8
1270.6
1272.5
1274.3
1276.2
1278
1279.8
1281.7
1283.5
1285.4
1287.2
1289
1290.9
1292.7
1294.5
1296.4
1298.2
1300
1301.8
1303.7
1305.5
1307.3
1309.2
1311
1312.8
1314.6
1316.5
1318.3
1320.1
1321.9
1323.7
1325.5
1327.3
1329
1330.7
1332.4
1334
1335.6
1337
1338.4
1339.7
1340.9
1341.9
1342.8
1343.6
1344.2
1344.6
1344.9
1345
949.82
949.71
949.39
948.86
948.11
947.17
946.03
944.72
943.25
941.65
939.94
938.15
936.31
934.46
932.61
930.79
929.04
927.38
925.82
924.4
923.13
922.02
921.11
920.4
919.9
919.63
919.59
919.78
920.19
920.82
921.65
922.67
923.87
925.22
926.71
928.33
930.06
931.9
933.82
935.82
937.88
940
942.18
944.39
946.64
948.92
951.22
953.55
955.89
958.25
960.62
962.99
965.38
967.76
970.15
972.54
974.93
977.32
979.7
982.08
984.46
986.83
989.2
991.56
993.91
996.26
998.61
1000.9
1003.3
1005.6
1007.9
1010.2
1012.5
1014.8
1017.1
1019.4
1021.7
1023.9
1026.2
1028.4
1030.7
1032.9
1035.1
1037.4
1039.6
1041.8
1044
1046.2
1048.3
1050.5
1052.7
1054.8
1057
1059.1
1061.2
1063.3
1065.5
1067.5
1069.6
1071.7
1073.8
1075.8
1077.9
1079.9
1081.9
1084
1086
1088
1089.9
1091.9
1093.9
1095.8
1097.8
1099.7
1101.6
1103.5
1105.4
1107.3
1109.2
1111
1112.9
1114.7
1116.6
1118.4
1120.2
1122
1123.8
1125.6
1127.4
1129.2
1131.1
1132.9
1134.7
1136.6
1138.4
1140.3
1142.2
1144.1
1146.1
1148
1150
1152
1153.9
1155.9
1157.9
1159.8
1161.8
1163.7
1165.6
1167.6
1169.5
1171.5
1173.4
1175.4
1177.3
1179.2
1181.2
1183.1
1185.1
1187
1189
1190.9
1192.8
1194.8
1196.7
1198.7
1200.6
1202.5
1204.5
1206.4
1208.3
1210.3
1212.2
1214.1
1216
1218
1219.9
1221.8
1223.7
1225.6
1227.5
1229.4
1231.3
1233.2
1235.1
1237
1238.9
1240.8
1242.7
1244.6
1246.4
1248.3
1250.2
1252.1
1253.9
1255.8
1257.7
1259.5
1261.4
1263.3
1265.1
1267
1268.8
1270.7
1272.5
1274.4
1276.2
1278.1
1279.9
1281.7
1283.6
1285.4
1287.3
1289.1
1290.9
1292.8
1294.6
1296.4
1298.2
1300.1
1301.9
1303.7
1305.6
1307.4
1309.2
1311
1312.9
1314.7
1316.5
1318.3
1320.2
1322
1323.8
1325.6
1327.3
1329.1
1330.8
1332.4
1334.1
1335.6
1337.1
1338.5
1339.8
1340.9
1342
1342.9
1343.6
1344.2
1344.7
1344.9
1345
950.96
950.85
950.54
950
949.27
948.34
947.22
945.92
944.48
942.89
941.21
939.45
937.64
935.81
934
932.22
930.51
928.88
927.36
925.97
924.74
923.67
922.78
922.09
921.61
921.35
921.31
921.49
921.89
922.5
923.3
924.29
925.46
926.77
928.23
929.82
931.52
933.32
935.21
937.17
939.21
941.3
943.45
945.63
947.85
950.11
952.39
954.69
957.01
959.35
961.7
964.05
966.42
968.78
971.15
973.53
975.89
978.27
980.64
983
985.36
987.72
990.07
992.42
994.76
997.09
999.42
1001.7
1004.1
1006.4
1008.7
1011
1013.3
1015.5
1017.8
1020.1
1022.3
1024.6
1026.8
1029.1
1031.3
1033.5
1035.7
1037.9
1040.1
1042.3
1044.5
1046.7
1048.9
1051
1053.2
1055.3
1057.4
1059.6
1061.7
1063.8
1065.9
1068
1070.1
1072.1
1074.2
1076.2
1078.3
1080.3
1082.3
1084.3
1086.3
1088.3
1090.3
1092.3
1094.2
1096.2
1098.1
1100
1102
1103.9
1105.8
1107.6
1109.5
1111.4
1113.2
1115
1116.9
1118.7
1120.5
1122.3
1124.1
1125.9
1127.7
1129.5
1131.3
1133.1
1134.9
1136.8
1138.6
1140.5
1142.4
1144.3
1146.2
1148.2
1150.1
1152.1
1154.1
1156.1
1158
1160
1161.9
1163.9
1165.8
1167.7
1169.7
1171.6
1173.6
1175.5
1177.4
1179.4
1181.3
1183.3
1185.2
1187.1
1189.1
1191
1193
1194.9
1196.9
1198.8
1200.7
1202.7
1204.6
1206.5
1208.5
1210.4
1212.3
1214.2
1216.2
1218.1
1220
1221.9
1223.8
1225.7
1227.6
1229.5
1231.4
1233.3
1235.2
1237.1
1239
1240.9
1242.8
1244.7
1246.5
1248.4
1250.3
1252.2
1254
1255.9
1257.8
1259.6
1261.5
1263.4
1265.2
1267.1
1268.9
1270.8
1272.6
1274.5
1276.3
1278.1
1280
1281.8
1283.7
1285.5
1287.3
1289.2
1291
1292.8
1294.7
1296.5
1298.3
1300.1
1302
1303.8
1305.6
1307.5
1309.3
1311.1
1312.9
1314.8
1316.6
1318.4
1320.2
1322
1323.8
1325.6
1327.4
1329.1
1330.8
1332.5
1334.1
1335.7
1337.1
1338.5
1339.8
1341
1342
1342.9
1343.7
1344.3
1344.7
1345
1345.1
952.12
952.02
951.71
951.19
950.46
949.54
948.44
947.16
945.74
944.18
942.53
940.8
939.02
937.24
935.46
933.72
932.05
930.46
928.98
927.64
926.43
925.4
924.54
923.87
923.41
923.15
923.11
923.29
923.67
924.26
925.04
926
927.13
928.41
929.83
931.38
933.04
934.81
936.66
938.59
940.59
942.65
944.76
946.91
949.1
951.33
953.59
955.86
958.16
960.47
962.79
965.13
967.47
969.81
972.16
974.52
976.87
979.22
981.57
983.92
986.27
988.61
990.94
993.27
995.6
997.92
1000.2
1002.5
1004.8
1007.1
1009.4
1011.7
1014
1016.2
1018.5
1020.8
1023
1025.2
1027.5
1029.7
1031.9
1034.1
1036.3
1038.5
1040.7
1042.9
1045.1
1047.2
1049.4
1051.5
1053.7
1055.8
1057.9
1060
1062.2
1064.3
1066.3
1068.4
1070.5
1072.6
1074.6
1076.7
1078.7
1080.7
1082.7
1084.7
1086.7
1088.7
1090.7
1092.7
1094.6
1096.5
1098.5
1100.4
1102.3
1104.2
1106.1
1108
1109.8
1111.7
1113.5
1115.3
1117.1
1119
1120.8
1122.6
1124.3
1126.1
1127.9
1129.7
1131.5
1133.3
1135.1
1137
1138.8
1140.7
1142.6
1144.5
1146.4
1148.4
1150.4
1152.3
1154.3
1156.2
1158.2
1160.1
1162.1
1164
1166
1167.9
1169.8
1171.8
1173.7
1175.7
1177.6
1179.5
1181.5
1183.4
1185.4
1187.3
1189.2
1191.2
1193.1
1195.1
1197
1198.9
1200.9
1202.8
1204.7
1206.7
1208.6
1210.5
1212.4
1214.4
1216.3
1218.2
1220.1
1222
1223.9
1225.8
1227.7
1229.6
1231.5
1233.4
1235.3
1237.2
1239.1
1241
1242.9
1244.8
1246.6
1248.5
1250.4
1252.3
1254.1
1256
1257.9
1259.7
1261.6
1263.5
1265.3
1267.2
1269
1270.9
1272.7
1274.6
1276.4
1278.2
1280.1
1281.9
1283.8
1285.6
1287.4
1289.3
1291.1
1292.9
1294.8
1296.6
1298.4
1300.2
1302.1
1303.9
1305.7
1307.5
1309.4
1311.2
1313
1314.8
1316.7
1318.5
1320.3
1322.1
1323.9
1325.7
1327.5
1329.2
1330.9
1332.6
1334.2
1335.7
1337.2
1338.6
1339.9
1341.1
1342.1
1343
1343.8
1344.4
1344.8
1345
1345.1
953.33
953.22
952.91
952.4
951.69
950.79
949.7
948.45
947.05
945.53
943.9
942.21
940.48
938.73
936.99
935.3
933.67
932.12
930.69
929.38
928.21
927.21
926.38
925.74
925.29
925.05
925.01
925.18
925.55
926.11
926.86
927.79
928.88
930.13
931.51
933.02
934.64
936.36
938.17
940.06
942.02
944.04
946.12
948.24
950.4
952.6
954.82
957.06
959.33
961.62
963.91
966.23
968.54
970.86
973.19
975.53
977.86
980.19
982.52
984.85
987.18
989.5
991.82
994.13
996.44
998.75
1001
1003.3
1005.6
1007.9
1010.2
1012.4
1014.7
1017
1019.2
1021.4
1023.7
1025.9
1028.1
1030.3
1032.5
1034.7
1036.9
1039.1
1041.3
1043.5
1045.6
1047.8
1049.9
1052.1
1054.2
1056.3
1058.4
1060.5
1062.6
1064.7
1066.8
1068.9
1070.9
1073
1075
1077.1
1079.1
1081.1
1083.1
1085.1
1087.1
1089.1
1091.1
1093
1095
1096.9
1098.8
1100.8
1102.7
1104.5
1106.4
1108.3
1110.1
1112
1113.8
1115.6
1117.5
1119.3
1121
1122.8
1124.6
1126.4
1128.2
1130
1131.8
1133.6
1135.4
1137.2
1139.1
1140.9
1142.8
1144.7
1146.7
1148.6
1150.6
1152.5
1154.5
1156.5
1158.4
1160.3
1162.3
1164.2
1166.2
1168.1
1170
1172
1173.9
1175.8
1177.8
1179.7
1181.7
1183.6
1185.5
1187.5
1189.4
1191.3
1193.3
1195.2
1197.2
1199.1
1201
1203
1204.9
1206.8
1208.7
1210.7
1212.6
1214.5
1216.4
1218.3
1220.3
1222.2
1224.1
1226
1227.9
1229.8
1231.7
1233.6
1235.5
1237.4
1239.3
1241.1
1243
1244.9
1246.8
1248.7
1250.5
1252.4
1254.3
1256.1
1258
1259.9
1261.7
1263.6
1265.4
1267.3
1269.1
1271
1272.8
1274.7
1276.5
1278.4
1280.2
1282
1283.9
1285.7
1287.5
1289.4
1291.2
1293
1294.9
1296.7
1298.5
1300.3
1302.2
1304
1305.8
1307.6
1309.5
1311.3
1313.1
1314.9
1316.8
1318.6
1320.4
1322.2
1324
1325.8
1327.5
1329.3
1331
1332.7
1334.3
1335.8
1337.3
1338.7
1340
1341.1
1342.2
1343.1
1343.8
1344.4
1344.9
1345.1
1345.2
954.57
954.47
954.16
953.66
952.96
952.07
951.01
949.78
948.42
946.92
945.34
943.69
941.99
940.29
938.6
936.94
935.36
933.86
932.47
931.2
930.07
929.11
928.31
927.69
927.26
927.02
926.98
927.14
927.5
928.04
928.77
929.67
930.72
931.92
933.27
934.73
936.31
937.98
939.75
941.6
943.52
945.5
947.54
949.62
951.74
953.9
956.09
958.31
960.55
962.8
965.07
967.35
969.64
971.94
974.25
976.55
978.86
981.17
983.49
985.79
988.1
990.41
992.71
995
997.3
999.58
1001.9
1004.1
1006.4
1008.7
1010.9
1013.2
1015.4
1017.7
1019.9
1022.1
1024.4
1026.6
1028.8
1031
1033.2
1035.4
1037.5
1039.7
1041.9
1044
1046.2
1048.3
1050.5
1052.6
1054.7
1056.8
1058.9
1061
1063.1
1065.2
1067.3
1069.3
1071.4
1073.4
1075.5
1077.5
1079.5
1081.6
1083.6
1085.5
1087.5
1089.5
1091.5
1093.4
1095.4
1097.3
1099.2
1101.1
1103
1104.9
1106.8
1108.6
1110.5
1112.3
1114.1
1116
1117.8
1119.6
1121.3
1123.1
1124.9
1126.7
1128.5
1130.3
1132
1133.8
1135.7
1137.5
1139.3
1141.2
1143.1
1145
1146.9
1148.9
1150.8
1152.8
1154.7
1156.7
1158.6
1160.6
1162.5
1164.4
1166.4
1168.3
1170.2
1172.2
1174.1
1176
1178
1179.9
1181.8
1183.8
1185.7
1187.7
1189.6
1191.5
1193.5
1195.4
1197.3
1199.3
1201.2
1203.1
1205.1
1207
1208.9
1210.8
1212.8
1214.7
1216.6
1218.5
1220.4
1222.3
1224.2
1226.1
1228
1229.9
1231.8
1233.7
1235.6
1237.5
1239.4
1241.3
1243.2
1245
1246.9
1248.8
1250.7
1252.5
1254.4
1256.3
1258.1
1260
1261.9
1263.7
1265.6
1267.4
1269.3
1271.1
1273
1274.8
1276.6
1278.5
1280.3
1282.2
1284
1285.8
1287.7
1289.5
1291.3
1293.1
1295
1296.8
1298.6
1300.5
1302.3
1304.1
1305.9
1307.8
1309.6
1311.4
1313.2
1315
1316.9
1318.7
1320.5
1322.3
1324.1
1325.9
1327.6
1329.4
1331.1
1332.8
1334.4
1335.9
1337.4
1338.8
1340.1
1341.2
1342.3
1343.2
1343.9
1344.5
1344.9
1345.2
1345.3
955.85
955.76
955.46
954.96
954.28
953.41
952.37
951.17
949.83
948.38
946.83
945.22
943.57
941.91
940.27
938.66
937.12
935.67
934.33
933.1
932.01
931.08
930.31
929.71
929.3
929.07
929.03
929.19
929.53
930.05
930.75
931.61
932.63
933.79
935.09
936.51
938.04
939.68
941.4
943.2
945.08
947.01
949.01
951.05
953.14
955.26
957.41
959.59
961.8
964.02
966.26
968.51
970.77
973.04
975.33
977.61
979.89
982.18
984.47
986.76
989.04
991.33
993.61
995.89
998.16
1000.4
1002.7
1005
1007.2
1009.5
1011.7
1013.9
1016.2
1018.4
1020.6
1022.8
1025
1027.2
1029.4
1031.6
1033.8
1036
1038.2
1040.3
1042.5
1044.6
1046.8
1048.9
1051
1053.1
1055.2
1057.4
1059.4
1061.5
1063.6
1065.7
1067.8
1069.8
1071.9
1073.9
1075.9
1078
1080
1082
1084
1086
1087.9
1089.9
1091.9
1093.8
1095.8
1097.7
1099.6
1101.5
1103.4
1105.3
1107.1
1109
1110.8
1112.7
1114.5
1116.3
1118.1
1119.9
1121.7
1123.4
1125.2
1127
1128.8
1130.5
1132.3
1134.1
1135.9
1137.8
1139.6
1141.5
1143.4
1145.3
1147.2
1149.2
1151.1
1153.1
1155
1156.9
1158.9
1160.8
1162.8
1164.7
1166.6
1168.5
1170.5
1172.4
1174.3
1176.3
1178.2
1180.1
1182.1
1184
1185.9
1187.9
1189.8
1191.7
1193.7
1195.6
1197.5
1199.5
1201.4
1203.3
1205.3
1207.2
1209.1
1211
1213
1214.9
1216.8
1218.7
1220.6
1222.5
1224.4
1226.3
1228.2
1230.1
1232
1233.9
1235.8
1237.7
1239.6
1241.5
1243.3
1245.2
1247.1
1249
1250.8
1252.7
1254.6
1256.4
1258.3
1260.1
1262
1263.9
1265.7
1267.6
1269.4
1271.3
1273.1
1274.9
1276.8
1278.6
1280.5
1282.3
1284.1
1286
1287.8
1289.6
1291.5
1293.3
1295.1
1296.9
1298.8
1300.6
1302.4
1304.2
1306.1
1307.9
1309.7
1311.5
1313.3
1315.2
1317
1318.8
1320.6
1322.4
1324.2
1326
1327.8
1329.5
1331.2
1332.9
1334.5
1336
1337.5
1338.9
1340.2
1341.3
1342.4
1343.3
1344
1344.6
1345.1
1345.3
1345.4
957.19
957.09
956.8
956.32
955.65
954.8
953.78
952.61
951.31
949.89
948.38
946.81
945.21
943.6
942
940.45
938.96
937.55
936.25
935.07
934.02
933.12
932.38
931.8
931.41
931.19
931.15
931.3
931.62
932.12
932.79
933.63
934.61
935.73
936.98
938.36
939.85
941.44
943.11
944.86
946.7
948.59
950.54
952.54
954.58
956.67
958.78
960.92
963.09
965.28
967.49
969.71
971.94
974.18
976.44
978.69
980.95
983.22
985.48
987.75
990.01
992.28
994.54
996.8
999.05
1001.3
1003.6
1005.8
1008
1010.3
1012.5
1014.7
1016.9
1019.1
1021.4
1023.6
1025.7
1027.9
1030.1
1032.3
1034.5
1036.6
1038.8
1040.9
1043.1
1045.2
1047.3
1049.5
1051.6
1053.7
1055.8
1057.9
1060
1062.1
1064.1
1066.2
1068.3
1070.3
1072.4
1074.4
1076.4
1078.4
1080.4
1082.4
1084.4
1086.4
1088.4
1090.3
1092.3
1094.2
1096.2
1098.1
1100
1101.9
1103.8
1105.6
1107.5
1109.3
1111.2
1113
1114.8
1116.6
1118.4
1120.2
1122
1123.7
1125.5
1127.3
1129.1
1130.8
1132.6
1134.4
1136.3
1138.1
1139.9
1141.8
1143.7
1145.6
1147.5
1149.5
1151.4
1153.4
1155.3
1157.2
1159.2
1161.1
1163
1164.9
1166.9
1168.8
1170.7
1172.6
1174.6
1176.5
1178.4
1180.4
1182.3
1184.2
1186.2
1188.1
1190
1192
1193.9
1195.8
1197.8
1199.7
1201.6
1203.6
1205.5
1207.4
1209.3
1211.2
1213.2
1215.1
1217
1218.9
1220.8
1222.7
1224.6
1226.5
1228.4
1230.3
1232.2
1234.1
1236
1237.9
1239.8
1241.6
1243.5
1245.4
1247.3
1249.1
1251
1252.9
1254.7
1256.6
1258.5
1260.3
1262.2
1264
1265.9
1267.7
1269.6
1271.4
1273.3
1275.1
1276.9
1278.8
1280.6
1282.5
1284.3
1286.1
1287.9
1289.8
1291.6
1293.4
1295.3
1297.1
1298.9
1300.7
1302.6
1304.4
1306.2
1308
1309.8
1311.7
1313.5
1315.3
1317.1
1318.9
1320.7
1322.6
1324.3
1326.1
1327.9
1329.6
1331.3
1333
1334.6
1336.2
1337.6
1339
1340.3
1341.5
1342.5
1343.4
1344.2
1344.7
1345.2
1345.4
1345.5
958.57
958.48
958.19
957.72
957.06
956.24
955.25
954.1
952.83
951.46
949.99
948.47
946.91
945.35
943.8
942.3
940.85
939.5
938.24
937.1
936.09
935.22
934.51
933.95
933.57
933.36
933.33
933.47
933.78
934.26
934.9
935.7
936.65
937.73
938.94
940.27
941.71
943.25
944.88
946.59
948.37
950.22
952.12
954.08
956.08
958.12
960.19
962.3
964.43
966.59
968.76
970.94
973.14
975.36
977.58
979.81
982.04
984.28
986.52
988.76
991
993.25
995.49
997.73
999.96
1002.2
1004.4
1006.7
1008.9
1011.1
1013.3
1015.5
1017.7
1019.9
1022.1
1024.3
1026.5
1028.6
1030.8
1033
1035.1
1037.3
1039.4
1041.6
1043.7
1045.8
1047.9
1050.1
1052.2
1054.3
1056.4
1058.4
1060.5
1062.6
1064.7
1066.7
1068.8
1070.8
1072.8
1074.9
1076.9
1078.9
1080.9
1082.9
1084.9
1086.9
1088.8
1090.8
1092.7
1094.7
1096.6
1098.5
1100.4
1102.3
1104.1
1106
1107.9
1109.7
1111.5
1113.4
1115.2
1116.9
1118.7
1120.5
1122.3
1124.1
1125.8
1127.6
1129.4
1131.2
1133
1134.8
1136.6
1138.4
1140.3
1142.1
1144
1146
1147.9
1149.8
1151.7
1153.7
1155.6
1157.5
1159.5
1161.4
1163.3
1165.2
1167.1
1169.1
1171
1172.9
1174.8
1176.8
1178.7
1180.6
1182.6
1184.5
1186.4
1188.4
1190.3
1192.2
1194.1
1196.1
1198
1199.9
1201.9
1203.8
1205.7
1207.6
1209.6
1211.5
1213.4
1215.3
1217.2
1219.1
1221
1222.9
1224.8
1226.7
1228.6
1230.5
1232.4
1234.3
1236.2
1238.1
1240
1241.8
1243.7
1245.6
1247.5
1249.3
1251.2
1253.1
1254.9
1256.8
1258.7
1260.5
1262.4
1264.2
1266.1
1267.9
1269.8
1271.6
1273.4
1275.3
1277.1
1279
1280.8
1282.6
1284.5
1286.3
1288.1
1289.9
1291.8
1293.6
1295.4
1297.2
1299.1
1300.9
1302.7
1304.5
1306.4
1308.2
1310
1311.8
1313.6
1315.5
1317.3
1319.1
1320.9
1322.7
1324.5
1326.3
1328
1329.8
1331.5
1333.1
1334.7
1336.3
1337.8
1339.1
1340.4
1341.6
1342.6
1343.5
1344.3
1344.9
1345.3
1345.6
1345.7
960
959.91
959.64
959.17
958.54
957.73
956.76
955.66
954.42
953.08
951.66
950.18
948.67
947.15
945.66
944.2
942.81
941.5
940.28
939.18
938.21
937.38
936.69
936.16
935.79
935.59
935.55
935.68
935.98
936.44
937.06
937.83
938.74
939.78
940.95
942.24
943.64
945.12
946.71
948.37
950.1
951.9
953.76
955.67
957.63
959.63
961.66
963.72
965.81
967.93
970.07
972.22
974.39
976.57
978.76
980.96
983.17
985.38
987.59
989.81
992.02
994.25
996.47
998.68
1000.9
1003.1
1005.3
1007.5
1009.7
1011.9
1014.1
1016.3
1018.5
1020.7
1022.9
1025
1027.2
1029.4
1031.5
1033.7
1035.8
1038
1040.1
1042.2
1044.3
1046.5
1048.6
1050.7
1052.8
1054.9
1056.9
1059
1061.1
1063.2
1065.2
1067.3
1069.3
1071.3
1073.4
1075.4
1077.4
1079.4
1081.4
1083.4
1085.4
1087.3
1089.3
1091.2
1093.2
1095.1
1097
1098.9
1100.8
1102.7
1104.5
1106.4
1108.2
1110.1
1111.9
1113.7
1115.5
1117.3
1119.1
1120.9
1122.6
1124.4
1126.2
1127.9
1129.7
1131.5
1133.3
1135.1
1136.9
1138.8
1140.6
1142.5
1144.4
1146.3
1148.2
1150.2
1152.1
1154
1155.9
1157.9
1159.8
1161.7
1163.6
1165.5
1167.4
1169.4
1171.3
1173.2
1175.1
1177
1179
1180.9
1182.8
1184.8
1186.7
1188.6
1190.6
1192.5
1194.4
1196.3
1198.3
1200.2
1202.1
1204
1206
1207.9
1209.8
1211.7
1213.6
1215.5
1217.5
1219.4
1221.3
1223.2
1225.1
1227
1228.9
1230.8
1232.6
1234.5
1236.4
1238.3
1240.2
1242.1
1243.9
1245.8
1247.7
1249.5
1251.4
1253.3
1255.1
1257
1258.9
1260.7
1262.6
1264.4
1266.3
1268.1
1270
1271.8
1273.6
1275.5
1277.3
1279.1
1281
1282.8
1284.6
1286.5
1288.3
1290.1
1291.9
1293.8
1295.6
1297.4
1299.2
1301.1
1302.9
1304.7
1306.5
1308.3
1310.2
1312
1313.8
1315.6
1317.4
1319.2
1321.1
1322.9
1324.6
1326.4
1328.2
1329.9
1331.6
1333.3
1334.9
1336.4
1337.9
1339.3
1340.6
1341.7
1342.8
1343.7
1344.4
1345
1345.5
1345.7
1345.8
961.49
961.4
961.12
960.68
960.05
959.27
958.34
957.26
956.05
954.76
953.38
951.94
950.48
949.01
947.57
946.16
944.81
943.55
942.38
941.32
940.38
939.58
938.92
938.41
938.05
937.85
937.82
937.94
938.23
938.68
939.27
940
940.88
941.89
943.02
944.26
945.61
947.05
948.59
950.2
951.88
953.64
955.45
957.31
959.22
961.18
963.17
965.19
967.25
969.32
971.42
973.54
975.68
977.82
979.98
982.15
984.33
986.51
988.7
990.89
993.08
995.28
997.47
999.67
1001.9
1004.1
1006.2
1008.4
1010.6
1012.8
1015
1017.2
1019.3
1021.5
1023.7
1025.8
1028
1030.1
1032.3
1034.4
1036.5
1038.7
1040.8
1042.9
1045
1047.1
1049.2
1051.3
1053.4
1055.5
1057.5
1059.6
1061.7
1063.7
1065.8
1067.8
1069.9
1071.9
1073.9
1075.9
1077.9
1079.9
1081.9
1083.9
1085.8
1087.8
1089.7
1091.7
1093.6
1095.5
1097.4
1099.3
1101.2
1103.1
1104.9
1106.8
1108.6
1110.5
1112.3
1114.1
1115.9
1117.7
1119.4
1121.2
1123
1124.8
1126.5
1128.3
1130.1
1131.8
1133.6
1135.5
1137.3
1139.1
1141
1142.9
1144.8
1146.7
1148.6
1150.5
1152.4
1154.4
1156.3
1158.2
1160.1
1162
1163.9
1165.8
1167.8
1169.7
1171.6
1173.5
1175.4
1177.4
1179.3
1181.2
1183.1
1185.1
1187
1188.9
1190.8
1192.8
1194.7
1196.6
1198.5
1200.5
1202.4
1204.3
1206.2
1208.2
1210.1
1212
1213.9
1215.8
1217.7
1219.6
1221.5
1223.4
1225.3
1227.2
1229.1
1231
1232.9
1234.8
1236.7
1238.5
1240.4
1242.3
1244.2
1246
1247.9
1249.8
1251.6
1253.5
1255.4
1257.2
1259.1
1260.9
1262.8
1264.6
1266.5
1268.3
1270.2
1272
1273.8
1275.7
1277.5
1279.4
1281.2
1283
1284.8
1286.7
1288.5
1290.3
1292.1
1294
1295.8
1297.6
1299.4
1301.3
1303.1
1304.9
1306.7
1308.5
1310.3
1312.2
1314
1315.8
1317.6
1319.4
1321.2
1323
1324.8
1326.6
1328.4
1330.1
1331.8
1333.5
1335.1
1336.6
1338.1
1339.5
1340.7
1341.9
1342.9
1343.8
1344.6
1345.2
1345.6
1345.9
1346
963.02
962.93
962.67
962.23
961.63
960.86
959.95
958.9
957.74
956.48
955.14
953.76
952.34
950.92
949.53
948.17
946.87
945.65
944.52
943.5
942.6
941.82
941.19
940.7
940.35
940.16
940.13
940.25
940.53
940.95
941.52
942.23
943.07
944.04
945.13
946.33
947.63
949.03
950.52
952.08
953.72
955.42
957.19
959
960.87
962.78
964.73
966.71
968.72
970.76
972.82
974.9
977
979.11
981.24
983.38
985.53
987.68
989.84
992
994.17
996.34
998.51
1000.7
1002.9
1005
1007.2
1009.4
1011.5
1013.7
1015.9
1018
1020.2
1022.3
1024.5
1026.6
1028.8
1030.9
1033
1035.1
1037.3
1039.4
1041.5
1043.6
1045.7
1047.8
1049.9
1052
1054
1056.1
1058.2
1060.2
1062.3
1064.3
1066.4
1068.4
1070.4
1072.4
1074.4
1076.4
1078.4
1080.4
1082.4
1084.4
1086.3
1088.3
1090.2
1092.2
1094.1
1096
1097.9
1099.8
1101.7
1103.5
1105.4
1107.2
1109
1110.9
1112.7
1114.5
1116.3
1118
1119.8
1121.6
1123.3
1125.1
1126.9
1128.6
1130.4
1132.2
1134
1135.8
1137.7
1139.5
1141.4
1143.3
1145.2
1147.1
1149
1150.9
1152.8
1154.7
1156.6
1158.6
1160.5
1162.4
1164.3
1166.2
1168.1
1170
1171.9
1173.8
1175.8
1177.7
1179.6
1181.5
1183.4
1185.4
1187.3
1189.2
1191.1
1193.1
1195
1196.9
1198.8
1200.8
1202.7
1204.6
1206.5
1208.4
1210.4
1212.3
1214.2
1216.1
1218
1219.9
1221.8
1223.7
1225.6
1227.5
1229.4
1231.3
1233.1
1235
1236.9
1238.8
1240.7
1242.5
1244.4
1246.3
1248.2
1250
1251.9
1253.7
1255.6
1257.5
1259.3
1261.2
1263
1264.9
1266.7
1268.6
1270.4
1272.2
1274.1
1275.9
1277.7
1279.6
1281.4
1283.2
1285.1
1286.9
1288.7
1290.5
1292.4
1294.2
1296
1297.8
1299.6
1301.5
1303.3
1305.1
1306.9
1308.7
1310.5
1312.4
1314.2
1316
1317.8
1319.6
1321.4
1323.2
1325
1326.8
1328.5
1330.3
1332
1333.6
1335.2
1336.8
1338.3
1339.6
1340.9
1342.1
1343.1
1344
1344.8
1345.4
1345.8
1346
1346.1
964.6
964.51
964.26
963.83
963.25
962.51
961.62
960.61
959.48
958.26
956.96
955.62
954.25
952.88
951.53
950.22
948.96
947.79
946.7
945.72
944.85
944.1
943.49
943.01
942.69
942.51
942.47
942.59
942.85
943.26
943.8
944.49
945.3
946.23
947.28
948.44
949.7
951.04
952.49
954
955.6
957.25
958.97
960.74
962.56
964.43
966.33
968.27
970.24
972.24
974.26
976.3
978.37
980.45
982.54
984.64
986.76
988.88
991.01
993.15
995.29
997.44
999.58
1001.7
1003.9
1006
1008.2
1010.3
1012.5
1014.6
1016.8
1018.9
1021
1023.2
1025.3
1027.4
1029.6
1031.7
1033.8
1035.9
1038
1040.1
1042.2
1044.3
1046.4
1048.5
1050.6
1052.6
1054.7
1056.8
1058.8
1060.9
1062.9
1064.9
1067
1069
1071
1073
1075
1077
1079
1081
1082.9
1084.9
1086.8
1088.8
1090.7
1092.6
1094.6
1096.5
1098.4
1100.2
1102.1
1103.9
1105.8
1107.6
1109.5
1111.3
1113.1
1114.8
1116.6
1118.4
1120.2
1121.9
1123.7
1125.5
1127.2
1129
1130.8
1132.6
1134.4
1136.2
1138.1
1139.9
1141.8
1143.7
1145.6
1147.5
1149.4
1151.3
1153.2
1155.1
1157
1158.9
1160.8
1162.7
1164.6
1166.5
1168.4
1170.4
1172.3
1174.2
1176.1
1178
1179.9
1181.9
1183.8
1185.7
1187.6
1189.6
1191.5
1193.4
1195.3
1197.2
1199.2
1201.1
1203
1204.9
1206.8
1208.7
1210.7
1212.6
1214.5
1216.4
1218.3
1220.2
1222.1
1224
1225.9
1227.8
1229.7
1231.5
1233.4
1235.3
1237.2
1239.1
1240.9
1242.8
1244.7
1246.6
1248.4
1250.3
1252.1
1254
1255.9
1257.7
1259.6
1261.4
1263.3
1265.1
1267
1268.8
1270.6
1272.5
1274.3
1276.1
1278
1279.8
1281.6
1283.5
1285.3
1287.1
1288.9
1290.8
1292.6
1294.4
1296.2
1298
1299.9
1301.7
1303.5
1305.3
1307.1
1308.9
1310.8
1312.6
1314.4
1316.2
1318
1319.8
1321.6
1323.4
1325.2
1327
1328.7
1330.5
1332.2
1333.8
1335.4
1337
1338.5
1339.8
1341.1
1342.3
1343.3
1344.2
1345
1345.5
1346
1346.2
1346.3
966.22
966.14
965.89
965.48
964.91
964.19
963.33
962.35
961.26
960.07
958.82
957.52
956.2
954.87
953.57
952.3
951.09
949.96
948.91
947.96
947.13
946.41
945.82
945.37
945.05
944.87
944.84
944.95
945.2
945.59
946.11
946.77
947.55
948.45
949.46
950.58
951.8
953.1
954.5
955.97
957.52
959.12
960.8
962.52
964.3
966.11
967.97
969.87
971.8
973.76
975.74
977.75
979.77
981.81
983.87
985.94
988.03
990.12
992.22
994.33
996.45
998.57
1000.7
1002.8
1004.9
1007.1
1009.2
1011.3
1013.5
1015.6
1017.7
1019.8
1021.9
1024.1
1026.2
1028.3
1030.4
1032.5
1034.6
1036.7
1038.8
1040.9
1043
1045
1047.1
1049.2
1051.3
1053.3
1055.4
1057.4
1059.5
1061.5
1063.5
1065.6
1067.6
1069.6
1071.6
1073.6
1075.6
1077.6
1079.6
1081.5
1083.5
1085.4
1087.4
1089.3
1091.2
1093.1
1095
1096.9
1098.8
1100.7
1102.6
1104.4
1106.2
1108.1
1109.9
1111.7
1113.5
1115.3
1117
1118.8
1120.6
1122.3
1124.1
1125.9
1127.6
1129.4
1131.2
1133
1134.8
1136.6
1138.5
1140.3
1142.2
1144.1
1146
1147.9
1149.8
1151.7
1153.6
1155.5
1157.4
1159.3
1161.2
1163.1
1165
1166.9
1168.8
1170.7
1172.6
1174.5
1176.5
1178.4
1180.3
1182.2
1184.1
1186.1
1188
1189.9
1191.8
1193.7
1195.7
1197.6
1199.5
1201.4
1203.3
1205.2
1207.2
1209.1
1211
1212.9
1214.8
1216.7
1218.6
1220.5
1222.4
1224.3
1226.2
1228.1
1230
1231.8
1233.7
1235.6
1237.5
1239.4
1241.2
1243.1
1245
1246.8
1248.7
1250.6
1252.4
1254.3
1256.1
1258
1259.8
1261.7
1263.5
1265.4
1267.2
1269.1
1270.9
1272.7
1274.6
1276.4
1278.2
1280.1
1281.9
1283.7
1285.5
1287.4
1289.2
1291
1292.8
1294.6
1296.5
1298.3
1300.1
1301.9
1303.7
1305.5
1307.4
1309.2
1311
1312.8
1314.6
1316.4
1318.2
1320
1321.8
1323.6
1325.4
1327.2
1329
1330.7
1332.4
1334
1335.6
1337.2
1338.7
1340
1341.3
1342.5
1343.5
1344.4
1345.2
1345.7
1346.2
1346.4
1346.5
967.89
967.81
967.57
967.17
966.62
965.92
965.09
964.13
963.07
961.93
960.72
959.47
958.19
956.91
955.65
954.43
953.26
952.16
951.15
950.24
949.44
948.75
948.18
947.74
947.43
947.26
947.23
947.34
947.58
947.95
948.46
949.08
949.83
950.7
951.68
952.76
953.93
955.2
956.55
957.97
959.47
961.03
962.66
964.34
966.07
967.84
969.66
971.52
973.4
975.32
977.26
979.23
981.22
983.22
985.25
987.29
989.34
991.4
993.47
995.55
997.64
999.73
1001.8
1003.9
1006
1008.1
1010.2
1012.3
1014.5
1016.6
1018.7
1020.8
1022.9
1025
1027.1
1029.2
1031.3
1033.3
1035.4
1037.5
1039.6
1041.7
1043.7
1045.8
1047.9
1049.9
1052
1054
1056.1
1058.1
1060.1
1062.2
1064.2
1066.2
1068.2
1070.2
1072.2
1074.2
1076.2
1078.2
1080.1
1082.1
1084
1086
1087.9
1089.8
1091.8
1093.7
1095.6
1097.4
1099.3
1101.2
1103
1104.9
1106.7
1108.5
1110.3
1112.1
1113.9
1115.7
1117.4
1119.2
1121
1122.7
1124.5
1126.3
1128
1129.8
1131.6
1133.4
1135.2
1137.1
1138.9
1140.8
1142.7
1144.6
1146.5
1148.4
1150.3
1152.2
1154
1155.9
1157.8
1159.7
1161.6
1163.5
1165.4
1167.3
1169.2
1171.1
1173
1174.9
1176.8
1178.8
1180.7
1182.6
1184.5
1186.4
1188.3
1190.3
1192.2
1194.1
1196
1197.9
1199.9
1201.8
1203.7
1205.6
1207.5
1209.4
1211.3
1213.2
1215.1
1217
1218.9
1220.8
1222.7
1224.6
1226.5
1228.4
1230.3
1232.2
1234
1235.9
1237.8
1239.7
1241.5
1243.4
1245.3
1247.1
1249
1250.9
1252.7
1254.6
1256.4
1258.3
1260.1
1262
1263.8
1265.7
1267.5
1269.3
1271.2
1273
1274.8
1276.7
1278.5
1280.3
1282.2
1284
1285.8
1287.6
1289.4
1291.3
1293.1
1294.9
1296.7
1298.5
1300.3
1302.2
1304
1305.8
1307.6
1309.4
1311.2
1313
1314.8
1316.7
1318.5
1320.3
1322.1
1323.9
1325.7
1327.4
1329.2
1330.9
1332.6
1334.3
1335.9
1337.4
1338.9
1340.3
1341.5
1342.7
1343.7
1344.6
1345.4
1346
1346.4
1346.6
1346.7
969.6
969.52
969.29
968.9
968.36
967.69
966.88
965.96
964.93
963.83
962.66
961.44
960.21
958.97
957.76
956.58
955.45
954.4
953.42
952.54
951.76
951.1
950.55
950.13
949.83
949.67
949.64
949.74
949.96
950.33
950.81
951.42
952.14
952.97
953.92
954.96
956.09
957.32
958.63
960.01
961.47
962.98
964.56
966.2
967.88
969.61
971.39
973.19
975.04
976.91
978.82
980.75
982.7
984.67
986.66
988.66
990.68
992.71
994.75
996.8
998.86
1000.9
1003
1005.1
1007.1
1009.2
1011.3
1013.4
1015.5
1017.6
1019.7
1021.7
1023.8
1025.9
1028
1030.1
1032.1
1034.2
1036.3
1038.4
1040.4
1042.5
1044.5
1046.6
1048.6
1050.7
1052.7
1054.8
1056.8
1058.8
1060.9
1062.9
1064.9
1066.9
1068.9
1070.9
1072.9
1074.8
1076.8
1078.8
1080.7
1082.7
1084.6
1086.6
1088.5
1090.4
1092.3
1094.2
1096.1
1097.9
1099.8
1101.7
1103.5
1105.3
1107.1
1108.9
1110.7
1112.5
1114.3
1116.1
1117.9
1119.6
1121.4
1123.1
1124.9
1126.7
1128.5
1130.2
1132
1133.9
1135.7
1137.5
1139.4
1141.3
1143.2
1145
1146.9
1148.8
1150.7
1152.6
1154.5
1156.4
1158.3
1160.1
1162
1163.9
1165.8
1167.7
1169.6
1171.5
1173.4
1175.3
1177.2
1179.2
1181.1
1183
1184.9
1186.8
1188.7
1190.6
1192.6
1194.5
1196.4
1198.3
1200.2
1202.1
1204
1206
1207.9
1209.8
1211.7
1213.6
1215.5
1217.4
1219.3
1221.2
1223.1
1224.9
1226.8
1228.7
1230.6
1232.5
1234.4
1236.2
1238.1
1240
1241.9
1243.7
1245.6
1247.4
1249.3
1251.2
1253
1254.9
1256.7
1258.6
1260.4
1262.3
1264.1
1265.9
1267.8
1269.6
1271.5
1273.3
1275.1
1277
1278.8
1280.6
1282.4
1284.3
1286.1
1287.9
1289.7
1291.5
1293.4
1295.2
1297
1298.8
1300.6
1302.4
1304.2
1306
1307.9
1309.7
1311.5
1313.3
1315.1
1316.9
1318.7
1320.5
1322.3
1324.1
1325.9
1327.7
1329.4
1331.2
1332.8
1334.5
1336.1
1337.6
1339.1
1340.5
1341.8
1342.9
1344
1344.9
1345.6
1346.2
1346.6
1346.9
1347
971.35
971.27
971.04
970.67
970.15
969.49
968.71
967.82
966.83
965.76
964.63
963.45
962.26
961.06
959.89
958.75
957.67
956.65
955.71
954.86
954.11
953.47
952.94
952.54
952.25
952.09
952.06
952.15
952.38
952.72
953.19
953.77
954.47
955.27
956.18
957.19
958.29
959.47
960.74
962.07
963.49
964.96
966.5
968.08
969.73
971.42
973.14
974.91
976.71
978.55
980.41
982.3
984.22
986.15
988.1
990.07
992.05
994.05
996.06
998.08
1000.1
1002.2
1004.2
1006.2
1008.3
1010.4
1012.4
1014.5
1016.5
1018.6
1020.7
1022.7
1024.8
1026.9
1028.9
1031
1033.1
1035.1
1037.2
1039.2
1041.3
1043.3
1045.4
1047.4
1049.4
1051.5
1053.5
1055.5
1057.6
1059.6
1061.6
1063.6
1065.6
1067.6
1069.6
1071.5
1073.5
1075.5
1077.5
1079.4
1081.4
1083.3
1085.2
1087.1
1089.1
1091
1092.9
1094.7
1096.6
1098.5
1100.3
1102.2
1104
1105.8
1107.6
1109.4
1111.2
1113
1114.8
1116.5
1118.3
1120
1121.8
1123.6
1125.3
1127.1
1128.9
1130.7
1132.5
1134.3
1136.1
1138
1139.9
1141.7
1143.6
1145.5
1147.4
1149.3
1151.2
1153.1
1154.9
1156.8
1158.7
1160.6
1162.5
1164.4
1166.3
1168.1
1170
1171.9
1173.8
1175.8
1177.7
1179.6
1181.5
1183.4
1185.3
1187.2
1189.1
1191
1193
1194.9
1196.8
1198.7
1200.6
1202.5
1204.4
1206.3
1208.2
1210.1
1212
1213.9
1215.8
1217.7
1219.6
1221.5
1223.4
1225.3
1227.2
1229.1
1231
1232.8
1234.7
1236.6
1238.5
1240.3
1242.2
1244.1
1245.9
1247.8
1249.6
1251.5
1253.3
1255.2
1257
1258.9
1260.7
1262.6
1264.4
1266.3
1268.1
1269.9
1271.8
1273.6
1275.4
1277.3
1279.1
1280.9
1282.7
1284.6
1286.4
1288.2
1290
1291.8
1293.6
1295.4
1297.3
1299.1
1300.9
1302.7
1304.5
1306.3
1308.1
1309.9
1311.7
1313.6
1315.4
1317.2
1319
1320.8
1322.6
1324.4
1326.2
1327.9
1329.7
1331.4
1333.1
1334.8
1336.4
1337.9
1339.4
1340.7
1342
1343.2
1344.2
1345.1
1345.8
1346.4
1346.9
1347.1
1347.2
973.13
973.05
972.83
972.47
971.96
971.33
970.58
969.71
968.75
967.72
966.62
965.49
964.34
963.18
962.05
960.95
959.9
958.92
958.01
957.19
956.47
955.85
955.35
954.95
954.68
954.52
954.49
954.58
954.79
955.12
955.58
956.14
956.81
957.59
958.46
959.44
960.5
961.64
962.87
964.17
965.54
966.96
968.46
970
971.61
973.25
974.93
976.66
978.42
980.22
982.04
983.89
985.77
987.67
989.58
991.52
993.47
995.44
997.42
999.41
1001.4
1003.4
1005.4
1007.5
1009.5
1011.5
1013.5
1015.6
1017.6
1019.7
1021.7
1023.8
1025.8
1027.9
1029.9
1031.9
1034
1036
1038.1
1040.1
1042.1
1044.2
1046.2
1048.2
1050.3
1052.3
1054.3
1056.3
1058.3
1060.3
1062.3
1064.3
1066.3
1068.3
1070.3
1072.2
1074.2
1076.2
1078.1
1080.1
1082
1083.9
1085.8
1087.7
1089.7
1091.5
1093.4
1095.3
1097.2
1099
1100.8
1102.7
1104.5
1106.3
1108.1
1109.9
1111.7
1113.5
1115.2
1117
1118.7
1120.5
1122.3
1124
1125.8
1127.6
1129.3
1131.1
1133
1134.8
1136.6
1138.5
1140.4
1142.2
1144.1
1146
1147.9
1149.8
1151.7
1153.5
1155.4
1157.3
1159.2
1161
1162.9
1164.8
1166.7
1168.6
1170.5
1172.4
1174.3
1176.2
1178.1
1180
1181.9
1183.8
1185.7
1187.6
1189.6
1191.5
1193.4
1195.3
1197.2
1199.1
1201
1202.9
1204.8
1206.7
1208.6
1210.5
1212.4
1214.3
1216.2
1218.1
1220
1221.9
1223.8
1225.7
1227.6
1229.4
1231.3
1233.2
1235.1
1236.9
1238.8
1240.7
1242.5
1244.4
1246.3
1248.1
1250
1251.8
1253.7
1255.5
1257.4
1259.2
1261.1
1262.9
1264.7
1266.6
1268.4
1270.3
1272.1
1273.9
1275.7
1277.6
1279.4
1281.2
1283
1284.9
1286.7
1288.5
1290.3
1292.1
1293.9
1295.7
1297.6
1299.4
1301.2
1303
1304.8
1306.6
1308.4
1310.2
1312
1313.8
1315.6
1317.5
1319.3
1321.1
1322.9
1324.7
1326.4
1328.2
1329.9
1331.7
1333.4
1335
1336.6
1338.2
1339.6
1341
1342.3
1343.4
1344.5
1345.4
1346.1
1346.7
1347.1
1347.4
1347.5
974.94
974.87
974.66
974.31
973.82
973.2
972.47
971.64
970.71
969.71
968.65
967.55
966.44
965.32
964.23
963.17
962.15
961.21
960.33
959.54
958.84
958.25
957.76
957.38
957.11
956.96
956.93
957.01
957.22
957.54
957.97
958.52
959.16
959.91
960.76
961.7
962.73
963.83
965.02
966.28
967.61
969
970.45
971.95
973.51
975.11
976.76
978.44
980.16
981.91
983.7
985.52
987.35
989.21
991.09
992.99
994.91
996.85
998.79
1000.8
1002.7
1004.7
1006.7
1008.7
1010.7
1012.7
1014.7
1016.7
1018.7
1020.8
1022.8
1024.8
1026.8
1028.9
1030.9
1032.9
1035
1037
1039
1041
1043
1045.1
1047.1
1049.1
1051.1
1053.1
1055.1
1057.1
1059.1
1061.1
1063.1
1065.1
1067
1069
1071
1072.9
1074.9
1076.8
1078.8
1080.7
1082.6
1084.6
1086.5
1088.4
1090.3
1092.1
1094
1095.9
1097.7
1099.6
1101.4
1103.2
1105
1106.8
1108.6
1110.4
1112.2
1113.9
1115.7
1117.4
1119.2
1121
1122.7
1124.5
1126.3
1128
1129.8
1131.6
1133.5
1135.3
1137.1
1139
1140.9
1142.8
1144.6
1146.5
1148.4
1150.3
1152.1
1154
1155.9
1157.8
1159.6
1161.5
1163.4
1165.3
1167.2
1169.1
1170.9
1172.8
1174.7
1176.6
1178.5
1180.5
1182.4
1184.3
1186.2
1188.1
1190
1191.9
1193.8
1195.7
1197.6
1199.5
1201.4
1203.3
1205.3
1207.2
1209.1
1210.9
1212.8
1214.7
1216.6
1218.5
1220.4
1222.3
1224.2
1226.1
1227.9
1229.8
1231.7
1233.6
1235.4
1237.3
1239.2
1241
1242.9
1244.8
1246.6
1248.5
1250.3
1252.2
1254
1255.9
1257.7
1259.6
1261.4
1263.3
1265.1
1266.9
1268.8
1270.6
1272.4
1274.2
1276.1
1277.9
1279.7
1281.5
1283.4
1285.2
1287
1288.8
1290.6
1292.4
1294.2
1296.1
1297.9
1299.7
1301.5
1303.3
1305.1
1306.9
1308.7
1310.5
1312.3
1314.1
1315.9
1317.7
1319.5
1321.3
1323.1
1324.9
1326.7
1328.5
1330.2
1331.9
1333.6
1335.3
1336.9
1338.4
1339.9
1341.3
1342.5
1343.7
1344.7
1345.6
1346.4
1347
1347.4
1347.6
1347.7
976.79
976.72
976.52
976.17
975.7
975.1
974.4
973.59
972.69
971.72
970.7
969.64
968.56
967.48
966.43
965.4
964.42
963.51
962.66
961.9
961.22
960.65
960.17
959.81
959.55
959.41
959.38
959.46
959.65
959.96
960.38
960.9
961.53
962.25
963.06
963.97
964.97
966.04
967.19
968.42
969.7
971.05
972.47
973.93
975.44
977
978.61
980.25
981.93
983.65
985.39
987.17
988.97
990.79
992.64
994.51
996.39
998.29
1000.2
1002.1
1004.1
1006
1008
1010
1011.9
1013.9
1015.9
1017.9
1019.9
1021.9
1023.9
1025.9
1027.9
1029.9
1031.9
1033.9
1035.9
1037.9
1040
1042
1044
1046
1048
1050
1052
1054
1056
1057.9
1059.9
1061.9
1063.9
1065.8
1067.8
1069.8
1071.7
1073.7
1075.6
1077.6
1079.5
1081.4
1083.3
1085.2
1087.1
1089
1090.9
1092.7
1094.6
1096.5
1098.3
1100.1
1101.9
1103.8
1105.6
1107.3
1109.1
1110.9
1112.7
1114.4
1116.2
1117.9
1119.7
1121.4
1123.2
1125
1126.7
1128.5
1130.3
1132.1
1134
1135.8
1137.7
1139.5
1141.4
1143.3
1145.2
1147
1148.9
1150.8
1152.6
1154.5
1156.4
1158.2
1160.1
1162
1163.9
1165.8
1167.6
1169.5
1171.4
1173.3
1175.2
1177.1
1179
1180.9
1182.8
1184.7
1186.6
1188.5
1190.4
1192.4
1194.3
1196.2
1198.1
1200
1201.9
1203.8
1205.7
1207.6
1209.5
1211.4
1213.3
1215.2
1217.1
1218.9
1220.8
1222.7
1224.6
1226.5
1228.4
1230.2
1232.1
1234
1235.8
1237.7
1239.6
1241.4
1243.3
1245.1
1247
1248.9
1250.7
1252.6
1254.4
1256.3
1258.1
1259.9
1261.8
1263.6
1265.4
1267.3
1269.1
1270.9
1272.8
1274.6
1276.4
1278.2
1280.1
1281.9
1283.7
1285.5
1287.3
1289.1
1290.9
1292.8
1294.6
1296.4
1298.2
1300
1301.8
1303.6
1305.4
1307.2
1309
1310.8
1312.6
1314.4
1316.2
1318
1319.8
1321.7
1323.4
1325.2
1327
1328.8
1330.5
1332.2
1333.9
1335.6
1337.2
1338.7
1340.2
1341.6
1342.8
1344
1345
1345.9
1346.6
1347.2
1347.7
1347.9
1348
978.67
978.6
978.4
978.06
977.61
977.03
976.35
975.56
974.69
973.75
972.76
971.74
970.7
969.66
968.64
967.65
966.7
965.81
964.99
964.26
963.61
963.05
962.6
962.24
961.99
961.85
961.82
961.9
962.09
962.39
962.79
963.29
963.89
964.6
965.39
966.26
967.23
968.27
969.38
970.57
971.82
973.13
974.5
975.92
977.4
978.92
980.49
982.09
983.73
985.41
987.11
988.85
990.62
992.4
994.21
996.04
997.9
999.77
1001.6
1003.5
1005.5
1007.4
1009.3
1011.3
1013.2
1015.2
1017.1
1019.1
1021.1
1023
1025
1027
1029
1031
1033
1035
1037
1038.9
1040.9
1042.9
1044.9
1046.9
1048.9
1050.9
1052.9
1054.8
1056.8
1058.8
1060.8
1062.7
1064.7
1066.6
1068.6
1070.5
1072.5
1074.4
1076.3
1078.3
1080.2
1082.1
1084
1085.9
1087.8
1089.7
1091.5
1093.4
1095.2
1097.1
1098.9
1100.7
1102.5
1104.3
1106.1
1107.9
1109.6
1111.4
1113.2
1114.9
1116.7
1118.4
1120.2
1121.9
1123.7
1125.5
1127.2
1129
1130.8
1132.7
1134.5
1136.4
1138.2
1140.1
1142
1143.8
1145.7
1147.6
1149.4
1151.3
1153.2
1155
1156.9
1158.8
1160.6
1162.5
1164.4
1166.3
1168.1
1170
1171.9
1173.8
1175.7
1177.6
1179.5
1181.4
1183.3
1185.2
1187.1
1189
1190.9
1192.8
1194.7
1196.6
1198.5
1200.4
1202.3
1204.2
1206.1
1208
1209.9
1211.8
1213.7
1215.6
1217.5
1219.4
1221.3
1223.1
1225
1226.9
1228.8
1230.6
1232.5
1234.4
1236.2
1238.1
1240
1241.8
1243.7
1245.5
1247.4
1249.2
1251.1
1252.9
1254.8
1256.6
1258.5
1260.3
1262.1
1264
1265.8
1267.6
1269.5
1271.3
1273.1
1274.9
1276.8
1278.6
1280.4
1282.2
1284
1285.9
1287.7
1289.5
1291.3
1293.1
1294.9
1296.7
1298.5
1300.3
1302.1
1303.9
1305.7
1307.5
1309.3
1311.2
1313
1314.8
1316.6
1318.4
1320.2
1322
1323.8
1325.5
1327.3
1329.1
1330.8
1332.6
1334.2
1335.9
1337.5
1339
1340.5
1341.8
1343.1
1344.3
1345.3
1346.2
1346.9
1347.5
1347.9
1348.2
1348.3
980.57
980.51
980.31
979.98
979.54
978.98
978.32
977.56
976.72
975.81
974.85
973.86
972.85
971.85
970.86
969.9
968.98
968.13
967.34
966.63
965.99
965.46
965.01
964.67
964.43
964.3
964.27
964.34
964.53
964.81
965.2
965.69
966.27
966.94
967.71
968.56
969.49
970.5
971.58
972.73
973.94
975.22
976.56
977.94
979.38
980.86
982.38
983.95
985.55
987.19
988.86
990.56
992.29
994.04
995.82
997.62
999.43
1001.3
1003.1
1005
1006.9
1008.8
1010.7
1012.6
1014.5
1016.4
1018.4
1020.3
1022.3
1024.2
1026.2
1028.1
1030.1
1032.1
1034
1036
1038
1040
1041.9
1043.9
1045.9
1047.9
1049.8
1051.8
1053.8
1055.7
1057.7
1059.7
1061.6
1063.6
1065.5
1067.5
1069.4
1071.3
1073.3
1075.2
1077.1
1079
1080.9
1082.8
1084.7
1086.6
1088.5
1090.3
1092.2
1094
1095.8
1097.7
1099.5
1101.3
1103.1
1104.9
1106.7
1108.4
1110.2
1111.9
1113.7
1115.4
1117.2
1118.9
1120.7
1122.4
1124.2
1126
1127.8
1129.6
1131.4
1133.2
1135.1
1136.9
1138.8
1140.6
1142.5
1144.4
1146.2
1148.1
1150
1151.8
1153.7
1155.5
1157.4
1159.3
1161.1
1163
1164.9
1166.8
1168.7
1170.5
1172.4
1174.3
1176.2
1178.1
1180
1181.9
1183.8
1185.7
1187.6
1189.5
1191.4
1193.3
1195.2
1197.1
1199
1200.9
1202.8
1204.7
1206.6
1208.5
1210.4
1212.3
1214.2
1216
1217.9
1219.8
1221.7
1223.6
1225.5
1227.3
1229.2
1231.1
1232.9
1234.8
1236.7
1238.5
1240.4
1242.2
1244.1
1245.9
1247.8
1249.7
1251.5
1253.3
1255.2
1257
1258.9
1260.7
1262.5
1264.4
1266.2
1268
1269.9
1271.7
1273.5
1275.3
1277.1
1279
1280.8
1282.6
1284.4
1286.2
1288
1289.8
1291.7
1293.5
1295.3
1297.1
1298.9
1300.7
1302.5
1304.3
1306.1
1307.9
1309.7
1311.5
1313.3
1315.1
1316.9
1318.7
1320.5
1322.3
1324.1
1325.9
1327.6
1329.4
1331.1
1332.9
1334.6
1336.2
1337.8
1339.3
1340.8
1342.2
1343.4
1344.6
1345.6
1346.5
1347.2
1347.8
1348.3
1348.5
1348.6
982.5
982.43
982.24
981.93
981.5
980.95
980.31
979.58
978.76
977.88
976.95
975.99
975.02
974.04
973.09
972.16
971.28
970.45
969.69
968.99
968.39
967.87
967.44
967.1
966.87
966.74
966.71
966.78
966.96
967.23
967.61
968.08
968.65
969.3
970.04
970.86
971.77
972.74
973.79
974.91
976.09
977.33
978.63
979.97
981.37
982.82
984.3
985.83
987.4
988.99
990.63
992.3
993.98
995.7
997.45
999.21
1001
1002.8
1004.6
1006.5
1008.3
1010.2
1012
1013.9
1015.8
1017.7
1019.6
1021.6
1023.5
1025.4
1027.4
1029.3
1031.3
1033.2
1035.2
1037.1
1039.1
1041
1043
1044.9
1046.9
1048.8
1050.8
1052.7
1054.7
1056.7
1058.6
1060.5
1062.5
1064.4
1066.4
1068.3
1070.2
1072.1
1074
1076
1077.9
1079.8
1081.7
1083.5
1085.4
1087.3
1089.1
1091
1092.8
1094.7
1096.5
1098.3
1100.1
1101.9
1103.7
1105.5
1107.2
1109
1110.7
1112.5
1114.2
1116
1117.7
1119.5
1121.2
1123
1124.7
1126.5
1128.3
1130.1
1131.9
1133.8
1135.6
1137.5
1139.3
1141.2
1143.1
1144.9
1146.8
1148.7
1150.5
1152.4
1154.2
1156.1
1157.9
1159.8
1161.7
1163.5
1165.4
1167.3
1169.2
1171.1
1172.9
1174.8
1176.7
1178.6
1180.5
1182.4
1184.3
1186.2
1188.1
1190
1191.9
1193.8
1195.7
1197.6
1199.5
1201.4
1203.3
1205.2
1207.1
1209
1210.9
1212.7
1214.6
1216.5
1218.4
1220.3
1222.2
1224
1225.9
1227.8
1229.6
1231.5
1233.4
1235.2
1237.1
1239
1240.8
1242.7
1244.5
1246.4
1248.2
1250.1
1251.9
1253.8
1255.6
1257.4
1259.3
1261.1
1262.9
1264.8
1266.6
1268.4
1270.2
1272.1
1273.9
1275.7
1277.5
1279.3
1281.2
1283
1284.8
1286.6
1288.4
1290.2
1292
1293.8
1295.6
1297.4
1299.2
1301
1302.8
1304.6
1306.4
1308.2
1310
1311.8
1313.6
1315.4
1317.2
1319
1320.8
1322.6
1324.4
1326.2
1328
1329.7
1331.5
1333.2
1334.9
1336.5
1338.1
1339.7
1341.1
1342.5
1343.7
1344.9
1345.9
1346.8
1347.6
1348.1
1348.6
1348.8
1348.9
984.44
984.38
984.19
983.89
983.47
982.94
982.32
981.61
980.82
979.97
979.07
978.14
977.2
976.26
975.33
974.43
973.58
972.77
972.03
971.37
970.78
970.27
969.86
969.54
969.31
969.18
969.15
969.22
969.39
969.66
970.02
970.48
971.02
971.66
972.37
973.17
974.04
974.99
976.01
977.09
978.24
979.45
980.71
982.02
983.39
984.79
986.24
987.74
989.26
990.83
992.43
994.05
995.71
997.39
999.1
1000.8
1002.6
1004.4
1006.1
1007.9
1009.8
1011.6
1013.5
1015.3
1017.2
1019.1
1020.9
1022.8
1024.7
1026.7
1028.6
1030.5
1032.4
1034.3
1036.3
1038.2
1040.1
1042.1
1044
1046
1047.9
1049.8
1051.8
1053.7
1055.7
1057.6
1059.5
1061.5
1063.4
1065.3
1067.2
1069.1
1071.1
1073
1074.9
1076.8
1078.7
1080.5
1082.4
1084.3
1086.1
1088
1089.9
1091.7
1093.5
1095.3
1097.1
1098.9
1100.7
1102.5
1104.3
1106.1
1107.8
1109.6
1111.3
1113
1114.8
1116.5
1118.3
1120
1121.8
1123.5
1125.3
1127.1
1128.9
1130.7
1132.5
1134.4
1136.2
1138.1
1139.9
1141.8
1143.7
1145.5
1147.4
1149.2
1151.1
1152.9
1154.8
1156.6
1158.5
1160.4
1162.2
1164.1
1166
1167.8
1169.7
1171.6
1173.5
1175.4
1177.3
1179.2
1181
1182.9
1184.8
1186.7
1188.6
1190.5
1192.4
1194.3
1196.2
1198.1
1200
1201.9
1203.8
1205.7
1207.6
1209.5
1211.3
1213.2
1215.1
1217
1218.9
1220.7
1222.6
1224.5
1226.4
1228.2
1230.1
1232
1233.8
1235.7
1237.5
1239.4
1241.3
1243.1
1245
1246.8
1248.7
1250.5
1252.3
1254.2
1256
1257.9
1259.7
1261.5
1263.4
1265.2
1267
1268.8
1270.7
1272.5
1274.3
1276.1
1277.9
1279.7
1281.6
1283.4
1285.2
1287
1288.8
1290.6
1292.4
1294.2
1296
1297.8
1299.6
1301.4
1303.2
1305
1306.8
1308.6
1310.4
1312.2
1314
1315.8
1317.6
1319.4
1321.2
1323
1324.8
1326.6
1328.3
1330.1
1331.8
1333.5
1335.2
1336.9
1338.5
1340
1341.4
1342.8
1344.1
1345.2
1346.3
1347.1
1347.9
1348.5
1348.9
1349.2
1349.2
986.4
986.34
986.16
985.87
985.47
984.95
984.35
983.66
982.89
982.07
981.2
980.3
979.39
978.47
977.58
976.71
975.88
975.1
974.39
973.74
973.17
972.68
972.28
971.96
971.74
971.62
971.59
971.66
971.82
972.08
972.43
972.87
973.4
974.01
974.71
975.48
976.33
977.25
978.24
979.29
980.41
981.58
982.81
984.08
985.41
986.78
988.2
989.66
991.15
992.68
994.24
995.83
997.46
999.1
1000.8
1002.5
1004.2
1005.9
1007.7
1009.5
1011.3
1013.1
1014.9
1016.7
1018.6
1020.4
1022.3
1024.1
1026
1027.9
1029.8
1031.7
1033.6
1035.5
1037.4
1039.3
1041.3
1043.2
1045.1
1047
1048.9
1050.9
1052.8
1054.7
1056.6
1058.6
1060.5
1062.4
1064.3
1066.2
1068.1
1070
1071.9
1073.8
1075.7
1077.6
1079.5
1081.3
1083.2
1085
1086.9
1088.7
1090.6
1092.4
1094.2
1096
1097.8
1099.6
1101.4
1103.1
1104.9
1106.7
1108.4
1110.2
1111.9
1113.6
1115.4
1117.1
1118.8
1120.6
1122.3
1124.1
1125.9
1127.7
1129.5
1131.3
1133.1
1135
1136.8
1138.7
1140.5
1142.4
1144.2
1146.1
1147.9
1149.8
1151.6
1153.5
1155.3
1157.2
1159.1
1160.9
1162.8
1164.7
1166.5
1168.4
1170.3
1172.2
1174
1175.9
1177.8
1179.7
1181.6
1183.5
1185.4
1187.3
1189.2
1191.1
1193
1194.8
1196.7
1198.6
1200.5
1202.4
1204.3
1206.2
1208.1
1210
1211.8
1213.7
1215.6
1217.5
1219.4
1221.2
1223.1
1225
1226.8
1228.7
1230.6
1232.4
1234.3
1236.2
1238
1239.9
1241.7
1243.6
1245.4
1247.3
1249.1
1250.9
1252.8
1254.6
1256.5
1258.3
1260.1
1261.9
1263.8
1265.6
1267.4
1269.3
1271.1
1272.9
1274.7
1276.5
1278.3
1280.1
1282
1283.8
1285.6
1287.4
1289.2
1291
1292.8
1294.6
1296.4
1298.2
1300
1301.8
1303.6
1305.4
1307.2
1309
1310.8
1312.6
1314.4
1316.2
1318
1319.8
1321.6
1323.3
1325.1
1326.9
1328.7
1330.4
1332.2
1333.9
1335.6
1337.2
1338.8
1340.3
1341.8
1343.2
1344.4
1345.6
1346.6
1347.5
1348.2
1348.8
1349.2
1349.5
1349.6
988.39
988.33
988.15
987.87
987.48
986.98
986.39
985.72
984.98
984.18
983.34
982.47
981.58
980.7
979.83
978.98
978.18
977.43
976.73
976.1
975.55
975.08
974.69
974.39
974.17
974.05
974.02
974.09
974.24
974.5
974.83
975.26
975.77
976.37
977.04
977.79
978.62
979.51
980.47
981.5
982.58
983.72
984.91
986.16
987.46
988.79
990.17
991.6
993.05
994.55
996.07
997.63
999.22
1000.8
1002.5
1004.1
1005.8
1007.5
1009.3
1011
1012.8
1014.5
1016.3
1018.1
1020
1021.8
1023.6
1025.5
1027.3
1029.2
1031.1
1032.9
1034.8
1036.7
1038.6
1040.5
1042.4
1044.3
1046.2
1048.1
1050
1051.9
1053.8
1055.7
1057.6
1059.5
1061.4
1063.3
1065.2
1067.1
1069
1070.9
1072.8
1074.7
1076.5
1078.4
1080.3
1082.1
1084
1085.8
1087.7
1089.5
1091.3
1093.1
1094.9
1096.7
1098.5
1100.3
1102
1103.8
1105.5
1107.3
1109
1110.8
1112.5
1114.2
1115.9
1117.7
1119.4
1121.2
1122.9
1124.7
1126.5
1128.3
1130.1
1131.9
1133.8
1135.6
1137.5
1139.3
1141.2
1143
1144.9
1146.7
1148.5
1150.4
1152.2
1154.1
1155.9
1157.8
1159.6
1161.5
1163.4
1165.2
1167.1
1169
1170.8
1172.7
1174.6
1176.5
1178.4
1180.3
1182.2
1184
1185.9
1187.8
1189.7
1191.6
1193.5
1195.4
1197.3
1199.2
1201.1
1202.9
1204.8
1206.7
1208.6
1210.5
1212.4
1214.2
1216.1
1218
1219.9
1221.7
1223.6
1225.5
1227.3
1229.2
1231.1
1232.9
1234.8
1236.6
1238.5
1240.3
1242.2
1244
1245.9
1247.7
1249.6
1251.4
1253.2
1255.1
1256.9
1258.7
1260.6
1262.4
1264.2
1266
1267.9
1269.7
1271.5
1273.3
1275.1
1276.9
1278.8
1280.6
1282.4
1284.2
1286
1287.8
1289.6
1291.4
1293.2
1295
1296.8
1298.6
1300.4
1302.2
1304
1305.8
1307.6
1309.4
1311.2
1313
1314.8
1316.5
1318.3
1320.1
1321.9
1323.7
1325.5
1327.3
1329
1330.8
1332.5
1334.3
1335.9
1337.6
1339.2
1340.7
1342.1
1343.5
1344.8
1345.9
1346.9
1347.8
1348.6
1349.2
1349.6
1349.8
1349.9
990.38
990.32
990.15
989.88
989.5
989.01
988.45
987.8
987.07
986.3
985.49
984.64
983.78
982.92
982.08
981.26
980.49
979.75
979.08
978.47
977.93
977.48
977.09
976.8
976.6
976.48
976.45
976.51
976.66
976.9
977.23
977.65
978.14
978.72
979.38
980.1
980.9
981.77
982.71
983.7
984.76
985.87
987.03
988.25
989.51
990.81
992.16
993.55
994.97
996.44
997.93
999.45
1001
1002.6
1004.2
1005.8
1007.5
1009.2
1010.9
1012.6
1014.3
1016.1
1017.8
1019.6
1021.4
1023.2
1025
1026.8
1028.7
1030.5
1032.3
1034.2
1036.1
1037.9
1039.8
1041.7
1043.5
1045.4
1047.3
1049.2
1051.1
1053
1054.9
1056.8
1058.6
1060.5
1062.4
1064.3
1066.2
1068.1
1069.9
1071.8
1073.7
1075.6
1077.4
1079.3
1081.1
1083
1084.8
1086.6
1088.4
1090.3
1092.1
1093.9
1095.6
1097.4
1099.2
1101
1102.7
1104.5
1106.2
1107.9
1109.7
1111.4
1113.1
1114.8
1116.6
1118.3
1120
1121.8
1123.5
1125.3
1127.1
1128.9
1130.7
1132.5
1134.4
1136.2
1138.1
1139.9
1141.8
1143.6
1145.5
1147.3
1149.1
1151
1152.8
1154.7
1156.5
1158.4
1160.2
1162.1
1164
1165.8
1167.7
1169.6
1171.4
1173.3
1175.2
1177.1
1179
1180.8
1182.7
1184.6
1186.5
1188.4
1190.3
1192.2
1194.1
1195.9
1197.8
1199.7
1201.6
1203.5
1205.4
1207.3
1209.1
1211
1212.9
1214.8
1216.6
1218.5
1220.4
1222.2
1224.1
1226
1227.8
1229.7
1231.6
1233.4
1235.3
1237.1
1239
1240.8
1242.7
1244.5
1246.4
1248.2
1250
1251.9
1253.7
1255.5
1257.4
1259.2
1261
1262.8
1264.7
1266.5
1268.3
1270.1
1271.9
1273.8
1275.6
1277.4
1279.2
1281
1282.8
1284.6
1286.4
1288.2
1290
1291.8
1293.6
1295.4
1297.2
1299
1300.8
1302.6
1304.4
1306.2
1308
1309.8
1311.6
1313.4
1315.1
1316.9
1318.7
1320.5
1322.3
1324.1
1325.9
1327.7
1329.4
1331.2
1332.9
1334.6
1336.3
1337.9
1339.5
1341.1
1342.5
1343.9
1345.1
1346.3
1347.3
1348.2
1348.9
1349.5
1349.9
1350.2
1350.3
992.39
992.34
992.17
991.9
991.53
991.06
990.51
989.88
989.18
988.43
987.64
986.82
985.98
985.15
984.33
983.54
982.79
982.07
981.43
980.83
980.31
979.86
979.5
979.21
979.01
978.89
978.87
978.93
979.07
979.31
979.63
980.02
980.51
981.07
981.71
982.42
983.19
984.03
984.94
985.91
986.94
988.02
989.16
990.34
991.57
992.84
994.16
995.52
996.9
998.34
999.8
1001.3
1002.8
1004.4
1005.9
1007.5
1009.2
1010.8
1012.5
1014.2
1015.9
1017.6
1019.3
1021.1
1022.8
1024.6
1026.4
1028.2
1030
1031.8
1033.6
1035.5
1037.3
1039.2
1041
1042.9
1044.7
1046.6
1048.5
1050.3
1052.2
1054.1
1055.9
1057.8
1059.7
1061.5
1063.4
1065.3
1067.2
1069
1070.9
1072.7
1074.6
1076.4
1078.3
1080.1
1082
1083.8
1085.6
1087.4
1089.2
1091
1092.8
1094.6
1096.4
1098.1
1099.9
1101.7
1103.4
1105.1
1106.9
1108.6
1110.3
1112
1113.7
1115.5
1117.2
1118.9
1120.6
1122.4
1124.2
1125.9
1127.7
1129.5
1131.4
1133.2
1135.1
1136.9
1138.7
1140.6
1142.4
1144.3
1146.1
1147.9
1149.8
1151.6
1153.5
1155.3
1157.1
1159
1160.8
1162.7
1164.6
1166.4
1168.3
1170.2
1172
1173.9
1175.8
1177.7
1179.6
1181.4
1183.3
1185.2
1187.1
1189
1190.9
1192.7
1194.6
1196.5
1198.4
1200.3
1202.2
1204
1205.9
1207.8
1209.7
1211.6
1213.4
1215.3
1217.2
1219
1220.9
1222.8
1224.6
1226.5
1228.4
1230.2
1232.1
1233.9
1235.8
1237.6
1239.5
1241.3
1243.2
1245
1246.8
1248.7
1250.5
1252.3
1254.2
1256
1257.8
1259.7
1261.5
1263.3
1265.1
1266.9
1268.8
1270.6
1272.4
1274.2
1276
1277.8
1279.6
1281.4
1283.2
1285
1286.8
1288.7
1290.5
1292.2
1294
1295.8
1297.6
1299.4
1301.2
1303
1304.8
1306.6
1308.4
1310.2
1312
1313.8
1315.6
1317.3
1319.1
1320.9
1322.7
1324.5
1326.3
1328.1
1329.8
1331.6
1333.3
1335
1336.7
1338.3
1339.9
1341.4
1342.9
1344.3
1345.5
1346.7
1347.7
1348.6
1349.3
1349.9
1350.3
1350.6
1350.7
994.41
994.36
994.2
993.93
993.58
993.12
992.59
991.97
991.3
990.57
989.8
989
988.19
987.39
986.59
985.82
985.08
984.4
983.76
983.19
982.68
982.25
981.89
981.62
981.42
981.31
981.28
981.34
981.48
981.71
982.01
982.41
982.87
983.42
984.03
984.72
985.48
986.3
987.18
988.13
989.13
990.18
991.29
992.44
993.64
994.88
996.17
997.49
998.85
1000.3
1001.7
1003.1
1004.6
1006.2
1007.7
1009.3
1010.9
1012.5
1014.1
1015.8
1017.4
1019.1
1020.8
1022.6
1024.3
1026.1
1027.8
1029.6
1031.4
1033.2
1035
1036.8
1038.6
1040.4
1042.2
1044.1
1045.9
1047.8
1049.6
1051.5
1053.3
1055.2
1057
1058.9
1060.7
1062.6
1064.4
1066.3
1068.1
1070
1071.8
1073.7
1075.5
1077.4
1079.2
1081
1082.8
1084.6
1086.5
1088.3
1090
1091.8
1093.6
1095.4
1097.1
1098.9
1100.6
1102.4
1104.1
1105.8
1107.5
1109.3
1111
1112.7
1114.4
1116.1
1117.8
1119.6
1121.3
1123
1124.8
1126.6
1128.4
1130.2
1132.1
1133.9
1135.7
1137.6
1139.4
1141.2
1143.1
1144.9
1146.7
1148.6
1150.4
1152.2
1154.1
1155.9
1157.8
1159.6
1161.5
1163.3
1165.2
1167
1168.9
1170.8
1172.7
1174.5
1176.4
1178.3
1180.2
1182
1183.9
1185.8
1187.7
1189.6
1191.5
1193.3
1195.2
1197.1
1199
1200.9
1202.7
1204.6
1206.5
1208.4
1210.2
1212.1
1214
1215.9
1217.7
1219.6
1221.5
1223.3
1225.2
1227
1228.9
1230.7
1232.6
1234.4
1236.3
1238.1
1240
1241.8
1243.7
1245.5
1247.3
1249.2
1251
1252.8
1254.7
1256.5
1258.3
1260.1
1262
1263.8
1265.6
1267.4
1269.2
1271
1272.9
1274.7
1276.5
1278.3
1280.1
1281.9
1283.7
1285.5
1287.3
1289.1
1290.9
1292.7
1294.5
1296.3
1298.1
1299.9
1301.6
1303.4
1305.2
1307
1308.8
1310.6
1312.4
1314.2
1316
1317.8
1319.5
1321.3
1323.1
1324.9
1326.7
1328.5
1330.2
1332
1333.7
1335.4
1337.1
1338.7
1340.3
1341.8
1343.3
1344.6
1345.9
1347
1348.1
1349
1349.7
1350.3
1350.7
1350.9
1351
996.44
996.39
996.24
995.98
995.63
995.19
994.67
994.07
993.42
992.71
991.96
991.19
990.4
989.62
988.84
988.09
987.39
986.72
986.1
985.54
985.05
984.63
984.28
984.01
983.82
983.71
983.68
983.74
983.87
984.09
984.4
984.77
985.23
985.76
986.36
987.02
987.76
988.57
989.43
990.35
991.32
992.35
993.42
994.55
995.72
996.93
998.19
999.48
1000.8
1002.2
1003.6
1005
1006.5
1008
1009.5
1011
1012.6
1014.2
1015.8
1017.4
1019
1020.7
1022.4
1024.1
1025.8
1027.5
1029.3
1031
1032.8
1034.5
1036.3
1038.1
1039.9
1041.7
1043.5
1045.3
1047.1
1049
1050.8
1052.6
1054.5
1056.3
1058.1
1060
1061.8
1063.6
1065.5
1067.3
1069.1
1071
1072.8
1074.6
1076.5
1078.3
1080.1
1081.9
1083.7
1085.5
1087.3
1089.1
1090.9
1092.6
1094.4
1096.2
1097.9
1099.6
1101.4
1103.1
1104.8
1106.5
1108.2
1109.9
1111.6
1113.3
1115
1116.8
1118.5
1120.2
1122
1123.7
1125.5
1127.3
1129.1
1130.9
1132.8
1134.6
1136.4
1138.3
1140.1
1141.9
1143.7
1145.6
1147.4
1149.2
1151.1
1152.9
1154.7
1156.6
1158.4
1160.3
1162.1
1164
1165.8
1167.7
1169.6
1171.4
1173.3
1175.2
1177
1178.9
1180.8
1182.7
1184.5
1186.4
1188.3
1190.2
1192.1
1193.9
1195.8
1197.7
1199.6
1201.5
1203.3
1205.2
1207.1
1208.9
1210.8
1212.7
1214.6
1216.4
1218.3
1220.1
1222
1223.9
1225.7
1227.6
1229.4
1231.3
1233.1
1235
1236.8
1238.7
1240.5
1242.3
1244.2
1246
1247.8
1249.7
1251.5
1253.3
1255.2
1257
1258.8
1260.6
1262.5
1264.3
1266.1
1267.9
1269.7
1271.5
1273.3
1275.1
1276.9
1278.8
1280.6
1282.4
1284.2
1286
1287.8
1289.6
1291.3
1293.1
1294.9
1296.7
1298.5
1300.3
1302.1
1303.9
1305.7
1307.5
1309.2
1311
1312.8
1314.6
1316.4
1318.2
1320
1321.8
1323.5
1325.3
1327.1
1328.9
1330.6
1332.4
1334.1
1335.8
1337.5
1339.1
1340.7
1342.2
1343.7
1345
1346.3
1347.4
1348.5
1349.3
1350.1
1350.7
1351.1
1351.3
1351.4
998.48
998.43
998.28
998.03
997.7
997.27
996.76
996.18
995.54
994.85
994.12
993.38
992.61
991.85
991.1
990.37
989.68
989.02
988.43
987.89
987.41
986.99
986.66
986.4
986.21
986.1
986.08
986.13
986.27
986.48
986.77
987.14
987.58
988.09
988.68
989.33
990.04
990.83
991.67
992.56
993.51
994.51
995.56
996.66
997.8
998.99
1000.2
1001.5
1002.8
1004.1
1005.5
1006.9
1008.3
1009.8
1011.3
1012.8
1014.3
1015.9
1017.4
1019
1020.7
1022.3
1023.9
1025.6
1027.3
1029
1030.7
1032.4
1034.2
1035.9
1037.7
1039.4
1041.2
1043
1044.8
1046.6
1048.4
1050.2
1052
1053.8
1055.6
1057.4
1059.2
1061.1
1062.9
1064.7
1066.5
1068.4
1070.2
1072
1073.8
1075.6
1077.4
1079.2
1081
1082.8
1084.6
1086.4
1088.2
1089.9
1091.7
1093.5
1095.2
1096.9
1098.7
1100.4
1102.1
1103.8
1105.5
1107.2
1108.9
1110.6
1112.3
1114
1115.7
1117.4
1119.2
1120.9
1122.6
1124.4
1126.2
1128
1129.8
1131.6
1133.5
1135.3
1137.1
1138.9
1140.8
1142.6
1144.4
1146.2
1148.1
1149.9
1151.7
1153.6
1155.4
1157.2
1159.1
1160.9
1162.8
1164.6
1166.5
1168.3
1170.2
1172.1
1173.9
1175.8
1177.7
1179.5
1181.4
1183.3
1185.2
1187
1188.9
1190.8
1192.7
1194.6
1196.4
1198.3
1200.2
1202
1203.9
1205.8
1207.7
1209.5
1211.4
1213.3
1215.1
1217
1218.9
1220.7
1222.6
1224.4
1226.3
1228.1
1230
1231.8
1233.7
1235.5
1237.4
1239.2
1241
1242.9
1244.7
1246.5
1248.4
1250.2
1252
1253.9
1255.7
1257.5
1259.3
1261.1
1263
1264.8
1266.6
1268.4
1270.2
1272
1273.8
1275.6
1277.4
1279.2
1281
1282.8
1284.6
1286.4
1288.2
1290
1291.8
1293.6
1295.4
1297.2
1299
1300.8
1302.5
1304.3
1306.1
1307.9
1309.7
1311.5
1313.3
1315
1316.8
1318.6
1320.4
1322.2
1324
1325.7
1327.5
1329.3
1331.1
1332.8
1334.5
1336.2
1337.9
1339.5
1341.1
1342.6
1344.1
1345.4
1346.7
1347.8
1348.9
1349.7
1350.5
1351.1
1351.5
1351.7
1351.8
1000.5
1000.5
1000.3
1000.1
999.76
999.35
998.85
998.29
997.67
997
996.29
995.56
994.82
994.08
993.35
992.64
991.97
991.34
990.75
990.23
989.76
989.36
989.03
988.77
988.6
988.49
988.47
988.52
988.65
988.85
989.13
989.5
989.92
990.43
990.99
991.63
992.33
993.08
993.9
994.78
995.7
996.68
997.71
998.78
999.89
1001
1002.3
1003.5
1004.8
1006.1
1007.4
1008.8
1010.2
1011.6
1013.1
1014.6
1016.1
1017.6
1019.1
1020.7
1022.3
1023.9
1025.5
1027.2
1028.8
1030.5
1032.2
1033.9
1035.6
1037.3
1039.1
1040.8
1042.6
1044.3
1046.1
1047.9
1049.6
1051.4
1053.2
1055
1056.8
1058.6
1060.4
1062.2
1064
1065.8
1067.6
1069.4
1071.2
1073
1074.8
1076.6
1078.4
1080.2
1082
1083.8
1085.5
1087.3
1089
1090.8
1092.6
1094.3
1096
1097.7
1099.5
1101.2
1102.9
1104.6
1106.3
1108
1109.7
1111.3
1113
1114.7
1116.4
1118.1
1119.9
1121.6
1123.4
1125.1
1126.9
1128.7
1130.5
1132.3
1134.2
1136
1137.8
1139.7
1141.5
1143.3
1145.1
1146.9
1148.8
1150.6
1152.4
1154.2
1156.1
1157.9
1159.7
1161.6
1163.4
1165.3
1167.1
1169
1170.9
1172.7
1174.6
1176.5
1178.3
1180.2
1182.1
1183.9
1185.8
1187.7
1189.6
1191.4
1193.3
1195.2
1197
1198.9
1200.8
1202.7
1204.5
1206.4
1208.3
1210.1
1212
1213.9
1215.7
1217.6
1219.4
1221.3
1223.1
1225
1226.8
1228.7
1230.5
1232.4
1234.2
1236.1
1237.9
1239.7
1241.6
1243.4
1245.2
1247.1
1248.9
1250.7
1252.6
1254.4
1256.2
1258
1259.8
1261.7
1263.5
1265.3
1267.1
1268.9
1270.7
1272.5
1274.3
1276.1
1277.9
1279.7
1281.5
1283.3
1285.1
1286.9
1288.7
1290.5
1292.3
1294.1
1295.9
1297.6
1299.4
1301.2
1303
1304.8
1306.6
1308.4
1310.1
1311.9
1313.7
1315.5
1317.3
1319.1
1320.8
1322.6
1324.4
1326.2
1328
1329.7
1331.5
1333.2
1335
1336.7
1338.3
1340
1341.5
1343.1
1344.5
1345.9
1347.1
1348.3
1349.3
1350.2
1350.9
1351.5
1351.9
1352.1
1352.2
1002.6
1002.5
1002.4
1002.2
1001.8
1001.4
1001
1000.4
999.8
999.15
998.47
997.75
997.03
996.31
995.6
994.91
994.26
993.64
993.07
992.56
992.1
991.72
991.4
991.14
990.96
990.87
990.84
990.89
991.01
991.22
991.5
991.84
992.26
992.75
993.3
993.92
994.6
995.34
996.14
996.99
997.89
998.85
999.85
1000.9
1002
1003.1
1004.3
1005.5
1006.7
1008
1009.3
1010.7
1012.1
1013.5
1014.9
1016.3
1017.8
1019.3
1020.8
1022.4
1023.9
1025.5
1027.1
1028.8
1030.4
1032
1033.7
1035.4
1037.1
1038.8
1040.5
1042.2
1043.9
1045.7
1047.4
1049.1
1050.9
1052.7
1054.4
1056.2
1058
1059.8
1061.6
1063.3
1065.1
1066.9
1068.7
1070.5
1072.3
1074.1
1075.8
1077.6
1079.4
1081.2
1082.9
1084.7
1086.5
1088.2
1089.9
1091.7
1093.4
1095.1
1096.9
1098.6
1100.3
1102
1103.7
1105.3
1107
1108.7
1110.4
1112.1
1113.8
1115.5
1117.2
1118.9
1120.6
1122.3
1124.1
1125.9
1127.6
1129.5
1131.3
1133.1
1134.9
1136.7
1138.6
1140.4
1142.2
1144
1145.8
1147.6
1149.5
1151.3
1153.1
1154.9
1156.8
1158.6
1160.4
1162.3
1164.1
1166
1167.8
1169.7
1171.5
1173.4
1175.3
1177.1
1179
1180.9
1182.7
1184.6
1186.5
1188.3
1190.2
1192.1
1193.9
1195.8
1197.7
1199.6
1201.4
1203.3
1205.2
1207
1208.9
1210.7
1212.6
1214.5
1216.3
1218.2
1220
1221.9
1223.7
1225.6
1227.4
1229.3
1231.1
1233
1234.8
1236.6
1238.5
1240.3
1242.1
1244
1245.8
1247.6
1249.5
1251.3
1253.1
1254.9
1256.7
1258.6
1260.4
1262.2
1264
1265.8
1267.6
1269.4
1271.2
1273
1274.8
1276.6
1278.4
1280.2
1282
1283.8
1285.6
1287.4
1289.2
1291
1292.8
1294.6
1296.3
1298.1
1299.9
1301.7
1303.5
1305.3
1307
1308.8
1310.6
1312.4
1314.2
1315.9
1317.7
1319.5
1321.3
1323.1
1324.9
1326.6
1328.4
1330.2
1331.9
1333.7
1335.4
1337.1
1338.8
1340.4
1342
1343.5
1344.9
1346.3
1347.5
1348.7
1349.7
1350.6
1351.3
1351.9
1352.3
1352.6
1352.7
1004.6
1004.6
1004.5
1004.2
1003.9
1003.5
1003.1
1002.5
1001.9
1001.3
1000.6
999.94
999.24
998.54
997.84
997.18
996.54
995.93
995.39
994.88
994.44
994.06
993.75
993.51
993.33
993.23
993.21
993.26
993.38
993.58
993.84
994.18
994.59
995.06
995.61
996.21
996.87
997.6
998.37
999.2
1000.1
1001
1002
1003
1004.1
1005.2
1006.3
1007.5
1008.7
1010
1011.3
1012.6
1013.9
1015.3
1016.7
1018.1
1019.6
1021.1
1022.6
1024.1
1025.6
1027.2
1028.8
1030.3
1031.9
1033.6
1035.2
1036.9
1038.5
1040.2
1041.9
1043.6
1045.3
1047
1048.7
1050.5
1052.2
1053.9
1055.7
1057.4
1059.2
1061
1062.7
1064.5
1066.3
1068
1069.8
1071.6
1073.3
1075.1
1076.9
1078.6
1080.4
1082.1
1083.9
1085.6
1087.4
1089.1
1090.8
1092.6
1094.3
1096
1097.7
1099.4
1101.1
1102.8
1104.4
1106.1
1107.8
1109.5
1111.1
1112.8
1114.5
1116.2
1117.9
1119.6
1121.3
1123.1
1124.8
1126.6
1128.4
1130.2
1132
1133.9
1135.7
1137.5
1139.3
1141.1
1142.9
1144.7
1146.5
1148.4
1150.2
1152
1153.8
1155.6
1157.5
1159.3
1161.1
1163
1164.8
1166.7
1168.5
1170.4
1172.2
1174.1
1175.9
1177.8
1179.7
1181.5
1183.4
1185.3
1187.1
1189
1190.9
1192.7
1194.6
1196.5
1198.3
1200.2
1202.1
1203.9
1205.8
1207.7
1209.5
1211.4
1213.2
1215.1
1216.9
1218.8
1220.6
1222.5
1224.3
1226.2
1228
1229.9
1231.7
1233.5
1235.4
1237.2
1239
1240.9
1242.7
1244.5
1246.4
1248.2
1250
1251.8
1253.6
1255.5
1257.3
1259.1
1260.9
1262.7
1264.5
1266.3
1268.1
1269.9
1271.7
1273.5
1275.3
1277.1
1278.9
1280.7
1282.5
1284.3
1286.1
1287.9
1289.7
1291.5
1293.3
1295
1296.8
1298.6
1300.4
1302.2
1304
1305.7
1307.5
1309.3
1311.1
1312.9
1314.6
1316.4
1318.2
1320
1321.8
1323.5
1325.3
1327.1
1328.9
1330.6
1332.4
1334.1
1335.8
1337.5
1339.2
1340.8
1342.4
1343.9
1345.4
1346.7
1348
1349.1
1350.1
1351
1351.7
1352.3
1352.7
1353
1353.1
1006.7
1006.7
1006.5
1006.3
1006
1005.6
1005.2
1004.6
1004.1
1003.5
1002.8
1002.1
1001.4
1000.8
1000.1
999.44
998.81
998.23
997.69
997.2
996.77
996.4
996.09
995.86
995.69
995.59
995.57
995.62
995.73
995.92
996.19
996.52
996.91
997.38
997.9
998.49
999.14
999.84
1000.6
1001.4
1002.3
1003.2
1004.1
1005.1
1006.2
1007.3
1008.4
1009.5
1010.7
1012
1013.2
1014.5
1015.8
1017.2
1018.6
1020
1021.4
1022.8
1024.3
1025.8
1027.3
1028.8
1030.4
1031.9
1033.5
1035.1
1036.7
1038.4
1040
1041.7
1043.3
1045
1046.7
1048.4
1050.1
1051.8
1053.5
1055.2
1057
1058.7
1060.4
1062.2
1063.9
1065.7
1067.4
1069.2
1070.9
1072.7
1074.4
1076.2
1077.9
1079.7
1081.4
1083.1
1084.9
1086.6
1088.3
1090.1
1091.8
1093.5
1095.2
1096.9
1098.6
1100.2
1101.9
1103.6
1105.3
1106.9
1108.6
1110.2
1111.9
1113.6
1115.3
1117
1118.7
1120.4
1122.1
1123.8
1125.6
1127.4
1129.2
1131
1132.8
1134.6
1136.4
1138.2
1140
1141.8
1143.7
1145.5
1147.3
1149.1
1150.9
1152.7
1154.5
1156.4
1158.2
1160
1161.8
1163.7
1165.5
1167.4
1169.2
1171.1
1172.9
1174.8
1176.6
1178.5
1180.4
1182.2
1184.1
1185.9
1187.8
1189.7
1191.5
1193.4
1195.3
1197.1
1199
1200.9
1202.7
1204.6
1206.4
1208.3
1210.1
1212
1213.9
1215.7
1217.6
1219.4
1221.3
1223.1
1224.9
1226.8
1228.6
1230.5
1232.3
1234.1
1236
1237.8
1239.6
1241.5
1243.3
1245.1
1246.9
1248.8
1250.6
1252.4
1254.2
1256
1257.8
1259.6
1261.5
1263.3
1265.1
1266.9
1268.7
1270.5
1272.3
1274.1
1275.9
1277.7
1279.5
1281.3
1283
1284.8
1286.6
1288.4
1290.2
1292
1293.8
1295.5
1297.3
1299.1
1300.9
1302.7
1304.4
1306.2
1308
1309.8
1311.6
1313.3
1315.1
1316.9
1318.7
1320.4
1322.2
1324
1325.8
1327.5
1329.3
1331.1
1332.8
1334.6
1336.3
1338
1339.7
1341.3
1342.9
1344.4
1345.8
1347.2
1348.4
1349.6
1350.6
1351.5
1352.2
1352.8
1353.2
1353.4
1353.5
1008.8
1008.7
1008.6
1008.4
1008.1
1007.7
1007.3
1006.8
1006.2
1005.6
1005
1004.3
1003.7
1003
1002.3
1001.7
1001.1
1000.5
999.98
999.51
999.09
998.73
998.43
998.2
998.03
997.94
997.91
997.96
998.08
998.26
998.52
998.84
999.23
999.68
1000.2
1000.8
1001.4
1002.1
1002.8
1003.6
1004.5
1005.4
1006.3
1007.3
1008.3
1009.3
1010.4
1011.6
1012.7
1013.9
1015.2
1016.4
1017.7
1019.1
1020.4
1021.8
1023.2
1024.6
1026
1027.5
1029
1030.5
1032
1033.6
1035.1
1036.7
1038.3
1039.9
1041.5
1043.1
1044.8
1046.4
1048.1
1049.8
1051.5
1053.1
1054.8
1056.5
1058.2
1060
1061.7
1063.4
1065.1
1066.9
1068.6
1070.3
1072.1
1073.8
1075.5
1077.3
1079
1080.7
1082.4
1084.2
1085.9
1087.6
1089.3
1091
1092.7
1094.4
1096.1
1097.7
1099.4
1101.1
1102.8
1104.4
1106.1
1107.7
1109.4
1111
1112.7
1114.4
1116
1117.7
1119.4
1121.2
1122.9
1124.6
1126.4
1128.2
1130
1131.8
1133.6
1135.4
1137.2
1139
1140.8
1142.6
1144.4
1146.2
1148
1149.8
1151.6
1153.5
1155.3
1157.1
1158.9
1160.7
1162.6
1164.4
1166.3
1168.1
1169.9
1171.8
1173.6
1175.5
1177.4
1179.2
1181.1
1182.9
1184.8
1186.6
1188.5
1190.4
1192.2
1194.1
1195.9
1197.8
1199.7
1201.5
1203.4
1205.2
1207.1
1208.9
1210.8
1212.7
1214.5
1216.3
1218.2
1220
1221.9
1223.7
1225.6
1227.4
1229.2
1231.1
1232.9
1234.7
1236.6
1238.4
1240.2
1242
1243.9
1245.7
1247.5
1249.3
1251.1
1253
1254.8
1256.6
1258.4
1260.2
1262
1263.8
1265.6
1267.4
1269.2
1271
1272.8
1274.6
1276.4
1278.2
1280
1281.8
1283.6
1285.4
1287.1
1288.9
1290.7
1292.5
1294.3
1296.1
1297.8
1299.6
1301.4
1303.2
1304.9
1306.7
1308.5
1310.3
1312
1313.8
1315.6
1317.4
1319.1
1320.9
1322.7
1324.5
1326.2
1328
1329.8
1331.5
1333.3
1335
1336.8
1338.5
1340.1
1341.7
1343.3
1344.8
1346.3
1347.6
1348.9
1350
1351
1351.9
1352.6
1353.2
1353.6
1353.9
1354
1010.9
1010.8
1010.7
1010.5
1010.2
1009.8
1009.4
1008.9
1008.3
1007.8
1007.1
1006.5
1005.8
1005.2
1004.6
1003.9
1003.4
1002.8
1002.3
1001.8
1001.4
1001
1000.8
1000.5
1000.4
1000.3
1000.3
1000.3
1000.4
1000.6
1000.8
1001.2
1001.5
1002
1002.5
1003
1003.7
1004.3
1005.1
1005.8
1006.7
1007.5
1008.4
1009.4
1010.4
1011.4
1012.5
1013.6
1014.8
1015.9
1017.1
1018.4
1019.7
1020.9
1022.3
1023.6
1025
1026.4
1027.8
1029.2
1030.7
1032.2
1033.7
1035.2
1036.7
1038.3
1039.9
1041.4
1043
1044.6
1046.3
1047.9
1049.5
1051.2
1052.8
1054.5
1056.2
1057.9
1059.6
1061.2
1062.9
1064.7
1066.4
1068.1
1069.8
1071.5
1073.2
1074.9
1076.6
1078.4
1080.1
1081.8
1083.5
1085.2
1086.9
1088.6
1090.3
1092
1093.6
1095.3
1097
1098.6
1100.3
1102
1103.6
1105.3
1106.9
1108.5
1110.2
1111.8
1113.5
1115.2
1116.8
1118.5
1120.2
1122
1123.7
1125.5
1127.2
1129
1130.8
1132.6
1134.4
1136.2
1138
1139.8
1141.6
1143.4
1145.2
1147
1148.8
1150.6
1152.4
1154.2
1156
1157.8
1159.7
1161.5
1163.3
1165.2
1167
1168.8
1170.7
1172.5
1174.4
1176.2
1178.1
1179.9
1181.8
1183.6
1185.5
1187.4
1189.2
1191.1
1192.9
1194.8
1196.6
1198.5
1200.4
1202.2
1204.1
1205.9
1207.8
1209.6
1211.5
1213.3
1215.2
1217
1218.8
1220.7
1222.5
1224.4
1226.2
1228
1229.9
1231.7
1233.5
1235.4
1237.2
1239
1240.8
1242.6
1244.5
1246.3
1248.1
1249.9
1251.7
1253.5
1255.4
1257.2
1259
1260.8
1262.6
1264.4
1266.2
1268
1269.8
1271.6
1273.4
1275.2
1277
1278.7
1280.5
1282.3
1284.1
1285.9
1287.7
1289.5
1291.2
1293
1294.8
1296.6
1298.4
1300.1
1301.9
1303.7
1305.5
1307.2
1309
1310.8
1312.5
1314.3
1316.1
1317.9
1319.6
1321.4
1323.2
1325
1326.7
1328.5
1330.3
1332
1333.8
1335.5
1337.2
1338.9
1340.6
1342.2
1343.8
1345.3
1346.7
1348.1
1349.3
1350.5
1351.5
1352.4
1353.1
1353.7
1354.1
1354.3
1354.4
1012.9
1012.9
1012.8
1012.6
1012.3
1011.9
1011.5
1011
1010.5
1009.9
1009.3
1008.7
1008
1007.4
1006.8
1006.2
1005.6
1005.1
1004.6
1004.1
1003.7
1003.4
1003.1
1002.9
1002.7
1002.6
1002.6
1002.6
1002.7
1002.9
1003.2
1003.5
1003.8
1004.3
1004.8
1005.3
1005.9
1006.6
1007.3
1008
1008.8
1009.7
1010.6
1011.5
1012.5
1013.5
1014.6
1015.7
1016.8
1017.9
1019.1
1020.3
1021.6
1022.8
1024.1
1025.5
1026.8
1028.2
1029.6
1031
1032.4
1033.9
1035.4
1036.9
1038.4
1039.9
1041.4
1043
1044.6
1046.1
1047.7
1049.4
1051
1052.6
1054.2
1055.9
1057.5
1059.2
1060.9
1062.5
1064.2
1065.9
1067.6
1069.3
1071
1072.7
1074.4
1076.1
1077.8
1079.5
1081.2
1082.9
1084.5
1086.2
1087.9
1089.6
1091.3
1092.9
1094.6
1096.2
1097.9
1099.6
1101.2
1102.8
1104.5
1106.1
1107.7
1109.4
1111
1112.7
1114.3
1116
1117.7
1119.4
1121.1
1122.8
1124.5
1126.3
1128.1
1129.9
1131.7
1133.4
1135.2
1137
1138.8
1140.6
1142.4
1144.2
1146
1147.8
1149.6
1151.4
1153.2
1155
1156.8
1158.6
1160.4
1162.3
1164.1
1165.9
1167.7
1169.6
1171.4
1173.3
1175.1
1177
1178.8
1180.7
1182.5
1184.4
1186.2
1188.1
1189.9
1191.8
1193.6
1195.5
1197.3
1199.2
1201
1202.9
1204.7
1206.6
1208.4
1210.3
1212.1
1214
1215.8
1217.7
1219.5
1221.3
1223.2
1225
1226.8
1228.7
1230.5
1232.3
1234.1
1236
1237.8
1239.6
1241.4
1243.3
1245.1
1246.9
1248.7
1250.5
1252.3
1254.1
1255.9
1257.7
1259.6
1261.4
1263.2
1265
1266.8
1268.6
1270.3
1272.1
1273.9
1275.7
1277.5
1279.3
1281.1
1282.9
1284.7
1286.4
1288.2
1290
1291.8
1293.6
1295.3
1297.1
1298.9
1300.7
1302.4
1304.2
1306
1307.7
1309.5
1311.3
1313
1314.8
1316.6
1318.4
1320.1
1321.9
1323.7
1325.5
1327.2
1329
1330.8
1332.5
1334.3
1336
1337.7
1339.4
1341.1
1342.7
1344.2
1345.8
1347.2
1348.5
1349.8
1350.9
1351.9
1352.8
1353.5
1354.1
1354.5
1354.8
1354.9
1015
1015
1014.8
1014.6
1014.4
1014
1013.6
1013.1
1012.6
1012.1
1011.5
1010.9
1010.2
1009.6
1009
1008.4
1007.9
1007.3
1006.8
1006.4
1006
1005.7
1005.4
1005.2
1005
1004.9
1004.9
1004.9
1005.1
1005.2
1005.5
1005.8
1006.1
1006.5
1007
1007.6
1008.2
1008.8
1009.5
1010.2
1011
1011.8
1012.7
1013.6
1014.6
1015.6
1016.6
1017.7
1018.8
1019.9
1021.1
1022.3
1023.5
1024.7
1026
1027.3
1028.6
1030
1031.4
1032.8
1034.2
1035.6
1037
1038.5
1040
1041.5
1043
1044.6
1046.1
1047.7
1049.2
1050.8
1052.4
1054
1055.7
1057.3
1058.9
1060.6
1062.2
1063.9
1065.5
1067.2
1068.9
1070.5
1072.2
1073.9
1075.6
1077.2
1078.9
1080.6
1082.3
1083.9
1085.6
1087.3
1088.9
1090.6
1092.3
1093.9
1095.6
1097.2
1098.8
1100.5
1102.1
1103.7
1105.3
1107
1108.6
1110.2
1111.9
1113.5
1115.2
1116.8
1118.5
1120.2
1121.9
1123.6
1125.4
1127.2
1128.9
1130.7
1132.5
1134.3
1136.1
1137.8
1139.6
1141.4
1143.2
1145
1146.8
1148.6
1150.4
1152.1
1153.9
1155.8
1157.6
1159.4
1161.2
1163
1164.8
1166.7
1168.5
1170.3
1172.2
1174
1175.9
1177.7
1179.6
1181.4
1183.3
1185.1
1186.9
1188.8
1190.7
1192.5
1194.4
1196.2
1198
1199.9
1201.7
1203.6
1205.4
1207.3
1209.1
1211
1212.8
1214.7
1216.5
1218.3
1220.2
1222
1223.8
1225.7
1227.5
1229.3
1231.1
1233
1234.8
1236.6
1238.4
1240.2
1242.1
1243.9
1245.7
1247.5
1249.3
1251.1
1252.9
1254.7
1256.5
1258.3
1260.1
1261.9
1263.7
1265.5
1267.3
1269.1
1270.9
1272.7
1274.5
1276.3
1278.1
1279.9
1281.6
1283.4
1285.2
1287
1288.8
1290.5
1292.3
1294.1
1295.9
1297.6
1299.4
1301.2
1303
1304.7
1306.5
1308.3
1310
1311.8
1313.6
1315.3
1317.1
1318.9
1320.6
1322.4
1324.2
1326
1327.7
1329.5
1331.3
1333
1334.7
1336.5
1338.2
1339.9
1341.5
1343.2
1344.7
1346.2
1347.7
1349
1350.3
1351.4
1352.4
1353.3
1354
1354.6
1355
1355.3
1355.3
1017.1
1017
1016.9
1016.7
1016.5
1016.1
1015.7
1015.3
1014.8
1014.2
1013.6
1013
1012.4
1011.8
1011.2
1010.7
1010.1
1009.6
1009.1
1008.7
1008.3
1008
1007.7
1007.5
1007.3
1007.2
1007.2
1007.3
1007.4
1007.5
1007.8
1008.1
1008.4
1008.8
1009.3
1009.8
1010.4
1011
1011.7
1012.4
1013.2
1014
1014.9
1015.8
1016.7
1017.7
1018.7
1019.7
1020.8
1021.9
1023.1
1024.2
1025.4
1026.7
1027.9
1029.2
1030.5
1031.8
1033.2
1034.5
1035.9
1037.3
1038.7
1040.2
1041.7
1043.1
1044.6
1046.1
1047.7
1049.2
1050.8
1052.3
1053.9
1055.5
1057.1
1058.7
1060.3
1061.9
1063.6
1065.2
1066.8
1068.5
1070.1
1071.8
1073.4
1075.1
1076.7
1078.4
1080.1
1081.7
1083.4
1085
1086.7
1088.3
1090
1091.6
1093.3
1094.9
1096.5
1098.2
1099.8
1101.4
1103
1104.6
1106.2
1107.9
1109.5
1111.1
1112.7
1114.4
1116
1117.7
1119.4
1121.1
1122.8
1124.5
1126.3
1128
1129.8
1131.6
1133.4
1135.1
1136.9
1138.7
1140.5
1142.2
1144
1145.8
1147.6
1149.4
1151.2
1152.9
1154.8
1156.6
1158.4
1160.2
1162
1163.8
1165.6
1167.5
1169.3
1171.1
1173
1174.8
1176.6
1178.5
1180.3
1182.2
1184
1185.9
1187.7
1189.5
1191.4
1193.2
1195.1
1196.9
1198.8
1200.6
1202.5
1204.3
1206.1
1208
1209.8
1211.7
1213.5
1215.3
1217.2
1219
1220.8
1222.7
1224.5
1226.3
1228.1
1230
1231.8
1233.6
1235.4
1237.3
1239.1
1240.9
1242.7
1244.5
1246.3
1248.1
1249.9
1251.7
1253.5
1255.3
1257.1
1258.9
1260.7
1262.5
1264.3
1266.1
1267.9
1269.7
1271.5
1273.3
1275.1
1276.9
1278.6
1280.4
1282.2
1284
1285.8
1287.5
1289.3
1291.1
1292.9
1294.6
1296.4
1298.2
1300
1301.7
1303.5
1305.3
1307
1308.8
1310.6
1312.3
1314.1
1315.9
1317.6
1319.4
1321.2
1322.9
1324.7
1326.5
1328.2
1330
1331.8
1333.5
1335.2
1337
1338.7
1340.4
1342
1343.6
1345.2
1346.7
1348.1
1349.5
1350.7
1351.9
1352.9
1353.8
1354.5
1355.1
1355.5
1355.7
1355.8
1019.2
1019.1
1019
1018.8
1018.5
1018.2
1017.8
1017.4
1016.9
1016.4
1015.8
1015.2
1014.6
1014
1013.5
1012.9
1012.3
1011.8
1011.4
1010.9
1010.6
1010.3
1010
1009.8
1009.6
1009.5
1009.5
1009.6
1009.7
1009.8
1010.1
1010.3
1010.7
1011.1
1011.5
1012.1
1012.6
1013.2
1013.9
1014.6
1015.4
1016.2
1017
1017.9
1018.8
1019.8
1020.7
1021.8
1022.8
1023.9
1025
1026.2
1027.4
1028.6
1029.8
1031
1032.3
1033.6
1034.9
1036.3
1037.7
1039
1040.5
1041.9
1043.3
1044.8
1046.2
1047.7
1049.2
1050.8
1052.3
1053.8
1055.4
1056.9
1058.5
1060.1
1061.7
1063.3
1064.9
1066.5
1068.1
1069.8
1071.4
1073
1074.7
1076.3
1077.9
1079.6
1081.2
1082.9
1084.5
1086.1
1087.8
1089.4
1091
1092.7
1094.3
1095.9
1097.5
1099.1
1100.7
1102.3
1103.9
1105.5
1107.1
1108.8
1110.4
1112
1113.6
1115.2
1116.9
1118.6
1120.2
1121.9
1123.7
1125.4
1127.2
1128.9
1130.7
1132.5
1134.2
1136
1137.8
1139.5
1141.3
1143.1
1144.8
1146.6
1148.4
1150.2
1152
1153.8
1155.6
1157.4
1159.2
1161
1162.8
1164.6
1166.4
1168.3
1170.1
1171.9
1173.7
1175.6
1177.4
1179.3
1181.1
1182.9
1184.8
1186.6
1188.5
1190.3
1192.1
1194
1195.8
1197.7
1199.5
1201.3
1203.2
1205
1206.9
1208.7
1210.5
1212.4
1214.2
1216
1217.9
1219.7
1221.5
1223.3
1225.2
1227
1228.8
1230.6
1232.5
1234.3
1236.1
1237.9
1239.7
1241.5
1243.3
1245.1
1247
1248.8
1250.6
1252.4
1254.2
1256
1257.8
1259.6
1261.4
1263.1
1264.9
1266.7
1268.5
1270.3
1272.1
1273.9
1275.7
1277.5
1279.2
1281
1282.8
1284.6
1286.3
1288.1
1289.9
1291.7
1293.4
1295.2
1297
1298.7
1300.5
1302.3
1304
1305.8
1307.6
1309.3
1311.1
1312.9
1314.6
1316.4
1318.2
1319.9
1321.7
1323.5
1325.2
1327
1328.7
1330.5
1332.3
1334
1335.8
1337.5
1339.2
1340.9
1342.5
1344.1
1345.7
1347.2
1348.6
1350
1351.2
1352.4
1353.4
1354.3
1355
1355.6
1356
1356.2
1356.3
1021.2
1021.2
1021.1
1020.9
1020.6
1020.3
1019.9
1019.5
1019
1018.5
1017.9
1017.4
1016.8
1016.2
1015.7
1015.1
1014.6
1014.1
1013.6
1013.2
1012.8
1012.5
1012.3
1012.1
1011.9
1011.8
1011.8
1011.9
1012
1012.1
1012.3
1012.6
1012.9
1013.3
1013.8
1014.3
1014.8
1015.5
1016.1
1016.8
1017.5
1018.3
1019.1
1020
1020.9
1021.8
1022.8
1023.8
1024.9
1025.9
1027
1028.1
1029.3
1030.5
1031.7
1032.9
1034.2
1035.5
1036.8
1038.1
1039.4
1040.8
1042.2
1043.6
1045
1046.4
1047.9
1049.3
1050.8
1052.3
1053.8
1055.4
1056.9
1058.4
1060
1061.5
1063.1
1064.7
1066.3
1067.9
1069.5
1071.1
1072.7
1074.3
1075.9
1077.5
1079.2
1080.8
1082.4
1084
1085.6
1087.3
1088.9
1090.5
1092.1
1093.7
1095.3
1096.9
1098.5
1100.1
1101.7
1103.3
1104.9
1106.5
1108.1
1109.7
1111.3
1112.9
1114.5
1116.1
1117.8
1119.5
1121.1
1122.8
1124.6
1126.3
1128.1
1129.8
1131.6
1133.4
1135.1
1136.9
1138.6
1140.4
1142.2
1143.9
1145.7
1147.5
1149.2
1151
1152.8
1154.6
1156.4
1158.2
1160
1161.8
1163.6
1165.4
1167.2
1169.1
1170.9
1172.7
1174.5
1176.4
1178.2
1180
1181.9
1183.7
1185.6
1187.4
1189.2
1191.1
1192.9
1194.7
1196.6
1198.4
1200.3
1202.1
1203.9
1205.8
1207.6
1209.4
1211.3
1213.1
1214.9
1216.7
1218.6
1220.4
1222.2
1224
1225.9
1227.7
1229.5
1231.3
1233.1
1234.9
1236.8
1238.6
1240.4
1242.2
1244
1245.8
1247.6
1249.4
1251.2
1253
1254.8
1256.6
1258.4
1260.2
1262
1263.8
1265.6
1267.3
1269.1
1270.9
1272.7
1274.5
1276.3
1278
1279.8
1281.6
1283.4
1285.1
1286.9
1288.7
1290.5
1292.2
1294
1295.8
1297.5
1299.3
1301.1
1302.8
1304.6
1306.4
1308.1
1309.9
1311.6
1313.4
1315.2
1316.9
1318.7
1320.5
1322.2
1324
1325.7
1327.5
1329.3
1331
1332.8
1334.5
1336.3
1338
1339.7
1341.4
1343
1344.7
1346.2
1347.7
1349.1
1350.5
1351.7
1352.9
1353.9
1354.7
1355.5
1356
1356.5
1356.7
1356.8
1023.3
1023.3
1023.2
1023
1022.7
1022.4
1022
1021.6
1021.1
1020.6
1020.1
1019.5
1019
1018.4
1017.9
1017.3
1016.8
1016.3
1015.9
1015.5
1015.1
1014.8
1014.5
1014.4
1014.2
1014.1
1014.1
1014.1
1014.2
1014.4
1014.6
1014.9
1015.2
1015.6
1016
1016.5
1017.1
1017.7
1018.3
1019
1019.7
1020.5
1021.3
1022.1
1023
1023.9
1024.9
1025.9
1026.9
1027.9
1029
1030.1
1031.2
1032.4
1033.6
1034.8
1036
1037.3
1038.6
1039.9
1041.2
1042.5
1043.9
1045.3
1046.7
1048.1
1049.5
1051
1052.4
1053.9
1055.4
1056.9
1058.4
1059.9
1061.4
1063
1064.5
1066.1
1067.7
1069.2
1070.8
1072.4
1074
1075.6
1077.2
1078.8
1080.4
1082
1083.6
1085.2
1086.8
1088.4
1090
1091.6
1093.2
1094.8
1096.4
1097.9
1099.5
1101.1
1102.7
1104.3
1105.8
1107.4
1109
1110.6
1112.2
1113.8
1115.4
1117.1
1118.7
1120.4
1122.1
1123.8
1125.5
1127.2
1129
1130.7
1132.5
1134.3
1136
1137.8
1139.5
1141.3
1143
1144.8
1146.6
1148.3
1150.1
1151.9
1153.7
1155.4
1157.2
1159
1160.8
1162.6
1164.4
1166.3
1168.1
1169.9
1171.7
1173.5
1175.4
1177.2
1179
1180.8
1182.7
1184.5
1186.3
1188.2
1190
1191.8
1193.7
1195.5
1197.3
1199.2
1201
1202.8
1204.7
1206.5
1208.3
1210.2
1212
1213.8
1215.6
1217.5
1219.3
1221.1
1222.9
1224.7
1226.6
1228.4
1230.2
1232
1233.8
1235.6
1237.4
1239.2
1241
1242.8
1244.7
1246.5
1248.3
1250
1251.8
1253.6
1255.4
1257.2
1259
1260.8
1262.6
1264.4
1266.2
1268
1269.7
1271.5
1273.3
1275.1
1276.9
1278.6
1280.4
1282.2
1284
1285.7
1287.5
1289.3
1291
1292.8
1294.6
1296.3
1298.1
1299.9
1301.6
1303.4
1305.2
1306.9
1308.7
1310.4
1312.2
1314
1315.7
1317.5
1319.2
1321
1322.8
1324.5
1326.3
1328
1329.8
1331.6
1333.3
1335.1
1336.8
1338.5
1340.2
1341.9
1343.6
1345.2
1346.7
1348.2
1349.7
1351
1352.2
1353.4
1354.4
1355.2
1356
1356.5
1357
1357.2
1357.3
1025.4
1025.4
1025.2
1025.1
1024.8
1024.5
1024.1
1023.7
1023.3
1022.8
1022.2
1021.7
1021.2
1020.6
1020.1
1019.5
1019
1018.6
1018.1
1017.7
1017.4
1017.1
1016.8
1016.6
1016.5
1016.4
1016.4
1016.4
1016.5
1016.7
1016.9
1017.1
1017.5
1017.8
1018.3
1018.8
1019.3
1019.9
1020.5
1021.1
1021.9
1022.6
1023.4
1024.2
1025.1
1026
1026.9
1027.9
1028.9
1029.9
1031
1032.1
1033.2
1034.3
1035.5
1036.7
1037.9
1039.1
1040.4
1041.7
1043
1044.3
1045.6
1047
1048.4
1049.8
1051.2
1052.6
1054
1055.5
1056.9
1058.4
1059.9
1061.4
1062.9
1064.4
1066
1067.5
1069.1
1070.6
1072.2
1073.7
1075.3
1076.9
1078.5
1080
1081.6
1083.2
1084.8
1086.4
1087.9
1089.5
1091.1
1092.7
1094.3
1095.8
1097.4
1099
1100.5
1102.1
1103.7
1105.2
1106.8
1108.4
1109.9
1111.5
1113.1
1114.7
1116.4
1118
1119.6
1121.3
1123
1124.7
1126.5
1128.2
1129.9
1131.7
1133.4
1135.2
1136.9
1138.7
1140.4
1142.2
1143.9
1145.7
1147.4
1149.2
1151
1152.7
1154.5
1156.3
1158.1
1159.9
1161.7
1163.5
1165.3
1167.1
1168.9
1170.7
1172.5
1174.4
1176.2
1178
1179.8
1181.7
1183.5
1185.3
1187.1
1189
1190.8
1192.6
1194.5
1196.3
1198.1
1199.9
1201.8
1203.6
1205.4
1207.3
1209.1
1210.9
1212.7
1214.5
1216.4
1218.2
1220
1221.8
1223.6
1225.5
1227.3
1229.1
1230.9
1232.7
1234.5
1236.3
1238.1
1239.9
1241.7
1243.5
1245.3
1247.1
1248.9
1250.7
1252.5
1254.3
1256.1
1257.9
1259.7
1261.5
1263.2
1265
1266.8
1268.6
1270.4
1272.1
1273.9
1275.7
1277.5
1279.3
1281
1282.8
1284.6
1286.3
1288.1
1289.9
1291.6
1293.4
1295.2
1296.9
1298.7
1300.5
1302.2
1304
1305.7
1307.5
1309.2
1311
1312.8
1314.5
1316.3
1318
1319.8
1321.6
1323.3
1325.1
1326.8
1328.6
1330.3
1332.1
1333.8
1335.6
1337.3
1339
1340.8
1342.4
1344.1
1345.7
1347.2
1348.7
1350.2
1351.5
1352.7
1353.9
1354.9
1355.8
1356.5
1357.1
1357.5
1357.7
1357.8
1027.5
1027.4
1027.3
1027.1
1026.9
1026.6
1026.2
1025.8
1025.4
1024.9
1024.4
1023.9
1023.3
1022.8
1022.3
1021.7
1021.2
1020.8
1020.4
1020
1019.6
1019.3
1019.1
1018.9
1018.7
1018.7
1018.6
1018.7
1018.8
1018.9
1019.1
1019.4
1019.7
1020.1
1020.5
1021
1021.5
1022.1
1022.7
1023.3
1024
1024.8
1025.5
1026.3
1027.2
1028.1
1029
1029.9
1030.9
1031.9
1033
1034
1035.1
1036.3
1037.4
1038.6
1039.8
1041
1042.2
1043.5
1044.8
1046.1
1047.4
1048.7
1050.1
1051.4
1052.8
1054.2
1055.6
1057.1
1058.5
1060
1061.4
1062.9
1064.4
1065.9
1067.4
1068.9
1070.5
1072
1073.5
1075.1
1076.6
1078.2
1079.7
1081.3
1082.9
1084.4
1086
1087.6
1089.1
1090.7
1092.2
1093.8
1095.4
1096.9
1098.5
1100
1101.6
1103.1
1104.7
1106.2
1107.8
1109.3
1110.9
1112.5
1114.1
1115.7
1117.3
1118.9
1120.6
1122.3
1124
1125.7
1127.4
1129.2
1130.9
1132.6
1134.4
1136.1
1137.8
1139.6
1141.3
1143.1
1144.8
1146.6
1148.3
1150.1
1151.9
1153.6
1155.4
1157.2
1159
1160.8
1162.5
1164.3
1166.1
1167.9
1169.8
1171.6
1173.4
1175.2
1177
1178.8
1180.7
1182.5
1184.3
1186.1
1187.9
1189.8
1191.6
1193.4
1195.2
1197.1
1198.9
1200.7
1202.5
1204.4
1206.2
1208
1209.8
1211.7
1213.5
1215.3
1217.1
1218.9
1220.7
1222.5
1224.4
1226.2
1228
1229.8
1231.6
1233.4
1235.2
1237
1238.8
1240.6
1242.4
1244.2
1246
1247.8
1249.6
1251.4
1253.2
1255
1256.7
1258.5
1260.3
1262.1
1263.9
1265.7
1267.4
1269.2
1271
1272.8
1274.6
1276.3
1278.1
1279.9
1281.6
1283.4
1285.2
1286.9
1288.7
1290.5
1292.2
1294
1295.8
1297.5
1299.3
1301
1302.8
1304.6
1306.3
1308.1
1309.8
1311.6
1313.3
1315.1
1316.8
1318.6
1320.4
1322.1
1323.9
1325.6
1327.4
1329.1
1330.9
1332.6
1334.4
1336.1
1337.9
1339.6
1341.3
1343
1344.6
1346.2
1347.8
1349.3
1350.7
1352
1353.3
1354.4
1355.4
1356.3
1357
1357.6
1358
1358.2
1358.3
1029.5
1029.5
1029.4
1029.2
1029
1028.7
1028.4
1027.9
1027.5
1027
1026.5
1026
1025.5
1025
1024.4
1023.9
1023.5
1023
1022.6
1022.2
1021.9
1021.6
1021.3
1021.1
1021
1020.9
1020.9
1020.9
1021
1021.2
1021.4
1021.6
1021.9
1022.3
1022.7
1023.2
1023.7
1024.2
1024.8
1025.5
1026.2
1026.9
1027.7
1028.5
1029.3
1030.2
1031.1
1032
1033
1033.9
1035
1036
1037.1
1038.2
1039.3
1040.5
1041.6
1042.8
1044.1
1045.3
1046.6
1047.8
1049.1
1050.4
1051.8
1053.1
1054.5
1055.9
1057.3
1058.7
1060.1
1061.5
1063
1064.4
1065.9
1067.4
1068.9
1070.4
1071.9
1073.4
1074.9
1076.4
1078
1079.5
1081
1082.6
1084.1
1085.7
1087.2
1088.8
1090.3
1091.8
1093.4
1094.9
1096.5
1098
1099.5
1101.1
1102.6
1104.1
1105.7
1107.2
1108.8
1110.3
1111.9
1113.5
1115.1
1116.7
1118.3
1119.9
1121.6
1123.3
1125
1126.7
1128.4
1130.1
1131.9
1133.6
1135.3
1137
1138.8
1140.5
1142.3
1144
1145.7
1147.5
1149.2
1151
1152.8
1154.5
1156.3
1158.1
1159.8
1161.6
1163.4
1165.2
1167
1168.8
1170.6
1172.4
1174.2
1176
1177.9
1179.7
1181.5
1183.3
1185.1
1186.9
1188.8
1190.6
1192.4
1194.2
1196
1197.9
1199.7
1201.5
1203.3
1205.1
1207
1208.8
1210.6
1212.4
1214.2
1216
1217.9
1219.7
1221.5
1223.3
1225.1
1226.9
1228.7
1230.5
1232.3
1234.1
1235.9
1237.7
1239.5
1241.3
1243.1
1244.9
1246.7
1248.5
1250.3
1252.1
1253.8
1255.6
1257.4
1259.2
1261
1262.8
1264.5
1266.3
1268.1
1269.9
1271.6
1273.4
1275.2
1277
1278.7
1280.5
1282.3
1284
1285.8
1287.6
1289.3
1291.1
1292.8
1294.6
1296.4
1298.1
1299.9
1301.6
1303.4
1305.1
1306.9
1308.7
1310.4
1312.2
1313.9
1315.7
1317.4
1319.2
1320.9
1322.7
1324.4
1326.2
1327.9
1329.7
1331.4
1333.2
1334.9
1336.7
1338.4
1340.1
1341.8
1343.5
1345.1
1346.8
1348.3
1349.8
1351.2
1352.6
1353.8
1354.9
1355.9
1356.8
1357.5
1358.1
1358.5
1358.8
1358.8
1031.6
1031.6
1031.5
1031.3
1031.1
1030.8
1030.4
1030.1
1029.6
1029.2
1028.7
1028.2
1027.6
1027.1
1026.6
1026.1
1025.7
1025.2
1024.8
1024.4
1024.1
1023.8
1023.6
1023.4
1023.3
1023.2
1023.2
1023.2
1023.3
1023.4
1023.6
1023.9
1024.2
1024.5
1024.9
1025.4
1025.9
1026.4
1027
1027.6
1028.3
1029
1029.8
1030.6
1031.4
1032.2
1033.1
1034
1035
1036
1037
1038
1039
1040.1
1041.2
1042.4
1043.5
1044.7
1045.9
1047.1
1048.4
1049.6
1050.9
1052.2
1053.5
1054.8
1056.2
1057.5
1058.9
1060.3
1061.7
1063.1
1064.5
1066
1067.4
1068.9
1070.4
1071.8
1073.3
1074.8
1076.3
1077.8
1079.3
1080.8
1082.3
1083.9
1085.4
1086.9
1088.4
1090
1091.5
1093
1094.5
1096
1097.6
1099.1
1100.6
1102.1
1103.7
1105.2
1106.7
1108.2
1109.8
1111.3
1112.9
1114.5
1116.1
1117.7
1119.3
1120.9
1122.6
1124.3
1126
1127.7
1129.4
1131.1
1132.8
1134.6
1136.3
1138
1139.7
1141.5
1143.2
1144.9
1146.7
1148.4
1150.1
1151.9
1153.7
1155.4
1157.2
1159
1160.7
1162.5
1164.3
1166.1
1167.9
1169.7
1171.5
1173.3
1175.1
1176.9
1178.7
1180.5
1182.3
1184.2
1186
1187.8
1189.6
1191.4
1193.2
1195
1196.9
1198.7
1200.5
1202.3
1204.1
1205.9
1207.8
1209.6
1211.4
1213.2
1215
1216.8
1218.6
1220.4
1222.2
1224
1225.8
1227.6
1229.4
1231.2
1233
1234.8
1236.6
1238.4
1240.2
1242
1243.8
1245.6
1247.4
1249.2
1251
1252.7
1254.5
1256.3
1258.1
1259.9
1261.6
1263.4
1265.2
1267
1268.7
1270.5
1272.3
1274.1
1275.8
1277.6
1279.4
1281.1
1282.9
1284.7
1286.4
1288.2
1289.9
1291.7
1293.5
1295.2
1297
1298.7
1300.5
1302.2
1304
1305.7
1307.5
1309.2
1311
1312.7
1314.5
1316.2
1318
1319.7
1321.5
1323.2
1325
1326.8
1328.5
1330.3
1332
1333.8
1335.5
1337.2
1339
1340.7
1342.4
1344
1345.7
1347.3
1348.8
1350.3
1351.8
1353.1
1354.3
1355.5
1356.5
1357.3
1358
1358.6
1359
1359.3
1359.4
1033.7
1033.6
1033.6
1033.4
1033.2
1032.9
1032.5
1032.2
1031.7
1031.3
1030.8
1030.3
1029.8
1029.3
1028.8
1028.3
1027.8
1027.4
1027
1026.6
1026.3
1026
1025.8
1025.6
1025.5
1025.4
1025.4
1025.4
1025.5
1025.7
1025.8
1026.1
1026.4
1026.7
1027.1
1027.6
1028.1
1028.6
1029.2
1029.8
1030.5
1031.2
1031.9
1032.7
1033.5
1034.3
1035.2
1036.1
1037
1038
1038.9
1040
1041
1042.1
1043.2
1044.3
1045.4
1046.6
1047.7
1048.9
1050.2
1051.4
1052.7
1053.9
1055.2
1056.5
1057.8
1059.2
1060.5
1061.9
1063.3
1064.7
1066.1
1067.5
1068.9
1070.4
1071.8
1073.3
1074.8
1076.2
1077.7
1079.2
1080.7
1082.2
1083.7
1085.2
1086.7
1088.2
1089.7
1091.2
1092.7
1094.2
1095.7
1097.2
1098.7
1100.2
1101.7
1103.2
1104.7
1106.2
1107.7
1109.3
1110.8
1112.4
1113.9
1115.5
1117.1
1118.7
1120.3
1122
1123.6
1125.3
1127
1128.7
1130.4
1132.1
1133.8
1135.6
1137.3
1139
1140.7
1142.4
1144.1
1145.9
1147.6
1149.3
1151.1
1152.8
1154.6
1156.3
1158.1
1159.9
1161.7
1163.4
1165.2
1167
1168.8
1170.6
1172.4
1174.2
1176
1177.8
1179.6
1181.4
1183.2
1185
1186.8
1188.6
1190.4
1192.3
1194.1
1195.9
1197.7
1199.5
1201.3
1203.1
1204.9
1206.7
1208.6
1210.4
1212.2
1214
1215.8
1217.6
1219.4
1221.2
1223
1224.8
1226.6
1228.4
1230.2
1232
1233.8
1235.6
1237.4
1239.1
1240.9
1242.7
1244.5
1246.3
1248.1
1249.9
1251.7
1253.4
1255.2
1257
1258.8
1260.5
1262.3
1264.1
1265.9
1267.6
1269.4
1271.2
1272.9
1274.7
1276.5
1278.2
1280
1281.8
1283.5
1285.3
1287.1
1288.8
1290.6
1292.3
1294.1
1295.8
1297.6
1299.3
1301.1
1302.8
1304.6
1306.3
1308.1
1309.8
1311.6
1313.3
1315.1
1316.8
1318.6
1320.3
1322.1
1323.8
1325.6
1327.3
1329.1
1330.8
1332.6
1334.3
1336.1
1337.8
1339.5
1341.2
1342.9
1344.6
1346.2
1347.8
1349.4
1350.9
1352.3
1353.6
1354.9
1356
1357
1357.9
1358.6
1359.2
1359.6
1359.8
1359.9
1035.8
1035.7
1035.6
1035.5
1035.2
1035
1034.6
1034.3
1033.8
1033.4
1032.9
1032.4
1031.9
1031.5
1031
1030.5
1030
1029.6
1029.2
1028.8
1028.5
1028.3
1028
1027.9
1027.7
1027.7
1027.6
1027.7
1027.7
1027.9
1028.1
1028.3
1028.6
1028.9
1029.3
1029.8
1030.3
1030.8
1031.3
1031.9
1032.6
1033.3
1034
1034.8
1035.6
1036.4
1037.2
1038.1
1039
1040
1040.9
1041.9
1043
1044
1045.1
1046.2
1047.3
1048.4
1049.6
1050.8
1052
1053.2
1054.4
1055.7
1056.9
1058.2
1059.5
1060.9
1062.2
1063.5
1064.9
1066.3
1067.7
1069.1
1070.5
1071.9
1073.3
1074.8
1076.2
1077.6
1079.1
1080.6
1082
1083.5
1085
1086.5
1087.9
1089.4
1090.9
1092.4
1093.9
1095.4
1096.8
1098.3
1099.8
1101.3
1102.8
1104.3
1105.8
1107.3
1108.8
1110.3
1111.9
1113.4
1114.9
1116.5
1118.1
1119.7
1121.4
1123
1124.7
1126.4
1128.1
1129.8
1131.5
1133.1
1134.8
1136.5
1138.3
1140
1141.7
1143.4
1145.1
1146.8
1148.6
1150.3
1152
1153.8
1155.5
1157.3
1159
1160.8
1162.6
1164.4
1166.1
1167.9
1169.7
1171.5
1173.3
1175.1
1176.9
1178.7
1180.5
1182.3
1184.1
1185.9
1187.7
1189.5
1191.3
1193.1
1194.9
1196.7
1198.5
1200.3
1202.1
1203.9
1205.7
1207.6
1209.4
1211.2
1213
1214.8
1216.6
1218.4
1220.2
1222
1223.8
1225.6
1227.3
1229.1
1230.9
1232.7
1234.5
1236.3
1238.1
1239.9
1241.7
1243.5
1245.2
1247
1248.8
1250.6
1252.4
1254.1
1255.9
1257.7
1259.5
1261.2
1263
1264.8
1266.6
1268.3
1270.1
1271.8
1273.6
1275.4
1277.1
1278.9
1280.7
1282.4
1284.2
1285.9
1287.7
1289.5
1291.2
1293
1294.7
1296.5
1298.2
1300
1301.7
1303.5
1305.2
1307
1308.7
1310.4
1312.2
1313.9
1315.7
1317.4
1319.2
1320.9
1322.7
1324.4
1326.2
1327.9
1329.7
1331.4
1333.2
1334.9
1336.6
1338.4
1340.1
1341.8
1343.5
1345.2
1346.8
1348.4
1349.9
1351.4
1352.9
1354.2
1355.4
1356.5
1357.5
1358.4
1359.1
1359.7
1360.1
1360.4
1360.4
1037.8
1037.8
1037.7
1037.5
1037.3
1037
1036.7
1036.4
1036
1035.5
1035.1
1034.6
1034.1
1033.6
1033.1
1032.7
1032.2
1031.8
1031.4
1031.1
1030.7
1030.5
1030.3
1030.1
1029.9
1029.9
1029.9
1029.9
1030
1030.1
1030.3
1030.5
1030.8
1031.1
1031.5
1032
1032.4
1032.9
1033.5
1034.1
1034.7
1035.4
1036.1
1036.9
1037.6
1038.4
1039.3
1040.1
1041
1042
1042.9
1043.9
1044.9
1045.9
1047
1048.1
1049.2
1050.3
1051.4
1052.6
1053.8
1055
1056.2
1057.4
1058.7
1059.9
1061.2
1062.5
1063.8
1065.2
1066.5
1067.9
1069.2
1070.6
1072
1073.4
1074.8
1076.2
1077.6
1079.1
1080.5
1082
1083.4
1084.9
1086.3
1087.8
1089.2
1090.7
1092.2
1093.6
1095.1
1096.6
1098
1099.5
1101
1102.4
1103.9
1105.4
1106.9
1108.4
1109.9
1111.4
1112.9
1114.5
1116
1117.6
1119.2
1120.8
1122.4
1124.1
1125.7
1127.4
1129.1
1130.8
1132.5
1134.2
1135.9
1137.6
1139.3
1140.9
1142.7
1144.4
1146.1
1147.8
1149.5
1151.3
1153
1154.7
1156.5
1158.2
1160
1161.7
1163.5
1165.3
1167.1
1168.8
1170.6
1172.4
1174.2
1176
1177.8
1179.6
1181.4
1183.2
1185
1186.8
1188.6
1190.4
1192.2
1194
1195.8
1197.6
1199.4
1201.2
1203
1204.8
1206.6
1208.4
1210.2
1212
1213.8
1215.6
1217.4
1219.2
1220.9
1222.7
1224.5
1226.3
1228.1
1229.9
1231.7
1233.5
1235.3
1237.1
1238.8
1240.6
1242.4
1244.2
1246
1247.7
1249.5
1251.3
1253.1
1254.8
1256.6
1258.4
1260.2
1261.9
1263.7
1265.5
1267.2
1269
1270.8
1272.5
1274.3
1276
1277.8
1279.6
1281.3
1283.1
1284.8
1286.6
1288.3
1290.1
1291.8
1293.6
1295.4
1297.1
1298.8
1300.6
1302.3
1304.1
1305.8
1307.6
1309.3
1311.1
1312.8
1314.5
1316.3
1318
1319.8
1321.5
1323.3
1325
1326.8
1328.5
1330.2
1332
1333.7
1335.5
1337.2
1338.9
1340.7
1342.4
1344.1
1345.7
1347.4
1349
1350.5
1352
1353.4
1354.7
1356
1357.1
1358.1
1359
1359.7
1360.2
1360.7
1360.9
1361
1039.9
1039.8
1039.8
1039.6
1039.4
1039.1
1038.8
1038.5
1038.1
1037.6
1037.2
1036.7
1036.2
1035.8
1035.3
1034.8
1034.4
1034
1033.6
1033.3
1032.9
1032.7
1032.5
1032.3
1032.2
1032.1
1032.1
1032.1
1032.2
1032.3
1032.5
1032.7
1033
1033.3
1033.7
1034.1
1034.6
1035.1
1035.6
1036.2
1036.9
1037.5
1038.2
1038.9
1039.7
1040.5
1041.3
1042.2
1043.1
1044
1044.9
1045.9
1046.9
1047.9
1048.9
1050
1051.1
1052.2
1053.3
1054.4
1055.6
1056.8
1058
1059.2
1060.4
1061.7
1062.9
1064.2
1065.5
1066.8
1068.1
1069.5
1070.8
1072.2
1073.5
1074.9
1076.3
1077.7
1079.1
1080.5
1081.9
1083.4
1084.8
1086.2
1087.6
1089.1
1090.5
1092
1093.4
1094.9
1096.3
1097.8
1099.2
1100.7
1102.1
1103.6
1105
1106.5
1108
1109.5
1111
1112.5
1114
1115.5
1117.1
1118.7
1120.3
1121.9
1123.5
1125.2
1126.8
1128.5
1130.2
1131.8
1133.5
1135.2
1136.9
1138.6
1140.3
1142
1143.7
1145.4
1147.1
1148.8
1150.5
1152.2
1154
1155.7
1157.4
1159.2
1160.9
1162.7
1164.5
1166.2
1168
1169.8
1171.6
1173.3
1175.1
1176.9
1178.7
1180.5
1182.3
1184.1
1185.8
1187.6
1189.4
1191.2
1193
1194.8
1196.6
1198.4
1200.2
1202
1203.8
1205.6
1207.4
1209.2
1211
1212.8
1214.6
1216.4
1218.2
1220
1221.7
1223.5
1225.3
1227.1
1228.9
1230.7
1232.5
1234.2
1236
1237.8
1239.6
1241.4
1243.1
1244.9
1246.7
1248.5
1250.2
1252
1253.8
1255.6
1257.3
1259.1
1260.9
1262.6
1264.4
1266.2
1267.9
1269.7
1271.5
1273.2
1275
1276.7
1278.5
1280.2
1282
1283.7
1285.5
1287.3
1289
1290.8
1292.5
1294.3
1296
1297.7
1299.5
1301.2
1303
1304.7
1306.5
1308.2
1309.9
1311.7
1313.4
1315.2
1316.9
1318.6
1320.4
1322.1
1323.9
1325.6
1327.4
1329.1
1330.8
1332.6
1334.3
1336.1
1337.8
1339.5
1341.2
1343
1344.6
1346.3
1347.9
1349.5
1351.1
1352.6
1354
1355.3
1356.5
1357.7
1358.7
1359.5
1360.2
1360.8
1361.2
1361.5
1361.5
1041.9
1041.9
1041.8
1041.7
1041.5
1041.2
1040.9
1040.5
1040.2
1039.7
1039.3
1038.8
1038.4
1037.9
1037.4
1037
1036.6
1036.2
1035.8
1035.4
1035.1
1034.9
1034.7
1034.5
1034.4
1034.3
1034.3
1034.3
1034.4
1034.5
1034.7
1034.9
1035.2
1035.5
1035.9
1036.3
1036.8
1037.3
1037.8
1038.4
1039
1039.6
1040.3
1041
1041.8
1042.6
1043.4
1044.2
1045.1
1046
1046.9
1047.9
1048.8
1049.8
1050.8
1051.9
1052.9
1054
1055.1
1056.3
1057.4
1058.6
1059.8
1060.9
1062.2
1063.4
1064.6
1065.9
1067.2
1068.5
1069.8
1071.1
1072.4
1073.7
1075.1
1076.5
1077.8
1079.2
1080.6
1082
1083.4
1084.8
1086.2
1087.6
1089
1090.4
1091.8
1093.2
1094.7
1096.1
1097.5
1099
1100.4
1101.8
1103.3
1104.7
1106.2
1107.6
1109.1
1110.6
1112.1
1113.6
1115.1
1116.6
1118.2
1119.8
1121.4
1123
1124.6
1126.3
1127.9
1129.6
1131.3
1132.9
1134.6
1136.3
1137.9
1139.6
1141.3
1143
1144.7
1146.4
1148.1
1149.8
1151.5
1153.2
1154.9
1156.7
1158.4
1160.2
1161.9
1163.7
1165.4
1167.2
1168.9
1170.7
1172.5
1174.3
1176
1177.8
1179.6
1181.4
1183.2
1185
1186.8
1188.5
1190.3
1192.1
1193.9
1195.7
1197.5
1199.3
1201.1
1202.9
1204.7
1206.5
1208.2
1210
1211.8
1213.6
1215.4
1217.2
1219
1220.8
1222.6
1224.3
1226.1
1227.9
1229.7
1231.5
1233.2
1235
1236.8
1238.6
1240.4
1242.1
1243.9
1245.7
1247.4
1249.2
1251
1252.8
1254.5
1256.3
1258.1
1259.8
1261.6
1263.3
1265.1
1266.9
1268.6
1270.4
1272.1
1273.9
1275.7
1277.4
1279.2
1280.9
1282.7
1284.4
1286.2
1287.9
1289.7
1291.4
1293.2
1294.9
1296.7
1298.4
1300.1
1301.9
1303.6
1305.4
1307.1
1308.8
1310.6
1312.3
1314
1315.8
1317.5
1319.3
1321
1322.7
1324.5
1326.2
1328
1329.7
1331.4
1333.2
1334.9
1336.7
1338.4
1340.1
1341.8
1343.5
1345.2
1346.9
1348.5
1350.1
1351.7
1353.1
1354.5
1355.9
1357.1
1358.2
1359.2
1360.1
1360.8
1361.4
1361.8
1362
1362.1
1044
1044
1043.9
1043.7
1043.5
1043.3
1043
1042.6
1042.3
1041.8
1041.4
1041
1040.5
1040
1039.6
1039.1
1038.7
1038.3
1038
1037.6
1037.3
1037.1
1036.9
1036.7
1036.6
1036.5
1036.5
1036.5
1036.6
1036.7
1036.9
1037.1
1037.4
1037.7
1038.1
1038.5
1038.9
1039.4
1039.9
1040.5
1041.1
1041.7
1042.4
1043.1
1043.9
1044.6
1045.4
1046.2
1047.1
1048
1048.9
1049.8
1050.8
1051.8
1052.8
1053.8
1054.8
1055.9
1057
1058.1
1059.2
1060.4
1061.5
1062.7
1063.9
1065.1
1066.4
1067.6
1068.9
1070.1
1071.4
1072.7
1074
1075.3
1076.6
1078
1079.3
1080.7
1082
1083.4
1084.8
1086.2
1087.6
1088.9
1090.3
1091.7
1093.1
1094.5
1095.9
1097.4
1098.8
1100.2
1101.6
1103
1104.4
1105.9
1107.3
1108.8
1110.2
1111.7
1113.2
1114.7
1116.2
1117.7
1119.3
1120.9
1122.5
1124.1
1125.7
1127.4
1129
1130.7
1132.3
1134
1135.7
1137.3
1139
1140.7
1142.3
1144
1145.7
1147.4
1149.1
1150.8
1152.5
1154.2
1155.9
1157.7
1159.4
1161.2
1162.9
1164.6
1166.4
1168.2
1169.9
1171.7
1173.4
1175.2
1177
1178.8
1180.5
1182.3
1184.1
1185.9
1187.7
1189.5
1191.2
1193
1194.8
1196.6
1198.4
1200.2
1202
1203.7
1205.5
1207.3
1209.1
1210.9
1212.7
1214.5
1216.2
1218
1219.8
1221.6
1223.4
1225.1
1226.9
1228.7
1230.5
1232.3
1234
1235.8
1237.6
1239.4
1241.1
1242.9
1244.7
1246.4
1248.2
1250
1251.7
1253.5
1255.3
1257
1258.8
1260.6
1262.3
1264.1
1265.8
1267.6
1269.3
1271.1
1272.8
1274.6
1276.4
1278.1
1279.9
1281.6
1283.4
1285.1
1286.8
1288.6
1290.3
1292.1
1293.8
1295.6
1297.3
1299
1300.8
1302.5
1304.3
1306
1307.7
1309.5
1311.2
1312.9
1314.7
1316.4
1318.2
1319.9
1321.6
1323.4
1325.1
1326.8
1328.6
1330.3
1332
1333.8
1335.5
1337.3
1339
1340.7
1342.4
1344.1
1345.8
1347.5
1349.1
1350.7
1352.2
1353.7
1355.1
1356.5
1357.7
1358.8
1359.8
1360.7
1361.4
1361.9
1362.3
1362.6
1362.7
1046.1
1046
1045.9
1045.8
1045.6
1045.4
1045.1
1044.7
1044.3
1043.9
1043.5
1043.1
1042.6
1042.2
1041.7
1041.3
1040.9
1040.5
1040.1
1039.8
1039.5
1039.3
1039.1
1038.9
1038.8
1038.7
1038.7
1038.7
1038.8
1038.9
1039.1
1039.3
1039.6
1039.9
1040.2
1040.6
1041.1
1041.5
1042.1
1042.6
1043.2
1043.8
1044.5
1045.2
1045.9
1046.7
1047.5
1048.3
1049.1
1050
1050.9
1051.8
1052.7
1053.7
1054.7
1055.7
1056.7
1057.8
1058.9
1059.9
1061.1
1062.2
1063.3
1064.5
1065.7
1066.9
1068.1
1069.3
1070.5
1071.8
1073
1074.3
1075.6
1076.9
1078.2
1079.5
1080.8
1082.2
1083.5
1084.9
1086.2
1087.6
1088.9
1090.3
1091.7
1093.1
1094.4
1095.8
1097.2
1098.6
1100
1101.4
1102.8
1104.2
1105.6
1107
1108.5
1109.9
1111.4
1112.8
1114.3
1115.8
1117.3
1118.9
1120.4
1122
1123.6
1125.3
1126.9
1128.5
1130.2
1131.8
1133.4
1135.1
1136.7
1138.4
1140.1
1141.7
1143.4
1145.1
1146.7
1148.4
1150.1
1151.8
1153.5
1155.2
1157
1158.7
1160.4
1162.2
1163.9
1165.6
1167.4
1169.1
1170.9
1172.7
1174.4
1176.2
1177.9
1179.7
1181.5
1183.3
1185
1186.8
1188.6
1190.4
1192.2
1193.9
1195.7
1197.5
1199.3
1201.1
1202.8
1204.6
1206.4
1208.2
1210
1211.7
1213.5
1215.3
1217.1
1218.9
1220.6
1222.4
1224.2
1226
1227.7
1229.5
1231.3
1233
1234.8
1236.6
1238.4
1240.1
1241.9
1243.7
1245.4
1247.2
1249
1250.7
1252.5
1254.2
1256
1257.8
1259.5
1261.3
1263
1264.8
1266.6
1268.3
1270.1
1271.8
1273.6
1275.3
1277.1
1278.8
1280.6
1282.3
1284
1285.8
1287.5
1289.3
1291
1292.8
1294.5
1296.2
1298
1299.7
1301.5
1303.2
1304.9
1306.7
1308.4
1310.1
1311.9
1313.6
1315.3
1317.1
1318.8
1320.5
1322.3
1324
1325.7
1327.5
1329.2
1330.9
1332.7
1334.4
1336.1
1337.9
1339.6
1341.3
1343
1344.7
1346.4
1348.1
1349.7
1351.3
1352.8
1354.3
1355.7
1357
1358.3
1359.4
1360.4
1361.2
1361.9
1362.5
1362.9
1363.2
1363.2
1048.1
1048.1
1048
1047.9
1047.7
1047.4
1047.1
1046.8
1046.4
1046
1045.6
1045.2
1044.7
1044.3
1043.9
1043.4
1043
1042.7
1042.3
1042
1041.7
1041.4
1041.2
1041.1
1041
1040.9
1040.9
1040.9
1041
1041.1
1041.3
1041.5
1041.7
1042
1042.4
1042.8
1043.2
1043.7
1044.2
1044.7
1045.3
1045.9
1046.6
1047.3
1048
1048.7
1049.5
1050.3
1051.1
1052
1052.9
1053.8
1054.7
1055.6
1056.6
1057.6
1058.6
1059.7
1060.7
1061.8
1062.9
1064
1065.1
1066.3
1067.4
1068.6
1069.8
1071
1072.2
1073.4
1074.7
1075.9
1077.2
1078.5
1079.8
1081.1
1082.4
1083.7
1085
1086.3
1087.7
1089
1090.3
1091.7
1093
1094.4
1095.8
1097.1
1098.5
1099.9
1101.3
1102.6
1104
1105.4
1106.8
1108.2
1109.7
1111.1
1112.5
1114
1115.5
1117
1118.5
1120
1121.6
1123.2
1124.8
1126.4
1128
1129.7
1131.3
1132.9
1134.6
1136.2
1137.8
1139.5
1141.1
1142.8
1144.5
1146.1
1147.8
1149.5
1151.2
1152.9
1154.6
1156.3
1158
1159.7
1161.4
1163.2
1164.9
1166.6
1168.4
1170.1
1171.9
1173.6
1175.4
1177.2
1178.9
1180.7
1182.4
1184.2
1186
1187.8
1189.5
1191.3
1193.1
1194.9
1196.6
1198.4
1200.2
1202
1203.7
1205.5
1207.3
1209.1
1210.8
1212.6
1214.4
1216.2
1217.9
1219.7
1221.5
1223.2
1225
1226.8
1228.6
1230.3
1232.1
1233.9
1235.6
1237.4
1239.2
1240.9
1242.7
1244.5
1246.2
1248
1249.7
1251.5
1253.2
1255
1256.8
1258.5
1260.3
1262
1263.8
1265.5
1267.3
1269
1270.8
1272.5
1274.3
1276
1277.8
1279.5
1281.3
1283
1284.7
1286.5
1288.2
1290
1291.7
1293.4
1295.2
1296.9
1298.7
1300.4
1302.1
1303.9
1305.6
1307.3
1309
1310.8
1312.5
1314.2
1316
1317.7
1319.4
1321.2
1322.9
1324.6
1326.4
1328.1
1329.8
1331.6
1333.3
1335
1336.8
1338.5
1340.2
1341.9
1343.6
1345.3
1347
1348.7
1350.3
1351.9
1353.4
1354.9
1356.3
1357.6
1358.8
1360
1360.9
1361.8
1362.5
1363.1
1363.5
1363.7
1363.8
1050.2
1050.1
1050.1
1049.9
1049.7
1049.5
1049.2
1048.9
1048.5
1048.1
1047.7
1047.3
1046.9
1046.4
1046
1045.6
1045.2
1044.8
1044.5
1044.1
1043.9
1043.6
1043.4
1043.3
1043.1
1043.1
1043
1043.1
1043.1
1043.3
1043.4
1043.6
1043.9
1044.2
1044.5
1044.9
1045.4
1045.8
1046.3
1046.8
1047.4
1048
1048.7
1049.3
1050
1050.8
1051.5
1052.3
1053.1
1054
1054.8
1055.7
1056.6
1057.6
1058.5
1059.5
1060.5
1061.5
1062.6
1063.6
1064.7
1065.8
1066.9
1068
1069.2
1070.3
1071.5
1072.7
1073.9
1075.1
1076.3
1077.6
1078.8
1080.1
1081.3
1082.6
1083.9
1085.2
1086.5
1087.8
1089.1
1090.4
1091.8
1093.1
1094.4
1095.8
1097.1
1098.4
1099.8
1101.2
1102.5
1103.9
1105.3
1106.6
1108
1109.4
1110.8
1112.3
1113.7
1115.2
1116.7
1118.2
1119.7
1121.2
1122.8
1124.4
1126
1127.6
1129.2
1130.8
1132.4
1134.1
1135.7
1137.3
1138.9
1140.6
1142.2
1143.9
1145.5
1147.2
1148.9
1150.6
1152.2
1153.9
1155.6
1157.3
1159
1160.7
1162.5
1164.2
1165.9
1167.7
1169.4
1171.1
1172.9
1174.6
1176.4
1178.1
1179.9
1181.7
1183.4
1185.2
1186.9
1188.7
1190.5
1192.2
1194
1195.8
1197.6
1199.3
1201.1
1202.9
1204.6
1206.4
1208.2
1209.9
1211.7
1213.5
1215.3
1217
1218.8
1220.6
1222.3
1224.1
1225.9
1227.6
1229.4
1231.2
1232.9
1234.7
1236.4
1238.2
1240
1241.7
1243.5
1245.2
1247
1248.8
1250.5
1252.3
1254
1255.8
1257.5
1259.3
1261
1262.8
1264.5
1266.3
1268
1269.8
1271.5
1273.3
1275
1276.7
1278.5
1280.2
1282
1283.7
1285.5
1287.2
1288.9
1290.7
1292.4
1294.1
1295.9
1297.6
1299.3
1301.1
1302.8
1304.5
1306.3
1308
1309.7
1311.4
1313.2
1314.9
1316.6
1318.4
1320.1
1321.8
1323.5
1325.3
1327
1328.7
1330.5
1332.2
1333.9
1335.7
1337.4
1339.1
1340.8
1342.5
1344.3
1345.9
1347.6
1349.3
1350.9
1352.5
1354
1355.5
1356.9
1358.2
1359.4
1360.6
1361.5
1362.4
1363.1
1363.7
1364.1
1364.3
1364.4
1052.2
1052.2
1052.1
1052
1051.8
1051.5
1051.3
1050.9
1050.6
1050.2
1049.8
1049.4
1049
1048.5
1048.1
1047.7
1047.3
1046.9
1046.6
1046.3
1046
1045.8
1045.6
1045.4
1045.3
1045.2
1045.2
1045.2
1045.3
1045.4
1045.6
1045.8
1046.1
1046.4
1046.7
1047.1
1047.5
1047.9
1048.4
1049
1049.5
1050.1
1050.7
1051.4
1052.1
1052.8
1053.6
1054.3
1055.1
1056
1056.8
1057.7
1058.6
1059.5
1060.5
1061.4
1062.4
1063.4
1064.4
1065.5
1066.5
1067.6
1068.7
1069.8
1070.9
1072.1
1073.2
1074.4
1075.6
1076.8
1078
1079.2
1080.4
1081.7
1082.9
1084.2
1085.4
1086.7
1088
1089.3
1090.6
1091.9
1093.2
1094.5
1095.8
1097.1
1098.4
1099.8
1101.1
1102.4
1103.8
1105.1
1106.5
1107.9
1109.3
1110.7
1112.1
1113.5
1114.9
1116.4
1117.9
1119.4
1120.9
1122.4
1124
1125.6
1127.2
1128.8
1130.4
1132
1133.6
1135.2
1136.8
1138.4
1140.1
1141.7
1143.3
1145
1146.6
1148.3
1150
1151.6
1153.3
1155
1156.7
1158.4
1160.1
1161.8
1163.5
1165.2
1167
1168.7
1170.4
1172.2
1173.9
1175.6
1177.4
1179.1
1180.9
1182.6
1184.4
1186.2
1187.9
1189.7
1191.4
1193.2
1195
1196.7
1198.5
1200.2
1202
1203.8
1205.5
1207.3
1209.1
1210.8
1212.6
1214.4
1216.1
1217.9
1219.7
1221.4
1223.2
1224.9
1226.7
1228.5
1230.2
1232
1233.7
1235.5
1237.3
1239
1240.8
1242.5
1244.3
1246
1247.8
1249.5
1251.3
1253
1254.8
1256.5
1258.3
1260
1261.8
1263.5
1265.3
1267
1268.8
1270.5
1272.3
1274
1275.7
1277.5
1279.2
1281
1282.7
1284.4
1286.2
1287.9
1289.6
1291.4
1293.1
1294.8
1296.6
1298.3
1300
1301.8
1303.5
1305.2
1306.9
1308.7
1310.4
1312.1
1313.8
1315.6
1317.3
1319
1320.7
1322.5
1324.2
1325.9
1327.6
1329.4
1331.1
1332.8
1334.6
1336.3
1338
1339.7
1341.5
1343.2
1344.9
1346.6
1348.2
1349.9
1351.5
1353.1
1354.6
1356.1
1357.5
1358.8
1360
1361.1
1362.1
1363
1363.7
1364.3
1364.7
1364.9
1365
1054.3
1054.2
1054.2
1054
1053.8
1053.6
1053.3
1053
1052.7
1052.3
1051.9
1051.5
1051.1
1050.7
1050.2
1049.8
1049.5
1049.1
1048.8
1048.5
1048.2
1047.9
1047.7
1047.6
1047.5
1047.4
1047.4
1047.4
1047.5
1047.6
1047.8
1048
1048.2
1048.5
1048.8
1049.2
1049.6
1050.1
1050.5
1051.1
1051.6
1052.2
1052.8
1053.5
1054.2
1054.9
1055.6
1056.4
1057.2
1058
1058.8
1059.7
1060.6
1061.5
1062.4
1063.3
1064.3
1065.3
1066.3
1067.3
1068.4
1069.4
1070.5
1071.6
1072.7
1073.8
1075
1076.1
1077.3
1078.5
1079.6
1080.8
1082
1083.3
1084.5
1085.7
1087
1088.2
1089.5
1090.7
1092
1093.3
1094.6
1095.9
1097.2
1098.5
1099.8
1101.1
1102.4
1103.7
1105.1
1106.4
1107.8
1109.1
1110.5
1111.9
1113.3
1114.7
1116.1
1117.6
1119.1
1120.6
1122.1
1123.7
1125.2
1126.8
1128.4
1130
1131.6
1133.2
1134.8
1136.4
1138
1139.6
1141.2
1142.8
1144.5
1146.1
1147.7
1149.4
1151.1
1152.7
1154.4
1156.1
1157.8
1159.5
1161.2
1162.9
1164.6
1166.3
1168
1169.7
1171.5
1173.2
1174.9
1176.7
1178.4
1180.1
1181.9
1183.6
1185.4
1187.1
1188.9
1190.6
1192.4
1194.2
1195.9
1197.7
1199.4
1201.2
1202.9
1204.7
1206.5
1208.2
1210
1211.7
1213.5
1215.3
1217
1218.8
1220.5
1222.3
1224
1225.8
1227.6
1229.3
1231.1
1232.8
1234.6
1236.3
1238.1
1239.8
1241.6
1243.3
1245.1
1246.8
1248.6
1250.3
1252.1
1253.8
1255.6
1257.3
1259.1
1260.8
1262.6
1264.3
1266
1267.8
1269.5
1271.3
1273
1274.7
1276.5
1278.2
1279.9
1281.7
1283.4
1285.2
1286.9
1288.6
1290.4
1292.1
1293.8
1295.5
1297.3
1299
1300.7
1302.4
1304.2
1305.9
1307.6
1309.3
1311.1
1312.8
1314.5
1316.2
1318
1319.7
1321.4
1323.1
1324.8
1326.6
1328.3
1330
1331.7
1333.5
1335.2
1336.9
1338.6
1340.4
1342.1
1343.8
1345.5
1347.2
1348.9
1350.5
1352.1
1353.7
1355.2
1356.7
1358.1
1359.4
1360.6
1361.8
1362.7
1363.6
1364.3
1364.9
1365.3
1365.5
1365.6
1056.3
1056.3
1056.2
1056.1
1055.9
1055.7
1055.4
1055.1
1054.7
1054.4
1054
1053.6
1053.2
1052.8
1052.4
1052
1051.6
1051.2
1050.9
1050.6
1050.3
1050.1
1049.9
1049.8
1049.6
1049.6
1049.6
1049.6
1049.6
1049.8
1049.9
1050.1
1050.4
1050.6
1051
1051.3
1051.7
1052.2
1052.7
1053.2
1053.7
1054.3
1054.9
1055.5
1056.2
1056.9
1057.6
1058.4
1059.2
1060
1060.8
1061.6
1062.5
1063.4
1064.3
1065.2
1066.2
1067.2
1068.2
1069.2
1070.2
1071.2
1072.3
1073.4
1074.5
1075.6
1076.7
1077.8
1079
1080.1
1081.3
1082.5
1083.7
1084.9
1086.1
1087.3
1088.5
1089.7
1091
1092.2
1093.5
1094.7
1096
1097.3
1098.6
1099.8
1101.1
1102.4
1103.7
1105
1106.4
1107.7
1109
1110.4
1111.8
1113.1
1114.5
1116
1117.4
1118.8
1120.3
1121.8
1123.4
1124.9
1126.5
1128
1129.6
1131.2
1132.8
1134.4
1135.9
1137.5
1139.1
1140.7
1142.4
1144
1145.6
1147.2
1148.9
1150.5
1152.2
1153.8
1155.5
1157.2
1158.9
1160.5
1162.2
1163.9
1165.6
1167.4
1169.1
1170.8
1172.5
1174.2
1176
1177.7
1179.4
1181.2
1182.9
1184.6
1186.4
1188.1
1189.9
1191.6
1193.4
1195.1
1196.9
1198.6
1200.4
1202.1
1203.9
1205.6
1207.4
1209.1
1210.9
1212.7
1214.4
1216.2
1217.9
1219.7
1221.4
1223.2
1224.9
1226.7
1228.4
1230.2
1231.9
1233.7
1235.4
1237.2
1238.9
1240.7
1242.4
1244.2
1245.9
1247.7
1249.4
1251.1
1252.9
1254.6
1256.4
1258.1
1259.9
1261.6
1263.3
1265.1
1266.8
1268.6
1270.3
1272
1273.8
1275.5
1277.2
1279
1280.7
1282.4
1284.2
1285.9
1287.6
1289.3
1291.1
1292.8
1294.5
1296.3
1298
1299.7
1301.4
1303.1
1304.9
1306.6
1308.3
1310
1311.8
1313.5
1315.2
1316.9
1318.6
1320.3
1322.1
1323.8
1325.5
1327.2
1328.9
1330.7
1332.4
1334.1
1335.8
1337.6
1339.3
1341
1342.7
1344.4
1346.1
1347.8
1349.5
1351.1
1352.8
1354.3
1355.9
1357.3
1358.7
1360
1361.3
1362.4
1363.4
1364.2
1364.9
1365.5
1365.9
1366.1
1366.2
1058.4
1058.3
1058.2
1058.1
1057.9
1057.7
1057.5
1057.1
1056.8
1056.5
1056.1
1055.7
1055.3
1054.9
1054.5
1054.1
1053.7
1053.4
1053
1052.7
1052.5
1052.2
1052.1
1051.9
1051.8
1051.7
1051.7
1051.7
1051.8
1051.9
1052.1
1052.3
1052.5
1052.8
1053.1
1053.5
1053.9
1054.3
1054.8
1055.3
1055.8
1056.4
1057
1057.6
1058.3
1058.9
1059.7
1060.4
1061.2
1061.9
1062.8
1063.6
1064.5
1065.3
1066.2
1067.2
1068.1
1069
1070
1071
1072
1073.1
1074.1
1075.2
1076.2
1077.3
1078.4
1079.5
1080.7
1081.8
1082.9
1084.1
1085.3
1086.5
1087.6
1088.8
1090
1091.3
1092.5
1093.7
1094.9
1096.2
1097.4
1098.7
1099.9
1101.2
1102.5
1103.8
1105.1
1106.4
1107.7
1109
1110.3
1111.7
1113
1114.4
1115.8
1117.2
1118.7
1120.1
1121.6
1123.1
1124.6
1126.2
1127.7
1129.3
1130.9
1132.4
1134
1135.6
1137.1
1138.7
1140.3
1141.9
1143.5
1145.1
1146.8
1148.4
1150
1151.7
1153.3
1155
1156.6
1158.3
1160
1161.6
1163.3
1165
1166.7
1168.4
1170.1
1171.8
1173.6
1175.3
1177
1178.7
1180.5
1182.2
1183.9
1185.7
1187.4
1189.1
1190.9
1192.6
1194.4
1196.1
1197.9
1199.6
1201.3
1203.1
1204.8
1206.6
1208.3
1210.1
1211.8
1213.6
1215.3
1217.1
1218.8
1220.6
1222.3
1224.1
1225.8
1227.6
1229.3
1231.1
1232.8
1234.5
1236.3
1238
1239.8
1241.5
1243.3
1245
1246.7
1248.5
1250.2
1252
1253.7
1255.4
1257.2
1258.9
1260.7
1262.4
1264.1
1265.9
1267.6
1269.3
1271.1
1272.8
1274.5
1276.3
1278
1279.7
1281.4
1283.2
1284.9
1286.6
1288.4
1290.1
1291.8
1293.5
1295.2
1297
1298.7
1300.4
1302.1
1303.9
1305.6
1307.3
1309
1310.7
1312.4
1314.2
1315.9
1317.6
1319.3
1321
1322.7
1324.5
1326.2
1327.9
1329.6
1331.3
1333.1
1334.8
1336.5
1338.2
1339.9
1341.7
1343.4
1345.1
1346.8
1348.5
1350.1
1351.8
1353.4
1355
1356.5
1357.9
1359.3
1360.7
1361.9
1363
1364
1364.8
1365.5
1366.1
1366.5
1366.7
1366.8
1060.4
1060.4
1060.3
1060.2
1060
1059.8
1059.5
1059.2
1058.9
1058.5
1058.2
1057.8
1057.4
1057
1056.6
1056.2
1055.8
1055.5
1055.2
1054.9
1054.6
1054.4
1054.2
1054.1
1053.9
1053.9
1053.9
1053.9
1053.9
1054.1
1054.2
1054.4
1054.6
1054.9
1055.2
1055.6
1056
1056.4
1056.9
1057.3
1057.9
1058.4
1059
1059.6
1060.3
1061
1061.7
1062.4
1063.2
1063.9
1064.7
1065.6
1066.4
1067.3
1068.2
1069.1
1070
1070.9
1071.9
1072.9
1073.9
1074.9
1075.9
1076.9
1078
1079.1
1080.2
1081.3
1082.4
1083.5
1084.6
1085.8
1086.9
1088.1
1089.2
1090.4
1091.6
1092.8
1094
1095.2
1096.4
1097.6
1098.9
1100.1
1101.3
1102.6
1103.9
1105.1
1106.4
1107.7
1109
1110.3
1111.6
1113
1114.3
1115.7
1117.1
1118.5
1120
1121.4
1122.9
1124.4
1125.9
1127.5
1129
1130.6
1132.1
1133.7
1135.2
1136.8
1138.4
1139.9
1141.5
1143.1
1144.7
1146.3
1147.9
1149.5
1151.2
1152.8
1154.4
1156.1
1157.8
1159.4
1161.1
1162.8
1164.4
1166.1
1167.8
1169.5
1171.2
1172.9
1174.6
1176.4
1178.1
1179.8
1181.5
1183.2
1185
1186.7
1188.4
1190.2
1191.9
1193.6
1195.4
1197.1
1198.8
1200.6
1202.3
1204.1
1205.8
1207.5
1209.3
1211
1212.8
1214.5
1216.3
1218
1219.7
1221.5
1223.2
1225
1226.7
1228.5
1230.2
1231.9
1233.7
1235.4
1237.2
1238.9
1240.6
1242.4
1244.1
1245.8
1247.6
1249.3
1251.1
1252.8
1254.5
1256.3
1258
1259.7
1261.5
1263.2
1264.9
1266.7
1268.4
1270.1
1271.8
1273.6
1275.3
1277
1278.7
1280.5
1282.2
1283.9
1285.6
1287.4
1289.1
1290.8
1292.5
1294.3
1296
1297.7
1299.4
1301.1
1302.8
1304.6
1306.3
1308
1309.7
1311.4
1313.1
1314.9
1316.6
1318.3
1320
1321.7
1323.4
1325.1
1326.9
1328.6
1330.3
1332
1333.7
1335.4
1337.2
1338.9
1340.6
1342.3
1344
1345.7
1347.4
1349.1
1350.8
1352.4
1354
1355.6
1357.1
1358.6
1360
1361.3
1362.5
1363.6
1364.6
1365.4
1366.1
1366.7
1367.1
1367.4
1367.4
1062.4
1062.4
1062.3
1062.2
1062
1061.8
1061.6
1061.3
1060.9
1060.6
1060.2
1059.9
1059.5
1059.1
1058.7
1058.3
1057.9
1057.6
1057.3
1057
1056.8
1056.5
1056.3
1056.2
1056.1
1056
1056
1056
1056.1
1056.2
1056.3
1056.5
1056.8
1057
1057.3
1057.7
1058.1
1058.5
1058.9
1059.4
1060
1060.5
1061.1
1061.7
1062.3
1063
1063.7
1064.4
1065.2
1065.9
1066.7
1067.5
1068.4
1069.2
1070.1
1071
1071.9
1072.8
1073.8
1074.7
1075.7
1076.7
1077.7
1078.7
1079.8
1080.8
1081.9
1083
1084.1
1085.2
1086.3
1087.4
1088.5
1089.7
1090.8
1092
1093.1
1094.3
1095.5
1096.7
1097.9
1099.1
1100.3
1101.5
1102.8
1104
1105.2
1106.5
1107.8
1109
1110.3
1111.6
1112.9
1114.3
1115.6
1117
1118.4
1119.8
1121.3
1122.7
1124.2
1125.7
1127.2
1128.8
1130.3
1131.8
1133.4
1134.9
1136.5
1138
1139.6
1141.1
1142.7
1144.3
1145.9
1147.5
1149.1
1150.7
1152.3
1154
1155.6
1157.2
1158.9
1160.6
1162.2
1163.9
1165.6
1167.2
1168.9
1170.6
1172.3
1174
1175.7
1177.4
1179.1
1180.9
1182.6
1184.3
1186
1187.7
1189.5
1191.2
1192.9
1194.6
1196.4
1198.1
1199.8
1201.6
1203.3
1205
1206.8
1208.5
1210.3
1212
1213.7
1215.5
1217.2
1218.9
1220.7
1222.4
1224.1
1225.9
1227.6
1229.4
1231.1
1232.8
1234.6
1236.3
1238
1239.8
1241.5
1243.2
1245
1246.7
1248.4
1250.2
1251.9
1253.6
1255.4
1257.1
1258.8
1260.5
1262.3
1264
1265.7
1267.5
1269.2
1270.9
1272.6
1274.4
1276.1
1277.8
1279.5
1281.2
1283
1284.7
1286.4
1288.1
1289.8
1291.6
1293.3
1295
1296.7
1298.4
1300.1
1301.9
1303.6
1305.3
1307
1308.7
1310.4
1312.1
1313.8
1315.6
1317.3
1319
1320.7
1322.4
1324.1
1325.8
1327.5
1329.3
1331
1332.7
1334.4
1336.1
1337.8
1339.5
1341.3
1343
1344.7
1346.4
1348.1
1349.8
1351.4
1353.1
1354.7
1356.2
1357.8
1359.2
1360.6
1361.9
1363.1
1364.2
1365.2
1366.1
1366.8
1367.3
1367.7
1368
1368.1
1064.5
1064.4
1064.4
1064.2
1064.1
1063.9
1063.6
1063.3
1063
1062.7
1062.3
1061.9
1061.6
1061.2
1060.8
1060.4
1060.1
1059.7
1059.4
1059.1
1058.9
1058.7
1058.5
1058.3
1058.2
1058.2
1058.1
1058.2
1058.2
1058.3
1058.5
1058.7
1058.9
1059.2
1059.5
1059.8
1060.2
1060.6
1061
1061.5
1062
1062.6
1063.1
1063.7
1064.4
1065
1065.7
1066.4
1067.1
1067.9
1068.7
1069.5
1070.3
1071.1
1072
1072.9
1073.8
1074.7
1075.6
1076.6
1077.5
1078.5
1079.5
1080.5
1081.5
1082.6
1083.6
1084.7
1085.8
1086.9
1087.9
1089
1090.2
1091.3
1092.4
1093.6
1094.7
1095.9
1097
1098.2
1099.4
1100.6
1101.8
1103
1104.2
1105.4
1106.6
1107.9
1109.1
1110.4
1111.7
1113
1114.3
1115.6
1117
1118.4
1119.8
1121.2
1122.6
1124.1
1125.6
1127.1
1128.6
1130.1
1131.6
1133.1
1134.6
1136.2
1137.7
1139.3
1140.8
1142.4
1143.9
1145.5
1147.1
1148.7
1150.3
1151.9
1153.5
1155.1
1156.8
1158.4
1160.1
1161.7
1163.4
1165
1166.7
1168.4
1170.1
1171.7
1173.4
1175.1
1176.8
1178.5
1180.2
1181.9
1183.6
1185.4
1187.1
1188.8
1190.5
1192.2
1193.9
1195.7
1197.4
1199.1
1200.8
1202.6
1204.3
1206
1207.8
1209.5
1211.2
1213
1214.7
1216.4
1218.1
1219.9
1221.6
1223.3
1225.1
1226.8
1228.5
1230.3
1232
1233.7
1235.5
1237.2
1238.9
1240.6
1242.4
1244.1
1245.8
1247.6
1249.3
1251
1252.7
1254.5
1256.2
1257.9
1259.6
1261.4
1263.1
1264.8
1266.5
1268.3
1270
1271.7
1273.4
1275.1
1276.9
1278.6
1280.3
1282
1283.7
1285.5
1287.2
1288.9
1290.6
1292.3
1294
1295.7
1297.5
1299.2
1300.9
1302.6
1304.3
1306
1307.7
1309.4
1311.1
1312.9
1314.6
1316.3
1318
1319.7
1321.4
1323.1
1324.8
1326.5
1328.2
1329.9
1331.7
1333.4
1335.1
1336.8
1338.5
1340.2
1341.9
1343.6
1345.3
1347
1348.7
1350.4
1352.1
1353.7
1355.3
1356.9
1358.4
1359.9
1361.3
1362.6
1363.8
1364.9
1365.8
1366.7
1367.4
1368
1368.4
1368.6
1368.7
1066.5
1066.5
1066.4
1066.3
1066.1
1065.9
1065.7
1065.4
1065.1
1064.7
1064.4
1064
1063.6
1063.3
1062.9
1062.5
1062.2
1061.8
1061.5
1061.3
1061
1060.8
1060.6
1060.5
1060.4
1060.3
1060.3
1060.3
1060.4
1060.5
1060.6
1060.8
1061
1061.3
1061.6
1061.9
1062.3
1062.7
1063.1
1063.6
1064.1
1064.6
1065.2
1065.8
1066.4
1067.1
1067.7
1068.4
1069.1
1069.9
1070.7
1071.4
1072.2
1073.1
1073.9
1074.8
1075.7
1076.6
1077.5
1078.4
1079.4
1080.3
1081.3
1082.3
1083.3
1084.3
1085.4
1086.4
1087.5
1088.5
1089.6
1090.7
1091.8
1092.9
1094
1095.1
1096.3
1097.4
1098.6
1099.7
1100.9
1102
1103.2
1104.4
1105.6
1106.8
1108
1109.3
1110.5
1111.8
1113.1
1114.3
1115.7
1117
1118.3
1119.7
1121.1
1122.5
1124
1125.5
1126.9
1128.4
1129.9
1131.4
1132.9
1134.4
1135.9
1137.5
1139
1140.5
1142.1
1143.6
1145.2
1146.8
1148.3
1149.9
1151.5
1153.1
1154.7
1156.3
1158
1159.6
1161.2
1162.9
1164.5
1166.2
1167.9
1169.5
1171.2
1172.9
1174.6
1176.2
1177.9
1179.6
1181.3
1183
1184.7
1186.4
1188.1
1189.9
1191.6
1193.3
1195
1196.7
1198.4
1200.1
1201.9
1203.6
1205.3
1207
1208.8
1210.5
1212.2
1213.9
1215.7
1217.4
1219.1
1220.8
1222.6
1224.3
1226
1227.7
1229.5
1231.2
1232.9
1234.6
1236.4
1238.1
1239.8
1241.5
1243.3
1245
1246.7
1248.4
1250.1
1251.9
1253.6
1255.3
1257
1258.8
1260.5
1262.2
1263.9
1265.6
1267.4
1269.1
1270.8
1272.5
1274.2
1275.9
1277.7
1279.4
1281.1
1282.8
1284.5
1286.2
1287.9
1289.7
1291.4
1293.1
1294.8
1296.5
1298.2
1299.9
1301.6
1303.3
1305
1306.8
1308.5
1310.2
1311.9
1313.6
1315.3
1317
1318.7
1320.4
1322.1
1323.8
1325.5
1327.2
1328.9
1330.6
1332.3
1334
1335.8
1337.5
1339.2
1340.9
1342.6
1344.3
1346
1347.7
1349.4
1351.1
1352.7
1354.4
1356
1357.5
1359.1
1360.5
1361.9
1363.2
1364.4
1365.5
1366.5
1367.3
1368
1368.6
1369
1369.2
1369.3
1068.5
1068.5
1068.4
1068.3
1068.2
1067.9
1067.7
1067.4
1067.1
1066.8
1066.5
1066.1
1065.7
1065.3
1065
1064.6
1064.3
1064
1063.7
1063.4
1063.1
1062.9
1062.7
1062.6
1062.5
1062.4
1062.4
1062.4
1062.5
1062.6
1062.7
1062.9
1063.1
1063.4
1063.7
1064
1064.4
1064.8
1065.2
1065.7
1066.2
1066.7
1067.3
1067.8
1068.4
1069.1
1069.7
1070.4
1071.1
1071.9
1072.6
1073.4
1074.2
1075
1075.8
1076.7
1077.6
1078.5
1079.4
1080.3
1081.2
1082.2
1083.1
1084.1
1085.1
1086.1
1087.1
1088.1
1089.2
1090.2
1091.3
1092.4
1093.4
1094.5
1095.6
1096.7
1097.8
1099
1100.1
1101.2
1102.4
1103.5
1104.7
1105.9
1107
1108.2
1109.5
1110.7
1111.9
1113.2
1114.5
1115.7
1117
1118.4
1119.7
1121.1
1122.5
1123.9
1125.4
1126.8
1128.3
1129.8
1131.3
1132.8
1134.2
1135.7
1137.2
1138.8
1140.3
1141.8
1143.3
1144.9
1146.4
1148
1149.6
1151.2
1152.7
1154.3
1155.9
1157.6
1159.2
1160.8
1162.4
1164.1
1165.7
1167.4
1169
1170.7
1172.4
1174
1175.7
1177.4
1179.1
1180.8
1182.4
1184.1
1185.8
1187.5
1189.2
1190.9
1192.6
1194.3
1196.1
1197.8
1199.5
1201.2
1202.9
1204.6
1206.3
1208
1209.8
1211.5
1213.2
1214.9
1216.6
1218.4
1220.1
1221.8
1223.5
1225.2
1226.9
1228.7
1230.4
1232.1
1233.8
1235.6
1237.3
1239
1240.7
1242.4
1244.1
1245.9
1247.6
1249.3
1251
1252.7
1254.5
1256.2
1257.9
1259.6
1261.3
1263
1264.7
1266.5
1268.2
1269.9
1271.6
1273.3
1275
1276.7
1278.5
1280.2
1281.9
1283.6
1285.3
1287
1288.7
1290.4
1292.1
1293.8
1295.6
1297.3
1299
1300.7
1302.4
1304.1
1305.8
1307.5
1309.2
1310.9
1312.6
1314.3
1316
1317.7
1319.4
1321.1
1322.8
1324.5
1326.2
1327.9
1329.6
1331.3
1333
1334.7
1336.5
1338.2
1339.9
1341.6
1343.3
1345
1346.7
1348.4
1350.1
1351.7
1353.4
1355
1356.6
1358.2
1359.7
1361.2
1362.6
1363.9
1365.1
1366.2
1367.1
1368
1368.7
1369.2
1369.6
1369.9
1370
1070.6
1070.5
1070.5
1070.4
1070.2
1070
1069.8
1069.5
1069.2
1068.9
1068.5
1068.2
1067.8
1067.4
1067.1
1066.7
1066.4
1066.1
1065.8
1065.5
1065.3
1065
1064.9
1064.7
1064.6
1064.6
1064.5
1064.6
1064.6
1064.7
1064.9
1065
1065.2
1065.5
1065.8
1066.1
1066.5
1066.9
1067.3
1067.8
1068.2
1068.8
1069.3
1069.9
1070.5
1071.1
1071.8
1072.4
1073.1
1073.9
1074.6
1075.4
1076.1
1076.9
1077.8
1078.6
1079.5
1080.3
1081.2
1082.1
1083.1
1084
1084.9
1085.9
1086.9
1087.9
1088.9
1089.9
1090.9
1091.9
1093
1094
1095.1
1096.2
1097.2
1098.3
1099.4
1100.5
1101.6
1102.8
1103.9
1105
1106.2
1107.3
1108.5
1109.7
1110.9
1112.1
1113.4
1114.6
1115.9
1117.2
1118.5
1119.8
1121.2
1122.5
1123.9
1125.4
1126.8
1128.3
1129.7
1131.2
1132.6
1134.1
1135.6
1137.1
1138.6
1140.1
1141.6
1143.1
1144.6
1146.2
1147.7
1149.3
1150.8
1152.4
1154
1155.6
1157.2
1158.8
1160.4
1162
1163.6
1165.3
1166.9
1168.6
1170.2
1171.9
1173.5
1175.2
1176.9
1178.5
1180.2
1181.9
1183.6
1185.3
1186.9
1188.6
1190.3
1192
1193.7
1195.4
1197.1
1198.8
1200.5
1202.2
1203.9
1205.7
1207.4
1209.1
1210.8
1212.5
1214.2
1215.9
1217.6
1219.3
1221.1
1222.8
1224.5
1226.2
1227.9
1229.6
1231.3
1233
1234.8
1236.5
1238.2
1239.9
1241.6
1243.3
1245
1246.8
1248.5
1250.2
1251.9
1253.6
1255.3
1257
1258.7
1260.5
1262.2
1263.9
1265.6
1267.3
1269
1270.7
1272.4
1274.1
1275.8
1277.6
1279.3
1281
1282.7
1284.4
1286.1
1287.8
1289.5
1291.2
1292.9
1294.6
1296.3
1298
1299.7
1301.4
1303.1
1304.8
1306.5
1308.2
1309.9
1311.6
1313.3
1315
1316.7
1318.4
1320.1
1321.8
1323.5
1325.2
1326.9
1328.6
1330.3
1332
1333.7
1335.5
1337.2
1338.9
1340.6
1342.3
1344
1345.7
1347.4
1349.1
1350.7
1352.4
1354.1
1355.7
1357.3
1358.9
1360.4
1361.8
1363.2
1364.5
1365.7
1366.8
1367.8
1368.6
1369.3
1369.9
1370.3
1370.5
1370.6
1072.6
1072.6
1072.5
1072.4
1072.2
1072
1071.8
1071.5
1071.2
1070.9
1070.6
1070.2
1069.9
1069.5
1069.2
1068.8
1068.5
1068.2
1067.9
1067.6
1067.4
1067.2
1067
1066.9
1066.8
1066.7
1066.7
1066.7
1066.7
1066.8
1067
1067.2
1067.4
1067.6
1067.9
1068.2
1068.6
1069
1069.4
1069.8
1070.3
1070.8
1071.4
1071.9
1072.5
1073.1
1073.8
1074.4
1075.1
1075.8
1076.6
1077.3
1078.1
1078.9
1079.7
1080.5
1081.4
1082.2
1083.1
1084
1084.9
1085.8
1086.8
1087.7
1088.7
1089.6
1090.6
1091.6
1092.6
1093.6
1094.7
1095.7
1096.7
1097.8
1098.8
1099.9
1101
1102.1
1103.2
1104.3
1105.4
1106.5
1107.7
1108.8
1110
1111.2
1112.4
1113.6
1114.8
1116.1
1117.3
1118.6
1119.9
1121.2
1122.6
1124
1125.4
1126.8
1128.2
1129.7
1131.1
1132.6
1134
1135.5
1136.9
1138.4
1139.9
1141.4
1142.9
1144.4
1145.9
1147.5
1149
1150.6
1152.1
1153.7
1155.3
1156.8
1158.4
1160
1161.6
1163.2
1164.9
1166.5
1168.1
1169.8
1171.4
1173
1174.7
1176.4
1178
1179.7
1181.4
1183
1184.7
1186.4
1188.1
1189.8
1191.4
1193.1
1194.8
1196.5
1198.2
1199.9
1201.6
1203.3
1205
1206.7
1208.4
1210.1
1211.8
1213.5
1215.2
1216.9
1218.6
1220.3
1222
1223.8
1225.5
1227.2
1228.9
1230.6
1232.3
1234
1235.7
1237.4
1239.1
1240.8
1242.5
1244.2
1246
1247.7
1249.4
1251.1
1252.8
1254.5
1256.2
1257.9
1259.6
1261.3
1263
1264.7
1266.4
1268.1
1269.9
1271.6
1273.3
1275
1276.7
1278.4
1280.1
1281.8
1283.5
1285.2
1286.9
1288.6
1290.3
1292
1293.7
1295.4
1297.1
1298.8
1300.5
1302.2
1303.9
1305.6
1307.3
1309
1310.7
1312.4
1314.1
1315.8
1317.5
1319.2
1320.9
1322.6
1324.3
1326
1327.7
1329.4
1331.1
1332.8
1334.5
1336.2
1337.9
1339.6
1341.3
1343
1344.7
1346.4
1348.1
1349.8
1351.4
1353.1
1354.8
1356.4
1358
1359.5
1361
1362.5
1363.9
1365.2
1366.4
1367.5
1368.4
1369.3
1370
1370.5
1370.9
1371.2
1371.3
1074.6
1074.6
1074.5
1074.4
1074.3
1074.1
1073.8
1073.6
1073.3
1073
1072.7
1072.3
1072
1071.6
1071.3
1070.9
1070.6
1070.3
1070
1069.7
1069.5
1069.3
1069.1
1069
1068.9
1068.8
1068.8
1068.8
1068.9
1069
1069.1
1069.3
1069.5
1069.7
1070
1070.3
1070.7
1071
1071.5
1071.9
1072.4
1072.9
1073.4
1074
1074.6
1075.2
1075.8
1076.4
1077.1
1077.8
1078.5
1079.3
1080
1080.8
1081.6
1082.4
1083.3
1084.1
1085
1085.9
1086.7
1087.7
1088.6
1089.5
1090.5
1091.4
1092.4
1093.4
1094.3
1095.3
1096.4
1097.4
1098.4
1099.4
1100.5
1101.5
1102.6
1103.7
1104.7
1105.8
1106.9
1108.1
1109.2
1110.3
1111.5
1112.7
1113.8
1115.1
1116.3
1117.5
1118.8
1120.1
1121.4
1122.7
1124.1
1125.5
1126.9
1128.3
1129.7
1131.1
1132.5
1134
1135.4
1136.9
1138.3
1139.8
1141.3
1142.8
1144.3
1145.8
1147.3
1148.8
1150.3
1151.9
1153.4
1155
1156.5
1158.1
1159.7
1161.3
1162.9
1164.5
1166.1
1167.7
1169.4
1171
1172.6
1174.3
1175.9
1177.6
1179.2
1180.9
1182.5
1184.2
1185.9
1187.5
1189.2
1190.9
1192.6
1194.2
1195.9
1197.6
1199.3
1201
1202.7
1204.4
1206.1
1207.8
1209.5
1211.2
1212.9
1214.6
1216.2
1217.9
1219.6
1221.3
1223
1224.7
1226.4
1228.1
1229.8
1231.6
1233.3
1235
1236.7
1238.4
1240.1
1241.8
1243.5
1245.2
1246.9
1248.6
1250.3
1252
1253.7
1255.4
1257.1
1258.8
1260.5
1262.2
1263.9
1265.6
1267.3
1269
1270.7
1272.4
1274.1
1275.8
1277.5
1279.2
1280.9
1282.6
1284.3
1286
1287.7
1289.4
1291.1
1292.8
1294.5
1296.2
1297.9
1299.6
1301.3
1303
1304.7
1306.4
1308.1
1309.8
1311.5
1313.1
1314.8
1316.5
1318.2
1319.9
1321.6
1323.3
1325
1326.7
1328.4
1330.1
1331.8
1333.5
1335.2
1336.9
1338.6
1340.3
1342
1343.7
1345.4
1347.1
1348.8
1350.4
1352.1
1353.8
1355.4
1357.1
1358.7
1360.2
1361.7
1363.2
1364.5
1365.8
1367
1368.1
1369.1
1369.9
1370.7
1371.2
1371.6
1371.8
1371.9
1076.7
1076.6
1076.6
1076.5
1076.3
1076.1
1075.9
1075.6
1075.4
1075
1074.7
1074.4
1074
1073.7
1073.3
1073
1072.7
1072.4
1072.1
1071.8
1071.6
1071.4
1071.2
1071.1
1071
1070.9
1070.9
1070.9
1071
1071.1
1071.2
1071.4
1071.6
1071.8
1072.1
1072.4
1072.8
1073.1
1073.5
1074
1074.4
1074.9
1075.5
1076
1076.6
1077.2
1077.8
1078.5
1079.1
1079.8
1080.5
1081.2
1082
1082.8
1083.6
1084.4
1085.2
1086
1086.9
1087.7
1088.6
1089.5
1090.4
1091.3
1092.2
1093.2
1094.1
1095.1
1096.1
1097.1
1098
1099
1100.1
1101.1
1102.1
1103.1
1104.2
1105.3
1106.3
1107.4
1108.5
1109.6
1110.7
1111.9
1113
1114.2
1115.4
1116.6
1117.8
1119
1120.3
1121.6
1122.9
1124.2
1125.6
1127
1128.4
1129.8
1131.2
1132.6
1134
1135.4
1136.8
1138.3
1139.7
1141.2
1142.7
1144.1
1145.6
1147.1
1148.6
1150.1
1151.7
1153.2
1154.7
1156.3
1157.8
1159.4
1161
1162.6
1164.2
1165.8
1167.4
1169
1170.6
1172.2
1173.8
1175.5
1177.1
1178.8
1180.4
1182.1
1183.7
1185.4
1187
1188.7
1190.4
1192
1193.7
1195.4
1197.1
1198.7
1200.4
1202.1
1203.8
1205.5
1207.2
1208.8
1210.5
1212.2
1213.9
1215.6
1217.3
1219
1220.7
1222.4
1224.1
1225.8
1227.4
1229.1
1230.8
1232.5
1234.2
1235.9
1237.6
1239.3
1241
1242.7
1244.4
1246.1
1247.8
1249.5
1251.2
1252.9
1254.6
1256.3
1258
1259.7
1261.4
1263.1
1264.8
1266.5
1268.2
1269.9
1271.6
1273.3
1274.9
1276.6
1278.3
1280
1281.7
1283.4
1285.1
1286.8
1288.5
1290.2
1291.9
1293.6
1295.3
1297
1298.7
1300.4
1302.1
1303.8
1305.5
1307.1
1308.8
1310.5
1312.2
1313.9
1315.6
1317.3
1319
1320.7
1322.4
1324
1325.7
1327.4
1329.1
1330.8
1332.5
1334.2
1335.9
1337.6
1339.3
1341
1342.7
1344.4
1346.1
1347.8
1349.5
1351.1
1352.8
1354.5
1356.1
1357.7
1359.3
1360.9
1362.4
1363.8
1365.2
1366.5
1367.7
1368.8
1369.8
1370.6
1371.3
1371.9
1372.3
1372.5
1372.6
1078.7
1078.7
1078.6
1078.5
1078.4
1078.2
1077.9
1077.7
1077.4
1077.1
1076.8
1076.5
1076.1
1075.8
1075.4
1075.1
1074.8
1074.5
1074.2
1073.9
1073.7
1073.5
1073.4
1073.2
1073.1
1073.1
1073
1073.1
1073.1
1073.2
1073.3
1073.5
1073.7
1073.9
1074.2
1074.5
1074.8
1075.2
1075.6
1076
1076.5
1077
1077.5
1078.1
1078.6
1079.2
1079.8
1080.5
1081.1
1081.8
1082.5
1083.2
1084
1084.7
1085.5
1086.3
1087.1
1087.9
1088.7
1089.6
1090.5
1091.3
1092.2
1093.1
1094
1095
1095.9
1096.9
1097.8
1098.8
1099.8
1100.7
1101.7
1102.7
1103.8
1104.8
1105.8
1106.9
1107.9
1109
1110.1
1111.2
1112.3
1113.4
1114.6
1115.7
1116.9
1118.1
1119.3
1120.6
1121.8
1123.1
1124.4
1125.8
1127.1
1128.5
1129.9
1131.3
1132.6
1134
1135.4
1136.9
1138.3
1139.7
1141.1
1142.6
1144
1145.5
1147
1148.5
1150
1151.5
1153
1154.5
1156.1
1157.6
1159.2
1160.7
1162.3
1163.9
1165.5
1167
1168.6
1170.2
1171.9
1173.5
1175.1
1176.7
1178.4
1180
1181.6
1183.3
1184.9
1186.6
1188.2
1189.9
1191.5
1193.2
1194.9
1196.5
1198.2
1199.9
1201.5
1203.2
1204.9
1206.6
1208.2
1209.9
1211.6
1213.3
1215
1216.7
1218.3
1220
1221.7
1223.4
1225.1
1226.8
1228.5
1230.1
1231.8
1233.5
1235.2
1236.9
1238.6
1240.3
1242
1243.7
1245.4
1247
1248.7
1250.4
1252.1
1253.8
1255.5
1257.2
1258.9
1260.6
1262.3
1264
1265.7
1267.3
1269
1270.7
1272.4
1274.1
1275.8
1277.5
1279.2
1280.9
1282.6
1284.3
1286
1287.6
1289.3
1291
1292.7
1294.4
1296.1
1297.8
1299.5
1301.2
1302.9
1304.5
1306.2
1307.9
1309.6
1311.3
1313
1314.7
1316.4
1318
1319.7
1321.4
1323.1
1324.8
1326.5
1328.2
1329.9
1331.6
1333.2
1334.9
1336.6
1338.3
1340
1341.7
1343.4
1345.1
1346.8
1348.5
1350.2
1351.8
1353.5
1355.2
1356.8
1358.4
1360
1361.6
1363.1
1364.5
1365.9
1367.2
1368.4
1369.5
1370.4
1371.3
1372
1372.5
1372.9
1373.2
1373.3
1080.7
1080.7
1080.6
1080.5
1080.4
1080.2
1080
1079.7
1079.5
1079.2
1078.8
1078.5
1078.2
1077.9
1077.5
1077.2
1076.9
1076.6
1076.3
1076.1
1075.8
1075.6
1075.5
1075.3
1075.2
1075.2
1075.2
1075.2
1075.2
1075.3
1075.5
1075.6
1075.8
1076
1076.3
1076.6
1076.9
1077.3
1077.7
1078.1
1078.6
1079.1
1079.6
1080.1
1080.7
1081.2
1081.8
1082.5
1083.1
1083.8
1084.5
1085.2
1085.9
1086.7
1087.4
1088.2
1089
1089.8
1090.6
1091.5
1092.3
1093.2
1094.1
1095
1095.9
1096.8
1097.7
1098.6
1099.6
1100.5
1101.5
1102.5
1103.4
1104.4
1105.4
1106.4
1107.5
1108.5
1109.5
1110.6
1111.7
1112.8
1113.9
1115
1116.1
1117.3
1118.5
1119.7
1120.9
1122.1
1123.4
1124.7
1126
1127.3
1128.7
1130
1131.4
1132.8
1134.1
1135.5
1136.9
1138.3
1139.7
1141.2
1142.6
1144
1145.5
1146.9
1148.4
1149.9
1151.4
1152.9
1154.4
1155.9
1157.4
1159
1160.5
1162.1
1163.6
1165.2
1166.8
1168.4
1169.9
1171.5
1173.1
1174.7
1176.4
1178
1179.6
1181.2
1182.9
1184.5
1186.1
1187.8
1189.4
1191.1
1192.7
1194.4
1196
1197.7
1199.3
1201
1202.7
1204.3
1206
1207.7
1209.4
1211
1212.7
1214.4
1216
1217.7
1219.4
1221.1
1222.8
1224.4
1226.1
1227.8
1229.5
1231.2
1232.8
1234.5
1236.2
1237.9
1239.6
1241.3
1242.9
1244.6
1246.3
1248
1249.7
1251.4
1253.1
1254.7
1256.4
1258.1
1259.8
1261.5
1263.2
1264.9
1266.5
1268.2
1269.9
1271.6
1273.3
1275
1276.7
1278.4
1280
1281.7
1283.4
1285.1
1286.8
1288.5
1290.2
1291.8
1293.5
1295.2
1296.9
1298.6
1300.3
1302
1303.7
1305.3
1307
1308.7
1310.4
1312.1
1313.8
1315.4
1317.1
1318.8
1320.5
1322.2
1323.9
1325.6
1327.2
1328.9
1330.6
1332.3
1334
1335.7
1337.4
1339
1340.7
1342.4
1344.1
1345.8
1347.5
1349.2
1350.9
1352.6
1354.2
1355.9
1357.5
1359.1
1360.7
1362.3
1363.8
1365.2
1366.6
1367.9
1369.1
1370.2
1371.1
1372
1372.7
1373.2
1373.6
1373.9
1373.9
1082.8
1082.7
1082.7
1082.6
1082.4
1082.3
1082
1081.8
1081.5
1081.2
1080.9
1080.6
1080.3
1079.9
1079.6
1079.3
1079
1078.7
1078.4
1078.2
1077.9
1077.8
1077.6
1077.5
1077.4
1077.3
1077.3
1077.3
1077.4
1077.4
1077.6
1077.7
1077.9
1078.1
1078.4
1078.7
1079
1079.4
1079.8
1080.2
1080.7
1081.1
1081.6
1082.2
1082.7
1083.3
1083.9
1084.5
1085.1
1085.8
1086.5
1087.2
1087.9
1088.6
1089.4
1090.1
1090.9
1091.7
1092.5
1093.4
1094.2
1095
1095.9
1096.8
1097.7
1098.6
1099.5
1100.4
1101.3
1102.3
1103.2
1104.2
1105.1
1106.1
1107.1
1108.1
1109.1
1110.1
1111.2
1112.2
1113.3
1114.4
1115.5
1116.6
1117.7
1118.9
1120.1
1121.3
1122.5
1123.7
1125
1126.3
1127.6
1128.9
1130.3
1131.6
1132.9
1134.3
1135.7
1137
1138.4
1139.8
1141.2
1142.6
1144
1145.5
1146.9
1148.4
1149.8
1151.3
1152.8
1154.3
1155.8
1157.3
1158.8
1160.3
1161.9
1163.4
1165
1166.5
1168.1
1169.7
1171.3
1172.8
1174.4
1176
1177.6
1179.2
1180.9
1182.5
1184.1
1185.7
1187.4
1189
1190.6
1192.3
1193.9
1195.6
1197.2
1198.9
1200.5
1202.2
1203.8
1205.5
1207.1
1208.8
1210.5
1212.1
1213.8
1215.5
1217.1
1218.8
1220.5
1222.1
1223.8
1225.5
1227.2
1228.8
1230.5
1232.2
1233.9
1235.5
1237.2
1238.9
1240.6
1242.2
1243.9
1245.6
1247.3
1249
1250.6
1252.3
1254
1255.7
1257.4
1259
1260.7
1262.4
1264.1
1265.8
1267.4
1269.1
1270.8
1272.5
1274.2
1275.8
1277.5
1279.2
1280.9
1282.6
1284.3
1285.9
1287.6
1289.3
1291
1292.7
1294.4
1296
1297.7
1299.4
1301.1
1302.8
1304.5
1306.1
1307.8
1309.5
1311.2
1312.9
1314.5
1316.2
1317.9
1319.6
1321.3
1322.9
1324.6
1326.3
1328
1329.7
1331.4
1333
1334.7
1336.4
1338.1
1339.8
1341.5
1343.2
1344.8
1346.5
1348.2
1349.9
1351.6
1353.3
1354.9
1356.6
1358.2
1359.8
1361.4
1363
1364.5
1365.9
1367.3
1368.6
1369.8
1370.8
1371.8
1372.6
1373.3
1373.9
1374.3
1374.5
1374.6
1084.8
1084.8
1084.7
1084.6
1084.5
1084.3
1084.1
1083.8
1083.6
1083.3
1083
1082.7
1082.3
1082
1081.7
1081.4
1081.1
1080.8
1080.5
1080.3
1080.1
1079.9
1079.7
1079.6
1079.5
1079.4
1079.4
1079.4
1079.5
1079.6
1079.7
1079.8
1080
1080.3
1080.5
1080.8
1081.1
1081.5
1081.9
1082.3
1082.7
1083.2
1083.7
1084.2
1084.7
1085.3
1085.9
1086.5
1087.1
1087.8
1088.5
1089.2
1089.9
1090.6
1091.3
1092.1
1092.8
1093.6
1094.4
1095.3
1096.1
1096.9
1097.8
1098.6
1099.5
1100.4
1101.3
1102.2
1103.1
1104
1104.9
1105.9
1106.8
1107.8
1108.8
1109.8
1110.8
1111.8
1112.8
1113.9
1114.9
1116
1117.1
1118.2
1119.4
1120.5
1121.7
1122.9
1124.1
1125.4
1126.7
1127.9
1129.2
1130.5
1131.9
1133.2
1134.5
1135.9
1137.2
1138.6
1139.9
1141.3
1142.7
1144.1
1145.5
1146.9
1148.4
1149.8
1151.3
1152.7
1154.2
1155.7
1157.2
1158.7
1160.2
1161.7
1163.3
1164.8
1166.3
1167.9
1169.4
1171
1172.6
1174.2
1175.8
1177.3
1178.9
1180.5
1182.1
1183.8
1185.4
1187
1188.6
1190.2
1191.9
1193.5
1195.1
1196.8
1198.4
1200
1201.7
1203.3
1205
1206.6
1208.3
1209.9
1211.6
1213.3
1214.9
1216.6
1218.2
1219.9
1221.6
1223.2
1224.9
1226.6
1228.2
1229.9
1231.6
1233.2
1234.9
1236.6
1238.2
1239.9
1241.6
1243.2
1244.9
1246.6
1248.3
1249.9
1251.6
1253.3
1254.9
1256.6
1258.3
1260
1261.6
1263.3
1265
1266.7
1268.3
1270
1271.7
1273.4
1275
1276.7
1278.4
1280.1
1281.8
1283.4
1285.1
1286.8
1288.5
1290.1
1291.8
1293.5
1295.2
1296.9
1298.5
1300.2
1301.9
1303.6
1305.3
1306.9
1308.6
1310.3
1312
1313.7
1315.3
1317
1318.7
1320.4
1322
1323.7
1325.4
1327.1
1328.7
1330.4
1332.1
1333.8
1335.5
1337.1
1338.8
1340.5
1342.2
1343.9
1345.6
1347.3
1348.9
1350.6
1352.3
1354
1355.6
1357.3
1358.9
1360.5
1362.1
1363.7
1365.2
1366.6
1368
1369.3
1370.4
1371.5
1372.5
1373.3
1374
1374.6
1375
1375.2
1375.3
1086.8
1086.8
1086.8
1086.7
1086.5
1086.3
1086.1
1085.9
1085.6
1085.4
1085.1
1084.7
1084.4
1084.1
1083.8
1083.5
1083.2
1082.9
1082.6
1082.4
1082.2
1082
1081.8
1081.7
1081.6
1081.6
1081.5
1081.6
1081.6
1081.7
1081.8
1082
1082.1
1082.4
1082.6
1082.9
1083.2
1083.6
1084
1084.4
1084.8
1085.3
1085.7
1086.3
1086.8
1087.4
1087.9
1088.5
1089.2
1089.8
1090.5
1091.1
1091.8
1092.6
1093.3
1094
1094.8
1095.6
1096.3
1097.1
1098
1098.8
1099.6
1100.5
1101.3
1102.2
1103.1
1104
1104.9
1105.8
1106.7
1107.6
1108.6
1109.5
1110.5
1111.5
1112.5
1113.5
1114.5
1115.5
1116.6
1117.7
1118.8
1119.9
1121
1122.2
1123.4
1124.6
1125.8
1127
1128.3
1129.6
1130.9
1132.2
1133.5
1134.8
1136.1
1137.4
1138.8
1140.1
1141.5
1142.8
1144.2
1145.6
1147
1148.4
1149.9
1151.3
1152.7
1154.2
1155.7
1157.1
1158.6
1160.1
1161.6
1163.1
1164.7
1166.2
1167.7
1169.3
1170.8
1172.4
1173.9
1175.5
1177.1
1178.7
1180.3
1181.8
1183.4
1185
1186.6
1188.3
1189.9
1191.5
1193.1
1194.7
1196.4
1198
1199.6
1201.3
1202.9
1204.5
1206.2
1207.8
1209.5
1211.1
1212.8
1214.4
1216
1217.7
1219.4
1221
1222.7
1224.3
1226
1227.6
1229.3
1230.9
1232.6
1234.3
1235.9
1237.6
1239.3
1240.9
1242.6
1244.2
1245.9
1247.6
1249.2
1250.9
1252.6
1254.2
1255.9
1257.6
1259.2
1260.9
1262.6
1264.2
1265.9
1267.6
1269.3
1270.9
1272.6
1274.3
1275.9
1277.6
1279.3
1280.9
1282.6
1284.3
1286
1287.6
1289.3
1291
1292.7
1294.3
1296
1297.7
1299.4
1301
1302.7
1304.4
1306.1
1307.7
1309.4
1311.1
1312.8
1314.4
1316.1
1317.8
1319.5
1321.1
1322.8
1324.5
1326.2
1327.8
1329.5
1331.2
1332.9
1334.5
1336.2
1337.9
1339.6
1341.3
1342.9
1344.6
1346.3
1348
1349.7
1351.4
1353
1354.7
1356.4
1358
1359.6
1361.2
1362.8
1364.4
1365.9
1367.3
1368.7
1369.9
1371.1
1372.2
1373.2
1374
1374.7
1375.3
1375.7
1375.9
1376
1088.9
1088.9
1088.8
1088.7
1088.6
1088.4
1088.2
1088
1087.7
1087.4
1087.1
1086.8
1086.5
1086.2
1085.9
1085.6
1085.3
1085
1084.7
1084.5
1084.3
1084.1
1084
1083.8
1083.7
1083.7
1083.7
1083.7
1083.7
1083.8
1083.9
1084.1
1084.3
1084.5
1084.7
1085
1085.3
1085.7
1086
1086.5
1086.9
1087.3
1087.8
1088.3
1088.8
1089.4
1090
1090.6
1091.2
1091.8
1092.5
1093.1
1093.8
1094.5
1095.2
1096
1096.7
1097.5
1098.3
1099.1
1099.9
1100.7
1101.5
1102.3
1103.2
1104
1104.9
1105.8
1106.7
1107.6
1108.5
1109.4
1110.3
1111.3
1112.2
1113.2
1114.2
1115.2
1116.2
1117.2
1118.3
1119.4
1120.5
1121.6
1122.7
1123.9
1125.1
1126.3
1127.5
1128.7
1130
1131.2
1132.5
1133.8
1135.1
1136.4
1137.7
1139
1140.3
1141.7
1143
1144.4
1145.8
1147.2
1148.5
1149.9
1151.4
1152.8
1154.2
1155.7
1157.1
1158.6
1160.1
1161.6
1163.1
1164.6
1166.1
1167.6
1169.1
1170.7
1172.2
1173.7
1175.3
1176.9
1178.4
1180
1181.6
1183.2
1184.8
1186.3
1187.9
1189.5
1191.1
1192.8
1194.4
1196
1197.6
1199.2
1200.8
1202.5
1204.1
1205.7
1207.4
1209
1210.6
1212.3
1213.9
1215.5
1217.2
1218.8
1220.5
1222.1
1223.8
1225.4
1227.1
1228.7
1230.4
1232
1233.7
1235.3
1237
1238.6
1240.3
1241.9
1243.6
1245.3
1246.9
1248.6
1250.2
1251.9
1253.5
1255.2
1256.9
1258.5
1260.2
1261.8
1263.5
1265.2
1266.8
1268.5
1270.2
1271.8
1273.5
1275.2
1276.8
1278.5
1280.2
1281.8
1283.5
1285.2
1286.8
1288.5
1290.2
1291.8
1293.5
1295.2
1296.9
1298.5
1300.2
1301.9
1303.5
1305.2
1306.9
1308.6
1310.2
1311.9
1313.6
1315.2
1316.9
1318.6
1320.2
1321.9
1323.6
1325.3
1326.9
1328.6
1330.3
1331.9
1333.6
1335.3
1337
1338.6
1340.3
1342
1343.7
1345.4
1347
1348.7
1350.4
1352.1
1353.8
1355.4
1357.1
1358.7
1360.4
1362
1363.5
1365.1
1366.6
1368
1369.4
1370.6
1371.8
1372.9
1373.9
1374.7
1375.4
1375.9
1376.3
1376.6
1376.7
1090.9
1090.9
1090.8
1090.7
1090.6
1090.4
1090.2
1090
1089.8
1089.5
1089.2
1088.9
1088.6
1088.3
1088
1087.7
1087.4
1087.1
1086.9
1086.6
1086.4
1086.2
1086.1
1086
1085.9
1085.8
1085.8
1085.8
1085.8
1085.9
1086
1086.2
1086.4
1086.6
1086.8
1087.1
1087.4
1087.8
1088.1
1088.5
1089
1089.4
1089.9
1090.4
1090.9
1091.4
1092
1092.6
1093.2
1093.8
1094.5
1095.1
1095.8
1096.5
1097.2
1097.9
1098.7
1099.4
1100.2
1101
1101.8
1102.6
1103.4
1104.2
1105
1105.9
1106.7
1107.6
1108.5
1109.4
1110.3
1111.2
1112.1
1113
1114
1114.9
1115.9
1116.9
1117.9
1119
1120
1121.1
1122.2
1123.3
1124.4
1125.6
1126.8
1128
1129.2
1130.4
1131.7
1132.9
1134.2
1135.5
1136.7
1138
1139.3
1140.6
1141.9
1143.3
1144.6
1146
1147.3
1148.7
1150.1
1151.5
1152.9
1154.3
1155.7
1157.2
1158.6
1160.1
1161.6
1163
1164.5
1166
1167.5
1169
1170.5
1172.1
1173.6
1175.1
1176.7
1178.2
1179.8
1181.4
1182.9
1184.5
1186.1
1187.7
1189.2
1190.8
1192.4
1194
1195.6
1197.2
1198.8
1200.5
1202.1
1203.7
1205.3
1206.9
1208.6
1210.2
1211.8
1213.4
1215.1
1216.7
1218.3
1220
1221.6
1223.2
1224.9
1226.5
1228.2
1229.8
1231.5
1233.1
1234.7
1236.4
1238
1239.7
1241.3
1243
1244.6
1246.3
1247.9
1249.6
1251.2
1252.9
1254.5
1256.2
1257.8
1259.5
1261.1
1262.8
1264.4
1266.1
1267.8
1269.4
1271.1
1272.7
1274.4
1276.1
1277.7
1279.4
1281
1282.7
1284.4
1286
1287.7
1289.4
1291
1292.7
1294.4
1296
1297.7
1299.4
1301
1302.7
1304.4
1306
1307.7
1309.4
1311
1312.7
1314.4
1316
1317.7
1319.4
1321
1322.7
1324.4
1326
1327.7
1329.4
1331
1332.7
1334.4
1336
1337.7
1339.4
1341.1
1342.7
1344.4
1346.1
1347.8
1349.5
1351.1
1352.8
1354.5
1356.1
1357.8
1359.4
1361.1
1362.7
1364.2
1365.8
1367.3
1368.7
1370.1
1371.3
1372.5
1373.6
1374.6
1375.4
1376.1
1376.6
1377
1377.3
1377.4
1093
1092.9
1092.9
1092.8
1092.7
1092.5
1092.3
1092.1
1091.8
1091.6
1091.3
1091
1090.7
1090.4
1090.1
1089.8
1089.5
1089.2
1089
1088.7
1088.5
1088.3
1088.2
1088.1
1088
1087.9
1087.9
1087.9
1088
1088.1
1088.2
1088.3
1088.5
1088.7
1089
1089.2
1089.5
1089.9
1090.2
1090.6
1091
1091.5
1091.9
1092.4
1093
1093.5
1094
1094.6
1095.2
1095.8
1096.5
1097.1
1097.8
1098.5
1099.2
1099.9
1100.6
1101.4
1102.1
1102.9
1103.7
1104.5
1105.3
1106.1
1106.9
1107.7
1108.6
1109.4
1110.3
1111.2
1112.1
1113
1113.9
1114.8
1115.8
1116.7
1117.7
1118.7
1119.7
1120.7
1121.8
1122.8
1123.9
1125.1
1126.2
1127.4
1128.5
1129.7
1130.9
1132.2
1133.4
1134.6
1135.9
1137.1
1138.4
1139.7
1141
1142.3
1143.6
1144.9
1146.2
1147.6
1148.9
1150.3
1151.6
1153
1154.4
1155.8
1157.3
1158.7
1160.1
1161.6
1163
1164.5
1166
1167.5
1169
1170.5
1172
1173.5
1175
1176.5
1178.1
1179.6
1181.2
1182.7
1184.3
1185.8
1187.4
1189
1190.6
1192.1
1193.7
1195.3
1196.9
1198.5
1200.1
1201.7
1203.3
1204.9
1206.5
1208.1
1209.8
1211.4
1213
1214.6
1216.2
1217.9
1219.5
1221.1
1222.7
1224.4
1226
1227.6
1229.3
1230.9
1232.5
1234.2
1235.8
1237.5
1239.1
1240.7
1242.4
1244
1245.6
1247.3
1248.9
1250.6
1252.2
1253.9
1255.5
1257.1
1258.8
1260.4
1262.1
1263.7
1265.4
1267
1268.7
1270.3
1272
1273.6
1275.3
1276.9
1278.6
1280.3
1281.9
1283.6
1285.2
1286.9
1288.6
1290.2
1291.9
1293.5
1295.2
1296.9
1298.5
1300.2
1301.8
1303.5
1305.2
1306.8
1308.5
1310.2
1311.8
1313.5
1315.2
1316.8
1318.5
1320.2
1321.8
1323.5
1325.1
1326.8
1328.5
1330.1
1331.8
1333.5
1335.1
1336.8
1338.5
1340.1
1341.8
1343.5
1345.2
1346.8
1348.5
1350.2
1351.9
1353.5
1355.2
1356.9
1358.5
1360.2
1361.8
1363.4
1364.9
1366.5
1368
1369.4
1370.8
1372
1373.2
1374.3
1375.3
1376.1
1376.8
1377.3
1377.7
1378
1378
1095
1095
1094.9
1094.8
1094.7
1094.5
1094.3
1094.1
1093.9
1093.6
1093.3
1093
1092.7
1092.4
1092.1
1091.9
1091.6
1091.3
1091.1
1090.8
1090.6
1090.5
1090.3
1090.2
1090.1
1090.1
1090
1090
1090.1
1090.2
1090.3
1090.4
1090.6
1090.8
1091.1
1091.3
1091.6
1092
1092.3
1092.7
1093.1
1093.6
1094
1094.5
1095
1095.5
1096.1
1096.7
1097.3
1097.9
1098.5
1099.1
1099.8
1100.5
1101.2
1101.9
1102.6
1103.3
1104.1
1104.8
1105.6
1106.4
1107.2
1108
1108.8
1109.6
1110.4
1111.3
1112.1
1113
1113.9
1114.8
1115.7
1116.6
1117.5
1118.5
1119.5
1120.5
1121.5
1122.5
1123.5
1124.6
1125.7
1126.8
1128
1129.1
1130.3
1131.5
1132.7
1133.9
1135.1
1136.3
1137.6
1138.8
1140.1
1141.3
1142.6
1143.9
1145.2
1146.5
1147.8
1149.2
1150.5
1151.9
1153.2
1154.6
1156
1157.4
1158.8
1160.2
1161.7
1163.1
1164.5
1166
1167.5
1168.9
1170.4
1171.9
1173.4
1174.9
1176.4
1178
1179.5
1181
1182.6
1184.1
1185.6
1187.2
1188.8
1190.3
1191.9
1193.5
1195
1196.6
1198.2
1199.8
1201.4
1203
1204.6
1206.2
1207.8
1209.4
1211
1212.6
1214.2
1215.8
1217.4
1219
1220.7
1222.3
1223.9
1225.5
1227.1
1228.8
1230.4
1232
1233.6
1235.3
1236.9
1238.5
1240.1
1241.8
1243.4
1245
1246.7
1248.3
1249.9
1251.6
1253.2
1254.8
1256.5
1258.1
1259.8
1261.4
1263
1264.7
1266.3
1268
1269.6
1271.3
1272.9
1274.6
1276.2
1277.8
1279.5
1281.1
1282.8
1284.5
1286.1
1287.8
1289.4
1291.1
1292.7
1294.4
1296
1297.7
1299.4
1301
1302.7
1304.3
1306
1307.7
1309.3
1311
1312.6
1314.3
1316
1317.6
1319.3
1320.9
1322.6
1324.3
1325.9
1327.6
1329.2
1330.9
1332.6
1334.2
1335.9
1337.6
1339.2
1340.9
1342.6
1344.2
1345.9
1347.6
1349.2
1350.9
1352.6
1354.3
1355.9
1357.6
1359.2
1360.9
1362.5
1364.1
1365.7
1367.2
1368.7
1370.1
1371.4
1372.7
1373.9
1375
1375.9
1376.8
1377.5
1378
1378.4
1378.6
1378.7
1097
1097
1096.9
1096.9
1096.7
1096.6
1096.4
1096.2
1095.9
1095.7
1095.4
1095.1
1094.8
1094.5
1094.2
1093.9
1093.7
1093.4
1093.2
1092.9
1092.7
1092.6
1092.4
1092.3
1092.2
1092.2
1092.1
1092.2
1092.2
1092.3
1092.4
1092.5
1092.7
1092.9
1093.2
1093.4
1093.7
1094
1094.4
1094.8
1095.2
1095.6
1096.1
1096.6
1097.1
1097.6
1098.1
1098.7
1099.3
1099.9
1100.5
1101.1
1101.8
1102.5
1103.1
1103.8
1104.5
1105.3
1106
1106.7
1107.5
1108.3
1109.1
1109.9
1110.7
1111.5
1112.3
1113.1
1114
1114.8
1115.7
1116.6
1117.5
1118.4
1119.3
1120.3
1121.3
1122.2
1123.3
1124.3
1125.3
1126.4
1127.5
1128.6
1129.8
1130.9
1132.1
1133.3
1134.4
1135.6
1136.8
1138
1139.3
1140.5
1141.7
1143
1144.3
1145.5
1146.8
1148.1
1149.4
1150.8
1152.1
1153.4
1154.8
1156.2
1157.6
1158.9
1160.3
1161.8
1163.2
1164.6
1166
1167.5
1169
1170.4
1171.9
1173.4
1174.9
1176.4
1177.9
1179.4
1180.9
1182.4
1183.9
1185.5
1187
1188.6
1190.1
1191.7
1193.2
1194.8
1196.3
1197.9
1199.5
1201.1
1202.7
1204.2
1205.8
1207.4
1209
1210.6
1212.2
1213.8
1215.4
1217
1218.6
1220.2
1221.8
1223.4
1225
1226.6
1228.3
1229.9
1231.5
1233.1
1234.7
1236.3
1238
1239.6
1241.2
1242.8
1244.5
1246.1
1247.7
1249.3
1250.9
1252.6
1254.2
1255.8
1257.5
1259.1
1260.7
1262.4
1264
1265.6
1267.3
1268.9
1270.5
1272.2
1273.8
1275.5
1277.1
1278.7
1280.4
1282
1283.7
1285.3
1287
1288.6
1290.3
1291.9
1293.6
1295.2
1296.9
1298.5
1300.2
1301.8
1303.5
1305.1
1306.8
1308.5
1310.1
1311.8
1313.4
1315.1
1316.7
1318.4
1320.1
1321.7
1323.4
1325
1326.7
1328.3
1330
1331.7
1333.3
1335
1336.6
1338.3
1340
1341.6
1343.3
1345
1346.6
1348.3
1350
1351.6
1353.3
1355
1356.6
1358.3
1359.9
1361.6
1363.2
1364.8
1366.4
1367.9
1369.4
1370.8
1372.1
1373.4
1374.6
1375.7
1376.6
1377.5
1378.1
1378.7
1379.1
1379.3
1379.4
1099
1099
1099
1098.9
1098.7
1098.6
1098.4
1098.2
1098
1097.7
1097.4
1097.2
1096.9
1096.6
1096.3
1096
1095.7
1095.5
1095.2
1095
1094.8
1094.7
1094.5
1094.4
1094.3
1094.3
1094.2
1094.3
1094.3
1094.4
1094.5
1094.6
1094.8
1095
1095.2
1095.5
1095.8
1096.1
1096.5
1096.9
1097.3
1097.7
1098.1
1098.6
1099.1
1099.6
1100.2
1100.7
1101.3
1101.9
1102.5
1103.1
1103.8
1104.4
1105.1
1105.8
1106.5
1107.2
1107.9
1108.7
1109.4
1110.2
1111
1111.7
1112.5
1113.3
1114.2
1115
1115.8
1116.7
1117.5
1118.4
1119.3
1120.2
[truncated: 28,516 more chars]
