# Supplementary material for: Investigating a Novel Activation-Repolarisation Time Metric to Predict Localised Vulnerability to Reentry Using Computational Modelling
Source: PLoS One. 2016 Mar 2;11(3):e0149342. doi: 10.1371/journal.pone.0149342 (PMC4775046; doi:10.1371/journal.pone.0149342)
Supplement: S1 Data — Specifically, this relates primarily to the data presented in Figs 3, 4 & 5. Data provided constitute AT, RT and RVI datasets, along with corresponding finite element mesh files required for visualisation and analysis. (ZIP) [file pone.0149342.s001.zip › Data/Figure3/Fig3_UDB_RVI.dat]

231.81
231.77
231.63
231.4
231.06
230.64
230.14
229.57
228.95
228.28
227.57
226.83
226.23
225.95
225.69
225.42
225.15
224.88
224.6
224.31
224.02
223.73
223.43
223.13
222.83
222.52
222.21
221.9
221.59
221.27
220.95
220.64
220.32
220
219.67
219.35
219.02
218.7
218.3
218.04
217.64
217.32
217
216.67
216.35
216.03
215.72
215.4
215.17
214.86
214.48
214.26
213.96
213.66
213.38
213.1
212.82
212.54
212.27
212
211.69
211.48
211.23
210.94
210.7
210.53
210.26
210.05
209.88
209.68
209.51
209.31
209.12
209.02
208.89
208.76
208.7
208.7
209.19
209.36
210.1
210.3
210.22
209.91
209.55
209.18
208.79
208.4
208.02
207.65
207.28
206.93
206.58
206.24
205.9
205.59
205.26
204.97
204.67
204.38
204.11
203.84
203.58
203.34
203.09
202.86
202.64
202.43
202.18
201.98
201.79
201.6
201.42
201.29
201.08
200.96
200.81
200.66
200.51
200.37
200.2
200.12
200
199.88
199.77
199.67
199.57
199.47
199.37
199.28
199.2
199.12
199.04
198.96
198.89
198.82
198.76
198.7
198.64
198.59
198.54
198.49
198.45
198.41
198.36
198.33
198.29
198.26
198.23
198.2
198.18
198.15
198.13
198.11
198.1
198.08
198.08
198.07
198.06
198.06
198.05
198.05
198.05
198.05
198.05
198.05
198.05
198.05
198.06
198.06
198.07
198.08
198.1
198.11
198.13
198.15
198.17
198.19
198.21
198.22
198.24
198.26
198.29
198.31
198.33
198.35
198.37
198.4
198.42
198.44
198.46
198.49
198.52
198.56
198.59
198.62
198.64
198.67
198.7
198.73
198.76
198.8
198.83
198.86
198.89
198.92
198.95
198.99
199.02
199.06
199.09
199.13
199.17
199.2
199.24
199.28
199.33
199.37
199.41
199.46
199.5
199.55
199.61
199.67
199.73
199.78
199.85
199.93
200
200.08
200.16
200.24
200.33
200.43
200.52
200.62
200.72
200.84
201.08
201.81
202.53
203.22
203.88
204.5
205.04
205.48
205.83
206.08
206.25
206.32
206.3
231.81
231.91
231.85
231.65
231.37
230.96
230.47
229.91
229.29
228.62
227.91
227.18
226.62
226.34
226.04
225.78
225.51
225.21
225
224.65
224.4
224.11
223.86
223.56
223.26
222.95
222.65
222.33
222.02
221.71
221.39
221.05
220.74
220.42
220.05
219.78
219.45
219.17
218.84
218.51
218.16
217.84
217.51
217.23
216.91
216.59
216.28
215.92
215.61
215.34
215.01
214.74
214.42
214.16
213.91
213.6
213.31
213.1
212.82
212.52
212.25
212.01
211.82
211.56
211.35
211.2
210.93
210.8
210.58
210.5
210.38
210.31
210.3
210.19
210.1
210.12
210.13
210.1
209.84
209.64
209.81
209.55
209.28
209.14
209
208.83
208.57
208.3
208.05
207.76
207.46
207.16
206.83
206.52
206.2
205.9
205.59
205.31
205.02
204.73
204.48
204.21
203.94
203.7
203.46
203.23
203.01
202.79
202.6
202.4
202.21
202.03
201.83
201.67
201.49
201.33
201.17
201.05
200.88
200.72
200.61
200.48
200.36
200.27
200.16
200.05
199.95
199.85
199.76
199.67
199.58
199.47
199.42
199.32
199.24
199.17
199.14
199.08
198.99
198.96
198.91
198.86
198.82
198.77
198.73
198.69
198.66
198.63
198.6
198.57
198.55
198.49
198.51
198.45
198.44
198.43
198.42
198.41
198.43
198.42
198.42
198.38
198.38
198.37
198.41
198.38
198.37
198.41
198.41
198.42
198.38
198.39
198.44
198.45
198.46
198.48
198.49
198.51
198.53
198.55
198.56
198.58
198.6
198.58
198.65
198.67
198.7
198.72
198.74
198.76
198.78
198.76
198.79
198.83
198.82
198.93
198.91
198.89
198.96
198.94
198.98
199.01
199.05
199.08
199.1
199.22
199.25
199.28
199.28
199.31
199.39
199.42
199.46
199.5
199.53
199.53
199.57
199.66
199.7
199.75
199.79
199.84
199.9
199.96
200.02
200.07
200.14
200.21
200.29
200.36
200.44
200.52
200.62
200.71
200.81
200.9
201
201.13
201.32
202.05
202.77
203.47
204.12
204.73
205.27
205.71
206.05
206.29
206.38
206.31
206.18
231.75
231.85
231.93
231.87
231.65
231.25
230.78
230.24
229.64
228.98
228.28
227.53
226.99
226.76
226.49
226.23
225.97
225.73
225.43
225.17
224.89
224.58
224.3
224.01
223.71
223.4
223.09
222.78
222.45
222.18
221.89
221.6
221.28
220.93
220.61
220.29
219.98
219.67
219.37
219.03
218.72
218.39
218.09
217.73
217.46
217.16
216.83
216.52
216.26
215.95
215.65
215.4
215.08
214.83
214.52
214.26
214.01
213.77
213.49
213.26
213.08
212.81
212.62
212.45
212.26
212.13
211.9
211.77
211.6
211.46
211.3
211.13
210.94
210.79
210.62
210.42
210.28
210.08
209.82
209.58
209.59
209.35
209.08
208.87
208.66
208.43
208.22
207.99
207.76
207.52
207.28
207.06
206.8
206.56
206.3
206.04
205.78
205.53
205.26
204.98
204.74
204.51
204.26
204.03
203.81
203.58
203.36
203.15
202.95
202.77
202.56
202.37
202.22
202.06
201.88
201.74
201.56
201.44
201.3
201.15
201.03
200.91
200.78
200.63
200.53
200.45
200.32
200.24
200.14
200.07
199.97
199.89
199.78
199.73
199.67
199.61
199.54
199.46
199.4
199.35
199.32
199.22
199.18
199.15
199.11
199.09
199.03
199
198.99
198.96
198.94
198.91
198.89
198.88
198.86
198.83
198.81
198.8
198.77
198.76
198.8
198.79
198.79
198.78
198.78
198.79
198.79
198.76
198.77
198.79
198.8
198.81
198.82
198.83
198.84
198.85
198.87
198.85
198.89
198.89
198.9
198.91
198.93
198.95
198.98
199
198.99
199.05
199.06
199.11
199.13
199.16
199.18
199.18
199.19
199.27
199.24
199.27
199.35
199.34
199.37
199.41
199.44
199.47
199.47
199.53
199.53
199.59
199.59
199.63
199.66
199.67
199.73
199.79
199.85
199.87
199.93
199.95
200
200.07
200.11
200.13
200.19
200.25
200.33
200.39
200.45
200.53
200.6
200.68
200.76
200.84
200.93
201.03
201.12
201.22
201.32
201.42
201.62
202.36
203.07
203.76
204.41
204.99
205.53
205.96
206.27
206.41
206.36
206.18
205.96
231.54
231.7
231.81
231.8
231.71
231.45
231.01
230.53
229.94
229.27
228.59
227.88
227.39
227.12
226.83
226.59
226.35
226.08
225.84
225.55
225.26
224.98
224.69
224.39
224.08
223.77
223.51
223.22
222.92
222.62
222.32
222
221.66
221.37
221.08
220.76
220.4
220.1
219.82
219.5
219.19
218.88
218.58
218.28
217.94
217.67
217.33
217.06
216.78
216.49
216.21
215.95
215.69
215.39
215.16
214.89
214.68
214.37
214.15
213.96
213.66
213.45
213.21
212.94
212.69
212.48
212.22
212
211.79
211.6
211.34
211.1
210.9
210.71
210.48
210.24
210.04
209.86
209.58
209.32
209.2
209.02
208.77
208.54
208.32
208.1
207.87
207.66
207.44
207.19
206.98
206.76
206.51
206.3
206.07
205.85
205.62
205.39
205.19
204.94
204.73
204.51
204.3
204.1
203.87
203.67
203.49
203.27
203.08
202.91
202.73
202.58
202.41
202.23
202.08
201.94
201.78
201.64
201.51
201.38
201.24
201.14
201.01
200.91
200.79
200.69
200.59
200.49
200.39
200.29
200.2
200.14
200.03
199.99
199.91
199.85
199.79
199.75
199.69
199.63
199.58
199.53
199.49
199.45
199.39
199.34
199.32
199.29
199.27
199.21
199.19
199.17
199.15
199.15
199.12
199.11
199.07
199.06
199.07
199.07
199.07
199.07
199.06
199.04
199.04
199.06
199.06
199.02
199.03
199.05
199.03
199.06
199.08
199.09
199.11
199.12
199.11
199.13
199.16
199.18
199.19
199.21
199.21
199.23
199.25
199.27
199.29
199.34
199.34
199.36
199.39
199.42
199.44
199.47
199.5
199.53
199.54
199.58
199.61
199.62
199.65
199.68
199.72
199.76
199.79
199.76
199.81
199.86
199.89
199.94
199.93
200.01
200.05
200.05
200.08
200.14
200.13
200.17
200.22
200.29
200.32
200.37
200.4
200.46
200.5
200.6
200.68
200.76
200.83
200.91
200.99
201.07
201.18
201.26
201.35
201.45
201.55
201.69
201.86
202.57
203.28
203.98
204.61
205.19
205.68
206.07
206.25
206.29
206.15
205.88
205.64
231.36
231.47
231.59
231.62
231.56
231.4
231.09
230.61
230.07
229.46
228.81
228.1
227.64
227.38
227.14
226.89
226.66
226.39
226.15
225.89
225.61
225.32
225.04
224.72
224.41
224.13
223.83
223.56
223.32
222.99
222.66
222.35
222.08
221.75
221.43
221.15
220.81
220.47
220.19
219.94
219.59
219.3
218.97
218.69
218.42
218.1
217.77
217.45
217.2
216.88
216.61
216.31
216
215.67
215.4
215.12
214.85
214.5
214.26
213.96
213.69
213.41
213.14
212.85
212.59
212.36
212.07
211.81
211.57
211.33
211.07
210.82
210.57
210.37
210.11
209.88
209.67
209.45
209.17
208.92
208.74
208.57
208.31
208.07
207.87
207.64
207.4
207.19
206.96
206.72
206.51
206.31
206.07
205.88
205.64
205.44
205.22
205.01
204.8
204.61
204.4
204.21
204.02
203.84
203.65
203.48
203.28
203.12
202.92
202.79
202.63
202.48
202.31
202.19
202.03
201.88
201.75
201.62
201.5
201.38
201.26
201.16
201.04
200.94
200.84
200.74
200.64
200.54
200.47
200.38
200.3
200.2
200.14
200.09
200.03
199.97
199.9
199.85
199.79
199.75
199.68
199.65
199.59
199.56
199.52
199.5
199.45
199.41
199.4
199.37
199.36
199.31
199.31
199.28
199.28
199.26
199.22
199.22
199.23
199.22
199.22
199.22
199.2
199.18
199.21
199.22
199.21
199.2
199.22
199.21
199.24
199.25
199.25
199.26
199.26
199.28
199.31
199.33
199.33
199.35
199.36
199.39
199.4
199.42
199.45
199.47
199.48
199.5
199.51
199.56
199.58
199.6
199.63
199.66
199.67
199.71
199.72
199.75
199.78
199.82
199.85
199.88
199.91
199.94
199.97
200
200.04
200.05
200.09
200.12
200.15
200.2
200.21
200.25
200.3
200.34
200.39
200.43
200.46
200.51
200.54
200.59
200.64
200.68
200.69
200.75
200.88
200.96
200.99
201.07
201.16
201.25
201.33
201.44
201.52
201.62
201.72
201.84
202.03
202.69
203.35
204.01
204.66
205.2
205.65
205.93
206.07
206
205.75
205.46
205.21
231.04
231.15
231.27
231.34
231.29
231.17
230.93
230.57
230.1
229.52
228.87
228.23
227.82
227.6
227.37
227.11
226.89
226.62
226.36
226.11
225.85
225.58
225.29
225.03
224.7
224.4
224.12
223.86
223.57
223.25
222.95
222.66
222.33
221.98
221.71
221.39
221.06
220.77
220.42
220.1
219.76
219.46
219.13
218.82
218.47
218.14
217.81
217.46
217.16
216.85
216.51
216.2
215.89
215.58
215.23
214.94
214.64
214.29
214.01
213.7
213.41
213.12
212.81
212.49
212.24
211.94
211.66
211.39
211.11
210.83
210.6
210.34
210.08
209.84
209.58
209.33
209.09
208.88
208.61
208.34
208.09
207.96
207.71
207.45
207.24
207.02
206.78
206.57
206.34
206.11
205.89
205.68
205.46
205.26
205.04
204.83
204.63
204.43
204.25
204.04
203.85
203.67
203.49
203.32
203.15
202.97
202.81
202.66
202.47
202.36
202.2
202.06
201.94
201.8
201.68
201.56
201.44
201.31
201.2
201.09
201.01
200.9
200.79
200.72
200.64
200.52
200.47
200.39
200.29
200.21
200.13
200.04
200
199.96
199.92
199.85
199.79
199.76
199.68
199.66
199.6
199.57
199.53
199.5
199.46
199.42
199.4
199.39
199.37
199.34
199.3
199.29
199.29
199.25
199.24
199.24
199.21
199.21
199.22
199.22
199.22
199.22
199.2
199.23
199.22
199.21
199.23
199.24
199.25
199.25
199.26
199.28
199.26
199.29
199.28
199.3
199.34
199.35
199.36
199.38
199.4
199.42
199.44
199.46
199.49
199.52
199.53
199.55
199.59
199.57
199.61
199.63
199.66
199.71
199.74
199.77
199.79
199.81
199.82
199.87
199.91
199.92
199.97
200
200.03
200.06
200.1
200.13
200.17
200.2
200.24
200.27
200.31
200.36
200.38
200.41
200.45
200.49
200.55
200.6
200.65
200.7
200.77
200.83
200.89
200.91
200.96
201.02
201.12
201.21
201.27
201.32
201.46
201.52
201.65
201.69
201.8
201.91
202.06
202.64
203.32
203.93
204.5
205.03
205.36
205.58
205.64
205.49
205.21
204.92
204.66
230.55
230.71
230.88
230.95
230.94
230.82
230.62
230.34
229.94
229.43
228.83
228.28
227.92
227.67
227.47
227.24
227
226.77
226.5
226.26
225.99
225.7
225.44
225.14
224.85
224.5
224.16
223.94
223.63
223.29
222.97
222.65
222.31
221.99
221.66
221.34
221
220.64
220.3
219.98
219.64
219.32
218.94
218.61
218.27
217.91
217.59
217.19
216.89
216.54
216.2
215.88
215.52
215.19
214.88
214.52
214.24
213.88
213.54
213.25
212.93
212.61
212.3
212
211.69
211.4
211.11
210.82
210.53
210.24
209.98
209.71
209.44
209.15
208.91
208.63
208.39
208.17
207.9
207.61
207.35
207.19
206.95
206.71
206.48
206.24
206
205.79
205.57
205.34
205.13
204.93
204.69
204.49
204.28
204.08
203.87
203.69
203.51
203.31
203.13
202.96
202.77
202.61
202.45
202.29
202.14
202
201.82
201.7
201.56
201.46
201.31
201.2
201.07
200.97
200.86
200.76
200.67
200.57
200.47
200.4
200.31
200.2
200.14
200.07
200
199.94
199.89
199.79
199.7
199.67
199.63
199.6
199.53
199.5
199.45
199.41
199.36
199.34
199.31
199.26
199.25
199.22
199.21
199.16
199.15
199.11
199.12
199.11
199.07
199.07
199.05
199.04
199.05
199.03
198.99
199.01
199.03
199.03
199.01
199.05
199.03
199.04
199.05
199.06
199.07
199.06
199.08
199.11
199.11
199.09
199.14
199.14
199.15
199.2
199.2
199.21
199.24
199.26
199.29
199.3
199.31
199.35
199.37
199.39
199.43
199.46
199.49
199.49
199.52
199.56
199.57
199.61
199.64
199.67
199.71
199.73
199.74
199.79
199.8
199.83
199.87
199.93
199.96
199.98
200.02
200.04
200.08
200.12
200.16
200.2
200.25
200.29
200.33
200.37
200.41
200.47
200.52
200.57
200.6
200.65
200.7
200.78
200.85
200.91
201
201.06
201.13
201.21
201.29
201.37
201.43
201.57
201.63
201.71
201.8
201.85
202
202.48
203.1
203.7
204.2
204.64
204.9
205.09
205.04
204.86
204.55
204.25
204
230.17
230.24
230.41
230.5
230.51
230.43
230.22
229.96
229.59
229.17
228.66
228.15
227.84
227.62
227.4
227.18
226.93
226.69
226.45
226.17
225.89
225.61
225.31
225.03
224.71
224.38
224.02
223.75
223.45
223.12
222.77
222.44
222.1
221.77
221.42
221.04
220.7
220.36
220
219.66
219.32
218.95
218.6
218.24
217.9
217.52
217.17
216.8
216.45
216.1
215.76
215.38
215.04
214.71
214.35
214.01
213.67
213.32
212.98
212.64
212.32
211.98
211.66
211.35
211.03
210.72
210.43
210.09
209.82
209.51
209.25
208.96
208.69
208.38
208.13
207.85
207.6
207.34
207.08
206.79
206.52
206.35
206.1
205.84
205.62
205.39
205.14
204.93
204.69
204.45
204.23
204.03
203.81
203.62
203.4
203.2
203.01
202.81
202.63
202.44
202.27
202.11
201.94
201.77
201.61
201.47
201.31
201.19
201
200.91
200.79
200.66
200.53
200.43
200.32
200.2
200.1
200.02
199.92
199.85
199.76
199.66
199.6
199.54
199.46
199.41
199.34
199.29
199.22
199.17
199.04
199.07
199.02
198.99
198.96
198.92
198.89
198.85
198.84
198.81
198.79
198.74
198.74
198.72
198.7
198.67
198.67
198.66
198.66
198.64
198.65
198.63
198.63
198.64
198.62
198.62
198.6
198.63
198.65
198.65
198.64
198.67
198.67
198.68
198.7
198.73
198.73
198.75
198.75
198.78
198.77
198.81
198.81
198.82
198.86
198.89
198.89
198.92
198.95
198.98
199
199.01
199.04
199.07
199.11
199.12
199.15
199.19
199.21
199.23
199.27
199.29
199.34
199.38
199.38
199.43
199.45
199.49
199.53
199.55
199.57
199.62
199.66
199.69
199.73
199.76
199.79
199.83
199.86
199.91
199.95
200
200.04
200.09
200.13
200.18
200.23
200.28
200.33
200.38
200.44
200.48
200.55
200.6
200.66
200.76
200.81
200.9
200.98
201.05
201.13
201.21
201.3
201.4
201.5
201.6
201.64
201.78
201.84
202.26
202.74
203.34
203.74
204.1
204.3
204.37
204.3
204.11
203.79
203.48
203.22
229.65
229.72
229.9
229.98
229.98
229.93
229.77
229.53
229.19
228.79
228.38
227.95
227.66
227.41
227.19
226.98
226.74
226.47
226.23
225.95
225.67
225.38
225.06
224.77
224.45
224.12
223.75
223.42
223.12
222.78
222.45
222.11
221.75
221.39
221.04
220.67
220.32
219.97
219.6
219.22
218.88
218.5
218.15
217.77
217.39
217.02
216.65
216.29
215.9
215.56
215.19
214.8
214.45
214.09
213.76
213.39
213.04
212.68
212.3
211.99
211.63
211.29
210.96
210.63
210.32
209.96
209.67
209.33
209.05
208.73
208.45
208.15
207.86
207.57
207.3
207.01
206.72
206.47
206.2
205.92
205.58
205.45
205.19
204.94
204.68
204.45
204.21
204
203.75
203.52
203.31
203.1
202.87
202.67
202.45
202.25
202.04
201.88
201.69
201.49
201.33
201.17
201
200.85
200.7
200.56
200.39
200.26
200.11
200.02
199.89
199.76
199.66
199.55
199.46
199.35
199.25
199.16
199.08
199
198.92
198.86
198.78
198.72
198.66
198.59
198.55
198.51
198.45
198.39
198.27
198.32
198.3
198.27
198.23
198.2
198.17
198.15
198.13
198.09
198.09
198.08
198.06
198.05
198.06
198.03
198.03
198.02
198.03
198.02
198.02
198.04
198.03
198.04
198.05
198.05
198.02
198.06
198.08
198.1
198.11
198.13
198.15
198.16
198.18
198.2
198.23
198.24
198.26
198.28
198.29
198.32
198.34
198.36
198.41
198.41
198.45
198.48
198.5
198.54
198.57
198.58
198.6
198.65
198.69
198.71
198.75
198.79
198.81
198.84
198.87
198.92
198.95
198.96
199
199.04
199.08
199.13
199.14
199.19
199.22
199.26
199.3
199.34
199.38
199.43
199.45
199.5
199.53
199.58
199.62
199.64
199.7
199.75
199.81
199.86
199.91
199.95
200
200.06
200.13
200.19
200.26
200.29
200.37
200.45
200.52
200.63
200.68
200.77
200.87
200.98
201.04
201.11
201.22
201.29
201.4
201.43
201.61
201.93
202.34
202.77
203.21
203.43
203.56
203.59
203.5
203.27
202.94
202.63
202.36
229.09
229.17
229.35
229.43
229.48
229.42
229.26
229.02
228.72
228.41
228.04
227.68
227.38
227.18
226.94
226.69
226.46
226.2
225.92
225.66
225.36
225.05
224.77
224.43
224.13
223.79
223.43
223.04
222.74
222.43
222.05
221.69
221.36
220.98
220.62
220.24
219.86
219.52
219.12
218.74
218.38
218.02
217.65
217.24
216.87
216.48
216.11
215.71
215.3
214.96
214.59
214.2
213.84
213.45
213.09
212.72
212.34
211.99
211.61
211.24
210.93
210.55
210.22
209.88
209.53
209.2
208.88
208.55
208.22
207.92
207.62
207.3
206.98
206.71
206.42
206.13
205.81
205.58
205.29
204.99
204.65
204.5
204.25
203.99
203.73
203.49
203.24
203.02
202.79
202.56
202.34
202.13
201.89
201.7
201.48
201.29
201.08
200.9
200.73
200.52
200.38
200.21
200.04
199.87
199.75
199.6
199.46
199.32
199.16
199.07
198.95
198.83
198.73
198.63
198.54
198.42
198.34
198.28
198.19
198.11
198.05
197.97
197.91
197.87
197.8
197.76
197.71
197.67
197.62
197.55
197.49
197.51
197.47
197.44
197.43
197.4
197.37
197.36
197.35
197.33
197.32
197.32
197.29
197.31
197.3
197.27
197.3
197.3
197.32
197.3
197.32
197.33
197.32
197.34
197.36
197.35
197.34
197.4
197.42
197.44
197.45
197.48
197.47
197.51
197.55
197.56
197.59
197.63
197.65
197.67
197.69
197.7
197.75
197.76
197.81
197.83
197.86
197.9
197.94
197.97
197.99
198.01
198.05
198.11
198.14
198.16
198.2
198.25
198.28
198.31
198.35
198.4
198.42
198.45
198.5
198.53
198.57
198.6
198.65
198.69
198.72
198.76
198.8
198.85
198.9
198.93
198.98
199.03
199.07
199.1
199.16
199.16
199.22
199.3
199.34
199.38
199.46
199.52
199.58
199.62
199.69
199.76
199.84
199.91
199.97
200.05
200.12
200.22
200.32
200.37
200.45
200.6
200.67
200.78
200.79
200.91
200.97
201.08
201.14
201.48
201.84
202.16
202.42
202.67
202.75
202.72
202.61
202.36
202.03
201.72
201.45
228.51
228.63
228.77
228.85
228.89
228.84
228.68
228.5
228.29
228.05
227.71
227.38
227.11
226.88
226.66
226.41
226.17
225.9
225.61
225.34
225.05
224.73
224.39
224.1
223.75
223.43
223.07
222.71
222.3
222.02
221.65
221.28
220.9
220.52
220.17
219.8
219.4
219.03
218.64
218.27
217.88
217.5
217.09
216.73
216.32
215.94
215.55
215.16
214.74
214.38
213.98
213.6
213.2
212.82
212.44
212.06
211.66
211.33
210.93
210.56
210.22
209.84
209.49
209.13
208.77
208.44
208.12
207.78
207.42
207.09
206.78
206.46
206.15
205.86
205.57
205.28
204.97
204.7
204.41
204.1
203.76
203.6
203.34
203.07
202.83
202.59
202.33
202.08
201.86
201.62
201.4
201.16
200.96
200.75
200.53
200.33
200.14
199.95
199.77
199.58
199.41
199.26
199.09
198.95
198.79
198.67
198.52
198.39
198.24
198.16
198.05
197.92
197.83
197.71
197.64
197.55
197.44
197.39
197.31
197.24
197.18
197.11
197.05
196.99
196.95
196.9
196.87
196.83
196.78
196.7
196.67
196.7
196.67
196.62
196.62
196.61
196.58
196.56
196.56
196.55
196.54
196.55
196.53
196.55
196.52
196.55
196.56
196.54
196.57
196.57
196.58
196.61
196.6
196.62
196.63
196.63
196.68
196.71
196.73
196.74
196.76
196.79
196.81
196.85
196.86
196.89
196.93
196.95
196.98
197.01
197.05
197.03
197.11
197.15
197.18
197.2
197.23
197.27
197.3
197.33
197.38
197.4
197.43
197.5
197.52
197.56
197.58
197.65
197.67
197.71
197.74
197.8
197.85
197.89
197.92
197.96
197.99
198.03
198.09
198.12
198.15
198.2
198.24
198.29
198.33
198.38
198.43
198.47
198.51
198.57
198.63
198.66
198.71
198.77
198.83
198.87
198.93
198.97
199.04
199.12
199.19
199.26
199.34
199.41
199.49
199.57
199.66
199.73
199.83
199.92
200.01
200.08
200.21
200.29
200.39
200.42
200.5
200.57
200.7
200.92
201.24
201.54
201.71
201.8
201.83
201.83
201.67
201.4
201.06
200.76
200.49
227.91
228.03
228.18
228.26
228.3
228.31
228.24
228.13
227.94
227.72
227.46
227.14
226.86
226.63
226.42
226.18
225.89
225.65
225.36
225.06
224.76
224.42
224.11
223.77
223.44
223.11
222.75
222.37
221.99
221.62
221.3
220.93
220.56
220.17
219.77
219.39
219.01
218.6
218.22
217.82
217.42
217.03
216.64
216.26
215.84
215.45
215.05
214.65
214.25
213.82
213.47
213.04
212.66
212.26
211.87
211.5
211.09
210.72
210.34
209.94
209.58
209.22
208.85
208.51
208.12
207.78
207.43
207.08
206.74
206.4
206.06
205.76
205.44
205.13
204.84
204.52
204.22
203.94
203.65
203.36
203
202.8
202.57
202.28
202.03
201.77
201.53
201.28
201.05
200.8
200.58
200.36
200.14
199.93
199.7
199.5
199.3
199.12
198.95
198.74
198.6
198.43
198.26
198.13
197.98
197.84
197.69
197.55
197.43
197.32
197.22
197.11
197.03
196.9
196.84
196.75
196.65
196.58
196.52
196.45
196.37
196.32
196.27
196.24
196.18
196.14
196.1
196.07
196.02
195.92
195.95
195.93
195.91
195.91
195.89
195.88
195.86
195.85
195.86
195.85
195.84
195.84
195.84
195.82
195.83
195.86
195.86
195.87
195.89
195.89
195.92
195.93
195.95
195.97
195.97
195.97
196.01
196.06
196.07
196.09
196.11
196.15
196.18
196.22
196.23
196.26
196.3
196.33
196.38
196.4
196.4
196.43
196.49
196.52
196.57
196.59
196.64
196.66
196.7
196.75
196.79
196.81
196.86
196.92
196.94
196.98
197.04
197.07
197.11
197.13
197.18
197.23
197.27
197.31
197.34
197.39
197.44
197.47
197.54
197.57
197.61
197.66
197.71
197.73
197.76
197.85
197.89
197.92
197.98
198.03
198.09
198.13
198.19
198.24
198.29
198.34
198.41
198.46
198.52
198.57
198.67
198.75
198.82
198.9
198.98
199.06
199.15
199.25
199.35
199.44
199.54
199.64
199.72
199.8
199.92
199.99
200
200.11
200.23
200.48
200.68
200.87
201.03
201.07
201.02
200.85
200.66
200.41
200.07
199.76
199.49
227.5
227.64
227.84
227.94
228.04
228.09
228.07
227.98
227.81
227.6
227.35
227.03
226.75
226.53
226.29
226.06
225.79
225.53
225.23
224.92
224.62
224.3
223.96
223.63
223.29
222.93
222.58
222.22
221.83
221.38
221.12
220.71
220.33
219.96
219.57
219.17
218.78
218.37
217.97
217.59
217.16
216.77
216.39
215.99
215.59
215.15
214.76
214.35
213.96
213.5
213.12
212.74
212.33
211.95
211.55
211.15
210.76
210.35
209.99
209.57
209.2
208.85
208.45
208.09
207.73
207.37
207
206.68
206.31
205.97
205.63
205.32
204.99
204.67
204.35
204.05
203.71
203.46
203.17
202.84
202.49
202.28
202.03
201.76
201.52
201.27
201.01
200.76
200.53
200.28
200.05
199.84
199.6
199.39
199.16
198.99
198.77
198.58
198.41
198.22
198.06
197.89
197.73
197.57
197.43
197.31
197.18
197.01
196.91
196.8
196.69
196.59
196.5
196.39
196.32
196.21
196.15
196.06
195.99
195.94
195.89
195.81
195.76
195.69
195.67
195.65
195.61
195.57
195.5
195.39
195.47
195.47
195.42
195.4
195.41
195.38
195.38
195.37
195.37
195.35
195.37
195.37
195.36
195.37
195.37
195.38
195.39
195.41
195.43
195.43
195.46
195.46
195.5
195.52
195.51
195.53
195.58
195.6
195.62
195.66
195.69
195.7
195.73
195.76
195.82
195.84
195.86
195.9
195.94
195.98
195.98
196.03
196.09
196.1
196.16
196.18
196.22
196.26
196.29
196.35
196.36
196.39
196.45
196.48
196.53
196.56
196.62
196.66
196.7
196.72
196.78
196.83
196.86
196.9
196.95
196.98
197.03
197.08
197.14
197.16
197.2
197.25
197.31
197.34
197.4
197.46
197.49
197.55
197.59
197.64
197.68
197.75
197.79
197.85
197.89
197.97
198.02
198.09
198.12
198.21
198.29
198.37
198.45
198.51
198.58
198.7
198.79
198.89
198.95
199.07
199.17
199.27
199.37
199.48
199.52
199.65
199.74
199.72
199.83
200.12
200.36
200.48
200.5
200.56
200.46
200.29
200.03
199.71
199.36
199.01
198.47
227.5
227.68
227.81
227.96
228.06
228.1
228.06
227.99
227.82
227.59
227.32
227.04
226.76
226.51
226.29
226.03
225.78
225.5
225.22
224.91
224.58
224.28
223.94
223.58
223.24
222.88
222.51
222.18
221.8
221.37
220.99
220.65
220.27
219.88
219.5
219.08
218.69
218.29
217.88
217.48
217.08
216.67
216.28
215.85
215.46
215.03
214.63
214.22
213.81
213.39
212.98
212.59
212.19
211.77
211.37
210.97
210.58
210.18
209.8
209.41
209.01
208.65
208.25
207.89
207.52
207.12
206.79
206.44
206.08
205.73
205.39
205.08
204.75
204.42
204.09
203.79
203.47
203.18
202.9
202.58
202.24
202.02
201.76
201.47
201.23
200.97
200.71
200.45
200.23
199.98
199.74
199.51
199.3
199.09
198.85
198.65
198.45
198.28
198.09
197.89
197.72
197.58
197.4
197.26
197.1
196.98
196.84
196.68
196.6
196.47
196.38
196.26
196.17
196.07
195.97
195.88
195.84
195.75
195.67
195.62
195.57
195.5
195.45
195.4
195.35
195.31
195.29
195.24
195.19
195.14
195.17
195.15
195.12
195.11
195.1
195.08
195.07
195.08
195.06
195.05
195.07
195.05
195.08
195.07
195.09
195.1
195.11
195.11
195.12
195.14
195.17
195.19
195.2
195.22
195.2
195.25
195.29
195.31
195.33
195.37
195.4
195.42
195.46
195.48
195.52
195.55
195.58
195.6
195.66
195.69
195.68
195.75
195.79
195.82
195.88
195.88
195.94
195.97
196.01
196.05
196.08
196.14
196.17
196.22
196.25
196.29
196.35
196.38
196.4
196.46
196.49
196.55
196.6
196.65
196.67
196.73
196.77
196.81
196.85
196.89
196.93
196.99
197.03
197.07
197.14
197.17
197.21
197.27
197.32
197.36
197.42
197.47
197.52
197.59
197.64
197.7
197.76
197.81
197.89
197.97
198.04
198.1
198.18
198.26
198.35
198.42
198.52
198.62
198.71
198.77
198.89
199
199.1
199.19
199.31
199.36
199.45
199.56
199.58
199.78
200.11
200.25
200.29
200.21
200.13
199.96
199.72
199.39
199.04
198.7
198.13
227.51
227.7
227.83
227.97
228.08
228.12
228.11
228.02
227.86
227.62
227.33
227.04
226.76
226.53
226.27
226.04
225.75
225.5
225.18
224.9
224.58
224.23
223.91
223.56
223.21
222.85
222.49
222.1
221.73
221.34
220.9
220.58
220.2
219.8
219.41
219.01
218.6
218.21
217.78
217.39
216.98
216.56
216.14
215.76
215.34
214.92
214.52
214.09
213.66
213.26
212.81
212.45
211.99
211.61
211.2
210.78
210.42
210
209.6
209.21
208.78
208.43
208.05
207.66
207.3
206.9
206.57
206.22
205.85
205.51
205.15
204.83
204.48
204.18
203.83
203.53
203.21
202.89
202.63
202.32
201.99
201.68
201.5
201.21
200.92
200.67
200.41
200.17
199.93
199.67
199.43
199.2
198.99
198.77
198.55
198.34
198.13
197.95
197.79
197.56
197.42
197.25
197.07
196.95
196.79
196.66
196.51
196.35
196.27
196.13
196.06
195.92
195.83
195.76
195.64
195.57
195.5
195.44
195.37
195.3
195.23
195.17
195.12
195.08
195.05
195.02
194.98
194.92
194.86
194.85
194.86
194.84
194.81
194.81
194.79
194.79
194.75
194.77
194.75
194.75
194.77
194.76
194.77
194.76
194.8
194.79
194.81
194.83
194.83
194.87
194.86
194.9
194.92
194.92
194.93
194.98
195.02
195.02
195.06
195.09
195.12
195.15
195.17
195.21
195.22
195.27
195.3
195.34
195.36
195.37
195.41
195.46
195.52
195.53
195.59
195.62
195.68
195.69
195.75
195.77
195.81
195.85
195.9
195.94
195.98
196.03
196.05
196.12
196.13
196.18
196.23
196.27
196.32
196.36
196.39
196.45
196.48
196.55
196.59
196.61
196.66
196.72
196.76
196.8
196.87
196.9
196.95
197
197.03
197.09
197.16
197.21
197.26
197.3
197.37
197.42
197.49
197.52
197.59
197.68
197.77
197.83
197.92
198
198.09
198.16
198.27
198.34
198.45
198.56
198.62
198.71
198.86
198.96
199.02
199.12
199.21
199.27
199.38
199.57
199.74
199.99
200.01
200.03
199.83
199.64
199.42
199.09
198.73
198.4
197.83
227.52
227.71
227.85
227.95
228.09
228.14
228.12
228.04
227.88
227.65
227.33
227.03
226.76
226.51
226.28
226.03
225.74
225.47
225.17
224.85
224.55
224.21
223.87
223.53
223.16
222.81
222.43
222.05
221.7
221.29
220.87
220.47
220.13
219.72
219.32
218.94
218.51
218.09
217.7
217.28
216.89
216.44
216.02
215.63
215.2
214.8
214.36
213.93
213.52
213.12
212.65
212.25
211.85
211.43
211.04
210.61
210.21
209.8
209.42
209.01
208.56
208.22
207.84
207.46
207.08
206.69
206.35
205.96
205.62
205.24
204.92
204.58
204.22
203.89
203.56
203.24
202.92
202.63
202.33
202.01
201.67
201.34
201.16
200.89
200.61
200.36
200.09
199.83
199.6
199.37
199.13
198.89
198.66
198.44
198.22
198.03
197.82
197.64
197.45
197.25
197.07
196.93
196.75
196.61
196.46
196.34
196.2
196.03
195.96
195.82
195.71
195.61
195.51
195.44
195.33
195.25
195.18
195.11
195.04
194.98
194.93
194.88
194.81
194.77
194.71
194.7
194.65
194.62
194.51
194.56
194.56
194.53
194.51
194.5
194.49
194.48
194.47
194.45
194.44
194.44
194.46
194.48
194.46
194.47
194.5
194.51
194.51
194.53
194.55
194.54
194.57
194.6
194.63
194.6
194.63
194.69
194.7
194.74
194.76
194.8
194.83
194.85
194.9
194.93
194.95
194.98
195.02
195.04
195.07
195.11
195.15
195.2
195.24
195.27
195.31
195.34
195.39
195.41
195.44
195.49
195.53
195.57
195.62
195.65
195.69
195.74
195.78
195.82
195.85
195.91
195.93
196.01
196.04
196.07
196.12
196.17
196.21
196.25
196.3
196.36
196.39
196.43
196.47
196.53
196.57
196.62
196.67
196.72
196.76
196.83
196.87
196.92
196.97
197.03
197.08
197.15
197.2
197.28
197.32
197.4
197.49
197.57
197.63
197.72
197.81
197.9
197.97
198.08
198.19
198.29
198.38
198.48
198.54
198.69
198.78
198.86
198.92
199.06
199.13
199.32
199.55
199.65
199.74
199.7
199.62
199.36
199.09
198.8
198.44
198.11
197.55
227.54
227.73
227.87
227.98
228.13
228.16
228.14
228.05
227.89
227.67
227.37
227.03
226.72
226.51
226.25
226
225.74
225.45
225.14
224.83
224.5
224.18
223.82
223.48
223.11
222.73
222.39
222.01
221.62
221.23
220.83
220.37
220.05
219.66
219.23
218.82
218.42
218.02
217.61
217.16
216.77
216.34
215.9
215.46
215.06
214.65
214.22
213.8
213.37
212.94
212.52
212.07
211.7
211.27
210.87
210.42
210.02
209.62
209.19
208.82
208.39
207.99
207.62
207.2
206.84
206.47
206.09
205.71
205.37
204.97
204.63
204.28
203.95
203.61
203.3
202.98
202.66
202.35
202.04
201.74
201.41
201.07
200.89
200.61
200.33
200.07
199.81
199.54
199.3
199.05
198.81
198.58
198.34
198.12
197.9
197.7
197.48
197.31
197.12
196.92
196.75
196.61
196.43
196.3
196.11
196
195.87
195.72
195.63
195.49
195.39
195.3
195.16
195.1
195.01
194.92
194.85
194.78
194.72
194.66
194.58
194.53
194.5
194.44
194.42
194.38
194.33
194.26
194.2
194.26
194.24
194.19
194.19
194.18
194.18
194.15
194.13
194.15
194.15
194.16
194.15
194.16
194.15
194.18
194.16
194.2
194.21
194.22
194.25
194.26
194.29
194.3
194.31
194.3
194.35
194.4
194.43
194.43
194.48
194.49
194.52
194.56
194.58
194.63
194.64
194.68
194.71
194.77
194.77
194.78
194.87
194.89
194.93
194.98
195.01
195.04
195.09
195.12
195.17
195.2
195.24
195.28
195.32
195.37
195.4
195.45
195.5
195.52
195.57
195.61
195.67
195.71
195.76
195.79
195.84
195.88
195.92
195.96
196
196.04
196.09
196.14
196.19
196.23
196.28
196.34
196.39
196.42
196.48
196.54
196.56
196.62
196.67
196.76
196.8
196.87
196.92
196.99
197.06
197.13
197.2
197.29
197.37
197.45
197.51
197.61
197.7
197.81
197.88
198
198.1
198.22
198.33
198.38
198.49
198.58
198.7
198.72
198.87
199.1
199.28
199.44
199.43
199.41
199.32
199.1
198.8
198.51
198.15
197.82
197.26
227.56
227.75
227.89
228.03
228.15
228.2
228.16
228.04
227.85
227.66
227.35
227.03
226.72
226.49
226.25
225.97
225.7
225.42
225.09
224.81
224.44
224.13
223.78
223.39
223.07
222.68
222.32
221.94
221.55
221.17
220.76
220.35
219.88
219.55
219.14
218.74
218.31
217.88
217.48
217.07
216.62
216.23
215.77
215.35
214.93
214.5
214.08
213.64
213.21
212.8
212.38
211.88
211.49
211.08
210.63
210.23
209.82
209.41
208.98
208.59
208.18
207.76
207.39
206.98
206.6
206.23
205.83
205.45
205.12
204.73
204.39
204.03
203.7
203.37
203.03
202.72
202.39
202.05
201.77
201.46
201.13
200.79
200.62
200.3
200.02
199.76
199.5
199.23
199
198.74
198.49
198.26
198.02
197.78
197.56
197.39
197.16
197
196.8
196.58
196.43
196.28
196.1
195.96
195.8
195.66
195.53
195.38
195.28
195.15
195.06
194.96
194.83
194.78
194.66
194.6
194.52
194.47
194.38
194.33
194.27
194.2
194.16
194.13
194.09
194.06
194.01
193.93
193.94
193.95
193.91
193.88
193.88
193.88
193.86
193.86
193.83
193.83
193.84
193.83
193.85
193.83
193.84
193.86
193.87
193.89
193.89
193.92
193.94
193.93
193.96
194
193.99
194.01
194.07
194.09
194.11
194.13
194.17
194.19
194.24
194.25
194.29
194.32
194.37
194.38
194.42
194.47
194.46
194.54
194.58
194.59
194.64
194.68
194.73
194.74
194.78
194.85
194.87
194.89
194.95
194.99
195.01
195.07
195.12
195.16
195.2
195.22
195.27
195.32
195.36
195.4
195.44
195.5
195.53
195.58
195.62
195.67
195.71
195.75
195.81
195.86
195.89
195.94
196
196.04
196.09
196.14
196.19
196.24
196.28
196.33
196.4
196.45
196.51
196.56
196.61
196.68
196.76
196.85
196.91
196.99
197.07
197.15
197.23
197.33
197.41
197.52
197.63
197.68
197.8
197.9
198.03
198.14
198.22
198.28
198.4
198.5
198.52
198.8
199.04
199.16
199.22
199.14
199
198.84
198.55
198.21
197.86
197.52
196.96
227.58
227.77
227.95
228.07
228.17
228.2
228.18
228.08
227.89
227.67
227.35
226.99
226.72
226.45
226.22
225.96
225.68
225.39
225.09
224.77
224.43
224.06
223.73
223.37
223.02
222.65
222.25
221.86
221.47
221.09
220.69
220.26
219.83
219.43
219.05
218.62
218.21
217.79
217.34
216.93
216.5
216.08
215.64
215.2
214.77
214.35
213.94
213.49
213.06
212.62
212.2
211.75
211.33
210.88
210.46
210.04
209.63
209.21
208.77
208.38
207.98
207.52
207.14
206.76
206.36
205.98
205.58
205.23
204.87
204.47
204.14
203.77
203.44
203.08
202.74
202.43
202.1
201.76
201.47
201.17
200.83
200.48
200.28
200.01
199.71
199.43
199.17
198.93
198.67
198.42
198.17
197.94
197.71
197.48
197.25
197.07
196.83
196.66
196.48
196.24
196.11
195.95
195.78
195.63
195.48
195.32
195.19
195.05
194.96
194.84
194.72
194.64
194.5
194.44
194.33
194.26
194.21
194.13
194.05
194
193.94
193.91
193.84
193.79
193.76
193.73
193.69
193.61
193.63
193.63
193.58
193.57
193.55
193.55
193.54
193.52
193.53
193.51
193.51
193.52
193.53
193.52
193.55
193.53
193.57
193.59
193.58
193.61
193.63
193.66
193.66
193.67
193.68
193.72
193.76
193.78
193.8
193.84
193.86
193.88
193.93
193.96
193.97
194.01
194.06
194.09
194.12
194.15
194.15
194.21
194.27
194.29
194.34
194.38
194.42
194.45
194.48
194.54
194.55
194.6
194.67
194.68
194.72
194.77
194.82
194.86
194.89
194.93
194.99
195.02
195.06
195.13
195.16
195.2
195.25
195.29
195.33
195.38
195.41
195.47
195.51
195.54
195.6
195.66
195.7
195.75
195.79
195.84
195.89
195.94
195.99
196.05
196.1
196.16
196.22
196.28
196.34
196.4
196.46
196.55
196.63
196.68
196.75
196.86
196.95
197.04
197.12
197.23
197.32
197.43
197.5
197.6
197.73
197.83
197.93
198.05
198.06
198.22
198.29
198.44
198.72
198.87
198.93
198.89
198.74
198.52
198.26
197.92
197.56
197.22
196.66
227.6
227.8
227.97
228.08
228.18
228.24
228.19
228.08
227.92
227.67
227.36
227.01
226.7
226.47
226.18
225.95
225.66
225.36
225.05
224.7
224.39
224.03
223.67
223.33
222.96
222.58
222.19
221.81
221.42
221.01
220.61
220.2
219.77
219.28
218.95
218.54
218.1
217.69
217.25
216.82
216.38
215.94
215.53
215.09
214.65
214.21
213.76
213.33
212.89
212.46
212
211.58
211.11
210.72
210.27
209.84
209.42
208.97
208.57
208.15
207.75
207.31
206.91
206.53
206.12
205.73
205.33
204.98
204.61
204.23
203.86
203.49
203.16
202.8
202.45
202.13
201.8
201.45
201.18
200.87
200.53
200.15
199.96
199.69
199.4
199.14
198.86
198.59
198.32
198.11
197.86
197.61
197.39
197.16
196.94
196.72
196.52
196.33
196.16
195.91
195.79
195.62
195.44
195.3
195.15
195.02
194.86
194.73
194.61
194.52
194.4
194.31
194.19
194.09
194.01
193.94
193.89
193.81
193.75
193.68
193.6
193.57
193.51
193.48
193.44
193.41
193.36
193.24
193.3
193.3
193.26
193.26
193.26
193.23
193.21
193.21
193.21
193.21
193.2
193.22
193.2
193.21
193.24
193.23
193.25
193.25
193.29
193.31
193.29
193.34
193.36
193.37
193.36
193.42
193.46
193.47
193.51
193.53
193.57
193.59
193.61
193.65
193.69
193.72
193.75
193.79
193.82
193.86
193.87
193.93
193.96
194
194.04
194.08
194.11
194.16
194.2
194.22
194.25
194.32
194.34
194.4
194.43
194.47
194.52
194.56
194.58
194.65
194.69
194.72
194.77
194.82
194.85
194.89
194.93
195
195.03
195.08
195.12
195.16
195.21
195.24
195.29
195.36
195.4
195.44
195.49
195.54
195.59
195.64
195.68
195.75
195.8
195.85
195.89
195.97
196.03
196.11
196.17
196.26
196.32
196.4
196.48
196.54
196.64
196.74
196.83
196.9
197.03
197.14
197.25
197.33
197.39
197.57
197.67
197.71
197.84
197.86
198.03
198.22
198.37
198.54
198.59
198.6
198.44
198.27
197.97
197.63
197.27
196.94
196.37
227.63
227.82
227.97
228.13
228.21
228.26
228.23
228.11
227.92
227.68
227.34
227.01
226.69
226.45
226.17
225.89
225.65
225.33
225
224.69
224.33
223.99
223.63
223.27
222.9
222.49
222.14
221.71
221.33
220.93
220.5
220.12
219.69
219.24
218.81
218.42
218
217.55
217.14
216.69
216.27
215.82
215.39
214.94
214.49
214.05
213.62
213.18
212.72
212.28
211.85
211.4
210.93
210.53
210.08
209.62
209.23
208.8
208.37
207.9
207.54
207.11
206.68
206.3
205.88
205.5
205.1
204.72
204.33
203.97
203.6
203.24
202.9
202.55
202.21
201.85
201.52
201.21
200.88
200.59
200.25
199.86
199.7
199.41
199.11
198.84
198.56
198.27
198.03
197.8
197.55
197.31
197.06
196.85
196.63
196.4
196.19
196.03
195.81
195.61
195.47
195.3
195.12
194.97
194.84
194.7
194.53
194.41
194.3
194.18
194.07
193.97
193.88
193.78
193.69
193.62
193.54
193.47
193.42
193.35
193.3
193.25
193.2
193.15
193.13
193.07
193
192.97
193.01
192.98
192.95
192.95
192.93
192.92
192.88
192.89
192.9
192.89
192.9
192.9
192.9
192.9
192.91
192.93
192.95
192.94
192.97
193
193.01
193.03
193.04
193.05
193.08
193.12
193.16
193.18
193.2
193.24
193.26
193.28
193.31
193.34
193.39
193.42
193.44
193.49
193.52
193.51
193.6
193.62
193.66
193.69
193.74
193.76
193.82
193.84
193.9
193.93
193.98
194.01
194.06
194.08
194.12
194.16
194.23
194.25
194.28
194.34
194.38
194.43
194.47
194.51
194.54
194.59
194.65
194.69
194.72
194.77
194.82
194.86
194.9
194.96
195.01
195.05
195.1
195.14
195.19
195.23
195.29
195.34
195.38
195.45
195.5
195.56
195.63
195.69
195.72
195.81
195.88
195.94
196.02
196.1
196.18
196.26
196.35
196.42
196.53
196.64
196.7
196.81
196.94
197.05
197.17
197.21
197.36
197.46
197.52
197.62
197.69
197.94
198.17
198.25
198.27
198.27
198.17
197.94
197.66
197.34
196.98
196.65
196.08
227.66
227.85
228.01
228.16
228.26
228.3
228.25
228.13
227.94
227.68
227.36
226.98
226.67
226.43
226.17
225.88
225.6
225.3
224.98
224.64
224.31
223.95
223.6
223.2
222.85
222.45
222.03
221.66
221.25
220.85
220.44
220.03
219.6
219.16
218.7
218.28
217.88
217.45
217.01
216.56
216.13
215.7
215.23
214.81
214.33
213.87
213.44
213
212.57
212.11
211.66
211.24
210.77
210.29
209.89
209.46
209
208.57
208.15
207.72
207.29
206.89
206.42
206.03
205.65
205.25
204.85
204.46
204.05
203.7
203.34
202.99
202.62
202.25
201.92
201.59
201.26
200.91
200.61
200.3
199.97
199.64
199.43
199.11
198.81
198.55
198.26
198
197.74
197.49
197.24
197
196.77
196.54
196.31
196.09
195.87
195.69
195.52
195.31
195.14
194.97
194.8
194.66
194.52
194.37
194.2
194.1
193.99
193.87
193.76
193.64
193.56
193.47
193.37
193.3
193.21
193.17
193.11
193.03
192.97
192.92
192.88
192.86
192.81
192.76
192.69
192.69
192.69
192.67
192.65
192.62
192.62
192.6
192.6
192.59
192.58
192.6
192.59
192.58
192.57
192.62
192.61
192.61
192.64
192.64
192.67
192.66
192.69
192.73
192.73
192.74
192.78
192.82
192.85
192.86
192.91
192.92
192.97
192.99
193.02
193.05
193.07
193.12
193.15
193.19
193.21
193.25
193.29
193.33
193.36
193.42
193.44
193.48
193.51
193.56
193.61
193.63
193.67
193.73
193.76
193.8
193.85
193.87
193.92
193.96
193.99
194.05
194.09
194.13
194.18
194.22
194.25
194.3
194.34
194.38
194.42
194.46
194.5
194.57
194.6
194.66
194.72
194.75
194.8
194.85
194.88
194.94
194.99
195.03
195.1
195.15
195.18
195.26
195.32
195.38
195.42
195.5
195.56
195.66
195.73
195.78
195.87
195.97
196.05
196.13
196.24
196.34
196.43
196.53
196.6
196.74
196.84
196.96
197.04
197.14
197.23
197.34
197.41
197.65
197.85
198.04
198
197.96
197.88
197.69
197.39
197.05
196.69
196.35
195.79
227.69
227.89
228.04
228.2
228.27
228.34
228.28
228.16
227.94
227.67
227.35
226.98
226.66
226.41
226.14
225.86
225.57
225.26
224.95
224.61
224.25
223.92
223.56
223.18
222.76
222.39
221.98
221.6
221.2
220.79
220.35
219.95
219.5
219.08
218.63
218.14
217.77
217.34
216.91
216.47
216.01
215.55
215.11
214.65
214.22
213.72
213.27
212.84
212.4
211.94
211.49
211.04
210.6
210.09
209.69
209.25
208.8
208.36
207.93
207.51
207.07
206.67
206.21
205.81
205.39
205.01
204.61
204.22
203.83
203.46
203.07
202.71
202.36
202
201.64
201.31
200.98
200.64
200.32
200.02
199.68
199.36
199.14
198.82
198.52
198.25
197.96
197.7
197.45
197.19
196.94
196.69
196.46
196.24
196.02
195.79
195.57
195.37
195.2
194.98
194.83
194.64
194.49
194.34
194.19
194.04
193.88
193.78
193.66
193.55
193.43
193.31
193.24
193.14
193.05
193
192.9
192.84
192.79
192.72
192.68
192.6
192.56
192.52
192.49
192.45
192.33
192.38
192.37
192.35
192.34
192.32
192.29
192.28
192.3
192.28
192.27
192.27
192.28
192.28
192.28
192.29
192.29
192.32
192.32
192.35
192.36
192.38
192.4
192.41
192.42
192.45
192.49
192.53
192.54
192.57
192.61
192.62
192.66
192.69
192.73
192.75
192.77
192.82
192.86
192.87
192.9
192.95
193
193.03
193.06
193.11
193.12
193.18
193.21
193.26
193.28
193.32
193.39
193.43
193.44
193.51
193.53
193.58
193.62
193.64
193.7
193.75
193.78
193.84
193.88
193.91
193.96
193.99
194.05
194.1
194.13
194.17
194.22
194.27
194.3
194.34
194.4
194.46
194.5
194.54
194.58
194.65
194.7
194.72
194.77
194.82
194.9
194.96
195.01
195.07
195.15
195.19
195.26
195.34
195.41
195.49
195.58
195.65
195.74
195.85
195.91
196.03
196.13
196.25
196.36
196.4
196.57
196.66
196.75
196.86
196.92
197.02
197.17
197.33
197.6
197.69
197.77
197.7
197.57
197.4
197.1
196.76
196.4
196.07
195.5
227.73
227.93
228.11
228.24
228.31
228.37
228.32
228.18
227.96
227.69
227.36
226.97
226.65
226.4
226.13
225.86
225.55
225.23
224.92
224.59
224.23
223.86
223.5
223.1
222.73
222.33
221.95
221.53
221.12
220.68
220.28
219.85
219.42
219.01
218.56
218.08
217.63
217.22
216.78
216.32
215.88
215.42
214.99
214.49
214.05
213.6
213.12
212.69
212.21
211.78
211.32
210.85
210.41
209.94
209.47
209.04
208.59
208.17
207.7
207.29
206.84
206.41
206
205.59
205.18
204.77
204.37
203.97
203.58
203.21
202.82
202.45
202.08
201.73
201.37
201.02
200.7
200.36
200.04
199.73
199.4
199.07
198.83
198.53
198.22
197.95
197.67
197.4
197.15
196.89
196.64
196.4
196.15
195.93
195.71
195.49
195.29
195.08
194.89
194.69
194.52
194.33
194.18
194
193.87
193.72
193.56
193.47
193.33
193.22
193.12
192.99
192.92
192.82
192.74
192.68
192.6
192.54
192.46
192.39
192.35
192.31
192.27
192.23
192.16
192.1
192.04
192.09
192.07
192.03
192.03
192
192.01
192
191.98
191.96
191.97
191.96
191.97
191.97
191.99
191.99
192
192.01
192.03
192.04
192.05
192.08
192.11
192.12
192.12
192.16
192.19
192.2
192.23
192.28
192.29
192.32
192.36
192.38
192.43
192.46
192.48
192.52
192.57
192.57
192.58
192.67
192.69
192.74
192.77
192.8
192.84
192.9
192.92
192.96
192.99
193.03
193.09
193.12
193.15
193.19
193.24
193.29
193.31
193.36
193.4
193.44
193.5
193.54
193.58
193.61
193.66
193.7
193.76
193.79
193.83
193.88
193.93
193.95
194.01
194.07
194.11
194.15
194.2
194.24
194.31
194.34
194.39
194.44
194.48
194.54
194.6
194.65
194.72
194.76
194.82
194.89
194.97
195.06
195.12
195.2
195.28
195.36
195.46
195.55
195.63
195.72
195.81
195.93
196.05
196.16
196.24
196.37
196.49
196.53
196.68
196.7
196.85
197.1
197.23
197.47
197.45
197.42
197.31
197.08
196.79
196.47
196.12
195.79
195.22
227.77
227.97
228.15
228.28
228.39
228.4
228.35
228.21
228
227.72
227.34
226.96
226.65
226.38
226.1
225.84
225.54
225.22
224.86
224.57
224.2
223.81
223.44
223.06
222.68
222.26
221.88
221.46
221.03
220.63
220.17
219.76
219.33
218.9
218.46
217.99
217.51
217.08
216.66
216.23
215.76
215.3
214.83
214.38
213.93
213.44
212.95
212.49
212.06
211.61
211.14
210.68
210.22
209.77
209.24
208.86
208.4
207.97
207.47
207.08
206.63
206.2
205.78
205.35
204.95
204.53
204.13
203.72
203.33
202.95
202.56
202.19
201.8
201.46
201.1
200.76
200.42
200.08
199.74
199.45
199.11
198.79
198.51
198.24
197.93
197.64
197.38
197.1
196.85
196.59
196.34
196.09
195.85
195.63
195.4
195.18
194.98
194.77
194.58
194.38
194.22
194.04
193.87
193.69
193.56
193.4
193.25
193.15
193.02
192.91
192.82
192.7
192.59
192.5
192.42
192.37
192.28
192.23
192.15
192.09
192.03
191.98
191.92
191.91
191.86
191.79
191.8
191.77
191.74
191.75
191.7
191.7
191.68
191.68
191.67
191.65
191.68
191.65
191.67
191.66
191.68
191.66
191.7
191.72
191.72
191.74
191.76
191.78
191.8
191.79
191.8
191.85
191.9
191.92
191.94
191.98
191.99
192.03
192.06
192.1
192.11
192.17
192.18
192.24
192.24
192.26
192.32
192.37
192.4
192.44
192.47
192.53
192.54
192.58
192.63
192.67
192.7
192.72
192.79
192.83
192.84
192.92
192.96
192.98
193.02
193.06
193.11
193.15
193.19
193.24
193.27
193.33
193.38
193.41
193.45
193.5
193.53
193.58
193.63
193.66
193.71
193.77
193.81
193.85
193.91
193.95
194
194.03
194.07
194.13
194.21
194.25
194.3
194.35
194.43
194.48
194.53
194.6
194.68
194.76
194.82
194.91
194.98
195.07
195.14
195.24
195.34
195.45
195.55
195.6
195.77
195.85
195.95
196.07
196.16
196.28
196.34
196.47
196.49
196.82
197
197.08
197.2
197.15
197.02
196.83
196.53
196.19
195.84
195.51
194.94
227.81
228.01
228.18
228.33
228.42
228.43
228.39
228.25
228.02
227.74
227.37
226.95
226.63
226.37
226.12
225.8
225.5
225.19
224.86
224.49
224.16
223.79
223.4
223.02
222.62
222.23
221.8
221.42
220.96
220.55
220.13
219.69
219.25
218.81
218.37
217.91
217.44
216.95
216.55
216.08
215.64
215.17
214.7
214.25
213.74
213.31
212.84
212.36
211.91
211.42
210.96
210.5
210.03
209.58
209.11
208.65
208.19
207.74
207.3
206.87
206.42
205.98
205.55
205.12
204.7
204.28
203.88
203.47
203.08
202.69
202.3
201.93
201.55
201.19
200.82
200.48
200.15
199.8
199.47
199.16
198.83
198.5
198.23
197.95
197.64
197.36
197.08
196.81
196.54
196.29
196.04
195.79
195.55
195.33
195.09
194.88
194.68
194.46
194.27
194.09
193.91
193.73
193.57
193.41
193.26
193.12
192.96
192.85
192.71
192.6
192.49
192.38
192.3
192.19
192.12
192.03
191.96
191.9
191.85
191.78
191.74
191.68
191.65
191.58
191.54
191.42
191.49
191.48
191.44
191.4
191.42
191.39
191.38
191.37
191.36
191.34
191.36
191.36
191.35
191.36
191.39
191.39
191.4
191.38
191.44
191.44
191.47
191.49
191.5
191.48
191.53
191.58
191.58
191.62
191.66
191.66
191.69
191.73
191.75
191.8
191.83
191.86
191.91
191.93
191.95
191.95
192.05
192.06
192.11
192.16
192.18
192.21
192.25
192.29
192.34
192.37
192.41
192.45
192.49
192.53
192.57
192.61
192.65
192.69
192.71
192.77
192.81
192.85
192.92
192.95
192.98
193.02
193.07
193.13
193.16
193.19
193.22
193.29
193.32
193.38
193.43
193.46
193.53
193.56
193.61
193.63
193.68
193.75
193.8
193.86
193.89
193.96
194
194.06
194.11
194.17
194.24
194.31
194.37
194.46
194.53
194.58
194.68
194.77
194.86
194.95
195.02
195.13
195.24
195.35
195.43
195.57
195.69
195.74
195.9
195.95
196.06
196.17
196.26
196.45
196.74
196.84
196.84
196.86
196.77
196.54
196.23
195.91
195.56
195.23
194.67
227.86
228.07
228.21
228.39
228.49
228.5
228.45
228.29
228.07
227.73
227.38
226.98
226.63
226.36
226.1
225.8
225.51
225.17
224.83
224.49
224.09
223.76
223.36
222.96
222.59
222.19
221.75
221.31
220.91
220.48
220.05
219.6
219.16
218.72
218.26
217.83
217.34
216.85
216.41
215.99
215.5
215.05
214.57
214.12
213.63
213.17
212.69
212.2
211.73
211.27
210.81
210.3
209.85
209.4
208.93
208.47
208
207.54
207.09
206.64
206.19
205.74
205.33
204.88
204.46
204.04
203.64
203.23
202.82
202.42
202.04
201.67
201.29
200.93
200.57
200.21
199.86
199.52
199.19
198.88
198.55
198.22
197.96
197.67
197.35
197.07
196.79
196.51
196.25
196
195.75
195.5
195.25
195.03
194.8
194.56
194.37
194.17
193.96
193.78
193.6
193.43
193.26
193.09
192.96
192.81
192.66
192.54
192.42
192.3
192.19
192.08
191.99
191.89
191.79
191.73
191.67
191.59
191.52
191.45
191.41
191.37
191.32
191.28
191.21
191.13
191.16
191.16
191.11
191.12
191.1
191.08
191.08
191.06
191.03
191.04
191.05
191.06
191.05
191.06
191.06
191.09
191.09
191.09
191.12
191.12
191.16
191.17
191.18
191.18
191.24
191.27
191.3
191.32
191.35
191.35
191.4
191.43
191.48
191.48
191.54
191.56
191.6
191.62
191.63
191.7
191.74
191.76
191.81
191.84
191.87
191.91
191.95
191.99
192.03
192.06
192.13
192.15
192.18
192.24
192.26
192.29
192.35
192.39
192.42
192.47
192.52
192.57
192.61
192.65
192.68
192.73
192.77
192.81
192.85
192.91
192.94
193
193.03
193.06
193.13
193.18
193.22
193.27
193.3
193.35
193.41
193.46
193.5
193.54
193.6
193.65
193.71
193.77
193.83
193.87
193.95
194.02
194.09
194.17
194.24
194.31
194.37
194.45
194.56
194.65
194.75
194.84
194.96
195.07
195.14
195.27
195.36
195.49
195.57
195.7
195.73
195.85
196
196.19
196.39
196.57
196.59
196.53
196.41
196.24
195.96
195.63
195.28
194.95
194.39
227.92
228.12
228.3
228.43
228.53
228.54
228.48
228.31
228.08
227.77
227.39
226.97
226.64
226.34
226.09
225.81
225.48
225.16
224.81
224.46
224.08
223.71
223.33
222.93
222.55
222.09
221.68
221.28
220.85
220.42
219.96
219.53
219.05
218.64
218.15
217.73
217.27
216.78
216.25
215.86
215.4
214.92
214.44
213.96
213.5
213.01
212.55
212.03
211.57
211.11
210.63
210.15
209.68
209.21
208.74
208.26
207.81
207.34
206.89
206.42
205.97
205.52
205.1
204.65
204.22
203.8
203.38
202.98
202.57
202.17
201.79
201.39
201.02
200.65
200.29
199.94
199.59
199.25
198.91
198.6
198.27
197.94
197.66
197.38
197.06
196.79
196.5
196.22
195.96
195.7
195.44
195.2
194.95
194.73
194.5
194.28
194.07
193.87
193.66
193.47
193.29
193.12
192.95
192.8
192.64
192.48
192.37
192.22
192.1
191.99
191.88
191.78
191.67
191.59
191.51
191.42
191.33
191.28
191.21
191.14
191.1
191.04
191.01
190.95
190.88
190.88
190.87
190.82
190.81
190.82
190.79
190.76
190.75
190.74
190.74
190.76
190.75
190.74
190.73
190.77
190.75
190.78
190.79
190.8
190.82
190.82
190.84
190.86
190.86
190.89
190.95
190.96
190.97
191.02
191.04
191.07
191.1
191.12
191.17
191.19
191.23
191.26
191.3
191.32
191.33
191.42
191.44
191.48
191.52
191.55
191.59
191.63
191.64
191.7
191.73
191.77
191.82
191.86
191.89
191.94
191.98
192.01
192.07
192.08
192.12
192.19
192.22
192.27
192.32
192.35
192.4
192.43
192.48
192.53
192.56
192.6
192.64
192.7
192.74
192.79
192.83
192.88
192.92
192.97
193.03
193.06
193.12
193.15
193.21
193.25
193.31
193.35
193.41
193.47
193.53
193.59
193.66
193.71
193.8
193.85
193.93
194.01
194.09
194.18
194.25
194.37
194.46
194.54
194.67
194.76
194.87
194.97
195.1
195.16
195.28
195.39
195.48
195.52
195.69
195.94
196.08
196.26
196.29
196.3
196.14
195.91
195.68
195.34
195
194.67
194.1
227.99
228.19
228.38
228.49
228.61
228.61
228.54
228.38
228.12
227.79
227.41
226.96
226.63
226.37
226.06
225.79
225.48
225.13
224.8
224.45
224.06
223.67
223.3
222.9
222.49
222.07
221.64
221.22
220.76
220.36
219.9
219.44
219.01
218.52
218.09
217.63
217.17
216.69
216.17
215.73
215.27
214.79
214.33
213.82
213.34
212.86
212.38
211.91
211.42
210.95
210.46
209.98
209.51
209.02
208.55
208.07
207.6
207.13
206.66
206.21
205.75
205.31
204.86
204.43
203.98
203.56
203.13
202.73
202.32
201.92
201.54
201.14
200.76
200.38
200.03
199.67
199.32
198.98
198.63
198.32
198
197.66
197.36
197.1
196.78
196.49
196.21
195.93
195.67
195.41
195.15
194.91
194.66
194.43
194.2
193.97
193.77
193.56
193.35
193.17
192.99
192.81
192.64
192.49
192.33
192.17
192.05
191.92
191.79
191.68
191.57
191.46
191.36
191.28
191.19
191.11
191.04
190.96
190.9
190.83
190.79
190.74
190.71
190.64
190.54
190.57
190.56
190.54
190.51
190.48
190.48
190.45
190.46
190.44
190.42
190.44
190.44
190.43
190.43
190.46
190.46
190.47
190.47
190.51
190.5
190.53
190.55
190.56
190.54
190.61
190.65
190.66
190.69
190.7
190.75
190.77
190.8
190.84
190.85
190.91
190.93
190.98
190.99
191
191.07
191.12
191.13
191.17
191.22
191.24
191.29
191.31
191.37
191.41
191.43
191.46
191.53
191.56
191.6
191.65
191.68
191.72
191.76
191.78
191.85
191.87
191.93
191.97
192.02
192.06
192.09
192.13
192.19
192.24
192.27
192.3
192.35
192.41
192.45
192.48
192.54
192.59
192.63
192.66
192.72
192.76
192.82
192.86
192.9
192.95
193.03
193.07
193.12
193.18
193.22
193.3
193.35
193.41
193.49
193.58
193.65
193.71
193.81
193.89
193.97
194.07
194.16
194.26
194.37
194.47
194.56
194.68
194.81
194.91
194.95
195.1
195.22
195.26
195.36
195.66
195.84
195.92
196.03
195.98
195.91
195.66
195.36
195.06
194.72
194.39
193.82
228.05
228.25
228.45
228.56
228.67
228.67
228.59
228.43
228.17
227.85
227.42
226.99
226.62
226.37
226.08
225.75
225.46
225.13
224.76
224.43
224.04
223.65
223.23
222.86
222.45
222.02
221.61
221.17
220.73
220.26
219.84
219.37
218.92
218.46
218.02
217.53
217.07
216.6
216.1
215.55
215.16
214.66
214.17
213.71
213.22
212.72
212.24
211.76
211.27
210.78
210.29
209.82
209.31
208.84
208.35
207.88
207.39
206.93
206.46
206
205.54
205.09
204.62
204.2
203.74
203.32
202.9
202.49
202.08
201.68
201.28
200.89
200.51
200.12
199.76
199.4
199.05
198.71
198.36
198.03
197.72
197.38
197.06
196.82
196.49
196.2
195.93
195.64
195.38
195.11
194.86
194.61
194.36
194.13
193.89
193.67
193.46
193.24
193.05
192.86
192.68
192.49
192.33
192.18
192.02
191.87
191.74
191.59
191.47
191.36
191.25
191.15
191.05
190.96
190.86
190.8
190.72
190.64
190.57
190.53
190.45
190.42
190.38
190.34
190.23
190.28
190.25
190.21
190.21
190.2
190.17
190.15
190.15
190.14
190.14
190.12
190.12
190.13
190.14
190.13
190.15
190.16
190.15
190.18
190.2
190.23
190.25
190.24
190.26
190.31
190.34
190.35
190.39
190.41
190.43
190.46
190.49
190.54
190.58
190.6
190.64
190.67
190.69
190.69
190.78
190.81
190.82
190.88
190.92
190.96
191
191.03
191.06
191.12
191.12
191.19
191.22
191.26
191.31
191.35
191.37
191.43
191.46
191.51
191.54
191.58
191.62
191.68
191.71
191.75
191.8
191.83
191.9
191.93
191.95
192.01
192.06
192.1
192.14
192.2
192.24
192.29
192.32
192.39
192.41
192.47
192.51
192.57
192.62
192.67
192.72
192.77
192.82
192.89
192.91
192.97
193.06
193.13
193.19
193.28
193.35
193.42
193.51
193.58
193.68
193.77
193.86
193.95
194.08
194.17
194.26
194.36
194.51
194.61
194.7
194.76
194.92
195.01
195.05
195.32
195.57
195.69
195.67
195.75
195.6
195.39
195.11
194.78
194.44
194.12
193.54
228.11
228.32
228.52
228.65
228.74
228.75
228.65
228.49
228.21
227.86
227.43
227
226.66
226.36
226.08
225.78
225.44
225.13
224.76
224.41
224.02
223.64
223.24
222.81
222.41
221.98
221.54
221.13
220.67
220.2
219.76
219.31
218.85
218.4
217.89
217.45
216.95
216.49
216
215.49
214.97
214.55
214.06
213.59
213.07
212.59
212.1
211.61
211.11
210.61
210.13
209.63
209.14
208.66
208.17
207.69
207.2
206.74
206.25
205.78
205.32
204.86
204.4
203.96
203.52
203.09
202.66
202.24
201.81
201.41
201.01
200.62
200.23
199.86
199.5
199.12
198.78
198.44
198.09
197.76
197.45
197.1
196.79
196.54
196.21
195.92
195.64
195.35
195.09
194.82
194.56
194.31
194.06
193.83
193.59
193.37
193.16
192.95
192.74
192.55
192.37
192.19
192.02
191.86
191.7
191.56
191.42
191.29
191.16
191.05
190.94
190.83
190.74
190.65
190.55
190.48
190.41
190.34
190.28
190.23
190.17
190.13
190.06
189.98
189.97
189.98
189.95
189.92
189.9
189.87
189.85
189.85
189.83
189.83
189.83
189.81
189.83
189.81
189.82
189.85
189.87
189.86
189.87
189.9
189.92
189.93
189.95
189.93
189.98
190.02
190.04
190.05
190.1
190.09
190.14
190.17
190.22
190.24
190.27
190.3
190.33
190.36
190.38
190.43
190.49
190.5
190.54
190.58
190.62
190.66
190.68
190.73
190.77
190.79
190.84
190.89
190.93
190.96
191.01
191.05
191.1
191.13
191.15
191.2
191.25
191.28
191.35
191.38
191.42
191.45
191.51
191.55
191.6
191.63
191.66
191.72
191.76
191.81
191.85
191.9
191.96
191.99
192.04
192.08
192.13
192.18
192.23
192.27
192.31
192.37
192.42
192.46
192.51
192.56
192.65
192.71
192.77
192.84
192.92
192.99
193.05
193.13
193.21
193.29
193.39
193.47
193.56
193.64
193.78
193.87
193.97
194.05
194.2
194.31
194.4
194.48
194.58
194.71
194.8
194.98
195.26
195.41
195.46
195.39
195.32
195.12
194.83
194.5
194.17
193.84
193.27
228.18
228.39
228.6
228.71
228.82
228.81
228.72
228.54
228.27
227.89
227.47
227.01
226.65
226.36
226.07
225.79
225.44
225.09
224.76
224.4
223.99
223.61
223.21
222.79
222.38
221.95
221.5
221.06
220.6
220.15
219.69
219.26
218.78
218.31
217.85
217.35
216.89
216.39
215.9
215.41
214.89
214.45
213.95
213.46
212.96
212.46
211.96
211.45
210.96
210.46
209.96
209.46
208.97
208.45
207.98
207.48
207
206.51
206.04
205.57
205.1
204.64
204.19
203.73
203.29
202.83
202.42
201.99
201.58
201.16
200.76
200.37
199.99
199.6
199.24
198.87
198.51
198.17
197.82
197.48
197.17
196.83
196.5
196.26
195.93
195.63
195.35
195.06
194.78
194.53
194.27
194.02
193.76
193.53
193.3
193.06
192.85
192.64
192.42
192.24
192.05
191.88
191.69
191.55
191.39
191.25
191.1
190.97
190.85
190.73
190.62
190.52
190.42
190.33
190.25
190.17
190.1
190.03
189.97
189.92
189.86
189.82
189.77
189.68
189.66
189.65
189.61
189.61
189.58
189.56
189.55
189.56
189.53
189.52
189.53
189.54
189.52
189.52
189.53
189.54
189.55
189.55
189.59
189.6
189.61
189.63
189.63
189.65
189.69
189.72
189.74
189.77
189.79
189.81
189.85
189.88
189.92
189.93
189.97
190
190.04
190.05
190.09
190.16
190.18
190.21
190.25
190.29
190.31
190.37
190.4
190.43
190.48
190.49
190.55
190.59
190.63
190.67
190.72
190.74
190.78
190.82
190.85
190.92
190.94
190.98
191.05
191.08
191.12
191.16
191.19
191.24
191.28
191.32
191.35
191.41
191.46
191.5
191.54
191.6
191.64
191.69
191.73
191.78
191.83
191.86
191.92
191.96
192.01
192.07
192.12
192.18
192.23
192.28
192.36
192.39
192.46
192.55
192.62
192.68
192.75
192.83
192.91
192.99
193.05
193.17
193.27
193.37
193.42
193.58
193.67
193.8
193.84
194.03
194.1
194.21
194.25
194.4
194.5
194.73
194.88
195.14
195.15
195.17
194.99
194.78
194.54
194.22
193.88
193.56
192.99
228.25
228.47
228.68
228.79
228.87
228.88
228.8
228.58
228.31
227.94
227.49
227.03
226.67
226.38
226.08
225.78
225.46
225.12
224.72
224.36
223.98
223.6
223.18
222.75
222.33
221.87
221.47
221
220.57
220.1
219.66
219.16
218.72
218.22
217.78
217.27
216.79
216.3
215.8
215.32
214.81
214.32
213.84
213.33
212.81
212.31
211.81
211.3
210.8
210.29
209.78
209.29
208.78
208.29
207.79
207.29
206.81
206.31
205.84
205.35
204.89
204.42
203.96
203.5
203.06
202.61
202.18
201.74
201.33
200.91
200.51
200.12
199.72
199.33
198.98
198.61
198.24
197.9
197.55
197.2
196.89
196.55
196.21
195.98
195.65
195.34
195.06
194.77
194.5
194.23
193.96
193.71
193.46
193.23
192.99
192.75
192.54
192.33
192.1
191.93
191.74
191.55
191.39
191.23
191.07
190.93
190.78
190.66
190.53
190.41
190.31
190.21
190.11
190.02
189.94
189.86
189.79
189.72
189.65
189.61
189.56
189.51
189.46
189.37
189.4
189.36
189.29
189.29
189.29
189.27
189.24
189.25
189.24
189.25
189.23
189.22
189.22
189.24
189.23
189.27
189.25
189.28
189.29
189.3
189.31
189.34
189.32
189.37
189.4
189.42
189.44
189.49
189.49
189.51
189.56
189.58
189.61
189.65
189.67
189.73
189.75
189.77
189.78
189.86
189.88
189.92
189.96
189.99
190.03
190.06
190.11
190.13
190.17
190.2
190.26
190.31
190.34
190.37
190.4
190.45
190.5
190.52
190.56
190.61
190.65
190.69
190.75
190.77
190.82
190.85
190.91
190.96
190.99
191.02
191.07
191.12
191.17
191.21
191.23
191.3
191.34
191.39
191.43
191.47
191.51
191.57
191.61
191.67
191.71
191.77
191.82
191.86
191.93
191.99
192.03
192.09
192.18
192.21
192.3
192.38
192.45
192.51
192.6
192.68
192.78
192.85
192.94
193.06
193.16
193.24
193.36
193.5
193.6
193.62
193.82
193.88
194.02
194.03
194.23
194.42
194.67
194.74
194.89
194.85
194.74
194.51
194.21
193.93
193.6
193.28
192.72
228.34
228.55
228.76
228.89
228.93
228.96
228.88
228.63
228.36
227.99
227.54
227.06
226.69
226.4
226.1
225.78
225.44
225.11
224.73
224.38
223.97
223.56
223.18
222.74
222.31
221.85
221.41
220.98
220.52
220.07
219.56
219.13
218.64
218.18
217.65
217.19
216.69
216.21
215.72
215.22
214.71
214.19
213.71
213.2
212.7
212.18
211.66
211.15
210.64
210.14
209.6
209.12
208.6
208.12
207.6
207.11
206.62
206.12
205.63
205.14
204.67
204.19
203.74
203.27
202.83
202.37
201.94
201.5
201.09
200.67
200.26
199.86
199.46
199.08
198.69
198.33
197.96
197.62
197.27
196.93
196.6
196.27
195.92
195.66
195.36
195.05
194.77
194.48
194.2
193.93
193.64
193.41
193.15
192.92
192.68
192.44
192.23
192.01
191.8
191.61
191.42
191.25
191.07
190.91
190.76
190.6
190.47
190.34
190.22
190.1
189.99
189.88
189.8
189.71
189.63
189.55
189.48
189.42
189.36
189.3
189.26
189.21
189.16
189.14
189.1
189.07
189.04
189.01
189.01
188.97
188.98
188.96
188.94
188.94
188.93
188.93
188.93
188.94
188.96
188.98
188.99
188.98
188.99
188.99
189.03
189.03
189.04
189.08
189.12
189.13
189.16
189.2
189.2
189.25
189.27
189.3
189.32
189.36
189.39
189.43
189.47
189.47
189.5
189.56
189.6
189.63
189.67
189.71
189.75
189.77
189.81
189.84
189.88
189.92
189.97
190.02
190.02
190.08
190.13
190.15
190.2
190.22
190.26
190.32
190.36
190.4
190.46
190.48
190.53
190.57
190.6
190.66
190.69
190.73
190.77
190.8
190.87
190.9
190.96
191
191.05
191.08
191.12
191.18
191.24
191.27
191.32
191.36
191.41
191.47
191.51
191.55
191.61
191.67
191.74
191.79
191.84
191.93
192.01
192.06
192.15
192.22
192.31
192.37
192.48
192.56
192.67
192.71
192.84
192.97
193.06
193.14
193.29
193.38
193.43
193.59
193.7
193.81
193.83
194.16
194.34
194.53
194.51
194.54
194.46
194.25
193.97
193.65
193.32
193.01
192.44
228.42
228.64
228.84
228.98
229.05
229.03
228.95
228.74
228.43
228.03
227.56
227.1
226.72
226.42
226.12
225.79
225.46
225.09
224.75
224.35
223.94
223.57
223.13
222.71
222.28
221.83
221.37
220.92
220.47
220
219.54
219.04
218.56
218.1
217.6
217.11
216.62
216.13
215.62
215.11
214.61
214.09
213.56
213.08
212.55
212.05
211.52
211
210.49
209.98
209.46
208.94
208.44
207.92
207.42
206.92
206.42
205.92
205.4
204.94
204.46
203.98
203.51
203.05
202.59
202.14
201.7
201.26
200.84
200.41
200.01
199.59
199.2
198.8
198.43
198.06
197.69
197.35
197
196.65
196.33
196
195.65
195.38
195.08
194.76
194.47
194.18
193.9
193.63
193.33
193.09
192.84
192.61
192.37
192.13
191.91
191.69
191.45
191.3
191.1
190.93
190.76
190.59
190.43
190.3
190.15
190.02
189.91
189.79
189.68
189.58
189.49
189.39
189.33
189.25
189.17
189.11
189.06
189.01
188.96
188.91
188.86
188.84
188.81
188.78
188.75
188.73
188.7
188.69
188.66
188.65
188.67
188.66
188.65
188.63
188.66
188.65
188.68
188.68
188.68
188.71
188.72
188.73
188.74
188.73
188.77
188.82
188.83
188.87
188.88
188.9
188.93
188.96
188.99
189
189.03
189.07
189.1
189.15
189.15
189.17
189.23
189.28
189.32
189.34
189.38
189.4
189.44
189.48
189.52
189.57
189.58
189.62
189.68
189.73
189.74
189.78
189.83
189.87
189.91
189.94
189.98
190.02
190.05
190.11
190.15
190.18
190.22
190.28
190.31
190.35
190.39
190.43
190.47
190.53
190.56
190.61
190.66
190.71
190.72
190.79
190.83
190.88
190.92
190.97
191.02
191.06
191.12
191.17
191.22
191.27
191.32
191.37
191.43
191.49
191.57
191.63
191.71
191.76
191.85
191.91
192
192.07
192.17
192.25
192.36
192.45
192.52
192.67
192.76
192.89
192.92
193.07
193.19
193.25
193.36
193.51
193.59
193.78
194.05
194.2
194.25
194.22
194.1
193.94
193.68
193.36
193.04
192.73
192.16
228.51
228.73
228.94
229.05
229.16
229.13
229.03
228.81
228.47
228.1
227.61
227.12
226.74
226.45
226.14
225.8
225.47
225.11
224.73
224.35
223.94
223.54
223.13
222.68
222.26
221.81
221.36
220.86
220.44
219.94
219.46
218.99
218.5
218.01
217.54
217.03
216.54
216.03
215.51
215
214.51
213.98
213.45
212.93
212.43
211.91
211.39
210.86
210.34
209.81
209.31
208.77
208.26
207.75
207.24
206.72
206.22
205.73
205.22
204.74
204.24
203.76
203.28
202.82
202.35
201.91
201.45
201.03
200.57
200.17
199.75
199.34
198.95
198.56
198.17
197.8
197.43
197.07
196.73
196.37
196.05
195.71
195.37
195.09
194.79
194.46
194.18
193.88
193.6
193.32
193.04
192.79
192.53
192.29
192.05
191.82
191.59
191.39
191.17
190.99
190.78
190.61
190.44
190.27
190.11
189.99
189.84
189.72
189.6
189.48
189.38
189.28
189.19
189.1
189.02
188.93
188.88
188.81
188.76
188.71
188.66
188.61
188.51
188.55
188.51
188.49
188.46
188.44
188.42
188.41
188.38
188.38
188.36
188.37
188.36
188.35
188.35
188.37
188.4
188.4
188.42
188.42
188.43
188.43
188.46
188.46
188.51
188.53
188.56
188.58
188.59
188.61
188.65
188.68
188.71
188.73
188.77
188.8
188.82
188.87
188.86
188.9
188.96
189
189
189.06
189.1
189.12
189.16
189.18
189.24
189.28
189.31
189.34
189.4
189.42
189.46
189.52
189.54
189.57
189.62
189.65
189.7
189.74
189.78
189.82
189.86
189.89
189.93
189.97
190.02
190.06
190.1
190.14
190.18
190.23
190.28
190.32
190.38
190.41
190.45
190.49
190.54
190.57
190.63
190.67
190.7
190.77
190.81
190.87
190.93
190.97
191.01
191.09
191.13
191.19
191.26
191.33
191.4
191.47
191.54
191.61
191.68
191.78
191.86
191.95
192.02
192.14
192.23
192.34
192.45
192.57
192.67
192.73
192.86
193
193.06
193.13
193.31
193.52
193.72
193.85
193.96
193.95
193.83
193.63
193.38
193.07
192.75
192.44
191.88
228.6
228.79
229.04
229.15
229.24
229.21
229.09
228.88
228.57
228.15
227.66
227.16
226.75
226.45
226.14
225.8
225.47
225.11
224.74
224.35
223.96
223.51
223.11
222.68
222.21
221.79
221.33
220.85
220.35
219.9
219.41
218.94
218.45
217.97
217.45
216.97
216.44
215.95
215.42
214.91
214.4
213.88
213.34
212.8
212.32
211.77
211.25
210.72
210.19
209.66
209.14
208.61
208.08
207.56
207.05
206.54
206.03
205.52
205.02
204.51
204.03
203.54
203.06
202.6
202.12
201.68
201.21
200.79
200.34
199.92
199.49
199.09
198.69
198.3
197.91
197.54
197.16
196.8
196.45
196.09
195.76
195.43
195.08
194.8
194.49
194.16
193.88
193.58
193.3
193.02
192.73
192.47
192.22
191.98
191.74
191.49
191.28
191.07
190.85
190.67
190.47
190.29
190.11
189.97
189.79
189.68
189.53
189.41
189.29
189.18
189.07
188.96
188.88
188.8
188.72
188.64
188.57
188.51
188.46
188.42
188.37
188.32
188.3
188.26
188.23
188.2
188.18
188.16
188.13
188.13
188.12
188.09
188.11
188.09
188.08
188.09
188.1
188.11
188.1
188.12
188.13
188.12
188.15
188.16
188.17
188.21
188.22
188.24
188.26
188.3
188.32
188.35
188.37
188.39
188.44
188.45
188.49
188.53
188.55
188.58
188.59
188.64
188.68
188.71
188.75
188.79
188.82
188.85
188.88
188.93
188.95
188.99
189.02
189.07
189.12
189.14
189.18
189.21
189.26
189.3
189.32
189.37
189.4
189.44
189.48
189.55
189.57
189.62
189.64
189.69
189.73
189.77
189.82
189.85
189.89
189.95
189.97
190.02
190.07
190.11
190.16
190.21
190.24
190.29
190.33
190.38
190.42
190.47
190.51
190.58
190.61
190.65
190.71
190.78
190.82
190.9
190.96
191.02
191.08
191.16
191.24
191.31
191.36
191.47
191.55
191.65
191.71
191.82
191.94
192.05
192.16
192.23
192.36
192.45
192.55
192.67
192.78
192.87
192.92
193.22
193.45
193.57
193.59
193.64
193.56
193.36
193.09
192.78
192.47
192.16
191.59
228.7
228.93
229.14
229.27
229.32
229.32
229.2
228.97
228.63
228.19
227.7
227.17
226.76
226.47
226.17
225.83
225.5
225.13
224.74
224.35
223.95
223.54
223.08
222.65
222.23
221.72
221.3
220.81
220.34
219.84
219.39
218.89
218.41
217.9
217.39
216.89
216.38
215.85
215.34
214.81
214.29
213.76
213.24
212.69
212.13
211.65
211.11
210.58
210.03
209.5
208.97
208.44
207.91
207.38
206.87
206.36
205.83
205.32
204.82
204.3
203.82
203.32
202.84
202.35
201.9
201.43
200.98
200.53
200.1
199.67
199.25
198.84
198.43
198.02
197.63
197.26
196.89
196.52
196.17
195.81
195.47
195.15
194.79
194.49
194.2
193.86
193.56
193.27
192.98
192.71
192.42
192.17
191.9
191.67
191.42
191.18
190.96
190.75
190.53
190.35
190.15
189.99
189.82
189.66
189.49
189.37
189.23
189.1
188.98
188.88
188.77
188.66
188.59
188.49
188.43
188.35
188.28
188.23
188.18
188.13
188.08
188.03
188.01
187.97
187.94
187.92
187.9
187.88
187.86
187.85
187.84
187.84
187.82
187.83
187.8
187.8
187.8
187.83
187.83
187.85
187.87
187.88
187.9
187.89
187.9
187.93
187.97
187.98
187.98
188.04
188.04
188.05
188.09
188.13
188.15
188.2
188.21
188.24
188.29
188.29
188.32
188.36
188.4
188.43
188.47
188.51
188.54
188.57
188.61
188.66
188.68
188.71
188.75
188.79
188.83
188.85
188.9
188.94
188.99
189.02
189.03
189.07
189.14
189.17
189.2
189.25
189.29
189.32
189.36
189.41
189.46
189.49
189.53
189.56
189.61
189.64
189.7
189.73
189.77
189.83
189.88
189.9
189.96
190
190.04
190.09
190.13
190.17
190.22
190.27
190.33
190.38
190.42
190.48
190.54
190.6
190.66
190.73
190.79
190.87
190.92
191
191.09
191.15
191.24
191.34
191.43
191.49
191.64
191.73
191.83
191.95
192.01
192.14
192.23
192.36
192.48
192.55
192.7
192.88
193.12
193.32
193.33
193.28
193.23
193.06
192.79
192.49
192.18
191.87
191.3
228.81
228.99
229.22
229.36
229.42
229.41
229.29
229.05
228.7
228.26
227.72
227.21
226.82
226.51
226.2
225.87
225.52
225.14
224.76
224.35
223.95
223.52
223.09
222.63
222.21
221.74
221.26
220.79
220.31
219.82
219.35
218.85
218.34
217.84
217.33
216.81
216.3
215.77
215.26
214.72
214.18
213.65
213.13
212.58
212.03
211.46
210.97
210.44
209.9
209.36
208.82
208.27
207.75
207.21
206.66
206.16
205.64
205.12
204.61
204.11
203.6
203.1
202.61
202.13
201.67
201.19
200.75
200.28
199.85
199.41
198.99
198.58
198.14
197.76
197.37
196.97
196.61
196.25
195.87
195.53
195.18
194.86
194.5
194.17
193.9
193.56
193.26
192.96
192.67
192.39
192.1
191.85
191.59
191.35
191.11
190.87
190.65
190.44
190.22
190.03
189.85
189.67
189.52
189.35
189.19
189.06
188.92
188.8
188.68
188.58
188.46
188.38
188.29
188.2
188.13
188.06
188
187.95
187.89
187.84
187.79
187.72
187.73
187.69
187.65
187.64
187.62
187.6
187.58
187.57
187.56
187.56
187.56
187.55
187.53
187.55
187.53
187.56
187.55
187.56
187.57
187.6
187.6
187.61
187.61
187.66
187.7
187.7
187.74
187.74
187.75
187.8
187.83
187.85
187.88
187.91
187.95
187.97
187.99
188
188.05
188.1
188.13
188.16
188.2
188.23
188.27
188.31
188.32
188.38
188.4
188.42
188.49
188.51
188.55
188.59
188.63
188.66
188.7
188.73
188.76
188.8
188.84
188.87
188.94
188.97
189.01
189.03
189.08
189.13
189.16
189.2
189.22
189.29
189.33
189.36
189.41
189.44
189.5
189.52
189.57
189.61
189.66
189.71
189.75
189.79
189.83
189.9
189.93
189.98
190.04
190.08
190.12
190.19
190.23
190.31
190.37
190.43
190.49
190.57
190.63
190.71
190.79
190.87
190.95
191.01
191.12
191.23
191.31
191.42
191.51
191.64
191.72
191.82
191.94
192.04
192.17
192.26
192.36
192.62
192.81
192.96
193.05
193.03
192.9
192.76
192.49
192.2
191.88
191.58
191
228.91
229.06
229.35
229.45
229.51
229.5
229.38
229.12
228.76
228.33
227.78
227.26
226.86
226.55
226.21
225.89
225.53
225.16
224.77
224.34
223.93
223.51
223.06
222.65
222.15
221.71
221.25
220.76
220.28
219.8
219.3
218.81
218.29
217.78
217.26
216.75
216.22
215.7
215.15
214.62
214.08
213.55
213.01
212.47
211.92
211.35
210.85
210.29
209.75
209.2
208.64
208.11
207.58
207.03
206.5
205.97
205.46
204.92
204.41
203.9
203.38
202.89
202.4
201.91
201.43
200.96
200.51
200.04
199.61
199.16
198.74
198.31
197.89
197.5
197.1
196.71
196.34
195.95
195.6
195.24
194.89
194.57
194.2
193.87
193.6
193.25
192.95
192.65
192.35
192.08
191.79
191.53
191.28
191.04
190.79
190.55
190.32
190.13
189.91
189.73
189.53
189.37
189.21
189.05
188.9
188.76
188.63
188.51
188.39
188.28
188.18
188.09
188
187.92
187.84
187.76
187.71
187.66
187.6
187.56
187.51
187.48
187.45
187.41
187.39
187.36
187.34
187.32
187.31
187.29
187.29
187.28
187.28
187.28
187.28
187.27
187.28
187.27
187.28
187.3
187.33
187.33
187.33
187.32
187.38
187.41
187.42
187.43
187.47
187.47
187.51
187.53
187.56
187.59
187.6
187.64
187.66
187.7
187.73
187.75
187.8
187.84
187.85
187.87
187.92
187.97
188
188.04
188.04
188.1
188.12
188.14
188.19
188.24
188.25
188.31
188.35
188.37
188.42
188.46
188.48
188.53
188.57
188.6
188.65
188.69
188.72
188.75
188.81
188.84
188.87
188.93
188.95
188.99
189.04
189.1
189.11
189.17
189.21
189.24
189.3
189.33
189.38
189.42
189.44
189.52
189.55
189.59
189.62
189.69
189.74
189.77
189.82
189.9
189.94
190.01
190.05
190.15
190.18
190.27
190.34
190.41
190.48
190.55
190.64
190.73
190.81
190.92
191.01
191.13
191.2
191.33
191.43
191.49
191.63
191.75
191.85
191.95
192.04
192.32
192.51
192.64
192.74
192.72
192.59
192.43
192.19
191.9
191.59
191.29
190.71
229.01
229.2
229.43
229.54
229.63
229.58
229.44
229.2
228.84
228.4
227.84
227.3
226.9
226.59
226.26
225.92
225.53
225.18
224.77
224.33
223.95
223.52
223.08
222.63
222.18
221.68
221.24
220.75
220.27
219.76
219.26
218.75
218.25
217.71
217.18
216.67
216.15
215.61
215.08
214.53
214
213.45
212.91
212.35
211.81
211.24
210.66
210.16
209.6
209.06
208.49
207.94
207.4
206.87
206.32
205.76
205.25
204.73
204.21
203.68
203.18
202.66
202.17
201.69
201.2
200.73
200.25
199.8
199.34
198.91
198.48
198.05
197.64
197.24
196.82
196.44
196.06
195.68
195.32
194.95
194.6
194.27
193.91
193.56
193.3
192.95
192.64
192.34
192.03
191.77
191.48
191.22
190.96
190.72
190.48
190.24
190.02
189.82
189.61
189.42
189.24
189.06
188.9
188.74
188.6
188.46
188.33
188.21
188.09
187.98
187.89
187.8
187.71
187.63
187.56
187.49
187.43
187.37
187.32
187.27
187.22
187.2
187.16
187.12
187.11
187.08
187.06
187.05
187.03
187.02
187.02
187.01
187
187
187.01
187.01
187.02
187.02
187.02
187.02
187.04
187.05
187.07
187.05
187.11
187.14
187.13
187.16
187.2
187.21
187.24
187.25
187.27
187.31
187.34
187.36
187.39
187.43
187.43
187.44
187.51
187.56
187.57
187.61
187.65
187.68
187.71
187.74
187.79
187.83
187.85
187.88
187.93
187.97
188
188.04
188.07
188.1
188.15
188.18
188.2
188.26
188.29
188.34
188.37
188.41
188.45
188.47
188.52
188.56
188.6
188.63
188.67
188.71
188.76
188.79
188.84
188.87
188.92
188.98
188.99
189.05
189.09
189.12
189.17
189.22
189.26
189.32
189.34
189.4
189.45
189.5
189.54
189.6
189.66
189.72
189.76
189.84
189.9
189.96
190.03
190.11
190.19
190.23
190.35
190.43
190.53
190.62
190.71
190.82
190.91
190.97
191.12
191.21
191.28
191.44
191.53
191.63
191.73
191.96
192.22
192.36
192.39
192.39
192.28
192.1
191.84
191.59
191.29
190.98
190.41
229.12
229.35
229.53
229.68
229.75
229.71
229.54
229.26
228.92
228.45
227.89
227.34
226.92
226.62
226.3
225.92
225.57
225.17
224.79
224.39
223.96
223.53
223.07
222.63
222.16
221.69
221.21
220.71
220.23
219.74
219.22
218.7
218.2
217.67
217.13
216.62
216.07
215.53
214.98
214.45
213.9
213.35
212.8
212.24
211.69
211.13
210.55
209.98
209.46
208.91
208.35
207.79
207.24
206.69
206.14
205.6
205.06
204.54
204.01
203.48
202.96
202.43
201.95
201.45
200.96
200.49
200.01
199.56
199.09
198.66
198.23
197.79
197.37
196.97
196.55
196.16
195.78
195.4
195.01
194.67
194.3
193.96
193.61
193.25
192.98
192.64
192.31
192.02
191.73
191.44
191.16
190.91
190.65
190.39
190.17
189.93
189.72
189.51
189.3
189.12
188.93
188.76
188.6
188.44
188.29
188.16
188.03
187.91
187.8
187.69
187.59
187.51
187.42
187.34
187.27
187.2
187.15
187.08
187.04
186.99
186.94
186.92
186.88
186.85
186.83
186.8
186.78
186.77
186.75
186.73
186.74
186.73
186.73
186.72
186.73
186.74
186.73
186.75
186.76
186.76
186.78
186.78
186.75
186.81
186.83
186.86
186.86
186.91
186.91
186.93
186.97
186.99
187.03
187.04
187.08
187.1
187.1
187.17
187.16
187.2
187.26
187.28
187.32
187.35
187.38
187.4
187.44
187.46
187.5
187.53
187.57
187.62
187.65
187.69
187.72
187.75
187.79
187.82
187.87
187.9
187.92
187.98
188.01
188.03
188.1
188.14
188.16
188.2
188.24
188.27
188.32
188.35
188.39
188.45
188.48
188.51
188.55
188.59
188.64
188.69
188.72
188.76
188.82
188.83
188.89
188.94
188.98
189.01
189.07
189.13
189.16
189.2
189.26
189.31
189.37
189.41
189.47
189.55
189.61
189.68
189.75
189.8
189.88
189.97
190.03
190.12
190.21
190.31
190.4
190.48
190.6
190.69
190.78
190.9
191.03
191.08
191.22
191.3
191.42
191.64
191.89
192.01
192.12
192.05
191.95
191.81
191.57
191.29
190.98
190.68
190.1
229.24
229.44
229.7
229.8
229.89
229.84
229.67
229.36
228.94
228.48
227.95
227.41
226.97
226.66
226.33
225.97
225.59
225.23
224.79
224.41
223.98
223.54
223.09
222.62
222.16
221.69
221.2
220.7
220.2
219.69
219.19
218.66
218.14
217.61
217.08
216.54
216.01
215.45
214.91
214.37
213.8
213.26
212.68
212.13
211.57
211.01
210.43
209.85
209.33
208.76
208.18
207.61
207.07
206.51
205.97
205.41
204.87
204.33
203.8
203.27
202.75
202.23
201.73
201.22
200.74
200.25
199.78
199.31
198.84
198.4
197.95
197.53
197.11
196.7
196.28
195.88
195.49
195.11
194.73
194.37
194
193.66
193.3
192.94
192.67
192.33
192.01
191.71
191.4
191.13
190.85
190.59
190.34
190.08
189.86
189.62
189.41
189.2
188.98
188.81
188.63
188.45
188.3
188.14
188
187.85
187.74
187.62
187.51
187.4
187.3
187.22
187.13
187.06
186.98
186.92
186.86
186.8
186.75
186.7
186.63
186.63
186.6
186.57
186.55
186.52
186.49
186.49
186.46
186.47
186.45
186.46
186.45
186.45
186.44
186.46
186.45
186.48
186.48
186.49
186.49
186.5
186.49
186.52
186.57
186.57
186.59
186.63
186.63
186.66
186.69
186.71
186.74
186.75
186.79
186.82
186.85
186.88
186.9
186.92
186.96
187
187.04
187.07
187.1
187.13
187.17
187.19
187.23
187.26
187.28
187.34
187.37
187.41
187.43
187.49
187.53
187.57
187.6
187.62
187.64
187.69
187.72
187.78
187.83
187.85
187.89
187.93
187.97
188
188.04
188.09
188.11
188.14
188.18
188.23
188.26
188.31
188.36
188.4
188.44
188.48
188.51
188.56
188.6
188.65
188.68
188.72
188.78
188.82
188.86
188.91
188.97
189
189.08
189.11
189.17
189.26
189.3
189.38
189.46
189.52
189.6
189.67
189.74
189.84
189.89
190.01
190.11
190.17
190.28
190.39
190.49
190.59
190.71
190.8
190.89
190.98
191.13
191.37
191.53
191.72
191.76
191.77
191.59
191.47
191.26
190.97
190.67
190.37
189.79
229.36
229.57
229.82
229.96
230.02
229.95
229.79
229.51
229.07
228.53
227.99
227.46
227.03
226.7
226.36
226
225.63
225.23
224.83
224.41
224
223.55
223.09
222.63
222.16
221.67
221.19
220.68
220.16
219.68
219.14
218.63
218.1
217.57
217.02
216.48
215.92
215.39
214.83
214.27
213.72
213.14
212.59
212.01
211.45
210.88
210.32
209.73
209.15
208.61
208.03
207.48
206.91
206.35
205.79
205.23
204.67
204.15
203.61
203.04
202.54
202.01
201.49
201
200.5
200.01
199.54
199.07
198.6
198.14
197.7
197.26
196.84
196.41
196
195.59
195.21
194.82
194.44
194.07
193.7
193.34
193
192.63
192.33
192.02
191.69
191.4
191.1
190.81
190.54
190.28
190.03
189.77
189.55
189.31
189.1
188.89
188.69
188.51
188.32
188.15
188
187.84
187.7
187.56
187.44
187.32
187.21
187.11
187.01
186.92
186.84
186.76
186.69
186.63
186.57
186.52
186.46
186.41
186.38
186.35
186.31
186.29
186.26
186.24
186.22
186.2
186.19
186.18
186.18
186.17
186.16
186.17
186.17
186.18
186.18
186.19
186.2
186.21
186.23
186.24
186.22
186.26
186.29
186.3
186.33
186.33
186.35
186.39
186.41
186.45
186.46
186.48
186.51
186.52
186.56
186.59
186.6
186.65
186.69
186.73
186.76
186.8
186.82
186.84
186.89
186.91
186.97
186.98
187
187.04
187.09
187.14
187.17
187.2
187.24
187.27
187.31
187.33
187.36
187.41
187.45
187.48
187.52
187.57
187.59
187.63
187.68
187.72
187.74
187.78
187.83
187.87
187.9
187.94
187.99
188.03
188.07
188.12
188.14
188.19
188.23
188.27
188.32
188.37
188.4
188.45
188.49
188.54
188.6
188.63
188.66
188.73
188.8
188.84
188.89
188.96
189.02
189.06
189.16
189.22
189.29
189.36
189.44
189.54
189.61
189.69
189.79
189.89
189.96
190.1
190.2
190.3
190.4
190.49
190.57
190.69
190.76
191.04
191.27
191.36
191.43
191.43
191.35
191.11
190.92
190.66
190.36
190.06
189.48
229.49
229.73
229.96
230.08
230.15
230.1
229.93
229.62
229.2
228.68
228.01
227.49
227.08
226.75
226.39
226.06
225.68
225.29
224.86
224.45
223.99
223.57
223.11
222.65
222.16
221.67
221.17
220.67
220.15
219.62
219.13
218.58
218.06
217.52
216.98
216.43
215.87
215.31
214.75
214.2
213.62
213.06
212.48
211.91
211.34
210.76
210.18
209.61
209.01
208.46
207.88
207.32
206.74
206.17
205.6
205.06
204.48
203.94
203.4
202.86
202.33
201.81
201.28
200.78
200.27
199.77
199.3
198.81
198.36
197.88
197.44
197.01
196.57
196.14
195.73
195.32
194.91
194.53
194.14
193.77
193.39
193.04
192.69
192.32
192.04
191.71
191.38
191.09
190.78
190.51
190.23
189.97
189.72
189.47
189.24
189.01
188.79
188.58
188.38
188.2
188.02
187.85
187.69
187.53
187.4
187.27
187.14
187.02
186.91
186.8
186.71
186.63
186.55
186.46
186.4
186.33
186.28
186.23
186.17
186.12
186.1
186.05
186.02
186
185.97
185.94
185.93
185.91
185.9
185.89
185.89
185.87
185.88
185.88
185.89
185.89
185.9
185.9
185.92
185.92
185.94
185.94
185.97
185.99
185.99
186.01
186.04
186.04
186.07
186.1
186.12
186.16
186.16
186.21
186.24
186.27
186.3
186.31
186.32
186.37
186.41
186.43
186.48
186.5
186.52
186.58
186.6
186.64
186.68
186.69
186.74
186.77
186.82
186.85
186.88
186.9
186.94
186.98
187.01
187.06
187.07
187.12
187.15
187.21
187.26
187.28
187.32
187.36
187.4
187.43
187.47
187.51
187.54
187.57
187.61
187.64
187.69
187.73
187.77
187.83
187.86
187.9
187.95
188
188.01
188.07
188.1
188.16
188.19
188.24
188.29
188.34
188.39
188.44
188.48
188.53
188.61
188.66
188.73
188.8
188.86
188.92
189
189.08
189.12
189.23
189.32
189.41
189.5
189.59
189.69
189.77
189.88
189.98
190.08
190.17
190.24
190.37
190.48
190.68
190.93
191.09
191.11
191.07
191.03
190.83
190.61
190.33
190.03
189.73
189.14
229.62
229.87
230.08
230.23
230.3
230.24
230.06
229.75
229.31
228.77
228.15
227.51
227.11
226.78
226.45
226.09
225.7
225.3
224.9
224.46
224.04
223.58
223.12
222.64
222.17
221.66
221.17
220.65
220.14
219.61
219.09
218.57
218.01
217.47
216.93
216.37
215.82
215.24
214.66
214.1
213.54
212.96
212.39
211.82
211.22
210.65
210.05
209.48
208.89
208.28
207.75
207.16
206.59
206
205.44
204.86
204.31
203.74
203.19
202.67
202.12
201.58
201.07
200.56
200.04
199.55
199.05
198.57
198.11
197.62
197.19
196.74
196.28
195.86
195.45
195.03
194.62
194.23
193.84
193.46
193.08
192.72
192.39
192.01
191.71
191.4
191.06
190.77
190.47
190.19
189.92
189.66
189.41
189.16
188.93
188.7
188.48
188.28
188.08
187.89
187.72
187.55
187.38
187.23
187.1
186.96
186.84
186.72
186.61
186.51
186.42
186.33
186.25
186.17
186.1
186.04
185.98
185.92
185.87
185.81
185.8
185.76
185.71
185.69
185.67
185.65
185.63
185.62
185.61
185.59
185.59
185.59
185.58
185.59
185.59
185.58
185.6
185.61
185.62
185.63
185.63
185.66
185.68
185.69
185.7
185.72
185.74
185.75
185.78
185.79
185.82
185.84
185.87
185.91
185.95
185.94
185.98
185.99
186.04
186.08
186.1
186.15
186.18
186.21
186.25
186.29
186.31
186.34
186.38
186.41
186.45
186.47
186.5
186.54
186.58
186.62
186.66
186.71
186.73
186.75
186.78
186.85
186.87
186.91
186.94
186.98
187.03
187.05
187.11
187.14
187.18
187.23
187.25
187.28
187.33
187.37
187.41
187.45
187.48
187.55
187.58
187.61
187.65
187.69
187.74
187.79
187.82
187.86
187.91
187.95
188
188.05
188.08
188.14
188.2
188.23
188.3
188.35
188.43
188.49
188.56
188.62
188.68
188.78
188.85
188.91
189.01
189.09
189.18
189.28
189.37
189.48
189.58
189.64
189.77
189.86
189.92
190.01
190.15
190.39
190.61
190.76
190.78
190.77
190.67
190.51
190.25
189.99
189.7
189.39
188.8
229.76
230.01
230.22
230.39
230.42
230.36
230.17
229.86
229.41
228.86
228.23
227.61
227.12
226.78
226.5
226.15
225.76
225.34
224.94
224.51
224.05
223.61
223.13
222.65
222.16
221.67
221.16
220.65
220.12
219.6
219.06
218.51
217.99
217.41
216.87
216.31
215.74
215.19
214.6
214.04
213.45
212.87
212.3
211.7
211.12
210.52
209.94
209.35
208.77
208.16
207.58
207.01
206.43
205.84
205.26
204.69
204.13
203.55
203
202.45
201.91
201.38
200.85
200.31
199.81
199.3
198.8
198.32
197.85
197.37
196.92
196.46
196.02
195.59
195.16
194.74
194.31
193.93
193.53
193.16
192.77
192.4
192.08
191.7
191.37
191.09
190.75
190.46
190.16
189.88
189.61
189.35
189.08
188.85
188.62
188.39
188.17
187.97
187.77
187.59
187.41
187.24
187.09
186.94
186.79
186.66
186.54
186.42
186.3
186.21
186.11
186.01
185.94
185.86
185.8
185.73
185.67
185.62
185.56
185.49
185.49
185.45
185.42
185.39
185.36
185.34
185.33
185.31
185.3
185.29
185.27
185.27
185.28
185.28
185.28
185.29
185.3
185.3
185.31
185.33
185.32
185.35
185.37
185.39
185.4
185.43
185.43
185.44
185.49
185.5
185.54
185.56
185.59
185.61
185.64
185.67
185.69
185.69
185.73
185.77
185.81
185.82
185.88
185.91
185.94
185.99
186
186.04
186.08
186.1
186.14
186.17
186.22
186.25
186.28
186.32
186.36
186.4
186.41
186.46
186.52
186.54
186.56
186.61
186.66
186.69
186.72
186.76
186.8
186.84
186.88
186.91
186.95
186.99
187.03
187.06
187.1
187.16
187.2
187.22
187.27
187.31
187.36
187.4
187.43
187.48
187.54
187.57
187.6
187.66
187.69
187.76
187.8
187.86
187.89
187.96
188
188.06
188.12
188.17
188.27
188.32
188.4
188.47
188.54
188.63
188.71
188.76
188.89
188.98
189.04
189.13
189.25
189.35
189.41
189.53
189.62
189.68
189.82
190.07
190.3
190.42
190.45
190.44
190.3
190.15
189.88
189.65
189.35
189.06
188.46
229.9
230.16
230.37
230.53
230.58
230.5
230.31
229.97
229.49
228.94
228.32
227.7
227.24
226.88
226.45
226.21
225.81
225.4
224.98
224.55
224.09
223.62
223.15
222.66
222.17
221.67
221.15
220.64
220.12
219.57
219.04
218.49
217.94
217.4
216.83
216.26
215.69
215.11
214.55
213.95
213.38
212.78
212.19
211.61
211
210.42
209.82
209.22
208.63
208.03
207.41
206.87
206.25
205.67
205.08
204.51
203.93
203.37
202.79
202.25
201.71
201.16
200.62
200.09
199.57
199.06
198.56
198.06
197.58
197.12
196.64
196.19
195.74
195.3
194.86
194.44
194.03
193.64
193.23
192.84
192.47
192.1
191.76
191.39
191.05
190.78
190.43
190.15
189.85
189.57
189.3
189.03
188.77
188.54
188.31
188.08
187.85
187.66
187.46
187.28
187.1
186.93
186.78
186.63
186.48
186.35
186.22
186.11
185.99
185.89
185.8
185.71
185.63
185.55
185.48
185.42
185.36
185.3
185.25
185.22
185.17
185.13
185.11
185.08
185.05
185.03
185.01
185
184.98
184.98
184.96
184.97
184.96
184.97
184.97
184.96
184.98
184.99
185
185.01
185
185.04
185.05
185.07
185.09
185.11
185.12
185.14
185.16
185.18
185.2
185.23
185.27
185.31
185.32
185.35
185.37
185.38
185.45
185.47
185.49
185.52
185.57
185.59
185.62
185.67
185.69
185.74
185.74
185.79
185.81
185.86
185.92
185.94
185.97
186.01
186.04
186.08
186.12
186.14
186.2
186.24
186.27
186.31
186.35
186.39
186.42
186.45
186.5
186.55
186.56
186.63
186.65
186.68
186.73
186.76
186.82
186.85
186.88
186.93
186.97
187.01
187.06
187.1
187.13
187.19
187.22
187.28
187.31
187.34
187.4
187.45
187.5
187.53
187.6
187.66
187.71
187.76
187.83
187.89
187.95
188.02
188.1
188.17
188.23
188.3
188.4
188.47
188.55
188.65
188.74
188.8
188.92
189.03
189.11
189.2
189.28
189.4
189.49
189.72
189.95
190.07
190.1
190.07
189.98
189.82
189.55
189.26
189
188.7
188.11
230.05
230.31
230.54
230.68
230.73
230.65
230.42
230.08
229.61
229.02
228.39
227.79
227.33
226.98
226.6
226.12
225.86
225.46
225.02
224.57
224.13
223.65
223.17
222.68
222.18
221.68
221.16
220.62
220.1
219.57
219.01
218.47
217.91
217.37
216.79
216.22
215.63
215.05
214.48
213.89
213.28
212.7
212.11
211.48
210.91
210.27
209.7
209.1
208.48
207.9
207.28
206.66
206.11
205.51
204.93
204.33
203.75
203.17
202.6
202.04
201.48
200.93
200.4
199.87
199.34
198.82
198.32
197.82
197.33
196.87
196.37
195.92
195.47
195.02
194.58
194.15
193.73
193.31
192.92
192.53
192.16
191.78
191.44
191.08
190.74
190.47
190.12
189.83
189.53
189.24
188.98
188.72
188.46
188.23
187.99
187.76
187.54
187.34
187.14
186.96
186.78
186.62
186.46
186.31
186.17
186.03
185.9
185.79
185.68
185.58
185.48
185.4
185.31
185.23
185.15
185.08
185.04
184.98
184.92
184.89
184.85
184.81
184.78
184.75
184.72
184.7
184.67
184.67
184.66
184.65
184.64
184.64
184.64
184.64
184.63
184.65
184.65
184.66
184.67
184.68
184.68
184.71
184.73
184.73
184.75
184.78
184.8
184.83
184.84
184.86
184.9
184.91
184.94
184.96
185
185.03
185.03
185.04
185.09
185.12
185.18
185.2
185.24
185.26
185.31
185.33
185.38
185.4
185.44
185.46
185.51
185.55
185.6
185.63
185.66
185.69
185.74
185.76
185.82
185.82
185.87
185.92
185.95
185.97
186.04
186.07
186.1
186.14
186.2
186.21
186.26
186.3
186.35
186.37
186.41
186.44
186.49
186.54
186.59
186.61
186.66
186.71
186.75
186.78
186.83
186.87
186.9
186.95
186.99
187.05
187.09
187.15
187.2
187.24
187.29
187.33
187.38
187.46
187.51
187.58
187.64
187.72
187.79
187.86
187.93
187.99
188.09
188.16
188.26
188.35
188.44
188.53
188.6
188.71
188.79
188.89
188.98
189.07
189.16
189.39
189.59
189.73
189.76
189.71
189.63
189.41
189.18
188.9
188.63
188.33
187.74
230.21
230.46
230.68
230.82
230.88
230.79
230.57
230.22
229.72
229.11
228.47
227.85
227.39
227.05
226.67
226.28
225.87
225.51
225.07
224.61
224.15
223.69
223.2
222.7
222.2
221.68
221.17
220.64
220.09
219.55
219.01
218.44
217.89
217.31
216.76
216.17
215.6
215
214.4
213.82
213.22
212.6
212.01
211.41
210.78
210.2
209.6
208.97
208.37
207.76
207.16
206.53
205.93
205.35
204.76
204.15
203.56
202.98
202.41
201.83
201.28
200.73
200.18
199.64
199.1
198.59
198.07
197.56
197.06
196.58
196.11
195.64
195.17
194.72
194.29
193.86
193.43
193.01
192.61
192.22
191.85
191.47
191.12
190.77
190.43
190.16
189.81
189.51
189.21
188.93
188.66
188.4
188.15
187.91
187.67
187.44
187.23
187.02
186.83
186.64
186.47
186.3
186.14
185.98
185.84
185.7
185.58
185.47
185.34
185.25
185.14
185.06
184.97
184.9
184.83
184.75
184.7
184.64
184.56
184.56
184.51
184.48
184.44
184.41
184.38
184.36
184.34
184.33
184.32
184.3
184.3
184.29
184.29
184.28
184.3
184.3
184.31
184.32
184.33
184.33
184.36
184.37
184.39
184.4
184.43
184.44
184.46
184.49
184.51
184.54
184.56
184.58
184.6
184.63
184.66
184.69
184.69
184.74
184.79
184.82
184.83
184.86
184.9
184.93
184.97
185.01
185.03
185.07
185.1
185.13
185.18
185.23
185.27
185.29
185.33
185.36
185.4
185.43
185.48
185.5
185.53
185.59
185.62
185.67
185.71
185.75
185.78
185.82
185.86
185.91
185.94
185.97
186.01
186.05
186.1
186.14
186.18
186.22
186.26
186.28
186.34
186.4
186.44
186.47
186.51
186.55
186.6
186.65
186.69
186.72
186.77
186.82
186.87
186.9
186.97
187.02
187.1
187.15
187.19
187.24
187.32
187.39
187.46
187.53
187.6
187.69
187.77
187.84
187.93
188.02
188.1
188.19
188.29
188.38
188.46
188.55
188.63
188.72
188.82
189.05
189.24
189.34
189.39
189.38
189.27
189.06
188.83
188.52
188.26
187.96
187.35
230.36
230.63
230.87
231
231.04
230.95
230.71
230.34
229.83
229.23
228.57
227.93
227.45
227.11
226.76
226.36
225.95
225.52
225.13
224.67
224.19
223.71
223.22
222.72
222.21
221.7
221.17
220.63
220.1
219.55
218.99
218.43
217.86
217.29
216.69
216.14
215.54
214.96
214.35
213.75
213.13
212.53
211.92
211.31
210.7
210.08
209.47
208.86
208.23
207.62
207
206.4
205.76
205.2
204.59
203.99
203.38
202.8
202.21
201.63
201.07
200.51
199.95
199.41
198.87
198.32
197.82
197.32
196.82
196.31
195.84
195.36
194.89
194.44
194
193.54
193.11
192.71
192.3
191.9
191.53
191.15
190.8
190.45
190.09
189.83
189.49
189.19
188.89
188.61
188.34
188.08
187.82
187.58
187.35
187.12
186.89
186.7
186.48
186.3
186.14
185.98
185.81
185.65
185.51
185.38
185.25
185.13
185.02
184.91
184.82
184.71
184.64
184.55
184.49
184.42
184.36
184.29
184.25
184.21
184.16
184.12
184.09
184.06
184.03
184.01
183.98
183.98
183.96
183.94
183.93
183.94
183.94
183.94
183.95
183.95
183.96
183.96
183.97
183.98
184
184.02
184.03
184.05
184.07
184.09
184.11
184.14
184.16
184.18
184.21
184.24
184.25
184.28
184.31
184.34
184.34
184.38
184.43
184.45
184.48
184.53
184.56
184.58
184.63
184.65
184.7
184.73
184.75
184.79
184.83
184.89
184.92
184.94
184.97
185.02
185.07
185.1
185.13
185.18
185.19
185.24
185.29
185.33
185.36
185.42
185.45
185.48
185.54
185.58
185.6
185.64
185.68
185.73
185.75
185.81
185.84
185.88
185.92
185.97
186.02
186.07
186.1
186.14
186.17
186.24
186.26
186.31
186.37
186.41
186.46
186.5
186.53
186.61
186.64
186.69
186.76
186.82
186.85
186.92
187.01
187.07
187.13
187.21
187.26
187.36
187.44
187.52
187.58
187.68
187.77
187.83
187.93
188.03
188.12
188.18
188.28
188.38
188.46
188.68
188.89
188.98
189.04
189.01
188.89
188.69
188.39
188.14
187.87
187.58
186.97
230.53
230.8
231.04
231.15
231.19
231.11
230.86
230.47
229.94
229.34
228.66
228.01
227.53
227.19
226.81
226.44
226.02
225.58
225.13
224.71
224.25
223.75
223.25
222.75
222.24
221.71
221.18
220.64
220.09
219.55
218.97
218.42
217.85
217.26
216.68
216.08
215.5
214.9
214.3
213.67
213.08
212.46
211.84
211.21
210.6
209.98
209.37
208.73
208.12
207.49
206.87
206.26
205.63
204.99
204.42
203.8
203.21
202.61
202.01
201.44
200.85
200.29
199.74
199.19
198.64
198.1
197.58
197.06
196.54
196.05
195.57
195.07
194.61
194.15
193.69
193.24
192.82
192.39
191.99
191.58
191.21
190.83
190.48
190.14
189.77
189.5
189.17
188.87
188.57
188.29
188.02
187.75
187.49
187.25
187.02
186.79
186.58
186.35
186.18
185.98
185.8
185.64
185.47
185.32
185.17
185.04
184.91
184.78
184.67
184.56
184.45
184.37
184.28
184.2
184.13
184.07
184
183.93
183.9
183.84
183.8
183.76
183.71
183.69
183.67
183.64
183.63
183.6
183.6
183.58
183.58
183.58
183.57
183.57
183.58
183.58
183.59
183.6
183.6
183.61
183.64
183.65
183.66
183.67
183.7
183.71
183.75
183.77
183.79
183.82
183.84
183.87
183.9
183.91
183.93
183.95
183.96
184
184.08
184.1
184.13
184.16
184.2
184.22
184.26
184.29
184.32
184.36
184.4
184.42
184.47
184.52
184.56
184.59
184.62
184.68
184.7
184.73
184.78
184.82
184.83
184.88
184.94
184.97
185
185.06
185.1
185.12
185.19
185.21
185.27
185.28
185.34
185.37
185.42
185.45
185.49
185.54
185.6
185.61
185.67
185.72
185.77
185.8
185.86
185.89
185.92
185.98
186.02
186.08
186.12
186.16
186.21
186.26
186.32
186.37
186.43
186.46
186.54
186.59
186.65
186.72
186.79
186.86
186.94
187.03
187.09
187.19
187.26
187.35
187.44
187.53
187.59
187.7
187.78
187.86
187.92
188.01
188.13
188.32
188.54
188.63
188.66
188.61
188.48
188.3
188.02
187.67
187.48
187.18
186.56
230.7
230.97
231.19
231.34
231.36
231.25
231.01
230.61
230.08
229.45
228.75
228.1
227.61
227.26
226.89
226.5
226.09
225.66
225.2
224.73
224.25
223.81
223.3
222.77
222.26
221.73
221.2
220.64
220.1
219.54
218.98
218.4
217.82
217.24
216.64
216.05
215.44
214.86
214.24
213.63
213
212.38
211.78
211.13
210.52
209.87
209.24
208.64
207.96
207.36
206.74
206.11
205.49
204.85
204.24
203.64
203.03
202.42
201.83
201.24
200.65
200.08
199.51
198.94
198.4
197.87
197.32
196.8
196.28
195.79
195.29
194.79
194.31
193.85
193.39
192.94
192.51
192.07
191.66
191.27
190.9
190.52
190.15
189.82
189.45
189.17
188.85
188.54
188.25
187.97
187.69
187.41
187.16
186.92
186.69
186.45
186.24
186.03
185.84
185.64
185.46
185.29
185.11
184.98
184.82
184.68
184.55
184.42
184.3
184.2
184.1
184.01
183.92
183.82
183.76
183.69
183.62
183.55
183.52
183.47
183.43
183.39
183.35
183.32
183.29
183.26
183.25
183.23
183.2
183.2
183.2
183.19
183.18
183.19
183.19
183.18
183.2
183.21
183.21
183.24
183.25
183.26
183.28
183.3
183.32
183.34
183.35
183.38
183.41
183.44
183.45
183.49
183.52
183.55
183.56
183.59
183.6
183.66
183.69
183.72
183.77
183.8
183.82
183.85
183.89
183.92
183.96
183.98
184.03
184.05
184.12
184.14
184.17
184.23
184.25
184.3
184.33
184.37
184.42
184.45
184.47
184.52
184.55
184.6
184.65
184.69
184.74
184.77
184.82
184.85
184.9
184.93
184.98
185.02
185.06
185.09
185.15
185.17
185.22
185.28
185.31
185.36
185.42
185.45
185.49
185.54
185.59
185.63
185.69
185.71
185.76
185.81
185.87
185.92
185.98
186.02
186.08
186.14
186.21
186.26
186.32
186.39
186.47
186.5
186.61
186.68
186.75
186.82
186.91
187.01
187.08
187.17
187.26
187.35
187.42
187.51
187.58
187.67
187.76
187.98
188.17
188.24
188.26
188.23
188.07
187.9
187.63
187.36
187.06
186.77
186.15
230.87
231.15
231.38
231.52
231.53
231.44
231.16
230.75
230.21
229.56
228.87
228.17
227.71
227.35
226.97
226.57
226.15
225.73
225.28
224.8
224.3
223.77
223.36
222.83
222.29
221.75
221.22
220.67
220.11
219.54
218.98
218.4
217.81
217.22
216.63
216.01
215.42
214.78
214.19
213.56
212.95
212.32
211.69
211.06
210.41
209.79
209.16
208.5
207.88
207.25
206.59
205.97
205.33
204.71
204.06
203.47
202.85
202.25
201.62
201.03
200.45
199.86
199.29
198.73
198.17
197.62
197.07
196.54
196.02
195.5
195
194.52
194.01
193.54
193.08
192.64
192.2
191.77
191.35
190.96
190.57
190.2
189.83
189.5
189.13
188.84
188.52
188.2
187.92
187.61
187.35
187.08
186.83
186.57
186.35
186.11
185.9
185.67
185.49
185.29
185.11
184.94
184.75
184.62
184.46
184.32
184.19
184.05
183.94
183.83
183.73
183.63
183.54
183.45
183.38
183.31
183.24
183.17
183.13
183.08
183.04
183
182.96
182.92
182.9
182.87
182.85
182.84
182.82
182.81
182.8
182.8
182.79
182.79
182.8
182.8
182.81
182.82
182.81
182.83
182.85
182.87
182.89
182.91
182.92
182.94
182.97
182.99
183.02
183.04
183.07
183.09
183.12
183.15
183.18
183.21
183.23
183.28
183.3
183.34
183.36
183.41
183.44
183.47
183.5
183.53
183.56
183.61
183.62
183.66
183.71
183.76
183.81
183.84
183.88
183.9
183.94
184
184.03
184.05
184.08
184.15
184.16
184.22
184.26
184.32
184.36
184.39
184.43
184.46
184.52
184.56
184.6
184.66
184.69
184.72
184.76
184.81
184.85
184.89
184.95
185
185.05
185.09
185.12
185.19
185.22
185.27
185.31
185.35
185.41
185.45
185.5
185.56
185.61
185.66
185.71
185.77
185.83
185.89
185.97
186.01
186.09
186.15
186.24
186.32
186.41
186.48
186.57
186.65
186.73
186.79
186.9
186.98
187.05
187.12
187.21
187.3
187.38
187.59
187.77
187.85
187.83
187.83
187.69
187.48
187.19
186.83
186.64
186.34
185.72
231.05
231.34
231.58
231.69
231.73
231.6
231.33
230.91
230.34
229.68
228.96
228.3
227.79
227.43
227.05
226.64
226.22
225.79
225.34
224.87
224.37
223.86
223.34
222.89
222.34
221.79
221.24
220.69
220.12
219.55
218.97
218.39
217.81
217.21
216.6
216
215.37
214.76
214.11
213.52
212.88
212.25
211.61
210.96
210.34
209.68
209.04
208.41
207.75
207.11
206.48
205.82
205.18
204.56
203.91
203.26
202.68
202.07
201.44
200.82
200.22
199.65
199.07
198.49
197.92
197.37
196.83
196.29
195.76
195.23
194.72
194.23
193.72
193.25
192.78
192.32
191.89
191.44
191.03
190.64
190.23
189.88
189.48
189.17
188.8
188.5
188.19
187.86
187.58
187.28
187.01
186.74
186.48
186.23
186
185.76
185.54
185.31
185.14
184.93
184.74
184.57
184.39
184.24
184.09
183.95
183.81
183.68
183.56
183.45
183.34
183.23
183.15
183.06
182.99
182.91
182.84
182.79
182.73
182.67
182.64
182.59
182.55
182.52
182.48
182.47
182.43
182.43
182.41
182.4
182.38
182.39
182.37
182.39
182.39
182.39
182.38
182.4
182.4
182.43
182.44
182.45
182.47
182.49
182.51
182.53
182.56
182.58
182.61
182.63
182.66
182.68
182.71
182.74
182.77
182.8
182.82
182.87
182.9
182.93
182.95
182.97
183.02
183.06
183.11
183.14
183.15
183.19
183.24
183.27
183.32
183.35
183.4
183.44
183.47
183.51
183.55
183.59
183.64
183.67
183.7
183.73
183.79
183.82
183.85
183.93
183.95
184.01
184.04
184.07
184.13
184.18
184.22
184.26
184.31
184.33
184.38
184.43
184.47
184.52
184.56
184.6
184.66
184.7
184.76
184.8
184.84
184.88
184.94
184.99
185.05
185.09
185.14
185.18
185.22
185.31
185.34
185.4
185.46
185.53
185.61
185.66
185.72
185.8
185.89
185.95
186.02
186.1
186.2
186.27
186.35
186.45
186.53
186.6
186.68
186.75
186.84
186.91
187
187.18
187.39
187.47
187.45
187.39
187.27
187.05
186.78
186.39
186.21
185.91
185.29
231.24
231.52
231.75
231.89
231.91
231.77
231.51
231.05
230.47
229.8
229.07
228.4
227.88
227.52
227.13
226.73
226.3
225.86
225.4
224.92
224.43
223.93
223.41
222.87
222.38
221.84
221.27
220.7
220.15
219.57
218.98
218.39
217.8
217.19
216.59
215.97
215.35
214.72
214.09
213.44
212.83
212.18
211.54
210.89
210.26
209.6
208.93
208.29
207.64
206.99
206.33
205.7
205.03
204.4
203.76
203.11
202.48
201.88
201.27
200.65
200.04
199.45
198.84
198.27
197.7
197.13
196.57
196.02
195.49
194.96
194.45
193.93
193.43
192.95
192.46
192.01
191.56
191.13
190.71
190.31
189.91
189.54
189.17
188.83
188.47
188.15
187.85
187.52
187.23
186.94
186.66
186.39
186.13
185.87
185.64
185.39
185.18
184.95
184.76
184.55
184.37
184.2
184.01
183.86
183.71
183.56
183.42
183.28
183.17
183.06
182.95
182.84
182.75
182.66
182.58
182.5
182.43
182.38
182.32
182.26
182.22
182.17
182.13
182.1
182.07
182.04
182.02
182
181.97
181.98
181.97
181.96
181.96
181.96
181.96
181.97
181.97
181.96
181.99
182.01
182.02
182.03
182.05
182.07
182.09
182.11
182.13
182.15
182.18
182.2
182.23
182.26
182.29
182.32
182.35
182.38
182.41
182.45
182.48
182.49
182.53
182.57
182.61
182.63
182.69
182.71
182.75
182.78
182.8
182.84
182.87
182.94
182.99
183.03
183.05
183.08
183.13
183.18
183.2
183.25
183.28
183.32
183.37
183.43
183.47
183.51
183.55
183.6
183.64
183.67
183.71
183.77
183.8
183.86
183.9
183.94
183.98
184.02
184.07
184.13
184.17
184.2
184.27
184.3
184.36
184.42
184.46
184.5
184.55
184.61
184.66
184.71
184.75
184.81
184.86
184.92
184.96
185.04
185.09
185.14
185.22
185.27
185.35
185.4
185.48
185.57
185.66
185.74
185.82
185.89
185.96
186.06
186.15
186.21
186.28
186.38
186.45
186.51
186.61
186.8
186.95
187.04
187.04
186.96
186.81
186.59
186.33
186.01
185.76
185.46
184.84
231.43
231.69
231.95
232.05
232.1
231.94
231.67
231.21
230.63
229.9
229.2
228.5
227.98
227.61
227.22
226.81
226.39
225.94
225.48
224.99
224.5
224
223.48
222.94
222.38
221.86
221.33
220.74
220.16
219.58
219
218.38
217.8
217.19
216.57
215.95
215.33
214.7
214.05
213.42
212.75
212.14
211.47
210.82
210.16
209.51
208.85
208.18
207.52
206.87
206.23
205.54
204.91
204.26
203.61
202.97
202.3
201.71
201.08
200.45
199.83
199.21
198.62
198.04
197.46
196.87
196.33
195.77
195.23
194.67
194.15
193.64
193.14
192.64
192.16
191.69
191.25
190.81
190.39
189.99
189.59
189.2
188.83
188.49
188.13
187.79
187.51
187.17
186.89
186.59
186.31
186.03
185.77
185.51
185.27
185.04
184.81
184.57
184.4
184.17
183.99
183.81
183.64
183.47
183.3
183.16
183.02
182.89
182.76
182.65
182.53
182.43
182.33
182.24
182.16
182.08
181.97
181.96
181.89
181.84
181.79
181.74
181.7
181.66
181.63
181.61
181.59
181.57
181.55
181.54
181.53
181.53
181.52
181.52
181.52
181.53
181.53
181.52
181.55
181.57
181.58
181.58
181.6
181.63
181.63
181.67
181.69
181.72
181.74
181.76
181.8
181.82
181.85
181.88
181.91
181.93
181.97
182.01
182.04
182.07
182.11
182.12
182.15
182.19
182.24
182.26
182.31
182.33
182.38
182.43
182.46
182.51
182.54
182.6
182.63
182.66
182.71
182.76
182.79
182.84
182.87
182.9
182.94
183
183.04
183.08
183.12
183.18
183.21
183.26
183.29
183.35
183.39
183.44
183.49
183.53
183.58
183.61
183.67
183.71
183.74
183.81
183.85
183.91
183.95
184
184.05
184.1
184.14
184.2
184.25
184.32
184.35
184.42
184.46
184.52
184.58
184.63
184.7
184.73
184.81
184.89
184.96
185.01
185.1
185.18
185.25
185.32
185.4
185.48
185.57
185.66
185.74
185.82
185.89
185.97
186.04
186.11
186.19
186.4
186.54
186.62
186.61
186.52
186.39
186.16
185.88
185.52
185.3
185
184.37
231.63
231.89
232.17
232.27
232.27
232.14
231.85
231.39
230.76
230.06
229.31
228.6
228.09
227.71
227.32
226.91
226.47
226.01
225.56
225.07
224.57
224.05
223.54
223.01
222.45
221.88
221.31
220.79
220.2
219.6
219.01
218.42
217.79
217.19
216.54
215.94
215.3
214.67
214.03
213.37
212.72
212.06
211.41
210.74
210.09
209.42
208.76
208.09
207.41
206.76
206.08
205.44
204.78
204.1
203.45
202.8
202.15
201.48
200.89
200.26
199.63
199.02
198.42
197.81
197.23
196.65
196.07
195.51
194.93
194.4
193.86
193.34
192.85
192.33
191.85
191.39
190.93
190.5
190.06
189.64
189.25
188.87
188.49
188.15
187.79
187.44
187.17
186.82
186.52
186.23
185.95
185.66
185.41
185.14
184.9
184.66
184.43
184.18
184.01
183.8
183.59
183.41
183.24
183.06
182.91
182.75
182.61
182.47
182.34
182.22
182.11
182
181.9
181.81
181.73
181.64
181.55
181.51
181.44
181.4
181.34
181.3
181.25
181.22
181.19
181.16
181.14
181.12
181.1
181.09
181.08
181.07
181.07
181.07
181.07
181.07
181.08
181.09
181.1
181.11
181.12
181.14
181.16
181.17
181.19
181.22
181.24
181.26
181.29
181.31
181.34
181.37
181.4
181.43
181.46
181.49
181.51
181.56
181.59
181.62
181.66
181.69
181.71
181.76
181.78
181.82
181.85
181.9
181.94
181.98
182
182.05
182.11
182.14
182.19
182.21
182.25
182.3
182.34
182.39
182.44
182.46
182.5
182.56
182.62
182.65
182.71
182.73
182.78
182.83
182.87
182.91
182.96
183.02
183.06
183.1
183.16
183.19
183.24
183.3
183.34
183.39
183.43
183.48
183.54
183.58
183.64
183.67
183.75
183.78
183.84
183.89
183.96
184
184.04
184.11
184.16
184.22
184.28
184.36
184.4
184.47
184.53
184.63
184.71
184.77
184.82
184.91
185.02
185.09
185.17
185.25
185.33
185.38
185.48
185.56
185.6
185.7
185.79
185.98
186.1
186.2
186.16
186.05
185.91
185.7
185.41
185.08
184.83
184.54
183.9
231.84
232.09
232.37
232.49
232.48
232.32
232.02
231.54
230.92
230.19
229.44
228.72
228.2
227.81
227.41
227
226.57
226.1
225.62
225.14
224.64
224.12
223.59
223.07
222.52
221.94
221.36
220.76
220.25
219.64
219.02
218.42
217.8
217.18
216.55
215.9
215.29
214.64
214
213.34
212.67
212.02
211.35
210.7
210
209.34
208.66
207.98
207.31
206.64
205.96
205.29
204.64
203.97
203.29
202.64
201.99
201.32
200.66
200.07
199.44
198.81
198.18
197.58
196.99
196.39
195.81
195.25
194.68
194.13
193.58
193.04
192.52
192.03
191.55
191.07
190.6
190.16
189.73
189.31
188.92
188.52
188.16
187.79
187.45
187.08
186.82
186.46
186.17
185.86
185.58
185.29
185.03
184.74
184.5
184.27
184.03
183.81
183.61
183.39
183.18
183.01
182.82
182.65
182.49
182.32
182.18
182.04
181.9
181.79
181.67
181.56
181.46
181.37
181.28
181.19
181.13
181.06
180.99
180.94
180.89
180.84
180.78
180.76
180.73
180.7
180.68
180.65
180.64
180.63
180.62
180.61
180.61
180.6
180.61
180.61
180.61
180.62
180.64
180.65
180.66
180.67
180.69
180.71
180.73
180.74
180.77
180.8
180.82
180.84
180.88
180.9
180.93
180.96
180.99
181.02
181.04
181.1
181.13
181.16
181.19
181.22
181.26
181.29
181.34
181.36
181.39
181.43
181.47
181.53
181.55
181.59
181.63
181.69
181.72
181.77
181.81
181.83
181.88
181.95
181.98
182.02
182.05
182.1
182.15
182.19
182.22
182.3
182.35
182.37
182.43
182.46
182.53
182.58
182.6
182.67
182.71
182.77
182.79
182.85
182.89
182.94
183
183.04
183.09
183.15
183.22
183.25
183.29
183.35
183.41
183.46
183.52
183.59
183.63
183.68
183.74
183.82
183.88
183.92
184
184.06
184.13
184.2
184.28
184.32
184.42
184.51
184.59
184.67
184.76
184.83
184.9
184.96
185.06
185.13
185.2
185.25
185.36
185.55
185.66
185.7
185.71
185.62
185.46
185.23
184.93
184.63
184.35
184.05
183.42
232.05
232.33
232.58
232.67
232.69
232.54
232.2
231.71
231.08
230.34
229.57
228.84
228.32
227.92
227.53
227.1
226.64
226.2
225.72
225.22
224.73
224.21
223.67
223.12
222.57
222.01
221.43
220.83
220.22
219.7
219.07
218.44
217.81
217.19
216.56
215.92
215.27
214.62
213.96
213.31
212.65
211.96
211.29
210.62
209.96
209.26
208.58
207.9
207.23
206.52
205.86
205.19
204.5
203.82
203.16
202.49
201.83
201.17
200.49
199.89
199.25
198.6
197.99
197.37
196.75
196.16
195.57
194.98
194.41
193.84
193.29
192.75
192.21
191.73
191.22
190.74
190.28
189.83
189.4
188.98
188.58
188.19
187.81
187.44
187.1
186.72
186.45
186.1
185.8
185.49
185.21
184.92
184.65
184.38
184.13
183.88
183.65
183.41
183.2
182.99
182.78
182.59
182.41
182.22
182.06
181.89
181.74
181.6
181.47
181.34
181.22
181.11
181.01
180.91
180.82
180.71
180.67
180.6
180.53
180.48
180.42
180.36
180.32
180.29
180.24
180.23
180.19
180.18
180.16
180.15
180.14
180.13
180.13
180.12
180.13
180.13
180.13
180.13
180.16
180.16
180.17
180.19
180.21
180.23
180.25
180.27
180.29
180.32
180.34
180.37
180.4
180.42
180.45
180.48
180.51
180.54
180.58
180.6
180.65
180.68
180.71
180.75
180.79
180.82
180.84
180.87
180.94
180.96
180.98
181.05
181.07
181.1
181.17
181.19
181.26
181.28
181.33
181.36
181.42
181.46
181.52
181.56
181.59
181.63
181.67
181.73
181.77
181.81
181.88
181.92
181.98
182
182.05
182.11
182.16
182.19
182.27
182.3
182.34
182.39
182.45
182.5
182.54
182.6
182.65
182.7
182.76
182.82
182.86
182.92
182.96
183.03
183.07
183.14
183.18
183.26
183.31
183.36
183.42
183.51
183.58
183.63
183.69
183.75
183.85
183.93
184.01
184.07
184.15
184.21
184.32
184.37
184.46
184.55
184.62
184.68
184.75
184.84
184.92
185.09
185.23
185.23
185.2
185.15
184.96
184.74
184.45
184.11
183.86
183.56
182.92
232.27
232.52
232.8
232.92
232.9
232.74
232.41
231.88
231.24
230.48
229.71
228.97
228.43
228.05
227.64
227.2
226.75
226.29
225.82
225.32
224.81
224.27
223.75
223.2
222.63
222.06
221.49
220.91
220.29
219.67
219.11
218.49
217.84
217.2
216.57
215.92
215.27
214.61
213.95
213.27
212.61
211.94
211.24
210.56
209.88
209.21
208.49
207.82
207.1
206.45
205.74
205.06
204.37
203.7
203
202.33
201.66
201
200.33
199.63
199.04
198.4
197.76
197.13
196.52
195.9
195.32
194.71
194.15
193.56
193.01
192.46
191.93
191.42
190.9
190.42
189.95
189.49
189.06
188.64
188.23
187.82
187.47
187.08
186.75
186.36
186.07
185.73
185.42
185.11
184.82
184.53
184.26
183.98
183.73
183.47
183.24
182.99
182.79
182.57
182.36
182.16
181.98
181.78
181.61
181.44
181.28
181.15
181.01
180.88
180.76
180.64
180.54
180.43
180.34
180.22
180.2
180.12
180.06
180
179.94
179.89
179.84
179.8
179.77
179.74
179.71
179.69
179.67
179.66
179.64
179.64
179.64
179.62
179.64
179.64
179.64
179.65
179.67
179.67
179.68
179.7
179.72
179.73
179.75
179.77
179.79
179.82
179.85
179.87
179.91
179.93
179.96
179.99
180.02
180.05
180.07
180.12
180.16
180.19
180.22
180.26
180.3
180.33
180.36
180.4
180.45
180.46
180.49
180.55
180.6
180.64
180.67
180.74
180.76
180.82
180.84
180.88
180.94
180.99
181.01
181.07
181.13
181.16
181.21
181.25
181.31
181.35
181.39
181.45
181.49
181.55
181.58
181.64
181.7
181.74
181.79
181.85
181.89
181.94
181.97
182.04
182.1
182.13
182.18
182.24
182.29
182.35
182.41
182.47
182.5
182.56
182.63
182.69
182.76
182.8
182.86
182.92
182.99
183.04
183.12
183.18
183.27
183.33
183.4
183.46
183.54
183.63
183.72
183.79
183.87
183.92
184.03
184.09
184.16
184.24
184.31
184.39
184.46
184.65
184.77
184.77
184.73
184.66
184.45
184.25
183.95
183.64
183.36
183.07
182.41
232.5
232.75
233.03
233.15
233.13
232.94
232.61
232.08
231.4
230.62
229.85
229.09
228.56
228.16
227.74
227.32
226.87
226.41
225.91
225.42
224.9
224.37
223.82
223.27
222.71
222.13
221.55
220.97
220.37
219.73
219.09
218.46
217.88
217.23
216.57
215.93
215.27
214.58
213.93
213.26
212.57
211.89
211.2
210.51
209.82
209.12
208.44
207.75
207.03
206.34
205.65
204.93
204.24
203.55
202.88
202.19
201.49
200.82
200.16
199.48
198.8
198.19
197.55
196.91
196.29
195.66
195.06
194.46
193.85
193.28
192.72
192.16
191.62
191.09
190.59
190.11
189.64
189.18
188.74
188.3
187.9
187.48
187.09
186.72
186.36
186
185.71
185.36
185.03
184.72
184.44
184.13
183.87
183.58
183.32
183.07
182.83
182.58
182.36
182.13
181.92
181.71
181.53
181.34
181.16
181
180.84
180.69
180.55
180.41
180.28
180.17
180.06
179.96
179.86
179.74
179.71
179.62
179.56
179.5
179.44
179.39
179.35
179.31
179.27
179.24
179.21
179.18
179.17
179.16
179.15
179.14
179.14
179.13
179.13
179.14
179.12
179.14
179.16
179.17
179.18
179.19
179.22
179.23
179.25
179.26
179.3
179.32
179.35
179.37
179.4
179.43
179.46
179.48
179.52
179.55
179.58
179.62
179.66
179.69
179.72
179.76
179.8
179.83
179.87
179.91
179.94
179.99
180.02
180.04
180.09
180.13
180.16
180.23
180.27
180.31
180.37
180.4
180.44
180.48
180.54
180.58
180.62
180.67
180.7
180.75
180.81
180.86
180.92
180.96
181.01
181.06
181.11
181.14
181.19
181.27
181.31
181.35
181.39
181.46
181.51
181.56
181.62
181.68
181.71
181.78
181.82
181.87
181.95
181.99
182.06
182.11
182.14
182.22
182.28
182.34
182.41
182.47
182.53
182.6
182.66
182.73
182.79
182.86
182.94
183.02
183.11
183.16
183.25
183.33
183.41
183.49
183.57
183.64
183.71
183.78
183.85
183.92
184.01
184.18
184.29
184.29
184.22
184.17
183.99
183.72
183.44
183.13
182.85
182.56
181.91
232.73
232.99
233.25
233.37
233.37
233.17
232.82
232.27
231.57
230.8
229.99
229.24
228.69
228.3
227.88
227.44
226.99
226.52
226.02
225.52
225
224.47
223.91
223.35
222.79
222.22
221.61
221.01
220.41
219.8
219.17
218.52
217.85
217.29
216.61
215.93
215.27
214.6
213.91
213.25
212.56
211.86
211.17
210.47
209.76
209.06
208.35
207.67
206.96
206.23
205.52
204.83
204.11
203.42
202.72
202.04
201.36
200.65
199.99
199.32
198.62
198
197.35
196.69
196.05
195.43
194.79
194.2
193.59
193.01
192.42
191.86
191.31
190.78
190.28
189.78
189.3
188.83
188.39
187.95
187.53
187.13
186.74
186.36
186
185.63
185.3
184.98
184.65
184.33
184.03
183.73
183.45
183.16
182.91
182.65
182.4
182.15
181.93
181.7
181.48
181.26
181.07
180.88
180.7
180.53
180.36
180.22
180.07
179.93
179.8
179.68
179.57
179.47
179.36
179.27
179.21
179.12
179.07
178.98
178.92
178.88
178.84
178.8
178.77
178.73
178.71
178.68
178.66
178.65
178.64
178.63
178.62
178.62
178.62
178.62
178.61
178.64
178.65
178.65
178.66
178.68
178.7
178.72
178.73
178.76
178.78
178.8
178.83
178.85
178.87
178.91
178.93
178.97
179
179.03
179.06
179.07
179.14
179.18
179.21
179.24
179.28
179.32
179.36
179.38
179.42
179.48
179.52
179.53
179.56
179.64
179.66
179.69
179.74
179.82
179.86
179.9
179.93
179.99
180.02
180.06
180.13
180.17
180.21
180.25
180.28
180.37
180.4
180.46
180.51
180.56
180.61
180.65
180.7
180.74
180.81
180.86
180.9
180.95
181.02
181.07
181.11
181.17
181.25
181.28
181.35
181.39
181.48
181.52
181.59
181.63
181.69
181.76
181.81
181.85
181.93
182.01
182.06
182.12
182.18
182.25
182.33
182.4
182.49
182.55
182.62
182.68
182.77
182.85
182.94
183.01
183.09
183.17
183.25
183.31
183.36
183.44
183.53
183.69
183.82
183.82
183.73
183.61
183.48
183.2
182.92
182.61
182.22
182.04
181.38
232.98
233.23
233.5
233.62
233.59
233.41
233.03
232.46
231.75
230.96
230.15
229.39
228.82
228.42
228.01
227.58
227.11
226.62
226.14
225.63
225.09
224.55
224
223.44
222.87
222.27
221.7
221.09
220.47
219.84
219.23
218.59
217.92
217.24
216.66
215.97
215.29
214.61
213.93
213.23
212.53
211.83
211.13
210.43
209.72
209
208.29
207.57
206.87
206.16
205.44
204.73
204.01
203.28
202.59
201.87
201.19
200.51
199.82
199.13
198.45
197.73
197.14
196.48
195.82
195.17
194.53
193.93
193.32
192.72
192.13
191.56
191.01
190.48
189.97
189.44
188.95
188.5
188.03
187.6
187.18
186.77
186.38
185.99
185.62
185.25
184.91
184.59
184.26
183.94
183.63
183.33
183.04
182.75
182.48
182.22
181.97
181.71
181.48
181.24
181.02
180.8
180.61
180.41
180.23
180.06
179.89
179.73
179.58
179.44
179.31
179.18
179.08
178.97
178.86
178.78
178.7
178.62
178.54
178.49
178.42
178.37
178.32
178.28
178.25
178.21
178.19
178.16
178.13
178.11
178.12
178.11
178.1
178.09
178.09
178.1
178.08
178.11
178.12
178.13
178.14
178.15
178.18
178.19
178.21
178.23
178.26
178.28
178.3
178.33
178.35
178.39
178.41
178.45
178.48
178.51
178.54
178.57
178.61
178.65
178.69
178.72
178.74
178.8
178.83
178.87
178.91
178.96
178.99
179.03
179.06
179.1
179.15
179.17
179.23
179.27
179.33
179.38
179.42
179.45
179.51
179.54
179.6
179.63
179.7
179.75
179.77
179.82
179.91
179.95
180
180.04
180.11
180.15
180.2
180.25
180.32
180.34
180.41
180.46
180.53
180.56
180.63
180.67
180.74
180.8
180.84
180.91
180.95
181.03
181.09
181.14
181.2
181.27
181.32
181.39
181.45
181.51
181.59
181.65
181.71
181.79
181.85
181.91
181.97
182.07
182.16
182.23
182.32
182.39
182.46
182.53
182.62
182.69
182.76
182.82
182.89
182.96
183.06
183.19
183.31
183.32
183.24
183.09
182.92
182.71
182.4
182.09
181.75
181.52
180.86
233.23
233.51
233.77
233.86
233.84
233.63
233.25
232.66
231.94
231.13
230.31
229.53
228.98
228.57
228.14
227.71
227.23
226.76
226.26
225.74
225.22
224.66
224.11
223.54
222.97
222.37
221.77
221.17
220.55
219.92
219.29
218.65
218
217.31
216.62
216.01
215.33
214.61
213.93
213.24
212.52
211.82
211.11
210.4
209.68
208.96
208.23
207.51
206.78
206.07
205.35
204.62
203.91
203.17
202.47
201.75
201.04
200.32
199.64
198.95
198.27
197.57
196.88
196.26
195.59
194.94
194.31
193.65
193.05
192.44
191.84
191.26
190.69
190.14
189.62
189.11
188.63
188.15
187.69
187.24
186.82
186.39
186
185.61
185.23
184.87
184.47
184.2
183.84
183.53
183.22
182.91
182.61
182.32
182.04
181.78
181.53
181.26
181.03
180.8
180.55
180.34
180.14
179.93
179.74
179.57
179.4
179.23
179.08
178.94
178.81
178.69
178.57
178.45
178.33
178.28
178.18
178.1
178.03
177.96
177.9
177.84
177.79
177.76
177.72
177.69
177.66
177.63
177.61
177.6
177.58
177.58
177.57
177.55
177.56
177.56
177.55
177.58
177.59
177.59
177.6
177.62
177.64
177.65
177.66
177.7
177.72
177.73
177.77
177.79
177.82
177.85
177.88
177.91
177.93
177.97
178
178.04
178.05
178.12
178.15
178.19
178.22
178.26
178.3
178.34
178.38
178.42
178.46
178.5
178.53
178.59
178.62
178.65
178.68
178.74
178.8
178.86
178.89
178.93
178.97
179.03
179.08
179.11
179.19
179.22
179.27
179.31
179.36
179.41
179.48
179.54
179.58
179.63
179.68
179.72
179.79
179.84
179.91
179.95
179.99
180.07
180.12
180.17
180.21
180.3
180.35
180.39
180.46
180.51
180.57
180.64
180.7
180.77
180.82
180.88
180.96
181.02
181.07
181.15
181.22
181.28
181.37
181.43
181.51
181.58
181.65
181.74
181.83
181.88
181.99
182.06
182.13
182.2
182.27
182.32
182.4
182.48
182.56
182.72
182.8
182.8
182.73
182.6
182.39
182.15
181.87
181.56
181.22
180.99
180.33
233.49
233.78
234.03
234.14
234.1
233.88
233.47
232.86
232.13
231.32
230.48
229.7
229.13
228.72
228.3
227.84
227.38
226.89
226.4
225.87
225.33
224.79
224.22
223.65
223.06
222.46
221.86
221.25
220.6
219.99
219.35
218.69
218.03
217.39
216.69
215.99
215.32
214.67
213.94
213.23
212.52
211.8
211.09
210.37
209.64
208.92
208.18
207.44
206.71
205.97
205.26
204.53
203.79
203.07
202.33
201.62
200.91
200.19
199.49
198.77
198.06
197.4
196.68
196.04
195.37
194.69
194.03
193.39
192.77
192.15
191.55
190.96
190.38
189.83
189.3
188.8
188.29
187.8
187.34
186.9
186.45
186.04
185.62
185.24
184.85
184.49
184.11
183.81
183.44
183.12
182.8
182.49
182.19
181.89
181.61
181.34
181.07
180.81
180.57
180.33
180.1
179.87
179.66
179.45
179.24
179.07
178.9
178.73
178.57
178.43
178.29
178.17
178.05
177.93
177.79
177.75
177.65
177.58
177.5
177.43
177.37
177.31
177.25
177.22
177.18
177.15
177.12
177.09
177.07
177.04
177.04
177.04
177.02
177.02
177.02
177.02
177.02
177.03
177.04
177.05
177.06
177.07
177.1
177.11
177.12
177.14
177.18
177.2
177.21
177.25
177.27
177.29
177.33
177.36
177.39
177.43
177.46
177.49
177.51
177.57
177.61
177.64
177.68
177.71
177.76
177.8
177.83
177.86
177.92
177.96
178
178.05
178.07
178.12
178.15
178.19
178.24
178.32
178.35
178.41
178.44
178.48
178.54
178.6
178.64
178.68
178.74
178.78
178.82
178.88
178.94
178.99
179.05
179.09
179.17
179.21
179.26
179.31
179.36
179.44
179.5
179.54
179.61
179.66
179.7
179.76
179.83
179.89
179.94
179.99
180.07
180.12
180.19
180.26
180.32
180.37
180.43
180.52
180.59
180.64
180.7
180.77
180.86
180.94
181.01
181.08
181.15
181.25
181.32
181.39
181.46
181.56
181.63
181.69
181.76
181.84
181.9
181.97
182.07
182.2
182.28
182.3
182.21
182.04
181.86
181.64
181.34
181.02
180.68
180.45
179.78
233.77
234.05
234.3
234.41
234.37
234.13
233.71
233.09
232.32
231.51
230.65
229.87
229.29
228.89
228.45
228
227.53
227.03
226.52
226
225.47
224.91
224.34
223.77
223.17
222.56
221.96
221.34
220.72
220.07
219.43
218.76
218.1
217.42
216.75
216.07
215.34
214.62
213.99
213.25
212.53
211.81
211.08
210.34
209.6
208.88
208.12
207.39
206.65
205.91
205.16
204.43
203.7
202.95
202.21
201.47
200.76
200.03
199.33
198.61
197.87
197.2
196.5
195.74
195.14
194.46
193.78
193.15
192.48
191.88
191.26
190.66
190.04
189.51
188.97
188.44
187.94
187.45
186.98
186.52
186.08
185.66
185.25
184.85
184.46
184.1
183.68
183.41
183.03
182.7
182.38
182.06
181.76
181.45
181.16
180.89
180.62
180.34
180.1
179.85
179.62
179.37
179.17
178.96
178.76
178.56
178.39
178.22
178.07
177.91
177.77
177.64
177.53
177.4
177.29
177.21
177.11
177.04
176.96
176.89
176.82
176.76
176.72
176.68
176.64
176.6
176.57
176.54
176.52
176.51
176.49
176.49
176.47
176.47
176.47
176.47
176.45
176.48
176.49
176.5
176.51
176.51
176.54
176.56
176.57
176.59
176.62
176.64
176.67
176.7
176.72
176.75
176.78
176.81
176.84
176.86
176.91
176.94
176.97
176.99
177.06
177.09
177.13
177.16
177.2
177.23
177.28
177.32
177.36
177.41
177.45
177.49
177.54
177.57
177.6
177.65
177.7
177.74
177.8
177.85
177.9
177.95
177.98
178.04
178.11
178.15
178.2
178.25
178.29
178.34
178.38
178.47
178.51
178.55
178.61
178.68
178.72
178.78
178.84
178.9
178.95
179.02
179.07
179.13
179.2
179.24
179.29
179.35
179.42
179.48
179.53
179.61
179.69
179.75
179.82
179.87
179.94
179.99
180.07
180.13
180.22
180.26
180.35
180.42
180.5
180.57
180.65
180.75
180.81
180.89
180.97
181.05
181.12
181.19
181.27
181.33
181.41
181.47
181.54
181.69
181.78
181.75
181.68
181.53
181.32
181.1
180.77
180.48
180.14
179.91
179.24
234.06
234.33
234.58
234.69
234.64
234.39
233.94
233.31
232.55
231.71
230.84
230.04
229.47
229.05
228.61
228.17
227.68
227.2
226.67
226.13
225.61
225.06
224.47
223.88
223.3
222.69
222.07
221.44
220.8
220.16
219.51
218.84
218.19
217.48
216.8
216.13
215.42
214.68
213.93
213.31
212.55
211.8
211.08
210.33
209.59
208.83
208.09
207.34
206.59
205.84
205.09
204.32
203.6
202.85
202.09
201.37
200.61
199.88
199.15
198.44
197.73
197.01
196.29
195.58
194.85
194.24
193.54
192.87
192.22
191.57
190.97
190.35
189.76
189.2
188.64
188.11
187.6
187.11
186.63
186.16
185.72
185.29
184.87
184.46
184.06
183.7
183.3
182.99
182.61
182.29
181.94
181.63
181.31
181.01
180.71
180.43
180.15
179.86
179.61
179.37
179.13
178.9
178.67
178.46
178.25
178.04
177.87
177.7
177.54
177.38
177.23
177.12
176.99
176.86
176.76
176.67
176.57
176.5
176.42
176.34
176.27
176.22
176.17
176.11
176.09
176.03
176.01
175.99
175.97
175.95
175.94
175.93
175.92
175.9
175.91
175.91
175.9
175.92
175.93
175.94
175.95
175.96
175.97
176
176.01
176.03
176.06
176.08
176.09
176.14
176.16
176.19
176.21
176.25
176.28
176.31
176.35
176.38
176.41
176.45
176.48
176.53
176.57
176.6
176.64
176.68
176.73
176.77
176.81
176.83
176.9
176.94
176.98
177.03
177.06
177.09
177.14
177.19
177.22
177.31
177.34
177.4
177.44
177.48
177.54
177.6
177.64
177.7
177.76
177.8
177.84
177.89
177.98
178.01
178.07
178.13
178.19
178.26
178.29
178.35
178.42
178.47
178.53
178.6
178.65
178.72
178.78
178.83
178.89
178.96
179.02
179.08
179.15
179.21
179.25
179.36
179.41
179.46
179.56
179.62
179.69
179.75
179.84
179.91
180
180.08
180.14
180.22
180.3
180.39
180.45
180.55
180.61
180.7
180.76
180.82
180.88
180.96
181.04
181.16
181.26
181.23
181.14
181.01
180.78
180.56
180.22
179.93
179.6
179.37
178.7
234.35
234.62
234.88
234.98
234.91
234.66
234.2
233.54
232.76
231.92
231.05
230.23
229.64
229.22
228.78
228.33
227.85
227.35
226.82
226.3
225.74
225.17
224.61
224.03
223.42
222.8
222.2
221.55
220.9
220.26
219.6
218.94
218.25
217.58
216.88
216.17
215.47
214.76
214.01
213.26
212.6
211.84
211.08
210.33
209.58
208.82
208.06
207.31
206.54
205.78
205.02
204.25
203.5
202.75
201.99
201.23
200.5
199.73
199.01
198.24
197.54
196.82
196.09
195.39
194.65
193.99
193.31
192.61
191.96
191.28
190.68
190.04
189.45
188.88
188.32
187.77
187.27
186.76
186.26
185.81
185.35
184.89
184.49
184.08
183.67
183.29
182.89
182.55
182.19
181.86
181.51
181.19
180.87
180.56
180.25
179.97
179.68
179.4
179.14
178.88
178.64
178.4
178.16
177.95
177.75
177.55
177.36
177.19
177.01
176.85
176.71
176.58
176.45
176.32
176.22
176.12
176.02
175.93
175.86
175.78
175.72
175.66
175.61
175.57
175.53
175.49
175.46
175.43
175.41
175.39
175.37
175.37
175.35
175.35
175.34
175.35
175.33
175.36
175.37
175.37
175.38
175.39
175.41
175.43
175.45
175.46
175.49
175.52
175.54
175.56
175.59
175.62
175.65
175.68
175.71
175.74
175.78
175.81
175.85
175.88
175.9
175.96
176
176.04
176.08
176.11
176.16
176.2
176.24
176.28
176.31
176.37
176.42
176.46
176.51
176.55
176.58
176.63
176.68
176.72
176.8
176.85
176.88
176.94
176.99
177.04
177.08
177.14
177.18
177.26
177.3
177.33
177.39
177.45
177.53
177.58
177.65
177.7
177.75
177.81
177.87
177.92
177.99
178.06
178.12
178.18
178.23
178.31
178.35
178.41
178.48
178.54
178.61
178.66
178.73
178.81
178.88
178.95
179.02
179.1
179.16
179.24
179.31
179.39
179.48
179.54
179.62
179.7
179.8
179.86
179.94
180.03
180.09
180.16
180.24
180.3
180.37
180.42
180.52
180.63
180.69
180.69
180.6
180.47
180.24
179.98
179.67
179.39
179.05
178.83
178.15
234.66
234.93
235.18
235.28
235.2
234.94
234.46
233.78
232.99
232.13
231.24
230.43
229.84
229.41
228.96
228.5
228.02
227.52
226.99
226.46
225.89
225.34
224.75
224.15
223.57
222.95
222.31
221.68
221.03
220.37
219.7
219.02
218.34
217.65
216.96
216.25
215.52
214.79
214.08
213.33
212.56
211.84
211.12
210.33
209.57
208.81
208.03
207.27
206.51
205.73
204.96
204.18
203.41
202.65
201.88
201.12
200.36
199.61
198.83
198.11
197.37
196.63
195.89
195.19
194.46
193.7
193.05
192.36
191.68
191.02
190.37
189.75
189.16
188.55
187.98
187.44
186.91
186.39
185.91
185.43
184.98
184.52
184.1
183.68
183.27
182.88
182.48
182.13
181.77
181.42
181.07
180.75
180.41
180.1
179.79
179.5
179.21
178.92
178.65
178.39
178.14
177.9
177.65
177.43
177.22
177.02
176.83
176.65
176.48
176.3
176.17
176.03
175.9
175.75
175.67
175.57
175.47
175.39
175.31
175.23
175.16
175.1
175.05
175
174.96
174.92
174.89
174.86
174.84
174.82
174.8
174.8
174.78
174.78
174.78
174.78
174.77
174.77
174.8
174.8
174.81
174.82
174.83
174.86
174.87
174.89
174.91
174.94
174.97
174.99
175.02
175.05
175.07
175.1
175.14
175.17
175.2
175.22
175.27
175.31
175.34
175.38
175.4
175.47
175.51
175.54
175.58
175.61
175.67
175.71
175.75
175.8
175.85
175.89
175.94
175.97
176.03
176.07
176.12
176.14
176.21
176.25
176.32
176.38
176.42
176.47
176.52
176.58
176.64
176.69
176.74
176.81
176.85
176.88
176.96
177.01
177.09
177.14
177.19
177.25
177.31
177.36
177.43
177.49
177.56
177.62
177.7
177.76
177.81
177.89
177.94
177.99
178.06
178.15
178.21
178.26
178.34
178.42
178.49
178.56
178.61
178.72
178.78
178.86
178.93
179.01
179.11
179.16
179.26
179.34
179.43
179.48
179.56
179.64
179.71
179.78
179.84
179.89
179.99
180.13
180.18
180.14
180.06
179.93
179.69
179.41
179.16
178.84
178.5
178.28
177.61
234.98
235.25
235.5
235.59
235.51
235.22
234.73
234.03
233.23
232.34
231.46
230.63
230.03
229.62
229.17
228.7
228.19
227.7
227.16
226.63
226.05
225.5
224.91
224.31
223.69
223.1
222.46
221.81
221.16
220.5
219.82
219.14
218.45
217.75
217.04
216.32
215.62
214.87
214.13
213.4
212.64
211.85
211.06
210.38
209.58
208.79
208.02
207.24
206.47
205.69
204.9
204.12
203.34
202.56
201.77
201.01
200.23
199.46
198.71
197.96
197.21
196.47
195.72
194.96
194.25
193.5
192.75
192.11
191.42
190.73
190.07
189.46
188.82
188.23
187.66
187.1
186.56
186.04
185.54
185.07
184.59
184.12
183.7
183.28
182.87
182.48
182.07
181.71
181.34
180.99
180.64
180.3
179.96
179.64
179.32
179.02
178.73
178.43
178.16
177.89
177.63
177.39
177.13
176.91
176.7
176.5
176.3
176.12
175.94
175.78
175.62
175.48
175.34
175.17
175.13
175.01
174.91
174.83
174.74
174.66
174.6
174.53
174.48
174.44
174.39
174.36
174.32
174.29
174.27
174.25
174.23
174.22
174.21
174.2
174.2
174.2
174.2
174.19
174.22
174.23
174.23
174.24
174.25
174.27
174.3
174.32
174.33
174.35
174.37
174.41
174.42
174.47
174.5
174.52
174.54
174.59
174.62
174.64
174.68
174.73
174.76
174.8
174.82
174.87
174.93
174.97
175.01
175.05
175.08
175.14
175.18
175.22
175.25
175.3
175.36
175.41
175.46
175.51
175.54
175.58
175.62
175.7
175.75
175.82
175.87
175.92
175.97
176
176.06
176.12
176.18
176.23
176.29
176.35
176.4
176.45
176.51
176.57
176.63
176.71
176.75
176.82
176.87
176.94
177
177.06
177.13
177.21
177.26
177.34
177.41
177.47
177.51
177.58
177.66
177.73
177.8
177.86
177.93
178.01
178.1
178.17
178.25
178.34
178.41
178.5
178.56
178.65
178.73
178.81
178.9
178.97
179.04
179.11
179.19
179.25
179.3
179.39
179.45
179.6
179.65
179.59
179.5
179.37
179.16
178.89
178.61
178.3
178.01
177.74
177.06
235.31
235.58
235.83
235.91
235.81
235.52
235
234.29
233.47
232.59
231.68
230.84
230.25
229.81
229.36
228.89
228.41
227.89
227.36
226.8
226.25
225.68
225.09
224.48
223.88
223.24
222.59
221.96
221.3
220.63
219.93
219.27
218.56
217.85
217.14
216.4
215.68
214.95
214.2
213.44
212.69
211.93
211.13
210.32
209.63
208.81
208.02
207.23
206.42
205.64
204.85
204.07
203.28
202.48
201.69
200.9
200.12
199.34
198.55
197.8
197.03
196.27
195.52
194.78
194.02
193.29
192.53
191.85
191.15
190.45
189.8
189.14
188.52
187.93
187.32
186.76
186.22
185.7
185.18
184.7
184.21
183.75
183.31
182.88
182.46
182.05
181.66
181.29
180.91
180.54
180.18
179.84
179.5
179.17
178.85
178.54
178.24
177.94
177.66
177.39
177.13
176.86
176.62
176.39
176.18
175.96
175.76
175.57
175.39
175.23
175.08
174.93
174.79
174.63
174.56
174.44
174.35
174.26
174.17
174.09
174.03
173.96
173.91
173.86
173.8
173.78
173.73
173.71
173.69
173.66
173.66
173.65
173.63
173.61
173.62
173.62
173.62
173.61
173.62
173.65
173.65
173.66
173.67
173.69
173.71
173.73
173.75
173.77
173.8
173.83
173.86
173.87
173.91
173.94
173.97
174.01
174.04
174.07
174.11
174.13
174.18
174.22
174.25
174.29
174.31
174.39
174.43
174.47
174.51
174.55
174.59
174.65
174.69
174.73
174.78
174.83
174.88
174.93
174.98
175.02
175.07
175.11
175.16
175.2
175.27
175.35
175.4
175.44
175.51
175.54
175.59
175.66
175.72
175.78
175.84
175.89
175.94
175.99
176.05
176.15
176.21
176.28
176.35
176.41
176.46
176.5
176.57
176.63
176.73
176.79
176.86
176.91
176.99
177.06
177.1
177.17
177.24
177.35
177.42
177.45
177.55
177.62
177.71
177.78
177.87
177.97
178.02
178.13
178.21
178.27
178.36
178.45
178.53
178.6
178.66
178.71
178.79
178.85
178.92
179.07
179.09
179.05
178.97
178.85
178.63
178.35
178.03
177.75
177.42
177.2
176.52
235.64
235.92
236.16
236.24
236.14
235.83
235.28
234.56
233.73
232.82
231.91
231.07
230.47
230.02
229.58
229.11
228.6
228.11
227.57
227.01
226.44
225.86
225.27
224.66
224.05
223.4
222.77
222.1
221.44
220.79
220.09
219.38
218.69
217.97
217.25
216.51
215.78
215.03
214.26
213.53
212.73
211.95
211.19
210.4
209.58
208.82
208.04
207.22
206.41
205.61
204.81
204.02
203.2
202.4
201.61
200.8
200
199.21
198.43
197.66
196.86
196.1
195.32
194.56
193.8
193.03
192.32
191.53
190.89
190.18
189.49
188.83
188.22
187.59
186.99
186.42
185.86
185.31
184.8
184.32
183.84
183.36
182.9
182.47
182.04
181.62
181.24
180.84
180.48
180.08
179.73
179.39
179.04
178.7
178.38
178.06
177.76
177.45
177.16
176.88
176.6
176.35
176.1
175.86
175.64
175.43
175.22
175.03
174.85
174.67
174.52
174.37
174.23
174.1
174
173.88
173.78
173.69
173.6
173.51
173.45
173.39
173.33
173.29
173.24
173.19
173.15
173.13
173.11
173.09
173.08
173.06
173.05
173.04
173.03
173.03
173.04
173.04
173.03
173.06
173.07
173.08
173.09
173.1
173.13
173.15
173.17
173.19
173.2
173.24
173.27
173.3
173.31
173.36
173.39
173.41
173.43
173.49
173.52
173.55
173.59
173.64
173.67
173.71
173.75
173.78
173.84
173.89
173.93
173.97
174.01
174.05
174.11
174.16
174.2
174.25
174.3
174.35
174.4
174.44
174.5
174.54
174.59
174.63
174.68
174.76
174.83
174.88
174.94
174.98
175.04
175.08
175.15
175.21
175.27
175.35
175.39
175.45
175.5
175.57
175.66
175.72
175.77
175.82
175.9
175.95
176.04
176.09
176.15
176.23
176.28
176.37
176.44
176.5
176.59
176.63
176.7
176.78
176.85
176.92
177.03
177.09
177.16
177.25
177.33
177.4
177.5
177.58
177.63
177.76
177.83
177.91
177.97
178.04
178.13
178.18
178.25
178.32
178.39
178.53
178.59
178.54
178.42
178.28
178.07
177.81
177.45
177.21
176.88
176.67
175.99
235.99
236.27
236.51
236.59
236.48
236.15
235.58
234.84
233.99
233.09
232.16
231.3
230.68
230.25
229.81
229.32
228.83
228.31
227.76
227.22
226.66
226.06
225.46
224.85
224.21
223.59
222.95
222.27
221.6
220.92
220.24
219.55
218.82
218.1
217.39
216.62
215.87
215.12
214.35
213.59
212.82
212.04
211.23
210.45
209.65
208.81
208.01
207.25
206.42
205.6
204.78
203.96
203.15
202.33
201.53
200.7
199.9
199.1
198.29
197.5
196.72
195.91
195.13
194.35
193.58
192.81
192.08
191.32
190.56
189.91
189.21
188.55
187.89
187.27
186.67
186.06
185.51
184.96
184.44
183.93
183.44
182.98
182.51
182.07
181.64
181.2
180.81
180.35
180.05
179.64
179.28
178.93
178.56
178.23
177.9
177.57
177.26
176.95
176.66
176.37
176.09
175.84
175.58
175.33
175.1
174.89
174.67
174.48
174.29
174.12
173.96
173.82
173.66
173.53
173.43
173.31
173.21
173.12
173.03
172.95
172.87
172.81
172.76
172.71
172.66
172.62
172.57
172.55
172.53
172.5
172.48
172.48
172.47
172.46
172.45
172.45
172.45
172.45
172.44
172.46
172.49
172.5
172.51
172.52
172.53
172.56
172.58
172.6
172.62
172.65
172.68
172.71
172.74
172.76
172.8
172.83
172.86
172.89
172.93
172.97
173
173.05
173.09
173.13
173.16
173.2
173.23
173.3
173.35
173.39
173.43
173.48
173.52
173.58
173.62
173.67
173.72
173.77
173.82
173.87
173.92
173.98
174.01
174.08
174.13
174.16
174.21
174.31
174.37
174.41
174.48
174.54
174.58
174.65
174.7
174.76
174.81
174.89
174.94
175
175.06
175.11
175.19
175.27
175.32
175.42
175.46
175.55
175.6
175.67
175.74
175.81
175.87
175.97
176.04
176.11
176.16
176.24
176.31
176.38
176.46
176.54
176.63
176.71
176.78
176.85
176.96
177.03
177.11
177.2
177.27
177.37
177.44
177.51
177.59
177.66
177.73
177.78
177.87
177.99
178.06
177.98
177.88
177.78
177.56
177.25
176.95
176.68
176.4
176.14
175.46
236.35
236.64
236.88
236.94
236.81
236.47
235.88
235.12
234.27
233.34
232.41
231.55
230.94
230.49
230.03
229.55
229.07
228.53
227.99
227.44
226.86
226.27
225.68
225.05
224.41
223.77
223.13
222.46
221.79
221.09
220.39
219.68
218.97
218.26
217.51
216.77
216.01
215.23
214.47
213.69
212.9
212.12
211.32
210.51
209.71
208.88
208.05
207.19
206.44
205.59
204.76
203.94
203.1
202.27
201.45
200.63
199.8
198.99
198.16
197.35
196.55
195.76
194.95
194.17
193.36
192.61
191.83
191.09
190.31
189.64
188.92
188.23
187.56
186.95
186.32
185.72
185.15
184.6
184.09
183.56
183.06
182.57
182.09
181.65
181.21
180.78
180.37
179.94
179.61
179.19
178.83
178.47
178.1
177.76
177.42
177.09
176.77
176.45
176.15
175.85
175.59
175.31
175.03
174.78
174.56
174.34
174.11
173.93
173.74
173.56
173.4
173.25
173.1
172.97
172.86
172.74
172.65
172.54
172.45
172.37
172.28
172.23
172.18
172.13
172.08
172.04
172
171.97
171.93
171.92
171.91
171.89
171.89
171.87
171.86
171.86
171.86
171.87
171.87
171.85
171.9
171.91
171.92
171.93
171.95
171.96
171.99
172.01
172.04
172.06
172.08
172.12
172.15
172.18
172.21
172.23
172.27
172.31
172.34
172.38
172.42
172.46
172.5
172.54
172.58
172.62
172.66
172.7
172.74
172.79
172.85
172.9
172.94
172.99
173.02
173.09
173.14
173.19
173.24
173.29
173.35
173.4
173.45
173.51
173.55
173.61
173.67
173.7
173.77
173.84
173.91
173.96
174.03
174.09
174.14
174.2
174.24
174.32
174.39
174.45
174.51
174.59
174.65
174.68
174.78
174.84
174.92
174.99
175.04
175.11
175.21
175.26
175.32
175.39
175.48
175.57
175.63
175.71
175.79
175.85
175.95
176.01
176.08
176.16
176.24
176.36
176.43
176.51
176.6
176.68
176.77
176.84
176.92
177.01
177.06
177.12
177.21
177.27
177.35
177.47
177.52
177.48
177.37
177.2
177.03
176.73
176.42
176.16
175.88
175.62
174.95
236.73
237.01
237.25
237.31
237.16
236.8
236.2
235.42
234.55
233.62
232.68
231.81
231.19
230.75
230.29
229.8
229.3
228.78
228.24
227.67
227.09
226.51
225.89
225.28
224.63
223.99
223.33
222.66
221.98
221.28
220.58
219.88
219.14
218.38
217.66
216.91
216.13
215.36
214.58
213.8
212.99
212.21
211.39
210.59
209.75
208.92
208.11
207.26
206.39
205.63
204.76
203.9
203.06
202.23
201.39
200.55
199.72
198.88
198.05
197.22
196.39
195.59
194.77
193.95
193.16
192.39
191.6
190.82
190.08
189.29
188.63
187.94
187.26
186.6
185.99
185.38
184.78
184.22
183.69
183.16
182.66
182.17
181.69
181.24
180.77
180.34
179.94
179.5
179.17
178.73
178.36
177.99
177.63
177.28
176.93
176.59
176.27
175.94
175.64
175.35
175.06
174.79
174.52
174.26
174.01
173.79
173.58
173.38
173.18
173.01
172.84
172.69
172.53
172.41
172.29
172.17
172.07
171.96
171.88
171.8
171.72
171.65
171.6
171.55
171.5
171.45
171.42
171.39
171.36
171.34
171.32
171.31
171.28
171.29
171.28
171.28
171.28
171.28
171.29
171.29
171.3
171.32
171.34
171.35
171.37
171.38
171.4
171.42
171.45
171.48
171.5
171.52
171.56
171.59
171.62
171.65
171.69
171.72
171.76
171.79
171.83
171.87
171.91
171.95
171.99
172.04
172.08
172.12
172.16
172.19
172.23
172.32
172.36
172.41
172.46
172.5
172.56
172.61
172.66
172.71
172.76
172.81
172.88
172.93
172.99
173.03
173.09
173.14
173.2
173.27
173.32
173.39
173.47
173.51
173.59
173.65
173.7
173.76
173.81
173.89
173.97
174.02
174.1
174.14
174.21
174.27
174.36
174.43
174.49
174.58
174.66
174.72
174.78
174.88
174.94
175
175.1
175.18
175.24
175.33
175.41
175.48
175.56
175.66
175.71
175.82
175.88
175.97
176.06
176.14
176.23
176.3
176.39
176.45
176.54
176.62
176.69
176.75
176.81
176.94
177.02
176.95
176.83
176.69
176.49
176.21
175.93
175.65
175.32
175.12
174.45
237.12
237.4
237.64
237.69
237.54
237.14
236.51
235.73
234.85
233.91
232.96
232.08
231.46
231.01
230.54
230.06
229.56
229.03
228.47
227.92
227.34
226.74
226.12
225.51
224.86
224.21
223.56
222.87
222.19
221.48
220.78
220.06
219.32
218.59
217.82
217.07
216.31
215.51
214.72
213.94
213.12
212.31
211.49
210.65
209.84
208.99
208.15
207.31
206.46
205.57
204.73
203.92
203.04
202.19
201.32
200.48
199.64
198.77
197.93
197.1
196.25
195.43
194.59
193.79
192.94
192.16
191.36
190.58
189.81
189.06
188.3
187.64
186.92
186.28
185.66
185.02
184.44
183.87
183.31
182.78
182.26
181.76
181.29
180.79
180.37
179.92
179.49
179.07
178.69
178.27
177.9
177.52
177.15
176.79
176.43
176.1
175.77
175.44
175.13
174.83
174.54
174.26
173.98
173.72
173.48
173.25
173.04
172.83
172.62
172.45
172.28
172.12
171.96
171.84
171.72
171.59
171.5
171.4
171.3
171.21
171.14
171.08
171.02
170.97
170.92
170.88
170.84
170.81
170.78
170.76
170.73
170.72
170.71
170.69
170.7
170.69
170.69
170.7
170.69
170.71
170.7
170.71
170.75
170.77
170.78
170.8
170.82
170.83
170.86
170.87
170.92
170.94
170.97
170.99
171.03
171.07
171.1
171.13
171.16
171.21
171.24
171.28
171.33
171.37
171.41
171.45
171.49
171.54
171.59
171.63
171.67
171.72
171.76
171.83
171.88
171.93
171.98
172.03
172.09
172.14
172.19
172.25
172.3
172.35
172.42
172.46
172.52
172.58
172.64
172.71
172.76
172.8
172.86
172.94
173.01
173.08
173.15
173.22
173.27
173.32
173.39
173.47
173.54
173.6
173.68
173.74
173.8
173.87
173.96
174.01
174.11
174.18
174.23
174.33
174.39
174.49
174.55
174.63
174.71
174.77
174.87
174.96
175.05
175.11
175.21
175.3
175.37
175.46
175.52
175.63
175.71
175.78
175.88
175.96
176.03
176.1
176.19
176.24
176.32
176.44
176.47
176.44
176.34
176.15
175.99
175.73
175.39
175.15
174.87
174.62
173.95
237.53
237.8
238.04
238.08
237.92
237.5
236.84
236.04
235.15
234.21
233.25
232.36
231.74
231.28
230.83
230.34
229.82
229.29
228.73
228.18
227.59
226.98
226.37
225.75
225.1
224.46
223.78
223.11
222.41
221.7
220.99
220.24
219.53
218.77
218.01
217.25
216.45
215.66
214.89
214.07
213.26
212.43
211.6
210.75
209.91
209.06
208.24
207.35
206.49
205.64
204.75
203.85
203.06
202.16
201.28
200.42
199.55
198.69
197.8
196.97
196.12
195.27
194.42
193.58
192.76
191.92
191.11
190.32
189.53
188.79
188.02
187.34
186.62
185.96
185.26
184.66
184.07
183.49
182.94
182.4
181.87
181.35
180.87
180.4
179.94
179.48
179.04
178.63
178.22
177.82
177.43
177.04
176.67
176.31
175.94
175.59
175.27
174.93
174.61
174.31
174.02
173.73
173.45
173.18
172.94
172.7
172.47
172.27
172.05
171.89
171.72
171.56
171.38
171.27
171.15
171.02
170.93
170.81
170.73
170.64
170.57
170.5
170.45
170.39
170.35
170.3
170.26
170.21
170.2
170.17
170.16
170.13
170.13
170.11
170.12
170.11
170.11
170.11
170.12
170.13
170.14
170.15
170.15
170.18
170.2
170.22
170.24
170.26
170.28
170.29
170.33
170.36
170.39
170.42
170.45
170.49
170.52
170.56
170.59
170.62
170.67
170.71
170.74
170.78
170.83
170.87
170.91
170.94
171.01
171.06
171.1
171.15
171.2
171.25
171.29
171.36
171.41
171.46
171.51
171.57
171.61
171.68
171.74
171.79
171.85
171.9
171.97
172.03
172.09
172.14
172.19
172.25
172.33
172.39
172.45
172.51
172.59
172.66
172.73
172.8
172.85
172.92
172.99
173.07
173.12
173.22
173.29
173.36
173.43
173.48
173.55
173.64
173.7
173.79
173.87
173.95
174.03
174.12
174.17
174.28
174.35
174.43
174.51
174.61
174.68
174.77
174.87
174.96
175.04
175.13
175.2
175.3
175.38
175.45
175.54
175.61
175.62
175.72
175.8
175.96
175.95
175.93
175.84
175.68
175.46
175.24
174.9
174.66
174.39
174.14
173.48
237.94
238.22
238.44
238.47
238.29
237.86
237.2
236.39
235.48
234.52
233.54
232.66
232.03
231.57
231.11
230.62
230.11
229.57
229.02
228.44
227.85
227.27
226.64
226
225.36
224.71
224.02
223.36
222.65
221.94
221.21
220.48
219.73
218.97
218.22
217.43
216.64
215.85
215.02
214.24
213.41
212.57
211.74
210.88
210.02
209.17
208.3
207.43
206.56
205.67
204.8
203.9
202.97
202.17
201.26
200.37
199.48
198.59
197.74
196.84
195.98
195.12
194.24
193.4
192.53
191.71
190.88
190.06
189.27
188.5
187.75
186.96
186.32
185.61
184.95
184.33
183.69
183.1
182.54
181.98
181.45
180.95
180.44
179.96
179.5
179.05
178.6
178.18
177.77
177.36
176.96
176.57
176.19
175.82
175.46
175.09
174.75
174.42
174.1
173.79
173.49
173.2
172.9
172.64
172.39
172.15
171.94
171.71
171.51
171.33
171.16
171
170.82
170.71
170.59
170.46
170.36
170.26
170.16
170.07
170
169.93
169.88
169.81
169.77
169.72
169.68
169.65
169.63
169.6
169.58
169.56
169.55
169.55
169.54
169.54
169.54
169.53
169.54
169.55
169.56
169.57
169.58
169.57
169.62
169.64
169.66
169.68
169.7
169.72
169.75
169.78
169.8
169.84
169.87
169.9
169.94
169.98
170.02
170.05
170.09
170.1
170.17
170.21
170.25
170.29
170.35
170.39
170.43
170.48
170.54
170.58
170.63
170.68
170.73
170.77
170.83
170.89
170.95
171.01
171.06
171.12
171.17
171.24
171.3
171.35
171.41
171.46
171.54
171.59
171.66
171.72
171.78
171.83
171.91
171.99
172.02
172.1
172.18
172.25
172.33
172.4
172.45
172.52
172.59
172.67
172.73
172.8
172.9
172.96
173.04
173.1
173.19
173.25
173.33
173.44
173.49
173.59
173.66
173.75
173.82
173.93
174.02
174.07
174.17
174.25
174.35
174.44
174.53
174.62
174.72
174.79
174.86
174.95
175.03
175.08
175.15
175.25
175.34
175.45
175.48
175.47
175.33
175.21
174.98
174.76
174.46
174.19
173.92
173.68
173.02
238.36
238.64
238.86
238.89
238.69
238.23
237.52
236.73
235.82
234.85
233.87
232.97
232.33
231.87
231.4
230.92
230.39
229.87
229.31
228.75
228.16
227.54
226.92
226.27
225.64
224.96
224.28
223.62
222.9
222.19
221.46
220.73
219.98
219.2
218.43
217.63
216.85
216.05
215.21
214.39
213.56
212.73
211.86
211.01
210.15
209.26
208.39
207.49
206.61
205.74
204.82
203.94
203.04
202.1
201.24
200.33
199.43
198.53
197.64
196.76
195.85
194.97
194.09
193.21
192.35
191.46
190.64
189.82
189.01
188.22
187.44
186.7
185.94
185.29
184.6
183.95
183.32
182.72
182.14
181.58
181.05
180.52
180.02
179.53
179.05
178.59
178.15
177.72
177.29
176.9
176.49
176.09
175.7
175.33
174.95
174.6
174.26
173.91
173.58
173.27
172.97
172.66
172.38
172.09
171.85
171.61
171.39
171.17
170.96
170.77
170.6
170.44
170.24
170.14
170.02
169.89
169.79
169.69
169.59
169.5
169.43
169.36
169.3
169.25
169.2
169.16
169.1
169.08
169.06
169.03
169.01
168.99
168.97
168.97
168.97
168.97
168.97
168.97
168.97
168.97
168.99
169
169.01
169.02
169.03
169.05
169.09
169.11
169.13
169.16
169.18
169.21
169.23
169.27
169.3
169.32
169.37
169.4
169.43
169.48
169.53
169.56
169.6
169.64
169.69
169.73
169.78
169.82
169.87
169.92
169.97
170.02
170.08
170.13
170.18
170.23
170.28
170.32
170.38
170.45
170.51
170.57
170.63
170.68
170.74
170.8
170.87
170.93
170.99
171.06
171.09
171.18
171.23
171.32
171.37
171.45
171.5
171.57
171.63
171.69
171.78
171.86
171.94
172.01
172.07
172.16
172.22
172.28
172.37
172.44
172.5
172.61
172.69
172.75
172.82
172.9
172.97
173.08
173.14
173.25
173.33
173.41
173.52
173.58
173.69
173.77
173.86
173.95
174.02
174.13
174.22
174.29
174.37
174.44
174.54
174.62
174.69
174.76
174.85
174.95
175.03
174.96
174.87
174.75
174.51
174.31
174
173.73
173.47
173.23
172.59
238.78
239.07
239.27
239.29
239.07
238.59
237.89
237.05
236.13
235.13
234.17
233.31
232.66
232.2
231.73
231.22
230.7
230.17
229.62
229.04
228.46
227.83
227.22
226.58
225.92
225.26
224.58
223.88
223.18
222.46
221.72
220.97
220.22
219.45
218.68
217.87
217.05
216.24
215.43
214.6
213.74
212.89
212.02
211.17
210.28
209.4
208.49
207.59
206.71
205.78
204.88
203.97
203.06
202.13
201.19
200.27
199.4
198.46
197.54
196.62
195.75
194.82
193.91
193.03
192.14
191.27
190.42
189.56
188.73
187.96
187.16
186.38
185.63
184.96
184.26
183.59
182.96
182.35
181.74
181.16
180.63
180.1
179.58
179.1
178.6
178.15
177.7
177.26
176.8
176.44
176
175.6
175.22
174.84
174.46
174.1
173.75
173.39
173.07
172.75
172.44
172.14
171.85
171.56
171.31
171.05
170.85
170.62
170.4
170.22
170.05
169.88
169.7
169.58
169.46
169.33
169.23
169.13
169.03
168.94
168.86
168.79
168.73
168.68
168.63
168.59
168.55
168.51
168.49
168.46
168.44
168.42
168.41
168.4
168.39
168.4
168.4
168.4
168.4
168.41
168.42
168.42
168.44
168.45
168.48
168.49
168.5
168.55
168.57
168.6
168.62
168.65
168.67
168.7
168.73
168.77
168.79
168.85
168.88
168.92
168.96
169
169.05
169.09
169.13
169.17
169.23
169.27
169.32
169.36
169.42
169.47
169.52
169.57
169.63
169.68
169.74
169.79
169.84
169.9
169.94
170.03
170.09
170.15
170.21
170.27
170.33
170.39
170.47
170.53
170.59
170.64
170.7
170.78
170.86
170.93
170.99
171.05
171.11
171.19
171.27
171.32
171.39
171.49
171.58
171.63
171.72
171.8
171.87
171.92
172.02
172.09
172.17
172.27
172.34
172.43
172.5
172.57
172.65
172.74
172.84
172.92
173.01
173.09
173.19
173.28
173.36
173.47
173.55
173.66
173.73
173.84
173.88
174
174.07
174.15
174.22
174.28
174.38
174.53
174.58
174.5
174.43
174.31
174.06
173.87
173.57
173.3
173.05
172.81
172.17
239.22
239.5
239.7
239.71
239.48
238.96
238.24
237.39
236.48
235.5
234.51
233.6
232.94
232.49
232.07
231.57
231.05
230.5
229.93
229.34
228.75
228.15
227.53
226.89
226.24
225.56
224.87
224.17
223.45
222.74
221.99
221.25
220.49
219.69
218.93
218.11
217.32
216.48
215.65
214.79
213.95
213.09
212.23
211.32
210.43
209.55
208.61
207.73
206.8
205.87
204.94
204.01
203.1
202.13
201.22
200.27
199.29
198.44
197.48
196.54
195.6
194.67
193.76
192.84
191.94
191.03
190.17
189.32
188.45
187.64
186.86
186.06
185.33
184.54
183.91
183.2
182.56
181.93
181.33
180.76
180.18
179.66
179.16
178.65
178.17
177.69
177.24
176.78
176.33
175.98
175.52
175.12
174.74
174.33
173.96
173.6
173.22
172.88
172.55
172.23
171.92
171.62
171.32
171.03
170.77
170.51
170.3
170.08
169.85
169.67
169.49
169.33
169.14
169.03
168.9
168.77
168.66
168.57
168.47
168.37
168.3
168.23
168.17
168.12
168.07
168.03
167.99
167.95
167.93
167.9
167.88
167.86
167.85
167.84
167.83
167.82
167.84
167.84
167.85
167.86
167.86
167.87
167.88
167.9
167.92
167.94
167.96
167.98
167.98
168.04
168.07
168.1
168.13
168.15
168.18
168.22
168.25
168.29
168.33
168.36
168.41
168.45
168.49
168.54
168.59
168.63
168.68
168.73
168.78
168.83
168.87
168.92
168.96
169.04
169.09
169.14
169.2
169.26
169.32
169.38
169.43
169.49
169.54
169.6
169.68
169.75
169.81
169.88
169.94
170.01
170.06
170.15
170.21
170.28
170.35
170.4
170.48
170.56
170.63
170.69
170.76
170.83
170.9
170.99
171.04
171.13
171.22
171.28
171.39
171.46
171.54
171.62
171.69
171.75
171.85
171.92
172.02
172.1
172.19
172.29
172.36
172.45
172.53
172.62
172.71
172.81
172.91
172.99
173.11
173.19
173.28
173.38
173.47
173.54
173.63
173.67
173.76
173.85
173.95
174.07
174.12
174.09
174.01
173.89
173.68
173.41
173.16
172.9
172.65
172.31
171.78
239.65
239.92
240.13
240.13
239.86
239.32
238.61
237.76
236.82
235.83
234.84
233.93
233.29
232.84
232.37
231.86
231.36
230.86
230.29
229.7
229.1
228.47
227.85
227.2
226.54
225.87
225.19
224.49
223.78
223.02
222.28
221.55
220.76
219.98
219.21
218.38
217.58
216.72
215.91
215.04
214.15
213.28
212.41
211.52
210.62
209.68
208.79
207.85
206.92
205.98
205.03
204.07
203.12
202.18
201.22
200.28
199.31
198.32
197.43
196.46
195.49
194.54
193.61
192.68
191.73
190.82
189.92
189.05
188.2
187.34
186.53
185.76
184.98
184.24
183.48
182.83
182.17
181.55
180.94
180.32
179.78
179.24
178.69
178.2
177.7
177.23
176.77
176.3
175.87
175.49
175.04
174.62
174.24
173.84
173.47
173.1
172.73
172.37
172.04
171.71
171.39
171.09
170.79
170.5
170.23
169.96
169.76
169.53
169.3
169.12
168.95
168.78
168.58
168.48
168.35
168.22
168.1
168.01
167.92
167.83
167.75
167.68
167.61
167.55
167.52
167.47
167.44
167.41
167.37
167.35
167.33
167.32
167.3
167.29
167.29
167.28
167.29
167.29
167.3
167.31
167.3
167.33
167.34
167.34
167.37
167.4
167.41
167.44
167.46
167.49
167.5
167.55
167.59
167.62
167.65
167.68
167.72
167.75
167.79
167.83
167.87
167.92
167.96
168.01
168.05
168.1
168.14
168.2
168.25
168.3
168.34
168.4
168.46
168.51
168.56
168.63
168.68
168.74
168.8
168.86
168.92
168.98
169.04
169.1
169.17
169.23
169.3
169.37
169.44
169.51
169.58
169.64
169.71
169.77
169.86
169.92
170
170.07
170.12
170.21
170.3
170.33
170.43
170.52
170.56
170.65
170.73
170.81
170.87
170.98
171.07
171.15
171.23
171.32
171.4
171.47
171.55
171.63
171.73
171.82
171.91
172.01
172.11
172.17
172.28
172.36
172.45
172.55
172.64
172.74
172.83
172.92
173.01
173.09
173.16
173.28
173.34
173.41
173.53
173.66
173.7
173.66
173.59
173.48
173.29
173
172.78
172.44
172.28
172.05
171.42
240.08
240.35
240.56
240.54
240.26
239.7
238.96
238.12
237.17
236.18
235.19
234.28
233.63
233.18
232.7
232.22
231.7
231.16
230.59
230
229.47
228.85
228.21
227.55
226.88
226.2
225.52
224.8
224.1
223.34
222.62
221.85
221.07
220.28
219.48
218.68
217.85
217
216.16
215.28
214.43
213.53
212.62
211.72
210.8
209.87
208.95
207.99
207.06
206.1
205.12
204.16
203.19
202.22
201.24
200.28
199.3
198.3
197.32
196.37
195.4
194.41
193.44
192.49
191.55
190.61
189.69
188.77
187.9
187.06
186.22
185.41
184.64
183.87
183.13
182.46
181.76
181.11
180.49
179.88
179.33
178.77
178.23
177.73
177.24
176.74
176.3
175.83
175.39
174.97
174.54
174.14
173.74
173.33
172.96
172.59
172.22
171.86
171.52
171.19
170.87
170.56
170.26
169.96
169.68
169.45
169.22
168.99
168.77
168.58
168.4
168.23
168.04
167.93
167.8
167.68
167.56
167.47
167.37
167.28
167.2
167.14
167.08
167.02
166.97
166.93
166.89
166.86
166.83
166.81
166.78
166.77
166.76
166.75
166.74
166.73
166.75
166.75
166.75
166.77
166.77
166.79
166.8
166.82
166.84
166.86
166.88
166.91
166.93
166.96
166.99
167.02
167.03
167.09
167.13
167.16
167.2
167.23
167.27
167.31
167.35
167.39
167.44
167.49
167.53
167.58
167.63
167.68
167.74
167.79
167.84
167.89
167.95
168.01
168.06
168.12
168.18
168.23
168.3
168.36
168.42
168.48
168.55
168.62
168.68
168.75
168.81
168.88
168.94
169.01
169.09
169.17
169.24
169.31
169.38
169.44
169.51
169.59
169.68
169.75
169.81
169.89
169.98
170.05
170.14
170.2
170.27
170.36
170.42
170.51
170.6
170.7
170.76
170.88
170.96
171.03
171.13
171.22
171.31
171.38
171.48
171.57
171.66
171.75
171.85
171.95
172.04
172.14
172.21
172.32
172.41
172.52
172.62
172.7
172.79
172.86
172.95
173.02
173.14
173.21
173.32
173.31
173.18
173.11
172.93
172.66
172.44
172.14
171.94
171.71
171.1
240.5
240.78
240.98
240.93
240.64
240.06
239.32
238.47
237.52
236.53
235.53
234.63
233.99
233.52
233.06
232.56
232.04
231.5
230.96
230.37
229.77
229.15
228.51
227.94
227.26
226.57
225.87
225.14
224.42
223.7
222.94
222.18
221.41
220.61
219.8
218.96
218.15
217.28
216.43
215.56
214.65
213.77
212.88
211.95
211
210.04
209.12
208.16
207.2
206.21
205.26
204.27
203.28
202.27
201.28
200.29
199.29
198.27
197.29
196.29
195.23
194.32
193.29
192.32
191.34
190.4
189.45
188.53
187.62
186.75
185.91
185.06
184.27
183.51
182.75
181.99
181.36
180.7
180.08
179.47
178.86
178.31
177.77
177.26
176.76
176.26
175.79
175.33
174.89
174.48
174.05
173.64
173.24
172.84
172.46
172.08
171.7
171.35
171.01
170.67
170.35
170.04
169.73
169.43
169.17
168.91
168.68
168.45
168.23
168.04
167.86
167.69
167.52
167.38
167.26
167.14
167.02
166.91
166.84
166.75
166.66
166.59
166.54
166.48
166.43
166.39
166.36
166.32
166.3
166.28
166.26
166.24
166.23
166.23
166.22
166.22
166.2
166.22
166.23
166.23
166.25
166.27
166.28
166.3
166.32
166.34
166.36
166.39
166.41
166.44
166.47
166.5
166.54
166.57
166.59
166.63
166.69
166.73
166.77
166.81
166.85
166.89
166.94
166.98
167.03
167.08
167.13
167.17
167.24
167.29
167.32
167.4
167.46
167.52
167.57
167.63
167.7
167.76
167.82
167.88
167.94
168.01
168.08
168.14
168.21
168.26
168.35
168.42
168.49
168.56
168.63
168.69
168.76
168.84
168.93
169
169.08
169.14
169.21
169.29
169.37
169.46
169.53
169.6
169.67
169.78
169.85
169.93
170.01
170.1
170.19
170.27
170.34
170.43
170.5
170.62
170.72
170.81
170.9
170.99
171.08
171.17
171.24
171.35
171.45
171.55
171.65
171.74
171.83
171.93
172.05
172.12
172.22
172.32
172.41
172.49
172.57
172.66
172.74
172.87
172.93
172.94
172.88
172.78
172.61
172.35
172.12
171.82
171.63
171.41
170.8
240.91
241.18
241.37
241.32
241.01
240.41
239.67
238.81
237.87
236.87
235.88
234.98
234.33
233.88
233.41
232.92
232.41
231.87
231.31
230.73
230.13
229.51
228.89
228.24
227.57
226.85
226.27
225.54
224.8
224.05
223.28
222.51
221.74
220.92
220.13
219.31
218.46
217.59
216.73
215.84
214.95
214.06
213.11
212.2
211.27
210.31
209.32
208.36
207.38
206.38
205.38
204.37
203.37
202.35
201.34
200.32
199.3
198.26
197.27
196.23
195.19
194.14
193.18
192.16
191.15
190.16
189.19
188.27
187.34
186.42
185.57
184.73
183.91
183.13
182.36
181.64
180.9
180.26
179.6
178.98
178.39
177.83
177.31
176.77
176.28
175.76
175.31
174.84
174.4
173.99
173.55
173.14
172.72
172.32
171.93
171.57
171.18
170.83
170.49
170.15
169.81
169.51
169.2
168.91
168.64
168.36
168.15
167.92
167.7
167.49
167.33
167.15
166.99
166.83
166.72
166.61
166.49
166.38
166.3
166.22
166.14
166.07
166
165.96
165.91
165.87
165.83
165.8
165.77
165.75
165.74
165.73
165.71
165.69
165.69
165.71
165.7
165.71
165.71
165.73
165.74
165.75
165.77
165.79
165.81
165.84
165.86
165.87
165.91
165.94
165.97
166
166.04
166.07
166.11
166.15
166.19
166.21
166.28
166.32
166.37
166.41
166.46
166.5
166.55
166.6
166.65
166.7
166.76
166.82
166.86
166.93
166.99
167.04
167.11
167.17
167.23
167.3
167.36
167.41
167.49
167.56
167.62
167.69
167.76
167.83
167.9
167.97
168.03
168.12
168.19
168.27
168.34
168.41
168.49
168.56
168.64
168.73
168.79
168.89
168.95
169.04
169.1
169.18
169.29
169.37
169.45
169.51
169.59
169.71
169.78
169.88
169.95
170.04
170.12
170.22
170.29
170.39
170.47
170.6
170.7
170.79
170.89
170.99
171.09
171.19
171.29
171.39
171.49
171.59
171.69
171.78
171.88
171.97
172.06
172.12
172.2
172.31
172.38
172.57
172.61
172.64
172.55
172.43
172.31
172.06
171.84
171.55
171.36
171.14
170.54
241.29
241.57
241.75
241.68
241.35
240.75
240.02
239.15
238.21
237.22
236.22
235.31
234.67
234.22
233.75
233.28
232.76
232.23
231.67
231.1
230.5
229.89
229.25
228.6
227.94
227.28
226.57
225.86
225.1
224.46
223.69
222.9
222.1
221.28
220.46
219.64
218.81
217.92
217.06
216.15
215.25
214.34
213.38
212.48
211.5
210.53
209.57
208.56
207.57
206.55
205.55
204.52
203.48
202.45
201.41
200.36
199.31
198.25
197.19
196.17
195.12
194.07
193.01
192.01
190.98
189.95
188.95
188
187.05
186.13
185.21
184.36
183.54
182.72
181.95
181.19
180.47
179.82
179.12
178.5
177.93
177.34
176.79
176.27
175.76
175.28
174.8
174.33
173.88
173.39
173.05
172.61
172.2
171.8
171.42
171.01
170.66
170.31
169.96
169.62
169.29
168.98
168.67
168.38
168.11
167.84
167.61
167.39
167.17
166.97
166.79
166.62
166.46
166.31
166.19
166.06
165.96
165.86
165.77
165.69
165.62
165.55
165.49
165.43
165.4
165.35
165.32
165.29
165.27
165.25
165.23
165.2
165.21
165.2
165.2
165.2
165.2
165.21
165.22
165.23
165.24
165.26
165.28
165.3
165.32
165.35
165.37
165.4
165.43
165.46
165.49
165.52
165.56
165.59
165.63
165.68
165.71
165.76
165.8
165.83
165.88
165.94
166
166.05
166.1
166.15
166.2
166.25
166.31
166.36
166.42
166.48
166.54
166.59
166.67
166.73
166.78
166.86
166.93
166.99
167.06
167.13
167.2
167.27
167.34
167.41
167.48
167.56
167.63
167.7
167.78
167.84
167.94
168.01
168.09
168.17
168.24
168.31
168.41
168.49
168.56
168.66
168.72
168.82
168.89
168.96
169.06
169.16
169.25
169.31
169.41
169.48
169.6
169.69
169.77
169.86
169.94
170.03
170.13
170.24
170.32
170.42
170.52
170.62
170.73
170.82
170.95
171.06
171.16
171.25
171.36
171.46
171.54
171.64
171.71
171.8
171.9
171.96
172.09
172.24
172.32
172.36
172.28
172.19
172.06
171.83
171.59
171.27
171.12
170.91
170.32
241.65
241.93
242.1
242.02
241.67
241.06
240.32
239.47
238.54
237.54
236.56
235.66
235.02
234.58
234.12
233.62
233.11
232.58
232.03
231.47
230.87
230.26
229.63
228.99
228.32
227.65
226.94
226.24
225.5
224.77
224.01
223.23
222.49
221.7
220.86
220
219.13
218.26
217.39
216.5
215.58
214.66
213.7
212.75
211.77
210.78
209.8
208.81
207.78
206.76
205.72
204.65
203.62
202.57
201.48
200.45
199.34
198.29
197.18
196.11
195.04
193.98
192.91
191.84
190.73
189.75
188.7
187.72
186.75
185.77
184.88
183.98
183.13
182.31
181.52
180.76
180.03
179.28
178.65
178.01
177.41
176.82
176.27
175.75
175.23
174.75
174.28
173.81
173.35
172.91
172.54
172.08
171.68
171.29
170.9
170.5
170.14
169.78
169.43
169.1
168.77
168.46
168.14
167.85
167.56
167.32
167.08
166.86
166.63
166.44
166.27
166.09
165.94
165.77
165.66
165.56
165.45
165.35
165.25
165.17
165.11
165.05
164.99
164.93
164.89
164.86
164.82
164.8
164.77
164.76
164.74
164.72
164.7
164.71
164.72
164.72
164.72
164.72
164.72
164.76
164.77
164.78
164.8
164.81
164.85
164.87
164.9
164.93
164.96
165
165.03
165.07
165.1
165.14
165.18
165.22
165.26
165.31
165.36
165.4
165.45
165.5
165.55
165.59
165.66
165.72
165.77
165.83
165.88
165.94
166
166.06
166.12
166.18
166.25
166.3
166.38
166.45
166.51
166.57
166.66
166.73
166.8
166.87
166.94
167.02
167.09
167.17
167.24
167.32
167.4
167.48
167.55
167.63
167.71
167.8
167.88
167.96
168.04
168.12
168.18
168.25
168.34
168.45
168.54
168.62
168.73
168.8
168.9
168.96
169.07
169.17
169.26
169.35
169.42
169.53
169.62
169.72
169.83
169.91
169.99
170.11
170.2
170.3
170.42
170.51
170.6
170.74
170.82
170.93
171.05
171.12
171.22
171.34
171.43
171.53
171.61
171.72
171.83
172
172.07
172.09
172.05
171.96
171.82
171.6
171.39
171.07
170.93
170.72
170.15
241.95
242.24
242.42
242.32
241.95
241.35
240.62
239.77
238.84
237.87
236.88
235.97
235.34
234.92
234.46
233.97
233.47
232.94
232.4
231.82
231.22
230.63
230
229.37
228.7
228.03
227.35
226.62
225.9
225.16
224.39
223.62
222.82
222.03
221.18
220.4
219.56
218.67
217.76
216.83
215.91
214.97
214.04
213.08
212.08
211.07
210.07
209.05
208.02
206.98
205.92
204.87
203.76
202.69
201.6
200.51
199.41
198.33
197.2
196.11
194.98
193.86
192.77
191.66
190.58
189.48
188.5
187.44
186.42
185.47
184.5
183.61
182.71
181.87
181.05
180.26
179.53
178.83
178.11
177.49
176.86
176.31
175.73
175.21
174.69
174.2
173.73
173.27
172.82
172.38
172
171.54
171.14
170.76
170.36
169.97
169.61
169.25
168.88
168.57
168.24
167.9
167.61
167.32
167.05
166.79
166.55
166.32
166.12
165.91
165.74
165.58
165.43
165.28
165.15
165.04
164.93
164.84
164.75
164.67
164.58
164.55
164.48
164.45
164.4
164.36
164.34
164.31
164.29
164.27
164.26
164.25
164.24
164.24
164.24
164.25
164.26
164.27
164.28
164.29
164.3
164.32
164.35
164.37
164.4
164.42
164.45
164.49
164.52
164.55
164.59
164.63
164.67
164.71
164.75
164.79
164.84
164.88
164.93
164.96
165.03
165.08
165.14
165.19
165.25
165.3
165.36
165.39
165.47
165.55
165.61
165.67
165.73
165.8
165.86
165.93
165.99
166.06
166.13
166.21
166.28
166.35
166.42
166.5
166.56
166.66
166.73
166.81
166.89
166.97
167.05
167.13
167.21
167.29
167.37
167.45
167.54
167.62
167.71
167.79
167.88
167.96
168.01
168.11
168.19
168.29
168.38
168.49
168.59
168.68
168.76
168.84
168.93
169.02
169.15
169.24
169.32
169.41
169.52
169.61
169.73
169.83
169.95
170.05
170.13
170.24
170.36
170.45
170.56
170.67
170.77
170.88
170.99
171.09
171.2
171.28
171.36
171.48
171.58
171.77
171.86
171.86
171.87
171.79
171.66
171.41
171.23
170.95
170.78
170.58
170.01
242.24
242.53
242.69
242.59
242.19
241.61
240.9
240.06
239.13
238.17
237.19
236.3
235.67
235.22
234.78
234.31
233.79
233.27
232.73
232.18
231.6
231
230.37
229.74
229.07
228.4
227.7
227.01
226.29
225.55
224.79
224.03
223.23
222.41
221.58
220.73
219.88
219
218.12
217.27
216.32
215.35
214.36
213.38
212.39
211.4
210.38
209.32
208.26
207.21
206.16
205.05
203.94
202.86
201.73
200.61
199.48
198.34
197.21
196.08
194.94
193.78
192.64
191.52
190.42
189.31
188.2
187.13
186.13
185.1
184.16
183.19
182.27
181.41
180.58
179.78
179.02
178.3
177.6
176.97
176.33
175.74
175.16
174.65
174.12
173.62
173.17
172.71
172.25
171.82
171.42
170.98
170.59
170.21
169.8
169.43
169.07
168.71
168.35
168.03
167.69
167.38
167.08
166.79
166.52
166.27
166.03
165.81
165.6
165.41
165.23
165.07
164.91
164.77
164.61
164.53
164.42
164.35
164.26
164.18
164.11
164.06
164.01
163.97
163.93
163.89
163.86
163.84
163.82
163.81
163.79
163.78
163.79
163.79
163.79
163.8
163.81
163.82
163.82
163.85
163.87
163.89
163.91
163.92
163.97
164
164.03
164.06
164.09
164.13
164.17
164.21
164.25
164.3
164.34
164.39
164.44
164.49
164.54
164.57
164.64
164.69
164.75
164.8
164.86
164.92
164.98
165.04
165.11
165.17
165.21
165.29
165.37
165.44
165.51
165.58
165.65
165.72
165.79
165.86
165.94
166.01
166.09
166.17
166.24
166.32
166.4
166.48
166.57
166.65
166.73
166.81
166.89
166.98
167.06
167.15
167.23
167.32
167.41
167.49
167.58
167.67
167.76
167.85
167.93
168.02
168.11
168.16
168.28
168.36
168.47
168.58
168.66
168.79
168.88
168.98
169.06
169.18
169.29
169.39
169.49
169.58
169.67
169.8
169.9
170.03
170.12
170.25
170.36
170.45
170.57
170.67
170.76
170.89
170.97
171.07
171.17
171.26
171.39
171.56
171.68
171.7
171.7
171.61
171.51
171.31
171.12
170.88
170.68
170.48
169.92
242.47
242.76
242.91
242.8
242.41
241.84
241.13
240.3
239.4
238.44
237.47
236.6
235.98
235.55
235.1
234.63
234.13
233.61
233.06
232.51
231.94
231.34
230.72
230.09
229.46
228.78
228.11
227.4
226.67
225.93
225.17
224.41
223.62
222.81
222
221.15
220.28
219.38
218.49
217.56
216.64
215.68
214.8
213.79
212.76
211.71
210.67
209.64
208.58
207.5
206.38
205.28
204.15
203.02
201.89
200.74
199.58
198.41
197.25
196.07
194.88
193.72
192.53
191.38
190.22
189.09
187.98
186.83
185.74
184.77
183.74
182.76
181.84
180.94
180.08
179.27
178.49
177.76
177.04
176.35
175.74
175.14
174.6
174.05
173.55
173.05
172.58
172.13
171.68
171.25
170.85
170.42
170.04
169.64
169.25
168.87
168.51
168.15
167.81
167.5
167.15
166.83
166.54
166.25
165.99
165.74
165.51
165.29
165.08
164.89
164.71
164.56
164.41
164.28
164.15
164
163.94
163.86
163.78
163.71
163.64
163.58
163.54
163.5
163.46
163.43
163.41
163.39
163.37
163.35
163.33
163.35
163.35
163.35
163.35
163.36
163.38
163.39
163.41
163.43
163.45
163.47
163.5
163.53
163.56
163.59
163.62
163.63
163.7
163.74
163.78
163.82
163.86
163.91
163.96
164.01
164.06
164.11
164.15
164.22
164.28
164.34
164.39
164.45
164.51
164.57
164.64
164.7
164.77
164.83
164.9
164.97
165.04
165.09
165.15
165.26
165.33
165.4
165.48
165.55
165.63
165.71
165.78
165.85
165.94
166.03
166.11
166.19
166.28
166.36
166.43
166.53
166.62
166.7
166.79
166.86
166.97
167.06
167.14
167.23
167.31
167.42
167.51
167.6
167.68
167.76
167.88
167.98
168.07
168.14
168.24
168.32
168.39
168.54
168.65
168.75
168.85
168.95
169.04
169.15
169.27
169.36
169.5
169.61
169.72
169.83
169.93
170.05
170.15
170.27
170.38
170.49
170.61
170.71
170.79
170.89
171.02
171.12
171.24
171.4
171.53
171.59
171.6
171.53
171.43
171.24
171.05
170.82
170.62
170.43
169.88
242.63
242.93
243.07
242.95
242.58
242.03
241.35
240.53
239.63
238.69
237.73
236.87
236.25
235.83
235.39
234.92
234.44
233.93
233.4
232.85
232.27
231.69
231.07
230.44
229.8
229.15
228.46
227.76
227.06
226.31
225.59
224.81
224.02
223.2
222.37
221.55
220.69
219.8
218.9
217.99
217.04
216.07
215.09
214.11
213.08
212.15
211.07
209.98
208.87
207.75
206.66
205.55
204.39
203.22
202.05
200.89
199.68
198.51
197.3
196.07
194.86
193.66
192.43
191.24
190.06
188.86
187.7
186.58
185.47
184.36
183.36
182.33
181.37
180.44
179.56
178.69
177.92
177.16
176.46
175.77
175.12
174.53
173.97
173.41
172.91
172.42
171.98
171.5
171.09
170.64
170.24
169.85
169.46
169.06
168.67
168.31
167.94
167.59
167.25
166.94
166.59
166.29
166
165.72
165.46
165.21
164.97
164.77
164.57
164.37
164.2
164.05
163.91
163.77
163.66
163.55
163.44
163.37
163.3
163.24
163.18
163.12
163.08
163.04
162.99
162.99
162.97
162.93
162.92
162.93
162.92
162.92
162.92
162.9
162.94
162.95
162.97
162.99
163.01
163.03
163.06
163.08
163.11
163.14
163.18
163.22
163.25
163.29
163.33
163.37
163.4
163.45
163.51
163.56
163.61
163.66
163.71
163.77
163.83
163.88
163.94
164.01
164.07
164.13
164.19
164.26
164.31
164.39
164.46
164.53
164.6
164.67
164.74
164.82
164.89
164.96
165.04
165.1
165.2
165.28
165.36
165.44
165.52
165.6
165.69
165.77
165.85
165.94
166.03
166.11
166.19
166.29
166.38
166.47
166.54
166.65
166.74
166.83
166.92
167
167.11
167.2
167.3
167.39
167.49
167.58
167.68
167.78
167.86
167.97
168.07
168.17
168.27
168.37
168.46
168.53
168.65
168.79
168.88
168.98
169.1
169.21
169.32
169.44
169.53
169.65
169.78
169.9
169.99
170.14
170.24
170.35
170.45
170.56
170.67
170.78
170.88
170.99
171.09
171.29
171.46
171.51
171.53
171.5
171.35
171.23
171.03
170.81
170.61
170.42
169.89
242.73
243.03
243.18
243.06
242.71
242.18
241.5
240.71
239.83
238.9
237.96
237.12
236.51
236.1
235.67
235.21
234.73
234.22
233.7
233.15
232.58
231.99
231.41
230.77
230.16
229.5
228.83
228.13
227.41
226.69
225.94
225.18
224.39
223.59
222.77
221.96
221.08
220.2
219.3
218.37
217.44
216.49
215.51
214.5
213.48
212.42
211.35
210.28
209.24
208.15
206.98
205.8
204.59
203.44
202.27
201.06
199.8
198.6
197.37
196.16
194.88
193.63
192.37
191.12
189.88
188.69
187.46
186.27
185.14
184.04
182.91
181.89
180.88
179.91
179.02
178.13
177.31
176.55
175.8
175.13
174.48
173.88
173.3
172.77
172.25
171.78
171.32
170.87
170.44
170.03
169.61
169.26
168.83
168.46
168.08
167.73
167.37
167.02
166.69
166.35
166.03
165.75
165.46
165.18
164.92
164.68
164.45
164.23
164.05
163.87
163.7
163.55
163.42
163.29
163.18
163.08
162.98
162.88
162.82
162.77
162.73
162.68
162.64
162.6
162.57
162.55
162.53
162.53
162.52
162.51
162.51
162.5
162.52
162.53
162.55
162.56
162.59
162.61
162.63
162.65
162.67
162.72
162.75
162.79
162.82
162.86
162.9
162.94
162.97
163.04
163.08
163.13
163.18
163.23
163.29
163.35
163.4
163.46
163.52
163.58
163.65
163.71
163.77
163.82
163.91
163.97
164.04
164.12
164.19
164.26
164.33
164.41
164.48
164.56
164.64
164.72
164.8
164.88
164.96
165.04
165.12
165.19
165.3
165.38
165.47
165.55
165.64
165.73
165.82
165.91
166
166.09
166.18
166.27
166.36
166.46
166.55
166.65
166.74
166.84
166.93
167.03
167.13
167.21
167.32
167.42
167.52
167.61
167.71
167.82
167.91
168
168.13
168.23
168.34
168.44
168.54
168.63
168.75
168.81
168.96
169.09
169.21
169.33
169.44
169.56
169.67
169.8
169.92
170.02
170.15
170.27
170.37
170.5
170.59
170.7
170.81
170.88
171.02
171.27
171.41
171.5
171.53
171.5
171.4
171.25
171.05
170.84
170.65
170.47
169.94
242.75
243.05
243.21
243.11
242.78
242.28
241.62
240.85
239.98
239.08
238.16
237.32
236.73
236.33
235.9
235.46
234.99
234.49
233.97
233.44
232.89
232.31
231.71
231.1
230.46
229.83
229.16
228.47
227.76
227.05
226.33
225.57
224.78
223.98
223.15
222.33
221.47
220.59
219.7
218.78
217.86
216.89
215.91
214.9
213.87
212.83
211.77
210.66
209.55
208.39
207.23
206.08
204.99
203.74
202.49
201.21
200.02
198.74
197.46
196.18
194.9
193.59
192.3
191
189.74
188.46
187.2
185.99
184.79
183.61
182.51
181.4
180.33
179.39
178.41
177.54
176.66
175.85
175.12
174.43
173.78
173.14
172.59
172.06
171.54
171.08
170.63
170.19
169.77
169.37
168.94
168.62
168.21
167.84
167.48
167.13
166.77
166.44
166.11
165.78
165.47
165.19
164.91
164.63
164.38
164.14
163.92
163.72
163.53
163.36
163.19
163.05
162.92
162.81
162.7
162.6
162.52
162.44
162.38
162.32
162.28
162.24
162.21
162.18
162.16
162.14
162.13
162.12
162.12
162.12
162.12
162.13
162.14
162.16
162.16
162.2
162.22
162.24
162.27
162.3
162.32
162.37
162.41
162.45
162.49
162.53
162.58
162.63
162.68
162.73
162.76
162.83
162.89
162.94
163
163.06
163.12
163.18
163.23
163.31
163.38
163.45
163.51
163.57
163.66
163.73
163.8
163.88
163.95
164.03
164.11
164.18
164.26
164.34
164.42
164.5
164.59
164.67
164.76
164.83
164.93
165.02
165.1
165.19
165.28
165.38
165.47
165.56
165.65
165.74
165.83
165.93
166.02
166.12
166.21
166.31
166.41
166.5
166.6
166.7
166.8
166.9
167
167.1
167.2
167.29
167.4
167.51
167.61
167.68
167.8
167.92
168.03
168.13
168.21
168.33
168.46
168.57
168.67
168.75
168.9
169.01
169.07
169.22
169.34
169.47
169.58
169.74
169.86
169.98
170.1
170.22
170.33
170.45
170.54
170.61
170.76
170.88
171.03
171.24
171.42
171.51
171.55
171.55
171.45
171.32
171.1
170.92
170.74
170.56
170.04
242.68
243
243.17
243.09
242.8
242.32
241.69
240.93
240.09
239.2
238.31
237.49
236.93
236.53
236.11
235.67
235.21
234.73
234.21
233.68
233.13
232.57
232
231.4
230.78
230.15
229.49
228.82
228.11
227.39
226.67
225.93
225.15
224.35
223.52
222.7
221.88
221
220.1
219.18
218.24
217.28
216.28
215.29
214.25
213.23
212.15
211.03
209.91
208.76
207.62
206.43
205.2
203.97
202.68
201.53
200.24
198.9
197.55
196.26
194.95
193.58
192.27
190.93
189.6
188.26
186.94
185.68
184.44
183.22
182.04
180.9
179.86
178.77
177.84
176.85
176.01
175.17
174.41
173.69
173.03
172.42
171.82
171.28
170.82
170.34
169.89
169.47
169.07
168.67
168.29
167.95
167.53
167.2
166.86
166.5
166.15
165.81
165.52
165.2
164.9
164.62
164.34
164.06
163.82
163.6
163.38
163.19
163.01
162.84
162.69
162.54
162.43
162.32
162.23
162.14
162.06
162
161.94
161.89
161.84
161.81
161.77
161.77
161.75
161.75
161.74
161.74
161.74
161.74
161.75
161.75
161.78
161.8
161.83
161.85
161.88
161.91
161.95
161.98
162.02
162.06
162.1
162.15
162.19
162.24
162.29
162.34
162.39
162.45
162.51
162.56
162.62
162.68
162.74
162.81
162.87
162.94
163.01
163.08
163.15
163.22
163.28
163.37
163.44
163.52
163.59
163.67
163.75
163.83
163.91
164
164.08
164.15
164.25
164.33
164.42
164.51
164.6
164.69
164.78
164.87
164.94
165.05
165.14
165.24
165.33
165.43
165.51
165.62
165.72
165.81
165.91
166.01
166.11
166.21
166.31
166.41
166.51
166.61
166.71
166.81
166.92
167.02
167.12
167.23
167.33
167.44
167.53
167.65
167.74
167.83
167.96
168.07
168.18
168.3
168.4
168.5
168.64
168.75
168.87
168.99
169.11
169.21
169.31
169.43
169.54
169.67
169.79
169.93
170.06
170.17
170.27
170.41
170.53
170.68
170.76
170.92
171.04
171.25
171.48
171.58
171.64
171.64
171.58
171.43
171.25
171.05
170.87
170.61
170.19
242.52
242.86
243.05
243.02
242.76
242.31
241.7
240.97
240.16
239.29
238.42
237.63
237.07
236.68
236.27
235.83
235.39
234.91
234.42
233.9
233.36
232.82
232.25
231.66
231.05
230.42
229.77
229.1
228.41
227.71
227
226.27
225.5
224.73
223.92
223.1
222.24
221.36
220.5
219.58
218.63
217.65
216.69
215.71
214.66
213.6
212.54
211.41
210.29
209.13
207.98
206.78
205.55
204.28
203.03
201.72
200.4
199.06
197.77
196.44
195.02
193.59
192.26
190.87
189.43
188.09
186.73
185.4
184.07
182.81
181.58
180.4
179.25
178.2
177.14
176.18
175.26
174.4
173.62
172.89
172.22
171.61
171.01
170.51
170
169.56
169.13
168.72
168.31
167.95
167.57
167.24
166.86
166.53
166.2
165.85
165.52
165.21
164.91
164.59
164.3
164.04
163.77
163.51
163.28
163.06
162.85
162.66
162.49
162.32
162.19
162.06
161.95
161.85
161.76
161.69
161.62
161.56
161.51
161.47
161.43
161.4
161.38
161.36
161.34
161.34
161.33
161.37
161.38
161.39
161.4
161.42
161.45
161.47
161.5
161.53
161.57
161.6
161.64
161.68
161.73
161.77
161.82
161.87
161.92
161.97
162.02
162.08
162.14
162.2
162.26
162.33
162.37
162.46
162.52
162.59
162.66
162.73
162.8
162.88
162.95
163.03
163.11
163.19
163.25
163.35
163.43
163.51
163.59
163.68
163.76
163.85
163.94
164.03
164.11
164.2
164.29
164.39
164.48
164.57
164.67
164.76
164.86
164.95
165.05
165.15
165.24
165.34
165.44
165.54
165.64
165.71
165.84
165.94
166.05
166.15
166.25
166.35
166.46
166.56
166.67
166.77
166.88
166.98
167.09
167.2
167.3
167.41
167.52
167.63
167.74
167.83
167.95
168.06
168.17
168.3
168.4
168.51
168.64
168.75
168.87
168.99
169.12
169.24
169.37
169.48
169.62
169.75
169.88
170
170.11
170.22
170.37
170.48
170.62
170.74
170.84
170.97
171.1
171.37
171.58
171.7
171.77
171.78
171.71
171.6
171.4
171.2
171.05
170.88
170.38
242.26
242.62
242.85
242.88
242.67
242.24
241.66
240.95
240.16
239.32
238.48
237.7
237.15
236.78
236.38
235.96
235.51
235.06
234.59
234.07
233.55
233.03
232.46
231.88
231.28
230.67
230.03
229.37
228.69
227.99
227.28
226.57
225.83
225.06
224.27
223.44
222.59
221.74
220.87
219.97
219.06
218.1
217.11
216.1
215.07
214.01
212.93
211.81
210.67
209.52
208.33
207.13
205.87
204.59
203.3
201.99
200.69
199.29
197.92
196.52
195.08
193.65
192.3
190.82
189.33
187.91
186.51
185.08
183.75
182.4
181.1
179.86
178.67
177.53
176.44
175.45
174.47
173.62
172.79
172.04
171.36
170.73
170.16
169.63
169.15
168.71
168.28
167.91
167.54
167.18
166.82
166.49
166.16
165.84
165.51
165.18
164.87
164.55
164.28
163.97
163.7
163.41
163.15
162.94
162.71
162.51
162.29
162.13
161.97
161.82
161.7
161.57
161.47
161.38
161.3
161.23
161.18
161.13
161.08
161.05
161.03
160.99
161
160.99
160.99
160.99
161
161.01
161.02
161.05
161.04
161.11
161.13
161.16
161.2
161.24
161.28
161.32
161.36
161.41
161.46
161.51
161.57
161.62
161.68
161.74
161.8
161.86
161.92
161.99
162.05
162.12
162.19
162.26
162.33
162.41
162.48
162.56
162.64
162.72
162.78
162.88
162.96
163.04
163.13
163.21
163.3
163.37
163.47
163.55
163.65
163.75
163.84
163.93
164.02
164.12
164.21
164.29
164.4
164.48
164.6
164.7
164.79
164.89
165
165.1
165.2
165.3
165.4
165.5
165.61
165.71
165.82
165.91
166.03
166.13
166.24
166.34
166.45
166.56
166.67
166.77
166.88
166.99
167.1
167.21
167.32
167.43
167.54
167.64
167.76
167.88
167.99
168.09
168.21
168.32
168.44
168.56
168.67
168.8
168.93
169.04
169.15
169.28
169.42
169.56
169.69
169.82
169.96
170.09
170.22
170.35
170.47
170.6
170.72
170.84
170.95
171.09
171.21
171.48
171.72
171.86
171.95
171.97
171.93
171.8
171.61
171.45
171.28
171.1
170.63
241.89
242.27
242.57
242.69
242.5
242.1
241.54
240.87
240.11
239.3
238.48
237.73
237.2
236.83
236.46
236.05
235.62
235.17
234.71
234.21
233.7
233.17
232.62
232.05
231.47
230.86
230.24
229.59
228.92
228.25
227.56
226.85
226.11
225.36
224.59
223.79
222.96
222.1
221.22
220.32
219.39
218.48
217.51
216.51
215.48
214.42
213.35
212.22
211.1
209.93
208.74
207.49
206.24
204.94
203.64
202.29
200.94
199.53
198.11
196.65
195.22
193.77
192.27
190.77
189.28
187.79
186.32
184.81
183.38
181.97
180.59
179.31
178.05
176.86
175.71
174.64
173.64
172.73
171.91
171.1
170.42
169.8
169.22
168.7
168.24
167.8
167.41
167.04
166.7
166.35
166.04
165.71
165.41
165.08
164.79
164.48
164.18
163.88
163.6
163.33
163.08
162.82
162.57
162.35
162.14
161.94
161.76
161.6
161.45
161.32
161.19
161.1
161
160.92
160.85
160.79
160.74
160.7
160.68
160.65
160.64
160.63
160.62
160.62
160.63
160.65
160.66
160.68
160.7
160.73
160.76
160.8
160.84
160.88
160.89
160.97
161.02
161.07
161.12
161.17
161.22
161.28
161.34
161.4
161.47
161.53
161.6
161.67
161.73
161.81
161.88
161.95
162.03
162.1
162.18
162.26
162.34
162.42
162.51
162.59
162.68
162.76
162.85
162.92
163.03
163.12
163.21
163.3
163.4
163.49
163.58
163.68
163.76
163.87
163.97
164.07
164.15
164.27
164.37
164.47
164.57
164.67
164.76
164.88
164.98
165.09
165.19
165.3
165.39
165.51
165.62
165.72
165.83
165.94
166.05
166.16
166.27
166.36
166.49
166.6
166.71
166.82
166.93
167.04
167.16
167.27
167.38
167.48
167.59
167.72
167.84
167.94
168.07
168.18
168.3
168.41
168.52
168.65
168.77
168.88
169.03
169.14
169.27
169.39
169.5
169.65
169.79
169.94
170.06
170.21
170.34
170.48
170.59
170.73
170.85
170.97
171.1
171.24
171.38
171.65
171.89
172.06
172.16
172.2
172.15
172.05
171.87
171.68
171.54
171.37
170.9
241.4
241.8
242.24
242.47
242.29
241.92
241.39
240.73
240
239.21
238.4
237.69
237.18
236.83
236.46
236.07
235.64
235.22
234.75
234.28
233.77
233.27
232.74
232.18
231.62
231.03
230.42
229.79
229.16
228.49
227.81
227.1
226.38
225.63
224.86
224.06
223.26
222.42
221.57
220.68
219.77
218.82
217.89
216.89
215.88
214.84
213.75
212.64
211.49
210.3
209.11
207.9
206.65
205.33
203.98
202.63
201.22
199.83
198.37
196.86
195.37
193.86
192.32
190.76
189.22
187.66
186.11
184.56
183.06
181.6
180.1
178.72
177.36
176.1
174.91
173.79
172.75
171.8
170.91
170.13
169.41
168.78
168.21
167.7
167.24
166.82
166.46
166.1
165.79
165.46
165.18
164.89
164.61
164.31
164.04
163.75
163.48
163.21
162.93
162.68
162.43
162.18
161.97
161.74
161.55
161.37
161.2
161.06
160.93
160.8
160.7
160.61
160.53
160.46
160.41
160.35
160.31
160.3
160.28
160.26
160.26
160.25
160.27
160.28
160.29
160.32
160.34
160.37
160.41
160.44
160.48
160.52
160.57
160.62
160.67
160.72
160.76
160.83
160.85
160.96
161.02
161.08
161.15
161.22
161.29
161.36
161.43
161.51
161.57
161.66
161.74
161.82
161.9
161.98
162.07
162.15
162.24
162.33
162.41
162.5
162.59
162.69
162.78
162.87
162.97
163.06
163.16
163.26
163.35
163.45
163.55
163.65
163.76
163.86
163.96
164.06
164.16
164.27
164.37
164.48
164.58
164.69
164.8
164.9
165.01
165.12
165.23
165.34
165.45
165.56
165.67
165.78
165.89
166
166.12
166.23
166.34
166.46
166.57
166.68
166.79
166.91
167.02
167.14
167.25
167.37
167.48
167.6
167.72
167.83
167.95
168.07
168.19
168.3
168.42
168.55
168.66
168.77
168.89
169.03
169.16
169.29
169.43
169.55
169.68
169.82
169.94
170.07
170.21
170.37
170.51
170.65
170.77
170.89
171.03
171.14
171.29
171.42
171.57
171.85
172.11
172.3
172.4
172.46
172.44
172.34
172.16
172
171.84
171.67
171.2
240.79
241.28
241.89
242.14
241.99
241.64
241.15
240.52
239.81
239.06
238.29
237.59
237.1
236.77
236.41
236.02
235.63
235.21
234.76
234.3
233.83
233.33
232.81
232.27
231.71
231.14
230.55
229.93
229.3
228.65
227.99
227.31
226.6
225.86
225.12
224.34
223.55
222.73
221.88
221.02
220.14
219.21
218.26
217.28
216.26
215.24
214.16
213.06
211.91
210.73
209.51
208.27
207.04
205.73
204.36
202.98
201.56
200.09
198.6
197.08
195.58
194.01
192.44
190.78
189.19
187.55
185.89
184.29
182.68
181.11
179.56
178.11
176.69
175.33
174.07
172.87
171.78
170.76
169.87
169.05
168.3
167.68
167.11
166.61
166.17
165.77
165.42
165.11
164.8
164.54
164.27
164.01
163.76
163.49
163.23
162.99
162.73
162.47
162.21
161.99
161.77
161.52
161.33
161.14
160.96
160.8
160.64
160.52
160.4
160.3
160.21
160.13
160.04
160.01
159.97
159.94
159.91
159.9
159.89
159.89
159.9
159.91
159.93
159.95
159.98
160.01
160.05
160.08
160.13
160.17
160.22
160.27
160.33
160.38
160.44
160.5
160.57
160.63
160.7
160.77
160.83
160.91
160.99
161.06
161.14
161.22
161.3
161.38
161.46
161.54
161.63
161.72
161.8
161.89
161.98
162.08
162.17
162.26
162.36
162.45
162.55
162.65
162.75
162.84
162.94
163.04
163.15
163.25
163.35
163.46
163.56
163.67
163.77
163.88
163.99
164.09
164.2
164.29
164.42
164.53
164.64
164.73
164.86
164.97
165.08
165.19
165.31
165.42
165.53
165.65
165.76
165.88
165.98
166.1
166.22
166.34
166.45
166.57
166.69
166.8
166.92
167.01
167.15
167.27
167.39
167.51
167.62
167.74
167.86
167.98
168.1
168.22
168.34
168.47
168.59
168.71
168.84
168.96
169.06
169.21
169.32
169.45
169.61
169.73
169.88
170.01
170.14
170.3
170.41
170.55
170.68
170.83
170.98
171.1
171.24
171.35
171.49
171.64
171.8
172.09
172.36
172.57
172.7
172.76
172.72
172.64
172.51
172.3
172.16
171.99
171.54
240.06
240.65
241.5
241.78
241.65
241.33
240.85
240.25
239.57
238.84
238.1
237.43
236.96
236.63
236.29
235.92
235.55
235.13
234.71
234.27
233.8
233.31
232.81
232.29
231.76
231.2
230.63
230.04
229.42
228.8
228.13
227.46
226.79
226.08
225.34
224.59
223.81
223
222.18
221.32
220.44
219.55
218.62
217.65
216.66
215.63
214.56
213.47
212.33
211.19
209.97
208.72
207.46
206.12
204.76
203.36
201.94
200.44
198.91
197.37
195.77
194.18
192.52
190.86
189.17
187.46
185.74
184.05
182.37
180.68
179.05
177.46
175.95
174.51
173.16
171.89
170.75
169.68
168.73
167.89
167.16
166.51
165.93
165.45
165
164.64
164.31
164
163.77
163.53
163.3
163.07
162.85
162.62
162.4
162.19
161.94
161.72
161.5
161.28
161.05
160.88
160.69
160.52
160.36
160.21
160.08
159.97
159.85
159.78
159.71
159.65
159.61
159.56
159.54
159.52
159.52
159.51
159.5
159.53
159.55
159.57
159.6
159.64
159.68
159.72
159.77
159.8
159.87
159.93
159.98
160.05
160.11
160.17
160.24
160.31
160.38
160.46
160.53
160.61
160.69
160.77
160.85
160.94
161.02
161.09
161.18
161.28
161.37
161.46
161.56
161.65
161.74
161.84
161.94
162.03
162.13
162.23
162.33
162.44
162.52
162.64
162.75
162.85
162.96
163.06
163.17
163.28
163.37
163.49
163.6
163.71
163.83
163.92
164.05
164.16
164.27
164.39
164.5
164.6
164.73
164.83
164.96
165.07
165.19
165.3
165.42
165.54
165.65
165.77
165.89
166
166.13
166.25
166.36
166.48
166.6
166.72
166.84
166.96
167.08
167.2
167.32
167.44
167.56
167.68
167.8
167.92
168.05
168.17
168.29
168.4
168.53
168.66
168.79
168.9
169.04
169.17
169.28
169.43
169.54
169.68
169.8
169.95
170.1
170.22
170.38
170.51
170.66
170.78
170.93
171.08
171.22
171.36
171.49
171.61
171.75
171.9
172.07
172.36
172.64
172.84
173
173.09
173.05
172.96
172.85
172.63
172.52
172.35
171.9
239.19
239.94
241.19
241.37
241.23
240.93
240.49
239.91
239.25
238.55
237.84
237.19
236.73
236.42
236.1
235.76
235.39
234.99
234.58
234.15
233.71
233.25
232.76
232.26
231.73
231.21
230.65
230.08
229.48
228.87
228.24
227.59
226.93
226.24
225.52
224.79
224.03
223.25
222.45
221.62
220.76
219.87
218.96
218.02
217.04
216.02
214.97
213.9
212.77
211.61
210.41
209.16
207.87
206.57
205.19
203.77
202.3
200.81
199.27
197.71
196.05
194.41
192.69
190.95
189.18
187.37
185.57
183.74
181.97
180.23
178.47
176.77
175.12
173.59
172.14
170.81
169.59
168.5
167.55
166.73
166.03
165.39
164.84
164.29
163.85
163.47
163.14
162.87
162.64
162.44
162.27
162.08
161.9
161.71
161.54
161.33
161.11
160.93
160.75
160.55
160.37
160.2
160.02
159.89
159.74
159.62
159.51
159.42
159.33
159.27
159.22
159.18
159.14
159.13
159.12
159.12
159.12
159.14
159.16
159.19
159.22
159.26
159.3
159.35
159.4
159.45
159.51
159.57
159.64
159.7
159.77
159.84
159.92
159.99
160.07
160.15
160.23
160.31
160.39
160.48
160.57
160.66
160.75
160.84
160.94
161.03
161.12
161.2
161.3
161.41
161.51
161.61
161.72
161.81
161.92
162.02
162.13
162.24
162.34
162.44
162.56
162.67
162.78
162.89
163
163.11
163.23
163.34
163.45
163.57
163.67
163.79
163.91
164.03
164.14
164.26
164.38
164.5
164.61
164.73
164.85
164.97
165.09
165.2
165.32
165.45
165.57
165.69
165.81
165.93
166.05
166.17
166.29
166.42
166.54
166.65
166.78
166.9
167.03
167.15
167.27
167.39
167.52
167.64
167.76
167.88
168.01
168.13
168.26
168.38
168.51
168.64
168.76
168.88
169.01
169.14
169.27
169.4
169.53
169.67
169.8
169.91
170.06
170.2
170.35
170.5
170.63
170.74
170.91
171.05
171.19
171.36
171.49
171.64
171.78
171.9
172.03
172.18
172.34
172.64
172.94
173.16
173.33
173.43
173.44
173.36
173.22
173
172.88
172.72
172.26
238.2
239.42
240.67
240.85
240.75
240.46
240.03
239.47
238.85
238.17
237.49
236.87
236.44
236.15
235.83
235.51
235.16
234.78
234.4
233.99
233.55
233.11
232.64
232.16
231.66
231.14
230.6
230.06
229.47
228.9
228.29
227.66
227.02
226.35
225.66
224.95
224.22
223.46
222.68
221.87
221.04
220.17
219.29
218.37
217.4
216.42
215.39
214.33
213.21
212.08
210.89
209.66
208.38
207.05
205.67
204.24
202.75
201.22
199.64
198.02
196.37
194.64
192.87
191.07
189.2
187.34
185.39
183.51
181.61
179.67
177.81
175.98
174.22
172.54
171.02
169.67
168.54
167.45
166.5
165.73
165.04
164.48
164.01
163.61
163.21
162.79
162.21
161.74
161.46
161.3
161.15
161.02
160.88
160.75
160.61
160.46
160.28
160.13
159.96
159.79
159.64
159.5
159.36
159.23
159.12
159.03
158.93
158.86
158.81
158.76
158.73
158.71
158.7
158.7
158.71
158.71
158.75
158.78
158.82
158.86
158.91
158.96
159.02
159.08
159.14
159.21
159.28
159.33
159.43
159.5
159.58
159.67
159.75
159.83
159.92
160.01
160.1
160.19
160.29
160.38
160.47
160.57
160.67
160.77
160.87
160.98
161.08
161.19
161.29
161.39
161.5
161.59
161.71
161.82
161.93
162.04
162.16
162.27
162.38
162.5
162.61
162.73
162.85
162.96
163.08
163.19
163.31
163.43
163.55
163.67
163.79
163.91
164.03
164.15
164.27
164.39
164.51
164.64
164.76
164.88
165
165.13
165.25
165.37
165.49
165.62
165.74
165.87
165.99
166.11
166.24
166.36
166.49
166.62
166.72
166.86
166.98
167.11
167.24
167.37
167.49
167.62
167.74
167.86
167.97
168.12
168.24
168.37
168.5
168.62
168.75
168.88
169
169.14
169.27
169.38
169.53
169.66
169.8
169.93
170.07
170.19
170.33
170.47
170.63
170.76
170.88
171.02
171.19
171.35
171.5
171.65
171.79
171.93
172.07
172.21
172.35
172.48
172.65
172.96
173.29
173.52
173.68
173.78
173.8
173.72
173.59
173.38
173.26
173.09
172.64
237.04
238.89
240.26
240.42
240.28
239.99
239.55
239
238.39
237.73
237.07
236.47
236.07
235.79
235.5
235.19
234.86
234.51
234.13
233.74
233.33
232.9
232.46
232
231.52
231.02
230.5
229.98
229.43
228.87
228.28
227.68
227.06
226.42
225.75
225.08
224.37
223.64
222.89
222.11
221.31
220.47
219.61
218.71
217.78
216.82
215.81
214.77
213.69
212.54
211.37
210.13
208.87
207.52
206.16
204.7
203.22
201.67
200.05
198.41
196.7
194.91
193.09
191.19
189.27
187.27
185.25
183.23
181.16
179.1
177
175.01
172.94
171.42
169.86
168.46
167.18
166.11
165.19
164.44
163.74
163.12
162.64
162.2
161.95
161.76
161.5
161.16
160.68
160.25
160
159.88
159.83
159.73
159.64
159.53
159.41
159.28
159.16
159.02
158.91
158.78
158.69
158.58
158.48
158.42
158.36
158.32
158.28
158.26
158.25
158.25
158.27
158.28
158.31
158.35
158.39
158.44
158.49
158.55
158.61
158.68
158.75
158.81
158.9
158.97
159.07
159.15
159.24
159.33
159.42
159.51
159.61
159.7
159.8
159.9
160
160.1
160.2
160.31
160.41
160.51
160.62
160.73
160.84
160.95
161.06
161.18
161.29
161.4
161.51
161.63
161.73
161.86
161.98
162.09
162.21
162.33
162.45
162.55
162.69
162.81
162.93
163.04
163.18
163.3
163.42
163.55
163.67
163.79
163.92
164.05
164.15
164.29
164.42
164.53
164.67
164.8
164.92
165.05
165.18
165.31
165.43
165.55
165.68
165.81
165.94
166.07
166.19
166.32
166.45
166.58
166.71
166.84
166.95
167.08
167.21
167.34
167.47
167.6
167.74
167.86
167.99
168.11
168.23
168.37
168.5
168.63
168.75
168.89
169
169.14
169.27
169.41
169.54
169.67
169.8
169.94
170.08
170.21
170.35
170.49
170.63
170.77
170.89
171.02
171.19
171.34
171.5
171.66
171.79
171.94
172.09
172.24
172.37
172.52
172.66
172.79
172.97
173.29
173.61
173.87
174.06
174.15
174.18
174.08
173.98
173.79
173.64
173.47
173.02
235.81
238.96
239.8
239.78
239.62
239.31
238.9
238.37
237.78
237.15
236.53
235.95
235.57
235.33
235.05
234.77
234.44
234.13
233.76
233.41
233.02
232.63
232.2
231.77
231.31
230.83
230.34
229.84
229.31
228.76
228.21
227.64
227.04
226.43
225.79
225.15
224.46
223.78
223.05
222.3
221.53
220.72
219.89
219.02
218.12
217.18
216.2
215.18
214.12
213
211.86
210.66
209.39
208.07
206.7
205.25
203.75
202.2
200.57
198.84
197.09
195.28
193.39
191.38
189.33
187.2
184.94
182.46
179.57
177.17
175.02
173.01
171.32
169.59
168.05
166.59
165.72
164.91
163.9
162.92
162.12
161.46
160.82
160.41
160.08
159.92
159.79
159.69
159.59
159.43
159.13
158.86
158.71
158.68
158.62
158.57
158.51
158.42
158.31
158.25
158.11
158.05
157.99
157.93
157.86
157.83
157.78
157.78
157.77
157.77
157.79
157.81
157.84
157.88
157.93
157.99
158.05
158.12
158.19
158.26
158.34
158.42
158.51
158.6
158.69
158.78
158.88
158.98
159.08
159.18
159.28
159.38
159.49
159.6
159.7
159.81
159.92
160.03
160.14
160.24
160.37
160.49
160.6
160.71
160.83
160.95
161.07
161.19
161.31
161.43
161.54
161.67
161.78
161.9
162.04
162.16
162.29
162.41
162.54
162.67
162.79
162.92
163.05
163.17
163.29
163.43
163.56
163.69
163.82
163.94
164.07
164.19
164.33
164.46
164.59
164.72
164.85
164.98
165.11
165.24
165.38
165.49
165.63
165.76
165.89
166.02
166.16
166.29
166.42
166.55
166.68
166.81
166.94
167.06
167.2
167.33
167.46
167.59
167.73
167.86
167.97
168.12
168.24
168.35
168.5
168.63
168.77
168.9
169.03
169.16
169.29
169.42
169.56
169.68
169.82
169.96
170.09
170.22
170.35
170.5
170.64
170.79
170.93
171.04
171.21
171.36
171.51
171.65
171.81
171.95
172.12
172.25
172.42
172.53
172.69
172.82
172.95
173.1
173.25
173.62
173.94
174.23
174.4
174.51
174.55
174.47
174.35
174.16
174.02
173.84
173.38
235.16
239.01
239.24
239.19
239
238.7
238.28
237.77
237.19
236.59
235.98
235.43
235.07
234.83
234.58
234.3
234.01
233.69
233.36
233.01
232.64
232.25
231.85
231.43
230.99
230.56
230.09
229.61
229.11
228.61
228.08
227.53
226.97
226.39
225.79
225.17
224.54
223.87
223.19
222.48
221.74
220.96
220.13
219.32
218.47
217.56
216.61
215.62
214.58
213.48
212.35
211.17
209.91
208.6
207.21
205.75
204.24
202.69
201.01
199.27
197.44
195.44
193.13
190.77
187.88
184.48
180.82
177.68
175.28
173.14
171.1
169.36
167.92
167.04
166.14
165.35
164.36
163.09
162.34
161.47
160.44
159.57
158.91
158.29
157.93
157.72
157.71
157.76
157.85
157.91
157.94
157.91
157.77
157.6
157.6
157.59
157.58
157.54
157.49
157.45
157.38
157.35
157.3
157.27
157.23
157.23
157.23
157.25
157.26
157.29
157.34
157.39
157.44
157.5
157.57
157.65
157.73
157.8
157.9
158
158.09
158.17
158.29
158.39
158.48
158.6
158.68
158.82
158.93
159.03
159.16
159.28
159.39
159.51
159.63
159.75
159.87
159.97
160.1
160.23
160.35
160.47
160.6
160.72
160.84
160.97
161.1
161.23
161.36
161.48
161.59
161.74
161.86
161.96
162.12
162.25
162.38
162.51
162.64
162.78
162.91
163.03
163.18
163.31
163.44
163.58
163.71
163.84
163.97
164.11
164.24
164.37
164.51
164.64
164.78
164.91
165.05
165.18
165.31
165.45
165.57
165.71
165.84
165.98
166.11
166.25
166.38
166.52
166.65
166.79
166.92
167.03
167.18
167.31
167.45
167.58
167.72
167.85
167.99
168.12
168.25
168.38
168.51
168.64
168.78
168.91
169.04
169.17
169.3
169.44
169.57
169.7
169.84
169.97
170.11
170.23
170.38
170.52
170.66
170.8
170.94
171.07
171.22
171.37
171.51
171.66
171.82
171.97
172.1
172.24
172.42
172.56
172.7
172.84
172.99
173.12
173.27
173.41
173.57
173.92
174.26
174.55
174.74
174.87
174.91
174.85
174.7
174.55
174.34
174.2
173.73
239
238.79
238.73
238.56
238.31
237.97
237.54
237.05
236.45
235.88
235.28
234.76
234.42
234.2
233.97
233.71
233.46
233.17
232.86
232.54
232.2
231.83
231.44
231.07
230.65
230.25
229.79
229.35
228.88
228.4
227.9
227.4
226.82
226.31
225.75
225.16
224.56
223.93
223.28
222.6
221.89
221.17
220.41
219.62
218.79
217.92
217.01
216.05
215.05
213.99
212.88
211.71
210.47
209.17
207.79
206.32
204.73
202.57
200.1
197.29
194.38
191.15
187.43
183.45
178.85
174.91
172.39
170.95
169.72
168.48
167.47
166.33
165.36
164.47
163.96
163.35
162.5
161.88
160.88
159.56
158.97
158
156.99
156.28
155.71
155.41
155.36
155.5
155.73
156
156.24
156.43
156.6
156.61
156.61
156.58
156.62
156.64
156.65
156.64
156.63
156.62
156.61
156.63
156.63
156.66
156.68
156.73
156.78
156.84
156.9
156.98
157.06
157.14
157.24
157.33
157.43
157.54
157.64
157.75
157.86
157.98
158.09
158.21
158.33
158.45
158.57
158.69
158.82
158.94
159.07
159.19
159.32
159.45
159.57
159.7
159.83
159.96
160.09
160.22
160.35
160.48
160.61
160.74
160.87
161.01
161.14
161.28
161.4
161.55
161.68
161.81
161.95
162.08
162.22
162.36
162.49
162.63
162.77
162.9
163.03
163.18
163.32
163.46
163.59
163.73
163.87
164
164.14
164.28
164.42
164.55
164.7
164.83
164.97
165.11
165.24
165.38
165.52
165.65
165.79
165.93
166.06
166.2
166.33
166.47
166.61
166.75
166.89
167.01
167.15
167.29
167.43
167.56
167.7
167.84
167.97
168.11
168.23
168.36
168.5
168.64
168.77
168.91
169.04
169.17
169.31
169.45
169.58
169.71
169.85
169.99
170.12
170.25
170.39
170.53
170.67
170.81
170.94
171.08
171.22
171.37
171.52
171.67
171.82
171.96
172.11
172.23
172.4
172.56
172.73
172.87
173.04
173.18
173.33
173.47
173.59
173.75
173.9
174.25
174.61
174.89
175.08
175.21
175.23
175.2
175.04
174.89
174.68
174.53
174.05
237.52
237.19
237.51
237.42
236.9
236.51
236.02
235.63
235.58
235.05
234.53
234.05
233.72
233.54
233.34
233.11
232.84
232.58
232.3
231.99
231.66
231.32
230.97
230.6
230.21
229.82
229.4
228.99
228.55
228.09
227.63
227.14
226.66
226.14
225.6
225.08
224.52
223.92
223.31
222.7
222.04
221.35
220.63
219.87
219.1
218.27
217.41
216.48
215.51
214.5
213.13
211.94
210.42
208.3
205.86
203.08
199.76
196.13
192.46
188.75
184.29
180.12
176.31
171.84
168.72
166.78
165.59
164.62
164.24
163.96
163.68
163.4
163.17
162.92
162.26
161.25
160.85
160.21
159.19
158.38
157.2
156.44
155.36
154.37
153.75
153.27
153.1
153.22
153.55
153.94
154.36
154.75
155.1
155.36
155.55
155.61
155.69
155.75
155.81
155.85
155.88
155.91
155.95
155.97
156.04
156.1
156.16
156.23
156.32
156.4
156.49
156.59
156.7
156.81
156.92
157.02
157.16
157.28
157.41
157.53
157.66
157.79
157.92
158.05
158.18
158.31
158.45
158.57
158.72
158.85
158.99
159.12
159.26
159.4
159.54
159.67
159.81
159.93
160.08
160.22
160.36
160.49
160.63
160.78
160.92
161.06
161.2
161.34
161.49
161.62
161.76
161.9
162.03
162.18
162.32
162.46
162.61
162.75
162.89
163.04
163.18
163.32
163.46
163.6
163.74
163.88
164.03
164.17
164.3
164.44
164.6
164.73
164.88
165.02
165.16
165.3
165.43
165.57
165.72
165.86
166
166.15
166.28
166.42
166.56
166.7
166.83
166.97
167.11
167.25
167.39
167.53
167.68
167.81
167.95
168.09
168.21
168.34
168.49
168.62
168.76
168.9
169.03
169.17
169.31
169.44
169.57
169.71
169.85
169.99
170.12
170.26
170.4
170.53
170.67
170.8
170.94
171.08
171.22
171.37
171.51
171.65
171.79
171.94
172.09
172.25
172.4
172.56
172.72
172.86
173
173.14
173.32
173.46
173.59
173.73
173.88
174.02
174.19
174.54
174.89
175.2
175.41
175.55
175.56
175.5
175.36
175.2
175.02
174.83
174.34
209.09
208.5
208.44
208.41
213.79
219.57
223.46
226.23
228.26
229.78
231.03
232.08
232.54
232.4
232.54
232.34
232.1
231.85
231.57
231.28
230.98
230.68
230.38
230.04
229.68
229.3
228.92
228.54
228.14
227.71
227.27
226.84
226.38
225.92
225.44
224.94
224.42
223.87
223.31
222.74
222.12
221.5
220.82
219.84
219.1
218.01
216.31
214.32
212.26
210.22
207.83
204.86
201.61
198.31
194.74
191.39
187.96
184.47
180.94
176.72
172.19
167.68
162.56
160.37
160.03
160.18
160.23
160.6
160.62
160.53
160.93
161.55
161.73
161.2
160.71
160.26
159.51
158.88
158.34
157.43
156.32
154.82
153.92
152.88
152.03
151.47
151.1
151.12
151.48
151.97
152.51
153.05
153.53
153.96
154.32
154.58
154.76
154.89
154.99
155.08
155.16
155.23
155.31
155.39
155.48
155.56
155.66
155.77
155.88
155.99
156.09
156.24
156.37
156.5
156.63
156.77
156.91
157.05
157.19
157.33
157.48
157.62
157.77
157.91
158.05
158.2
158.35
158.49
158.62
158.78
158.93
159.07
159.22
159.37
159.51
159.66
159.8
159.95
160.09
160.24
160.37
160.52
160.67
160.82
160.97
161.12
161.27
161.41
161.55
161.68
161.83
161.99
162.14
162.27
162.43
162.58
162.72
162.87
163.02
163.17
163.31
163.44
163.6
163.75
163.9
164.04
164.18
164.33
164.48
164.62
164.77
164.91
165.06
165.2
165.34
165.48
165.63
165.77
165.92
166.07
166.2
166.35
166.49
166.62
166.76
166.91
167.05
167.2
167.34
167.48
167.62
167.76
167.89
168.03
168.17
168.31
168.45
168.59
168.73
168.86
169
169.14
169.27
169.41
169.55
169.67
169.82
169.96
170.1
170.24
170.37
170.51
170.64
170.78
170.92
171.07
171.2
171.34
171.48
171.61
171.77
171.92
172.07
172.22
172.36
172.5
172.66
172.8
172.97
173.12
173.28
173.44
173.6
173.75
173.89
174.03
174.16
174.32
174.46
174.81
175.18
175.48
175.7
175.82
175.86
175.8
175.62
175.48
175.29
175.09
174.58
180.17
180.2
179.59
179.73
186.42
194.11
200.43
205.81
209.81
213.29
216.64
219.65
222.23
224.7
226.6
227.81
228.93
230.02
230.46
230.21
229.95
229.65
229.34
229.06
228.73
228.72
228.37
227.99
227.63
227.23
226.54
226.16
225.75
225.33
224.89
224.45
223.98
223.53
222.66
221.2
219.44
217.72
215.97
213.91
211.29
208.34
205.48
203.08
201.17
198.45
195.46
192.34
189.24
185.37
181.32
177.19
173.46
170.17
166.24
162.06
157.73
153.47
151.78
152.15
152.78
153.91
155.2
156.57
157.55
158.45
159.24
159.92
160.29
160.38
159.88
158.78
158.11
157.57
156.98
156.48
155.37
154.06
152.62
151.83
150.72
150.04
149.56
149.39
149.64
150.18
150.81
151.46
152.08
152.64
153.12
153.5
153.81
154.04
154.21
154.34
154.46
154.58
154.7
154.82
154.94
155.06
155.19
155.33
155.47
155.61
155.76
155.91
156.06
156.22
156.37
156.53
156.68
156.84
157
157.16
157.31
157.47
157.61
157.78
157.94
158.1
158.26
158.41
158.57
158.72
158.88
159.03
159.19
159.34
159.49
159.65
159.8
159.95
160.09
160.24
160.41
160.56
160.72
160.87
161.02
161.17
161.32
161.47
161.62
161.77
161.93
162.07
162.23
162.38
162.53
162.68
162.84
162.99
163.14
163.28
163.43
163.58
163.74
163.88
164.03
164.18
164.33
164.48
164.63
164.76
164.91
165.07
165.22
165.37
165.51
165.66
165.8
165.95
166.09
166.23
166.38
166.52
166.67
166.82
166.97
167.11
167.26
167.4
167.53
167.66
167.82
167.96
168.1
168.24
168.38
168.52
168.66
168.8
168.94
169.08
169.22
169.36
169.49
169.63
169.77
169.91
170.04
170.18
170.32
170.46
170.6
170.74
170.86
171.01
171.15
171.29
171.43
171.58
171.72
171.85
172
172.14
172.29
172.44
172.59
172.75
172.91
173.06
173.22
173.37
173.52
173.66
173.81
173.97
174.11
174.27
174.4
174.53
174.71
175.03
175.41
175.73
175.9
176.06
176.1
176.04
175.87
175.71
175.47
175.3
174.77
150.03
151.29
151.31
151.61
158.04
165.63
172.75
179.79
186.96
193.37
198.36
202.24
205.24
207.86
210.48
213.02
214.54
215.73
216.79
217.85
218.56
219.3
220.26
221.21
222.19
222.83
222.84
222.51
222.16
221.24
219.69
218.17
216.61
215.16
214.26
213.9
213.27
211.97
210.4
208.79
207.16
205.53
203.07
200.36
197.61
194.9
192.14
189.39
185.91
182.64
179.85
176.92
173.3
169.47
165.63
161.55
157.7
153.65
149.65
145.67
142.61
141.44
142.39
143.8
145.77
147.61
150.04
152.3
154.46
156.21
157.62
157.97
157.86
157.42
156.83
156.56
155.74
154.85
154.3
154.02
153.97
153.28
152.26
151.01
149.79
149.09
148.51
148.11
148.14
148.63
149.32
150.06
150.8
151.48
152.05
152.55
152.95
153.25
153.47
153.65
153.81
153.97
154.13
154.28
154.44
154.6
154.76
154.93
155.1
155.27
155.44
155.61
155.78
155.94
156.13
156.31
156.48
156.65
156.83
157
157.17
157.32
157.51
157.68
157.84
158.01
158.18
158.34
158.51
158.67
158.83
159
159.16
159.32
159.48
159.64
159.8
159.95
160.12
160.28
160.44
160.59
160.75
160.89
161.06
161.21
161.37
161.51
161.68
161.84
162
162.15
162.31
162.47
162.62
162.76
162.93
163.08
163.24
163.39
163.54
163.7
163.85
164.01
164.16
164.31
164.45
164.59
164.76
164.91
165.06
165.2
165.36
165.51
165.66
165.8
165.95
166.1
166.25
166.4
166.55
166.7
166.83
166.99
167.13
167.27
167.42
167.56
167.71
167.85
167.99
168.14
168.28
168.42
168.56
168.7
168.84
168.98
169.12
169.26
169.41
169.54
169.68
169.82
169.96
170.1
170.23
170.37
170.51
170.65
170.79
170.93
171.08
171.19
171.34
171.48
171.62
171.77
171.91
172.06
172.21
172.36
172.5
172.65
172.8
172.95
173.11
173.26
173.42
173.56
173.72
173.88
174.04
174.19
174.33
174.46
174.59
174.7
174.9
175.22
175.59
175.91
176.14
176.27
176.27
176.21
176.08
175.88
175.68
175.46
174.91
122.89
123.75
122.91
123.77
130.1
137.52
144.48
153.16
161.63
169.64
176.19
181.13
184.53
187.26
189.99
192.6
195.2
196.75
198.29
200.28
202.51
204.74
206.12
206.81
206.88
206.62
206.36
206.1
205.84
205.66
205.46
204.67
203.28
201.91
200.54
198.3
196.44
195.05
193.61
192.09
190.63
188.36
185.84
183.35
180.85
178.23
175.6
172.24
168.79
165.31
161.75
158.7
155.16
151.66
147.98
144.24
140.5
136.4
132.17
129.73
129
130.37
133.19
136.44
139.43
142.42
145.28
148.46
151
152.64
152.92
152.63
152.79
152.99
152.95
152.49
152.32
152.04
151.61
151.87
151.8
151.7
151.27
150.47
149.76
148.47
147.87
147.33
147.1
147.38
148.07
148.88
149.71
150.45
151.13
151.71
152.19
152.53
152.79
153.01
153.21
153.39
153.6
153.79
153.98
154.18
154.37
154.56
154.76
154.95
155.13
155.34
155.53
155.73
155.92
156.11
156.3
156.49
156.67
156.85
157.04
157.22
157.4
157.58
157.76
157.93
158.11
158.28
158.45
158.63
158.79
158.96
159.13
159.3
159.46
159.63
159.79
159.96
160.12
160.29
160.45
160.61
160.77
160.93
161.09
161.25
161.41
161.57
161.73
161.9
162.05
162.21
162.37
162.52
162.69
162.85
163
163.16
163.31
163.48
163.63
163.79
163.94
164.09
164.25
164.41
164.54
164.71
164.85
165.01
165.16
165.31
165.47
165.62
165.78
165.93
166.08
166.23
166.38
166.51
166.67
166.82
166.96
167.12
167.27
167.41
167.56
167.7
167.85
167.99
168.14
168.28
168.42
168.57
168.71
168.85
168.99
169.13
169.27
169.41
169.55
169.69
169.83
169.97
170.11
170.25
170.4
170.53
170.66
170.8
170.94
171.08
171.23
171.37
171.51
171.66
171.79
171.94
172.08
172.22
172.37
172.51
172.65
172.81
172.96
173.11
173.27
173.42
173.57
173.73
173.89
174.04
174.2
174.35
174.48
174.62
174.76
174.91
175.06
175.39
175.73
176.08
176.28
176.41
176.43
176.35
176.2
175.97
175.74
175.56
174.99
94.816
96.125
95.772
96.39
102.58
109.89
116.66
124.86
134.15
142.73
150.52
156.68
160.59
163.43
166.27
169.05
171.61
175.11
177.88
180.26
182.57
184.75
186.07
186.3
186.14
185.96
185.81
185.68
185.57
185.48
185.39
185.21
185.02
184.07
182.03
179.8
177.61
175.37
173.77
172.4
170.33
168.05
165.76
163.5
161.21
158.72
156.07
152.77
149.51
146.26
142.99
139.17
135.78
132.55
129.08
125.61
122
117.96
115.4
114.54
116.09
119.49
122.81
126.38
129.9
133.03
136.04
138.32
140.54
141.76
142.7
143.96
144.97
146.11
147.47
148.36
148.51
148.69
148.67
149.02
149.79
150.09
149.91
149.82
149.55
148.68
147.6
146.99
146.5
146.52
147.1
147.9
148.78
149.62
150.36
151.03
151.51
151.88
152.18
152.44
152.64
152.9
153.13
153.35
153.57
153.79
153.99
154.23
154.41
154.67
154.88
155.1
155.31
155.52
155.73
155.93
156.13
156.33
156.53
156.72
156.92
157.11
157.3
157.48
157.67
157.85
158.02
158.22
158.39
158.57
158.75
158.92
159.09
159.27
159.44
159.61
159.78
159.94
160.11
160.27
160.44
160.61
160.77
160.94
161.1
161.27
161.43
161.59
161.76
161.92
162.08
162.24
162.41
162.57
162.73
162.89
163.05
163.21
163.37
163.53
163.66
163.85
163.99
164.16
164.31
164.46
164.62
164.78
164.93
165.09
165.25
165.41
165.55
165.69
165.85
165.99
166.16
166.31
166.46
166.61
166.76
166.91
167.06
167.21
167.36
167.51
167.65
167.8
167.95
168.09
168.23
168.38
168.51
168.67
168.81
168.95
169.09
169.24
169.38
169.52
169.66
169.78
169.93
170.08
170.22
170.36
170.5
170.64
170.77
170.92
171.06
171.19
171.34
171.48
171.62
171.76
171.9
172.03
172.19
172.33
172.47
172.62
172.77
172.92
173.07
173.22
173.38
173.52
173.69
173.84
174
174.16
174.31
174.45
174.6
174.74
174.88
175.02
175.17
175.51
175.86
176.16
176.38
176.51
176.5
176.44
176.25
176
175.83
175.58
175
67.309
68.708
67.819
69.449
75.514
82.732
89.316
97.046
105.87
114.84
123.26
130.61
135.05
138.05
141.04
143.92
147.47
151.25
154.41
156.88
159.31
160.68
161.77
162.87
163.25
163.21
163.19
163.13
163.07
163.16
162.97
162.9
162.77
161.92
160.06
158.19
156.29
154.24
152.07
150.3
148.28
146.29
144.26
142.27
140.07
137.76
134.91
131.91
128.88
125.62
122.42
118.81
115.29
112.02
108.84
105.67
102.1
99.459
98.977
100.22
102.71
106.5
110.34
114.5
117.9
121.31
124.16
126.52
128.36
129.82
131.36
133.13
135.15
137.64
139.94
142.19
143.93
144.93
145.66
146.02
147.51
148.73
149.47
149.47
149.37
148.88
147.95
146.81
146.24
145.99
146.35
147.14
148.08
148.98
149.74
150.39
150.92
151.33
151.63
151.9
152.17
152.44
152.7
152.95
153.2
153.45
153.69
153.94
154.18
154.41
154.65
154.88
155.1
155.33
155.55
155.76
155.98
156.19
156.39
156.6
156.8
157
157.2
157.39
157.58
157.77
157.96
158.14
158.33
158.51
158.69
158.87
159.01
159.22
159.39
159.56
159.74
159.91
160.08
160.25
160.4
160.59
160.75
160.92
161.09
161.26
161.42
161.59
161.74
161.92
162.09
162.25
162.41
162.58
162.74
162.9
163.07
163.22
163.38
163.54
163.7
163.87
164.03
164.19
164.35
164.51
164.66
164.8
164.96
165.12
165.28
165.43
165.59
165.75
165.9
166.05
166.2
166.36
166.51
166.66
166.81
166.95
167.11
167.26
167.41
167.56
167.71
167.85
168
168.15
168.29
168.44
168.58
168.72
168.86
169.01
169.15
169.29
169.44
169.58
169.72
169.86
169.99
170.14
170.28
170.42
170.56
170.7
170.83
170.98
171.13
171.26
171.4
171.54
171.68
171.83
171.97
172.11
172.26
172.4
172.54
172.68
172.83
172.98
173.13
173.28
173.44
173.58
173.75
173.89
174.05
174.22
174.37
174.52
174.66
174.79
174.92
175.06
175.21
175.55
175.88
176.2
176.4
176.51
176.55
176.45
176.22
176.05
175.8
175.54
174.93
40.316
41.629
41.825
43.054
48.988
56.112
62.513
69.784
78.141
86.431
94.937
103
108.01
111.16
114.23
117.9
121.72
125.5
129.14
131.86
133.63
134.87
135.94
137.21
138.18
138.43
138.47
138.53
138.67
138.75
138.62
138.51
138.22
137.28
136.37
134.82
133.24
131.41
129.44
126.92
124.86
123.05
121.32
119.52
117.42
115.14
112.36
109.67
106.57
103.65
100.28
96.975
94.025
90.671
87.777
84.916
81.846
81.793
82.292
84.59
87.686
92.047
96.194
100.32
104.22
107.7
110.79
113.35
115
117.11
119.33
121.7
124.35
127.32
130.97
134.29
137.82
140.8
143.05
144.57
146.07
147.92
149.1
149.52
149.47
149
148.1
147
146.07
145.78
145.96
146.63
147.55
148.38
149.2
149.91
150.43
150.79
151.12
151.43
151.71
152.02
152.31
152.59
152.86
153.13
153.4
153.66
153.92
154.18
154.43
154.67
154.91
155.15
155.38
155.6
155.83
156.04
156.26
156.47
156.68
156.88
157.09
157.27
157.48
157.68
157.87
158.06
158.24
158.43
158.61
158.79
158.97
159.15
159.32
159.5
159.67
159.85
160.02
160.19
160.36
160.53
160.69
160.87
161.04
161.21
161.38
161.55
161.7
161.87
162.05
162.22
162.38
162.54
162.71
162.87
163.04
163.2
163.37
163.53
163.69
163.85
164.01
164.17
164.33
164.49
164.65
164.8
164.96
165.11
165.27
165.41
165.58
165.74
165.89
166.05
166.18
166.35
166.5
166.66
166.79
166.96
167.11
167.26
167.41
167.56
167.7
167.85
168
168.15
168.3
168.45
168.59
168.73
168.87
169.02
169.16
169.3
169.43
169.58
169.73
169.87
170.01
170.14
170.29
170.43
170.57
170.7
170.85
170.99
171.13
171.27
171.41
171.55
171.69
171.83
171.98
172.12
172.26
172.4
172.55
172.69
172.84
172.99
173.14
173.29
173.45
173.59
173.75
173.91
174.06
174.21
174.36
174.51
174.66
174.79
174.92
175.06
175.2
175.54
175.87
176.18
176.36
176.5
176.5
176.4
176.2
175.96
175.7
175.43
174.8
13.937
15.339
15.711
16.528
22.953
29.991
36.218
43.041
50.948
58.568
66.492
74.686
80.124
83.327
86.576
90.608
94.487
98.292
102.1
105.09
106.77
108.33
109.54
110.78
112.03
112.74
112.99
113.16
113.36
113.36
113.28
113.26
112.63
111.85
111.12
110.26
108.79
107.04
105.1
102.75
100.62
99.059
97.551
95.732
93.816
91.422
88.948
86.54
83.661
80.826
77.512
74.658
72.003
68.855
65.948
63.548
62.403
63.636
64.756
67.631
71.242
75.865
80.089
84.523
88.823
92.674
96.317
98.84
100.99
103.45
106.33
109.57
113.39
117.64
122.43
128.02
133.23
137.89
140.94
143.43
145.42
147.35
148.84
149.59
149.58
149.03
148.31
147.46
146.32
145.83
145.62
146.17
147.14
148.01
148.81
149.47
149.95
150.29
150.67
151.01
151.32
151.64
151.95
152.26
152.55
152.85
153.14
153.42
153.69
153.96
154.22
154.48
154.73
154.95
155.21
155.44
155.67
155.9
156.1
156.34
156.55
156.76
156.97
157.17
157.37
157.56
157.76
157.95
158.14
158.32
158.51
158.69
158.87
159.05
159.23
159.41
159.58
159.76
159.93
160.11
160.28
160.45
160.62
160.79
160.94
161.13
161.3
161.47
161.64
161.81
161.97
162.14
162.29
162.47
162.64
162.8
162.95
163.13
163.3
163.46
163.62
163.79
163.95
164.09
164.27
164.43
164.58
164.73
164.9
165.06
165.21
165.37
165.52
165.68
165.83
165.99
166.13
166.29
166.45
166.6
166.75
166.91
167.06
167.21
167.34
167.51
167.66
167.81
167.96
168.1
168.25
168.39
168.54
168.68
168.83
168.97
169.11
169.25
169.4
169.54
169.66
169.8
169.96
170.1
170.24
170.38
170.52
170.66
170.8
170.94
171.08
171.22
171.36
171.5
171.64
171.78
171.91
172.07
172.21
172.35
172.48
172.64
172.78
172.93
173.08
173.23
173.38
173.54
173.69
173.85
174
174.16
174.31
174.46
174.6
174.74
174.87
174.95
175.14
175.42
175.8
176.04
176.26
176.32
176.33
176.25
176.03
175.8
175.53
175.25
174.6
-11.722
-10.353
-9.8076
-8.1271
-2.4368
4.5046
10.527
16.906
24.316
31.285
38.305
46.132
51.624
54.766
58.753
62.668
66.348
70.345
74.131
77.066
79.06
80.916
82.329
83.643
84.969
86.188
86.809
87.073
87.267
87.141
87.059
86.85
86.179
85.588
84.935
84.597
83.305
81.725
79.719
77.644
75.68
74.206
72.94
71.155
69.383
67.116
64.914
62.787
60.093
57.442
54.421
51.641
49.402
46.577
43.925
42.109
42.959
44.214
46.029
48.832
53.058
58.041
62.443
67.359
71.924
76.215
80.261
83.376
87.226
91.592
96.446
101.18
105.84
110.7
116.85
123.32
129.29
134.77
139.04
142.15
144.48
146.65
148.45
149.62
149.81
149.43
148.59
147.61
146.53
145.84
145.54
145.87
146.8
147.7
148.5
149.08
149.5
149.88
150.26
150.6
150.95
151.29
151.61
151.96
152.27
152.58
152.89
153.18
153.47
153.75
154.02
154.28
154.54
154.8
155.04
155.28
155.52
155.75
155.97
156.19
156.41
156.62
156.82
157.03
157.23
157.43
157.62
157.8
158.01
158.19
158.38
158.56
158.73
158.93
159.11
159.28
159.46
159.63
159.81
159.98
160.16
160.33
160.5
160.67
160.84
161.01
161.18
161.35
161.52
161.69
161.84
162.02
162.19
162.34
162.52
162.69
162.86
163
163.19
163.35
163.51
163.67
163.84
164
164.16
164.32
164.47
164.63
164.79
164.95
165.1
165.26
165.42
165.57
165.73
165.88
166.03
166.19
166.34
166.5
166.65
166.79
166.95
167.1
167.25
167.41
167.55
167.7
167.85
168
168.14
168.29
168.43
168.58
168.72
168.87
169.01
169.15
169.28
169.43
169.57
169.72
169.85
170
170.14
170.27
170.41
170.55
170.69
170.83
170.97
171.11
171.25
171.39
171.53
171.67
171.81
171.95
172.1
172.24
172.38
172.53
172.68
172.82
172.97
173.11
173.26
173.39
173.57
173.71
173.88
174.04
174.19
174.34
174.46
174.6
174.7
174.88
175
175.31
175.66
175.94
176.12
176.2
176.17
176.07
175.78
175.58
175.3
175
174.34
-36.677
-35.293
-34.633
-32.762
-27.205
-20.363
-14.54
-8.5994
-1.6205
4.7024
10.838
17.662
23.054
26.605
30.541
34.433
38.286
42.107
45.753
48.586
50.822
52.806
54.465
55.821
57.214
58.646
59.73
60.252
60.09
60.155
60.085
59.472
59.13
58.503
58.293
57.967
56.951
55.574
53.713
51.95
50.297
48.841
47.796
46.138
44.503
42.499
40.539
38.661
36.123
33.631
30.871
28.198
25.971
23.43
20.983
20.476
22.128
23.863
25.908
29.287
33.51
38.664
44.152
51.144
58.083
65.478
72.386
77.807
82.112
86.177
90.484
94.196
99.416
105.42
111.85
119.23
126.27
132.13
137.25
140.87
143.81
146.48
148.22
149.11
149.77
149.57
148.72
147.85
146.75
145.74
145.41
145.76
146.63
147.43
148.14
148.62
149.06
149.47
149.87
150.24
150.62
150.98
151.33
151.68
152
152.33
152.65
152.96
153.25
153.54
153.82
154.1
154.36
154.62
154.87
155.11
155.35
155.58
155.81
156.03
156.25
156.46
156.67
156.87
157.07
157.27
157.47
157.66
157.85
158.04
158.22
158.41
158.59
158.77
158.95
159.1
159.3
159.47
159.65
159.83
160
160.17
160.34
160.51
160.68
160.85
161.02
161.19
161.34
161.53
161.69
161.86
162.03
162.2
162.35
162.53
162.7
162.86
163.03
163.19
163.35
163.52
163.68
163.84
164
164.16
164.32
164.46
164.63
164.79
164.95
165.1
165.26
165.42
165.57
165.73
165.88
166.03
166.19
166.34
166.49
166.64
166.8
166.95
167.1
167.25
167.4
167.55
167.7
167.84
167.99
168.14
168.28
168.42
168.57
168.71
168.85
168.98
169.14
169.28
169.42
169.56
169.7
169.84
169.98
170.12
170.25
170.39
170.53
170.67
170.81
170.95
171.08
171.19
171.36
171.51
171.65
171.79
171.93
172.08
172.19
172.33
172.5
172.65
172.79
172.94
173.09
173.24
173.4
173.55
173.7
173.85
174
174.15
174.29
174.43
174.56
174.7
174.84
175.15
175.48
175.76
175.94
176.02
175.99
175.83
175.61
175.22
174.96
174.69
174.03
-60.829
-59.414
-58.744
-56.71
-51.294
-44.558
-38.93
-33.425
-26.874
-21.212
-15.942
-10.412
-5.4304
-1.6464
2.2667
6.1391
9.9777
13.788
17.227
20.126
22.228
24.602
26.357
27.766
29.218
30.72
32.068
32.896
32.722
32.594
32.526
32.058
31.668
31.353
31.121
30.967
30.115
29.022
27.459
25.997
24.628
23.355
22.428
20.857
19.338
17.551
15.825
13.962
11.537
9.1037
6.5601
4.1091
2.1779
-0.10809
-2.0593
-1.3968
0.72458
3.8546
8.9724
15.93
24.726
33.691
43.33
51.453
58.553
64.507
68.561
71.831
74.752
77.735
82.709
88.459
95.502
102.38
109.36
116.25
123.17
129.75
135.65
140.17
143.17
145.75
148.1
149.33
149.71
149.41
148.55
147.83
146.86
145.91
145.2
145.5
146.35
147.17
147.74
148.23
148.67
149.09
149.5
149.91
150.3
150.65
151.05
151.41
151.76
152.1
152.43
152.74
153.04
153.34
153.62
153.88
154.17
154.43
154.69
154.93
155.17
155.4
155.63
155.85
156.07
156.28
156.49
156.69
156.89
157.09
157.29
157.47
157.66
157.83
158.04
158.21
158.41
158.58
158.76
158.93
159.1
159.26
159.44
159.63
159.81
159.97
160.14
160.31
160.47
160.66
160.82
160.99
161.16
161.33
161.5
161.67
161.83
162
162.16
162.33
162.5
162.66
162.83
162.99
163.16
163.32
163.48
163.64
163.8
163.96
164.12
164.28
164.44
164.59
164.75
164.91
165.06
165.22
165.36
165.53
165.68
165.83
165.99
166.14
166.29
166.44
166.6
166.75
166.89
167.05
167.2
167.35
167.5
167.64
167.79
167.94
168.08
168.22
168.37
168.51
168.65
168.79
168.92
169.05
169.21
169.36
169.5
169.64
169.77
169.91
170.02
170.18
170.33
170.47
170.61
170.74
170.88
171.02
171.16
171.3
171.44
171.58
171.72
171.86
172
172.14
172.29
172.42
172.58
172.72
172.87
173.02
173.18
173.33
173.48
173.63
173.76
173.93
174.07
174.21
174.34
174.47
174.62
174.93
175.25
175.54
175.68
175.76
175.67
175.56
175.31
174.97
174.63
174.26
173.69
-62.556
-62.349
-61.998
-61.779
-61.726
-60.215
-58.82
-56.342
-51.412
-46.371
-41.949
-37.677
-33.665
-29.801
-25.932
-22.089
-18.276
-14.486
-11.061
-7.8833
-5.5035
-3.2457
-1.4022
0.049451
1.5541
3.1135
4.5853
5.5474
5.338
5.2039
5.1286
4.7721
4.5011
4.3111
4.2032
4.1837
3.3667
2.4673
1.1932
-0.0041632
-1.1005
-2.1001
-3.1097
-4.6085
-6.1089
-7.7135
-9.2473
-10.718
-13.057
-15.347
-16.987
-17.912
-17.555
-16.472
-13.606
-7.6147
-0.20655
7.5507
16.198
24.383
31.611
38.751
44.988
49.886
53.628
58.453
61.959
65.305
69.085
72.788
78.549
85.425
93.301
100.5
107.47
114.82
121.7
128.26
133.89
138.95
142.53
145.55
147.7
148.97
149.57
149.46
148.39
147.39
146.6
145.64
145.13
145.4
146.14
146.83
147.34
147.81
148.26
148.72
149.17
149.6
150
150.41
150.79
151.16
151.53
151.87
152.2
152.53
152.84
153.14
153.43
153.71
153.98
154.24
154.5
154.74
154.98
155.21
155.44
155.66
155.87
156.07
156.3
156.5
156.7
156.89
157.08
157.27
157.45
157.65
157.83
158.02
158.19
158.37
158.54
158.72
158.9
159.07
159.24
159.41
159.58
159.75
159.92
160.09
160.26
160.43
160.6
160.77
160.93
161.1
161.27
161.43
161.57
161.77
161.93
162.1
162.27
162.43
162.6
162.76
162.93
163.09
163.25
163.41
163.57
163.73
163.89
164.05
164.2
164.36
164.52
164.67
164.83
164.97
165.14
165.29
165.45
165.6
165.75
165.9
166.06
166.19
166.36
166.48
166.66
166.8
166.96
167.1
167.26
167.4
167.54
167.67
167.8
167.98
168.13
168.28
168.42
168.56
168.7
168.84
168.98
169.12
169.25
169.39
169.53
169.67
169.79
169.94
170.08
170.22
170.36
170.48
170.63
170.77
170.91
171.05
171.19
171.33
171.47
171.61
171.75
171.88
172.03
172.18
172.32
172.47
172.61
172.76
172.91
173.06
173.21
173.36
173.51
173.66
173.8
173.94
174.07
174.19
174.35
174.65
174.97
175.24
175.4
175.47
175.41
175.24
174.96
174.64
174.32
173.98
173.32
-50.395
-49.695
-49.233
-49.072
-50.877
-52.891
-54.49
-56.281
-57.746
-58.958
-59.706
-58.759
-56.783
-53.675
-50.601
-47.555
-44.384
-41.166
-38.118
-35.438
-32.966
-30.589
-28.429
-26.944
-25.4
-23.794
-22.214
-21.131
-21.371
-21.539
-21.635
-21.894
-22.065
-22.147
-22.144
-22.298
-23.104
-23.979
-25.262
-25.941
-26.79
-27.544
-28.14
-29.026
-29.087
-28.635
-27.94
-26.732
-24.085
-21.138
-17.646
-14.007
-10.455
-6.8484
-2.3459
4.2674
11.164
17.788
23.009
28.182
33.037
37.02
41.743
44.569
47.498
51.572
56.057
60.988
67.494
74.266
80.658
86.11
91.969
98.39
105.48
112.46
120.13
127.28
133.62
137.92
141.69
145.18
147.65
148.47
149.3
149.02
148.04
147.21
146.53
145.47
144.95
145.15
145.85
146.39
146.92
147.44
147.93
148.4
148.86
149.29
149.74
150.15
150.54
150.92
151.3
151.65
151.99
152.3
152.64
152.94
153.21
153.52
153.8
154.04
154.31
154.55
154.79
155.01
155.23
155.45
155.66
155.89
156.09
156.29
156.49
156.67
156.86
157.06
157.24
157.43
157.61
157.79
157.95
158.14
158.32
158.5
158.67
158.84
159
159.17
159.34
159.51
159.67
159.85
160.02
160.18
160.35
160.51
160.68
160.86
161.02
161.18
161.35
161.5
161.68
161.85
162.01
162.18
162.34
162.5
162.67
162.83
162.99
163.15
163.31
163.47
163.63
163.79
163.92
164.07
164.26
164.42
164.57
164.73
164.88
165.03
165.19
165.33
165.5
165.65
165.8
165.96
166.11
166.26
166.41
166.56
166.7
166.85
167
167.14
167.29
167.43
167.56
167.72
167.85
168.01
168.15
168.29
168.42
168.55
168.7
168.85
168.99
169.13
169.26
169.39
169.54
169.68
169.81
169.95
170.08
170.22
170.36
170.5
170.63
170.77
170.91
171.05
171.15
171.33
171.47
171.61
171.75
171.89
172.04
172.19
172.33
172.48
172.62
172.77
172.92
173.08
173.22
173.37
173.51
173.64
173.77
173.9
174.04
174.37
174.7
174.95
175.13
175.15
175.1
174.92
174.65
174.31
173.95
173.59
172.94
-34.948
-34.215
-33.795
-33.731
-35.517
-37.487
-39.013
-41.15
-43.361
-45.296
-46.706
-47.939
-49.089
-50.768
-52.204
-53.258
-53.916
-54.209
-53.933
-53.759
-53.067
-52.12
-51.391
-50.746
-50.032
-49.245
-48.272
-47.376
-47.101
-46.735
-46.312
-45.636
-44.903
-44.177
-43.647
-43.032
-42.153
-40.912
-39.344
-37.641
-35.099
-32.431
-29.786
-27.069
-24.233
-21.095
-17.949
-14.818
-11.637
-8.4149
-4.9907
-1.5661
1.8076
5.1798
9.5803
14.388
19.174
22.87
25.701
28.781
31.825
35.071
39.4
43.556
48.895
53.198
57.627
62.963
68.615
74.344
80.214
86.83
92.887
98.985
104.7
111.65
118.85
125.96
132.9
138.07
141.51
144.41
147.16
148.59
148.58
148.07
147.53
146.85
146.19
145.41
144.71
144.89
145.43
145.97
146.53
147.06
147.57
148.06
148.56
149.01
149.47
149.91
150.31
150.71
151.1
151.44
151.8
152.13
152.45
152.74
153.03
153.31
153.6
153.86
154.11
154.35
154.58
154.8
155.03
155.26
155.47
155.66
155.88
156.08
156.27
156.46
156.65
156.84
157.02
157.2
157.37
157.56
157.73
157.91
158.08
158.25
158.41
158.58
158.77
158.92
159.1
159.26
159.43
159.59
159.76
159.92
160.09
160.26
160.42
160.59
160.75
160.92
161.08
161.25
161.4
161.56
161.74
161.91
162.08
162.24
162.4
162.56
162.71
162.88
163.06
163.22
163.37
163.51
163.69
163.83
164
164.15
164.31
164.46
164.61
164.76
164.91
165.06
165.21
165.37
165.52
165.67
165.82
165.97
166.12
166.26
166.43
166.58
166.71
166.86
167.02
167.16
167.3
167.44
167.59
167.73
167.87
168.01
168.15
168.29
168.4
168.55
168.69
168.84
168.98
169.11
169.25
169.39
169.53
169.66
169.8
169.93
170.07
170.21
170.35
170.48
170.62
170.75
170.89
171.02
171.16
171.3
171.45
171.6
171.74
171.88
172.01
172.17
172.32
172.47
172.61
172.76
172.91
173.05
173.19
173.33
173.46
173.59
173.73
174.05
174.41
174.69
174.84
174.93
174.77
174.62
174.3
173.97
173.53
173.2
172.56
-19.457
-18.687
-18.294
-18.312
-20.043
-22.003
-23.482
-25.537
-27.652
-29.266
-30.469
-31.198
-32.02
-33.665
-35.254
-36.978
-38.707
-40.309
-41.555
-42.548
-43.316
-43.753
-44.042
-44.187
-44.319
-44.188
-43.771
-43.096
-42.515
-41.84
-40.972
-39.634
-38.029
-36.455
-34.815
-33.042
-31.106
-29.066
-26.42
-23.737
-21.041
-18.334
-15.681
-13.051
-10.39
-7.4243
-4.4528
-1.4514
1.6299
4.709
7.8249
10.953
14.063
17.077
20.299
23.416
26.575
29.852
32.949
35.965
38.973
42.182
45.35
48.723
52.472
57.008
61.207
65.565
70.347
76.001
82.059
87.926
93.809
100.08
106.62
112.75
119.25
126.08
132.25
138.03
142.04
144.84
147.08
147.72
147.77
147.79
147.22
146.47
145.68
144.79
144.14
144.36
144.94
145.58
146.18
146.71
147.3
147.82
148.31
148.79
149.24
149.67
150.07
150.5
150.88
151.25
151.59
151.93
152.24
152.55
152.85
153.14
153.42
153.68
153.93
154.16
154.39
154.61
154.84
155.06
155.26
155.47
155.66
155.85
156.05
156.22
156.43
156.59
156.8
156.97
157.15
157.32
157.49
157.66
157.84
158
158.17
158.32
158.51
158.65
158.83
159.01
159.18
159.34
159.5
159.67
159.83
159.98
160.16
160.33
160.5
160.66
160.83
160.99
161.16
161.32
161.48
161.64
161.81
161.97
162.13
162.29
162.44
162.6
162.76
162.93
163.09
163.24
163.4
163.55
163.71
163.86
164.03
164.17
164.34
164.49
164.64
164.79
164.94
165.09
165.24
165.39
165.54
165.69
165.84
165.99
166.14
166.28
166.44
166.58
166.72
166.88
167.02
167.16
167.3
167.44
167.58
167.72
167.86
167.99
168.14
168.28
168.41
168.55
168.69
168.83
168.95
169.1
169.23
169.37
169.5
169.64
169.77
169.91
170.04
170.18
170.32
170.43
170.59
170.73
170.87
171.01
171.15
171.29
171.43
171.57
171.71
171.85
172.01
172.15
172.3
172.44
172.59
172.73
172.87
173.01
173.14
173.26
173.41
173.73
174.09
174.41
174.57
174.61
174.5
174.26
173.97
173.63
173.16
172.83
172.2
-3.9606
-3.1545
-2.7843
-2.9025
-4.6232
-6.4997
-7.8491
-9.695
-11.582
-12.881
-13.675
-13.787
-14.339
-16.165
-17.998
-19.796
-21.564
-23.271
-24.484
-25.461
-26.191
-26.611
-26.938
-27.155
-27.308
-27.325
-27.187
-26.694
-25.975
-25.208
-24.366
-23.064
-21.706
-20.29
-18.814
-17.257
-15.574
-13.545
-10.955
-8.4373
-5.9577
-3.597
-1.2609
1.0204
3.5038
6.1012
8.8497
11.638
14.449
17.381
20.43
23.53
26.368
29.096
31.887
34.886
37.707
40.641
43.681
46.653
49.335
52.079
54.845
57.789
60.76
63.843
67.336
71.282
75.036
79.326
84.426
90.386
96.639
102.33
108.51
114.67
120.84
126.73
133.38
138.07
141.64
145.05
146.49
146.76
146.71
146.86
146.41
145.83
144.98
144
143.48
143.92
144.55
145.22
145.84
146.44
147.01
147.53
148.04
148.53
149.02
149.46
149.92
150.32
150.7
151.06
151.42
151.77
152.09
152.39
152.68
152.97
153.24
153.5
153.74
153.97
154.19
154.43
154.66
154.86
155.06
155.27
155.46
155.65
155.83
155.99
156.19
156.39
156.56
156.74
156.93
157.1
157.27
157.44
157.61
157.78
157.95
158.11
158.27
158.45
158.59
158.77
158.92
159.09
159.25
159.42
159.57
159.73
159.89
160.05
160.21
160.39
160.55
160.71
160.87
161.03
161.18
161.35
161.54
161.7
161.86
162.02
162.18
162.34
162.5
162.66
162.81
162.96
163.13
163.29
163.44
163.59
163.74
163.9
164.05
164.21
164.36
164.51
164.65
164.81
164.96
165.11
165.27
165.41
165.55
165.71
165.85
166.01
166.15
166.3
166.43
166.59
166.74
166.88
167.01
167.15
167.3
167.43
167.58
167.72
167.85
167.99
168.13
168.26
168.39
168.53
168.67
168.8
168.94
169.06
169.2
169.34
169.47
169.61
169.75
169.87
170.01
170.15
170.28
170.4
170.55
170.67
170.83
170.97
171.09
171.24
171.39
171.55
171.67
171.84
171.99
172.14
172.27
172.42
172.56
172.69
172.82
172.95
173.09
173.43
173.79
174.14
174.36
174.42
174.28
174.06
173.67
173.32
172.89
172.48
171.87
11.542
12.385
12.737
12.504
10.869
9.0436
7.7061
5.9625
4.1667
3.1185
2.6489
2.9618
2.404
0.60294
-1.2055
-2.9281
-4.5723
-6.2068
-7.3454
-8.4013
-8.9201
-9.4613
-9.6936
-9.9104
-10.125
-10.251
-10.163
-9.7622
-9.1091
-8.4014
-7.6058
-6.4381
-5.2268
-3.9567
-2.7577
-1.4604
0.030122
1.8193
3.9643
6.3934
8.7756
11.192
13.252
15.19
17.433
19.698
22.169
24.779
27.293
30.034
32.834
35.726
38.589
41.273
43.554
46.267
48.837
51.581
54.385
57.12
59.759
62.126
64.695
67.222
69.869
72.615
75.364
78.296
81.759
85.234
89.177
93.719
99.378
105.02
110.59
116.43
122.67
129
134.77
139.09
141.18
143.97
145.35
145.46
145.74
145.91
145.24
144.48
143.7
142.89
142.73
143.49
144.21
144.9
145.56
146.16
146.74
147.3
147.85
148.36
148.83
149.28
149.72
150.13
150.51
150.9
151.25
151.6
151.91
152.22
152.5
152.8
153.04
153.29
153.56
153.81
154.03
154.25
154.47
154.67
154.87
155.07
155.28
155.47
155.66
155.84
156.01
156.2
156.37
156.55
156.71
156.86
157.05
157.21
157.37
157.53
157.69
157.88
158.04
158.19
158.35
158.51
158.67
158.84
159
159.18
159.33
159.49
159.65
159.81
159.96
160.13
160.3
160.46
160.62
160.78
160.94
161.11
161.27
161.42
161.59
161.75
161.9
162.08
162.23
162.38
162.54
162.71
162.85
163.02
163.18
163.33
163.48
163.63
163.79
163.94
164.09
164.23
164.39
164.53
164.69
164.84
164.99
165.14
165.29
165.44
165.58
165.73
165.86
166.02
166.17
166.31
166.45
166.59
166.73
166.87
167
167.13
167.29
167.42
167.55
167.69
167.83
167.96
168.1
168.23
168.38
168.52
168.65
168.79
168.93
169.06
169.19
169.32
169.45
169.59
169.72
169.85
169.99
170.12
170.25
170.39
170.52
170.66
170.81
170.94
171.08
171.24
171.36
171.52
171.66
171.81
171.95
172.09
172.23
172.36
172.49
172.62
172.75
173.11
173.49
173.86
174.1
174.18
174.07
173.77
173.48
172.97
172.55
172.16
171.58
27.051
27.935
28.252
27.944
26.341
24.503
23.24
21.724
20.206
19.424
19.319
19.709
19.141
17.358
15.587
13.843
12.108
10.428
9.4269
8.6431
8.0318
7.579
7.2547
7.0294
6.7789
6.5863
6.7479
7.1679
7.6814
8.3518
9.0431
9.9522
10.963
12.046
13.238
14.432
15.59
17.187
19.002
21.084
23.273
25.418
27.509
29.425
31.408
33.362
35.563
37.941
40.181
42.618
45.194
47.859
50.442
52.998
55.35
57.468
59.947
62.412
64.905
67.428
69.746
72.157
74.39
76.748
79.16
81.438
83.85
86.351
88.752
91.869
95.246
98.727
103.03
108.26
113.71
118.77
124.8
130.85
136.24
139.04
141.26
142.2
143.4
144.08
144.06
143.92
143.59
142.91
142.42
141.8
142.39
143.15
143.9
144.61
145.29
145.91
146.52
147.08
147.63
148.13
148.66
149.11
149.55
149.97
150.36
150.75
151.08
151.43
151.75
152.09
152.37
152.66
152.93
153.18
153.42
153.66
153.88
154.1
154.3
154.48
154.7
154.88
155.07
155.27
155.45
153.14
155.81
155.98
156.14
156.33
156.51
156.66
156.84
157
157.15
157.33
157.48
157.65
157.81
157.97
158.13
158.28
158.44
158.58
158.75
158.93
159.09
159.24
159.42
159.57
159.73
159.9
160.06
160.21
160.37
160.53
160.69
160.86
161.02
161.17
161.34
161.51
161.66
161.82
161.98
162.14
162.3
162.45
162.6
162.76
162.92
163.05
163.22
163.37
163.52
163.65
163.8
163.97
164.12
164.27
164.42
164.57
164.72
164.87
165.01
165.16
165.33
165.47
165.62
165.76
165.9
166.05
166.19
166.33
166.46
166.6
166.74
166.87
167.01
167.15
167.29
167.43
167.55
167.71
167.84
167.97
168.1
168.23
168.37
168.5
168.63
168.76
168.89
169.01
169.16
169.28
169.42
169.56
169.7
169.83
169.96
170.11
170.25
170.38
170.52
170.65
170.79
170.93
171.07
171.21
171.35
171.49
171.63
171.78
171.91
172.05
172.17
172.29
172.46
172.79
173.22
173.61
173.92
173.96
173.9
173.59
173.29
172.81
172.31
171.9
171.34
42.563
43.491
43.794
43.364
41.793
40.028
38.88
37.487
36.057
35.514
35.649
35.961
35.133
33.481
31.677
29.965
28.374
26.872
25.693
24.966
24.32
24.032
23.683
23.401
23.123
23.008
23.199
23.54
23.89
24.498
25.126
25.753
26.704
27.662
28.662
29.654
30.688
32.208
33.896
35.731
37.498
39.504
41.166
42.876
44.639
46.645
48.641
50.951
53.001
55.057
57.33
59.603
61.887
64.264
66.493
68.668
70.725
72.978
75.225
77.346
79.546
81.522
83.54
85.742
87.938
90.087
92.226
94.169
96.163
98.204
100.97
104.1
107.4
111.43
116.63
121.88
127.14
132.61
136.68
138.41
139.83
140.52
141.16
141.68
142.02
142.07
141.75
141.49
141.16
141.14
142.01
142.85
143.59
144.35
145.04
145.69
146.32
146.92
147.49
148
148.5
148.98
149.42
149.83
150.23
150.61
150.96
151.29
151.61
151.93
152.21
152.5
152.76
153.01
153.24
153.49
153.72
153.94
154.14
154.35
154.54
154.74
154.92
155.1
155.28
155.45
155.62
155.79
155.95
156.12
156.32
156.48
156.64
156.79
156.97
157.12
157.29
157.44
157.58
157.76
157.92
158.07
158.24
158.39
158.54
158.71
158.87
159.02
159.18
159.34
159.48
159.66
159.82
159.98
160.13
160.29
160.45
160.61
160.77
160.93
161.1
161.25
161.42
161.58
161.74
161.89
162.06
162.21
162.37
162.52
162.67
162.83
162.98
163.13
163.27
163.42
163.57
163.72
163.87
164.01
164.17
164.33
164.48
164.62
164.77
164.92
165.06
165.2
165.33
165.48
165.61
165.78
165.92
166.06
166.2
166.34
166.48
166.63
166.77
166.9
167.03
167.17
167.3
167.43
167.55
167.7
167.83
167.96
168.09
168.22
168.34
168.48
168.6
168.76
168.89
169.03
169.16
169.29
169.42
169.55
169.68
169.81
169.94
170.08
170.22
170.36
170.5
170.64
170.78
170.92
171.06
171.2
171.34
171.47
171.62
171.75
171.87
171.98
172.15
172.51
172.96
173.37
173.68
173.83
173.72
173.53
173.07
172.65
172.13
171.68
171.16
58.074
59.045
59.307
58.827
57.229
55.528
54.408
53.183
51.969
51.718
51.633
51.566
50.43
48.929
47.18
45.438
43.835
42.638
41.478
40.751
40.164
39.855
39.526
39.185
38.888
38.805
39.076
39.337
39.618
40.032
40.57
41.169
41.877
42.685
43.495
44.415
45.419
46.603
48.133
49.665
51.33
53.136
54.583
56.073
57.696
59.258
61.206
63.127
65.103
67.255
69.195
71.052
73.074
75.058
77.049
79.03
80.931
83.008
84.953
86.869
88.831
90.595
92.354
94.152
96.005
97.86
99.761
101.5
103.26
104.85
106.65
108.89
111.56
115.01
118.94
123.88
128.12
133.27
135.27
136.35
137.3
137.85
138.56
139.15
139.93
140.12
140.33
140.34
140.13
140.88
141.77
142.62
143.4
144.15
144.86
145.52
146.15
146.76
147.32
147.84
148.33
148.82
149.27
149.69
150.1
150.47
150.82
151.17
151.49
151.81
152.09
152.36
152.63
152.88
153.11
153.34
153.58
153.78
153.97
154.18
154.39
154.56
154.76
154.94
155.11
155.29
155.46
155.63
155.8
155.97
156.13
156.29
156.45
156.62
156.77
156.93
157.09
157.24
157.4
157.55
157.69
157.88
158.02
158.19
158.35
158.5
158.65
158.81
158.98
159.13
159.28
159.44
159.59
159.76
159.91
160.07
160.24
160.39
160.56
160.71
160.87
161.04
161.18
161.35
161.5
161.66
161.8
161.97
162.13
162.27
162.43
162.58
162.73
162.9
163.05
163.2
163.35
163.5
163.64
163.79
163.94
164.08
164.23
164.38
164.52
164.67
164.82
164.97
165.1
165.26
165.4
165.54
165.68
165.81
165.95
166.09
166.22
166.36
166.5
166.62
166.78
166.92
167.05
167.18
167.32
167.42
167.58
167.71
167.84
167.97
168.09
168.24
168.37
168.5
168.62
168.77
168.89
169.02
169.16
169.29
169.42
169.55
169.68
169.82
169.95
170.08
170.23
170.35
170.5
170.64
170.78
170.9
171.06
171.2
171.33
171.46
171.59
171.71
171.85
172.25
172.69
173.14
173.51
173.69
173.65
173.36
173
172.53
172.03
171.47
171.04
73.575
74.595
74.85
74.208
72.682
70.982
69.942
68.914
67.751
67.06
66.717
66.081
64.765
63.15
61.542
60.037
58.822
57.617
56.576
55.819
55.45
55.045
54.754
54.39
54.137
54.115
54.366
54.555
54.746
54.877
55.416
55.957
56.473
57.156
57.932
58.616
59.541
60.61
61.716
63.175
64.563
65.874
67.323
68.759
70.184
71.602
73.056
74.755
76.683
78.488
80.319
81.874
83.664
85.33
87.133
88.898
90.715
92.318
93.873
95.476
97.125
98.78
100.51
102.16
103.51
104.95
106.33
107.69
109.09
110.3
111.57
112.89
115.01
117.22
120.38
124.39
128.75
131.99
133.33
134.22
135.43
136.07
136.56
137.14
138.38
138.61
139.02
139.29
139.7
140.65
141.57
142.43
143.23
143.98
144.7
145.36
146.03
146.61
147.19
147.72
148.22
148.69
149.14
149.56
149.98
150.35
150.7
151.06
151.38
151.68
151.96
152.23
152.5
152.76
152.99
153.22
153.44
153.65
153.85
154.05
154.25
154.44
154.62
154.8
154.97
155.14
155.32
155.48
155.64
155.8
155.96
156.13
156.28
156.43
156.59
156.74
156.9
157.07
157.21
157.38
157.53
157.68
157.85
158
158.15
158.3
158.45
158.6
158.76
158.93
159.06
159.24
159.39
159.55
159.71
159.87
160.02
160.19
160.34
160.51
160.66
160.82
160.97
161.13
161.29
161.44
161.6
161.75
161.91
162.06
162.21
162.36
162.5
162.66
162.81
162.97
163.12
163.27
163.43
163.56
163.72
163.85
164.01
164.15
164.31
164.44
164.59
164.73
164.88
165.02
165.17
165.31
165.45
165.59
165.73
165.86
166
166.13
166.26
166.41
166.53
166.69
166.82
166.95
167.08
167.21
167.34
167.46
167.59
167.72
167.86
168
168.13
168.26
168.39
168.51
168.65
168.78
168.91
169.04
169.16
169.3
169.43
169.56
169.7
169.84
169.97
170.11
170.24
170.38
170.52
170.66
170.79
170.93
171.05
171.19
171.32
171.44
171.58
172
172.46
172.95
173.34
173.6
173.53
173.35
172.96
172.48
171.93
171.39
170.97
89.07
90.117
90.363
89.637
88.195
86.464
85.495
84.28
82.618
81.6
80.733
79.535
78.049
76.427
75.11
73.84
72.781
71.75
70.856
70.318
69.957
69.604
69.241
68.896
68.748
68.881
69.063
69.183
69.296
69.382
69.568
69.999
70.441
70.992
71.529
72.202
72.98
73.904
74.744
75.626
76.915
78.146
79.281
80.531
81.782
83.162
84.462
85.889
87.52
89.13
90.564
92.003
93.362
94.71
96.12
97.722
99.375
100.74
101.96
103.27
104.58
105.91
107.23
108.36
109.55
110.54
111.42
112.2
113.06
113.82
114.56
115.49
116.98
118.95
121.4
124.91
128.93
130.72
131.83
132.65
133.5
134.54
134.79
135.75
136.51
137.38
138.06
138.55
139.56
140.52
141.42
142.31
143.11
143.88
144.61
145.29
145.92
146.5
147.09
147.61
148.13
148.6
149.03
149.48
149.87
150.26
150.61
150.95
151.27
151.57
151.85
152.13
152.38
152.62
152.86
153.1
153.3
153.5
153.72
153.91
154.11
154.3
154.49
154.66
154.83
155
155.16
155.32
155.48
155.65
155.82
155.97
156.11
156.28
156.43
156.58
156.75
156.91
157.05
157.2
157.35
157.51
157.66
157.81
157.96
158.11
158.26
158.42
158.57
158.73
158.88
159.05
159.19
159.35
159.51
159.67
159.83
159.99
160.14
160.3
160.45
160.61
160.78
160.94
161.09
161.25
161.4
161.55
161.69
161.84
161.99
162.16
162.31
162.46
162.63
162.76
162.92
163.07
163.21
163.36
163.5
163.65
163.8
163.94
164.08
164.24
164.39
164.53
164.67
164.81
164.95
165.09
165.23
165.37
165.51
165.65
165.79
165.91
166.06
166.19
166.33
166.46
166.58
166.73
166.85
166.99
167.12
167.23
167.37
167.51
167.63
167.77
167.9
168.02
168.15
168.29
168.41
168.55
168.67
168.81
168.94
169.06
169.19
169.31
169.45
169.6
169.73
169.87
170
170.14
170.27
170.41
170.54
170.68
170.82
170.94
171.08
171.19
171.34
171.77
172.26
172.77
173.2
173.48
173.54
173.28
172.89
172.44
171.95
171.44
170.97
104.55
105.65
105.89
105.03
103.61
101.43
99.689
97.943
95.894
94.348
92.871
91.151
89.806
88.727
87.644
86.686
85.605
84.836
84.356
83.881
83.432
83.069
82.696
82.521
82.671
82.77
82.888
82.943
82.975
82.98
82.974
83.042
83.465
83.819
84.274
84.885
85.456
86.132
86.904
87.689
88.33
89.287
90.412
91.496
92.674
93.826
95.055
96.197
97.358
98.36
99.583
100.84
102.06
103.2
104.4
105.47
106.52
107.47
108.48
109.55
110.49
111.21
111.95
112.58
113.22
113.73
114.35
114.93
115.54
116.27
116.91
117.68
118.69
120.55
122.6
125.7
127.99
129.56
130.58
131.35
132.17
133.12
133.72
134.59
135.46
136.83
137.47
138.53
139.56
140.52
141.4
142.25
143.08
143.84
144.56
145.22
145.85
146.45
147
147.55
148.05
148.53
148.97
149.39
149.79
150.17
150.52
150.85
151.17
151.47
151.75
152.03
152.28
152.53
152.76
152.99
153.21
153.42
153.61
153.81
153.99
154.18
154.35
154.52
154.69
154.85
155.02
155.19
155.36
155.52
155.67
155.82
155.98
156.13
156.28
156.44
156.59
156.74
156.88
157.04
157.2
157.35
157.5
157.63
157.8
157.94
158.1
158.24
158.41
158.56
158.72
158.87
159.02
159.17
159.33
159.49
159.64
159.8
159.96
160.13
160.28
160.43
160.59
160.74
160.9
161.04
161.19
161.35
161.53
161.66
161.83
161.98
162.13
162.28
162.42
162.57
162.73
162.88
163.02
163.17
163.31
163.46
163.6
163.75
163.89
164.04
164.19
164.33
164.47
164.61
164.75
164.9
165.03
165.17
165.32
165.45
165.59
165.72
165.86
165.98
166.13
166.26
166.39
166.52
166.66
166.79
166.92
167.04
167.17
167.3
167.43
167.55
167.68
167.81
167.93
168.06
168.19
168.32
168.44
168.57
168.7
168.83
168.95
169.08
169.21
169.34
169.46
169.59
169.73
169.86
169.96
170.11
170.26
170.4
170.55
170.67
170.82
170.92
171.08
171.52
172.05
172.56
173.04
173.38
173.52
173.34
172.95
172.47
171.96
171.47
171.03
115.87
115.83
115.7
115.09
114.11
112.19
110.61
108.72
106.92
105.12
103.25
101.74
100.59
99.498
98.519
97.761
97.363
96.906
96.491
96.058
95.604
95.22
95.137
95.302
95.424
95.491
95.55
95.556
95.506
95.451
95.328
95.217
95.193
95.399
95.863
96.293
96.768
97.342
97.833
98.293
98.829
99.42
100.13
101
102.01
103.06
104.15
105.14
105.84
106.61
107.34
108.12
109.1
109.76
110.44
111.02
111.65
112.24
112.86
113.26
113.78
114.11
114.67
115.1
115.63
116.12
116.69
117.19
117.8
118.43
119.14
119.82
120.59
122.13
124.03
126.3
127.33
128.5
129.72
130.61
131.35
132.37
133.35
134.16
135.34
136.48
137.59
138.62
139.63
140.57
141.45
142.3
143.09
143.83
144.54
145.21
145.82
146.43
146.99
147.52
148.02
148.48
148.91
149.33
149.73
150.1
150.45
150.77
151.09
151.39
151.67
151.94
152.19
152.42
152.66
152.88
153.1
153.31
153.5
153.69
153.89
154.06
154.25
154.41
154.58
154.74
154.9
155.06
155.21
155.39
155.55
155.7
155.85
156
156.15
156.3
156.45
156.6
156.75
156.89
157.04
157.2
157.35
157.5
157.65
157.79
157.95
158.1
158.25
158.4
158.55
158.71
158.86
159.01
159.17
159.32
159.47
159.62
159.79
159.94
160.11
160.26
160.41
160.57
160.73
160.87
161.03
161.2
161.35
161.5
161.65
161.8
161.95
162.1
162.25
162.4
162.55
162.69
162.84
162.98
163.13
163.27
163.42
163.56
163.69
163.83
163.99
164.13
164.25
164.38
164.55
164.69
164.82
164.96
165.11
165.24
165.39
165.51
165.65
165.8
165.93
166.06
166.2
166.33
166.46
166.59
166.72
166.85
166.98
167.1
167.24
167.37
167.49
167.63
167.74
167.88
168.01
168.13
168.26
168.39
168.52
168.64
168.79
168.92
169.05
169.18
169.3
169.45
169.58
169.71
169.85
169.98
170.11
170.25
170.37
170.51
170.63
170.75
170.89
171.35
171.89
172.44
172.94
173.33
173.52
173.37
173.02
172.58
172.06
171.51
171.13
118.69
118.68
118.57
118.32
117.99
117.42
116.62
115.62
114.56
113.29
111.75
110.35
109.31
108.64
108.14
107.77
107.35
106.96
106.58
106.23
106.15
106.29
106.47
106.61
106.71
106.75
106.76
106.71
106.61
106.49
106.29
106.11
105.83
105.66
105.64
105.87
106.34
106.62
107.02
107.41
107.81
108.27
108.75
109.3
110.01
110.49
110.81
111.2
111.69
112.07
112.62
112.99
113.33
113.6
113.91
114.3
114.53
114.93
115.29
115.65
116.07
116.52
116.9
117.46
117.93
118.45
118.82
119.34
119.94
120.48
121.05
121.62
122.37
123.62
125.17
126.06
127.12
128.18
129.51
130.14
130.94
132.15
133.34
134.53
135.67
136.76
137.83
138.83
139.79
140.69
141.57
142.4
143.17
143.9
144.6
145.25
145.86
146.43
146.99
147.51
148
148.46
148.9
149.3
149.69
150.05
150.39
150.72
151.03
151.33
151.6
151.86
152.11
152.35
152.58
152.79
153.01
153.22
153.4
153.6
153.78
153.95
154.13
154.31
154.48
154.64
154.8
154.96
155.12
155.27
155.42
155.57
155.72
155.88
156.01
156.18
156.32
156.47
156.61
156.76
156.9
157.06
157.21
157.35
157.49
157.65
157.79
157.94
158.08
158.24
158.39
158.55
158.68
158.85
159
159.15
159.32
159.46
159.63
159.77
159.94
160.08
160.25
160.41
160.56
160.71
160.87
161.03
161.17
161.33
161.48
161.63
161.78
161.93
162.08
162.23
162.38
162.53
162.68
162.82
162.97
163.12
163.27
163.41
163.56
163.71
163.86
164.01
164.14
164.29
164.42
164.55
164.71
164.84
164.98
165.11
165.25
165.38
165.51
165.64
165.78
165.91
166.04
166.16
166.3
166.43
166.56
166.69
166.81
166.94
167.07
167.19
167.32
167.44
167.57
167.7
167.82
167.95
168.07
168.2
168.32
168.46
168.57
168.71
168.84
168.97
169.09
169.22
169.36
169.49
169.62
169.75
169.88
170
170.14
170.27
170.41
170.52
170.66
171.13
171.7
172.27
172.81
173.23
173.47
173.42
173.13
172.67
172.15
171.67
171.27
121.36
121.37
121.31
121.09
120.72
120.2
119.54
118.8
118.07
117.24
116.44
115.72
115.29
115.12
114.98
114.77
114.71
114.58
114.6
114.81
115.05
115.22
115.41
115.56
115.66
115.7
115.67
115.59
115.44
115.26
114.98
114.69
114.37
114.1
113.87
113.64
113.44
113.58
113.65
113.75
113.96
114.14
114.37
114.5
114.52
114.55
114.63
114.76
114.94
115.04
115.19
115.48
115.72
115.89
116.21
116.52
116.82
117.19
117.57
117.95
118.23
118.65
119.11
119.46
119.86
120.33
120.89
121.36
121.87
122.42
122.99
123.61
124.32
125.13
125.89
126.63
127.52
128.5
129.57
130.54
131.66
132.79
133.9
135.03
136.11
137.14
138.15
139.1
140.05
140.92
141.76
142.55
143.31
144.02
144.69
145.33
145.93
146.5
147.04
147.54
148.02
148.47
148.89
149.29
149.67
150.03
150.37
150.69
150.99
151.27
151.54
151.8
152.05
152.29
152.51
152.72
152.93
153.12
153.3
153.51
153.7
153.86
154.04
154.21
154.38
154.54
154.69
154.86
155.01
155.17
155.32
155.47
155.62
155.76
155.9
156.06
156.2
156.35
156.49
156.64
156.78
156.93
157.07
157.22
157.37
157.51
157.66
157.81
157.97
158.1
158.27
158.43
158.59
158.75
158.9
159.05
159.21
159.35
159.52
159.66
159.82
159.98
160.13
160.28
160.44
160.59
160.74
160.9
161.05
161.2
161.35
161.5
161.65
161.8
161.95
162.1
162.24
162.38
162.54
162.68
162.83
162.97
163.11
163.26
163.4
163.54
163.68
163.83
163.96
164.1
164.24
164.38
164.52
164.66
164.79
164.94
165.07
165.22
165.34
165.48
165.61
165.73
165.87
166.01
166.14
166.27
166.39
166.53
166.66
166.78
166.91
167.03
167.17
167.28
167.41
167.55
167.66
167.8
167.91
168.05
168.17
168.3
168.43
168.55
168.69
168.8
168.95
169.06
169.21
169.34
169.47
169.6
169.73
169.86
169.99
170.11
170.24
170.35
170.5
170.97
171.53
172.15
172.71
173.18
173.49
173.52
173.19
172.82
172.32
171.83
171.44
123.8
123.82
123.75
123.54
123.17
122.63
122.07
121.26
120.41
119.56
118.82
118.28
118.14
118.35
118.54
118.75
118.99
119.28
119.55
119.79
120.06
120.27
120.5
120.64
120.75
120.81
120.77
120.68
120.49
120.27
119.97
119.62
119.34
118.95
118.68
118.24
118.05
117.78
117.53
117.41
117.24
117.08
116.96
116.92
116.91
116.95
116.94
117.01
117.17
117.29
117.4
117.63
117.81
118.17
118.4
118.62
118.94
119.16
119.52
119.86
120.3
120.71
121.07
121.41
121.91
122.36
122.75
123.16
123.7
124.23
124.8
125.34
125.93
126.63
127.24
128
128.75
129.61
130.56
131.5
132.54
133.56
134.61
135.64
136.65
137.62
138.58
139.49
140.37
141.21
142.01
142.77
143.5
144.18
144.84
145.45
146.02
146.57
147.11
147.6
148.07
148.49
148.92
149.31
149.68
150.03
150.34
150.65
150.96
151.24
151.51
151.76
152
152.23
152.45
152.67
152.87
153.05
153.25
153.45
153.63
153.8
153.97
154.13
154.31
154.46
154.63
154.79
154.95
155.1
155.25
155.4
155.54
155.69
155.82
155.97
156.11
156.26
156.4
156.55
156.69
156.83
156.98
157.12
157.27
157.41
157.56
157.7
157.85
158
158.15
158.29
158.45
158.6
158.75
158.9
159.05
159.2
159.36
159.52
159.67
159.84
159.99
160.15
160.3
160.45
160.6
160.77
160.89
161.07
161.21
161.38
161.53
161.68
161.83
161.97
162.11
162.26
162.42
162.57
162.7
162.86
163
163.14
163.29
163.43
163.57
163.71
163.84
163.99
164.13
164.27
164.41
164.55
164.68
164.82
164.95
165.08
165.22
165.34
165.48
165.6
165.74
165.87
166
166.13
166.26
166.38
166.51
166.64
166.76
166.9
167.02
167.15
167.27
167.4
167.52
167.65
167.76
167.9
168.02
168.15
168.28
168.4
168.53
168.65
168.79
168.91
169.05
169.18
169.31
169.44
169.57
169.7
169.83
169.96
170.07
170.19
170.33
170.81
171.4
172.03
172.61
173.12
173.48
173.56
173.36
172.95
172.48
171.97
171.63
126.04
126.07
126.04
125.83
125.45
124.86
124.18
123.42
122.64
121.65
120.82
120.44
120.39
120.6
120.83
121.13
121.39
121.63
122.04
122.3
122.62
122.89
123.13
123.28
123.38
123.42
123.38
123.27
123.09
122.84
122.53
122.17
121.85
121.46
121.05
120.77
120.44
120.08
119.87
119.57
119.42
119.26
119.17
119.09
118.96
119.01
119.11
119.06
119.19
119.34
119.5
119.64
119.88
120.04
120.23
120.62
120.88
121.13
121.5
121.8
122.1
122.48
122.89
123.29
123.71
124.1
124.51
124.96
125.5
125.89
126.43
126.96
127.57
128.16
128.77
129.46
130.16
130.89
131.7
132.6
133.51
134.44
135.38
136.34
137.27
138.19
139.07
139.93
140.75
141.55
142.32
143.05
143.74
144.4
145.02
145.62
146.18
146.7
147.21
147.69
148.14
148.56
148.97
149.35
149.71
150.05
150.36
150.68
150.97
151.25
151.51
151.76
151.99
152.22
152.43
152.64
152.84
153.03
153.22
153.4
153.57
153.74
153.91
154.07
154.23
154.38
154.54
154.69
154.83
154.99
155.13
155.3
155.44
155.6
155.74
155.88
156.02
156.17
156.31
156.46
156.61
156.75
156.9
157.04
157.18
157.33
157.47
157.62
157.77
157.91
158.06
158.21
158.35
158.51
158.66
158.81
158.97
159.12
159.27
159.42
159.58
159.73
159.88
160.04
160.19
160.34
160.5
160.65
160.8
160.95
161.1
161.26
161.4
161.55
161.7
161.86
162
162.15
162.3
162.44
162.59
162.73
162.89
163.02
163.16
163.32
163.45
163.59
163.74
163.87
164.02
164.16
164.3
164.44
164.56
164.71
164.85
164.98
165.11
165.24
165.38
165.51
165.64
165.77
165.89
166.01
166.15
166.27
166.41
166.53
166.67
166.78
166.92
167.04
167.16
167.29
167.41
167.54
167.66
167.78
167.91
168.03
168.16
168.28
168.41
168.54
168.66
168.79
168.92
169.05
169.18
169.3
169.44
169.57
169.7
169.82
169.94
170.06
170.19
170.67
171.28
171.92
172.52
173.05
173.45
173.67
173.44
173.15
172.68
172.2
171.83
128.12
128.17
128.12
127.93
127.53
126.95
126.18
125.4
124.41
123.58
122.8
122.45
122.38
122.6
122.9
123.22
123.55
123.89
124.24
124.62
124.95
125.27
125.52
125.72
125.84
125.89
125.84
125.72
125.52
125.23
124.89
124.49
124.1
123.68
123.3
122.92
122.5
122.22
121.89
121.64
121.44
121.29
121.03
121.04
120.99
120.94
120.92
121.05
121.06
121.13
121.25
121.53
121.69
121.88
122.16
122.28
122.64
122.99
123.26
123.57
123.92
124.29
124.62
124.99
125.37
125.76
126.21
126.7
127.03
127.55
128.05
128.59
129.11
129.69
130.24
130.85
131.47
132.19
132.92
133.73
134.56
135.4
136.22
137.09
137.93
138.79
139.61
140.41
141.18
141.94
142.66
143.35
144.01
144.64
145.24
145.82
146.36
146.87
147.35
147.81
148.25
148.66
149.04
149.41
149.76
150.09
150.41
150.71
150.99
151.26
151.52
151.76
152
152.22
152.43
152.63
152.83
153.02
153.2
153.38
153.55
153.72
153.88
154.04
154.2
154.34
154.51
154.66
154.8
154.95
155.1
155.24
155.38
155.53
155.67
155.81
155.95
156.09
156.24
156.38
156.52
156.66
156.81
156.95
157.1
157.23
157.39
157.54
157.68
157.83
157.98
158.13
158.28
158.43
158.58
158.73
158.88
159.03
159.19
159.34
159.48
159.64
159.8
159.95
160.11
160.26
160.42
160.57
160.72
160.87
161.02
161.17
161.32
161.47
161.62
161.77
161.92
162.07
162.22
162.35
162.51
162.64
162.79
162.93
163.08
163.2
163.36
163.5
163.64
163.79
163.92
164.06
164.2
164.34
164.46
164.61
164.74
164.87
165.01
165.14
165.27
165.4
165.54
165.65
165.8
165.92
166.05
166.17
166.3
166.44
166.56
166.69
166.81
166.94
167.06
167.19
167.31
167.43
167.56
167.68
167.81
167.93
168.06
168.18
168.31
168.43
168.56
168.69
168.82
168.95
169.07
169.19
169.33
169.45
169.59
169.71
169.83
169.95
170.09
170.58
171.18
171.84
172.47
173.03
173.48
173.73
173.65
173.3
172.89
172.4
172.05
130.03
130.1
130.08
129.84
129.39
128.8
128.05
127.17
126.2
125.24
124.54
124.22
124.25
124.45
124.8
125.09
125.51
125.9
126.28
126.7
127.07
127.42
127.74
127.97
128.1
128.16
128.12
127.98
127.75
127.46
127.06
126.61
126.25
125.77
125.26
124.87
124.49
124.1
123.78
123.53
123.21
123.04
122.93
122.69
122.76
122.75
122.65
122.66
122.86
122.92
123.03
123.12
123.4
123.54
123.84
124.08
124.32
124.58
124.89
125.18
125.59
125.87
126.24
126.64
127.03
127.41
127.78
128.18
128.66
129.12
129.63
130.09
130.54
131.04
131.58
132.15
132.75
133.37
134.07
134.8
135.56
136.34
137.13
137.92
138.71
139.49
140.25
140.98
141.7
142.4
143.05
143.69
144.33
144.93
145.5
146.05
146.57
147.04
147.52
147.96
148.38
148.78
149.16
149.51
149.85
150.17
150.47
150.76
151.03
151.29
151.54
151.78
151.99
152.22
152.43
152.62
152.83
153.01
153.19
153.36
153.54
153.7
153.86
154.02
154.18
154.33
154.47
154.63
154.77
154.92
155.06
155.2
155.35
155.48
155.63
155.75
155.91
156.05
156.18
156.33
156.46
156.61
156.76
156.89
157.04
157.18
157.33
157.47
157.62
157.76
157.91
158.06
158.2
158.35
158.5
158.65
158.8
158.93
159.11
159.27
159.42
159.56
159.72
159.87
160.03
160.19
160.34
160.49
160.65
160.8
160.95
161.1
161.25
161.4
161.55
161.7
161.84
161.99
162.15
162.29
162.44
162.58
162.73
162.87
163.01
163.15
163.3
163.44
163.58
163.72
163.85
163.99
164.13
164.27
164.4
164.54
164.67
164.81
164.94
165.07
165.19
165.33
165.46
165.59
165.72
165.84
165.98
166.1
166.23
166.35
166.48
166.61
166.73
166.86
166.98
167.11
167.23
167.35
167.48
167.6
167.72
167.85
167.97
168.09
168.22
168.34
168.47
168.6
168.72
168.85
168.98
169.11
169.24
169.36
169.49
169.61
169.73
169.84
169.98
170.48
171.08
171.75
172.39
172.98
173.45
173.77
173.78
173.49
173.1
172.63
172.28
131.81
131.88
131.85
131.58
131.17
130.46
129.67
128.65
127.68
126.85
126.16
125.82
125.94
126.18
126.47
126.88
127.22
127.69
128.12
128.55
129.03
129.4
129.78
130.04
130.21
130.29
130.24
130.09
129.84
129.49
129.07
128.59
128.05
127.58
127.1
126.67
126.22
125.8
125.52
125.13
124.98
124.62
124.57
124.42
124.26
124.27
124.29
124.33
124.35
124.52
124.66
124.8
124.92
125.13
125.39
125.67
125.85
126.18
126.5
126.77
127.08
127.42
127.82
128.2
128.47
128.84
129.24
129.58
130.04
130.51
130.99
131.48
131.99
132.51
133
133.48
134.03
134.55
135.19
135.85
136.54
137.25
137.97
138.69
139.41
140.14
140.85
141.54
142.22
142.87
143.49
144.11
144.7
145.26
145.78
146.31
146.8
147.27
147.72
148.14
148.54
148.93
149.29
149.63
149.93
150.25
150.55
150.84
151.1
151.36
151.6
151.83
152.05
152.26
152.46
152.66
152.85
153.03
153.2
153.38
153.53
153.7
153.86
154
154.17
154.3
154.46
154.61
154.75
154.89
155.04
155.18
155.32
155.46
155.6
155.74
155.88
156.02
156.16
156.3
156.44
156.58
156.72
156.86
156.99
157.14
157.29
157.43
157.56
157.71
157.86
158.01
158.16
158.31
158.46
158.61
158.76
158.91
159.06
159.21
159.37
159.52
159.67
159.82
159.98
160.13
160.28
160.44
160.59
160.74
160.89
161.04
161.19
161.34
161.49
161.64
161.79
161.94
162.08
162.22
162.37
162.52
162.65
162.81
162.94
163.1
163.22
163.37
163.52
163.66
163.79
163.94
164.07
164.21
164.34
164.48
164.62
164.75
164.88
165.01
165.15
165.28
165.41
165.54
165.66
165.79
165.92
166.05
166.17
166.3
166.42
166.55
166.67
166.8
166.92
167.04
167.17
167.29
167.41
167.54
167.66
167.78
167.91
168.03
168.16
168.28
168.41
168.53
168.66
168.79
168.92
169.03
169.15
169.3
169.42
169.54
169.67
169.78
169.9
170.41
171.01
171.7
172.35
172.96
173.47
173.82
173.92
173.68
173.3
172.85
172.51
133.46
133.55
133.52
133.24
132.73
132.01
131.13
130.1
129.08
128.18
127.63
127.48
127.32
127.72
128.01
128.46
128.89
129.36
129.87
130.36
130.85
131.28
131.69
131.99
132.2
132.28
132.24
132.07
131.78
131.4
130.91
130.43
129.85
129.27
128.8
128.27
127.81
127.33
127.04
126.65
126.4
126.19
125.93
125.92
125.8
125.77
125.77
125.79
125.84
125.95
126.09
126.24
126.42
126.64
126.86
127.1
127.38
127.7
127.9
128.17
128.46
128.83
129.22
129.62
130.02
130.4
130.67
130.99
131.41
131.83
132.29
132.72
133.2
133.69
134.2
134.73
135.28
135.75
136.32
136.89
137.51
138.17
138.82
139.48
140.15
140.8
141.46
142.11
142.71
143.34
143.93
144.51
145.06
145.59
146.11
146.6
147.06
147.51
147.93
148.34
148.71
149.08
149.43
149.77
150.08
150.38
150.66
150.94
151.19
151.44
151.66
151.9
152.11
152.32
152.52
152.71
152.89
153.07
153.24
153.41
153.57
153.73
153.88
154.03
154.18
154.33
154.46
154.61
154.75
154.89
155.03
155.16
155.3
155.43
155.57
155.71
155.84
155.98
156.11
156.27
156.41
156.55
156.69
156.83
156.97
157.12
157.26
157.4
157.55
157.69
157.84
157.98
158.13
158.28
158.43
158.57
158.72
158.88
159.03
159.17
159.33
159.48
159.64
159.78
159.94
160.09
160.24
160.39
160.54
160.7
160.86
161.01
161.16
161.31
161.46
161.61
161.76
161.9
162.05
162.2
162.34
162.49
162.63
162.77
162.92
163.06
163.2
163.34
163.48
163.62
163.76
163.9
164.03
164.17
164.31
164.44
164.58
164.71
164.84
164.97
165.11
165.24
165.37
165.5
165.63
165.76
165.88
166.01
166.14
166.25
166.39
166.51
166.64
166.76
166.88
167.01
167.13
167.25
167.37
167.5
167.62
167.74
167.87
167.98
168.11
168.24
168.36
168.49
168.61
168.74
168.87
169
169.12
169.25
169.37
169.49
169.61
169.73
169.86
170.36
170.97
171.64
172.31
172.94
173.47
173.86
174.03
173.86
173.53
173.08
172.74
135
135.12
135.05
134.73
134.24
133.41
132.44
131.27
130.33
129.49
129
128.71
128.82
129.12
129.43
129.87
130.36
130.87
131.44
131.98
132.48
133.02
133.48
133.84
134.08
134.18
134.13
133.95
133.62
133.17
132.64
132.06
131.48
130.89
130.3
129.75
129.12
128.87
128.32
128.07
127.72
127.58
127.37
127.21
127.2
127.06
127.06
127.18
127.18
127.34
127.43
127.64
127.86
128.02
128.16
128.41
128.73
129.07
129.41
129.6
129.84
130.17
130.54
130.88
131.28
131.67
132
132.32
132.7
133.09
133.51
133.95
134.38
134.85
135.33
135.79
136.31
136.83
137.38
137.9
138.47
139.08
139.65
140.26
140.87
141.49
142.09
142.69
143.26
143.82
144.38
144.92
145.44
145.95
146.43
146.89
147.34
147.76
148.17
148.55
148.92
149.27
149.6
149.92
150.22
150.51
150.78
151.05
151.3
151.53
151.76
151.98
152.19
152.39
152.59
152.77
152.95
153.13
153.29
153.46
153.62
153.77
153.92
154.07
154.21
154.35
154.5
154.63
154.77
154.9
155.04
155.17
155.29
155.44
155.56
155.71
155.84
155.98
156.12
156.26
156.4
156.54
156.68
156.82
156.96
157.1
157.25
157.39
157.53
157.68
157.82
157.97
158.11
158.26
158.41
158.56
158.71
158.86
159.01
159.16
159.31
159.46
159.62
159.77
159.92
160.08
160.23
160.38
160.53
160.68
160.84
160.99
161.14
161.29
161.43
161.59
161.73
161.88
162.02
162.17
162.31
162.46
162.61
162.74
162.89
163.04
163.17
163.32
163.46
163.6
163.73
163.88
164.02
164.15
164.29
164.42
164.55
164.69
164.82
164.95
165.09
165.22
165.35
165.47
165.61
165.73
165.86
165.99
166.11
166.24
166.36
166.49
166.61
166.73
166.86
166.98
167.11
167.23
167.35
167.47
167.59
167.72
167.84
167.96
168.09
168.21
168.33
168.46
168.59
168.71
168.84
168.96
169.09
169.21
169.33
169.46
169.58
169.69
169.81
170.32
170.92
171.62
172.28
172.94
173.49
173.89
174.14
174.05
173.7
173.3
172.97
136.43
136.53
136.47
136.18
135.44
134.64
133.52
132.27
131.49
130.77
130.23
129.95
130.07
130.31
130.87
131.07
131.72
132.25
132.84
133.45
134.09
134.66
135.18
135.61
135.88
136
135.95
135.74
135.35
134.85
134.26
133.58
132.93
132.27
131.66
131.02
130.59
130.1
129.61
129.34
129.02
128.77
128.66
128.51
128.38
128.35
128.4
128.42
128.57
128.6
128.63
128.87
129.13
129.37
129.46
129.71
130.02
130.33
130.58
130.85
131.08
131.43
131.77
132.11
132.49
132.85
133.23
133.53
133.93
134.28
134.68
135.09
135.53
135.95
136.36
136.84
137.33
137.83
138.35
138.87
139.4
139.92
140.46
141.02
141.58
142.15
142.71
143.27
143.81
144.34
144.83
145.33
145.83
146.3
146.76
147.2
147.62
148.02
148.41
148.78
149.13
149.46
149.78
150.09
150.38
150.65
150.92
151.18
151.42
151.65
151.87
152.08
152.29
152.48
152.67
152.85
153.03
153.2
153.36
153.52
153.68
153.83
153.98
154.12
154.25
154.4
154.53
154.66
154.8
154.94
155.06
155.19
155.33
155.46
155.59
155.71
155.85
155.99
156.13
156.26
156.4
156.54
156.68
156.81
156.95
157.1
157.24
157.39
157.53
157.67
157.82
157.96
158.11
158.26
158.4
158.55
158.69
158.85
159
159.15
159.3
159.46
159.61
159.76
159.92
160.07
160.22
160.37
160.52
160.68
160.82
160.98
161.13
161.27
161.43
161.57
161.73
161.86
162.02
162.17
162.32
162.46
162.61
162.75
162.89
163.04
163.18
163.32
163.46
163.6
163.74
163.87
164.01
164.15
164.28
164.42
164.55
164.68
164.82
164.95
165.08
165.21
165.34
165.47
165.6
165.73
165.85
165.98
166.11
166.23
166.36
166.48
166.61
166.73
166.85
166.97
167.1
167.22
167.34
167.46
167.59
167.71
167.83
167.95
168.08
168.2
168.32
168.45
168.57
168.7
168.83
168.95
169.08
169.2
169.33
169.45
169.56
169.68
169.81
170.3
170.91
171.6
172.28
172.93
173.49
173.94
174.23
174.22
173.93
173.52
173.2
137.77
137.86
137.76
137.34
136.6
135.71
134.4
133.33
132.52
131.89
131.38
131.12
131.18
131.5
131.92
132.36
132.83
133.54
134.16
134.81
135.55
136.18
136.81
137.28
137.62
137.76
137.7
137.45
137.01
136.42
135.75
135.05
134.27
133.61
132.9
132.19
131.71
131.19
130.76
130.43
130.04
129.86
129.69
129.58
129.55
129.58
129.4
129.53
129.7
129.79
129.9
130.06
130.26
130.44
130.63
130.9
131.15
131.47
131.72
131.99
132.27
132.62
132.98
133.25
133.6
133.97
134.35
134.7
135.01
135.4
135.79
136.19
136.6
136.98
137.41
137.85
138.29
138.77
139.23
139.73
140.21
140.7
141.22
141.74
142.27
142.8
143.32
143.82
144.33
144.81
145.3
145.77
146.23
146.68
147.11
147.51
147.9
148.3
148.65
149.02
149.35
149.67
149.97
150.26
150.55
150.81
151.06
151.31
151.55
151.77
151.99
152.2
152.39
152.58
152.77
152.95
153.11
153.28
153.44
153.6
153.75
153.9
154.04
154.18
154.32
154.46
154.59
154.72
154.85
154.98
155.1
155.23
155.36
155.48
155.61
155.74
155.87
156.01
156.14
156.28
156.41
156.55
156.69
156.83
156.97
157.11
157.26
157.4
157.54
157.68
157.83
157.97
158.12
158.27
158.41
158.56
158.71
158.86
159.01
159.16
159.31
159.47
159.61
159.77
159.91
160.07
160.23
160.38
160.53
160.68
160.83
160.99
161.14
161.28
161.44
161.58
161.73
161.88
162.03
162.18
162.32
162.47
162.61
162.76
162.9
163.04
163.18
163.32
163.46
163.6
163.74
163.88
164.01
164.14
164.29
164.42
164.55
164.68
164.82
164.94
165.09
165.22
165.35
165.48
165.6
165.73
165.86
165.99
166.11
166.24
166.36
166.49
166.61
166.73
166.86
166.98
167.1
167.22
167.35
167.47
167.59
167.71
167.83
167.96
168.08
168.19
168.33
168.45
168.57
168.7
168.83
168.95
169.08
169.19
169.32
169.44
169.56
169.67
169.8
170.3
170.91
171.59
172.28
172.93
173.52
173.98
174.3
174.38
174.12
173.73
173.41
139.04
139.11
138.99
138.41
137.59
136.44
135.27
134.26
133.58
132.87
132.37
132.06
132.15
132.55
132.95
133.43
133.95
134.62
135.39
136.06
136.87
137.62
138.32
138.9
139.3
139.47
139.41
139.12
138.59
137.93
137.17
136.34
135.54
134.79
133.98
133.32
132.76
132.23
131.75
131.45
131.15
130.91
130.84
130.54
130.59
130.6
130.57
130.61
130.7
130.78
130.98
131.15
131.36
131.46
131.75
132.01
132.25
132.51
132.83
133.07
133.41
133.71
134.01
134.36
134.7
135.01
135.35
135.7
136.05
136.4
136.79
137.15
137.55
137.96
138.37
138.8
139.24
139.65
140.1
140.52
140.97
141.46
141.94
142.43
142.92
143.39
143.86
144.34
144.83
145.29
145.75
146.19
146.62
147.04
147.45
147.84
148.22
148.58
148.93
149.26
149.58
149.89
150.18
150.44
150.72
150.98
151.23
151.46
151.68
151.9
152.11
152.32
152.51
152.7
152.87
153.05
153.22
153.37
153.54
153.69
153.84
153.98
154.12
154.26
154.39
154.53
154.65
154.78
154.91
155.03
155.15
155.28
155.4
155.52
155.64
155.78
155.9
156.03
156.16
156.29
156.43
156.57
156.7
156.85
156.99
157.13
157.28
157.42
157.56
157.71
157.85
157.99
158.14
158.29
158.43
158.58
158.72
158.88
159.03
159.18
159.32
159.48
159.63
159.79
159.93
160.09
160.23
160.37
160.55
160.7
160.85
160.99
161.13
161.3
161.44
161.6
161.75
161.9
162.05
162.19
162.34
162.48
162.63
162.77
162.92
163.06
163.2
163.34
163.48
163.62
163.76
163.9
164.03
164.17
164.31
164.44
164.58
164.71
164.84
164.97
165.1
165.23
165.36
165.49
165.62
165.75
165.88
166
166.13
166.25
166.38
166.5
166.63
166.74
166.87
167
167.12
167.24
167.36
167.48
167.61
167.73
167.84
167.97
168.08
168.22
168.34
168.46
168.59
168.7
168.84
168.96
169.09
169.21
169.34
169.46
169.57
169.67
169.82
170.31
170.92
171.6
172.28
172.95
173.54
174.03
174.37
174.51
174.31
173.93
173.62
140.21
140.29
140.1
139.33
138.28
136.99
136.12
135.25
134.43
133.81
133.21
133.1
133.12
133.46
133.83
134.38
134.97
135.66
136.44
137.27
138.09
138.99
139.75
140.45
140.93
141.15
141.08
140.71
140.12
139.32
138.47
137.54
136.71
135.78
135.02
134.32
133.64
133.18
132.7
132.46
132.09
131.86
131.68
131.58
131.51
131.49
131.56
131.58
131.65
131.81
131.94
132.12
132.3
132.53
132.75
133.03
133.26
133.51
133.77
134.09
134.38
134.71
135.05
135.36
135.69
135.98
136.29
136.63
136.99
137.36
137.72
138.1
138.46
138.85
139.25
139.63
140.03
140.44
140.87
141.3
141.75
142.16
142.63
143.08
143.54
144
144.45
144.89
145.34
145.77
146.19
146.61
147.02
147.41
147.77
148.14
148.5
148.85
149.18
149.48
149.79
150.09
150.38
150.65
150.91
151.16
151.39
151.62
151.84
152.06
152.26
152.45
152.64
152.82
152.99
153.17
153.33
153.48
153.64
153.79
153.94
154.08
154.21
154.35
154.48
154.6
154.73
154.85
154.97
155.1
155.21
155.33
155.45
155.57
155.69
155.82
155.94
156.07
156.2
156.33
156.47
156.6
156.74
156.88
157.02
157.16
157.3
157.45
157.59
157.73
157.87
158.02
158.16
158.31
158.46
158.61
158.76
158.9
159.05
159.2
159.36
159.51
159.66
159.8
159.95
160.11
160.27
160.42
160.57
160.71
160.88
161.03
161.18
161.33
161.48
161.63
161.78
161.93
162.07
162.22
162.37
162.5
162.65
162.79
162.94
163.08
163.22
163.37
163.51
163.65
163.79
163.92
164.06
164.2
164.32
164.47
164.6
164.73
164.87
165
165.13
165.25
165.39
165.52
165.64
165.78
165.89
166.02
166.16
166.28
166.4
166.53
166.65
166.77
166.9
167.01
167.14
167.27
167.38
167.51
167.63
167.75
167.87
167.99
168.12
168.24
168.36
168.49
168.61
168.74
168.86
168.99
169.11
169.23
169.36
169.48
169.59
169.7
169.84
170.32
170.93
171.62
172.31
172.97
173.57
174.07
174.43
174.61
174.47
174.13
173.83
141.34
141.38
140.98
140.02
138.64
137.68
136.83
136.01
135.25
134.59
134.14
133.87
133.97
134.31
134.73
135.2
135.78
136.49
137.27
138.17
139.2
140.13
141.13
141.93
142.54
142.82
142.73
142.28
141.55
140.63
139.59
138.62
137.51
136.65
135.86
135.16
134.53
134.03
133.57
133.23
132.94
132.7
132.56
132.41
132.39
132.38
132.41
132.49
132.61
132.69
132.81
133
133.24
133.46
133.71
133.9
134.16
134.42
134.72
135.02
135.28
135.61
135.91
136.23
136.57
136.88
137.23
137.58
137.88
138.24
138.6
138.96
139.3
139.66
140.05
140.44
140.82
141.22
141.63
142.04
142.43
142.85
143.28
143.7
144.13
144.56
144.98
145.4
145.8
146.21
146.61
147
147.38
147.75
148.11
148.46
148.8
149.13
149.45
149.75
150.04
150.32
150.58
150.85
151.07
151.33
151.55
151.77
152
152.19
152.4
152.59
152.77
152.95
153.12
153.29
153.45
153.6
153.75
153.9
154.04
154.18
154.31
154.44
154.57
154.69
154.81
154.93
155.05
155.17
155.28
155.4
155.51
155.63
155.75
155.87
155.99
156.1
156.24
156.36
156.5
156.63
156.76
156.91
157.05
157.18
157.34
157.48
157.61
157.77
157.91
158.05
158.2
158.35
158.49
158.64
158.79
158.94
159.09
159.23
159.39
159.54
159.69
159.84
159.99
160.14
160.3
160.45
160.6
160.76
160.91
161.06
161.21
161.36
161.51
161.66
161.81
161.96
162.1
162.25
162.4
162.54
162.69
162.83
162.97
163.12
163.26
163.4
163.54
163.68
163.82
163.96
164.09
164.23
164.36
164.5
164.63
164.77
164.9
165.03
165.16
165.29
165.42
165.55
165.68
165.81
165.94
166.06
166.19
166.31
166.44
166.56
166.69
166.81
166.93
167.06
167.18
167.3
167.42
167.54
167.66
167.78
167.91
168.03
168.15
168.27
168.39
168.52
168.64
168.77
168.89
169.02
169.14
169.26
169.38
169.5
169.62
169.73
169.86
170.35
170.96
171.64
172.33
173
173.6
174.11
174.48
174.71
174.63
174.32
174.03
142.41
142.34
141.73
140.36
139.17
138.34
137.52
136.71
135.99
135.36
134.86
134.62
134.7
135.01
135.44
135.95
136.6
137.2
138.03
138.95
140.01
141.17
142.27
143.3
144.1
144.47
144.36
143.76
142.83
141.71
140.52
139.38
138.34
137.4
136.62
135.88
135.33
134.72
134.33
133.97
133.69
133.47
133.35
133.2
133.15
133.15
133.23
133.31
133.37
133.53
133.69
133.88
134.07
134.31
134.53
134.77
135.05
135.3
135.58
135.84
136.16
136.46
136.78
137.08
137.41
137.74
138.06
138.39
138.73
139.08
139.42
139.75
140.1
140.42
140.8
141.17
141.55
141.93
142.32
142.7
143.08
143.48
143.89
144.29
144.69
145.09
145.48
145.88
146.26
146.63
147.01
147.37
147.74
148.09
148.43
148.75
149.08
149.4
149.7
149.99
150.27
150.53
150.79
151.03
151.28
151.51
151.74
151.95
152.16
152.36
152.55
152.73
152.91
153.09
153.25
153.42
153.57
153.72
153.87
154.01
154.15
154.28
154.41
154.54
154.66
154.78
154.9
155.02
155.13
155.24
155.36
155.47
155.58
155.69
155.81
155.92
156.04
156.16
156.29
156.4
156.54
156.68
156.8
156.94
157.09
157.22
157.37
157.52
157.65
157.81
157.95
158.09
158.24
158.39
158.53
158.67
158.83
158.98
159.12
159.27
159.42
159.57
159.73
159.88
160.03
160.17
160.33
160.49
160.63
160.78
160.94
161.1
161.25
161.4
161.55
161.7
161.84
161.99
162.14
162.29
162.43
162.58
162.72
162.87
163.01
163.15
163.3
163.44
163.57
163.72
163.86
163.99
164.12
164.27
164.4
164.54
164.66
164.8
164.94
165.07
165.2
165.32
165.45
165.59
165.72
165.85
165.97
166.09
166.23
166.35
166.48
166.6
166.72
166.85
166.97
167.09
167.2
167.34
167.46
167.58
167.7
167.81
167.93
168.06
168.19
168.31
168.42
168.55
168.68
168.8
168.93
169.05
169.17
169.29
169.42
169.54
169.65
169.76
169.89
170.37
170.99
171.67
172.35
173.03
173.64
174.15
174.54
174.78
174.78
174.5
174.21
143.43
143.26
141.97
140.56
139.71
138.96
138.13
137.4
136.63
135.98
135.55
135.27
135.37
135.72
136.04
136.56
137.18
137.91
138.72
139.6
140.67
141.9
143.27
144.51
145.59
146.1
145.96
145.13
143.97
142.57
141.26
140.05
139.02
138.1
137.27
136.53
135.89
135.42
135.01
134.63
134.36
134.18
134.01
133.92
133.89
133.92
133.96
134.02
134.16
134.3
134.45
134.66
134.88
135.11
135.3
135.56
135.83
136.09
136.38
136.69
136.95
137.24
137.55
137.87
138.2
138.5
138.83
139.16
139.49
139.83
140.15
140.49
140.82
141.17
141.52
141.88
142.24
142.61
142.98
143.35
143.72
144.1
144.46
144.83
145.21
145.58
145.95
146.33
146.69
147.05
147.41
147.74
148.09
148.42
148.73
149.06
149.36
149.66
149.95
150.22
150.49
150.75
151
151.24
151.47
151.69
151.91
152.12
152.32
152.51
152.7
152.88
153.05
153.22
153.39
153.54
153.7
153.85
153.99
154.13
154.26
154.39
154.52
154.64
154.76
154.88
154.99
155.11
155.22
155.32
155.43
155.54
155.65
155.76
155.87
155.98
156.1
156.22
156.34
156.46
156.59
156.72
156.86
156.99
157.13
157.27
157.42
157.56
157.7
157.85
157.99
158.14
158.28
158.43
158.57
158.72
158.87
159.02
159.16
159.31
159.46
159.61
159.76
159.92
160.07
160.22
160.37
160.53
160.68
160.83
160.98
161.13
161.28
161.44
161.59
161.74
161.88
162.03
162.18
162.33
162.47
162.62
162.76
162.91
163.05
163.19
163.34
163.48
163.62
163.76
163.9
164.04
164.17
164.31
164.44
164.58
164.71
164.85
164.98
165.11
165.24
165.37
165.5
165.63
165.76
165.89
166.02
166.14
166.27
166.39
166.52
166.64
166.77
166.89
167.01
167.13
167.25
167.38
167.5
167.62
167.74
167.86
167.98
168.1
168.23
168.35
168.47
168.59
168.72
168.84
168.96
169.09
169.21
169.33
169.45
169.57
169.69
169.8
169.93
170.41
171.02
171.7
172.39
173.07
173.67
174.19
174.59
174.85
174.9
174.66
174.4
144.39
143.76
141.91
140.87
140.16
139.46
138.69
137.97
137.29
136.65
136.16
135.89
135.94
136.27
136.64
137.16
137.76
138.44
139.22
140.16
141.25
142.41
143.86
145.45
146.88
147.73
147.46
146.26
144.71
143.15
141.82
140.63
139.54
138.63
137.83
137.12
136.5
136.01
135.57
135.25
135.01
134.83
134.69
134.63
134.55
134.6
134.65
134.75
134.89
135.02
135.2
135.41
135.62
135.82
136.05
136.31
136.57
136.85
137.12
137.41
137.71
137.99
138.3
138.62
138.91
139.24
139.56
139.88
140.2
140.53
140.86
141.19
141.51
141.84
142.18
142.5
142.84
143.2
143.56
143.91
144.27
144.62
144.98
145.34
145.7
146.05
146.4
146.75
147.1
147.44
147.77
148.1
148.42
148.74
149.05
149.34
149.63
149.92
150.19
150.46
150.71
150.96
151.2
151.43
151.66
151.87
152.08
152.28
152.48
152.67
152.85
153.02
153.19
153.36
153.52
153.67
153.82
153.97
154.11
154.24
154.37
154.5
154.63
154.74
154.86
154.98
155.08
155.2
155.3
155.41
155.51
155.62
155.72
155.83
155.93
156.04
156.15
156.27
156.39
156.51
156.64
156.77
156.9
157.04
157.17
157.31
157.46
157.6
157.74
157.89
158.03
158.18
158.32
158.47
158.61
158.76
158.91
159.06
159.21
159.36
159.5
159.66
159.81
159.96
160.11
160.26
160.41
160.57
160.72
160.87
161.02
161.17
161.33
161.48
161.62
161.78
161.93
162.07
162.22
162.36
162.51
162.66
162.79
162.95
163.08
163.24
163.38
163.52
163.66
163.79
163.94
164.07
164.21
164.35
164.49
164.62
164.76
164.89
165.02
165.15
165.28
165.42
165.55
165.67
165.8
165.93
166.06
166.19
166.31
166.44
166.56
166.68
166.81
166.93
167.05
167.17
167.3
167.42
167.53
167.66
167.77
167.9
168.02
168.15
168.27
168.38
168.51
168.62
168.75
168.87
169
169.13
169.25
169.37
169.49
169.61
169.73
169.83
169.97
170.44
171.05
171.73
172.42
173.1
173.7
174.22
174.64
174.91
175.01
174.82
174.57
145.25
143.48
141.87
141.24
140.64
140.01
139.29
138.56
137.84
137.22
136.73
136.46
136.52
136.8
137.19
137.63
138.19
138.86
139.65
140.51
141.55
142.69
144.04
145.66
147.61
149.25
148.68
146.74
144.92
143.39
142.1
140.98
139.93
139.03
138.25
137.59
137.02
136.55
136.13
135.85
135.57
135.42
135.29
135.25
135.24
135.26
135.32
135.43
135.55
135.71
135.89
136.09
136.27
136.49
136.74
137
137.26
137.54
137.82
138.1
138.4
138.69
138.99
139.3
139.59
139.9
140.21
140.53
140.85
141.17
141.49
141.81
142.13
142.46
142.79
143.12
143.45
143.79
144.13
144.47
144.8
145.14
145.48
145.82
146.16
146.5
146.83
147.16
147.49
147.81
148.13
148.44
148.74
149.04
149.33
149.62
149.9
150.17
150.43
150.68
150.93
151.17
151.4
151.62
151.84
152.05
152.25
152.44
152.63
152.81
152.99
153.17
153.33
153.5
153.65
153.8
153.95
154.09
154.23
154.36
154.49
154.61
154.73
154.85
154.96
155.07
155.17
155.29
155.39
155.48
155.59
155.68
155.79
155.89
156
156.1
156.21
156.32
156.44
156.56
156.69
156.81
156.94
157.08
157.22
157.36
157.5
157.64
157.79
157.93
158.08
158.22
158.37
158.51
158.66
158.81
158.95
159.09
159.25
159.39
159.54
159.69
159.85
159.99
160.15
160.3
160.46
160.61
160.76
160.91
161.07
161.22
161.37
161.52
161.67
161.82
161.97
162.12
162.27
162.41
162.56
162.7
162.85
162.99
163.14
163.28
163.42
163.56
163.7
163.84
163.98
164.12
164.26
164.39
164.53
164.66
164.8
164.93
165.06
165.2
165.33
165.46
165.59
165.72
165.85
165.97
166.1
166.23
166.35
166.48
166.6
166.73
166.85
166.97
167.1
167.22
167.34
167.46
167.58
167.7
167.82
167.94
168.07
168.19
168.31
168.43
168.55
168.67
168.8
168.92
169.04
169.17
169.29
169.41
169.53
169.65
169.76
169.86
170
170.47
171.08
171.77
172.45
173.14
173.74
174.27
174.69
174.97
175.1
174.96
174.74
144.93
142.65
142.09
141.6
141.11
140.51
139.83
139.11
138.41
137.81
137.3
137.03
137.07
137.33
137.7
138.11
138.65
139.25
139.99
140.82
141.74
142.78
143.9
145.21
146.83
149.68
148.05
146.11
144.67
143.39
142.23
141.21
140.27
139.43
138.69
138.05
137.51
137.06
136.7
136.4
136.18
136.02
135.9
135.85
135.85
135.89
135.96
136.04
136.18
136.34
136.52
136.71
136.93
137.16
137.4
137.65
137.92
138.19
138.46
138.74
139.03
139.32
139.62
139.92
140.22
140.53
140.83
141.14
141.45
141.76
142.07
142.39
142.7
143.03
143.35
143.67
143.99
144.31
144.64
144.96
145.29
145.61
145.93
146.26
146.58
146.9
147.22
147.53
147.84
148.15
148.44
148.75
149.03
149.33
149.61
149.88
150.15
150.4
150.65
150.9
151.14
151.37
151.59
151.81
152.01
152.22
152.41
152.6
152.79
152.97
153.14
153.3
153.47
153.63
153.78
153.93
154.07
154.21
154.34
154.47
154.6
154.72
154.84
154.95
155.06
155.17
155.27
155.38
155.47
155.57
155.67
155.77
155.86
155.96
156.06
156.16
156.27
156.38
156.48
156.61
156.72
156.86
156.98
157.13
157.26
157.4
157.54
157.69
157.83
157.98
158.12
158.27
158.41
158.56
158.7
158.85
159
159.14
159.29
159.44
159.59
159.74
159.89
160.04
160.18
160.35
160.49
160.65
160.8
160.96
161.11
161.26
161.41
161.56
161.71
161.86
162.01
162.16
162.31
162.44
162.6
162.75
162.88
163.04
163.17
163.32
163.47
163.61
163.75
163.89
164.02
164.16
164.3
164.44
164.57
164.71
164.84
164.98
165.11
165.24
165.37
165.5
165.63
165.75
165.89
166.01
166.14
166.27
166.4
166.52
166.65
166.77
166.89
167.02
167.14
167.26
167.38
167.5
167.62
167.75
167.87
167.99
168.11
168.23
168.35
168.47
168.59
168.72
168.84
168.96
169.08
169.21
169.33
169.45
169.57
169.69
169.8
169.91
170.04
170.52
171.13
171.81
172.5
173.18
173.79
174.31
174.73
175.02
175.17
175.1
174.9
139.91
141.86
141.96
141.74
141.36
140.83
140.21
139.51
138.83
138.21
137.72
137.44
137.47
137.72
138.07
138.49
138.99
139.52
140.17
140.92
141.76
142.69
143.59
144.4
144.87
144.32
144.89
144.87
144.14
143.16
142.2
141.27
140.42
139.64
139
138.41
137.9
137.46
137.11
136.82
136.61
136.47
136.38
136.34
136.36
136.39
136.47
136.57
136.71
136.86
137.04
137.24
137.45
137.68
137.91
138.17
138.43
138.71
138.98
139.28
139.56
139.86
140.15
140.46
140.75
141.06
141.38
141.67
141.97
142.29
142.57
142.88
143.21
143.53
143.84
144.15
144.47
144.77
145.11
145.42
145.73
146.05
146.35
146.66
146.98
147.28
147.59
147.88
148.18
148.48
148.75
149.06
149.31
149.57
149.85
150.12
150.37
150.62
150.87
151.11
151.35
151.56
151.78
151.99
152.18
152.38
152.58
152.77
152.95
153.12
153.29
153.45
153.61
153.77
153.91
154.06
154.2
154.33
154.46
154.59
154.71
154.83
154.94
155.05
155.16
155.26
155.36
155.46
155.56
155.65
155.75
155.84
155.93
156.03
156.12
156.22
156.33
156.43
156.54
156.66
156.78
156.91
157.02
157.16
157.3
157.44
157.58
157.73
157.87
158.02
158.16
158.31
158.45
158.6
158.74
158.89
159.04
159.18
159.33
159.48
159.63
159.78
159.92
160.07
160.23
160.39
160.54
160.69
160.84
160.99
161.15
161.3
161.45
161.6
161.75
161.9
162.05
162.2
162.35
162.49
162.64
162.79
162.93
163.08
163.21
163.36
163.51
163.65
163.78
163.93
164.05
164.21
164.34
164.48
164.61
164.75
164.88
165.02
165.15
165.28
165.41
165.54
165.67
165.8
165.93
166.06
166.19
166.31
166.44
166.56
166.69
166.81
166.93
167.06
167.18
167.29
167.42
167.54
167.66
167.79
167.91
168.03
168.15
168.27
168.39
168.51
168.63
168.76
168.87
169
169.12
169.24
169.37
169.49
169.61
169.73
169.84
169.95
170.08
170.56
171.16
171.85
172.53
173.21
173.82
174.35
174.77
175.06
175.23
175.22
175.05
139.03
140.9
141.99
142.01
141.68
141.21
140.6
139.94
139.3
138.69
138.2
137.89
137.89
138.12
138.43
138.8
139.26
139.78
140.39
141.02
141.76
142.45
143.16
143.72
143.98
143.96
144.03
143.99
143.52
142.85
142.07
141.34
140.55
139.87
139.26
138.7
138.24
137.84
137.51
137.27
137.09
136.95
136.89
136.85
136.87
136.91
137
137.12
137.26
137.42
137.6
137.81
138.03
138.27
138.53
138.78
139.03
139.31
139.58
139.84
140.14
140.42
140.72
141.01
141.31
141.62
141.91
142.21
142.5
142.8
143.1
143.4
143.7
144
144.3
144.6
144.9
145.2
145.5
145.81
146.11
146.41
146.71
147
147.3
147.59
147.88
148.17
148.46
148.74
149.02
149.29
149.56
149.82
150.07
150.32
150.58
150.82
151.05
151.28
151.5
151.71
151.93
152.13
152.34
152.53
152.71
152.9
153.06
153.25
153.4
153.56
153.71
153.86
154.01
154.14
154.29
154.44
154.55
154.67
154.81
154.92
155.03
155.14
155.26
155.35
155.43
155.55
155.64
155.71
155.81
155.89
155.98
156.07
156.18
156.25
156.36
156.47
156.58
156.68
156.82
156.94
157.06
157.21
157.34
157.48
157.63
157.77
157.91
158.06
158.2
158.35
158.49
158.64
158.78
158.93
159.08
159.22
159.37
159.52
159.67
159.82
159.97
160.12
160.28
160.43
160.58
160.73
160.88
161.03
161.19
161.34
161.49
161.64
161.79
161.94
162.09
162.24
162.39
162.53
162.68
162.83
162.97
163.12
163.26
163.4
163.55
163.68
163.83
163.97
164.1
164.24
164.38
164.52
164.65
164.79
164.92
165.05
165.19
165.32
165.45
165.58
165.71
165.84
165.97
166.1
166.22
166.34
166.47
166.59
166.72
166.85
166.97
167.09
167.22
167.34
167.46
167.58
167.7
167.82
167.94
168.07
168.19
168.31
168.43
168.55
168.67
168.79
168.92
169.04
169.16
169.28
169.41
169.53
169.65
169.76
169.87
169.98
170.1
170.59
171.2
171.88
172.57
173.24
173.85
174.38
174.8
175.1
175.28
175.31
175.19
139.48
140.48
141.96
142.19
141.95
141.54
140.96
140.33
139.67
139.07
138.58
138.29
138.26
138.47
138.75
139.08
139.49
139.97
140.47
141.09
141.73
142.32
142.88
143.32
143.59
143.71
143.69
143.51
143.16
142.61
141.96
141.3
140.64
140.01
139.46
138.96
138.54
138.21
137.89
137.68
137.52
137.4
137.32
137.32
137.34
137.4
137.49
137.61
137.75
137.92
138.11
138.31
138.52
138.77
139.02
139.27
139.53
139.79
140.06
140.34
140.63
140.91
141.2
141.48
141.78
142.07
142.36
142.65
142.95
143.24
143.53
143.84
144.13
144.43
144.73
145.03
145.33
145.63
145.92
146.21
146.5
146.79
147.08
147.37
147.65
147.93
148.22
148.5
148.77
149.04
149.3
149.56
149.82
150.07
150.32
150.56
150.8
151.03
151.25
151.47
151.69
151.9
152.1
152.3
152.49
152.68
152.86
153.04
153.21
153.37
153.54
153.69
153.84
153.99
154.14
154.27
154.41
154.54
154.66
154.78
154.9
155.01
155.12
155.23
155.33
155.43
155.52
155.62
155.7
155.79
155.88
155.96
156.06
156.15
156.24
156.32
156.43
156.53
156.64
156.75
156.87
156.99
157.12
157.24
157.38
157.51
157.65
157.81
157.93
158.09
158.23
158.37
158.51
158.67
158.8
158.92
159.1
159.24
159.39
159.55
159.69
159.84
160.01
160.15
160.31
160.47
160.61
160.76
160.91
161.05
161.22
161.37
161.5
161.66
161.78
161.97
162.11
162.24
162.41
162.54
162.69
162.87
162.99
163.14
163.3
163.42
163.58
163.72
163.86
164
164.14
164.27
164.41
164.55
164.69
164.83
164.95
165.09
165.23
165.36
165.49
165.62
165.75
165.88
166.01
166.14
166.26
166.39
166.51
166.64
166.76
166.89
167.01
167.13
167.26
167.38
167.49
167.62
167.74
167.86
167.98
168.1
168.22
168.34
168.47
168.59
168.71
168.83
168.95
169.07
169.2
169.32
169.44
169.56
169.68
169.8
169.91
170.02
170.15
170.63
171.23
171.91
172.6
173.27
173.88
174.41
174.83
175.13
175.32
175.39
175.33
139.88
140.53
141.63
142.22
142.16
141.79
141.24
140.64
139.99
139.42
138.91
138.63
138.58
138.76
139
139.33
139.69
140.11
140.61
141.1
141.66
142.17
142.66
143.05
143.31
143.42
143.41
143.2
142.84
142.41
141.84
141.27
140.68
140.15
139.64
139.21
138.81
138.5
138.23
138.03
137.88
137.79
137.75
137.73
137.76
137.84
137.92
138.07
138.21
138.38
138.57
138.77
138.99
139.24
139.48
139.73
139.98
140.26
140.52
140.79
141.07
141.36
141.64
141.92
142.22
142.51
142.8
143.09
143.38
143.66
143.96
144.25
144.55
144.83
145.12
145.41
145.68
145.98
146.27
146.55
146.83
147.11
147.39
147.67
147.94
148.21
148.48
148.75
149.02
149.28
149.53
149.78
150.03
150.28
150.52
150.74
150.99
151.21
151.43
151.64
151.85
152.06
152.26
152.45
152.64
152.83
153
153.18
153.33
153.51
153.66
153.82
153.97
154.12
154.26
154.39
154.52
154.65
154.77
154.89
155
155.11
155.22
155.32
155.42
155.51
155.6
155.69
155.78
155.86
155.95
156.03
156.12
156.2
156.29
156.38
156.48
156.58
156.68
156.79
156.91
157.03
157.15
157.28
157.42
157.56
157.7
157.84
157.98
158.13
158.27
158.42
158.56
158.71
158.85
159
159.15
159.29
159.44
159.59
159.74
159.89
160.04
160.19
160.34
160.49
160.64
160.8
160.95
161.1
161.25
161.4
161.55
161.71
161.86
162
162.16
162.3
162.45
162.6
162.75
162.89
163.04
163.17
163.33
163.47
163.61
163.74
163.89
164.04
164.15
164.31
164.43
164.56
164.71
164.85
164.96
165.12
165.22
165.35
165.51
165.64
165.78
165.89
166.03
166.16
166.27
166.41
166.53
166.66
166.79
166.91
167.04
167.17
167.26
167.39
167.51
167.65
167.75
167.85
168.01
168.1
168.23
168.35
168.48
168.61
168.73
168.85
168.97
169.1
169.23
169.32
169.47
169.58
169.71
169.82
169.93
170.05
170.17
170.66
171.25
171.94
172.62
173.29
173.91
174.44
174.86
175.16
175.35
175.44
175.46
140.21
140.73
141.52
142.23
142.3
141.96
141.49
140.91
140.29
139.7
139.21
138.91
138.87
139.03
139.24
139.54
139.86
140.24
140.66
141.12
141.56
142.02
142.43
142.78
143.02
143.1
143.1
142.91
142.59
142.18
141.73
141.22
140.72
140.24
139.79
139.4
139.05
138.75
138.52
138.34
138.21
138.14
138.12
138.11
138.16
138.25
138.34
138.48
138.62
138.8
138.99
139.2
139.42
139.65
139.9
140.15
140.41
140.67
140.95
141.21
141.47
141.77
142.05
142.33
142.63
142.91
143.2
143.48
143.77
144.05
144.33
144.6
144.9
145.17
145.47
145.74
146.02
146.29
146.58
146.86
147.13
147.41
147.68
147.94
148.22
148.47
148.74
149.01
149.26
149.51
149.75
150
150.24
150.48
150.71
150.94
151.16
151.38
151.59
151.8
152
152.2
152.4
152.58
152.77
152.95
153.12
153.28
153.45
153.62
153.78
153.93
154.07
154.22
154.35
154.48
154.62
154.74
154.85
154.98
155.09
155.19
155.29
155.39
155.5
155.59
155.68
155.76
155.85
155.93
156.01
156.09
156.17
156.26
156.34
156.42
156.52
156.62
156.72
156.83
156.95
157.07
157.19
157.32
157.45
157.59
157.73
157.87
158.02
158.16
158.31
158.45
158.59
158.74
158.89
159.03
159.18
159.32
159.47
159.62
159.77
159.92
160.07
160.22
160.37
160.52
160.67
160.83
160.98
161.13
161.28
161.43
161.58
161.74
161.88
162.04
162.19
162.33
162.48
162.63
162.78
162.92
163.07
163.21
163.35
163.5
163.64
163.78
163.92
164.06
164.2
164.34
164.48
164.61
164.75
164.88
165.02
165.15
165.28
165.42
165.55
165.68
165.81
165.94
166.07
166.19
166.32
166.45
166.57
166.7
166.82
166.94
167.06
167.18
167.31
167.44
167.56
167.68
167.79
167.91
168.04
168.16
168.28
168.39
168.52
168.65
168.74
168.88
169
169.13
169.25
169.38
169.47
169.6
169.74
169.84
169.97
170.07
170.16
170.67
171.25
171.95
172.64
173.29
173.92
174.44
174.87
175.16
175.38
175.46
175.51
140.48
140.96
141.54
142.04
142.32
142.12
141.67
141.13
140.52
139.96
139.49
139.17
139.11
139.27
139.44
139.71
140
140.34
140.7
141.06
141.47
141.88
142.22
142.51
142.72
142.78
142.77
142.61
142.34
141.99
141.58
141.16
140.72
140.3
139.91
139.56
139.25
138.99
138.79
138.64
138.52
138.46
138.43
138.46
138.52
138.6
138.71
138.85
139.01
139.18
139.38
139.6
139.8
140.05
140.29
140.54
140.8
141.05
141.32
141.59
141.86
142.15
142.43
142.7
142.98
143.27
143.55
143.83
144.11
144.38
144.67
144.96
145.23
145.5
145.78
146.06
146.34
146.61
146.88
147.15
147.41
147.68
147.93
148.21
148.45
148.72
148.97
149.22
149.47
149.71
149.95
150.19
150.43
150.65
150.88
151.1
151.31
151.53
151.72
151.93
152.14
152.34
152.52
152.72
152.9
153.07
153.24
153.41
153.57
153.73
153.89
154.02
154.18
154.32
154.46
154.59
154.71
154.84
154.95
155.06
155.17
155.27
155.38
155.47
155.57
155.65
155.74
155.82
155.9
155.98
156.06
156.14
156.22
156.3
156.38
156.47
156.55
156.66
156.76
156.87
156.98
157.1
157.22
157.35
157.48
157.61
157.75
157.89
158.05
158.18
158.34
158.48
158.62
158.77
158.92
159.06
159.21
159.34
159.5
159.65
159.8
159.94
160.1
160.25
160.4
160.55
160.7
160.86
161.01
161.16
161.31
161.46
161.61
161.76
161.91
162.07
162.21
162.36
162.51
162.66
162.8
162.95
163.09
163.24
163.38
163.52
163.67
163.81
163.95
164.09
164.23
164.37
164.5
164.64
164.78
164.91
165.05
165.18
165.31
165.45
165.57
165.71
165.83
165.96
166.09
166.22
166.35
166.47
166.6
166.72
166.85
166.97
167.09
167.22
167.34
167.46
167.58
167.7
167.82
167.94
168.07
168.19
168.31
168.43
168.55
168.67
168.79
168.91
169.03
169.16
169.28
169.4
169.52
169.64
169.76
169.87
169.99
170.09
170.22
170.7
171.3
171.98
172.67
173.34
173.95
174.47
174.89
175.19
175.37
175.44
175.29
140.68
141.14
141.63
142
142.25
142.2
141.82
141.27
140.73
140.19
139.73
139.43
139.34
139.47
139.63
139.85
140.11
140.38
140.67
140.95
141.37
141.71
142.01
142.25
142.42
142.47
142.45
142.32
142.09
141.79
141.45
141.08
140.72
140.34
140
139.7
139.42
139.21
139.02
138.91
138.81
138.77
138.76
138.79
138.85
138.95
139.05
139.19
139.35
139.54
139.74
139.95
140.17
140.4
140.64
140.89
141.15
141.41
141.67
141.95
142.2
142.49
142.76
143.04
143.31
143.58
143.87
144.15
144.41
144.7
144.98
145.26
145.53
145.8
146.07
146.34
146.6
146.87
147.14
147.4
147.66
147.92
148.17
148.43
148.68
148.91
149.16
149.43
149.67
149.91
150.14
150.37
150.6
150.82
151.04
151.26
151.47
151.68
151.88
152.08
152.27
152.46
152.65
152.83
153
153.18
153.35
153.52
153.67
153.83
153.98
154.13
154.27
154.4
154.54
154.67
154.8
154.92
155.03
155.15
155.25
155.35
155.45
155.54
155.63
155.72
155.8
155.88
155.96
156.02
156.11
156.19
156.26
156.34
156.42
156.51
156.6
156.69
156.79
156.9
157.01
157.12
157.25
157.38
157.51
157.65
157.79
157.93
158.07
158.22
158.36
158.51
158.65
158.8
158.94
159.09
159.23
159.38
159.53
159.67
159.81
159.97
160.12
160.27
160.42
160.58
160.73
160.87
161.03
161.18
161.34
161.48
161.64
161.78
161.94
162.09
162.24
162.38
162.54
162.68
162.83
162.98
163.12
163.26
163.41
163.55
163.69
163.83
163.97
164.1
164.25
164.39
164.53
164.66
164.8
164.94
165.07
165.2
165.34
165.47
165.6
165.73
165.86
165.99
166.12
166.24
166.37
166.5
166.62
166.75
166.87
166.99
167.12
167.24
167.36
167.48
167.61
167.73
167.85
167.97
168.09
168.21
168.33
168.45
168.57
168.69
168.81
168.93
169.06
169.18
169.3
169.42
169.54
169.66
169.78
169.9
170.01
170.11
170.24
170.72
171.32
172
172.68
173.36
173.96
174.49
174.91
175.2
175.38
175.42
175.22
140.85
141.26
141.71
142.05
142.23
142.24
141.92
141.44
140.91
140.37
139.92
139.61
139.55
139.64
139.79
139.95
140.17
140.41
140.69
140.98
141.27
141.53
141.8
141.99
142.12
142.16
142.15
142.04
141.85
141.6
141.31
140.99
140.67
140.37
140.06
139.81
139.58
139.39
139.24
139.14
139.07
139.05
139.05
139.09
139.16
139.25
139.38
139.51
139.69
139.87
140.04
140.28
140.5
140.73
140.97
141.21
141.47
141.73
141.98
142.26
142.53
142.8
143.07
143.34
143.62
143.89
144.16
144.44
144.7
144.99
145.26
145.52
145.8
146.06
146.31
146.59
146.86
147.12
147.38
147.62
147.89
148.14
148.39
148.64
148.89
149.13
149.37
149.6
149.84
150.07
150.29
150.53
150.75
150.97
151.18
151.39
151.58
151.81
152.01
152.2
152.39
152.58
152.76
152.94
153.12
153.29
153.45
153.61
153.77
153.92
154.07
154.21
154.36
154.49
154.63
154.74
154.87
154.99
155.1
155.21
155.32
155.42
155.51
155.6
155.69
155.77
155.85
155.92
156.01
156.08
156.15
156.23
156.3
156.38
156.46
156.53
156.63
156.72
156.82
156.93
157.04
157.16
157.28
157.41
157.54
157.68
157.82
157.95
158.09
158.24
158.39
158.53
158.68
158.82
158.96
159.11
159.26
159.4
159.55
159.7
159.85
160
160.14
160.29
160.45
160.59
160.75
160.9
161.05
161.2
161.36
161.51
161.66
161.81
161.96
162.11
162.26
162.41
162.56
162.7
162.84
162.99
163.14
163.29
163.43
163.57
163.71
163.85
163.99
164.13
164.27
164.41
164.54
164.67
164.82
164.96
165.09
165.22
165.36
165.49
165.61
165.75
165.88
166
166.14
166.26
166.39
166.52
166.64
166.77
166.89
167.01
167.14
167.26
167.38
167.5
167.63
167.75
167.87
167.99
168.11
168.23
168.35
168.47
168.59
168.71
168.83
168.95
169.08
169.2
169.32
169.44
169.56
169.68
169.8
169.91
170.02
170.13
170.26
170.74
171.34
172.02
172.7
173.37
173.98
174.5
174.92
175.21
175.39
175.35
175.14
140.97
141.32
141.78
142.07
142.22
142.23
142.02
141.57
141.04
140.55
140.11
139.81
139.73
139.8
139.92
140.07
140.23
140.45
140.68
140.92
141.16
141.39
141.59
141.75
141.85
141.87
141.87
141.77
141.61
141.41
141.17
140.9
140.63
140.38
140.14
139.89
139.71
139.56
139.44
139.34
139.3
139.29
139.31
139.35
139.45
139.55
139.68
139.82
139.97
140.16
140.37
140.59
140.81
141.03
141.28
141.52
141.77
142.03
142.29
142.55
142.81
143.09
143.36
143.62
143.88
144.17
144.43
144.71
144.97
145.24
145.51
145.78
146.04
146.31
146.55
146.83
147.08
147.34
147.59
147.84
148.09
148.34
148.57
148.83
149.07
149.31
149.54
149.77
150
150.23
150.45
150.67
150.89
151.11
151.32
151.52
151.71
151.91
152.12
152.31
152.5
152.68
152.86
153.04
153.21
153.38
153.54
153.69
153.86
154.01
154.16
154.3
154.43
154.57
154.7
154.83
154.94
155.06
155.17
155.27
155.38
155.48
155.57
155.65
155.75
155.82
155.9
155.98
156.05
156.12
156.19
156.26
156.32
156.41
156.49
156.57
156.66
156.75
156.85
156.96
157.07
157.19
157.31
157.44
157.57
157.7
157.83
157.97
158.12
158.27
158.41
158.55
158.69
158.84
158.99
159.12
159.28
159.42
159.57
159.72
159.87
160.02
160.17
160.32
160.47
160.62
160.76
160.9
161.07
161.22
161.38
161.53
161.68
161.83
161.98
162.13
162.28
162.43
162.58
162.72
162.87
163.01
163.16
163.3
163.44
163.59
163.72
163.86
164.01
164.15
164.29
164.43
164.57
164.7
164.84
164.97
165.11
165.24
165.36
165.51
165.64
165.77
165.9
166.02
166.16
166.27
166.41
166.54
166.66
166.78
166.9
167.02
167.16
167.28
167.4
167.52
167.64
167.76
167.87
168.01
168.12
168.24
168.37
168.48
168.61
168.73
168.85
168.97
169.09
169.21
169.32
169.45
169.58
169.7
169.81
169.92
170.03
170.15
170.27
170.75
171.34
172.03
172.71
173.38
173.99
174.51
174.93
175.22
175.38
175.31
175.06
141.06
141.44
141.83
142.1
142.24
142.16
142.02
141.64
141.17
140.69
140.27
139.98
139.88
139.93
140.04
140.14
140.31
140.48
140.65
140.86
141.03
141.24
141.4
141.53
141.61
141.62
141.61
141.54
141.41
141.24
141.04
140.82
140.6
140.38
140.18
139.99
139.83
139.71
139.62
139.55
139.51
139.52
139.55
139.61
139.71
139.82
139.96
140.1
140.28
140.46
140.64
140.87
141.09
141.32
141.56
141.8
142.04
142.3
142.56
142.81
143.07
143.35
143.62
143.88
144.15
144.41
144.69
144.95
145.21
145.46
145.74
146
146.27
146.52
146.76
147.03
147.29
147.54
147.78
148.03
148.28
148.51
148.76
149
149.23
149.45
149.7
149.92
150.15
150.37
150.59
150.79
151.02
151.23
151.43
151.64
151.84
152.03
152.22
152.41
152.6
152.77
152.96
153.13
153.3
153.46
153.61
153.78
153.94
154.09
154.22
154.37
154.51
154.64
154.77
154.89
155.01
155.12
155.21
155.33
155.44
155.53
155.62
155.71
155.79
155.87
155.94
156.02
156.09
156.16
156.23
156.3
156.37
156.44
156.52
156.6
156.69
156.78
156.88
156.98
157.1
157.21
157.33
157.46
157.59
157.73
157.87
158
158.15
158.29
158.43
158.58
158.72
158.86
159.01
159.15
159.29
159.44
159.58
159.73
159.89
160.03
160.18
160.33
160.47
160.64
160.78
160.94
161.09
161.24
161.38
161.53
161.69
161.85
162
162.15
162.3
162.44
162.59
162.74
162.88
163.03
163.18
163.32
163.45
163.6
163.75
163.88
164.03
164.17
164.31
164.45
164.58
164.72
164.86
164.99
165.12
165.26
165.39
165.52
165.65
165.78
165.91
166.04
166.17
166.3
166.42
166.54
166.66
166.8
166.91
167.05
167.17
167.29
167.41
167.53
167.66
167.78
167.9
168.02
168.14
168.26
168.38
168.49
168.62
168.74
168.86
168.98
169.09
169.23
169.35
169.47
169.59
169.71
169.83
169.94
170.05
170.15
170.27
170.76
171.36
172.04
172.72
173.39
173.99
174.51
174.92
175.2
175.35
175.26
174.98
141.12
141.49
141.86
142.08
142.2
142.17
142.02
141.68
141.26
140.82
140.42
140.13
140.02
140.07
140.13
140.24
140.36
140.5
140.65
140.8
140.96
141.11
141.24
141.33
141.4
141.41
141.39
141.33
141.23
141.09
140.93
140.75
140.57
140.39
140.22
140.06
139.94
139.84
139.78
139.73
139.73
139.75
139.8
139.87
139.96
140.08
140.21
140.36
140.55
140.73
140.91
141.14
141.35
141.59
141.82
142.06
142.3
142.55
142.81
143.07
143.33
143.59
143.85
144.12
144.38
144.64
144.9
145.17
145.43
145.69
145.92
146.21
146.46
146.71
146.97
147.22
147.47
147.72
147.96
148.2
148.43
148.68
148.92
149.15
149.38
149.61
149.83
150.06
150.28
150.5
150.71
150.92
151.12
151.34
151.54
151.74
151.94
152.13
152.32
152.5
152.68
152.86
153.03
153.2
153.38
153.54
153.7
153.85
154.01
154.16
154.3
154.43
154.57
154.7
154.83
154.94
155.07
155.17
155.28
155.39
155.48
155.58
155.67
155.75
155.83
155.91
155.98
156.05
156.12
156.18
156.25
156.31
156.38
156.47
156.54
156.62
156.71
156.8
156.9
157.01
157.11
157.23
157.36
157.49
157.62
157.75
157.89
158.02
158.17
158.31
158.44
158.59
158.74
158.88
159.03
159.17
159.31
159.46
159.61
159.75
159.9
160.05
160.19
160.35
160.5
160.65
160.8
160.95
161.11
161.26
161.41
161.56
161.71
161.86
161.99
162.16
162.3
162.46
162.61
162.75
162.9
163.05
163.19
163.33
163.48
163.61
163.76
163.9
164.04
164.17
164.32
164.46
164.6
164.73
164.87
164.99
165.14
165.27
165.4
165.54
165.66
165.8
165.93
166.05
166.17
166.3
166.44
166.55
166.68
166.81
166.94
167.06
167.18
167.3
167.43
167.55
167.67
167.79
167.91
168.03
168.15
168.27
168.39
168.51
168.63
168.75
168.87
168.99
169.11
169.24
169.34
169.48
169.6
169.72
169.84
169.95
170.06
170.17
170.29
170.77
171.37
172.04
172.72
173.39
173.99
174.51
174.92
175.2
175.33
175.19
174.9
141.16
141.51
141.85
142.08
142.21
142.17
141.99
141.73
141.35
140.93
140.55
140.27
140.17
140.18
140.24
140.32
140.41
140.52
140.63
140.76
140.88
140.99
141.1
141.16
141.22
141.22
141.21
141.16
141.08
140.97
140.84
140.69
140.54
140.39
140.27
140.14
140.05
139.98
139.93
139.89
139.92
139.95
140.01
140.09
140.19
140.32
140.46
140.62
140.79
140.96
141.14
141.39
141.6
141.83
142.07
142.3
142.54
142.79
143.05
143.3
143.54
143.82
144.05
144.34
144.59
144.85
145.11
145.37
145.63
145.88
146.14
146.39
146.63
146.9
147.14
147.39
147.64
147.88
148.12
148.36
148.59
148.83
149.06
149.29
149.52
149.74
149.95
150.18
150.4
150.61
150.82
151.03
151.24
151.44
151.64
151.84
152.03
152.22
152.41
152.59
152.77
152.94
153.12
153.28
153.45
153.61
153.77
153.92
154.07
154.22
154.33
154.49
154.63
154.76
154.88
155
155.11
155.22
155.33
155.43
155.52
155.62
155.7
155.78
155.86
155.94
156.01
156.07
156.14
156.21
156.28
156.34
156.41
156.49
156.56
156.64
156.73
156.82
156.92
157.03
157.13
157.26
157.38
157.51
157.63
157.77
157.91
158.05
158.19
158.33
158.47
158.61
158.76
158.9
159.04
159.19
159.33
159.48
159.62
159.77
159.92
160.06
160.22
160.37
160.52
160.66
160.82
160.97
161.12
161.27
161.42
161.57
161.72
161.87
162.03
162.17
162.32
162.47
162.62
162.77
162.91
163.06
163.2
163.35
163.49
163.63
163.77
163.92
164.06
164.2
164.33
164.46
164.6
164.75
164.88
165.02
165.15
165.28
165.42
165.54
165.67
165.81
165.94
166.07
166.18
166.31
166.45
166.57
166.69
166.82
166.95
167.07
167.19
167.31
167.44
167.56
167.68
167.8
167.92
168.04
168.16
168.28
168.4
168.52
168.64
168.75
168.88
169
169.12
169.24
169.37
169.49
169.61
169.72
169.84
169.96
170.07
170.17
170.3
170.78
171.37
172.05
172.73
173.39
173.99
174.51
174.91
175.19
175.31
175.1
174.82
141.19
141.52
141.85
142.07
142.17
142.15
142
141.75
141.41
141.02
140.67
140.42
140.29
140.31
140.34
140.39
140.46
140.55
140.64
140.74
140.83
140.92
141
141.05
141.08
141.08
141.07
141.03
140.97
140.88
140.77
140.66
140.54
140.42
140.32
140.23
140.15
140.1
140.08
140.08
140.1
140.15
140.21
140.31
140.42
140.55
140.69
140.85
141.03
141.22
141.41
141.62
141.84
142.07
142.29
142.53
142.78
143.02
143.27
143.52
143.76
144.03
144.28
144.54
144.79
145.04
145.3
145.56
145.81
146.06
146.31
146.57
146.8
147.06
147.3
147.55
147.79
148.03
148.26
148.49
148.73
148.96
149.19
149.41
149.64
149.86
150.07
150.3
150.5
150.72
150.91
151.12
151.32
151.53
151.73
151.92
152.11
152.3
152.48
152.66
152.84
153
153.18
153.35
153.52
153.67
153.82
153.98
154.13
154.27
154.41
154.55
154.68
154.81
154.92
155.04
155.16
155.26
155.36
155.46
155.56
155.65
155.73
155.81
155.89
155.96
156.03
156.1
156.17
156.23
156.28
156.36
156.43
156.51
156.58
156.66
156.74
156.84
156.94
157.05
157.16
157.28
157.4
157.53
157.65
157.79
157.93
158.07
158.21
158.35
158.49
158.63
158.77
158.91
159.06
159.2
159.34
159.47
159.63
159.78
159.93
160.08
160.23
160.38
160.53
160.68
160.83
160.98
161.13
161.29
161.44
161.59
161.74
161.89
162.04
162.19
162.33
162.49
162.63
162.78
162.92
163.07
163.22
163.36
163.5
163.65
163.79
163.93
164.07
164.21
164.35
164.48
164.62
164.75
164.88
165.03
165.16
165.29
165.43
165.56
165.69
165.82
165.95
166.08
166.2
166.33
166.46
166.57
166.7
166.83
166.95
167.08
167.2
167.32
167.44
167.57
167.69
167.8
167.92
168.05
168.17
168.29
168.41
168.53
168.64
168.76
168.89
169.01
169.13
169.25
169.37
169.49
169.61
169.73
169.85
169.96
170.07
170.18
170.3
170.78
171.38
172.05
172.73
173.4
173.99
174.5
174.9
175.17
175.28
175.02
174.73
141.21
141.53
141.84
142.02
142.14
142.13
142
141.74
141.46
141.12
140.8
140.53
140.44
140.41
140.44
140.47
140.53
140.58
140.66
140.72
140.79
140.87
140.92
140.96
140.99
140.99
140.96
140.94
140.87
140.82
140.73
140.64
140.55
140.46
140.38
140.31
140.27
140.24
140.23
140.23
140.28
140.34
140.42
140.51
140.63
140.77
140.92
141.07
141.26
141.44
141.64
141.84
142.07
142.29
142.52
142.75
142.99
143.23
143.48
143.73
143.97
144.22
144.48
144.72
144.97
145.23
145.48
145.73
145.98
146.23
146.48
146.72
146.97
147.21
147.43
147.69
147.92
148.16
148.4
148.63
148.85
149.09
149.31
149.53
149.75
149.97
150.18
150.4
150.61
150.81
151.02
151.22
151.42
151.61
151.8
152
152.18
152.38
152.56
152.73
152.91
153.08
153.25
153.41
153.58
153.73
153.89
154.04
154.17
154.32
154.45
154.6
154.71
154.84
154.97
155.08
155.19
155.3
155.39
155.5
155.59
155.68
155.76
155.84
155.91
155.98
156.05
156.11
156.16
156.25
156.31
156.38
156.45
156.52
156.6
156.68
156.77
156.86
156.96
157.07
157.17
157.3
157.42
157.55
157.68
157.82
157.94
158.09
158.23
158.37
158.51
158.65
158.79
158.93
159.07
159.22
159.36
159.5
159.65
159.8
159.95
160.09
160.24
160.39
160.54
160.69
160.85
161
161.15
161.3
161.45
161.6
161.75
161.9
162.05
162.2
162.35
162.5
162.64
162.79
162.94
163.08
163.23
163.37
163.51
163.66
163.8
163.93
164.08
164.22
164.35
164.49
164.63
164.77
164.89
165.03
165.17
165.3
165.43
165.56
165.7
165.83
165.95
166.08
166.21
166.34
166.46
166.59
166.71
166.84
166.95
167.09
167.21
167.33
167.45
167.57
167.69
167.81
167.93
168.05
168.17
168.29
168.41
168.53
168.64
168.77
168.89
169.01
169.14
169.25
169.38
169.5
169.62
169.74
169.85
169.97
170.07
170.18
170.31
170.79
171.38
172.05
172.73
173.39
173.99
174.49
174.89
175.15
175.24
174.95
174.65
141.23
141.53
141.83
142
142.13
142.12
141.99
141.78
141.5
141.2
140.9
140.68
140.56
140.55
140.54
140.56
140.6
140.63
140.69
140.74
140.8
140.84
140.89
140.91
140.93
140.92
140.91
140.88
140.84
140.79
140.72
140.65
140.58
140.51
140.46
140.4
140.38
140.37
140.38
140.41
140.44
140.52
140.61
140.72
140.84
140.98
141.13
141.3
141.48
141.66
141.86
142.07
142.28
142.5
142.73
142.96
143.17
143.44
143.68
143.92
144.15
144.41
144.66
144.91
145.13
145.4
145.65
145.9
146.13
146.39
146.63
146.87
147.12
147.35
147.58
147.82
148.06
148.29
148.52
148.75
148.96
149.2
149.42
149.64
149.85
150.07
150.27
150.49
150.7
150.9
151.1
151.3
151.5
151.68
151.89
152.07
152.26
152.44
152.62
152.8
152.97
153.14
153.31
153.47
153.62
153.78
153.94
154.08
154.23
154.37
154.5
154.64
154.76
154.89
155
155.12
155.22
155.33
155.43
155.52
155.61
155.7
155.78
155.85
155.93
156
156.06
156.13
156.19
156.26
156.31
156.38
156.46
156.53
156.61
156.68
156.78
156.87
156.97
157.09
157.2
157.32
157.44
157.57
157.7
157.84
157.97
158.11
158.25
158.37
158.52
158.66
158.8
158.94
159.09
159.23
159.37
159.51
159.65
159.8
159.96
160.11
160.26
160.41
160.56
160.71
160.86
161.01
161.16
161.31
161.46
161.61
161.76
161.91
162.06
162.21
162.36
162.51
162.66
162.8
162.95
163.09
163.23
163.38
163.52
163.67
163.81
163.95
164.09
164.22
164.36
164.49
164.64
164.78
164.91
165.04
165.18
165.31
165.43
165.56
165.7
165.83
165.96
166.09
166.22
166.34
166.47
166.6
166.72
166.84
166.97
167.08
167.21
167.34
167.46
167.58
167.7
167.82
167.94
168.06
168.18
168.3
168.42
168.54
168.66
168.78
168.9
169.02
169.14
169.26
169.38
169.5
169.62
169.74
169.86
169.97
170.08
170.19
170.31
170.79
171.38
172.05
172.73
173.38
173.98
174.49
174.87
175.12
175.19
174.88
174.57
141.24
141.49
141.82
142
142.12
142.11
141.99
141.8
141.56
141.29
141.03
140.8
140.7
140.67
140.67
140.67
140.69
140.71
140.75
140.79
140.82
140.85
140.88
140.9
140.91
140.9
140.89
140.85
140.83
140.79
140.74
140.69
140.63
140.56
140.54
140.51
140.5
140.51
140.53
140.57
140.63
140.69
140.81
140.92
141.05
141.19
141.34
141.51
141.69
141.88
142.08
142.28
142.49
142.71
142.92
143.15
143.39
143.63
143.86
144.11
144.35
144.59
144.83
145.08
145.32
145.57
145.81
146.05
146.3
146.54
146.78
147.01
147.25
147.47
147.72
147.95
148.18
148.41
148.64
148.86
149.08
149.3
149.51
149.74
149.95
150.16
150.37
150.58
150.78
150.97
151.18
151.38
151.58
151.77
151.96
152.14
152.33
152.51
152.67
152.86
153.03
153.2
153.36
153.52
153.67
153.83
153.98
154.13
154.27
154.41
154.53
154.67
154.8
154.92
155.03
155.15
155.25
155.35
155.45
155.54
155.63
155.71
155.78
155.87
155.94
156.01
156.07
156.14
156.2
156.27
156.33
156.4
156.47
156.54
156.62
156.7
156.8
156.9
157
157.11
157.22
157.33
157.46
157.59
157.71
157.86
157.99
158.13
158.26
158.4
158.54
158.68
158.82
158.96
159.1
159.24
159.39
159.53
159.68
159.81
159.96
160.11
160.27
160.42
160.57
160.72
160.87
161.02
161.17
161.31
161.46
161.62
161.77
161.92
162.07
162.22
162.37
162.52
162.67
162.81
162.96
163.1
163.25
163.39
163.53
163.67
163.82
163.96
164.09
164.23
164.37
164.51
164.65
164.78
164.92
165.05
165.19
165.32
165.44
165.58
165.71
165.84
165.97
166.1
166.21
166.34
166.48
166.6
166.73
166.85
166.97
167.1
167.22
167.34
167.44
167.58
167.7
167.82
167.95
168.06
168.19
168.29
168.42
168.54
168.66
168.78
168.89
169.02
169.14
169.26
169.39
169.51
169.63
169.74
169.86
169.97
170.08
170.19
170.32
170.79
171.38
172.05
172.73
173.39
173.97
174.48
174.86
175.11
175.12
174.8
174.5
141.26
141.54
141.81
141.99
142.1
142.11
141.99
141.83
141.61
141.38
141.14
140.96
140.84
140.81
140.79
140.79
140.79
140.81
140.83
140.84
140.87
140.89
140.91
140.91
140.92
140.91
140.9
140.87
140.85
140.82
140.78
140.74
140.7
140.67
140.64
140.64
140.64
140.66
140.69
140.73
140.81
140.89
140.99
141.12
141.25
141.39
141.54
141.71
141.9
142.08
142.28
142.49
142.7
142.91
143.12
143.36
143.59
143.82
144.05
144.29
144.53
144.77
145
145.24
145.48
145.72
145.96
146.2
146.44
146.68
146.91
147.15
147.38
147.61
147.84
148.07
148.3
148.52
148.75
148.97
149.19
149.4
149.62
149.83
150.04
150.25
150.45
150.65
150.86
151.06
151.26
151.46
151.65
151.84
152.02
152.2
152.39
152.57
152.74
152.91
153.08
153.25
153.41
153.57
153.72
153.88
154.02
154.17
154.31
154.45
154.57
154.7
154.83
154.94
155.05
155.16
155.26
155.36
155.47
155.56
155.64
155.72
155.8
155.87
155.93
156
156.08
156.14
156.21
156.27
156.34
156.4
156.48
156.55
156.63
156.71
156.8
156.91
157.02
157.13
157.24
157.35
157.48
157.61
157.73
157.87
158.01
158.14
158.27
158.42
158.56
158.69
158.83
158.96
159.12
159.26
159.38
159.54
159.69
159.84
159.98
160.13
160.28
160.43
160.58
160.73
160.88
161.03
161.18
161.33
161.49
161.63
161.79
161.94
162.08
162.23
162.38
162.53
162.68
162.82
162.97
163.11
163.26
163.4
163.54
163.68
163.83
163.97
164.11
164.24
164.38
164.51
164.65
164.79
164.93
165.06
165.19
165.32
165.46
165.59
165.72
165.84
165.98
166.1
166.23
166.36
166.48
166.61
166.73
166.86
166.98
167.1
167.22
167.35
167.47
167.59
167.71
167.82
167.95
168.07
168.18
168.31
168.43
168.55
168.67
168.79
168.91
169.03
169.15
169.26
169.39
169.51
169.63
169.75
169.86
169.98
170.09
170.19
170.32
170.79
171.38
172.05
172.73
173.37
173.97
174.47
174.85
175.09
175.08
174.73
174.42
141.29
141.56
141.82
141.98
142.1
142.11
142.03
141.86
141.67
141.47
141.27
141.09
140.99
140.95
140.92
140.92
140.91
140.92
140.92
140.93
140.94
140.95
140.96
140.97
140.97
140.94
140.94
140.93
140.91
140.87
140.85
140.82
140.8
140.78
140.77
140.77
140.78
140.81
140.86
140.92
140.99
141.07
141.19
141.31
141.45
141.59
141.75
141.92
142.1
142.29
142.49
142.69
142.89
143.1
143.33
143.55
143.77
144
144.23
144.47
144.7
144.93
145.17
145.4
145.64
145.88
146.11
146.35
146.58
146.82
147.05
147.28
147.51
147.73
147.96
148.19
148.41
148.63
148.85
149.07
149.29
149.5
149.71
149.92
150.13
150.34
150.54
150.74
150.94
151.14
151.31
151.51
151.7
151.9
152.09
152.27
152.45
152.62
152.79
152.96
153.12
153.29
153.45
153.6
153.76
153.92
154.06
154.2
154.32
154.48
154.61
154.73
154.85
154.96
155.08
155.19
155.29
155.39
155.48
155.57
155.65
155.71
155.78
155.87
155.94
156.01
156.08
156.14
156.21
156.27
156.34
156.41
156.48
156.56
156.64
156.73
156.83
156.93
157.03
157.14
157.26
157.38
157.5
157.62
157.76
157.89
158.03
158.16
158.3
158.43
158.57
158.71
158.85
158.99
159.13
159.27
159.4
159.56
159.7
159.85
160
160.14
160.3
160.44
160.59
160.73
160.89
161.04
161.2
161.35
161.5
161.65
161.8
161.95
162.1
162.24
162.39
162.54
162.68
162.82
162.98
163.11
163.26
163.4
163.55
163.69
163.84
163.97
164.11
164.25
164.38
164.51
164.65
164.8
164.93
165.07
165.2
165.33
165.46
165.59
165.72
165.85
165.98
166.11
166.24
166.36
166.49
166.61
166.74
166.86
166.98
167.11
167.22
167.35
167.46
167.59
167.71
167.83
167.95
168.07
168.19
168.31
168.43
168.54
168.66
168.79
168.91
169.02
169.15
169.27
169.39
169.5
169.62
169.75
169.86
169.98
170.09
170.19
170.32
170.79
171.38
172.05
172.72
173.37
173.96
174.45
174.82
175.05
175.03
174.66
174.35
141.32
141.58
141.82
142
142.12
142.14
142.06
141.91
141.75
141.57
141.4
141.25
141.15
141.1
141.07
141.06
141.05
141.04
141.04
141.04
141.04
141.04
141.05
141.04
141.04
141.02
141.02
141
140.99
140.97
140.95
140.93
140.92
140.91
140.9
140.92
140.93
140.98
141.03
141.1
141.18
141.28
141.39
141.51
141.64
141.79
141.96
142.13
142.31
142.49
142.69
142.89
143.08
143.3
143.51
143.74
143.96
144.18
144.4
144.64
144.87
145.1
145.33
145.56
145.79
146.03
146.26
146.49
146.72
146.94
147.18
147.4
147.63
147.85
148.08
148.29
148.52
148.74
148.95
149.17
149.37
149.59
149.8
150.01
150.21
150.41
150.62
150.82
151.01
151.21
151.4
151.59
151.78
151.95
152.15
152.32
152.5
152.67
152.84
153.01
153.18
153.34
153.5
153.64
153.79
153.94
154.1
154.24
154.37
154.5
154.63
154.76
154.87
154.99
155.09
155.2
155.3
155.4
155.49
155.57
155.65
155.73
155.79
155.87
155.94
156.01
156.07
156.13
156.2
156.25
156.34
156.41
156.49
156.57
156.65
156.74
156.84
156.94
157.05
157.15
157.28
157.4
157.52
157.65
157.78
157.91
158.05
158.18
158.32
158.45
158.59
158.72
158.85
159
159.14
159.29
159.43
159.56
159.72
159.86
160.01
160.16
160.31
160.46
160.61
160.75
160.91
161.06
161.21
161.35
161.5
161.66
161.81
161.96
162.11
162.26
162.4
162.55
162.7
162.84
162.99
163.13
163.28
163.42
163.56
163.7
163.84
163.99
164.11
164.26
164.4
164.54
164.65
164.81
164.94
165.07
165.21
165.34
165.47
165.6
165.73
165.84
165.98
166.11
166.24
166.37
166.49
166.62
166.74
166.87
166.99
167.11
167.23
167.35
167.48
167.6
167.72
167.84
167.96
168.08
168.19
168.32
168.43
168.55
168.67
168.79
168.91
169.03
169.15
169.27
169.39
169.51
169.63
169.75
169.87
169.98
170.09
170.19
170.31
170.78
171.38
172.05
172.72
173.37
173.95
174.44
174.81
175.02
174.97
174.58
174.27
141.37
141.62
141.82
142.01
142.11
142.15
142.1
141.98
141.83
141.68
141.54
141.4
141.3
141.26
141.23
141.21
141.2
141.18
141.16
141.17
141.17
141.16
141.16
141.15
141.14
141.14
141.12
141.11
141.1
141.08
141.07
141.06
141.03
141.05
141.06
141.08
141.11
141.15
141.21
141.28
141.37
141.47
141.59
141.71
141.85
142
142.16
142.33
142.5
142.69
142.89
143.08
143.29
143.5
143.71
143.92
144.14
144.35
144.58
144.81
145.03
145.26
145.49
145.72
145.94
146.17
146.4
146.58
146.85
147.08
147.3
147.53
147.74
147.97
148.19
148.41
148.62
148.84
149.05
149.26
149.47
149.68
149.89
150.09
150.3
150.5
150.7
150.89
151.09
151.27
151.47
151.66
151.84
152.02
152.2
152.38
152.55
152.72
152.88
153.05
153.22
153.38
153.54
153.69
153.84
153.99
154.13
154.27
154.39
154.52
154.65
154.78
154.89
155
155.11
155.21
155.31
155.4
155.49
155.57
155.65
155.73
155.8
155.87
155.94
156
156.07
156.13
156.2
156.27
156.34
156.4
156.48
156.56
156.66
156.74
156.85
156.96
157.06
157.18
157.3
157.42
157.54
157.67
157.8
157.93
158.06
158.2
158.33
158.47
158.59
158.74
158.87
159.02
159.16
159.3
159.44
159.59
159.73
159.87
160.02
160.17
160.32
160.47
160.62
160.76
160.91
161.07
161.22
161.37
161.51
161.66
161.82
161.97
162.11
162.27
162.41
162.55
162.71
162.85
163
163.14
163.29
163.43
163.56
163.71
163.85
164
164.12
164.26
164.41
164.54
164.68
164.81
164.95
165.08
165.21
165.35
165.47
165.61
165.74
165.87
165.99
166.11
166.25
166.37
166.49
166.62
166.75
166.86
166.99
167.12
167.24
167.35
167.47
167.6
167.72
167.84
167.96
168.08
168.2
168.32
168.44
168.56
168.68
168.8
168.92
169.04
169.16
169.28
169.4
169.52
169.63
169.74
169.86
169.98
170.09
170.19
170.31
170.78
171.38
172.04
172.71
173.36
173.94
174.42
174.79
174.99
174.91
174.51
174.19
141.42
141.66
141.88
142.03
142.15
142.19
142.16
142.05
141.93
141.79
141.67
141.56
141.49
141.44
141.4
141.37
141.35
141.34
141.33
141.31
141.31
141.3
141.29
141.28
141.27
141.26
141.24
141.24
141.21
141.22
141.21
141.19
141.2
141.21
141.22
141.25
141.28
141.33
141.4
141.48
141.57
141.67
141.79
141.92
142.06
142.21
142.36
142.54
142.71
142.89
143.09
143.28
143.48
143.68
143.89
144.11
144.32
144.54
144.76
144.98
145.2
145.42
145.65
145.87
146.09
146.32
146.54
146.76
146.99
147.2
147.43
147.65
147.86
148.08
148.3
148.51
148.73
148.94
149.15
149.36
149.57
149.77
149.97
150.18
150.38
150.58
150.76
150.97
151.16
151.35
151.52
151.72
151.9
152.08
152.26
152.43
152.61
152.77
152.94
153.11
153.27
153.42
153.56
153.72
153.86
154.02
154.16
154.29
154.42
154.54
154.67
154.79
154.91
155
155.11
155.22
155.31
155.4
155.49
155.57
155.65
155.72
155.79
155.86
155.92
156
156.06
156.13
156.19
156.26
156.34
156.41
156.49
156.57
156.67
156.76
156.87
156.96
157.07
157.2
157.32
157.43
157.56
157.69
157.82
157.95
158.09
158.22
158.35
158.49
158.62
158.76
158.89
159.02
159.17
159.32
159.46
159.6
159.75
159.89
160.04
160.19
160.34
160.49
160.64
160.78
160.94
161.08
161.24
161.38
161.54
161.69
161.84
161.99
162.13
162.28
162.43
162.58
162.72
162.87
163.01
163.16
163.3
163.44
163.58
163.73
163.86
164
164.14
164.28
164.41
164.55
164.69
164.82
164.95
165.09
165.22
165.35
165.49
165.62
165.75
165.87
166
166.13
166.25
166.38
166.51
166.63
166.76
166.88
167
167.12
167.24
167.36
167.49
167.61
167.73
167.85
167.97
168.09
168.21
168.32
168.44
168.56
168.68
168.8
168.91
169.04
169.16
169.28
169.4
169.52
169.64
169.75
169.87
169.98
170.09
170.19
170.32
170.79
171.38
172.04
172.7
173.35
173.93
174.41
174.77
174.96
174.84
174.45
174.13
141.48
141.71
141.93
142.08
142.2
142.24
142.22
142.14
142.04
141.92
141.83
141.75
141.67
141.61
141.58
141.55
141.53
141.51
141.49
141.48
141.46
141.45
141.44
141.43
141.42
141.4
141.4
141.39
141.38
141.37
141.35
141.37
141.37
141.38
141.4
141.43
141.47
141.53
141.59
141.67
141.77
141.87
141.99
142.12
142.26
142.41
142.57
142.73
142.92
143.1
143.28
143.48
143.66
143.87
144.08
144.29
144.5
144.71
144.93
145.14
145.36
145.58
145.8
146.02
146.24
146.45
146.68
146.9
147.12
147.34
147.54
147.76
147.97
148.2
148.41
148.62
148.82
149.04
149.25
149.45
149.66
149.86
150.06
150.25
150.46
150.64
150.85
151.04
151.22
151.41
151.6
151.78
151.96
152.14
152.31
152.49
152.66
152.82
152.99
153.15
153.31
153.45
153.6
153.76
153.91
154.05
154.17
154.3
154.45
154.57
154.69
154.81
154.92
155.03
155.13
155.22
155.32
155.41
155.48
155.57
155.64
155.72
155.79
155.84
155.92
155.99
156.05
156.12
156.19
156.26
156.33
156.41
156.5
156.58
156.68
156.77
156.88
156.99
157.1
157.22
157.34
157.46
157.59
157.71
157.83
157.97
158.09
158.22
158.37
158.49
158.64
158.77
158.91
159.05
159.19
159.33
159.47
159.62
159.77
159.91
160.05
160.21
160.36
160.51
160.65
160.81
160.95
161.1
161.25
161.4
161.56
161.71
161.85
162
162.14
162.29
162.45
162.59
162.74
162.88
163.03
163.17
163.3
163.45
163.6
163.74
163.88
164.02
164.15
164.29
164.43
164.57
164.69
164.83
164.97
165.1
165.23
165.36
165.48
165.62
165.75
165.88
166.01
166.14
166.25
166.39
166.51
166.64
166.76
166.88
167
167.13
167.25
167.37
167.49
167.61
167.73
167.85
167.97
168.09
168.21
168.32
168.45
168.57
168.68
168.8
168.92
169.04
169.16
169.28
169.4
169.52
169.64
169.75
169.87
169.98
170.09
170.18
170.31
170.79
171.38
172.04
172.7
173.35
173.92
174.4
174.75
174.93
174.79
174.39
174.06
141.56
141.78
141.99
142.14
142.25
142.32
142.3
142.24
142.14
142.07
141.99
141.93
141.86
141.81
141.77
141.73
141.72
141.69
141.67
141.65
141.64
141.62
141.61
141.6
141.58
141.58
141.56
141.56
141.55
141.55
141.54
141.55
141.56
141.56
141.59
141.63
141.67
141.73
141.8
141.88
141.98
142.06
142.2
142.33
142.47
142.61
142.78
142.95
143.1
143.3
143.48
143.67
143.86
144.07
144.27
144.47
144.68
144.89
145.1
145.32
145.53
145.74
145.96
146.17
146.39
146.6
146.82
147.03
147.25
147.46
147.68
147.89
148.1
148.31
148.51
148.73
148.93
149.14
149.34
149.55
149.75
149.95
150.13
150.34
150.54
150.72
150.92
151.11
151.29
151.48
151.66
151.84
152.02
152.19
152.37
152.54
152.71
152.87
153.03
153.19
153.35
153.5
153.65
153.79
153.94
154.08
154.21
154.34
154.47
154.59
154.71
154.8
154.93
155.03
155.12
155.23
155.32
155.4
155.48
155.56
155.64
155.71
155.78
155.84
155.91
155.97
156.04
156.11
156.18
156.25
156.33
156.41
156.49
156.59
156.68
156.78
156.89
157
157.12
157.24
157.36
157.48
157.61
157.73
157.86
157.99
158.12
158.26
158.39
158.52
158.66
158.79
158.93
159.06
159.2
159.34
159.49
159.64
159.78
159.93
160.08
160.23
160.37
160.52
160.67
160.82
160.97
161.11
161.26
161.42
161.57
161.72
161.86
162.02
162.17
162.3
162.46
162.61
162.75
162.9
163.04
163.18
163.33
163.46
163.61
163.75
163.88
164.03
164.17
164.3
164.43
164.58
164.71
164.84
164.98
165.11
165.24
165.36
165.5
165.63
165.76
165.89
166.01
166.13
166.27
166.39
166.51
166.64
166.77
166.89
167.01
167.14
167.26
167.38
167.5
167.62
167.74
167.86
167.98
168.09
168.21
168.33
168.45
168.57
168.69
168.81
168.93
169.05
169.17
169.29
169.41
169.52
169.64
169.76
169.88
169.98
170.08
170.19
170.32
170.79
171.38
172.04
172.7
173.34
173.91
174.38
174.73
174.89
174.73
174.32
173.99
141.65
141.87
142.07
142.2
142.33
142.39
142.4
142.36
142.27
142.21
142.16
142.12
142.05
142
141.98
141.94
141.92
141.89
141.87
141.85
141.83
141.81
141.8
141.78
141.77
141.76
141.75
141.74
141.74
141.73
141.74
141.74
141.75
141.77
141.8
141.83
141.88
141.94
142.01
142.08
142.19
142.3
142.41
142.55
142.68
142.83
142.99
143.15
143.31
143.49
143.68
143.87
144.06
144.26
144.46
144.65
144.86
145.07
145.27
145.48
145.68
145.9
146.1
146.32
146.54
146.74
146.96
147.16
147.38
147.58
147.8
148.01
148.22
148.42
148.63
148.83
149.03
149.24
149.44
149.64
149.84
150.03
150.23
150.41
150.61
150.8
150.98
151.18
151.36
151.55
151.72
151.9
152.07
152.25
152.42
152.59
152.75
152.92
153.08
153.23
153.37
153.54
153.68
153.82
153.97
154.09
154.24
154.36
154.49
154.61
154.72
154.83
154.94
155.04
155.12
155.22
155.29
155.4
155.48
155.55
155.62
155.7
155.75
155.83
155.9
155.96
156.03
156.09
156.17
156.25
156.33
156.42
156.5
156.6
156.7
156.8
156.9
157.01
157.14
157.25
157.38
157.5
157.63
157.75
157.88
158.01
158.14
158.26
158.41
158.54
158.67
158.81
158.95
159.09
159.23
159.37
159.51
159.65
159.8
159.94
160.08
160.25
160.39
160.54
160.69
160.84
160.99
161.14
161.29
161.44
161.58
161.74
161.89
162.04
162.18
162.33
162.47
162.62
162.77
162.91
163.06
163.2
163.34
163.48
163.62
163.77
163.9
164.04
164.18
164.31
164.45
164.59
164.72
164.86
164.99
165.12
165.25
165.38
165.51
165.64
165.77
165.9
166.03
166.15
166.28
166.4
166.53
166.65
166.78
166.9
167.01
167.14
167.27
167.38
167.5
167.62
167.75
167.86
167.98
168.1
168.22
168.34
168.46
168.58
168.7
168.81
168.93
169.05
169.17
169.29
169.4
169.53
169.65
169.76
169.88
169.99
170.1
170.2
170.32
170.79
171.38
172.03
172.69
173.32
173.9
174.36
174.7
174.86
174.66
174.26
173.92
141.74
141.97
142.16
142.28
142.42
142.49
142.51
142.46
142.42
142.38
142.34
142.31
142.27
142.21
142.18
142.15
142.12
142.09
142.06
142.04
142.03
142
142
141.98
141.97
141.95
141.95
141.94
141.94
141.94
141.94
141.95
141.96
141.98
142.01
142.05
142.1
142.16
142.23
142.31
142.41
142.5
142.62
142.76
142.9
143.04
143.2
143.36
143.53
143.7
143.87
144.07
144.26
144.45
144.64
144.84
145.04
145.24
145.45
145.65
145.86
146.06
146.27
146.48
146.67
146.89
147.1
147.31
147.51
147.72
147.92
148.13
148.33
148.54
148.73
148.94
149.14
149.34
149.52
149.73
149.93
150.12
150.31
150.51
150.69
150.88
151.07
151.25
151.43
151.61
151.79
151.96
152.14
152.31
152.46
152.64
152.8
152.95
153.11
153.27
153.43
153.57
153.72
153.85
154
154.13
154.26
154.38
154.5
154.61
154.73
154.84
154.93
155.04
155.13
155.22
155.31
155.39
155.46
155.54
155.6
155.68
155.75
155.82
155.88
155.95
156.02
156.09
156.17
156.25
156.33
156.42
156.51
156.6
156.71
156.81
156.92
157.04
157.16
157.28
157.4
157.51
157.65
157.77
157.89
158.03
158.16
158.29
158.43
158.56
158.69
158.83
158.97
159.11
159.25
159.39
159.52
159.68
159.82
159.97
160.12
160.27
160.42
160.56
160.7
160.86
160.99
161.16
161.31
161.46
161.61
161.76
161.91
162.05
162.2
162.35
162.5
162.64
162.78
162.93
163.07
163.22
163.36
163.5
163.64
163.78
163.92
164.06
164.19
164.33
164.47
164.6
164.74
164.87
165
165.13
165.27
165.39
165.53
165.65
165.78
165.9
166.04
166.15
166.29
166.41
166.54
166.66
166.79
166.91
167.03
167.15
167.27
167.39
167.51
167.63
167.74
167.87
167.99
168.11
168.23
168.35
168.45
168.57
168.69
168.81
168.94
169.06
169.18
169.3
169.41
169.53
169.65
169.77
169.88
169.99
170.1
170.2
170.33
170.8
171.38
172.03
172.68
173.33
173.89
174.35
174.68
174.82
174.62
174.2
173.87
141.86
142.07
142.25
142.38
142.51
142.6
142.62
142.61
142.57
142.54
142.53
142.52
142.47
142.44
142.38
142.36
142.34
142.31
142.29
142.27
142.25
142.23
142.21
142.2
142.18
142.17
142.15
142.15
142.15
142.15
142.15
142.17
142.18
142.2
142.23
142.26
142.32
142.38
142.45
142.53
142.63
142.74
142.85
142.98
143.12
143.26
143.4
143.57
143.74
143.91
144.09
144.22
144.45
144.64
144.83
145.03
145.22
145.41
145.62
145.82
146.02
146.22
146.43
146.63
146.83
147.04
147.24
147.44
147.65
147.85
148.05
148.25
148.45
148.65
148.85
149.05
149.25
149.44
149.64
149.83
150.01
150.21
150.4
150.59
150.77
150.96
151.14
151.32
151.5
151.68
151.85
152.03
152.2
152.36
152.52
152.69
152.85
153.01
153.17
153.32
153.47
153.61
153.75
153.89
154.02
154.16
154.28
154.4
154.52
154.64
154.73
154.85
154.95
155.04
155.13
155.22
155.3
155.38
155.46
155.53
155.6
155.67
155.73
155.8
155.86
155.94
156.01
156.09
156.16
156.24
156.33
156.42
156.52
156.62
156.72
156.83
156.93
157.06
157.17
157.3
157.42
157.54
157.67
157.8
157.92
158.05
158.18
158.31
158.45
158.58
158.7
158.85
158.99
159.13
159.27
159.41
159.55
159.7
159.85
159.99
160.14
160.29
160.44
160.59
160.73
160.88
161.03
161.18
161.33
161.48
161.63
161.78
161.9
162.05
162.21
162.37
162.51
162.66
162.8
162.95
163.09
163.23
163.37
163.52
163.66
163.8
163.94
164.07
164.21
164.34
164.48
164.61
164.75
164.88
165.02
165.14
165.28
165.41
165.54
165.67
165.8
165.92
166.05
166.17
166.3
166.42
166.54
166.67
166.79
166.91
167.04
167.16
167.28
167.4
167.52
167.64
167.76
167.88
168
168.12
168.24
168.35
168.47
168.59
168.71
168.83
168.95
169.07
169.17
169.3
169.42
169.53
169.66
169.77
169.89
169.99
170.11
170.21
170.33
170.8
171.38
172.03
172.69
173.32
173.88
174.33
174.65
174.78
174.57
174.14
173.81
141.98
142.19
142.37
142.5
142.62
142.72
142.76
142.75
142.73
142.72
142.72
142.72
142.7
142.65
142.62
142.59
142.56
142.54
142.51
142.49
142.46
142.44
142.43
142.41
142.41
142.39
142.38
142.38
142.37
142.37
142.38
142.39
142.41
142.43
142.46
142.5
142.55
142.61
142.68
142.76
142.86
142.96
143.07
143.2
143.33
143.48
143.63
143.78
143.95
144.11
144.29
144.47
144.64
144.83
145.02
145.21
145.39
145.6
145.79
145.99
146.19
146.39
146.59
146.79
146.98
147.18
147.38
147.58
147.77
147.98
148.18
148.38
148.57
148.77
148.96
149.15
149.35
149.54
149.73
149.93
150.11
150.3
150.49
150.66
150.86
151.04
151.22
151.4
151.57
151.74
151.92
152.09
152.26
152.42
152.58
152.74
152.89
153.06
153.21
153.36
153.5
153.65
153.79
153.91
154.05
154.18
154.3
154.42
154.54
154.65
154.75
154.85
154.95
155.05
155.13
155.22
155.3
155.37
155.45
155.52
155.59
155.65
155.72
155.79
155.86
155.93
155.99
156.08
156.15
156.24
156.33
156.43
156.53
156.63
156.74
156.84
156.96
157.08
157.2
157.32
157.44
157.56
157.69
157.82
157.95
158.07
158.2
158.34
158.46
158.6
158.74
158.87
159.01
159.14
159.29
159.43
159.57
159.72
159.87
160.02
160.16
160.31
160.46
160.61
160.76
160.91
161.06
161.21
161.36
161.51
161.65
161.79
161.95
162.1
162.24
162.39
162.54
162.67
162.81
162.95
163.09
163.25
163.39
163.53
163.67
163.81
163.95
164.09
164.23
164.36
164.5
164.63
164.76
164.9
165.03
165.16
165.28
165.42
165.55
165.67
165.81
165.93
166.06
166.19
166.31
166.44
166.56
166.68
166.81
166.93
167.05
167.17
167.29
167.41
167.52
167.65
167.77
167.88
168.01
168.13
168.24
168.36
168.48
168.6
168.72
168.83
168.95
169.07
169.19
169.31
169.43
169.55
169.66
169.78
169.9
170.01
170.11
170.21
170.34
170.8
171.38
172.03
172.68
173.3
173.87
174.33
174.64
174.74
174.5
174.09
173.75
142.12
142.33
142.49
142.62
142.75
142.85
142.89
142.9
142.9
142.91
142.93
142.94
142.93
142.88
142.85
142.82
142.8
142.76
142.75
142.72
142.7
142.68
142.67
142.65
142.64
142.62
142.62
142.61
142.61
142.61
142.6
142.61
142.64
142.66
142.69
142.73
142.78
142.84
142.91
142.99
143.07
143.19
143.3
143.41
143.56
143.7
143.84
144
144.16
144.32
144.49
144.67
144.84
145
145.21
145.4
145.58
145.77
145.96
146.16
146.35
146.55
146.75
146.94
147.13
147.33
147.53
147.72
147.92
148.11
148.31
148.49
148.69
148.89
149.08
149.27
149.46
149.65
149.84
150.02
150.21
150.39
150.58
150.76
150.94
151.12
151.29
151.47
151.64
151.82
151.98
152.15
152.32
152.47
152.64
152.8
152.94
153.11
153.25
153.4
153.54
153.68
153.82
153.95
154.08
154.21
154.32
154.44
154.55
154.66
154.76
154.86
154.96
155.04
155.13
155.21
155.29
155.35
155.44
155.51
155.57
155.64
155.71
155.78
155.85
155.92
155.99
156.07
156.16
156.25
156.34
156.44
156.53
156.64
156.75
156.86
156.97
157.1
157.22
157.34
157.46
157.59
157.71
157.84
157.97
158.1
158.22
158.36
158.48
158.62
158.76
158.9
159.04
159.18
159.32
159.46
159.6
159.74
159.89
160.04
160.18
160.34
160.49
160.63
160.78
160.93
161.08
161.23
161.38
161.52
161.68
161.82
161.97
162.12
162.27
162.41
162.56
162.69
162.85
162.99
163.13
163.27
163.41
163.55
163.68
163.81
163.96
164.11
164.24
164.38
164.51
164.65
164.78
164.91
165.05
165.18
165.31
165.44
165.57
165.69
165.82
165.95
166.07
166.19
166.32
166.45
166.57
166.7
166.82
166.93
167.06
167.18
167.3
167.42
167.54
167.66
167.78
167.9
168.02
168.14
168.24
168.36
168.48
168.61
168.73
168.83
168.96
169.08
169.2
169.32
169.43
169.55
169.67
169.79
169.9
170.01
170.12
170.22
170.34
170.81
171.39
172.03
172.68
173.31
173.86
174.31
174.62
174.71
174.46
174.04
173.69
142.26
142.47
142.62
142.72
142.89
142.99
143.05
143.07
143.08
143.1
143.13
143.17
143.15
143.11
143.08
143.05
143.03
143.01
142.99
142.96
142.94
142.92
142.91
142.89
142.88
142.86
142.86
142.85
142.85
142.84
142.85
142.87
142.88
142.89
142.93
142.96
143.02
143.08
143.15
143.21
143.32
143.42
143.53
143.64
143.78
143.92
144.06
144.2
144.37
144.53
144.69
144.87
145.04
145.22
145.37
145.58
145.77
145.94
146.14
146.33
146.52
146.71
146.9
147.1
147.29
147.48
147.67
147.86
148.05
148.23
148.44
148.63
148.82
149
149.19
149.38
149.57
149.74
149.94
150.11
150.3
150.49
150.67
150.84
151.02
151.2
151.37
151.55
151.72
151.89
152.05
152.22
152.38
152.54
152.7
152.85
153
153.15
153.3
153.44
153.58
153.72
153.85
153.98
154.1
154.23
154.35
154.46
154.57
154.67
154.77
154.87
154.96
155.04
155.13
155.21
155.28
155.34
155.42
155.49
155.56
155.63
155.7
155.76
155.84
155.91
155.99
156.06
156.16
156.25
156.35
156.45
156.55
156.66
156.77
156.88
156.99
157.11
157.24
157.36
157.49
157.61
157.74
157.86
157.99
158.12
158.25
158.38
158.51
158.65
158.78
158.92
159.06
159.2
159.34
159.49
159.62
159.78
159.92
160.07
160.22
160.36
160.5
160.66
160.81
160.96
161.1
161.26
161.41
161.55
161.7
161.85
162
162.14
162.29
162.43
162.58
162.72
162.87
163.01
163.15
163.29
163.43
163.57
163.71
163.85
163.99
164.13
164.26
164.4
164.53
164.67
164.78
164.93
165.05
165.19
165.32
165.45
165.58
165.71
165.84
165.96
166.09
166.21
166.34
166.46
166.58
166.71
166.83
166.95
167.07
167.19
167.32
167.44
167.56
167.67
167.79
167.91
168.03
168.15
168.26
168.38
168.49
168.62
168.74
168.85
168.97
169.09
169.2
169.33
169.44
169.55
169.68
169.8
169.9
170.02
170.13
170.23
170.35
170.81
171.38
172.04
172.69
173.31
173.86
174.3
174.6
174.67
174.4
173.99
173.64
142.42
142.62
142.77
142.86
143.03
143.14
143.2
143.24
143.27
143.3
143.34
143.4
143.38
143.35
143.32
143.29
143.27
143.25
143.23
143.2
143.19
143.17
143.15
143.14
143.13
143.11
143.11
143.1
143.1
143.1
143.1
143.11
143.13
143.15
143.18
143.22
143.26
143.32
143.39
143.47
143.56
143.66
143.76
143.88
143.99
144.14
144.28
144.43
144.58
144.74
144.9
145.07
145.24
145.41
145.59
145.74
145.95
146.13
146.32
146.5
146.69
146.88
147.06
147.25
147.43
147.63
147.82
148
148.19
148.38
148.56
148.74
148.94
149.12
149.31
149.49
149.68
149.86
150.04
150.22
150.4
150.58
150.76
150.93
151.11
151.28
151.45
151.62
151.79
151.91
152.12
152.28
152.44
152.6
152.75
152.91
153.05
153.2
153.35
153.49
153.62
153.76
153.88
154.01
154.14
154.24
154.37
154.48
154.58
154.68
154.78
154.87
154.96
155.04
155.12
155.2
155.27
155.34
155.41
155.48
155.53
155.61
155.68
155.76
155.82
155.9
155.99
156.07
156.16
156.26
156.35
156.46
156.56
156.67
156.79
156.9
157.02
157.14
157.26
157.39
157.51
157.62
157.76
157.89
158.01
158.14
158.27
158.4
158.54
158.67
158.81
158.95
159.09
159.23
159.37
159.5
159.66
159.79
159.95
160.1
160.24
160.38
160.54
160.68
160.84
160.99
161.14
161.29
161.43
161.57
161.73
161.88
162.01
162.17
162.31
162.46
162.6
162.75
162.89
163.03
163.16
163.31
163.46
163.6
163.74
163.87
164.01
164.15
164.28
164.42
164.55
164.69
164.82
164.95
165.08
165.21
165.34
165.47
165.58
165.7
165.83
165.98
166.1
166.23
166.35
166.48
166.6
166.72
166.85
166.97
167.09
167.21
167.33
167.44
167.57
167.69
167.81
167.92
168.04
168.16
168.28
168.39
168.51
168.63
168.74
168.86
168.98
169.1
169.22
169.34
169.45
169.57
169.69
169.81
169.92
170.03
170.12
170.23
170.35
170.82
171.39
172.03
172.69
173.31
173.84
174.29
174.57
174.64
174.37
173.92
173.59
142.58
142.78
142.93
143.04
143.19
143.31
143.38
143.42
143.46
143.5
143.57
143.63
143.63
143.59
143.55
143.54
143.52
143.5
143.47
143.46
143.44
143.41
143.4
143.39
143.38
143.37
143.36
143.35
143.35
143.35
143.35
143.36
143.38
143.4
143.43
143.46
143.51
143.56
143.63
143.71
143.8
143.89
144
144.09
144.23
144.35
144.5
144.64
144.79
144.95
145.11
145.26
145.43
145.6
145.78
145.96
146.1
146.31
146.49
146.67
146.86
147.04
147.23
147.41
147.59
147.78
147.96
148.15
148.33
148.52
148.7
148.88
149.06
149.25
149.43
149.61
149.79
149.97
150.15
150.32
150.5
150.68
150.85
151.02
151.19
151.36
151.53
151.7
151.87
152.03
152.19
152.34
152.5
152.66
152.81
152.96
153.11
153.25
153.39
153.53
153.66
153.79
153.92
154.04
154.16
154.28
154.39
154.5
154.59
154.69
154.79
154.88
154.96
155.04
155.12
155.19
155.26
155.32
155.4
155.46
155.53
155.6
155.67
155.75
155.82
155.9
155.99
156.07
156.17
156.26
156.37
156.47
156.58
156.69
156.81
156.93
157.04
157.16
157.29
157.41
157.53
157.66
157.78
157.91
158.02
158.17
158.3
158.43
158.56
158.7
158.84
158.98
159.12
159.26
159.39
159.54
159.69
159.83
159.98
160.13
160.28
160.42
160.57
160.72
160.87
161.02
161.17
161.31
161.46
161.61
161.76
161.9
162.05
162.2
162.34
162.49
162.62
162.77
162.92
163.06
163.2
163.34
163.47
163.62
163.76
163.9
164.02
164.17
164.3
164.44
164.57
164.7
164.84
164.97
165.1
165.23
165.35
165.49
165.62
165.75
165.87
166
166.12
166.25
166.36
166.47
166.6
166.74
166.85
166.98
167.1
167.22
167.34
167.46
167.58
167.7
167.82
167.94
168.05
168.17
168.28
168.41
168.52
168.64
168.76
168.87
168.98
169.11
169.23
169.35
169.47
169.57
169.69
169.82
169.93
170.04
170.14
170.24
170.37
170.83
171.4
172.04
172.69
173.3
173.84
174.28
174.56
174.61
174.32
173.89
173.55
142.76
142.95
143.1
143.21
143.34
143.45
143.56
143.59
143.65
143.71
143.79
143.86
143.87
143.82
143.81
143.78
143.76
143.75
143.73
143.71
143.69
143.67
143.66
143.63
143.63
143.6
143.61
143.6
143.6
143.6
143.61
143.61
143.63
143.65
143.68
143.72
143.76
143.82
143.88
143.95
144.04
144.13
144.22
144.34
144.46
144.59
144.71
144.86
145.01
145.16
145.31
145.47
145.64
145.8
145.97
146.14
146.32
146.45
146.67
146.84
147.03
147.21
147.39
147.57
147.75
147.93
148.11
148.29
148.47
148.65
148.83
149.01
149.19
149.37
149.55
149.71
149.9
150.08
150.25
150.43
150.59
150.77
150.94
151.1
151.27
151.45
151.61
151.78
151.94
152.1
152.26
152.42
152.57
152.71
152.85
153.02
153.16
153.3
153.44
153.57
153.7
153.83
153.96
154.06
154.19
154.3
154.41
154.51
154.61
154.7
154.79
154.88
154.96
155.04
155.11
155.18
155.26
155.32
155.39
155.46
155.52
155.6
155.67
155.74
155.82
155.9
155.99
156.08
156.18
156.28
156.38
156.49
156.6
156.71
156.83
156.95
157.07
157.19
157.31
157.43
157.56
157.68
157.81
157.94
158.06
158.19
158.3
158.46
158.57
158.72
158.87
159.01
159.15
159.29
159.43
159.57
159.72
159.87
160
160.16
160.31
160.45
160.6
160.75
160.9
161.05
161.2
161.34
161.49
161.64
161.79
161.93
162.08
162.23
162.37
162.52
162.66
162.8
162.93
163.08
163.22
163.37
163.51
163.64
163.77
163.92
164.06
164.19
164.33
164.46
164.59
164.73
164.86
164.99
165.12
165.25
165.38
165.51
165.64
165.76
165.89
166.02
166.14
166.26
166.39
166.51
166.63
166.76
166.88
167
167.12
167.24
167.33
167.48
167.6
167.72
167.83
167.95
168.07
168.19
168.3
168.42
168.54
168.65
168.77
168.89
169.01
169.12
169.24
169.36
169.48
169.6
169.71
169.83
169.94
170.05
170.15
170.25
170.37
170.83
171.4
172.05
172.69
173.3
173.84
174.27
174.54
174.56
174.29
173.85
173.51
142.94
143.13
143.27
143.37
143.52
143.64
143.74
143.8
143.86
143.94
144.01
144.1
144.1
144.08
144.05
144.03
144.02
144
143.98
143.95
143.95
143.93
143.91
143.89
143.89
143.87
143.87
143.86
143.86
143.86
143.85
143.87
143.89
143.91
143.94
143.97
144.01
144.07
144.13
144.19
144.28
144.37
144.47
144.56
144.68
144.81
144.94
145.08
145.22
145.37
145.52
145.68
145.84
146
146.16
146.33
146.49
146.67
146.8
147.02
147.2
147.37
147.55
147.73
147.9
148.08
148.26
148.44
148.61
148.79
148.96
149.14
149.32
149.49
149.67
149.84
150
150.18
150.36
150.53
150.7
150.87
151.03
151.21
151.37
151.54
151.69
151.86
152.02
152.18
152.33
152.48
152.64
152.78
152.93
153.07
153.2
153.35
153.48
153.62
153.74
153.87
153.98
154.1
154.22
154.33
154.43
154.53
154.62
154.71
154.8
154.88
154.96
155.04
155.11
155.18
155.24
155.31
155.38
155.45
155.52
155.59
155.66
155.73
155.82
155.9
155.99
156.09
156.19
156.29
156.4
156.51
156.62
156.74
156.85
156.96
157.09
157.21
157.33
157.46
157.58
157.7
157.83
157.96
158.09
158.22
158.35
158.49
158.62
158.76
158.9
159.04
159.16
159.3
159.46
159.61
159.75
159.9
160.05
160.19
160.34
160.49
160.64
160.77
160.93
161.08
161.23
161.38
161.52
161.66
161.82
161.97
162.11
162.26
162.4
162.54
162.69
162.83
162.97
163.11
163.25
163.39
163.53
163.66
163.81
163.93
164.08
164.21
164.35
164.48
164.62
164.75
164.88
165.01
165.14
165.27
165.4
165.52
165.66
165.78
165.91
166.04
166.16
166.28
166.4
166.53
166.64
166.77
166.89
167.02
167.14
167.26
167.38
167.49
167.61
167.73
167.85
167.96
168.08
168.19
168.31
168.42
168.55
168.67
168.78
168.9
169.02
169.14
169.25
169.37
169.49
169.61
169.72
169.84
169.95
170.06
170.16
170.26
170.39
170.84
171.41
172.05
172.69
173.3
173.83
174.26
174.53
174.53
174.25
173.81
173.46
143.12
143.31
143.41
143.55
143.7
143.83
143.93
144
144.07
144.14
144.24
144.34
144.36
144.33
144.31
144.29
144.27
144.26
144.23
144.22
144.2
144.18
144.17
144.16
144.15
144.13
144.13
144.11
144.11
144.12
144.12
144.13
144.15
144.17
144.19
144.23
144.27
144.32
144.36
144.43
144.52
144.61
144.7
144.8
144.92
145.04
145.17
145.3
145.44
145.58
145.73
145.88
146.04
146.19
146.36
146.52
146.69
146.85
147.03
147.16
147.37
147.54
147.71
147.88
148.06
148.23
148.41
148.58
148.75
148.93
149.09
149.27
149.45
149.62
149.79
149.96
150.13
150.3
150.47
150.64
150.81
150.97
151.13
151.3
151.46
151.62
151.78
151.94
152.1
152.25
152.4
152.55
152.7
152.85
152.99
153.13
153.27
153.4
153.49
153.66
153.78
153.9
154.02
154.13
154.24
154.35
154.44
154.54
154.64
154.71
154.8
154.89
154.96
155.03
155.1
155.16
155.24
155.31
155.37
155.44
155.51
155.58
155.66
155.74
155.82
155.91
155.99
156.1
156.2
156.31
156.41
156.53
156.64
156.75
156.87
157
157.12
157.24
157.35
157.49
157.61
157.74
157.86
157.99
158.12
158.24
158.38
158.52
158.65
158.79
158.93
159.07
159.21
159.35
159.5
159.63
159.77
159.92
160.08
160.23
160.38
160.52
160.67
160.82
160.97
161.12
161.26
161.4
161.55
161.7
161.85
162
162.14
162.29
162.43
162.57
162.72
162.85
162.99
163.14
163.28
163.42
163.55
163.7
163.83
163.97
164.11
164.24
164.38
164.51
164.64
164.77
164.9
165.04
165.17
165.29
165.42
165.55
165.68
165.81
165.93
166.06
166.18
166.29
166.43
166.55
166.67
166.79
166.91
167.03
167.14
167.27
167.39
167.51
167.62
167.75
167.87
167.98
168.1
168.22
168.33
168.45
168.57
168.68
168.79
168.91
169.01
169.14
169.27
169.39
169.5
169.62
169.74
169.85
169.96
170.07
170.18
170.28
170.4
170.85
171.42
172.06
172.69
173.3
173.82
174.24
174.51
174.51
174.19
173.78
173.42
143.32
143.5
143.63
143.73
143.88
144.01
144.12
144.21
144.27
144.37
144.46
144.58
144.61
144.57
144.56
144.54
144.52
144.51
144.5
144.48
144.44
144.45
144.44
144.42
144.41
144.38
144.39
144.39
144.38
144.38
144.38
144.39
144.41
144.43
144.45
144.48
144.52
144.57
144.63
144.69
144.77
144.85
144.94
145.04
145.15
145.27
145.39
145.52
145.65
145.79
145.94
146.09
146.24
146.39
146.55
146.71
146.86
147.04
147.2
147.37
147.48
147.71
147.87
148.04
148.21
148.39
148.56
148.73
148.9
149.07
149.24
149.4
149.57
149.74
149.91
150.07
150.25
150.41
150.58
150.75
150.91
151.07
151.24
151.4
151.56
151.71
151.87
152.02
152.18
152.33
152.47
152.62
152.77
152.91
153.05
153.19
153.32
153.45
153.58
153.71
153.79
153.94
154.05
154.16
154.27
154.37
154.47
154.56
154.64
154.73
154.81
154.89
154.96
155.03
155.1
155.17
155.23
155.3
155.36
155.44
155.51
155.58
155.66
155.74
155.83
155.92
156.01
156.11
156.22
156.31
156.44
156.55
156.67
156.78
156.9
157.02
157.15
157.26
157.39
157.51
157.64
157.77
157.89
158.02
158.15
158.28
158.41
158.55
158.69
158.82
158.96
159.1
159.24
159.39
159.53
159.68
159.82
159.97
160.12
160.25
160.39
160.56
160.71
160.85
161
161.15
161.3
161.45
161.59
161.74
161.89
162.03
162.16
162.32
162.46
162.61
162.75
162.89
163.03
163.17
163.31
163.45
163.58
163.73
163.86
164
164.13
164.26
164.4
164.54
164.67
164.8
164.93
165.06
165.19
165.32
165.44
165.56
165.7
165.83
165.95
166.07
166.2
166.32
166.45
166.56
166.69
166.81
166.93
167.04
167.16
167.29
167.41
167.53
167.65
167.77
167.88
168
168.12
168.23
168.35
168.46
168.58
168.7
168.82
168.93
169.05
169.17
169.28
169.4
169.51
169.63
169.73
169.86
169.97
170.09
170.19
170.29
170.41
170.87
171.43
172.07
172.7
173.31
173.83
174.24
174.5
174.47
174.17
173.74
173.38
143.51
143.69
143.82
143.92
144.05
144.21
144.33
144.42
144.47
144.59
144.7
144.82
144.85
144.83
144.8
144.8
144.78
144.77
144.75
144.74
144.72
144.71
144.7
144.69
144.67
144.64
144.66
144.65
144.65
144.64
144.64
144.66
144.66
144.69
144.71
144.74
144.78
144.81
144.88
144.94
145.01
145.09
145.17
145.28
145.38
145.49
145.61
145.74
145.87
146
146.14
146.29
146.43
146.59
146.74
146.9
147.06
147.22
147.37
147.54
147.71
147.84
148.04
148.21
148.37
148.54
148.71
148.87
149.04
149.21
149.37
149.54
149.7
149.87
150.04
150.2
150.37
150.53
150.69
150.85
151.02
151.18
151.33
151.48
151.65
151.8
151.95
152.1
152.26
152.41
152.55
152.7
152.84
152.98
153.11
153.25
153.38
153.5
153.63
153.75
153.87
153.98
154.09
154.19
154.29
154.39
154.49
154.57
154.66
154.74
154.82
154.88
154.96
155.03
155.09
155.16
155.23
155.3
155.36
155.43
155.5
155.58
155.65
155.75
155.84
155.93
156.03
156.13
156.24
156.35
156.46
156.57
156.68
156.81
156.93
157.05
157.17
157.3
157.42
157.54
157.67
157.79
157.92
158.05
158.18
158.3
158.44
158.58
158.71
158.86
159
159.14
159.28
159.43
159.57
159.72
159.85
160.01
160.15
160.3
160.45
160.6
160.74
160.88
161.03
161.18
161.33
161.48
161.63
161.77
161.92
162.07
162.2
162.35
162.5
162.64
162.78
162.91
163.06
163.2
163.34
163.48
163.62
163.75
163.89
164.03
164.16
164.29
164.43
164.56
164.69
164.83
164.96
165.09
165.21
165.34
165.47
165.6
165.72
165.85
165.97
166.1
166.22
166.35
166.47
166.59
166.7
166.83
166.95
167.07
167.19
167.31
167.43
167.55
167.67
167.78
167.9
168.02
168.14
168.25
168.37
168.48
168.6
168.72
168.83
168.94
169.07
169.18
169.3
169.42
169.53
169.65
169.77
169.88
169.99
170.1
170.2
170.3
170.4
170.86
171.42
172.08
172.69
173.31
173.83
174.24
174.48
174.45
174.14
173.69
173.34
143.72
143.89
144.02
144.12
144.27
144.41
144.53
144.62
144.71
144.82
144.94
145.07
145.09
145.08
145.06
145.05
145.04
145.02
145.01
145
144.99
144.96
144.96
144.95
144.94
144.93
144.92
144.91
144.91
144.91
144.91
144.92
144.93
144.94
144.97
145
145.03
145.08
145.13
145.19
145.25
145.32
145.42
145.51
145.61
145.72
145.84
145.96
146.08
146.2
146.35
146.49
146.64
146.77
146.94
147.09
147.24
147.4
147.56
147.72
147.88
148.04
148.17
148.37
148.52
148.69
148.85
149.02
149.18
149.35
149.51
149.67
149.84
150
150.15
150.32
150.48
150.65
150.81
150.96
151.12
151.28
151.42
151.59
151.74
151.89
152.04
152.19
152.34
152.48
152.63
152.77
152.91
153.04
153.17
153.29
153.43
153.55
153.68
153.79
153.91
154.01
154.12
154.22
154.31
154.39
154.5
154.59
154.67
154.75
154.82
154.9
154.96
155.03
155.1
155.16
155.23
155.29
155.36
155.43
155.51
155.58
155.67
155.76
155.85
155.95
156.05
156.15
156.26
156.37
156.47
156.6
156.72
156.84
156.96
157.08
157.2
157.33
157.44
157.57
157.7
157.83
157.95
158.07
158.21
158.35
158.48
158.62
158.76
158.9
159.04
159.18
159.31
159.45
159.61
159.76
159.9
160.05
160.19
160.34
160.48
160.64
160.78
160.93
161.08
161.23
161.37
161.52
161.67
161.8
161.95
162.1
162.25
162.39
162.53
162.67
162.82
162.96
163.1
163.24
163.38
163.51
163.65
163.79
163.92
164.06
164.19
164.33
164.45
164.59
164.72
164.84
164.98
165.11
165.24
165.37
165.5
165.62
165.75
165.87
166
166.12
166.25
166.37
166.49
166.61
166.74
166.86
166.97
167.1
167.21
167.33
167.44
167.57
167.69
167.8
167.92
168.03
168.15
168.27
168.39
168.49
168.62
168.73
168.85
168.97
169.08
169.2
169.32
169.43
169.55
169.67
169.78
169.9
170
170.11
170.22
170.32
170.44
170.89
171.45
172.08
172.71
173.31
173.83
174.23
174.47
174.41
174.1
173.65
173.31
143.92
144.1
144.22
144.32
144.47
144.61
144.73
144.83
144.94
145.05
145.18
145.31
145.35
145.33
145.31
145.3
145.29
145.28
145.27
145.26
145.25
145.23
145.22
145.21
145.2
145.19
145.18
145.18
145.17
145.17
145.17
145.18
145.19
145.2
145.22
145.25
145.29
145.33
145.38
145.43
145.49
145.57
145.66
145.73
145.84
145.94
146.06
146.18
146.3
146.43
146.55
146.7
146.84
146.98
147.13
147.28
147.43
147.58
147.74
147.89
148.05
148.21
148.37
148.49
148.69
148.85
149.01
149.17
149.33
149.49
149.64
149.81
149.97
150.12
150.29
150.45
150.6
150.76
150.92
151.07
151.23
151.38
151.53
151.69
151.84
151.98
152.13
152.28
152.42
152.56
152.7
152.84
152.97
153.1
153.24
153.36
153.49
153.61
153.72
153.84
153.95
154.05
154.16
154.25
154.35
154.44
154.52
154.6
154.68
154.76
154.83
154.9
154.97
155.03
155.09
155.16
155.23
155.29
155.36
155.42
155.51
155.59
155.68
155.76
155.86
155.96
156.07
156.16
156.28
156.4
156.5
156.63
156.75
156.87
156.99
157.11
157.23
157.36
157.47
157.61
157.73
157.86
157.99
158.12
158.25
158.38
158.52
158.66
158.78
158.93
159.08
159.22
159.36
159.49
159.65
159.79
159.94
160.09
160.23
160.38
160.52
160.67
160.82
160.97
161.11
161.27
161.41
161.56
161.7
161.85
162
162.13
162.28
162.42
162.56
162.71
162.84
162.99
163.13
163.27
163.41
163.54
163.68
163.82
163.95
164.09
164.22
164.36
164.49
164.62
164.75
164.88
165.01
165.13
165.26
165.4
165.51
165.64
165.78
165.9
166.03
166.15
166.27
166.39
166.51
166.64
166.76
166.88
167
167.12
167.23
167.36
167.46
167.58
167.71
167.83
167.94
168.06
168.17
168.29
168.41
168.52
168.64
168.74
168.87
168.98
169.1
169.21
169.34
169.45
169.57
169.68
169.8
169.91
170.01
170.13
170.23
170.33
170.45
170.9
171.47
172.09
172.72
173.32
173.83
174.23
174.45
174.38
174.06
173.62
173.28
144.13
144.31
144.42
144.52
144.67
144.82
144.94
145.05
145.16
145.28
145.42
145.55
145.6
145.57
145.56
145.55
145.55
145.54
145.53
145.52
145.51
145.49
145.48
145.47
145.46
145.46
145.44
145.44
145.43
145.43
145.43
145.44
145.45
145.45
145.48
145.49
145.54
145.58
145.62
145.68
145.74
145.8
145.89
145.98
146.06
146.17
146.28
146.4
146.51
146.64
146.77
146.9
147.04
147.17
147.32
147.47
147.61
147.76
147.91
148.07
148.22
148.37
148.53
148.69
148.81
149
149.16
149.29
149.47
149.61
149.79
149.93
150.1
150.26
150.41
150.57
150.72
150.88
151.03
151.19
151.34
151.49
151.64
151.79
151.93
152.06
152.22
152.36
152.49
152.64
152.78
152.91
153.04
153.17
153.29
153.42
153.54
153.65
153.77
153.88
153.99
154.09
154.19
154.28
154.36
154.46
154.54
154.62
154.7
154.74
154.83
154.9
154.97
155.03
155.1
155.16
155.23
155.29
155.36
155.44
155.52
155.6
155.69
155.78
155.88
155.99
156.09
156.2
156.31
156.42
156.53
156.66
156.78
156.89
157.02
157.14
157.26
157.39
157.51
157.64
157.77
157.88
158.02
158.15
158.29
158.42
158.56
158.7
158.83
158.97
159.12
159.24
159.4
159.55
159.69
159.84
159.98
160.13
160.28
160.41
160.56
160.72
160.87
161.01
161.15
161.31
161.45
161.6
161.75
161.89
162.03
162.18
162.32
162.46
162.61
162.74
162.89
163.01
163.17
163.3
163.44
163.58
163.71
163.85
163.99
164.12
164.25
164.39
164.52
164.65
164.78
164.91
165.04
165.17
165.3
165.42
165.55
165.68
165.8
165.92
166.05
166.18
166.29
166.42
166.54
166.66
166.78
166.9
167.01
167.13
167.26
167.38
167.5
167.61
167.73
167.85
167.96
168.08
168.2
168.3
168.43
168.54
168.66
168.76
168.89
169
169.12
169.24
169.35
169.47
169.59
169.7
169.82
169.93
170.03
170.15
170.25
170.35
170.47
170.92
171.48
172.1
172.73
173.32
173.83
174.22
174.45
174.36
174.03
173.61
173.24
144.34
144.52
144.63
144.72
144.87
145.02
145.16
145.27
145.38
145.51
145.65
145.8
145.85
145.83
145.82
145.81
145.79
145.79
145.78
145.77
145.76
145.75
145.74
145.73
145.72
145.72
145.7
145.7
145.69
145.69
145.69
145.7
145.69
145.72
145.74
145.76
145.78
145.83
145.87
145.93
145.99
146.05
146.13
146.21
146.27
146.4
146.5
146.61
146.73
146.85
146.98
147.1
147.24
147.37
147.51
147.65
147.8
147.94
148.09
148.24
148.38
148.54
148.7
148.85
149
149.12
149.31
149.46
149.62
149.77
149.92
150.08
150.23
150.39
150.53
150.68
150.85
151
151.14
151.3
151.45
151.59
151.74
151.87
152.03
152.17
152.3
152.45
152.59
152.72
152.84
152.99
153.11
153.24
153.36
153.48
153.6
153.71
153.82
153.92
154.03
154.12
154.22
154.31
154.4
154.48
154.56
154.64
154.71
154.78
154.84
154.89
154.97
155.03
155.1
155.16
155.23
155.3
155.37
155.45
155.53
155.62
155.71
155.8
155.91
156.01
156.12
156.23
156.34
156.46
156.57
156.69
156.81
156.92
157.05
157.18
157.3
157.42
157.55
157.66
157.8
157.93
158.06
158.19
158.32
158.46
158.6
158.74
158.88
159.02
159.16
159.29
159.45
159.59
159.73
159.88
160.03
160.17
160.32
160.46
160.61
160.76
160.91
161.05
161.19
161.35
161.49
161.64
161.79
161.93
162.07
162.22
162.36
162.5
162.64
162.78
162.92
163.06
163.2
163.34
163.48
163.6
163.74
163.87
164.02
164.15
164.29
164.42
164.55
164.68
164.8
164.94
165.07
165.2
165.33
165.44
165.58
165.71
165.83
165.95
166.08
166.2
166.32
166.45
166.57
166.69
166.79
166.93
167.05
167.17
167.28
167.4
167.52
167.64
167.74
167.87
167.99
168.1
168.22
168.33
168.45
168.56
168.68
168.78
168.9
169.02
169.14
169.26
169.37
169.49
169.6
169.72
169.83
169.95
170.06
170.16
170.27
170.36
170.48
170.92
171.49
172.12
172.73
173.32
173.83
174.22
174.43
174.34
174
173.58
173.22
144.56
144.73
144.84
144.93
145.08
145.24
145.37
145.49
145.61
145.74
145.89
146.04
146.09
146.07
146.06
146.06
146.05
146.05
146.04
146.03
146.02
146.01
146
145.99
145.98
145.96
145.96
145.96
145.95
145.95
145.95
145.95
145.96
145.97
145.98
146.01
146.04
146.08
146.11
146.17
146.23
146.29
146.37
146.45
146.53
146.63
146.73
146.83
146.94
147.06
147.18
147.3
147.43
147.57
147.69
147.84
147.97
148.11
148.27
148.41
148.56
148.71
148.86
149.01
149.16
149.31
149.41
149.61
149.76
149.91
150.05
150.22
150.37
150.52
150.67
150.82
150.97
151.12
151.26
151.41
151.55
151.7
151.84
151.98
152.12
152.25
152.4
152.54
152.66
152.8
152.92
153.06
153.18
153.31
153.42
153.54
153.64
153.76
153.87
153.97
154.07
154.16
154.25
154.34
154.42
154.5
154.58
154.65
154.72
154.79
154.85
154.91
154.98
155.04
155.09
155.17
155.23
155.3
155.38
155.46
155.54
155.62
155.73
155.83
155.93
156.03
156.15
156.26
156.37
156.49
156.61
156.73
156.85
156.97
157.09
157.21
157.33
157.46
157.58
157.71
157.84
157.97
158.1
158.23
158.37
158.5
158.63
158.78
158.91
159.06
159.2
159.34
159.49
159.64
159.78
159.93
160.07
160.22
160.36
160.51
160.66
160.81
160.95
161.1
161.24
161.39
161.53
161.68
161.83
161.97
162.12
162.26
162.39
162.54
162.68
162.82
162.96
163.1
163.24
163.38
163.51
163.65
163.78
163.92
164.03
164.18
164.31
164.45
164.58
164.71
164.84
164.97
165.1
165.23
165.36
165.48
165.61
165.73
165.86
165.98
166.1
166.23
166.35
166.47
166.59
166.71
166.83
166.94
167.07
167.19
167.31
167.42
167.54
167.66
167.78
167.89
168.01
168.13
168.24
168.35
168.47
168.59
168.7
168.82
168.93
169.05
169.16
169.28
169.39
169.51
169.61
169.74
169.84
169.97
170.08
170.18
170.27
170.38
170.5
170.95
171.5
172.13
172.75
173.33
173.83
174.22
174.4
174.32
174
173.56
173.19
144.78
144.95
145.05
145.14
145.29
145.45
145.57
145.71
145.84
145.98
146.13
146.28
146.34
146.33
146.32
146.31
146.31
146.29
146.29
146.29
146.28
146.27
146.26
146.25
146.24
146.22
146.22
146.22
146.21
146.21
146.21
146.2
146.22
146.23
146.24
146.26
146.28
146.33
146.37
146.42
146.47
146.53
146.6
146.68
146.76
146.85
146.95
147.05
147.16
147.27
147.39
147.51
147.62
147.76
147.9
148.03
148.17
148.31
148.45
148.59
148.73
148.88
149.02
149.17
149.32
149.46
149.61
149.72
149.91
150.05
150.2
150.35
150.5
150.65
150.79
150.94
151.09
151.23
151.37
151.52
151.66
151.8
151.95
152.09
152.22
152.36
152.48
152.62
152.75
152.88
153.01
153.13
153.25
153.37
153.49
153.6
153.7
153.82
153.92
154.01
154.11
154.2
154.29
154.37
154.45
154.51
154.59
154.66
154.73
154.8
154.86
154.92
154.98
155.04
155.11
155.17
155.21
155.32
155.39
155.48
155.56
155.66
155.75
155.86
155.96
156.07
156.18
156.29
156.41
156.53
156.64
156.76
156.88
156.99
157.13
157.25
157.37
157.5
157.62
157.75
157.88
158.01
158.14
158.27
158.41
158.54
158.68
158.82
158.96
159.09
159.25
159.39
159.54
159.68
159.82
159.97
160.12
160.27
160.41
160.56
160.71
160.84
161
161.14
161.29
161.44
161.57
161.73
161.87
162.01
162.15
162.3
162.44
162.58
162.72
162.86
163
163.14
163.28
163.41
163.55
163.69
163.82
163.96
164.09
164.22
164.36
164.49
164.59
164.75
164.85
165
165.13
165.26
165.39
165.51
165.64
165.76
165.89
166.01
166.14
166.26
166.38
166.5
166.61
166.74
166.86
166.98
167.1
167.22
167.33
167.45
167.57
167.69
167.79
167.92
168.01
168.15
168.26
168.38
168.49
168.61
168.72
168.84
168.95
169.07
169.18
169.3
169.41
169.53
169.65
169.76
169.86
169.98
170.09
170.2
170.3
170.4
170.52
170.96
171.52
172.14
172.76
173.34
173.84
174.22
174.4
174.29
173.96
173.54
173.17
145
145.17
145.27
145.36
145.48
145.66
145.8
145.93
146.06
146.21
146.36
146.52
146.58
146.57
146.57
146.56
146.56
146.55
146.55
146.54
146.52
146.52
146.51
146.5
146.5
146.48
146.48
146.47
146.47
146.46
146.46
146.46
146.47
146.48
146.49
146.52
146.54
146.57
146.61
146.66
146.71
146.77
146.83
146.91
146.99
147.08
147.17
147.27
147.37
147.48
147.59
147.71
147.83
147.96
148.09
148.22
148.34
148.49
148.62
148.76
148.89
149.04
149.19
149.32
149.47
149.62
149.76
149.91
149.99
150.2
150.34
150.49
150.63
150.78
150.92
151.07
151.2
151.35
151.49
151.63
151.77
151.91
152.05
152.19
152.32
152.45
152.58
152.71
152.83
152.96
153.09
153.2
153.32
153.44
153.55
153.66
153.76
153.87
153.96
154.06
154.15
154.23
154.32
154.4
154.47
154.54
154.61
154.68
154.74
154.81
154.87
154.93
154.99
155.05
155.12
155.18
155.26
155.33
155.4
155.5
155.59
155.68
155.78
155.88
155.99
156.1
156.2
156.33
156.43
156.56
156.67
156.79
156.91
157.04
157.16
157.29
157.41
157.54
157.66
157.79
157.92
158.04
158.18
158.32
158.45
158.59
158.73
158.87
159.01
159.15
159.3
159.44
159.58
159.73
159.87
160.02
160.17
160.29
160.46
160.61
160.75
160.9
161.05
161.19
161.34
161.48
161.63
161.77
161.92
162.06
162.2
162.34
162.48
162.62
162.76
162.89
163.04
163.18
163.32
163.45
163.59
163.72
163.86
163.98
164.13
164.26
164.39
164.52
164.65
164.78
164.91
165.04
165.15
165.27
165.39
165.55
165.67
165.8
165.92
166.04
166.16
166.29
166.41
166.53
166.65
166.77
166.89
167.01
167.13
167.24
167.36
167.48
167.6
167.71
167.83
167.94
168.06
168.17
168.29
168.4
168.52
168.63
168.74
168.86
168.97
169.09
169.21
169.32
169.44
169.54
169.66
169.78
169.89
170.01
170.12
170.22
170.32
170.42
170.54
170.98
171.53
172.15
172.76
173.34
173.84
174.21
174.39
174.27
173.93
173.49
173.15
145.22
145.38
145.48
145.57
145.69
145.88
146.03
146.15
146.29
146.44
146.6
146.77
146.83
146.82
146.81
146.81
146.8
146.8
146.8
146.79
146.78
146.77
146.77
146.76
146.75
146.74
146.73
146.73
146.72
146.72
146.7
146.72
146.72
146.73
146.75
146.76
146.79
146.82
146.85
146.9
146.95
147
147.07
147.14
147.22
147.3
147.38
147.48
147.58
147.69
147.79
147.91
148.03
148.15
148.28
148.4
148.51
148.67
148.8
148.93
149.07
149.21
149.35
149.49
149.63
149.76
149.91
150.06
150.2
150.31
150.49
150.63
150.77
150.91
151.05
151.18
151.33
151.47
151.6
151.75
151.87
152.02
152.15
152.27
152.41
152.55
152.66
152.8
152.92
153.04
153.16
153.28
153.37
153.5
153.61
153.72
153.81
153.92
154.01
154.1
154.19
154.27
154.35
154.41
154.5
154.56
154.63
154.69
154.76
154.82
154.88
154.94
155
155.06
155.13
155.2
155.27
155.35
155.43
155.52
155.58
155.7
155.81
155.92
156.03
156.14
156.25
156.37
156.48
156.6
156.72
156.84
156.96
157.08
157.2
157.33
157.45
157.58
157.7
157.82
157.96
158.09
158.23
158.35
158.5
158.64
158.78
158.91
159.06
159.2
159.35
159.49
159.63
159.78
159.93
160.06
160.22
160.34
160.51
160.66
160.8
160.95
161.09
161.24
161.38
161.53
161.67
161.82
161.95
162.1
162.25
162.39
162.53
162.67
162.81
162.95
163.08
163.21
163.36
163.49
163.63
163.76
163.9
164.03
164.16
164.3
164.43
164.56
164.69
164.82
164.94
165.07
165.2
165.33
165.45
165.58
165.69
165.81
165.92
166.06
166.19
166.32
166.44
166.56
166.68
166.8
166.92
167.04
167.15
167.27
167.39
167.51
167.62
167.73
167.85
167.97
168.08
168.2
168.31
168.43
168.54
168.65
168.77
168.88
169
169.11
169.22
169.34
169.46
169.57
169.69
169.8
169.92
170.03
170.14
170.23
170.34
170.44
170.55
171
171.55
172.17
172.78
173.35
173.84
174.21
174.37
174.25
173.91
173.5
173.12
145.44
145.61
145.7
145.79
145.93
146.09
146.25
146.38
146.52
146.67
146.84
147.01
147.07
147.06
147.06
147.05
147.05
147.05
147.05
147.04
147.03
147.03
147.02
147.01
147
147
146.99
146.98
146.97
146.97
146.97
146.97
146.97
146.98
146.98
147.01
147.03
147.06
147.1
147.14
147.18
147.24
147.3
147.37
147.44
147.52
147.6
147.7
147.8
147.9
148
148.11
148.22
148.35
148.46
148.59
148.72
148.85
148.98
149.1
149.24
149.38
149.51
149.65
149.79
149.93
150.07
150.2
150.35
150.49
150.57
150.76
150.9
151.04
151.18
151.31
151.45
151.59
151.71
151.85
151.99
152.13
152.25
152.39
152.51
152.63
152.76
152.89
153.01
153.13
153.24
153.35
153.46
153.57
153.66
153.78
153.86
153.97
154.06
154.14
154.23
154.3
154.38
154.45
154.52
154.59
154.65
154.71
154.77
154.83
154.89
154.95
155.01
155.07
155.14
155.21
155.29
155.37
155.46
155.55
155.64
155.74
155.83
155.94
156.06
156.17
156.29
156.41
156.52
156.64
156.76
156.88
157
157.11
157.25
157.37
157.49
157.61
157.75
157.88
158.01
158.13
158.27
158.41
158.55
158.69
158.82
158.97
159.11
159.25
159.4
159.54
159.69
159.83
159.98
160.12
160.27
160.41
160.56
160.7
160.84
161
161.14
161.29
161.43
161.58
161.72
161.86
162.01
162.15
162.29
162.42
162.57
162.71
162.85
162.99
163.13
163.26
163.4
163.53
163.67
163.79
163.94
164.07
164.2
164.33
164.46
164.59
164.72
164.85
164.98
165.1
165.24
165.36
165.49
165.61
165.74
165.86
165.98
166.11
166.21
166.35
166.45
166.59
166.71
166.83
166.95
167.07
167.18
167.3
167.42
167.53
167.65
167.77
167.88
168
168.11
168.22
168.34
168.45
168.57
168.68
168.79
168.91
169.02
169.14
169.24
169.37
169.48
169.6
169.71
169.83
169.93
170.04
170.16
170.26
170.36
170.46
170.57
171.02
171.57
172.18
172.78
173.37
173.85
174.21
174.37
174.22
173.89
173.45
173.11
145.67
145.83
145.92
146
146.12
146.31
146.47
146.6
146.75
146.9
147.07
147.25
147.31
147.31
147.3
147.3
147.3
147.29
147.29
147.28
147.28
147.27
147.27
147.25
147.25
147.25
147.24
147.23
147.22
147.22
147.21
147.21
147.22
147.23
147.23
147.26
147.28
147.3
147.33
147.37
147.42
147.46
147.53
147.59
147.66
147.74
147.82
147.91
148.01
148.1
148.21
148.31
148.43
148.54
148.66
148.78
148.9
149.03
149.15
149.28
149.41
149.54
149.68
149.81
149.95
150.08
150.22
150.35
150.49
150.63
150.76
150.86
151.04
151.17
151.31
151.44
151.57
151.7
151.84
151.96
152.1
152.23
152.36
152.49
152.61
152.73
152.85
152.97
153.09
153.21
153.31
153.43
153.53
153.64
153.74
153.82
153.93
154.02
154.1
154.18
154.25
154.34
154.41
154.48
154.54
154.61
154.67
154.73
154.78
154.84
154.89
154.96
155.03
155.09
155.16
155.23
155.31
155.4
155.48
155.58
155.68
155.78
155.88
155.99
156.1
156.21
156.33
156.45
156.57
156.68
156.8
156.92
157.04
157.17
157.29
157.41
157.54
157.67
157.79
157.92
158.06
158.19
158.32
158.46
158.6
158.74
158.88
159.02
159.16
159.31
159.45
159.59
159.74
159.86
160.03
160.17
160.32
160.46
160.61
160.76
160.9
161.05
161.19
161.33
161.48
161.63
161.77
161.9
162.06
162.2
162.34
162.48
162.62
162.75
162.88
163.03
163.17
163.31
163.44
163.58
163.71
163.84
163.97
164.11
164.24
164.37
164.49
164.63
164.76
164.89
165.02
165.15
165.27
165.4
165.52
165.65
165.77
165.89
166.02
166.14
166.26
166.38
166.5
166.62
166.74
166.86
166.96
167.09
167.21
167.33
167.45
167.56
167.68
167.79
167.91
168.02
168.14
168.24
168.37
168.48
168.59
168.71
168.82
168.92
169.05
169.16
169.28
169.39
169.51
169.62
169.73
169.84
169.96
170.07
170.18
170.28
170.38
170.48
170.59
171.04
171.59
172.2
172.8
173.37
173.86
174.21
174.34
174.22
173.89
173.47
173.09
145.88
146.05
146.14
146.18
146.36
146.53
146.68
146.83
146.97
147.14
147.31
147.48
147.56
147.54
147.54
147.54
147.53
147.53
147.54
147.53
147.53
147.52
147.51
147.51
147.5
147.49
147.48
147.48
147.46
147.46
147.46
147.45
147.46
147.47
147.48
147.48
147.5
147.54
147.57
147.61
147.65
147.7
147.76
147.82
147.87
147.96
148.04
148.12
148.22
148.31
148.41
148.51
148.61
148.73
148.85
148.95
149.08
149.2
149.33
149.45
149.58
149.71
149.84
149.97
150.1
150.23
150.37
150.5
150.63
150.77
150.9
151.04
151.1
151.3
151.43
151.56
151.7
151.83
151.95
152.08
152.21
152.34
152.46
152.59
152.71
152.83
152.94
153.06
153.16
153.28
153.38
153.5
153.6
153.69
153.8
153.89
153.98
154.06
154.15
154.22
154.3
154.37
154.44
154.5
154.57
154.63
154.68
154.74
154.8
154.85
154.92
154.97
155.04
155.11
155.18
155.26
155.34
155.42
155.52
155.61
155.71
155.82
155.92
156.03
156.15
156.26
156.38
156.47
156.6
156.73
156.85
156.97
157.09
157.21
157.33
157.46
157.59
157.7
157.84
157.97
158.1
158.24
158.36
158.51
158.65
158.78
158.93
159.06
159.22
159.36
159.5
159.65
159.78
159.94
160.08
160.23
160.37
160.52
160.66
160.81
160.95
161.1
161.24
161.39
161.53
161.68
161.81
161.96
162.1
162.25
162.38
162.52
162.66
162.8
162.93
163.08
163.21
163.35
163.47
163.62
163.75
163.89
164.02
164.15
164.28
164.41
164.54
164.67
164.79
164.93
165.06
165.18
165.31
165.43
165.56
165.67
165.8
165.93
166.05
166.17
166.29
166.41
166.53
166.65
166.77
166.89
167.01
167.13
167.25
167.33
167.47
167.58
167.71
167.82
167.94
168.05
168.17
168.28
168.39
168.51
168.62
168.73
168.85
168.96
169.07
169.19
169.3
169.41
169.53
169.64
169.76
169.87
169.98
170.09
170.2
170.31
170.4
170.5
170.62
171.05
171.6
172.21
172.82
173.39
173.86
174.21
174.34
174.2
173.87
173.45
173.07
146.11
146.27
146.36
146.43
146.58
146.75
146.9
147.05
147.18
147.35
147.54
147.72
147.8
147.79
147.77
147.78
147.78
147.78
147.77
147.77
147.76
147.75
147.75
147.75
147.74
147.73
147.73
147.71
147.71
147.71
147.71
147.7
147.71
147.71
147.72
147.74
147.75
147.78
147.81
147.84
147.88
147.93
147.98
148.03
148.11
148.18
148.26
148.34
148.43
148.52
148.61
148.71
148.82
148.92
149.03
149.15
149.24
149.37
149.5
149.63
149.75
149.88
150
150.13
150.26
150.39
150.52
150.65
150.78
150.91
151.04
151.17
151.3
151.34
151.56
151.69
151.82
151.94
152.07
152.2
152.32
152.43
152.55
152.69
152.8
152.91
153.03
153.14
153.26
153.35
153.47
153.57
153.66
153.76
153.85
153.94
154.03
154.11
154.17
154.25
154.33
154.39
154.47
154.53
154.59
154.65
154.71
154.76
154.81
154.88
154.94
155
155.06
155.13
155.2
155.29
155.37
155.46
155.55
155.64
155.75
155.86
155.97
156.08
156.19
156.31
156.42
156.54
156.65
156.78
156.89
157.01
157.13
157.26
157.38
157.51
157.63
157.76
157.89
158.02
158.16
158.29
158.43
158.57
158.7
158.84
158.99
159.13
159.27
159.4
159.56
159.7
159.85
159.99
160.13
160.27
160.43
160.57
160.72
160.85
161.01
161.15
161.3
161.44
161.58
161.73
161.87
162.01
162.15
162.28
162.43
162.57
162.71
162.84
162.98
163.12
163.26
163.39
163.53
163.66
163.8
163.92
164.05
164.19
164.32
164.45
164.58
164.71
164.84
164.97
165.09
165.21
165.35
165.47
165.59
165.72
165.84
165.96
166.09
166.21
166.33
166.45
166.57
166.69
166.8
166.92
167.04
167.16
167.28
167.39
167.51
167.62
167.74
167.83
167.96
168.05
168.19
168.31
168.42
168.52
168.65
168.76
168.87
168.99
169.1
169.21
169.33
169.44
169.56
169.67
169.78
169.9
170.01
170.12
170.23
170.33
170.43
170.52
170.64
171.08
171.62
172.23
172.83
173.39
173.87
174.2
174.33
174.18
173.86
173.44
173.05
146.33
146.49
146.58
146.65
146.8
146.96
147.12
147.25
147.42
147.59
147.77
147.95
148.03
148.02
148.02
148.02
148.02
148.02
148.02
148.02
148.01
148.01
148
147.99
147.99
147.96
147.97
147.96
147.96
147.95
147.95
147.95
147.95
147.94
147.96
147.97
147.99
148.01
148.03
148.08
148.11
148.15
148.21
148.25
148.33
148.38
148.46
148.55
148.62
148.72
148.81
148.91
149.01
149.11
149.22
149.33
149.45
149.56
149.68
149.8
149.92
150.04
150.16
150.29
150.41
150.54
150.66
150.79
150.91
151.05
151.18
151.31
151.43
151.56
151.63
151.81
151.94
152.06
152.18
152.31
152.43
152.55
152.67
152.77
152.9
153.01
153.12
153.23
153.34
153.44
153.53
153.64
153.73
153.81
153.91
154
154.08
154.16
154.23
154.3
154.36
154.43
154.5
154.56
154.61
154.67
154.73
154.78
154.84
154.9
154.96
155.02
155.09
155.16
155.24
155.32
155.41
155.5
155.57
155.69
155.79
155.89
156.01
156.12
156.24
156.35
156.47
156.59
156.7
156.82
156.94
157.01
157.18
157.31
157.43
157.56
157.68
157.81
157.94
158.08
158.21
158.35
158.48
158.62
158.76
158.9
159.04
159.18
159.33
159.47
159.61
159.76
159.9
160.05
160.19
160.34
160.48
160.62
160.77
160.92
161.06
161.21
161.35
161.49
161.64
161.78
161.92
162.06
162.2
162.34
162.48
162.62
162.75
162.9
163.03
163.17
163.3
163.44
163.57
163.71
163.84
163.96
164.1
164.22
164.36
164.48
164.62
164.75
164.88
165.01
165.13
165.26
165.38
165.5
165.63
165.75
165.88
166
166.12
166.24
166.36
166.48
166.6
166.72
166.84
166.96
167.07
167.19
167.31
167.42
167.54
167.65
167.77
167.88
168
168.11
168.22
168.32
168.42
168.56
168.66
168.79
168.9
169.01
169.13
169.24
169.35
169.47
169.58
169.69
169.81
169.91
170.03
170.14
170.25
170.35
170.45
170.55
170.66
171.1
171.64
172.25
172.85
173.41
173.88
174.21
174.31
174.18
173.84
173.37
173.04
146.55
146.71
146.8
146.87
147.02
147.18
147.34
147.49
147.64
147.82
148
148.18
148.26
148.26
148.25
148.26
148.26
148.26
148.26
148.26
148.25
148.25
148.24
148.23
148.23
148.22
148.21
148.2
148.18
148.19
148.19
148.19
148.19
148.19
148.2
148.21
148.23
148.25
148.27
148.31
148.34
148.38
148.43
148.47
148.54
148.61
148.68
148.76
148.84
148.93
149.01
149.11
149.19
149.31
149.41
149.52
149.63
149.74
149.85
149.97
150.09
150.2
150.33
150.45
150.57
150.69
150.82
150.94
151.07
151.19
151.32
151.44
151.56
151.69
151.81
151.87
152.06
152.18
152.3
152.41
152.54
152.65
152.77
152.88
152.99
153.1
153.21
153.31
153.42
153.52
153.61
153.71
153.79
153.89
153.97
154.05
154.13
154.2
154.27
154.34
154.4
154.47
154.51
154.58
154.64
154.69
154.75
154.8
154.86
154.92
154.98
155.03
155.11
155.19
155.27
155.35
155.44
155.54
155.63
155.74
155.83
155.95
156.06
156.16
156.29
156.4
156.52
156.64
156.75
156.87
156.99
157.11
157.24
157.35
157.48
157.61
157.74
157.87
158
158.13
158.26
158.4
158.54
158.68
158.82
158.95
159.1
159.24
159.39
159.53
159.67
159.82
159.96
160.11
160.24
160.4
160.54
160.68
160.83
160.97
161.12
161.26
161.41
161.55
161.69
161.83
161.97
162.11
162.26
162.39
162.53
162.67
162.81
162.94
163.07
163.21
163.34
163.48
163.62
163.75
163.87
164.02
164.15
164.28
164.4
164.54
164.66
164.79
164.92
165.04
165.17
165.3
165.42
165.55
165.67
165.79
165.91
166.04
166.16
166.28
166.4
166.51
166.64
166.76
166.87
166.99
167.11
167.22
167.34
167.46
167.56
167.69
167.8
167.91
168.03
168.14
168.25
168.37
168.48
168.59
168.7
168.79
168.93
169.01
169.15
169.27
169.37
169.49
169.61
169.72
169.83
169.95
170.06
170.17
170.27
170.38
170.48
170.57
170.68
171.12
171.66
172.27
172.85
173.42
173.89
174.19
174.32
174.16
173.82
173.38
173.02
146.78
146.93
147.02
147.08
147.23
147.39
147.54
147.71
147.87
148.05
148.23
148.41
148.49
148.49
148.49
148.49
148.49
148.49
148.49
148.49
148.49
148.48
148.48
148.47
148.46
148.46
148.45
148.44
148.44
148.43
148.42
148.42
148.42
148.43
148.43
148.44
148.46
148.48
148.5
148.51
148.57
148.61
148.65
148.7
148.76
148.83
148.88
148.97
149.04
149.11
149.21
149.3
149.4
149.48
149.6
149.7
149.81
149.91
150.01
150.14
150.25
150.36
150.49
150.61
150.72
150.85
150.97
151.09
151.21
151.32
151.45
151.57
151.7
151.82
151.94
152.06
152.14
152.3
152.41
152.53
152.64
152.76
152.87
152.98
153.09
153.19
153.3
153.4
153.5
153.59
153.68
153.78
153.86
153.95
154.03
154.1
154.18
154.24
154.3
154.38
154.44
154.5
154.55
154.61
154.66
154.72
154.77
154.82
154.87
154.94
155.01
155.07
155.15
155.21
155.31
155.39
155.48
155.58
155.68
155.78
155.89
156
156.11
156.22
156.34
156.44
156.56
156.69
156.81
156.92
157.04
157.16
157.29
157.41
157.54
157.65
157.76
157.91
158.05
158.19
158.32
158.46
158.6
158.74
158.88
159.01
159.16
159.3
159.45
159.59
159.72
159.88
160.02
160.17
160.31
160.45
160.6
160.74
160.89
161.03
161.17
161.32
161.46
161.6
161.74
161.89
162.03
162.17
162.31
162.45
162.58
162.72
162.86
162.99
163.13
163.26
163.4
163.52
163.65
163.8
163.93
164.06
164.19
164.32
164.45
164.58
164.71
164.82
164.96
165.09
165.21
165.34
165.45
165.59
165.71
165.83
165.95
166.07
166.2
166.32
166.44
166.56
166.66
166.79
166.91
167.02
167.14
167.26
167.38
167.49
167.61
167.72
167.83
167.95
168.06
168.17
168.28
168.4
168.51
168.62
168.73
168.85
168.96
169.07
169.18
169.29
169.41
169.49
169.62
169.75
169.86
169.97
170.08
170.19
170.3
170.4
170.5
170.59
170.71
171.14
171.68
172.29
172.87
173.43
173.9
174.21
174.31
174.17
173.84
173.39
173.01
147
147.15
147.23
147.3
147.45
147.61
147.77
147.93
148.09
148.26
148.44
148.64
148.72
148.7
148.72
148.72
148.72
148.72
148.73
148.71
148.72
148.72
148.71
148.7
148.7
148.69
148.69
148.68
148.67
148.65
148.65
148.66
148.66
148.66
148.65
148.67
148.68
148.71
148.73
148.76
148.79
148.83
148.86
148.92
148.98
149.04
149.1
149.17
149.25
149.33
149.41
149.5
149.59
149.67
149.78
149.86
149.99
150.09
150.2
150.31
150.42
150.53
150.65
150.76
150.88
151
151.11
151.23
151.35
151.47
151.59
151.71
151.83
151.93
152.06
152.18
152.3
152.36
152.52
152.64
152.75
152.86
152.97
153.07
153.17
153.28
153.38
153.48
153.57
153.67
153.76
153.84
153.91
154
154.08
154.15
154.22
154.29
154.35
154.41
154.47
154.53
154.58
154.63
154.69
154.72
154.79
154.84
154.91
154.97
155.03
155.11
155.18
155.26
155.35
155.44
155.53
155.63
155.73
155.83
155.94
156.04
156.16
156.28
156.39
156.51
156.62
156.74
156.86
156.98
157.09
157.22
157.33
157.47
157.59
157.72
157.85
157.97
158.08
158.25
158.38
158.52
158.66
158.8
158.94
159.08
159.22
159.36
159.51
159.65
159.78
159.94
160.08
160.23
160.37
160.51
160.66
160.8
160.93
161.09
161.23
161.37
161.52
161.66
161.8
161.94
162.06
162.22
162.36
162.5
162.64
162.77
162.91
163.04
163.18
163.31
163.45
163.58
163.71
163.84
163.97
164.11
164.24
164.36
164.49
164.62
164.74
164.88
165
165.13
165.24
165.38
165.5
165.62
165.75
165.86
165.99
166.11
166.23
166.35
166.47
166.59
166.71
166.83
166.94
167.06
167.18
167.29
167.41
167.52
167.64
167.75
167.87
167.98
168.08
168.2
168.32
168.43
168.54
168.65
168.76
168.88
168.99
169.1
169.21
169.33
169.44
169.55
169.66
169.78
169.86
169.98
170.09
170.22
170.33
170.43
170.53
170.62
170.73
171.17
171.71
172.31
172.89
173.45
173.9
174.2
174.33
174.13
173.79
173.36
173
147.21
147.37
147.45
147.52
147.66
147.81
147.99
148.14
148.31
148.49
148.68
148.87
148.95
148.95
148.95
148.95
148.95
148.96
148.96
148.96
148.94
148.95
148.95
148.94
148.93
148.93
148.92
148.91
148.9
148.89
148.89
148.89
148.89
148.89
148.88
148.89
148.91
148.93
148.96
148.98
149.01
149.05
149.09
149.14
149.19
149.24
149.31
149.38
149.45
149.53
149.6
149.69
149.77
149.87
149.97
150.06
150.16
150.27
150.37
150.48
150.59
150.69
150.81
150.92
151.03
151.13
151.26
151.38
151.49
151.61
151.72
151.84
151.96
152.07
152.19
152.3
152.41
152.52
152.6
152.75
152.85
152.96
153.07
153.17
153.27
153.37
153.47
153.56
153.65
153.74
153.82
153.91
153.99
154.06
154.13
154.2
154.26
154.33
154.39
154.45
154.5
154.56
154.61
154.66
154.71
154.77
154.82
154.88
154.94
155
155.07
155.14
155.22
155.3
155.39
155.48
155.58
155.68
155.78
155.89
156
156.11
156.22
156.31
156.45
156.56
156.67
156.8
156.91
157.03
157.15
157.28
157.39
157.52
157.64
157.78
157.91
158.04
158.16
158.31
158.4
158.58
158.72
158.86
159
159.14
159.28
159.43
159.57
159.71
159.86
160
160.14
160.29
160.43
160.57
160.72
160.86
161
161.15
161.29
161.43
161.56
161.72
161.86
162
162.14
162.27
162.41
162.54
162.69
162.82
162.96
163.09
163.23
163.36
163.5
163.63
163.76
163.89
164.02
164.15
164.28
164.39
164.54
164.66
164.79
164.92
165.05
165.17
165.3
165.42
165.54
165.67
165.79
165.91
166.03
166.15
166.27
166.38
166.51
166.63
166.75
166.86
166.98
167.09
167.21
167.33
167.44
167.56
167.66
167.79
167.89
168.01
168.12
168.24
168.35
168.46
168.56
168.68
168.79
168.91
169.02
169.13
169.24
169.36
169.47
169.58
169.69
169.8
169.92
170.03
170.14
170.23
170.34
170.43
170.52
170.63
170.76
171.19
171.73
172.33
172.91
173.46
173.9
174.23
174.29
174.13
173.8
173.38
172.99
147.44
147.59
147.67
147.73
147.87
148.04
148.2
148.36
148.53
148.7
148.9
149.1
149.17
149.18
149.18
149.17
149.18
149.18
149.18
149.17
149.18
149.18
149.17
149.17
149.16
149.16
149.15
149.13
149.13
149.13
149.12
149.12
149.12
149.12
149.12
149.13
149.14
149.16
149.18
149.2
149.23
149.27
149.31
149.35
149.4
149.46
149.52
149.57
149.65
149.72
149.8
149.88
149.97
150.06
150.15
150.23
150.34
150.44
150.54
150.65
150.74
150.86
150.97
151.08
151.19
151.3
151.41
151.52
151.63
151.74
151.86
151.97
152.09
152.2
152.31
152.42
152.53
152.64
152.75
152.78
152.96
153.06
153.16
153.26
153.36
153.46
153.54
153.64
153.73
153.81
153.89
153.97
154.05
154.11
154.18
154.25
154.3
154.37
154.43
154.48
154.54
154.59
154.64
154.68
154.72
154.79
154.85
154.9
154.97
155.03
155.11
155.18
155.26
155.35
155.44
155.53
155.63
155.73
155.83
155.94
156.05
156.16
156.28
156.39
156.5
156.62
156.74
156.85
156.97
157.09
157.21
157.33
157.46
157.58
157.7
157.84
157.96
158.1
158.23
158.37
158.51
158.64
158.73
158.92
159.06
159.21
159.35
159.49
159.63
159.78
159.92
160.06
160.21
160.35
160.48
160.64
160.78
160.92
161.06
161.2
161.34
161.49
161.63
161.77
161.91
162.05
162.18
162.33
162.47
162.61
162.74
162.88
163
163.15
163.28
163.41
163.53
163.68
163.81
163.94
164.07
164.2
164.33
164.46
164.58
164.71
164.84
164.96
165.08
165.21
165.34
165.46
165.59
165.71
165.83
165.95
166.07
166.19
166.31
166.43
166.55
166.67
166.77
166.9
167.02
167.13
167.25
167.36
167.48
167.59
167.71
167.82
167.93
168.04
168.16
168.27
168.38
168.49
168.6
168.71
168.83
168.94
169.04
169.16
169.27
169.39
169.5
169.61
169.72
169.83
169.94
170.06
170.17
170.27
170.38
170.48
170.58
170.67
170.78
171.2
171.74
172.31
172.93
173.44
173.91
174.19
174.28
174.11
173.8
173.32
172.98
147.65
147.81
147.88
147.95
148.09
148.25
148.42
148.58
148.75
148.93
149.12
149.31
149.4
149.4
149.41
149.41
149.41
149.41
149.41
149.41
149.41
149.41
149.4
149.4
149.39
149.37
149.38
149.37
149.36
149.35
149.35
149.33
149.33
149.34
149.35
149.36
149.37
149.38
149.4
149.42
149.45
149.48
149.52
149.56
149.61
149.66
149.72
149.78
149.85
149.92
150
150.08
150.16
150.23
150.32
150.42
150.52
150.61
150.71
150.81
150.92
151.01
151.12
151.23
151.34
151.45
151.55
151.66
151.77
151.88
151.99
152.1
152.21
152.31
152.43
152.54
152.65
152.74
152.86
152.96
152.99
153.16
153.26
153.35
153.45
153.54
153.63
153.72
153.8
153.88
153.96
154.02
154.1
154.17
154.23
154.29
154.36
154.41
154.45
154.52
154.57
154.62
154.67
154.72
154.77
154.82
154.88
154.94
155
155.07
155.15
155.22
155.31
155.4
155.49
155.59
155.69
155.79
155.89
156
156.09
156.22
156.33
156.45
156.56
156.68
156.79
156.91
157.03
157.15
157.27
157.39
157.52
157.64
157.77
157.9
158.03
158.16
158.3
158.43
158.57
158.71
158.85
158.99
159.11
159.25
159.41
159.56
159.7
159.84
159.98
160.13
160.27
160.41
160.56
160.7
160.84
160.98
161.13
161.27
161.4
161.55
161.69
161.82
161.97
162.11
162.24
162.39
162.52
162.66
162.8
162.93
163.06
163.2
163.32
163.46
163.6
163.73
163.86
163.99
164.12
164.25
164.38
164.5
164.63
164.76
164.88
165.01
165.13
165.26
165.38
165.5
165.63
165.75
165.87
165.99
166.1
166.23
166.35
166.47
166.58
166.71
166.82
166.93
167.06
167.17
167.28
167.4
167.51
167.63
167.74
167.86
167.96
168.08
168.19
168.29
168.41
168.53
168.64
168.75
168.85
168.97
169.08
169.19
169.3
169.42
169.53
169.64
169.75
169.86
169.96
170.08
170.19
170.3
170.41
170.51
170.61
170.7
170.81
171.24
171.77
172.37
172.94
173.47
173.89
174.21
174.27
174.12
173.8
173.34
172.97
147.87
148.03
148.1
148.16
148.3
148.47
148.63
148.76
148.96
149.15
149.34
149.54
149.63
149.63
149.63
149.63
149.63
149.64
149.64
149.64
149.62
149.63
149.63
149.62
149.62
149.59
149.6
149.59
149.59
149.58
149.57
149.56
149.57
149.57
149.56
149.58
149.59
149.6
149.62
149.63
149.67
149.7
149.73
149.77
149.82
149.87
149.93
149.98
150.04
150.11
150.19
150.24
150.34
150.43
150.51
150.6
150.69
150.79
150.88
150.98
151.08
151.18
151.28
151.38
151.49
151.59
151.7
151.81
151.91
152.02
152.13
152.23
152.34
152.45
152.55
152.66
152.76
152.86
152.96
153.06
153.16
153.22
153.35
153.45
153.54
153.61
153.71
153.78
153.87
153.95
154.02
154.09
154.16
154.22
154.28
154.34
154.4
154.44
154.5
154.54
154.6
154.65
154.69
154.74
154.79
154.86
154.9
154.98
155.04
155.11
155.18
155.26
155.36
155.45
155.54
155.64
155.74
155.85
155.95
156.06
156.17
156.28
156.39
156.51
156.62
156.74
156.86
156.97
157.09
157.21
157.33
157.46
157.58
157.71
157.83
157.96
158.1
158.23
158.36
158.5
158.64
158.78
158.92
159.06
159.2
159.34
159.48
159.56
159.77
159.91
160.05
160.19
160.34
160.48
160.62
160.76
160.9
161.04
161.19
161.33
161.47
161.61
161.75
161.89
162.03
162.16
162.31
162.44
162.58
162.72
162.85
162.99
163.12
163.25
163.39
163.52
163.64
163.76
163.91
164.04
164.17
164.3
164.41
164.55
164.68
164.8
164.93
165.05
165.18
165.3
165.43
165.55
165.67
165.78
165.9
166.03
166.15
166.27
166.39
166.49
166.63
166.74
166.86
166.98
167.09
167.21
167.32
167.44
167.55
167.66
167.78
167.89
168
168.11
168.23
168.34
168.44
168.56
168.67
168.78
168.89
169
169.11
169.22
169.34
169.45
169.56
169.67
169.78
169.89
169.99
170.11
170.22
170.33
170.43
170.54
170.63
170.73
170.84
171.27
171.8
172.39
172.97
173.49
173.94
174.21
174.29
174.11
173.79
173.33
172.96
148.09
148.24
148.31
148.37
148.51
148.68
148.85
149
149.18
149.35
149.56
149.76
149.84
149.85
149.84
149.85
149.86
149.86
149.86
149.86
149.86
149.85
149.85
149.85
149.84
149.83
149.83
149.82
149.81
149.79
149.8
149.79
149.79
149.78
149.79
149.8
149.8
149.82
149.83
149.85
149.88
149.91
149.94
149.98
150.03
150.07
150.13
150.18
150.25
150.3
150.38
150.45
150.53
150.61
150.68
150.78
150.87
150.96
151.05
151.15
151.23
151.34
151.43
151.54
151.64
151.74
151.84
151.95
152.04
152.15
152.25
152.36
152.46
152.57
152.67
152.77
152.87
152.97
153.07
153.17
153.26
153.35
153.4
153.54
153.62
153.7
153.79
153.86
153.94
154.01
154.08
154.15
154.21
154.27
154.33
154.39
154.44
154.48
154.54
154.59
154.64
154.69
154.73
154.78
154.83
154.89
154.95
155.02
155.09
155.16
155.24
155.32
155.41
155.51
155.6
155.7
155.8
155.91
156.01
156.13
156.23
156.34
156.46
156.57
156.69
156.8
156.92
157.03
157.15
157.27
157.4
157.51
157.65
157.77
157.89
158.03
158.16
158.3
158.42
158.57
158.7
158.85
158.99
159.13
159.27
159.41
159.55
159.69
159.83
159.93
160.12
160.26
160.4
160.54
160.69
160.83
160.97
161.11
161.25
161.38
161.53
161.66
161.81
161.95
162.09
162.22
162.37
162.5
162.64
162.77
162.91
163.04
163.17
163.31
163.44
163.57
163.7
163.83
163.96
164.08
164.2
164.35
164.47
164.6
164.73
164.85
164.98
165.1
165.23
165.35
165.47
165.59
165.71
165.84
165.96
166.08
166.19
166.3
166.43
166.55
166.67
166.78
166.89
167.02
167.13
167.25
167.36
167.48
167.59
167.7
167.81
167.93
168.03
168.14
168.26
168.37
168.48
168.59
168.7
168.81
168.92
169.04
169.15
169.26
169.37
169.48
169.59
169.69
169.81
169.92
170.03
170.14
170.25
170.36
170.46
170.57
170.66
170.75
170.87
171.29
171.82
172.41
172.99
173.52
173.94
174.25
174.27
174.13
173.79
173.32
172.95
148.3
148.45
148.53
148.58
148.72
148.89
149.06
149.22
149.39
149.58
149.78
149.98
150.07
150.06
150.07
150.06
150.06
150.08
150.08
150.08
150.08
150.07
150.06
150.06
150.06
150.05
150.05
150.04
150.03
150.02
150.02
150.01
150.01
150.01
150.01
150.01
150.02
150.03
150.05
150.07
150.09
150.12
150.15
150.18
150.23
150.28
150.33
150.38
150.44
150.5
150.57
150.64
150.69
150.79
150.87
150.95
151.04
151.13
151.22
151.31
151.4
151.5
151.58
151.68
151.79
151.89
151.98
152.09
152.19
152.29
152.39
152.49
152.59
152.69
152.79
152.89
152.98
153.08
153.17
153.27
153.36
153.45
153.54
153.54
153.7
153.78
153.86
153.93
154.01
154.08
154.14
154.2
154.27
154.31
154.38
154.43
154.47
154.53
154.57
154.62
154.67
154.72
154.76
154.82
154.87
154.93
154.99
155.06
155.12
155.21
155.29
155.38
155.47
155.57
155.64
155.76
155.87
155.97
156.08
156.19
156.29
156.41
156.52
156.64
156.75
156.86
156.98
157.1
157.21
157.34
157.45
157.59
157.7
157.83
157.97
158.1
158.23
158.37
158.5
158.64
158.78
158.92
159.06
159.2
159.34
159.48
159.62
159.76
159.9
160.05
160.19
160.27
160.47
160.61
160.75
160.89
161.04
161.18
161.32
161.46
161.6
161.74
161.88
162.01
162.15
162.29
162.43
162.56
162.7
162.82
162.95
163.1
163.23
163.36
163.48
163.61
163.75
163.88
164.01
164.14
164.27
164.4
164.51
164.65
164.77
164.9
165.02
165.15
165.26
165.4
165.52
165.64
165.76
165.88
166
166.12
166.24
166.36
166.47
166.58
166.69
166.83
166.94
167.06
167.17
167.29
167.4
167.51
167.63
167.74
167.84
167.96
168.08
168.19
168.3
168.41
168.5
168.63
168.74
168.85
168.96
169.07
169.18
169.28
169.4
169.51
169.62
169.73
169.84
169.96
170.07
170.18
170.28
170.39
170.49
170.6
170.69
170.78
170.89
171.32
171.85
172.44
173.01
173.52
173.96
174.24
174.26
174.1
173.77
173.32
172.94
148.52
148.67
148.74
148.8
148.93
149.1
149.26
149.43
149.6
149.79
149.99
150.19
150.28
150.27
150.26
150.28
150.29
150.3
150.3
150.29
150.29
150.29
150.29
150.28
150.28
150.27
150.27
150.26
150.25
150.24
150.23
150.23
150.21
150.23
150.23
150.23
150.24
150.23
150.26
150.28
150.3
150.32
150.35
150.39
150.4
150.47
150.53
150.58
150.63
150.7
150.76
150.83
150.9
150.97
151.05
151.12
151.21
151.3
151.38
151.47
151.56
151.65
151.75
151.84
151.94
152.03
152.13
152.23
152.32
152.42
152.52
152.62
152.71
152.81
152.9
153
153.09
153.18
153.28
153.36
153.46
153.54
153.63
153.71
153.74
153.86
153.93
154
154.06
154.14
154.2
154.26
154.32
154.37
154.42
154.47
154.52
154.57
154.61
154.66
154.71
154.75
154.8
154.86
154.9
154.97
155.03
155.11
155.19
155.27
155.35
155.44
155.53
155.63
155.73
155.83
155.93
156.04
156.15
156.26
156.36
156.48
156.59
156.7
156.82
156.93
157.05
157.16
157.29
157.41
157.53
157.66
157.78
157.9
158.03
158.17
158.31
158.43
158.58
158.71
158.85
158.99
159.13
159.27
159.4
159.55
159.69
159.83
159.97
160.12
160.26
160.4
160.53
160.65
160.8
160.96
161.1
161.24
161.38
161.52
161.66
161.8
161.94
162.08
162.21
162.35
162.48
162.62
162.76
162.89
163.01
163.16
163.29
163.42
163.55
163.68
163.81
163.94
164.07
164.19
164.32
164.45
164.57
164.7
164.83
164.95
165.06
165.2
165.32
165.44
165.56
165.67
165.8
165.92
166.04
166.15
166.28
166.4
166.52
166.63
166.75
166.87
166.97
167.09
167.21
167.33
167.44
167.55
167.67
167.78
167.89
168
168.11
168.22
168.33
168.44
168.55
168.66
168.77
168.88
168.99
169.1
169.21
169.32
169.43
169.54
169.65
169.76
169.88
169.98
170.1
170.2
170.31
170.42
170.53
170.62
170.72
170.81
170.92
171.35
171.87
172.46
173
173.54
173.96
174.26
174.27
174.09
173.79
173.31
172.94
148.73
148.88
148.95
149.01
149.14
149.3
149.47
149.64
149.81
150
150.19
150.41
150.5
150.5
150.5
150.5
150.51
150.51
150.51
150.51
150.51
150.51
150.51
150.5
150.5
150.48
150.48
150.47
150.46
150.46
150.45
150.44
150.44
150.44
150.43
150.44
150.45
150.46
150.47
150.49
150.51
150.52
150.56
150.58
150.63
150.68
150.72
150.77
150.83
150.89
150.95
151.01
151.08
151.13
151.23
151.3
151.38
151.47
151.54
151.63
151.72
151.81
151.9
151.99
152.08
152.18
152.26
152.36
152.46
152.55
152.65
152.74
152.84
152.93
153.01
153.11
153.19
153.29
153.37
153.47
153.55
153.63
153.71
153.79
153.87
153.88
154.01
154.07
154.13
154.19
154.26
154.3
154.37
154.41
154.47
154.51
154.56
154.61
154.65
154.7
154.74
154.79
154.84
154.9
154.96
155.01
155.09
155.16
155.24
155.32
155.41
155.5
155.6
155.69
155.8
155.9
156
156.08
156.22
156.33
156.44
156.55
156.66
156.77
156.89
157
157.12
157.24
157.36
157.48
157.6
157.73
157.86
157.98
158.12
158.25
158.37
158.51
158.65
158.79
158.92
159.06
159.2
159.34
159.48
159.62
159.76
159.9
160.05
160.19
160.33
160.47
160.61
160.75
160.89
161.01
161.16
161.31
161.45
161.59
161.73
161.87
162
162.14
162.28
162.41
162.54
162.68
162.82
162.95
163.08
163.21
163.34
163.47
163.6
163.72
163.86
163.99
164.12
164.25
164.37
164.5
164.63
164.75
164.88
165
165.12
165.25
165.36
165.49
165.61
165.73
165.85
165.97
166.09
166.21
166.33
166.44
166.54
166.68
166.79
166.91
167.02
167.14
167.25
167.37
167.48
167.59
167.7
167.82
167.93
168.04
168.14
168.26
168.37
168.48
168.59
168.7
168.81
168.92
169.02
169.14
169.25
169.35
169.47
169.58
169.69
169.8
169.91
170.02
170.12
170.24
170.35
170.45
170.56
170.65
170.75
170.84
170.95
171.37
171.9
172.47
173.03
173.56
173.99
174.26
174.3
174.09
173.76
173.31
172.93
148.94
149.09
149.16
149.21
149.35
149.51
149.68
149.85
150.02
150.22
150.42
150.62
150.71
150.7
150.71
150.72
150.71
150.72
150.72
150.73
150.73
150.73
150.71
150.72
150.71
150.69
150.7
150.69
150.68
150.67
150.66
150.66
150.65
150.65
150.65
150.65
150.66
150.66
150.68
150.69
150.71
150.74
150.75
150.8
150.82
150.87
150.92
150.97
151.01
151.07
151.12
151.2
151.26
151.33
151.4
151.48
151.55
151.62
151.71
151.8
151.88
151.97
152.04
152.14
152.22
152.32
152.41
152.5
152.59
152.67
152.77
152.86
152.96
153.05
153.14
153.22
153.31
153.4
153.48
153.56
153.64
153.72
153.8
153.87
153.94
154.01
154
154.14
154.2
154.26
154.31
154.37
154.42
154.46
154.51
154.56
154.6
154.64
154.68
154.74
154.78
154.84
154.89
154.94
155.01
155.07
155.13
155.22
155.3
155.39
155.48
155.56
155.67
155.76
155.87
155.97
156.07
156.18
156.28
156.4
156.51
156.62
156.73
156.84
156.96
157.07
157.19
157.31
157.43
157.55
157.67
157.8
157.93
158.06
158.19
158.32
158.46
158.59
158.73
158.86
159
159.14
159.28
159.42
159.56
159.7
159.83
159.98
160.12
160.26
160.4
160.54
160.68
160.82
160.96
161.1
161.24
161.36
161.48
161.66
161.8
161.93
162.07
162.21
162.34
162.48
162.61
162.74
162.88
163
163.14
163.27
163.39
163.53
163.66
163.78
163.92
164.05
164.17
164.3
164.43
164.55
164.68
164.79
164.93
165.05
165.17
165.29
165.42
165.54
165.66
165.77
165.9
166.02
166.14
166.25
166.36
166.49
166.6
166.72
166.84
166.94
167.07
167.18
167.29
167.41
167.52
167.63
167.74
167.85
167.96
168.08
168.19
168.3
168.41
168.51
168.63
168.74
168.85
168.95
169.05
169.17
169.28
169.39
169.5
169.61
169.71
169.82
169.94
170.05
170.16
170.27
170.38
170.48
170.58
170.69
170.78
170.86
170.98
171.4
171.93
172.5
173.05
173.59
174
174.28
174.3
174.1
173.74
173.31
172.94
149.15
149.3
149.37
149.39
149.55
149.72
149.89
150.05
150.23
150.42
150.63
150.83
150.92
150.92
150.92
150.93
150.93
150.94
150.93
150.94
150.94
150.94
150.94
150.93
150.92
150.91
150.91
150.9
150.89
150.88
150.88
150.87
150.86
150.86
150.85
150.86
150.86
150.87
150.88
150.9
150.91
150.94
150.97
150.98
151.03
151.07
151.11
151.16
151.21
151.26
151.32
151.38
151.44
151.51
151.55
151.65
151.72
151.8
151.88
151.96
152.03
152.12
152.2
152.29
152.37
152.46
152.55
152.64
152.73
152.81
152.9
152.99
153.07
153.15
153.25
153.33
153.42
153.5
153.58
153.66
153.72
153.81
153.88
153.94
154.02
154.08
154.15
154.17
154.26
154.32
154.37
154.42
154.45
154.51
154.56
154.6
154.64
154.69
154.73
154.78
154.83
154.88
154.93
154.98
155.06
155.13
155.2
155.28
155.37
155.45
155.53
155.64
155.74
155.84
155.94
156.04
156.15
156.26
156.36
156.47
156.57
156.69
156.8
156.91
157.03
157.15
157.27
157.39
157.51
157.63
157.76
157.88
158
158.14
158.27
158.39
158.53
158.67
158.81
158.94
159.08
159.22
159.36
159.5
159.64
159.78
159.91
160.06
160.19
160.34
160.47
160.62
160.76
160.89
161.03
161.17
161.31
161.45
161.59
161.73
161.84
162
162.14
162.27
162.41
162.54
162.67
162.81
162.94
163.07
163.2
163.33
163.46
163.59
163.72
163.85
163.98
164.1
164.23
164.36
164.47
164.61
164.73
164.85
164.98
165.1
165.21
165.34
165.47
165.59
165.71
165.83
165.95
166.06
166.17
166.3
166.42
166.53
166.65
166.76
166.88
166.99
167.11
167.22
167.33
167.45
167.56
167.67
167.79
167.9
168.01
168.11
168.22
168.32
168.45
168.55
168.66
168.77
168.87
168.99
169.1
169.21
169.32
169.43
169.54
169.65
169.76
169.87
169.98
170.09
170.19
170.3
170.41
170.52
170.62
170.72
170.81
170.9
171.01
171.43
171.94
172.51
173.08
173.59
174.01
174.27
174.29
174.11
173.78
173.31
172.93
149.36
149.51
149.57
149.62
149.76
149.92
150.09
150.26
150.43
150.62
150.84
151.04
151.12
151.12
151.13
151.12
151.14
151.14
151.15
151.15
151.15
151.15
151.14
151.14
151.13
151.13
151.12
151.11
151.1
151.09
151.08
151.08
151.07
151.05
151.05
151.06
151.06
151.06
151.09
151.1
151.12
151.14
151.15
151.19
151.22
151.26
151.3
151.34
151.39
151.43
151.5
151.56
151.62
151.68
151.75
151.82
151.89
151.96
152.03
152.09
152.19
152.27
152.35
152.44
152.52
152.6
152.69
152.77
152.86
152.93
153.02
153.11
153.19
153.28
153.36
153.43
153.52
153.6
153.67
153.75
153.82
153.89
153.96
154.03
154.09
154.15
154.21
154.27
154.24
154.37
154.42
154.47
154.51
154.56
154.6
154.64
154.69
154.73
154.77
154.82
154.87
154.93
154.98
155.05
155.12
155.19
155.27
155.35
155.43
155.51
155.62
155.71
155.81
155.91
156.01
156.11
156.21
156.33
156.44
156.55
156.66
156.76
156.88
156.99
157.11
157.22
157.34
157.46
157.57
157.71
157.83
157.96
158.09
158.22
158.34
158.48
158.62
158.75
158.89
159.02
159.16
159.3
159.44
159.58
159.71
159.84
159.99
160.13
160.27
160.41
160.55
160.69
160.83
160.97
161.11
161.25
161.38
161.52
161.66
161.8
161.93
162.07
162.14
162.34
162.47
162.61
162.74
162.87
163
163.13
163.26
163.39
163.52
163.65
163.78
163.91
164.03
164.15
164.29
164.41
164.54
164.66
164.79
164.91
165.03
165.15
165.27
165.39
165.51
165.64
165.76
165.87
165.99
166.11
166.23
166.35
166.46
166.57
166.69
166.81
166.92
167.04
167.15
167.27
167.38
167.49
167.6
167.71
167.83
167.94
168.05
168.16
168.27
168.38
168.47
168.59
168.69
168.81
168.92
169.03
169.14
169.25
169.34
169.46
169.57
169.68
169.79
169.9
170.01
170.12
170.23
170.34
170.45
170.55
170.65
170.75
170.85
170.93
171.04
171.46
171.98
172.53
173.11
173.61
174.04
174.29
174.29
174.12
173.78
173.34
172.93
149.56
149.71
149.78
149.83
149.96
150.13
150.28
150.46
150.64
150.82
151.04
151.25
151.33
151.34
151.34
151.35
151.35
151.35
151.35
151.36
151.36
151.36
151.35
151.34
151.34
151.33
151.33
151.32
151.31
151.29
151.29
151.27
151.28
151.27
151.27
151.27
151.27
151.28
151.27
151.3
151.32
151.34
151.36
151.39
151.42
151.45
151.49
151.53
151.58
151.62
151.67
151.73
151.8
151.86
151.92
151.98
152.06
152.13
152.2
152.27
152.35
152.42
152.49
152.58
152.66
152.74
152.82
152.9
152.99
153.07
153.15
153.23
153.31
153.39
153.47
153.55
153.62
153.7
153.77
153.84
153.91
153.98
154.04
154.1
154.16
154.22
154.27
154.33
154.38
154.35
154.47
154.52
154.56
154.6
154.65
154.69
154.73
154.77
154.82
154.87
154.91
154.98
155.04
155.11
155.18
155.25
155.34
155.42
155.51
155.6
155.68
155.79
155.89
155.98
156.09
156.2
156.3
156.41
156.52
156.63
156.72
156.84
156.96
157.05
157.19
157.29
157.41
157.54
157.66
157.79
157.91
158.04
158.17
158.3
158.43
158.57
158.7
158.83
158.97
159.11
159.24
159.38
159.52
159.65
159.8
159.93
160.07
160.2
160.35
160.49
160.63
160.77
160.91
161.04
161.18
161.31
161.46
161.6
161.73
161.87
162
162.14
162.27
162.41
162.5
162.66
162.8
162.94
163.07
163.2
163.33
163.46
163.58
163.71
163.84
163.97
164.09
164.22
164.34
164.47
164.59
164.72
164.84
164.96
165.08
165.21
165.33
165.45
165.57
165.69
165.81
165.92
166.04
166.16
166.28
166.39
166.51
166.63
166.74
166.85
166.97
167.08
167.2
167.31
167.42
167.53
167.65
167.76
167.87
167.98
168.08
168.2
168.31
168.42
168.52
168.63
168.74
168.85
168.96
169.06
169.17
169.28
169.39
169.5
169.61
169.71
169.83
169.94
170.05
170.15
170.26
170.36
170.48
170.59
170.68
170.79
170.88
170.96
171.07
171.49
171.99
172.56
173.12
173.63
174.05
174.3
174.3
174.12
173.74
173.31
172.93
149.78
149.92
149.98
150.03
150.16
150.33
150.49
150.66
150.84
151.04
151.25
151.45
151.55
151.55
151.55
151.55
151.56
151.56
151.56
151.56
151.56
151.56
151.56
151.56
151.55
151.53
151.53
151.52
151.52
151.5
151.5
151.49
151.48
151.48
151.47
151.47
151.48
151.48
151.49
151.49
151.52
151.54
151.56
151.58
151.61
151.64
151.68
151.71
151.76
151.8
151.86
151.91
151.97
152.03
152.09
152.14
152.22
152.29
152.36
152.43
152.49
152.58
152.65
152.73
152.8
152.88
152.96
153.04
153.12
153.19
153.27
153.35
153.43
153.5
153.57
153.65
153.72
153.8
153.86
153.93
154
154.06
154.12
154.18
154.22
154.29
154.34
154.39
154.43
154.48
154.47
154.57
154.61
154.65
154.69
154.74
154.78
154.82
154.87
154.92
154.98
155.04
155.09
155.17
155.24
155.32
155.4
155.49
155.58
155.68
155.77
155.87
155.97
156.07
156.17
156.28
156.38
156.49
156.59
156.71
156.81
156.93
157.04
157.15
157.27
157.39
157.51
157.63
157.75
157.87
158
158.12
158.26
158.39
158.52
158.65
158.79
158.91
159.05
159.19
159.33
159.46
159.6
159.74
159.88
160.02
160.15
160.29
160.43
160.56
160.71
160.85
160.98
161.12
161.25
161.4
161.53
161.66
161.81
161.93
162.07
162.21
162.34
162.47
162.61
162.74
162.87
162.96
163.13
163.26
163.39
163.52
163.65
163.77
163.9
164.03
164.15
164.28
164.4
164.53
164.65
164.77
164.9
165.02
165.14
165.26
165.38
165.5
165.62
165.74
165.86
165.98
166.09
166.21
166.32
166.44
166.56
166.67
166.79
166.9
167.02
167.13
167.23
167.35
167.47
167.58
167.69
167.79
167.9
168.02
168.13
168.24
168.35
168.45
168.56
168.67
168.78
168.89
169
169.1
169.21
169.32
169.42
169.54
169.65
169.75
169.86
169.97
170.08
170.19
170.3
170.41
170.51
170.62
170.72
170.82
170.91
171
171.11
171.52
172.02
172.58
173.15
173.66
174.07
174.31
174.28
174.11
173.74
173.31
172.93
149.98
150.12
150.18
150.23
150.37
150.53
150.7
150.87
151.04
151.24
151.45
151.66
151.74
151.75
151.76
151.75
151.76
151.76
151.76
151.77
151.77
151.77
151.76
151.76
151.75
151.75
151.74
151.73
151.72
151.71
151.7
151.69
151.69
151.68
151.68
151.68
151.68
151.68
151.69
151.7
151.71
151.73
151.75
151.76
151.8
151.83
151.87
151.91
151.95
151.99
152.04
152.09
152.15
152.2
152.26
152.32
152.38
152.45
152.52
152.59
152.66
152.73
152.8
152.87
152.95
153.02
153.09
153.17
153.24
153.32
153.38
153.46
153.54
153.61
153.68
153.75
153.82
153.89
153.95
154.02
154.08
154.14
154.19
154.25
154.3
154.35
154.4
154.45
154.49
154.53
154.58
154.56
154.66
154.7
154.74
154.78
154.83
154.88
154.92
154.98
155.04
155.1
155.17
155.24
155.31
155.4
155.48
155.57
155.65
155.76
155.85
155.95
156.05
156.15
156.26
156.36
156.47
156.57
156.67
156.79
156.89
157.01
157.12
157.24
157.35
157.47
157.58
157.71
157.83
157.96
158.09
158.21
158.34
158.47
158.61
158.74
158.86
159.01
159.14
159.27
159.41
159.55
159.69
159.82
159.96
160.1
160.24
160.37
160.51
160.65
160.79
160.93
161.06
161.2
161.34
161.47
161.6
161.74
161.88
162.01
162.15
162.27
162.41
162.54
162.68
162.81
162.94
163.07
163.19
163.31
163.46
163.58
163.71
163.84
163.96
164.09
164.21
164.34
164.46
164.58
164.71
164.83
164.95
165.07
165.19
165.31
165.43
165.55
165.67
165.79
165.91
166.03
166.14
166.26
166.38
166.48
166.6
166.72
166.83
166.95
167.06
167.17
167.29
167.4
167.5
167.61
167.73
167.84
167.95
168.06
168.17
168.27
168.39
168.5
168.61
168.71
168.81
168.93
169.04
169.14
169.25
169.36
169.47
169.57
169.68
169.77
169.89
170.01
170.12
170.23
170.33
170.43
170.55
170.65
170.76
170.85
170.94
171.03
171.13
171.54
172.05
172.62
173.16
173.69
174.08
174.3
174.3
174.12
173.76
173.31
172.93
150.18
150.32
150.38
150.43
150.56
150.72
150.9
151.05
151.24
151.44
151.65
151.86
151.94
151.95
151.96
151.96
151.95
151.97
151.97
151.97
151.97
151.97
151.97
151.96
151.96
151.95
151.94
151.93
151.92
151.91
151.9
151.88
151.89
151.88
151.88
151.88
151.88
151.88
151.88
151.9
151.91
151.92
151.94
151.95
151.99
152.01
152.05
152.09
152.13
152.17
152.22
152.27
152.32
152.37
152.43
152.49
152.51
152.61
152.68
152.74
152.81
152.87
152.94
153.01
153.09
153.16
153.23
153.3
153.37
153.43
153.51
153.58
153.65
153.72
153.79
153.86
153.92
153.98
154.05
154.11
154.16
154.22
154.27
154.31
154.36
154.42
154.46
154.51
154.55
154.59
154.63
154.67
154.64
154.75
154.79
154.84
154.88
154.93
154.97
155.04
155.1
155.17
155.24
155.3
155.39
155.48
155.56
155.65
155.75
155.84
155.94
156.03
156.14
156.24
156.34
156.45
156.55
156.66
156.76
156.88
156.99
157.1
157.21
157.31
157.44
157.56
157.68
157.79
157.93
158.05
158.18
158.31
158.43
158.57
158.69
158.82
158.96
159.1
159.23
159.37
159.5
159.64
159.77
159.91
160.05
160.19
160.32
160.46
160.6
160.74
160.87
161.01
161.14
161.28
161.42
161.55
161.69
161.82
161.94
162.09
162.21
162.35
162.49
162.62
162.75
162.88
163.01
163.14
163.27
163.39
163.5
163.63
163.76
163.9
164.03
164.15
164.27
164.4
164.52
164.64
164.77
164.89
165.01
165.13
165.25
165.37
165.49
165.61
165.73
165.84
165.96
166.08
166.19
166.3
166.42
166.54
166.66
166.77
166.88
166.99
167.11
167.22
167.33
167.44
167.55
167.67
167.78
167.88
167.99
168.11
168.21
168.32
168.43
168.53
168.64
168.75
168.86
168.97
169.08
169.17
169.29
169.4
169.5
169.61
169.72
169.83
169.94
170.04
170.15
170.25
170.37
170.48
170.58
170.69
170.79
170.88
170.98
171.07
171.17
171.57
172.08
172.65
173.19
173.7
174.1
174.32
174.32
174.11
173.78
173.32
172.94
150.39
150.53
150.59
150.63
150.76
150.92
151.09
151.26
151.44
151.64
151.85
152.06
152.15
152.16
152.16
152.15
152.16
152.17
152.17
152.17
152.17
152.17
152.17
152.16
152.16
152.15
152.14
152.13
152.12
152.1
152.1
152.09
152.09
152.08
152.08
152.06
152.07
152.08
152.08
152.09
152.1
152.12
152.13
152.15
152.18
152.21
152.24
152.27
152.3
152.35
152.39
152.44
152.49
152.54
152.6
152.65
152.71
152.77
152.82
152.89
152.96
153.02
153.09
153.16
153.22
153.29
153.36
153.43
153.49
153.57
153.63
153.7
153.77
153.83
153.89
153.96
154.02
154.08
154.13
154.19
154.24
154.29
154.33
154.39
154.44
154.48
154.52
154.57
154.61
154.65
154.69
154.72
154.76
154.76
154.85
154.89
154.94
154.99
155.05
155.1
155.17
155.24
155.31
155.39
155.47
155.56
155.65
155.74
155.82
155.93
156.02
156.13
156.23
156.33
156.43
156.53
156.64
156.75
156.86
156.96
157.08
157.19
157.3
157.42
157.53
157.65
157.77
157.9
158.02
158.13
158.27
158.4
158.53
158.66
158.79
158.92
159.04
159.19
159.32
159.46
159.59
159.73
159.85
160
160.14
160.28
160.4
160.55
160.67
160.82
160.96
161.09
161.23
161.36
161.5
161.63
161.77
161.9
162.03
162.16
162.29
162.43
162.56
162.69
162.82
162.94
163.08
163.21
163.33
163.46
163.59
163.72
163.84
163.91
164.08
164.21
164.34
164.46
164.58
164.7
164.83
164.95
165.07
165.19
165.31
165.42
165.55
165.66
165.78
165.89
166.01
166.13
166.25
166.36
166.48
166.59
166.71
166.82
166.93
167.04
167.15
167.27
167.38
167.49
167.6
167.71
167.82
167.93
168.04
168.15
168.25
168.36
168.47
168.58
168.69
168.79
168.9
169
169.12
169.22
169.33
169.44
169.53
169.65
169.76
169.87
169.97
170.08
170.19
170.3
170.4
170.5
170.61
170.72
170.83
170.92
171.01
171.1
171.2
171.61
172.12
172.69
173.23
173.73
174.11
174.32
174.32
174.11
173.78
173.35
172.94
150.58
150.73
150.79
150.83
150.96
151.12
151.29
151.46
151.64
151.84
152.05
152.26
152.36
152.36
152.36
152.36
152.36
152.37
152.37
152.37
152.37
152.37
152.36
152.35
152.36
152.34
152.34
152.33
152.32
152.31
152.3
152.29
152.28
152.28
152.27
152.27
152.27
152.27
152.25
152.28
152.29
152.31
152.32
152.34
152.37
152.39
152.42
152.45
152.48
152.53
152.57
152.61
152.65
152.71
152.75
152.82
152.87
152.91
152.99
153.04
153.11
153.17
153.23
153.3
153.36
153.42
153.49
153.56
153.62
153.69
153.75
153.81
153.87
153.94
154
154.06
154.11
154.16
154.22
154.27
154.32
154.37
154.42
154.45
154.51
154.55
154.57
154.63
154.67
154.7
154.74
154.78
154.82
154.86
154.83
154.95
155
155.06
155.11
155.18
155.25
155.32
155.4
155.46
155.56
155.65
155.74
155.82
155.92
156.02
156.12
156.22
156.32
156.42
156.53
156.63
156.74
156.83
156.95
157.06
157.17
157.28
157.39
157.51
157.63
157.75
157.87
157.99
158.11
158.24
158.36
158.49
158.62
158.76
158.88
159.02
159.15
159.28
159.42
159.55
159.69
159.81
159.96
160.09
160.22
160.37
160.5
160.64
160.77
160.91
161.04
161.18
161.31
161.45
161.58
161.71
161.85
161.98
162.11
162.24
162.38
162.51
162.63
162.76
162.89
163.02
163.15
163.27
163.41
163.53
163.66
163.78
163.91
164.03
164.16
164.25
164.39
164.52
164.65
164.77
164.89
165.01
165.13
165.25
165.36
165.48
165.6
165.72
165.84
165.95
166.07
166.18
166.3
166.41
166.53
166.64
166.75
166.86
166.98
167.08
167.2
167.32
167.43
167.54
167.64
167.76
167.87
167.98
168.08
168.19
168.3
168.41
168.52
168.61
168.73
168.84
168.94
169.05
169.16
169.26
169.37
169.48
169.58
169.69
169.8
169.9
170.01
170.12
170.23
170.34
170.44
170.55
170.66
170.75
170.86
170.95
171.05
171.13
171.21
171.64
172.13
172.69
173.25
173.73
174.13
174.35
174.34
174.11
173.79
173.32
172.94
150.78
150.93
150.98
151.03
151.16
151.32
151.49
151.66
151.84
152.04
152.24
152.45
152.56
152.56
152.56
152.55
152.57
152.56
152.56
152.57
152.57
152.57
152.57
152.56
152.55
152.54
152.54
152.52
152.51
152.51
152.49
152.49
152.48
152.48
152.47
152.47
152.45
152.47
152.47
152.48
152.47
152.49
152.51
152.53
152.54
152.58
152.6
152.63
152.67
152.71
152.74
152.79
152.83
152.88
152.93
152.98
153.03
153.08
153.14
153.18
153.26
153.32
153.38
153.44
153.5
153.56
153.62
153.69
153.75
153.81
153.87
153.93
153.99
154.04
154.1
154.15
154.21
154.26
154.31
154.36
154.4
154.44
154.48
154.53
154.56
154.61
154.65
154.69
154.73
154.76
154.8
154.84
154.88
154.93
154.97
154.95
155.07
155.13
155.19
155.26
155.33
155.4
155.47
155.57
155.65
155.74
155.83
155.92
156.02
156.12
156.22
156.32
156.42
156.51
156.62
156.72
156.83
156.94
157.05
157.16
157.27
157.36
157.48
157.61
157.73
157.85
157.97
158.09
158.21
158.34
158.47
158.59
158.7
158.85
158.98
159.12
159.25
159.38
159.52
159.65
159.78
159.92
160.05
160.19
160.32
160.46
160.58
160.73
160.86
161
161.13
161.27
161.4
161.53
161.67
161.8
161.93
162.06
162.17
162.32
162.45
162.58
162.7
162.84
162.96
163.1
163.22
163.35
163.48
163.6
163.73
163.85
163.98
164.1
164.22
164.34
164.47
164.58
164.66
164.83
164.95
165.07
165.19
165.31
165.42
165.54
165.66
165.78
165.89
166.01
166.12
166.24
166.35
166.47
166.58
166.69
166.81
166.91
167.03
167.14
167.25
167.36
167.47
167.58
167.69
167.8
167.91
168.01
168.13
168.23
168.34
168.45
168.56
168.67
168.77
168.87
168.98
169.09
169.2
169.3
169.41
169.52
169.62
169.73
169.84
169.94
170.05
170.16
170.27
170.37
170.48
170.59
170.69
170.8
170.9
170.99
171.08
171.17
171.24
171.67
172.17
172.74
173.28
173.78
174.14
174.35
174.33
174.12
173.76
173.32
172.95
150.99
151.13
151.18
151.23
151.35
151.51
151.68
151.85
152.03
152.23
152.45
152.65
152.75
152.75
152.76
152.76
152.76
152.77
152.77
152.77
152.77
152.77
152.76
152.76
152.75
152.75
152.74
152.73
152.72
152.71
152.7
152.69
152.68
152.66
152.67
152.66
152.66
152.66
152.66
152.67
152.67
152.69
152.7
152.72
152.73
152.76
152.79
152.82
152.84
152.87
152.92
152.96
153
153.05
153.09
153.14
153.19
153.24
153.28
153.35
153.4
153.46
153.52
153.58
153.64
153.69
153.73
153.81
153.87
153.93
153.98
154.03
154.09
154.15
154.18
154.25
154.3
154.35
154.4
154.43
154.48
154.52
154.57
154.6
154.64
154.67
154.72
154.75
154.79
154.83
154.87
154.91
154.95
154.99
155.04
155.09
155.08
155.21
155.27
155.34
155.42
155.5
155.58
155.66
155.75
155.83
155.93
156.02
156.11
156.22
156.32
156.42
156.52
156.62
156.72
156.83
156.93
157.04
157.15
157.26
157.37
157.48
157.59
157.71
157.83
157.94
158.07
158.19
158.32
158.44
158.57
158.7
158.83
158.94
159.09
159.22
159.35
159.47
159.62
159.75
159.88
160.02
160.15
160.29
160.42
160.55
160.69
160.82
160.96
161.09
161.22
161.36
161.49
161.62
161.75
161.88
162.01
162.15
162.28
162.41
162.53
162.67
162.79
162.92
163.04
163.17
163.3
163.43
163.54
163.68
163.8
163.92
164.05
164.17
164.29
164.41
164.53
164.65
164.77
164.89
164.96
165.13
165.25
165.37
165.48
165.6
165.72
165.83
165.95
166.06
166.18
166.29
166.41
166.52
166.63
166.73
166.86
166.97
167.08
167.19
167.3
167.41
167.51
167.63
167.74
167.85
167.96
168.07
168.16
168.27
168.39
168.5
168.6
168.71
168.82
168.92
169.03
169.13
169.23
169.34
169.45
169.56
169.66
169.77
169.88
169.98
170.09
170.2
170.3
170.41
170.52
170.62
170.73
170.83
170.93
171.03
171.12
171.2
171.28
171.69
172.19
172.75
173.29
173.79
174.15
174.34
174.33
174.11
173.78
173.33
172.95
151.18
151.32
151.38
151.42
151.55
151.71
151.88
152.05
152.23
152.43
152.63
152.84
152.95
152.95
152.95
152.96
152.95
152.96
152.94
152.97
152.97
152.96
152.96
152.96
152.95
152.93
152.93
152.92
152.91
152.9
152.89
152.88
152.87
152.86
152.86
152.84
152.85
152.85
152.85
152.86
152.86
152.87
152.89
152.9
152.91
152.94
152.97
152.99
153.01
153.06
153.09
153.13
153.17
153.21
153.26
153.3
153.35
153.4
153.45
153.5
153.56
153.61
153.66
153.72
153.77
153.83
153.88
153.94
153.99
154.05
154.1
154.14
154.2
154.25
154.3
154.35
154.39
154.44
154.48
154.52
154.57
154.6
154.64
154.68
154.71
154.74
154.79
154.82
154.86
154.89
154.93
154.98
155.02
155.06
155.12
155.17
155.23
155.25
155.37
155.44
155.51
155.59
155.68
155.76
155.85
155.94
156.03
156.13
156.23
156.32
156.42
156.52
156.62
156.72
156.82
156.92
157.04
157.14
157.25
157.35
157.47
157.59
157.7
157.82
157.94
158.05
158.18
158.3
158.41
158.55
158.68
158.81
158.93
159.06
159.18
159.3
159.46
159.59
159.72
159.85
159.98
160.12
160.25
160.38
160.52
160.64
160.78
160.92
161.05
161.18
161.32
161.45
161.58
161.69
161.84
161.97
162.1
162.23
162.35
162.49
162.62
162.75
162.87
162.99
163.13
163.25
163.37
163.5
163.62
163.75
163.87
163.99
164.12
164.24
164.36
164.48
164.6
164.72
164.84
164.96
165.07
165.18
165.28
165.42
165.54
165.66
165.78
165.89
166
166.12
166.23
166.35
166.46
166.57
166.68
166.8
166.91
167.02
167.13
167.24
167.35
167.46
167.56
167.68
167.79
167.89
168
168.11
168.22
168.33
168.43
168.54
168.64
168.75
168.86
168.96
169.07
169.17
169.28
169.39
169.49
169.58
169.7
169.81
169.91
170.02
170.13
170.24
170.34
170.45
170.56
170.66
170.77
170.87
170.97
171.06
171.15
171.22
171.34
171.74
172.24
172.79
173.32
173.81
174.17
174.38
174.31
174.12
173.78
173.31
172.97
151.38
151.52
151.57
151.61
151.74
151.88
152.07
152.24
152.43
152.63
152.84
153.05
153.15
153.14
153.15
153.15
153.16
153.16
153.16
153.16
153.15
153.16
153.16
153.15
153.14
153.13
153.13
153.12
153.11
153.1
153.09
153.08
153.07
153.06
153.04
153.04
153.04
153.04
153.04
153.05
153.05
153.06
153.07
153.09
153.09
153.13
153.15
153.17
153.2
153.23
153.27
153.3
153.34
153.38
153.42
153.47
153.51
153.56
153.6
153.64
153.71
153.76
153.81
153.86
153.91
153.96
154.01
154.06
154.12
154.17
154.22
154.26
154.31
154.36
154.39
154.45
154.49
154.53
154.56
154.61
154.64
154.68
154.72
154.74
154.79
154.82
154.86
154.89
154.93
154.97
155.01
155.05
155.1
155.15
155.2
155.26
155.32
155.39
155.4
155.53
155.61
155.69
155.78
155.87
155.96
156.05
156.14
156.24
156.33
156.43
156.53
156.62
156.73
156.83
156.92
157.04
157.14
157.25
157.36
157.47
157.58
157.7
157.81
157.93
158.05
158.17
158.28
158.41
158.54
158.66
158.78
158.91
159.04
159.17
159.3
159.43
159.55
159.69
159.82
159.96
160.09
160.22
160.35
160.49
160.6
160.75
160.88
161.02
161.15
161.28
161.41
161.54
161.67
161.8
161.93
162.06
162.19
162.32
162.45
162.58
162.7
162.82
162.96
163.08
163.21
163.32
163.46
163.58
163.69
163.82
163.94
164.07
164.19
164.31
164.43
164.54
164.67
164.79
164.9
165.02
165.14
165.25
165.37
165.49
165.56
165.71
165.83
165.95
166.06
166.18
166.29
166.4
166.51
166.63
166.74
166.85
166.96
167.07
167.18
167.29
167.4
167.5
167.62
167.73
167.84
167.94
168.05
168.15
168.27
168.37
168.48
168.58
168.69
168.79
168.9
169.01
169.11
169.22
169.32
169.43
169.53
169.64
169.74
169.85
169.94
170.06
170.17
170.27
170.38
170.49
170.58
170.7
170.8
170.9
171
171.1
171.18
171.26
171.36
171.77
172.25
172.83
173.32
173.84
174.2
174.4
174.34
174.13
173.77
173.34
172.97
151.58
151.72
151.77
151.81
151.94
152.1
152.27
152.42
152.62
152.82
153.03
153.25
153.34
153.34
153.35
153.35
153.35
153.35
153.36
153.36
153.36
153.35
153.35
153.34
153.34
153.33
153.32
153.31
153.3
153.29
153.28
153.26
153.26
153.25
153.25
153.24
153.23
153.23
153.23
153.23
153.24
153.25
153.26
153.27
153.29
153.3
153.33
153.34
153.38
153.41
153.43
153.47
153.51
153.54
153.59
153.63
153.67
153.72
153.76
153.81
153.86
153.9
153.95
154
154.05
154.1
154.14
154.19
154.24
154.28
154.33
154.38
154.42
154.46
154.51
154.55
154.58
154.62
154.66
154.7
154.73
154.76
154.8
154.83
154.87
154.9
154.93
154.97
155.01
155.05
155.09
155.13
155.18
155.23
155.29
155.35
155.42
155.49
155.55
155.58
155.72
155.8
155.89
155.98
156.06
156.16
156.25
156.35
156.44
156.54
156.64
156.73
156.84
156.94
157.05
157.15
157.26
157.36
157.47
157.58
157.69
157.81
157.93
158.03
158.16
158.28
158.4
158.52
158.65
158.75
158.9
159.03
159.16
159.28
159.41
159.54
159.67
159.79
159.91
160.07
160.2
160.33
160.46
160.59
160.71
160.85
160.99
161.12
161.25
161.38
161.51
161.64
161.77
161.88
162.03
162.15
162.28
162.41
162.54
162.66
162.79
162.91
163.04
163.16
163.29
163.41
163.52
163.65
163.78
163.9
164.01
164.14
164.26
164.38
164.5
164.62
164.74
164.85
164.97
165.09
165.2
165.32
165.43
165.55
165.66
165.78
165.85
166.01
166.12
166.23
166.34
166.46
166.57
166.68
166.79
166.9
167.01
167.12
167.23
167.33
167.45
167.56
167.66
167.77
167.88
167.99
168.1
168.19
168.31
168.42
168.51
168.63
168.73
168.84
168.94
169.05
169.14
169.25
169.36
169.47
169.57
169.68
169.78
169.89
169.99
170.1
170.2
170.3
170.42
170.52
170.63
170.74
170.84
170.94
171.04
171.13
171.2
171.28
171.41
171.8
172.3
172.84
173.38
173.85
174.23
174.4
174.36
174.14
173.8
173.35
172.98
151.77
151.91
151.97
152.01
152.13
152.29
152.46
152.63
152.81
153.02
153.23
153.44
153.54
153.54
153.54
153.55
153.55
153.55
153.55
153.55
153.55
153.55
153.55
153.54
153.53
153.53
153.52
153.51
153.5
153.49
153.47
153.46
153.44
153.45
153.44
153.43
153.43
153.42
153.42
153.41
153.43
153.42
153.43
153.46
153.47
153.49
153.51
153.53
153.56
153.58
153.61
153.65
153.68
153.69
153.75
153.79
153.83
153.86
153.91
153.96
153.99
154.05
154.09
154.14
154.18
154.23
154.28
154.32
154.36
154.41
154.45
154.49
154.53
154.57
154.6
154.65
154.68
154.72
154.75
154.78
154.82
154.85
154.87
154.91
154.95
154.97
155.01
155.05
155.09
155.13
155.17
155.22
155.27
155.33
155.39
155.45
155.52
155.6
155.67
155.75
155.79
155.92
156
156.09
156.18
156.28
156.37
156.47
156.56
156.66
156.76
156.86
156.95
157.06
157.15
157.27
157.37
157.48
157.59
157.69
157.81
157.93
158.04
158.15
158.28
158.4
158.52
158.64
158.77
158.89
159.02
159.14
159.27
159.4
159.53
159.66
159.78
159.92
160.05
160.16
160.31
160.44
160.56
160.7
160.83
160.96
161.09
161.22
161.35
161.48
161.61
161.73
161.87
161.99
162.12
162.24
162.38
162.5
162.63
162.75
162.88
163
163.12
163.25
163.37
163.49
163.61
163.74
163.86
163.98
164.1
164.22
164.33
164.45
164.57
164.69
164.8
164.92
165.04
165.14
165.27
165.38
165.5
165.61
165.73
165.84
165.95
166.06
166.18
166.27
166.4
166.51
166.62
166.73
166.84
166.95
167.06
167.17
167.28
167.39
167.5
167.61
167.7
167.82
167.93
168.04
168.13
168.25
168.35
168.46
168.57
168.67
168.78
168.87
168.99
169.09
169.19
169.3
169.4
169.51
169.61
169.72
169.82
169.93
170.03
170.14
170.24
170.35
170.46
170.54
170.66
170.77
170.87
170.98
171.07
171.17
171.24
171.33
171.43
171.83
172.32
172.87
173.38
173.88
174.25
174.4
174.37
174.17
173.82
173.36
172.99
151.97
152.11
152.16
152.2
152.33
152.48
152.65
152.82
153.01
153.21
153.43
153.64
153.74
153.74
153.74
153.74
153.75
153.74
153.75
153.74
153.75
153.75
153.74
153.74
153.73
153.73
153.71
153.7
153.69
153.68
153.67
153.66
153.65
153.64
153.63
153.62
153.62
153.61
153.61
153.61
153.6
153.62
153.63
153.63
153.65
153.67
153.69
153.71
153.73
153.76
153.79
153.82
153.85
153.88
153.92
153.95
153.98
154.03
154.07
154.11
154.15
154.2
154.24
154.28
154.32
154.35
154.41
154.45
154.49
154.52
154.57
154.61
154.63
154.68
154.71
154.74
154.78
154.81
154.84
154.88
154.9
154.94
154.97
155
155.03
155.07
155.1
155.13
155.18
155.22
155.27
155.32
155.38
155.43
155.5
155.56
155.63
155.71
155.79
155.87
155.95
155.99
156.13
156.22
156.31
156.4
156.49
156.59
156.68
156.78
156.88
156.98
157.08
157.18
157.28
157.38
157.49
157.6
157.71
157.82
157.92
158.05
158.17
158.28
158.4
158.52
158.64
158.77
158.89
158.99
159.14
159.26
159.38
159.52
159.65
159.77
159.89
160.03
160.16
160.29
160.42
160.54
160.68
160.81
160.94
161.07
161.2
161.33
161.45
161.57
161.71
161.84
161.96
162.09
162.22
162.34
162.45
162.6
162.72
162.84
162.97
163.09
163.21
163.33
163.45
163.56
163.7
163.82
163.94
164.05
164.17
164.29
164.41
164.53
164.64
164.76
164.87
164.99
165.1
165.21
165.33
165.45
165.56
165.67
165.79
165.9
166.01
166.12
166.23
166.34
166.45
166.51
166.67
166.79
166.9
167
167.11
167.22
167.33
167.44
167.55
167.65
167.76
167.87
167.98
168.08
168.19
168.29
168.4
168.5
168.61
168.72
168.82
168.92
169.03
169.13
169.24
169.34
169.44
169.55
169.65
169.76
169.86
169.96
170.07
170.17
170.28
170.39
170.49
170.6
170.7
170.81
170.89
171
171.11
171.18
171.28
171.36
171.47
171.85
172.35
172.91
173.43
173.9
174.25
174.42
174.39
174.18
173.82
173.37
173
152.17
152.31
152.36
152.4
152.52
152.68
152.85
153
153.2
153.4
153.62
153.83
153.93
153.93
153.93
153.94
153.94
153.94
153.94
153.95
153.94
153.93
153.93
153.93
153.92
153.91
153.91
153.9
153.89
153.87
153.86
153.85
153.83
153.83
153.81
153.82
153.81
153.81
153.8
153.8
153.81
153.81
153.82
153.82
153.84
153.85
153.87
153.88
153.91
153.93
153.96
153.98
154.02
154.05
154.08
154.11
154.15
154.19
154.23
154.26
154.3
154.34
154.38
154.42
154.46
154.5
154.54
154.58
154.62
154.65
154.69
154.72
154.76
154.79
154.82
154.83
154.88
154.91
154.94
154.97
155
155.03
155.06
155.08
155.12
155.16
155.19
155.23
155.28
155.32
155.37
155.42
155.48
155.55
155.61
155.68
155.75
155.83
155.91
155.99
156.07
156.16
156.22
156.35
156.44
156.52
156.62
156.71
156.81
156.91
157
157.1
157.18
157.3
157.41
157.51
157.62
157.72
157.84
157.95
158.06
158.18
158.29
158.41
158.53
158.65
158.77
158.87
159.01
159.14
159.26
159.39
159.51
159.64
159.77
159.88
160.02
160.15
160.28
160.41
160.53
160.66
160.78
160.92
161.05
161.18
161.3
161.43
161.56
161.69
161.81
161.94
162.06
162.18
162.32
162.44
162.56
162.69
162.79
162.93
163.06
163.18
163.29
163.42
163.53
163.66
163.77
163.9
164.02
164.13
164.25
164.36
164.47
164.6
164.71
164.83
164.94
165.06
165.17
165.28
165.4
165.51
165.62
165.74
165.85
165.96
166.07
166.18
166.29
166.4
166.51
166.62
166.73
166.81
166.93
167.06
167.16
167.27
167.38
167.49
167.59
167.7
167.81
167.91
168.02
168.13
168.23
168.34
168.44
168.55
168.65
168.76
168.86
168.97
169.06
169.17
169.28
169.38
169.48
169.59
169.69
169.79
169.9
170
170.11
170.21
170.32
170.42
170.53
170.63
170.74
170.84
170.94
171.04
171.14
171.21
171.29
171.39
171.5
171.9
172.37
172.91
173.45
173.92
174.26
174.45
174.38
174.19
173.83
173.38
173.01
152.36
152.5
152.55
152.59
152.72
152.87
153.04
153.21
153.4
153.6
153.82
154.03
154.13
154.13
154.13
154.14
154.14
154.14
154.14
154.13
154.13
154.14
154.13
154.13
154.12
154.12
154.1
154.09
154.08
154.06
154.06
154.05
154.04
154.03
154.01
154.01
154
154
154
153.99
153.99
154
154
154.01
154.02
154.04
154.04
154.07
154.09
154.11
154.14
154.16
154.19
154.22
154.25
154.28
154.32
154.35
154.38
154.42
154.45
154.46
154.53
154.57
154.6
154.64
154.67
154.7
154.74
154.78
154.79
154.84
154.87
154.9
154.93
154.96
154.98
155.02
155.04
155.07
155.1
155.13
155.16
155.19
155.22
155.26
155.3
155.34
155.38
155.43
155.48
155.54
155.6
155.67
155.74
155.81
155.88
155.96
156.04
156.12
156.21
156.29
156.38
156.41
156.57
156.66
156.75
156.85
156.94
157.03
157.13
157.22
157.33
157.43
157.54
157.64
157.74
157.86
157.97
158.08
158.17
158.31
158.42
158.54
158.66
158.78
158.9
159.02
159.14
159.26
159.39
159.51
159.64
159.76
159.89
160.02
160.14
160.27
160.4
160.52
160.65
160.78
160.9
161.03
161.14
161.29
161.41
161.54
161.67
161.79
161.92
162.04
162.16
162.29
162.41
162.54
162.65
162.78
162.9
163.01
163.15
163.27
163.39
163.5
163.62
163.74
163.86
163.98
164.09
164.21
164.32
164.44
164.56
164.66
164.78
164.9
165.01
165.12
165.24
165.35
165.46
165.57
165.67
165.79
165.9
166.02
166.12
166.24
166.34
166.45
166.56
166.67
166.78
166.89
167
167.07
167.21
167.32
167.43
167.53
167.64
167.75
167.85
167.96
168.06
168.17
168.28
168.38
168.49
168.58
168.69
168.8
168.9
169
169.11
169.21
169.31
169.42
169.52
169.62
169.73
169.83
169.93
170.04
170.14
170.25
170.35
170.45
170.56
170.67
170.76
170.87
170.98
171.08
171.16
171.25
171.33
171.41
171.51
171.92
172.4
172.96
173.47
173.94
174.28
174.43
174.4
174.2
173.84
173.43
173.02
152.57
152.7
152.75
152.79
152.91
153.07
153.22
153.41
153.59
153.8
154.01
154.23
154.33
154.33
154.33
154.33
154.34
154.34
154.34
154.34
154.33
154.34
154.33
154.33
154.32
154.31
154.3
154.29
154.27
154.27
154.26
154.24
154.23
154.22
154.21
154.21
154.2
154.19
154.18
154.19
154.19
154.18
154.19
154.2
154.21
154.22
154.22
154.25
154.27
154.29
154.31
154.34
154.36
154.39
154.42
154.45
154.48
154.51
154.53
154.58
154.61
154.64
154.67
154.71
154.74
154.78
154.81
154.84
154.87
154.9
154.93
154.97
154.99
155.01
155.04
155.07
155.1
155.13
155.15
155.18
155.2
155.22
155.26
155.29
155.33
155.37
155.41
155.44
155.5
155.55
155.6
155.66
155.73
155.8
155.86
155.94
156.01
156.09
156.17
156.26
156.33
156.43
156.52
156.61
156.7
156.8
156.89
156.98
157.07
157.17
157.27
157.36
157.46
157.57
157.66
157.78
157.88
157.99
158.1
158.21
158.33
158.44
158.56
158.67
158.79
158.91
159.03
159.15
159.27
159.39
159.52
159.64
159.76
159.89
160
160.14
160.25
160.39
160.52
160.64
160.77
160.89
161.02
161.15
161.27
161.39
161.52
161.65
161.77
161.9
162.02
162.14
162.27
162.39
162.5
162.63
162.76
162.88
163
163.12
163.24
163.33
163.47
163.59
163.71
163.82
163.94
164.06
164.17
164.29
164.4
164.52
164.62
164.74
164.85
164.97
165.08
165.19
165.3
165.41
165.52
165.63
165.74
165.85
165.96
166.06
166.18
166.29
166.4
166.51
166.61
166.72
166.83
166.94
167.05
167.15
167.25
167.3
167.47
167.58
167.69
167.79
167.9
168
168.11
168.21
168.32
168.42
168.52
168.63
168.72
168.84
168.94
169.04
169.15
169.24
169.35
169.45
169.56
169.65
169.76
169.87
169.97
170.07
170.17
170.28
170.39
170.49
170.59
170.7
170.79
170.91
171.01
171.1
171.19
171.27
171.38
171.45
171.56
171.95
172.42
172.96
173.48
173.94
174.3
174.47
174.41
174.19
173.83
173.41
173.03
152.76
152.9
152.95
152.99
153.11
153.27
153.43
153.61
153.79
154
154.21
154.43
154.53
154.53
154.53
154.53
154.53
154.54
154.54
154.54
154.53
154.53
154.53
154.52
154.52
154.51
154.5
154.49
154.47
154.46
154.45
154.44
154.43
154.41
154.41
154.4
154.39
154.39
154.38
154.38
154.37
154.38
154.37
154.38
154.4
154.41
154.41
154.44
154.45
154.47
154.49
154.51
154.52
154.56
154.59
154.62
154.65
154.68
154.71
154.74
154.77
154.8
154.82
154.86
154.89
154.92
154.95
154.97
154.99
155.04
155.05
155.09
155.11
155.14
155.16
155.19
155.21
155.23
155.26
155.29
155.31
155.34
155.37
155.41
155.44
155.48
155.53
155.56
155.62
155.67
155.73
155.79
155.86
155.93
156
156.07
156.15
156.23
156.31
156.4
156.49
156.57
156.66
156.75
156.84
156.92
157.03
157.12
157.21
157.31
157.4
157.5
157.6
157.7
157.81
157.9
158.01
158.13
158.24
158.35
158.45
158.58
158.69
158.81
158.92
159.03
159.16
159.28
159.4
159.53
159.65
159.74
159.89
160.02
160.14
160.26
160.39
160.51
160.64
160.76
160.89
161.01
161.14
161.25
161.39
161.51
161.63
161.74
161.88
162
162.13
162.25
162.37
162.49
162.61
162.72
162.84
162.97
163.09
163.2
163.32
163.44
163.56
163.66
163.79
163.91
164.02
164.12
164.25
164.36
164.48
164.59
164.7
164.81
164.92
165.03
165.14
165.24
165.36
165.47
165.58
165.68
165.8
165.91
166.02
166.13
166.22
166.33
166.45
166.56
166.66
166.77
166.88
166.98
167.09
167.2
167.3
167.41
167.51
167.59
167.71
167.83
167.94
168.04
168.15
168.25
168.35
168.46
168.56
168.67
168.77
168.87
168.98
169.08
169.18
169.28
169.38
169.49
169.59
169.69
169.79
169.9
170
170.11
170.21
170.3
170.42
170.52
170.62
170.73
170.83
170.92
171.03
171.12
171.22
171.3
171.4
171.47
171.58
171.98
172.45
173.01
173.51
173.96
174.32
174.46
174.42
174.22
173.84
173.42
173.05
152.96
153.1
153.15
153.18
153.31
153.46
153.63
153.8
153.99
154.19
154.41
154.63
154.73
154.73
154.73
154.73
154.74
154.74
154.73
154.74
154.74
154.73
154.72
154.72
154.72
154.71
154.7
154.69
154.67
154.66
154.65
154.64
154.63
154.62
154.61
154.6
154.57
154.58
154.58
154.58
154.56
154.58
154.58
154.58
154.59
154.6
154.61
154.62
154.64
154.64
154.67
154.69
154.7
154.74
154.76
154.79
154.81
154.83
154.87
154.89
154.93
154.95
154.98
155.01
155.04
155.07
155.09
155.12
155.14
155.17
155.19
155.22
155.24
155.26
155.29
155.31
155.33
155.35
155.38
155.4
155.43
155.46
155.49
155.52
155.57
155.6
155.64
155.7
155.75
155.81
155.87
155.93
156
156.07
156.15
156.22
156.3
156.38
156.46
156.54
156.63
156.72
156.8
156.89
[truncated: 33,849 more chars]
