# Supplementary material for: Investigating a Novel Activation-Repolarisation Time Metric to Predict Localised Vulnerability to Reentry Using Computational Modelling
Source: PLoS One. 2016 Mar 2;11(3):e0149342. doi: 10.1371/journal.pone.0149342 (PMC4775046; doi:10.1371/journal.pone.0149342)
Supplement: S1 Data — Specifically, this relates primarily to the data presented in Figs 3, 4 & 5. Data provided constitute AT, RT and RVI datasets, along with corresponding finite element mesh files required for visualisation and analysis. (ZIP) [file pone.0149342.s001.zip › Data/Figure4/Fig4_Rad25mm_RVI.dat]

231.28
229.74
226.28
222.27
218.18
214.19
210.43
206.69
204.32
202.18
200.6
200.4
200.8
202.3
204.75
210.87
214.7
213.94
210.56
206.75
202.94
199.37
195.97
192.8
189.87
187.21
184.8
182.66
180.77
179.1
177.65
176.37
175.26
174.3
173.48
172.3
172.13
171.61
171.69
174.07
176.66
179.41
182.3
185.3
188.43
191.68
195.08
198.69
202.38
205.31
205.4
229.68
229.35
226.79
223.03
219.11
215.03
211.21
207.91
205.16
202.99
201.55
201.32
202.47
204.97
207.56
208.83
209.84
209.44
208.26
205.97
202.78
199.44
196.08
192.96
190.15
187.51
185.01
183.01
181.12
179.46
178.02
176.77
175.68
174.73
173.92
173.22
172.63
172.14
171.98
174.39
177
179.75
182.63
185.63
188.75
191.98
195.35
198.85
201.88
203.67
202.28
226.8
226.66
224.82
221.77
218.07
214.13
210.27
206.99
203.85
201.79
200.64
200.64
201.6
202.89
203.63
203.99
204.15
203.44
202.43
200.93
199.08
196.51
193.65
190.74
187.99
185.4
183.01
181.02
179.17
177.58
176.18
174.97
173.93
173.04
172.03
171.63
171.08
170.62
170.43
172.86
175.47
178.23
181.1
184.08
187.12
190.24
193.42
196.26
198.46
199.12
197.42
223.78
223.67
221.89
219.06
215.6
212.06
208.11
204.83
201.6
199.54
198.28
197.78
197.93
198.37
198.6
198.53
198.22
197.41
196.35
194.92
193.25
191.39
189.3
186.88
184.34
181.98
179.77
177.84
176.1
174.58
173.27
172.14
171.19
170.36
169.68
169.09
168.6
168.2
168.04
170.48
173.08
175.79
178.6
181.48
184.39
187.19
190.04
192.31
193.83
193.94
192.17
221.08
220.91
219.06
216.24
212.8
209.15
205.3
201.52
198.49
196.19
194.52
193.46
193.47
193.54
193.19
192.93
192.4
191.44
190.35
188.91
187.32
185.65
183.75
181.77
179.81
177.76
175.86
174.04
172.47
170.95
169.91
168.92
168.09
167.35
166.77
166.28
165.89
165.55
165.43
167.6
170.18
172.83
175.54
178.26
180.95
183.48
185.66
187.44
188.67
188.67
186.93
218.79
218.55
216.58
213.57
209.99
206.05
202.11
198.2
194.94
192.21
190.3
189.23
188.82
188.57
188.11
187.37
186.74
185.66
184.45
183
181.48
179.83
178.08
176.3
174.44
172.68
171.03
169.61
168.32
167.15
166.1
165.31
164.56
164.04
163.51
163.12
162.88
162.66
162.6
164.35
166.86
169.42
172
174.5
176.85
178.91
180.73
182.1
183.12
183.3
181.61
216.97
216.63
214.5
211.25
207.46
203.28
198.94
194.9
191.12
188.13
186.03
184.77
184.16
183.59
182.95
182.09
181.07
179.93
178.61
177.07
175.53
173.89
172.16
170.42
168.71
167.18
165.77
164.45
163.41
162.41
161.69
161.03
160.55
160.07
159.76
159.54
159.29
159.23
159.26
160.79
163.02
165.35
167.81
169.99
171.86
173.79
175.38
176.59
177.69
177.61
175.93
215.68
215.25
212.96
209.49
205.33
200.7
196.16
191.64
187.57
184.28
181.8
180.39
179.55
178.76
177.74
176.73
175.51
174.1
172.63
170.99
169.29
167.66
165.9
164.2
162.55
161.12
159.83
158.58
157.74
156.92
156.37
155.9
155.49
155.27
155.16
155.03
155.02
154.93
155.07
156.39
158.36
160.47
162.64
164.48
166.32
168
169.32
170.69
171.53
171.39
169.69
215.04
214.35
212.06
208.35
203.86
198.9
193.88
188.79
184.19
180.39
177.98
176.36
175.07
173.93
172.76
171.37
169.99
168.31
166.65
164.84
162.98
161.19
159.4
157.67
156.06
154.63
153.34
152.34
151.54
150.94
150.42
150.13
149.88
149.78
149.74
149.68
149.84
149.92
150.14
151.29
152.91
154.6
156.55
158.37
160.01
161.58
162.93
164.06
164.81
164.62
162.89
215.15
214.59
211.99
208.1
203.32
198.01
192.38
186.79
181.63
177.66
174.68
172.61
171.01
169.57
168
166.33
164.62
162.71
160.74
158.68
156.66
154.67
152.76
150.99
149.36
147.99
146.75
145.86
145.1
144.64
144.23
144.03
143.9
143.85
143.97
144.03
144.25
144.38
144.76
145.8
147.1
148.51
150.02
151.75
153.31
154.77
156.08
157.15
157.82
157.59
155.83
215.26
215.05
212.41
208.44
203.6
197.93
191.84
185.73
180.19
175.65
172.17
169.68
167.64
165.7
163.81
161.8
159.57
157.47
155.08
152.77
150.45
148.28
146.24
144.41
142.82
141.48
140.37
139.53
138.85
138.49
138.21
138.12
138.1
138.15
138.37
138.58
138.86
139.13
139.53
140.53
141.65
142.77
144
145.38
146.76
148.19
149.47
150.51
151.16
150.92
149.14
214.89
214.46
211.99
208.11
203.23
198.01
191.99
185.79
179.83
174.83
170.88
167.73
165.36
162.96
160.63
158.19
155.56
152.94
150.14
147.36
144.72
142.4
140.28
138.45
136.92
135.66
134.6
133.92
133.36
133.11
132.95
132.96
133.08
133.27
133.58
133.86
134.19
134.65
135.13
136.15
137.24
138.31
139.31
140.32
141.36
142.46
143.58
144.66
145.33
145.11
143.35
184.59
197.25
200.74
199.79
198.29
195.73
190.2
182.61
175.59
169.75
165.68
162.57
160.07
157.58
155.57
153.99
152.08
149.9
147.33
143.97
140.97
138.31
136.14
134.27
132.63
131.49
130.46
129.89
129.42
129.22
129.2
129.23
129.53
129.81
130.14
130.57
131.02
131.52
132.06
133.15
134.33
135.3
136.44
137.44
138.44
139.29
140.13
141
141.62
141.27
138.1
162.25
174.7
178.11
177.29
176.82
173.63
170.01
167.42
163.36
159.31
156.12
153.9
152.26
150.85
149.29
147.5
146.07
144.95
143.45
141.49
139.09
136.08
133.42
131.29
129.61
128.41
127.44
126.88
126.54
126.39
126.45
126.63
126.91
127.27
127.7
128.22
128.62
129.17
129.81
131.04
132.28
133.47
134.54
135.59
136.68
137.61
138.42
139.3
139.98
139.63
136.42
141.18
153.49
156.91
155.92
155.74
152.32
148.9
147.7
146.13
144.76
143.18
142.43
141.99
141.63
141.35
140.67
139.69
138.32
137.29
136.35
134.99
133.43
131.01
128.45
126.5
125.23
124.35
123.83
123.59
123.49
123.7
123.91
124.3
124.78
125.27
125.8
126.36
126.94
127.71
128.98
130.32
131.59
132.79
133.96
134.96
135.94
136.79
137.69
138.4
138.08
134.93
120.99
133.14
136.51
135.84
135.45
132.09
128.67
127.84
126.77
126.56
127.88
128.7
129.74
130.49
131.39
132.06
132.2
131.76
131
130.45
129.81
128.82
127.72
125.75
123.58
122.08
121.24
120.8
120.66
120.71
120.93
121.33
121.76
122.32
122.92
123.54
124.19
124.87
125.66
126.99
128.45
129.83
131.05
132.22
133.41
134.41
135.37
136.28
137.02
136.8
133.78
101.35
113.36
116.72
116.16
115.83
112.68
109.7
109.25
108.48
108.75
110.77
113.82
115.96
118.14
120.51
122.36
123.76
124.58
124.78
124.32
124
123.81
123.29
122.5
120.93
119.25
118.3
117.91
117.89
118.1
118.43
118.91
119.48
120.08
120.73
121.45
122.18
122.94
123.77
125.23
126.78
128.26
129.62
130.97
132.2
133.27
134.34
135.34
136.13
135.97
133.11
81.976
93.77
97.057
96.835
96.994
94.35
91.878
91.77
91.492
92.07
94.351
98.17
101.42
104.35
107.95
111.59
114.53
116.66
117.95
118.38
118.61
119.06
119.01
118.74
118.15
116.78
115.68
115.41
115.47
115.81
116.25
116.83
117.47
118.2
118.93
119.7
120.49
121.3
122.19
123.76
125.45
127.05
128.46
129.97
131.43
132.66
133.56
134.91
135.74
135.67
132.99
62.742
74.482
77.308
78.212
78.954
76.886
74.953
75.556
75.827
76.785
79.296
83.447
87.552
90.932
94.817
99.442
104.47
108.18
111.03
112.69
113.52
114.46
115
115.36
115.39
114.66
113.62
113.31
113.5
113.94
114.51
115.18
115.92
116.71
117.52
118.4
119.23
120.1
121.04
122.71
124.52
126.23
127.97
129.65
131.16
132.54
133.8
135.01
135.93
135.92
133.42
43.602
55.574
59.209
60.175
61.564
60.288
59.174
60.597
61.55
62.944
65.637
69.94
74.56
78.877
82.913
87.45
92.878
98.94
103.67
106.72
108.67
109.86
111.37
112.27
112.82
112.93
112.23
111.8
112.08
112.61
113.3
114.08
114.89
115.75
116.66
117.55
118.44
119.36
120.33
122.14
124.14
126.1
127.94
129.75
131.42
132.94
134.33
135.63
136.63
136.7
134.36
25.17
36.857
41.069
42.738
44.855
44.493
44.383
46.904
48.691
50.768
53.839
58.187
63.104
67.967
72.717
77.7
82.955
88.405
94.752
100.21
103.71
105.87
107.94
109.55
110.68
111.46
111.3
110.94
111.23
111.91
112.67
113.52
114.39
115.36
116.3
117.22
118.18
119.12
120.13
122.04
124.24
126.43
128.45
130.38
132.17
133.83
135.34
136.73
137.82
137.95
135.74
6.615
18.345
23.184
25.647
28.692
29.37
30.474
34.182
37.204
40.213
43.918
48.492
53.592
58.868
64.311
69.844
75.619
81.385
86.925
92.395
97.895
102.01
105.08
107.6
109.26
110.45
110.87
110.74
111.03
111.75
112.65
113.58
114.5
115.48
116.44
117.41
118.36
119.33
120.36
122.41
124.77
127.2
129.41
131.53
133.43
135.18
136.78
138.25
139.22
139.6
137.5
-11.829
0.05311
5.5181
8.7829
12.725
14.505
16.925
22.229
26.885
31.179
35.816
40.893
46.371
52.18
58.132
64.164
70.461
76.679
82.603
88.088
93.061
97.697
102.46
106.32
108.85
110.39
111.04
111.04
111.39
112.27
113.13
114.11
115.08
116.04
117.03
118
118.89
119.91
120.94
123.11
125.68
128.36
130.83
133.12
135.16
136.99
138.66
140.18
141.37
141.59
139.56
-29.697
-17.532
-11.71
-7.7658
-3.0953
-0.42427
3.172
10.19
17.193
23.414
29.359
35.232
41.299
48.033
54.867
61.577
68.332
74.93
81.024
86.628
91.74
96.336
100.74
105.34
109.34
111.16
111.9
111.99
112.29
113.21
114.12
115.08
116.05
117.01
117.97
118.93
119.88
120.81
121.85
124.15
126.87
129.77
132.55
135.07
137.31
139.29
141.01
142.56
143.74
143.91
141.95
-17.824
-21.654
-21.314
-18.739
-14.667
-8.1397
-2.6727
3.4957
11.925
20.275
28.59
36.249
42.426
48.791
55.56
62.605
69.49
75.725
81.898
87.56
92.571
97.07
101.29
105.55
109.84
112.37
113.28
113.39
113.62
114.52
115.45
116.39
117.34
118.28
119.21
120.13
121.04
121.97
122.96
125.38
128.25
131.38
134.44
137.28
139.74
141.91
143.78
145.38
146.57
146.69
144.71
1.2324
-2.7255
-4.7405
-3.9594
-0.55151
5.2243
11.491
17.397
24.386
31.581
38.228
44.344
50.055
55.441
60.919
66.389
72.775
78.959
84.675
90.086
94.9
99.173
103.38
107.42
111.29
112.6
114.68
114.77
115.15
116.03
116.95
117.87
118.78
119.67
120.56
121.46
122.33
123.22
124.18
126.71
129.73
133.06
136.37
139.54
142.32
144.76
146.86
148.63
149.8
149.93
147.95
19.691
15.805
13.951
14.657
17.826
23.421
28.751
33.486
38.413
44.152
49.418
54.233
58.916
63.322
67.793
72.352
77.684
83.561
88.587
93.713
98.148
102.11
105.98
109.72
113.29
115.64
116.28
116.3
116.73
117.59
118.48
119.38
120.24
121.1
121.94
122.79
123.62
124.46
125.4
128.02
131.17
134.66
138.2
141.69
144.87
147.63
149.99
152
153.35
153.43
151.68
37.62
33.629
31.662
32.433
35.897
41.151
45.397
48.704
52.033
56.363
60.39
64.116
67.677
71.3
74.812
78.575
83.017
88.406
92.879
97.507
101.5
105.06
108.56
111.99
115.07
116.97
117.61
117.67
118.2
119.06
119.93
120.74
121.62
122.43
123.23
124.03
124.83
125.64
126.53
129.24
132.5
136.16
139.89
143.64
147.19
150.37
153.1
155.41
157.04
157.34
155.65
55.515
51.293
48.996
50.026
53.698
58.746
61.721
63.066
64.957
68.172
71
73.511
76.251
78.914
81.555
84.551
88.442
93.058
97.133
101.1
104.61
107.74
111.22
114.26
116.97
118.36
118.48
118.68
119.51
120.36
121.2
122.01
122.8
123.57
124.34
125.1
125.87
126.64
127.51
130.28
133.65
137.44
141.34
145.31
149.17
152.78
155.94
158.61
160.51
161.16
159.64
73.039
67.79
64.885
66.193
70.856
76.039
76.542
75.615
77.16
79.128
80.86
82.522
84.319
85.87
87.735
90.032
93.765
97.51
101.13
104.53
107.55
110.58
113.65
116.34
118.37
119.11
119.22
119.75
120.61
121.43
122.24
123.01
123.76
124.5
125.24
125.98
126.72
127.47
128.31
131.13
134.59
138.5
142.55
146.71
150.81
154.79
158.46
161.63
164.08
164.83
163.55
85.705
80.385
77.677
78.403
82.637
87.941
86.985
86.897
88.032
89.019
89.803
90.631
91.235
92.056
93.349
95.633
98.691
101.67
104.77
107.56
110.09
113.04
115.7
117.98
119.42
119.62
119.8
120.6
121.49
122.3
123.07
123.8
124.46
125.22
125.94
126.65
127.37
128.1
128.93
131.76
135.29
139.28
143.43
147.73
152
156.22
160.31
164.03
167.03
168.41
167.31
84.766
85.773
85.632
85.486
85.968
88.79
93.346
95.881
96.883
97.517
97.392
97.27
97.053
97.359
98.252
100.38
102.82
105.31
107.76
110.01
112.41
114.95
117.17
118.87
119.65
119.86
120.44
121.28
122.09
122.85
123.59
124.29
124.98
125.67
126.37
127.07
127.79
128.51
129.33
132.17
135.74
139.81
144.05
148.44
152.85
157.25
161.64
165.89
169.46
171.41
170.73
87.897
88.373
88.186
88.679
90.674
93.546
96.958
101.26
103.31
103.56
102.9
102.14
101.55
101.83
102.95
104.52
106.25
108.14
110
111.91
114.19
116.25
118.04
119.15
119.43
119.93
120.81
121.64
122.42
123.15
123.81
124.54
125.21
125.89
126.57
127.27
127.97
128.68
129.49
132.32
135.9
140.01
144.31
148.77
153.26
157.78
162.29
166.9
171.09
173.73
173.27
92.839
93.534
93.16
93.386
95.113
97.246
99.543
102.96
105.93
106.68
106.57
105.85
105.58
105.97
106.49
107.52
108.85
110.02
111.59
113.6
115.46
117.11
118.21
118.6
119.15
120.07
120.93
121.73
122.48
123.19
123.87
124.54
125.2
125.87
126.56
127.25
127.96
128.68
129.49
132.31
135.87
139.98
144.3
148.81
153.34
157.92
162.55
167.24
171.71
174.8
174.72
95.739
96.61
96.089
96.104
97.51
99.266
101.36
105
108.18
109.82
109.69
109.19
108.51
108.43
108.85
109.37
110.08
111.35
112.97
114.62
116.01
116.85
117.44
118.19
119.15
120.04
120.81
121.61
122.33
123.01
123.68
124.35
125.02
125.7
126.38
127.08
127.8
128.53
129.29
132.12
135.66
139.75
144.06
148.57
153.11
157.69
162.32
167
171.47
174.47
174.41
96.705
97.761
97.14
96.91
98.044
99.805
102.18
104.58
106.9
108.92
109.9
109.76
109.43
109.26
109.32
110
111.03
112.32
113.77
114.67
115.23
116.07
117.13
118.12
118.97
119.86
120.63
121.36
122.05
122.72
123.39
124.06
124.73
125.4
126.09
126.8
127.53
128.26
129.08
131.84
135.32
139.37
143.63
148.1
152.61
157.16
161.73
166.25
170.49
172.57
171.71
97.478
97.779
97.209
96.511
97.52
99.786
102.26
104.63
106.71
108.15
108.84
109.08
109.02
109
109.66
110.39
111.21
112.38
113.21
114.06
115.16
116.19
117.16
118.07
118.89
119.67
120.39
121.08
121.75
122.41
123.08
123.74
124.41
125.1
125.8
126.52
127.24
127.98
128.81
131.54
134.97
138.95
143.14
147.53
151.95
156.39
160.84
165.17
168.83
169.99
168.87
100.41
99.841
98.056
97.084
98.064
100.18
102.77
105.44
107.56
109.21
110.02
110.08
109.98
110.03
110.31
110.86
111.61
112.52
113.52
114.51
115.48
116.39
117.26
118.07
118.82
119.54
120.17
120.88
121.54
122.19
122.84
123.51
124.18
124.88
125.58
126.29
127.02
127.76
128.59
131.28
134.67
138.58
142.68
146.98
151.29
155.56
159.87
163.92
166.98
167.67
166.37
102.95
101.87
100.03
99.065
99.894
101.81
104.2
106.71
108.79
110.47
111.4
111.58
111.5
111.56
111.74
112.23
112.76
113.49
114.3
115.14
115.97
116.76
117.51
118.22
118.9
119.55
120.2
120.83
121.47
122.11
122.75
123.41
124.08
124.77
125.47
126.19
126.92
127.66
128.48
131.14
134.48
138.32
142.35
146.56
150.77
154.96
159.06
162.82
165.32
165.93
164.57
107.99
107
105.34
104.48
104.81
106.03
107.96
109.87
111.73
113.21
114.07
114.21
114.04
113.94
113.98
114.14
114.56
114.95
115.49
116.14
116.77
117.25
117.82
118.38
118.94
119.49
120.04
120.6
121.17
121.75
122.35
122.97
123.6
124.26
124.94
125.64
126.34
127.07
127.87
130.53
133.87
137.72
141.77
146.03
150.31
154.6
158.76
162.4
164.79
165.36
163.98
112.19
111.4
110.06
109.34
109.64
110.68
112.07
113.53
115.01
116.23
116.95
117.07
116.71
116.46
116.3
116.29
116.39
116.62
116.92
117.27
117.64
118.02
118.34
118.79
119.2
119.63
120.09
120.56
121.04
121.56
122.1
122.67
123.26
123.88
124.52
125.19
125.88
126.57
127.35
130.03
133.42
137.36
141.54
145.99
150.43
154.76
158.88
162.48
164.84
165.3
164.02
116.8
116.3
115.34
114.83
115.07
115.88
116.99
118.16
119.17
120.02
120.49
120.39
119.91
119.42
119.07
118.77
118.57
118.56
118.59
118.68
118.81
118.98
119.19
119.43
119.7
120.01
120.35
120.73
121.14
121.53
122.06
122.58
123.12
123.7
124.31
124.94
125.58
126.24
127
129.74
133.25
137.38
141.83
146.33
150.75
155.07
159.19
162.81
165.22
165.82
164.4
122.05
121.8
121.18
120.84
121.02
121.62
122.45
123.32
124.04
124.45
124.59
124.26
123.57
122.9
122.18
121.64
121.15
120.85
120.53
120.36
120.25
120.16
120.23
120.31
120.44
120.61
120.84
121.12
121.44
121.82
122.24
122.7
123.19
123.73
124.29
124.88
125.49
126.11
126.83
129.68
133.38
137.81
142.33
146.8
151.21
155.52
159.66
163.35
165.88
166.54
165.08
127.67
127.59
127.19
126.96
127.11
127.55
128.14
128.74
129.19
129.33
129.07
128.43
127.51
126.59
125.64
124.74
123.96
123.32
122.79
122.36
122.03
121.78
121.61
121.51
121.48
121.52
121.63
121.81
122.04
122.33
122.69
123.09
123.53
124.02
124.54
125.09
125.65
126.22
126.91
129.93
133.94
138.44
142.92
147.36
151.76
156.08
160.25
164.06
166.77
167.46
166.04
133.39
133.42
133.16
133.02
133.13
133.46
133.85
134.22
134.42
134.29
133.7
132.67
131.45
130.25
129.02
127.85
126.82
125.91
125.14
124.43
123.94
123.5
123.14
122.88
122.7
122.61
122.52
122.67
122.81
123.02
123.29
123.63
124.02
124.45
124.84
125.41
125.92
126.44
127.1
130.37
134.68
139.13
143.57
147.98
152.37
156.7
160.92
164.86
167.81
168.64
167.23
139.09
139.19
139.04
138.94
139.04
139.27
139.51
139.68
139.63
139.24
138.33
136.83
135.22
133.74
132.26
130.88
129.62
128.5
127.52
126.67
125.95
125.32
124.8
124.39
124.07
123.85
123.72
123.68
123.73
123.86
124.06
124.33
124.66
125.02
125.42
125.86
126.3
126.78
127.4
131.06
135.45
139.85
144.24
148.63
153.01
157.35
161.6
165.66
168.93
170.02
168.6
144.74
144.91
144.82
144.77
144.85
145.01
145.12
145.1
144.79
144.09
142.78
140.71
138.67
136.99
135.31
133.75
132.3
131.02
129.88
128.87
127.99
127.23
126.57
126.02
125.58
125.25
125.01
124.87
124.84
124.89
125.01
125.2
125.46
125.75
126.08
126.45
126.84
127.14
127.84
131.91
136.22
140.56
144.91
149.27
153.62
157.95
162.25
166.43
170.07
171.49
170.16
150.39
150.59
150.56
150.53
150.62
150.62
150.68
150.45
149.84
148.67
146.76
144.19
141.78
139.85
138.12
136.42
134.77
133.46
132.21
131.08
130.09
129.22
128.46
127.81
127.27
126.85
126.52
126.31
126.19
126.17
126.21
126.33
126.49
126.71
126.98
127.28
127.6
127.95
128.51
132.71
136.95
141.22
145.51
149.83
154.16
158.5
162.83
167.09
171.01
173.08
171.91
155.96
156.18
156.17
156.18
156.28
156.33
156.12
155.56
154.36
152.4
149.83
146.89
144.29
142.34
140.46
138.69
137.07
135.6
134.26
133.07
132.02
131.09
130.24
129.51
128.91
128.42
128.04
127.74
127.56
127.46
127.42
127.46
127.56
127.71
127.91
128.13
128.39
128.68
129.24
133.34
137.49
141.69
145.93
150.2
154.51
158.82
163.16
167.48
171.59
174.4
173.75
160.59
160.75
160.72
160.75
160.92
160.93
160.3
158.83
156.63
154.02
151.16
148.06
145.34
143.35
141.46
139.69
138.02
136.53
135.19
133.97
132.86
131.89
131
130.25
129.6
129.06
128.62
128.29
128.05
127.89
127.81
127.8
127.85
127.95
128.09
128.25
128.46
128.71
129.41
133.43
137.52
141.67
145.87
150.13
154.4
158.7
163.03
167.38
171.61
174.95
175.38
162.59
162.01
161.49
161.56
162.32
162.21
160.38
158.17
155.69
152.99
150.09
147.01
143.77
141.77
139.83
137.99
136.29
134.74
133.33
132.05
130.9
129.89
128.98
128.18
127.48
126.89
126.4
126.01
125.73
125.53
125.42
125.38
125.4
125.48
125.6
125.76
125.96
126.22
128.35
132.37
136.45
140.6
144.81
149.07
153.34
157.62
161.94
166.28
170.55
174.05
174.05
