# Supplementary material for: Investigating a Novel Activation-Repolarisation Time Metric to Predict Localised Vulnerability to Reentry Using Computational Modelling
Source: PLoS One. 2016 Mar 2;11(3):e0149342. doi: 10.1371/journal.pone.0149342 (PMC4775046; doi:10.1371/journal.pone.0149342)
Supplement: S1 Data — Specifically, this relates primarily to the data presented in Figs 3, 4 & 5. Data provided constitute AT, RT and RVI datasets, along with corresponding finite element mesh files required for visualisation and analysis. (ZIP) [file pone.0149342.s001.zip › Data/Figure4/Fig4_Rad5mm_RVI.dat]

231.28
229.74
227.05
225.67
224.26
222.74
221.16
219.22
218.28
216.61
214.92
213.96
212.46
211.64
210.28
209.1
209.14
207.71
206.33
205.13
203.83
202.9
201.98
201.23
200.48
199.95
199.5
199.17
198.94
198.76
198.64
198.58
198.55
198.55
198.59
198.08
198.64
198.73
198.84
198.99
199.14
199.28
199.44
199.64
199.89
200.2
200.58
201.08
202.38
205.31
205.4
229.68
229.35
227.76
226.57
225.17
223.54
221.93
220.41
218.52
216.6
214.88
212.99
211.42
209.68
208.08
206.66
205.53
204.5
203.25
202.19
201.37
200.59
199.96
199.44
199.06
198.71
198.24
198.32
198.23
198.12
198.13
198.18
198.26
198.27
198.35
198.5
198.65
198.81
198.98
199.17
199.36
199.47
199.61
199.82
200.09
200.44
200.88
201.35
201.88
203.67
202.28
227.71
227.88
226.89
225.68
224.17
222.42
220.83
218.83
216.77
214.68
212.73
210.67
208.87
206.96
205.22
203.63
202.46
201.17
199.86
198.77
197.96
197.19
196.64
196.18
195.84
195.64
195.28
195.47
195.45
195.49
195.57
195.69
195.84
195.99
195.92
196.34
196.53
196.73
196.93
197.15
197.38
197.62
197.86
198.14
198.48
198.9
199.38
199.56
200.08
200.52
197.42
227.68
227.82
226.83
225.56
223.97
222.12
220.14
218.31
216.15
213.95
211.88
209.7
207.61
205.77
203.91
202.23
200.99
199.63
198.26
197.1
196.27
195.56
194.93
194.46
194.14
193.94
193.94
193.87
193.86
193.9
194
194.16
194.31
194.48
194.72
194.88
195.07
195.26
195.47
195.68
195.91
196.15
196.41
196.68
197.02
197.45
197.94
198.4
198.9
198.93
195.73
227.78
227.89
226.74
225.48
223.79
221.84
219.75
217.51
215.55
213.22
210.89
208.73
206.51
204.57
202.6
200.81
199.53
198.13
196.69
195.5
194.66
193.94
193.3
192.84
192.53
192.34
192.35
192.3
192.31
192.38
192.54
192.66
192.8
192.97
193.24
193.4
193.58
193.78
193.99
194.19
194.41
194.66
194.92
195.21
195.56
195.99
196.5
196.96
197.47
197.46
194.25
227.99
228.03
226.76
225.34
223.65
221.59
219.37
217.07
214.96
212.49
210.03
207.76
205.41
203.38
201.3
199.42
198.1
196.66
195.18
193.96
193.09
192.34
191.72
191.27
190.97
190.58
190.79
190.75
190.79
190.87
191.03
191.17
191.32
191.58
191.75
191.92
192.1
192.3
192.51
192.72
192.94
193.17
193.43
193.73
194.08
194.53
195.04
195.25
195.8
196.02
192.82
228.32
228.28
226.8
225.22
223.46
221.41
219.07
216.62
214.31
211.81
209.21
206.67
204.34
202.02
200.03
198.08
196.56
195.23
193.7
192.43
191.52
190.77
190.13
189.69
189.4
189.37
189.26
189.22
189.26
189.08
189.53
189.66
189.81
190.08
190.25
190.43
190.61
190.8
191.01
191.23
191.45
191.68
191.94
192.24
192.6
193.04
193.56
193.79
194.59
194.6
191.4
228.78
228.59
226.93
225.26
223.25
221.01
218.86
216.26
213.6
211.21
208.44
205.75
203.31
200.86
198.78
196.74
194.96
193.77
192.16
190.85
189.94
189.18
188.58
188.19
187.94
187.92
187.83
187.81
187.85
188
188.1
188.24
188.16
188.64
188.81
188.99
189.16
189.34
189.53
189.74
189.95
190.17
190.43
190.72
191.07
191.5
191.73
192.5
193.08
193.15
189.96
229.32
228.76
227.15
225.41
223.3
220.91
218.74
215.98
213.15
210.28
207.72
204.85
202.28
199.69
197.52
195.36
193.48
192.25
190.58
189.26
188.37
187.66
187.11
186.74
186.57
186.52
186.46
186.45
186.51
186.64
186.75
186.88
187.1
187.26
187.43
187.6
187.78
187.95
188.13
188.32
188.51
188.73
188.96
189.24
189.58
189.98
190.45
190.93
191.52
191.64
188.45
229.96
229.49
227.3
225.67
223.45
220.93
218.23
215.79
212.77
209.7
206.9
203.98
201.09
198.53
196.03
193.93
191.93
190.7
189.03
187.73
186.86
186.15
185.6
185.26
185.18
185.03
184.98
184.99
185.11
185.19
185.3
185.43
185.66
185.81
185.97
186.15
186.33
186.51
186.7
186.88
187.07
187.28
187.5
187.77
188.08
188.47
188.91
189.34
189.91
190
186.74
230.3
230.09
227.67
225.7
223.72
221.06
218.19
215.17
212.47
209.22
205.98
203.18
200.08
197.37
194.69
192.45
190.36
189.15
187.44
186.13
185.24
184.51
183.95
183.57
183.47
183.32
183.25
183.26
183.37
183.45
183.58
183.72
183.96
184.12
184.29
184.47
184.65
184.86
185.07
185.25
185.45
185.67
185.9
186.17
186.48
186.85
187.25
187.65
188.17
188.15
184.74
231.69
230.79
228.17
226.09
223.65
221.31
218.29
215.09
211.77
208.86
205.39
202
199.11
196.02
193.3
190.93
188.74
187.24
185.72
184.34
183.48
182.6
181.98
181.57
181.43
181.24
181.18
181.19
181.3
181.38
181.51
181.66
181.93
182.1
182.27
182.46
182.66
182.87
183.1
183.32
183.54
183.78
184.02
184.31
184.62
184.97
185.36
185.72
186.21
186.04
182.45
232.74
231.63
228.81
226.65
224.1
221.21
218.25
215.2
211.67
208.08
204.94
201.28
198.07
194.84
191.9
189.38
187.05
185.46
183.82
182.32
181.37
180.38
179.68
179.28
179.05
178.85
178.77
178.86
178.89
178.96
179.09
179.24
179.56
179.74
179.92
180.12
180.33
180.55
180.79
181.04
181.28
181.55
181.82
182.12
182.44
182.81
183.18
183.53
183.99
183.65
179.91
234.01
232.57
229.38
227.42
224.77
221.74
218.46
214.95
211.78
207.93
204.05
200.71
196.93
193.73
190.34
187.55
185.26
183.55
181.77
180.11
179.03
177.91
177.11
176.81
176.42
176.2
176.09
176.18
176.21
176.28
176.39
176.54
176.72
177.08
177.28
177.49
177.72
177.94
178.21
178.46
178.74
179.02
179.32
179.65
179.98
180.36
180.74
181.07
181.53
181.04
177.21
235.51
233.71
230.36
227.98
225.21
222.56
219.09
215.4
211.51
208.04
203.85
199.72
196.18
192.23
188.96
185.91
183.41
181.53
179.57
177.72
176.51
175.27
174.38
174.03
173.6
173.36
173.24
173.21
173.35
173.43
173.53
173.67
173.84
174.05
174.44
174.66
174.9
175.15
175.43
175.7
176
176.31
176.63
176.98
177.35
177.73
178.12
178.46
178.93
178.33
174.45
237.29
235.13
231.65
229.21
226.35
223.09
219.51
216.23
212.08
207.76
203.99
199.44
195.26
191.22
187.49
184.27
181.5
179
177.28
175.23
173.89
172.53
171.57
171.18
170.71
170.45
170.33
170.29
170.44
170.51
170.61
170.75
170.93
171.13
171.37
171.79
172.05
172.31
172.61
172.91
173.23
173.57
173.91
174.29
174.68
175.11
175.5
175.87
176.13
175.72
171.9
239.34
236.76
233.27
230.81
227.89
224.53
220.83
216.8
212.86
208.52
203.7
198.83
194.54
189.98
185.86
182.42
179.25
176.74
174.94
172.7
171.24
169.78
168.78
168.35
167.88
167.61
167.48
167.44
167.47
167.68
167.81
167.95
168.14
168.35
168.6
168.87
169.17
169.47
169.94
170.28
170.64
171.01
171.38
171.78
172.21
172.67
173.11
173.51
173.83
173.45
169.83
241.26
238.41
234.75
232.26
229.33
226.12
222.67
218.49
213.91
209.01
204.26
199.12
193.61
188.86
184.12
180.16
177.1
174.36
172.51
170.13
168.59
167.09
166.08
165.67
165.21
164.96
164.84
164.82
164.88
165
165.15
165.34
165.66
165.91
166.19
166.5
166.83
167.18
167.56
167.95
168.37
168.89
169.31
169.74
170.22
170.71
171.22
171.68
171.95
171.84
168.56
242.56
239.74
236.09
234.06
231.26
228
224.27
220.08
215.62
210.84
205.17
199.12
193.32
187.38
182.32
177.62
174.31
171.43
169.51
167.4
165.91
164.46
163.52
162.95
162.81
162.62
162.56
162.6
162.72
162.89
163.11
163.36
163.66
163.98
164.34
164.78
165.17
165.59
166.02
166.48
166.96
167.44
167.94
168.45
169
169.56
170.14
170.67
171.12
171.21
168.33
242.35
240.23
237.15
235.08
232.55
229.55
226.06
222.06
217.48
212.22
206.63
200.02
193.49
186
179.53
174.34
170.32
167.93
166.22
164.31
163.03
161.78
161.05
160.67
160.54
160.56
160.74
160.93
161.16
161.45
161.78
162.15
162.55
162.98
163.43
163.91
164.42
164.94
165.46
165.99
166.54
167.1
167.67
168.25
168.86
169.5
170.15
170.73
171.39
171.74
169.27
240.38
239.02
236.49
234.79
232.66
230.09
227.05
223.52
219.4
214.51
208.71
201.87
194.31
185.2
175.99
169.66
164.95
162.62
161.62
160.56
159.49
158.98
158.64
158.61
158.77
159.05
159.42
159.83
160.3
160.77
161.25
161.78
162.32
162.88
163.47
164.08
164.69
165.32
165.94
166.57
167.14
167.77
168.41
169.07
169.75
170.46
171.18
171.84
172.66
173.24
170.97
215.36
226.39
234.58
233.32
231.65
229.54
227.08
224.23
220.84
216.62
204.67
198.27
190.26
179.65
172.43
164.84
158.67
155.61
155.53
156.01
155.89
156.07
156.4
156.86
157.43
158.06
158.71
159.39
160.09
160.8
161.45
162.09
162.79
163.5
164.21
164.93
165.65
166.37
167.08
167.78
168.36
169.06
169.75
170.47
171.02
171.78
172.54
173.26
174.08
175.05
172.63
76.491
141.75
183.29
213.72
220.05
218.7
217.24
216.15
193.81
164.11
136.78
113.34
125.06
146.27
152.98
161.98
160.51
150.14
148.53
151.46
152.67
153.69
154.66
155.64
156.6
157.54
158.46
159.32
160.18
160.94
161.76
162.58
163.39
164.2
165
165.8
166.18
167.24
167.88
168.58
169.29
170
170.71
171.44
172.18
172.94
173.73
174.44
175.34
176.19
173.27
-51.291
12.082
56.128
86.396
100.99
101.66
103.28
106.37
82.188
59.395
38.828
22.163
43.587
81.444
104.29
131.21
149.39
150.73
145.49
148.43
150.38
152.06
153.57
154.86
156.02
157.07
158.03
158.95
159.85
160.74
161.63
162.46
163.27
164.07
164.86
165.65
166.42
167.18
167.93
168.65
169.36
170.07
170.79
171.5
172.21
172.95
173.72
174.44
175.34
175.88
172.43
-16.466
-39.452
-39.733
-31.95
-20.81
-18.62
-14.707
-15.908
-17.059
-16.753
0.723
25.516
32.415
50.148
75.186
115.97
149.1
148.29
143.27
146.81
149.14
151.06
152.87
154.22
155.25
156.2
157.1
157.95
158.84
159.66
160.64
161.44
162.23
163.02
163.8
164.56
165.37
166.11
166.83
167.53
168.21
168.89
169.58
170.27
170.95
171.65
172.38
173.07
173.9
174.61
170.81
60.003
36.784
25.62
12.282
6.889
8.7789
11.235
14.268
28.587
44.392
59.694
75.759
86.555
91.966
101.46
115.81
139.82
144.77
142.84
146.08
148.62
150.57
152.08
153.47
154.45
155.31
156.15
156.94
157.7
158.47
159.25
160.03
160.82
161.6
162.37
163.31
164.05
164.78
165.68
166.36
167.02
167.68
168.33
169
169.65
170.31
171
171.68
172.62
173.58
169.86
115.49
100.07
90.264
82.924
84.001
85.003
85.173
85.875
90.02
95.333
103.86
110.44
113.31
115.4
119.04
123.82
130.61
137.03
141.85
145.42
148.07
150.27
151.74
152.9
153.85
154.67
155.45
156.2
156.92
157.65
158.4
159.16
159.93
160.68
161.44
162.18
162.91
163.63
164.34
165.03
165.69
166.35
166.99
167.64
168.29
168.92
169.57
170.36
171.33
172.76
170.37
127.5
124.02
121.96
123.37
124.95
125.35
124.34
122.31
120.12
120.18
121.6
122.45
123.02
125.34
127.97
131.14
135.26
139.24
142.99
146
148.33
150.19
151.54
152.62
153.51
154.3
155.04
155.75
156.44
157.16
157.89
158.38
159.45
160.2
160.95
161.68
162.41
163.13
163.83
164.51
165.18
165.82
166.46
167.09
167.71
168.34
168.97
169.61
170.6
173.23
171.65
136.11
131.92
129.28
131.74
134.5
135.58
134.15
130.3
127.54
127.89
128.46
128.89
130.02
131.96
134.07
136.43
139.17
142.11
144.83
147.14
149.03
150.53
151.7
152.66
153.47
154.18
154.85
155.5
156.19
156.89
157.61
158.36
159.12
159.87
160.63
161.38
162.12
162.84
163.55
164.23
164.89
165.53
166.16
166.78
167.39
168.01
168.64
169.25
169.99
173.29
172.99
140.43
135.69
133.73
136.36
140.96
143.88
139.68
134.78
132.81
132.83
133.66
134.27
135.79
137.44
139.18
141.03
143.02
145.05
146.98
148.69
150.15
151.38
152.38
153.22
153.94
154.56
155.13
155.69
156.34
157.02
157.74
158.49
159.24
159.98
160.74
161.5
162.24
162.97
163.68
164.36
165.02
165.66
166.29
166.9
167.51
168.12
168.74
169.35
170.26
173.57
174.11
141.34
138.66
137.01
138.67
142.36
146
141.2
137.61
136.1
136.01
136.76
137.94
139.34
140.85
142.38
143.94
145.54
147.12
148.62
149.97
151.17
152.22
153.11
153.93
154.56
155.09
155.59
155.82
156.66
157.33
158.05
158.78
159.52
160.27
161.03
161.79
162.53
163.25
163.95
164.63
165.29
165.92
166.55
167.16
167.77
168.39
169.01
169.6
170.49
173.83
175
141.07
140.34
138.83
139.92
141.58
142.34
141.24
139.16
138.1
138.33
139.14
140.26
141.58
142.97
144.36
145.74
147.1
148.43
149.67
150.82
151.85
152.79
153.6
154.29
154.87
155.36
155.78
156.21
156.77
157.42
158.14
158.88
159.62
160.38
161.15
161.92
162.66
163.38
164.08
164.75
165.41
166.06
166.69
167.31
167.93
168.56
169.17
169.77
170.43
173.99
175.31
141.55
141.26
139.87
140.12
140.83
141.08
140.54
139.94
139.51
139.93
140.76
141.86
143.13
144.44
145.79
147.02
148.22
149.37
150.47
151.49
152.41
153.26
154.01
154.63
155.15
155.58
155.94
156.31
156.85
157.51
158.21
158.94
159.68
160.44
161.2
161.95
162.69
163.4
164.1
164.78
165.44
166.09
166.72
167.35
167.96
168.58
169.19
169.77
170.65
173.94
174.79
141.5
141.52
140.6
140.37
140.53
140.59
140.39
140.28
140.6
141.1
141.97
143.09
144.26
145.43
146.6
147.76
148.88
149.66
150.96
151.93
152.8
153.58
154.27
154.84
155.31
155.69
156.02
156.4
156.94
157.61
158.29
159
159.74
160.5
161.25
162
162.72
163.43
164.12
164.8
165.46
166.11
166.73
167.35
167.95
168.57
169.18
169.77
170.65
173.87
174.31
141.62
141.81
141.27
141.05
140.95
140.93
140.84
141.03
141.42
142.2
143.05
144.04
145.15
145.95
147.32
148.36
149.39
150.37
151.32
152.22
153.05
153.51
154.4
154.92
155.35
155.73
155.82
156.5
157.07
157.72
158.4
159.09
159.82
160.57
161.32
162.06
162.78
163.49
164.17
164.84
165.5
166.13
166.75
167.36
167.96
168.58
169.17
169.75
170.64
173.83
173.87
142
142.38
142.22
141.94
141.84
141.82
141.73
141.95
142.45
143.18
144.1
145.01
145.96
146.97
147.96
148.94
149.9
150.81
151.66
152.49
153.25
153.91
154.47
154.93
155.32
155.69
156.09
156.59
157.19
157.85
158.52
159.22
159.94
160.67
161.41
162.14
162.87
163.57
164.26
164.92
165.56
166.17
166.78
167.39
168
168.6
169.19
169.75
170.64
173.79
173.52
142.69
142.86
143.29
143.08
143.01
143.01
142.91
143.12
143.62
144.23
145.06
145.66
146.81
147.72
148.6
149.51
150.39
151.25
152.05
152.79
153.46
154.03
154.5
154.9
155.27
155.67
156.14
156.7
157.32
157.97
158.63
159.34
160.06
160.81
161.55
162.28
163
163.69
164.36
165.02
165.66
166.26
166.85
167.45
168.06
168.65
169.22
169.8
170.69
173.78
173.17
143.62
144.2
144.46
144.33
144.3
144.32
144.22
144.39
144.76
145.35
146.03
146.83
147.69
148.47
149.3
150.11
150.91
151.68
152.41
153.1
153.7
154.16
154.55
154.9
155.27
155.71
156.24
156.84
157.47
158.11
158.79
159.49
160.23
160.99
161.72
162.43
163.13
163.81
164.49
165.14
165.75
166.36
166.95
167.55
168.15
168.74
169.3
169.87
170.76
173.64
172.93
144.66
145.34
145.73
145.61
145.59
145.63
145.51
145.67
145.93
146.45
147.04
147.74
148.47
149.28
149.99
150.75
151.46
152.14
152.8
153.38
153.88
154.29
154.64
154.96
155.35
155.84
156.4
157.02
157.64
158.3
158.99
159.7
160.45
161.19
161.92
162.61
163.29
163.98
164.64
165.27
165.89
166.49
167.07
167.67
168.26
168.82
169.38
169.94
170.8
173.66
172.76
145.73
146.4
146.92
146.88
146.87
146.91
146.78
146.89
147.09
147.5
148.02
148.61
149.31
149.99
150.72
151.37
152
152.61
153.17
153.67
154.07
154.4
154.71
155.07
155.52
156.05
156.62
157.24
157.87
158.55
159.24
159.96
160.71
161.44
162.14
162.82
163.49
164.15
164.8
165.42
166.04
166.65
167.22
167.8
168.38
168.94
169.5
170.05
170.91
173.59
172.64
146.82
147.5
148.11
148.05
148.09
148.13
148
148.05
148.22
148.53
149.01
149.53
150.11
150.75
151.37
152.01
152.53
153.07
153.55
153.93
154.25
154.29
154.85
155.24
155.72
156.29
156.9
157.52
158.17
158.85
159.54
160.26
160.98
161.71
162.38
163.04
163.72
164.37
164.99
165.6
166.21
166.81
167.39
167.96
168.51
169.08
169.64
170.18
171.02
173.63
172.51
147.88
148.59
149.19
149.19
149.25
149.28
149.15
149.17
149.31
149.55
149.96
150.41
150.92
151.46
152
152.54
152.8
153.49
153.87
154.18
154.44
154.71
155.07
155.51
156.03
156.59
157.19
157.82
158.5
158.95
159.89
160.6
161.29
161.99
162.66
163.3
163.96
164.6
165.2
165.81
166.4
166.98
167.56
168.13
168.67
169.23
169.78
170.3
171.11
173.68
172.4
148.93
149.64
150.27
150.29
150.35
150.38
150.24
150.23
150.35
150.53
150.87
151.28
151.7
152.16
152.63
153.09
153.5
153.65
154.18
154.4
154.65
154.97
155.37
155.86
156.39
156.96
157.55
158.19
158.86
159.55
160.25
160.96
161.63
162.31
162.96
163.59
164.23
164.85
165.44
166.04
166.62
167.18
167.75
168.3
168.84
169.39
169.93
170.46
171.25
173.76
172.33
150.01
150.68
151.33
151.34
151.4
151.44
151.29
151.25
151.34
151.49
151.73
152.08
152.44
152.84
153.22
153.59
153.91
154.2
153.96
154.66
154.92
155.29
155.77
156.27
156.79
157.37
157.98
158.63
159.29
159.97
160.64
161.32
162
162.65
163.3
163.91
164.52
165.13
165.71
166.29
166.85
167.4
167.96
168.49
169.04
169.56
170.11
170.62
171.4
173.86
172.32
151.02
151.7
152.34
152.36
152.41
152.44
152.29
152.23
152.3
152.4
152.59
152.87
153.19
153.48
153.78
154.05
154.31
154.51
154.73
155.01
155.31
155.73
156.22
156.74
157.29
157.86
158.47
159.11
159.76
160.43
161.07
161.73
162.39
163.02
163.64
164.25
164.85
165.44
166
166.56
167.1
167.65
168.18
168.7
169.24
169.76
170.3
170.81
171.58
173.97
172.32
151.98
152.66
153.32
153.34
153.4
153.43
153.27
153.2
153.24
153.33
153.46
153.65
153.91
154.12
154.33
154.52
154.7
154.91
155.13
155.43
155.88
156.31
156.78
157.29
157.85
158.45
159.05
159.66
160.29
160.95
161.57
162.2
162.82
163.41
164
164.59
165.18
165.75
166.3
166.82
167.36
167.89
168.4
168.92
169.45
169.96
170.48
170.99
171.75
174.07
172.31
152.94
153.64
154.31
154.33
154.39
154.41
154.26
154.17
154.17
154.25
154.31
154.44
154.61
154.8
154.93
155.09
155.23
155.43
155.72
156.07
156.49
157
157.46
157.96
158.5
159.08
159.68
160.26
160.87
161.49
162.1
162.69
163.26
163.81
164.37
164.94
165.49
166.02
166.54
167.06
167.58
168.09
168.6
169.11
169.62
170.13
170.64
171.13
171.87
174.06
172.38
153.98
154.66
155.35
155.37
155.42
155.44
155.29
155.19
155.16
155.18
155.21
155.29
155.41
155.29
155.64
155.74
155.92
156.16
156.47
156.81
157.21
157.67
158.14
158.63
159.15
159.7
160.25
160.83
161.39
161.98
162.54
163.09
163.59
164.12
164.66
165.19
165.7
166.2
166.69
167.2
167.72
168.24
168.7
169.21
169.72
170.21
170.71
171.18
171.93
174.17
172.64
155.96
156.18
156.79
156.82
156.88
156.9
156.76
156.65
156.61
156.58
156.56
156.6
156.66
156.74
156.77
156.88
157.06
157.29
157.49
157.81
158.18
158.59
158.97
159.38
159.89
160.41
160.93
161.37
161.92
162.45
162.88
163.37
163.87
164.37
164.87
165.35
165.83
166.3
166.73
167.23
167.73
168.23
168.74
169.23
169.72
170.21
170.69
171.16
171.91
174.4
173.75
160.59
160.75
160.85
160.94
161.09
161.17
160.95
160.75
160.49
160.18
160.02
159.9
159.71
159.44
159.31
159.22
159.02
159.03
159.1
159.24
159.32
159.57
159.72
160.05
160.4
160.78
161.16
161.58
162.01
162.45
162.84
163.27
163.74
164.18
164.6
164.92
165.35
165.8
166.25
166.72
167.2
167.7
168.21
168.7
169.17
169.64
170.11
170.6
171.61
174.95
175.38
162.59
162.01
161.49
161.75
162.4
162.81
161.91
161.01
160.22
159.58
159.03
158.57
158.2
157.89
157.55
157.23
157.01
156.87
156.79
156.78
156.86
157.02
157.26
157.55
157.86
158.17
158.52
158.89
159.33
159.72
160.11
160.51
160.98
161.39
161.77
162.18
162.64
163.13
163.63
164.14
164.65
165.14
165.65
166.16
166.65
167.11
167.57
168.15
170.55
174.05
174.05
