# Supplementary material for: Investigating a Novel Activation-Repolarisation Time Metric to Predict Localised Vulnerability to Reentry Using Computational Modelling
Source: PLoS One. 2016 Mar 2;11(3):e0149342. doi: 10.1371/journal.pone.0149342 (PMC4775046; doi:10.1371/journal.pone.0149342)
Supplement: S1 Data — Specifically, this relates primarily to the data presented in Figs 3, 4 & 5. Data provided constitute AT, RT and RVI datasets, along with corresponding finite element mesh files required for visualisation and analysis. (ZIP) [file pone.0149342.s001.zip › Data/Figure4/Fig4_Res400um_RVI.dat]

231.78
231.51
230.9
229.9
228.66
227.25
225.72
223.97
222.34
220.7
219.26
217.63
216.03
214.45
212.9
211.41
209.96
208.58
207.26
206.03
204.89
203.86
202.96
202.17
201.52
200.87
200.61
200.34
200.2
200.18
200.21
200.63
201.15
201.71
202.33
202.98
203.69
204.41
207.8
214.92
218.1
217.26
215.87
214.26
212.66
211.02
209.42
207.83
206.26
204.72
203.2
201.71
200.23
198.84
197.45
196.1
194.79
193.51
192.27
191.08
189.92
188.81
187.74
186.71
185.72
184.77
183.87
182.89
182.18
181.39
180.65
179.94
179.27
178.63
178.03
177.46
176.91
176.4
175.92
175.46
175.02
174.61
174.22
173.86
173.51
173.18
172.88
172.59
172.32
172.06
171.82
171.6
171.39
171.19
171.03
171.91
172.84
173.8
174.79
175.82
176.87
177.95
179.05
180.18
181.33
182.5
183.68
184.88
186.11
187.34
188.6
189.88
191.17
192.49
193.83
195.2
196.61
198.06
199.53
201.01
202.47
203.83
204.98
205.78
206.18
206.2
231.61
231.77
231.4
230.54
229.36
227.98
226.47
224.89
223.27
221.63
219.93
218.35
216.74
215.15
213.68
212.17
210.71
209.35
208.03
206.81
205.66
204.65
203.74
202.89
202.33
201.79
201.41
201.1
201.03
201.05
201.11
201.45
202.11
202.69
203.42
204.4
206.49
208.84
211.87
213.05
214.6
215.28
215.2
214.3
213
211.54
210.01
208.47
206.93
205.4
203.89
202.41
200.96
199.52
198.13
196.79
195.45
194.2
192.93
191.76
190.6
189.48
188.41
187.37
186.38
185.38
184.42
183.64
182.82
182.03
181.28
180.57
179.89
179.25
178.64
178
177.51
177
176.51
176.05
175.61
175.2
174.81
174.44
174.02
173.76
173.45
173.16
172.88
172.62
172.38
172.08
171.86
171.74
171.58
172.47
173.39
174.36
175.35
176.38
177.43
178.51
179.53
180.74
181.89
183.06
184.16
185.45
186.67
187.82
189.16
190.35
191.74
193.06
194.4
195.78
197.18
198.63
200.1
201.58
203.02
204.35
205.45
206.03
206.07
205.7
231.08
231.3
231.2
230.69
229.69
228.36
226.92
225.4
223.79
222.19
220.54
218.86
217.3
215.78
214.21
212.68
211.26
209.86
208.55
207.33
206.16
205.16
204.27
203.36
202.85
202.32
201.88
201.73
201.55
201.62
201.79
202.24
202.94
203.85
205.2
207.18
208.98
210.27
211.45
211.96
212.58
212.83
213.01
212.87
212.29
211.23
209.96
208.58
207.13
205.67
204.19
202.73
201.29
199.89
198.49
197.14
195.84
194.56
193.3
192.1
190.93
189.84
188.76
187.72
186.7
185.71
184.82
183.98
183.15
182.36
181.57
180.89
180.18
179.56
178.95
178.38
177.74
177.31
176.82
176.35
175.92
175.46
175.11
174.74
174.39
174.01
173.7
173.45
173.18
172.92
172.68
172.45
172.24
172.05
171.89
172.78
173.71
174.62
175.67
176.7
177.75
178.83
179.94
181.07
182.22
183.39
184.58
185.78
187
188.19
189.5
190.72
191.96
193.33
194.61
195.98
197.43
198.81
200.31
201.76
203.16
204.41
205.29
205.71
205.34
204.75
230.28
230.52
230.53
230.17
229.41
228.33
226.93
225.49
223.93
222.29
220.72
219.1
217.49
215.77
214.33
212.77
211.36
209.97
208.66
207.42
206.28
205.26
204.34
203.56
202.95
202.4
202.05
201.82
201.78
201.84
202.07
202.71
203.7
205.11
206.58
207.67
208.54
209.49
210
210.39
210.71
210.83
210.79
210.57
210.27
209.77
208.93
207.83
206.58
205.25
203.87
202.47
201.08
199.69
198.32
196.99
195.68
194.4
193.17
191.97
190.8
189.69
188.61
187.56
186.56
185.52
184.68
183.84
183.01
182.19
181.45
180.74
180.03
179.39
178.8
178.22
177.68
177.1
176.61
176.21
175.74
175.36
174.97
174.6
174.25
173.93
173.59
173.33
173.03
172.8
172.56
172.34
172.13
171.94
171.75
172.64
173.61
174.58
175.58
176.62
177.67
178.76
179.87
180.96
182.11
183.31
184.5
185.71
186.93
188.17
189.42
190.7
191.99
193.3
194.64
195.95
197.29
198.77
200.1
201.42
202.76
203.77
204.38
204.52
204.03
203.38
229.23
229.5
229.55
229.22
228.63
227.69
226.54
225.12
223.65
222.15
220.51
218.91
217.32
215.7
214.18
212.63
211.17
209.79
208.39
207.18
206.05
204.99
204.1
203.24
202.63
202.13
201.75
201.63
201.57
201.68
202.11
203.04
204.14
205.17
205.98
206.75
207.29
207.83
208.15
208.45
208.61
208.62
208.53
208.32
207.93
207.47
206.9
206.19
205.26
204.12
202.91
201.62
200.32
198.99
197.65
196.34
195.07
193.82
192.6
191.41
190.26
189.13
188.04
187.04
186.05
185.01
184.17
183.33
182.48
181.71
180.96
180.25
179.56
178.94
178.33
177.74
177.22
176.71
176.17
175.74
175.34
174.91
174.53
174.19
173.85
173.54
173.23
172.92
172.66
172.44
172.18
171.96
171.79
171.6
171.42
172.24
173.12
174.15
175.16
176.16
177.25
178.34
179.45
180.58
181.73
182.9
184.05
185.28
186.47
187.7
188.98
190.24
191.49
192.82
194.1
195.48
196.83
198.07
199.41
200.69
201.82
202.69
202.93
202.89
202.34
201.66
228.07
228.35
228.42
228.12
227.6
226.77
225.69
224.48
223.15
221.59
220.06
218.49
216.86
215.29
213.62
212.21
210.76
209.29
207.9
206.71
205.53
204.49
203.56
202.77
202.08
201.63
201.28
201.12
201.2
201.44
202
202.72
203.45
204.11
204.7
205.24
205.63
205.94
206.15
206.3
206.35
206.31
206.15
205.9
205.55
205.11
204.55
203.92
203.18
202.33
201.36
200.26
199.08
197.83
196.57
195.33
194.08
192.86
191.65
190.46
189.34
188.25
187.19
186.17
185.19
184.22
183.35
182.46
181.67
180.89
180.13
179.45
178.76
178.13
177.55
176.99
176.44
175.93
175.48
175.01
174.59
174.21
173.84
173.47
173.16
172.83
172.56
172.28
172
171.79
171.54
171.35
171.16
170.98
170.84
171.53
172.5
173.46
174.46
175.53
176.56
177.67
178.76
179.91
181.06
182.22
183.4
184.6
185.8
186.97
188.26
189.51
190.77
192.05
193.34
194.63
195.9
197.18
198.32
199.49
200.33
201.03
201.18
201.01
200.42
199.73
226.86
227.14
227.22
226.99
226.41
225.64
224.68
223.5
222.22
220.87
219.4
217.8
216.26
214.68
213.09
211.56
210.13
208.63
207.3
206
204.84
203.72
202.8
202.05
201.39
200.88
200.6
200.57
200.68
200.88
201.17
201.67
202.13
202.62
203.03
203.39
203.67
203.92
204.03
203.99
204.02
203.9
203.71
203.45
203.1
202.66
202.13
201.53
200.87
200.11
199.33
198.41
197.41
196.29
195.12
193.98
192.79
191.61
190.41
189.31
188.19
187.11
186.06
185.06
184.08
183.17
182.25
181.43
180.62
179.83
179.12
178.43
177.77
177.15
176.55
176.01
175.49
174.94
174.5
174.1
173.65
173.28
172.94
172.58
172.28
171.93
171.69
171.43
171.18
170.95
170.71
170.51
170.33
170.18
170
170.68
171.67
172.62
173.66
174.69
175.76
176.8
177.95
179.03
180.21
181.35
182.54
183.72
184.92
186.13
187.34
188.57
189.78
191.05
192.27
193.52
194.75
195.9
197.06
197.81
198.7
198.98
199.22
198.99
198.38
197.68
225.65
225.93
225.9
225.79
225.27
224.48
223.54
222.4
221.17
219.79
218.44
216.97
215.44
213.92
212.38
210.66
209.28
207.87
206.46
205.12
203.98
202.89
201.95
201.16
200.49
200.05
199.8
199.64
199.65
199.68
199.9
200.21
200.6
200.92
201.22
201.46
201.6
201.81
201.8
201.75
201.62
201.52
201.28
201.01
200.66
200.22
199.7
199.13
198.51
197.79
197.04
196.23
195.38
194.45
193.45
192.34
191.24
190.15
189.03
187.93
186.81
185.8
184.76
183.8
182.82
181.94
181.05
180.23
179.45
178.68
177.97
177.26
176.66
176.05
175.45
174.9
174.43
173.92
173.51
173.07
172.69
172.3
171.94
171.63
171.31
170.97
170.77
170.5
170.28
170.06
169.83
169.66
169.47
169.32
169.16
169.77
170.73
171.69
172.72
173.75
174.82
175.88
177
178.1
179.23
180.38
181.56
182.73
183.9
185.09
186.29
187.49
188.69
189.9
191.09
192.22
193.41
194.41
195.4
196.16
196.66
197.13
197.12
196.93
196.3
195.6
224.47
224.75
224.84
224.61
224.09
223.3
222.3
221.28
220.06
218.72
217.34
215.89
214.43
212.91
211.41
209.86
208.31
206.96
205.48
204.26
203.03
201.94
200.97
200.15
199.54
199.01
198.67
198.41
198.29
198.3
198.35
198.62
198.85
199.09
199.28
199.42
199.52
199.56
199.44
199.47
199.28
199.14
198.85
198.56
198.2
197.76
197.25
196.7
196.1
195.42
194.71
193.95
193.13
192.27
191.42
190.49
189.47
188.46
187.41
186.39
185.35
184.34
183.34
182.39
181.41
180.57
179.71
178.91
178.14
177.38
176.71
176.04
175.41
174.82
174.28
173.74
173.25
172.75
172.35
171.94
171.53
171.2
170.86
170.55
170.23
169.98
169.73
169.47
169.27
169.06
168.83
168.67
168.52
168.37
168.23
168.75
169.7
170.65
171.7
172.7
173.77
174.85
175.96
177.07
178.19
179.31
180.46
181.61
182.77
183.95
185.12
186.28
187.45
188.56
189.71
190.81
191.86
192.74
193.59
194.26
194.75
195.06
195.17
194.84
194.21
193.51
223.34
223.62
223.71
223.47
222.94
222.18
221.2
220.11
218.91
217.59
216.22
214.8
213.29
211.79
210.3
208.8
207.26
205.86
204.43
203.1
201.93
200.77
199.81
198.99
198.27
197.7
197.22
196.97
196.78
196.68
196.7
196.84
197.05
197.15
197.3
197.36
197.38
197.36
197.25
197.19
196.97
196.78
196.48
196.15
195.76
195.33
194.81
194.26
193.69
193.01
192.36
191.63
190.85
190.05
189.25
188.37
187.49
186.55
185.61
184.65
183.66
182.71
181.77
180.85
179.93
179.1
178.28
177.48
176.71
176.03
175.32
174.7
174.1
173.52
173
172.48
171.99
171.56
171.12
170.75
170.39
170.06
169.74
169.41
169.13
168.89
168.62
168.41
168.2
167.98
167.81
167.65
167.51
167.36
167.26
167.72
168.6
169.59
170.6
171.59
172.67
173.74
174.85
175.94
177.06
178.18
179.29
180.42
181.56
182.71
183.85
184.96
186.09
187.16
188.22
189.18
190.11
190.91
191.58
192.3
192.7
193.09
193.09
192.74
192.11
191.42
222.27
222.47
222.63
222.38
221.84
221.04
220.11
218.95
217.78
216.45
215.04
213.58
212.12
210.64
209.12
207.56
206.11
204.53
203.21
201.88
200.64
199.48
198.47
197.57
196.82
196.23
195.73
195.35
195.15
195.02
194.97
195.02
195.17
195.23
195.28
195.28
195.26
195.17
195.07
194.93
194.66
194.43
194.09
193.77
193.34
192.91
192.41
191.85
191.28
190.62
189.98
189.27
188.52
187.77
186.98
186.17
185.31
184.48
183.58
182.71
181.83
180.94
180.04
179.16
178.33
177.51
176.7
175.96
175.22
174.53
173.87
173.26
172.68
172.13
171.62
171.13
170.66
170.25
169.87
169.47
169.14
168.81
168.5
168.21
167.94
167.67
167.48
167.28
167.07
166.85
166.73
166.56
166.43
166.3
166.21
166.6
167.42
168.43
169.42
170.45
171.49
172.56
173.63
174.72
175.83
176.91
178.01
179.12
180.26
181.37
182.45
183.55
184.6
185.62
186.52
187.43
188.27
189
189.66
190.25
190.76
190.84
190.99
190.64
190.02
189.33
221.27
221.55
221.61
221.35
220.76
220
219
217.88
216.62
215.33
213.93
212.45
210.95
209.4
207.91
206.34
204.81
203.33
201.91
200.52
199.26
198.1
197.02
196.11
195.35
194.65
194.09
193.72
193.42
193.24
193.18
193.21
193.22
193.27
193.25
193.21
193.16
192.99
192.89
192.71
192.38
192.11
191.77
191.39
190.98
190.52
190.01
189.45
188.87
188.23
187.6
186.9
186.18
185.47
184.68
183.92
183.09
182.29
181.48
180.64
179.83
179.03
178.2
177.33
176.58
175.81
175
174.32
173.62
172.95
172.34
171.75
171.2
170.68
170.17
169.69
169.28
168.87
168.5
168.12
167.82
167.51
167.23
166.93
166.72
166.47
166.28
166.07
165.89
165.69
165.58
165.44
165.31
165.14
165.08
165.46
166.22
167.19
168.2
169.2
170.25
171.3
172.35
173.44
174.5
175.59
176.69
177.75
178.85
179.92
180.93
181.96
182.97
183.88
184.75
185.58
186.34
187.01
187.6
188.24
188.67
188.86
188.76
188.53
187.92
187.23
220.33
220.6
220.65
220.38
219.8
218.99
217.99
216.8
215.54
214.23
212.79
211.3
209.8
208.24
206.65
205.09
203.53
202.05
200.46
199.21
197.88
196.64
195.57
194.55
193.74
193.01
192.44
191.96
191.68
191.47
191.38
191.35
191.34
191.3
191.21
191.16
191.04
190.86
190.65
190.37
190.13
189.81
189.45
189.07
188.64
188.17
187.64
187.08
186.48
185.85
185.23
184.51
183.84
183.13
182.38
181.63
180.85
180.05
179.27
178.53
177.76
176.96
176.19
175.44
174.71
174.01
173.26
172.58
171.94
171.31
170.71
170.15
169.64
169.12
168.65
168.23
167.85
167.43
167.1
166.78
166.46
166.19
165.87
165.67
165.42
165.21
165.02
164.83
164.66
164.54
164.36
164.27
164.13
164.04
163.92
164.31
164.99
165.94
166.91
167.9
168.95
169.98
171.05
172.09
173.15
174.18
175.27
176.32
177.34
178.37
179.32
180.31
181.23
182.05
182.88
183.63
184.32
184.98
185.52
185.98
186.51
186.72
186.74
186.41
185.81
185.13
219.45
219.73
219.77
219.48
218.88
218.05
216.99
215.85
214.56
213.15
211.65
210.18
208.63
207.05
205.44
203.79
202.26
200.67
199.2
197.7
196.41
195.16
194.02
192.97
192.1
191.39
190.74
190.23
189.86
189.65
189.52
189.46
189.39
189.33
189.21
189.07
188.92
188.73
188.49
188.19
187.87
187.57
187.17
186.76
186.29
185.81
185.29
184.72
184.13
183.5
182.87
182.17
181.48
180.79
180.06
179.32
178.56
177.85
177.08
176.32
175.58
174.88
174.13
173.41
172.72
172.06
171.37
170.78
170.14
169.56
169.01
168.5
168
167.54
167.09
166.7
166.29
165.98
165.63
165.33
165.06
164.78
164.54
164.3
164.09
163.92
163.7
163.56
163.38
163.28
163.17
163.03
162.91
162.86
162.8
163.11
163.76
164.59
165.59
166.58
167.61
168.64
169.65
170.69
171.68
172.76
173.75
174.77
175.75
176.73
177.67
178.52
179.35
180.15
180.93
181.62
182.28
182.88
183.39
184.02
184.32
184.52
184.47
184.25
183.67
183
218.66
218.85
218.95
218.65
218
217.12
216.11
214.89
213.58
212.16
210.64
209.1
207.5
205.87
204.18
202.55
200.94
199.36
197.8
196.3
194.93
193.6
192.45
191.41
190.47
189.64
189.01
188.45
188.1
187.86
187.69
187.58
187.47
187.37
187.21
187.03
186.81
186.58
186.36
186.03
185.66
185.32
184.88
184.46
183.98
183.47
182.95
182.37
181.78
181.14
180.5
179.83
179.12
178.44
177.72
177
176.27
175.55
174.81
174.08
173.38
172.64
171.97
171.31
170.66
170.02
169.4
168.81
168.27
167.71
167.2
166.71
166.27
165.81
165.43
165.06
164.71
164.36
164.08
163.79
163.53
163.29
163.08
162.89
162.69
162.53
162.34
162.21
162.08
161.96
161.84
161.75
161.65
161.58
161.54
161.84
162.45
163.24
164.18
165.17
166.16
167.16
168.17
169.2
170.18
171.2
172.16
173.14
174.06
174.99
175.83
176.63
177.42
178.18
178.91
179.56
180.22
180.73
181.33
181.78
182.17
182.41
182.38
182.05
181.48
180.81
217.94
218.2
218.22
217.89
217.22
216.34
215.27
214.04
212.61
211.21
209.68
208.04
206.45
204.73
203.05
201.37
199.68
198.02
196.45
194.92
193.37
192.13
190.89
189.79
188.79
187.99
187.26
186.73
186.34
186.07
185.88
185.73
185.58
185.4
185.18
184.99
184.74
184.46
184.18
183.87
183.44
183.05
182.63
182.16
181.66
181.14
180.59
180
179.41
178.76
178.13
177.44
176.76
176.06
175.33
174.63
173.92
173.21
172.49
171.77
171.1
170.42
169.72
169.08
168.47
167.83
167.28
166.71
166.19
165.69
165.23
164.79
164.38
164
163.63
163.3
162.98
162.67
162.41
162.16
161.92
161.68
161.51
161.32
161.16
161.01
160.84
160.74
160.61
160.53
160.44
160.35
160.3
160.25
160.2
160.5
161.08
161.8
162.68
163.65
164.63
165.62
166.57
167.59
168.53
169.52
170.44
171.37
172.23
173.06
173.88
174.65
175.41
176.13
176.79
177.45
178.06
178.6
179.09
179.58
179.96
180.14
180.05
179.79
179.22
178.55
217.29
217.56
217.51
217.22
216.56
215.64
214.49
213.24
211.84
210.32
208.74
207.09
205.39
203.7
201.95
200.17
198.45
196.76
195.11
193.5
192.04
190.66
189.33
188.17
187.16
186.27
185.53
184.99
184.56
184.25
184.02
183.84
183.61
183.43
183.18
182.91
182.64
182.33
181.98
181.58
181.23
180.79
180.33
179.84
179.33
178.79
178.23
177.62
177.01
176.37
175.7
175.02
174.33
173.62
172.93
172.21
171.48
170.79
170.09
169.42
168.7
168.06
167.42
166.76
166.21
165.62
165.08
164.56
164.06
163.54
163.16
162.76
162.35
162
161.68
161.36
161.1
160.82
160.6
160.38
160.18
159.97
159.82
159.64
159.52
159.37
159.28
159.18
159.07
159
158.92
158.85
158.82
158.76
158.73
159.03
159.58
160.24
161.07
162.01
162.95
163.93
164.88
165.85
166.75
167.71
168.58
169.43
170.27
171.03
171.84
172.54
173.26
173.94
174.6
175.21
175.79
176.33
176.86
177.27
177.63
177.76
177.76
177.44
176.87
176.21
216.74
217
216.95
216.63
215.94
214.97
213.84
212.51
211.09
209.53
207.89
206.22
204.46
202.65
200.89
199.05
197.26
195.53
193.79
192.16
190.59
189.11
187.81
186.58
185.53
184.59
183.82
183.21
182.82
182.48
182.19
181.97
181.73
181.45
181.19
180.88
180.56
180.24
179.82
179.43
179.02
178.53
178.05
177.55
176.99
176.43
175.84
175.2
174.58
173.93
173.26
172.55
171.88
171.15
170.46
169.75
169.04
168.35
167.65
166.96
166.32
165.65
165.04
164.42
163.84
163.29
162.77
162.24
161.81
161.37
160.92
160.56
160.21
159.86
159.57
159.3
159.07
158.86
158.63
158.46
158.26
158.12
157.97
157.85
157.75
157.62
157.53
157.45
157.39
157.31
157.27
157.22
157.2
157.15
157.15
157.43
157.98
158.62
159.38
160.26
161.17
162.11
163.01
163.96
164.82
165.72
166.53
167.34
168.13
168.91
169.65
170.34
171.03
171.69
172.28
172.92
173.4
174
174.39
174.82
175.17
175.32
175.19
174.99
174.43
173.77
216.28
216.54
216.48
216.14
215.42
214.44
213.24
211.91
210.41
208.83
207.14
205.37
203.58
201.75
199.88
198.01
196.15
194.34
192.51
190.82
189.22
187.69
186.23
185
183.88
182.93
182.14
181.55
181.07
180.71
180.38
180.1
179.82
179.51
179.19
178.82
178.48
178.09
177.68
177.22
176.79
176.28
175.75
175.22
174.62
174.05
173.44
172.79
172.13
171.46
170.77
170.07
169.35
168.66
167.93
167.22
166.53
165.83
165.13
164.47
163.81
163.17
162.56
161.97
161.38
160.88
160.36
159.88
159.43
159.01
158.6
158.27
157.94
157.65
157.4
157.12
156.9
156.71
156.54
156.37
156.2
156.09
155.99
155.88
155.78
155.7
155.65
155.59
155.52
155.5
155.47
155.46
155.43
155.43
155.44
155.73
156.23
156.82
157.53
158.36
159.2
160.13
160.98
161.9
162.7
163.54
164.34
165.12
165.87
166.61
167.33
167.99
168.66
169.29
169.92
170.49
171.01
171.48
171.96
172.25
172.65
172.74
172.77
172.45
171.89
171.23
215.91
216.17
216.1
215.74
214.98
214
212.78
211.37
209.85
208.2
206.5
204.68
202.79
200.9
198.96
197.06
195.12
193.22
191.37
189.6
187.87
186.27
184.79
183.48
182.27
181.33
180.51
179.87
179.37
178.98
178.59
178.26
177.93
177.59
177.21
176.82
176.41
175.98
175.53
175.04
174.5
174.02
173.45
172.89
172.28
171.64
171.03
170.36
169.68
168.98
168.28
167.54
166.82
166.12
165.38
164.66
163.95
163.25
162.58
161.9
161.26
160.61
160
159.46
158.89
158.37
157.86
157.42
157
156.6
156.21
155.92
155.58
155.33
155.09
154.86
154.65
154.47
154.31
154.16
154.04
153.95
153.84
153.76
153.7
153.64
153.61
153.56
153.56
153.53
153.53
153.5
153.51
153.53
153.55
153.86
154.35
154.93
155.58
156.33
157.14
157.97
158.81
159.65
160.45
161.25
162
162.75
163.48
164.22
164.88
165.58
166.19
166.82
167.39
167.97
168.46
168.97
169.41
169.79
169.91
170.21
170.14
169.81
169.26
168.59
215.66
215.91
215.88
215.36
214.71
213.67
212.42
210.98
209.42
207.73
205.95
204.08
202.17
200.2
198.19
196.2
194.18
192.19
190.26
188.4
186.61
184.94
183.4
181.94
180.77
179.76
178.91
178.25
177.7
177.25
176.85
176.44
176.07
175.66
175.25
174.82
174.36
173.88
173.38
172.88
172.29
171.74
171.17
170.54
169.92
169.26
168.57
167.9
167.17
166.47
165.74
164.99
164.25
163.52
162.79
162.07
161.32
160.64
159.94
159.27
158.63
158.01
157.41
156.84
156.31
155.82
155.33
154.89
154.48
154.11
153.71
153.42
153.17
152.88
152.68
152.48
152.29
152.13
151.99
151.89
151.77
151.7
151.59
151.57
151.51
151.48
151.46
151.44
151.45
151.42
151.45
151.45
151.49
151.52
151.56
151.86
152.29
152.86
153.47
154.19
154.9
155.68
156.45
157.28
158
158.83
159.54
160.31
160.99
161.7
162.33
163.03
163.64
164.23
164.79
165.33
165.83
166.27
166.72
167.07
167.3
167.5
167.42
167.09
166.54
165.86
215.52
215.77
215.74
215.31
214.39
213.47
212.18
210.72
209.11
207.37
205.54
203.61
201.63
199.61
197.53
195.43
193.35
191.3
189.26
187.29
185.42
183.66
182.03
180.61
179.35
178.29
177.43
176.69
176.1
175.59
175.14
174.67
174.25
173.8
173.34
172.84
172.34
171.81
171.28
170.72
170.14
169.52
168.91
168.22
167.56
166.88
166.16
165.43
164.69
163.95
163.19
162.42
161.66
160.92
160.16
159.42
158.7
157.99
157.29
156.62
155.98
155.36
154.78
154.21
153.65
153.2
152.72
152.31
151.91
151.56
151.18
150.9
150.66
150.4
150.21
150.04
149.86
149.74
149.61
149.5
149.43
149.37
149.32
149.28
149.24
149.25
149.21
149.23
149.24
149.26
149.28
149.3
149.35
149.4
149.47
149.76
150.17
150.72
151.29
151.96
152.62
153.29
154.01
154.79
155.54
156.31
157.03
157.74
158.4
159.09
159.75
160.34
160.97
161.55
162.1
162.65
163.15
163.6
164.01
164.35
164.48
164.67
164.58
164.31
163.75
163.08
215.51
215.77
215.73
215.28
214.48
213.27
212.1
210.59
208.93
207.17
205.28
203.31
201.26
199.17
197
194.85
192.67
190.49
188.38
186.32
184.35
182.48
180.8
179.31
178.01
176.96
175.98
175.22
174.58
174.01
173.47
172.98
172.49
171.99
171.46
170.95
170.38
169.81
169.24
168.6
168.03
167.31
166.64
165.94
165.24
164.5
163.75
162.99
162.21
161.43
160.65
159.85
159.07
158.29
157.53
156.77
156.04
155.31
154.61
153.94
153.29
152.68
152.11
151.54
151.04
150.55
150.09
149.68
149.3
148.96
148.65
148.37
148.14
147.89
147.72
147.53
147.39
147.27
147.18
147.09
147.05
146.97
146.98
146.94
146.91
146.93
146.93
146.97
146.99
147.02
147.05
147.11
147.17
147.22
147.32
147.57
148.02
148.48
149.06
149.65
150.3
150.86
151.52
152.21
152.93
153.69
154.36
155.09
155.76
156.41
157.07
157.64
158.27
158.83
159.37
159.91
160.37
160.83
161.2
161.53
161.8
161.85
161.82
161.49
160.93
160.25
215.62
215.88
215.84
215.36
214.57
213.47
212.05
210.62
208.92
207.11
205.18
203.16
201.04
198.89
196.65
194.39
192.13
189.87
187.64
185.46
183.39
181.48
179.75
178.2
176.85
175.66
174.69
173.85
173.14
172.5
171.92
171.37
170.82
170.25
169.68
169.09
168.47
167.86
167.22
166.55
165.86
165.18
164.43
163.7
162.93
162.15
161.37
160.56
159.74
158.92
158.11
157.29
156.47
155.67
154.89
154.11
153.36
152.63
151.92
151.24
150.61
150
149.42
148.87
148.37
147.88
147.46
147.04
146.68
146.36
146.08
145.78
145.59
145.37
145.19
145.04
144.94
144.83
144.75
144.67
144.62
144.57
144.6
144.59
144.59
144.59
144.63
144.67
144.71
144.75
144.8
144.88
144.96
145.02
145.13
145.38
145.81
146.28
146.81
147.34
147.94
148.48
149.09
149.65
150.32
151.02
151.72
152.4
153.08
153.72
154.34
154.96
155.51
156.09
156.63
157.12
157.62
158
158.44
158.76
158.99
159.03
158.99
158.66
158.11
157.42
215.82
216.09
216.04
215.58
214.77
213.63
212.3
210.73
209.06
207.21
205.24
203.16
200.99
198.75
196.46
194.11
191.75
189.4
187.04
184.78
182.62
180.64
178.86
177.23
175.81
174.58
173.52
172.6
171.78
171.11
170.47
169.84
169.22
168.6
167.98
167.32
166.67
165.99
165.29
164.58
163.82
163.1
162.29
161.51
160.69
159.87
159.02
158.17
157.32
156.46
155.6
154.73
153.91
153.08
152.27
151.48
150.7
149.97
149.26
148.58
147.94
147.33
146.75
146.21
145.72
145.25
144.84
144.44
144.1
143.77
143.51
143.25
143.04
142.84
142.7
142.58
142.46
142.36
142.31
142.26
142.26
142.22
142.23
142.23
142.24
142.28
142.34
142.4
142.46
142.51
142.58
142.67
142.74
142.84
142.95
143.23
143.63
144.09
144.59
145.08
145.63
146.15
146.68
147.19
147.81
148.39
149.05
149.73
150.38
151.01
151.64
152.24
152.83
153.38
153.89
154.38
154.87
155.3
155.68
156
156.18
156.31
156.14
155.88
155.33
154.63
216.04
216.25
216.26
215.81
215
213.86
212.52
210.95
209.23
207.4
205.39
203.27
201.06
198.76
196.39
193.99
191.52
189.04
186.61
184.29
182.06
180
178.14
176.42
174.93
173.61
172.44
171.48
170.59
169.81
169.11
168.43
167.75
167.06
166.37
165.67
164.94
164.19
163.44
162.65
161.87
161.05
160.22
159.36
158.49
157.61
156.72
155.82
154.92
154.02
153.12
152.22
151.37
150.5
149.68
148.85
148.07
147.32
146.61
145.93
145.29
144.68
144.12
143.59
143.1
142.64
142.25
141.85
141.54
141.22
140.98
140.74
140.56
140.38
140.25
140.12
140.06
139.98
139.92
139.9
139.91
139.89
139.92
139.92
139.98
140.01
140.09
140.16
140.22
140.29
140.39
140.48
140.58
140.69
140.83
141.09
141.49
141.92
142.39
142.89
143.42
143.88
144.38
144.85
145.38
145.92
146.5
147.1
147.74
148.38
149.01
149.59
150.16
150.73
151.25
151.74
152.18
152.63
152.98
153.28
153.54
153.62
153.52
153.19
152.64
151.95
216.15
216.43
216.4
215.94
215.16
214.05
212.71
211.15
209.42
207.54
205.54
203.42
201.18
198.83
196.43
193.95
191.41
188.88
186.39
183.98
181.69
179.54
177.55
175.81
174.19
172.79
171.56
170.46
169.52
168.65
167.88
167.12
166.36
165.65
164.88
164.1
163.33
162.52
161.69
160.86
160.01
159.08
158.22
157.3
156.38
155.42
154.49
153.53
152.57
151.62
150.69
149.76
148.86
147.96
147.11
146.29
145.48
144.72
144
143.33
142.69
142.09
141.52
141.01
140.54
140.1
139.72
139.36
139.04
138.76
138.54
138.3
138.14
137.99
137.88
137.78
137.71
137.66
137.64
137.6
137.64
137.65
137.69
137.72
137.76
137.86
137.9
138
138.09
138.2
138.3
138.41
138.54
138.66
138.79
139.09
139.46
139.9
140.33
140.85
141.29
141.76
142.21
142.67
143.13
143.64
144.13
144.66
145.25
145.81
146.46
147.06
147.61
148.16
148.7
149.17
149.63
150.03
150.46
150.77
150.98
151.07
150.97
150.64
150.09
149.4
216.06
216.35
216.34
215.92
215.11
214.05
212.71
211.18
209.48
207.61
205.6
203.5
201.26
198.9
196.48
193.97
191.44
188.89
186.34
183.9
181.53
179.29
177.23
175.32
173.65
172.14
170.8
169.63
168.6
167.63
166.8
165.99
165.17
164.35
163.53
162.7
161.84
160.97
160.07
159.17
158.24
157.31
156.34
155.36
154.35
153.34
152.34
151.33
150.29
149.3
148.31
147.34
146.39
145.47
144.6
143.76
142.96
142.19
141.47
140.79
140.17
139.58
139.04
138.54
138.08
137.66
137.29
136.94
136.66
136.39
136.18
135.98
135.83
135.69
135.6
135.53
135.49
135.45
135.43
135.43
135.47
135.5
135.58
135.62
135.68
135.79
135.88
135.98
136.08
136.21
136.33
136.45
136.61
136.75
136.89
137.18
137.57
138
138.43
138.89
139.37
139.81
140.24
140.66
141.11
141.57
142.01
142.47
142.97
143.53
144.03
144.63
145.21
145.75
146.26
146.78
147.22
147.64
148.05
148.37
148.59
148.67
148.57
148.15
147.71
147.02
215.63
215.88
215.94
215.55
214.79
213.73
212.44
210.92
209.25
207.41
205.44
203.34
201.12
198.85
196.48
194.03
191.51
188.97
186.42
183.9
181.45
179.17
177.03
175.09
173.32
171.69
170.3
169.01
167.86
166.85
165.91
165.03
164.15
163.27
162.38
161.47
160.54
159.61
158.65
157.65
156.67
155.66
154.59
153.57
152.46
151.4
150.32
149.23
148.13
147.08
146.01
144.99
144.01
143.07
142.16
141.32
140.51
139.75
139.04
138.38
137.76
137.18
136.65
136.17
135.72
135.33
134.98
134.66
134.39
134.15
133.96
133.78
133.66
133.54
133.47
133.41
133.39
133.37
133.4
133.41
133.46
133.51
133.6
133.69
133.77
133.87
133.99
134.11
134.23
134.38
134.49
134.65
134.8
134.93
135.13
135.43
135.8
136.23
136.69
137.15
137.61
138.02
138.45
138.86
139.27
139.71
140.14
140.58
141.01
141.49
141.95
142.45
142.93
143.47
144.01
144.5
144.94
145.4
145.76
146.11
146.33
146.42
146.33
145.91
145.47
144.79
214.72
215.04
215.01
214.69
213.99
212.98
211.71
210.23
208.61
206.83
204.92
202.92
200.83
198.62
196.37
193.98
191.53
189.01
186.45
183.94
181.48
179.03
176.77
174.63
172.68
170.92
169.43
168.15
166.91
165.83
164.81
163.86
162.92
161.95
160.97
160.01
159.01
157.99
156.95
155.88
154.81
153.74
152.74
151.61
150.57
149.47
148.33
147.16
146.04
144.97
143.86
142.78
141.76
140.8
139.88
139.02
138.22
137.47
136.75
136.09
135.5
134.93
134.43
133.96
133.53
133.16
132.81
132.53
132.28
132.06
131.89
131.73
131.62
131.53
131.49
131.44
131.45
131.46
131.5
131.54
131.6
131.66
131.76
131.89
131.98
132.07
132.24
132.37
132.51
132.68
132.81
133
133.14
133.34
133.53
133.8
134.21
134.66
135.11
135.56
136
136.41
136.84
137.25
137.67
138.06
138.47
138.89
139.31
139.71
140.14
140.58
141
141.41
141.87
142.3
142.79
143.23
143.59
143.95
144.18
144.28
144.19
143.88
143.35
142.67
198.71
199.05
201.94
203.51
203.89
203.6
203.07
203.04
202.35
201.5
200.49
199.35
198
196.22
194.3
191.98
189.5
186.88
184.16
181.34
178.4
175.62
173.1
170.85
168.98
167.4
166.02
164.78
163.74
162.75
161.88
160.94
160.01
159.03
158.17
157.33
156.5
155.66
154.77
153.87
152.94
151.92
150.81
149.76
148.71
147.62
146.54
145.41
144.24
143.04
141.95
140.9
139.83
138.83
137.9
137.03
136.21
135.45
134.75
134.1
133.5
132.95
132.45
132.01
131.58
131.24
130.91
130.63
130.41
130.21
130.06
129.91
129.84
129.75
129.74
129.71
129.74
129.76
129.82
129.9
129.97
130.07
130.17
130.28
130.43
130.54
130.72
130.86
131.02
131.18
131.37
131.54
131.71
131.93
132.12
132.45
132.84
133.26
133.73
134.2
134.66
135.07
135.48
135.87
136.31
136.69
137.09
137.46
137.89
138.28
138.65
138.99
139.44
139.81
140.18
140.54
140.87
141.24
141.52
141.8
142.08
142.18
142.1
141.79
141.27
140.59
184.49
184.86
187.58
189.17
190.57
190.95
191.09
192.04
191.36
190.91
190.33
189.62
188.8
187.72
186.28
184.71
182.75
180.36
177.82
175.23
172.6
170.24
168.17
166.25
164.65
163.35
162.25
161.24
160.29
159.43
158.62
157.87
157.1
156.36
155.57
154.77
153.97
153.22
152.53
151.78
151
150.18
149.32
148.39
147.32
146.3
145.25
144.16
143.07
142.01
140.86
139.66
138.61
137.61
136.62
135.71
134.85
134.07
133.35
132.7
132.1
131.54
131.03
130.61
130.2
129.85
129.54
129.27
129.05
128.86
128.73
128.6
128.54
128.47
128.46
128.46
128.49
128.54
128.59
128.68
128.77
128.89
129.01
129.15
129.27
129.41
129.58
129.74
129.92
130.12
130.28
130.48
130.67
130.87
131.1
131.42
131.82
132.29
132.73
133.22
133.67
134.12
134.56
134.95
135.38
135.76
136.19
136.58
136.99
137.38
137.78
138.14
138.5
138.85
139.24
139.57
139.9
140.23
140.49
140.73
140.89
140.88
140.72
140.41
139.72
139.22
175.69
176.08
178.82
180.36
181.71
182.07
182.18
183.06
182.37
181.88
181.31
180.62
179.87
178.66
177.62
176.48
174.84
173.18
171.11
168.86
166.89
165.11
163.51
162.12
160.85
159.59
158.32
157.26
156.46
155.77
155.16
154.58
153.97
153.37
152.75
152.15
151.46
150.8
150.09
149.42
148.8
148.14
147.44
146.66
145.85
144.99
143.98
143.01
141.99
140.89
139.8
138.8
137.68
136.58
135.58
134.65
133.73
132.9
132.16
131.49
130.88
130.32
129.83
129.39
128.98
128.64
128.34
128.08
127.88
127.68
127.56
127.45
127.37
127.35
127.34
127.36
127.39
127.44
127.53
127.61
127.73
127.86
127.99
128.13
128.29
128.44
128.6
128.78
128.96
129.16
129.35
129.53
129.77
129.96
130.19
130.55
130.98
131.44
131.92
132.4
132.9
133.34
133.75
134.21
134.63
135.03
135.48
135.87
136.3
136.68
137.06
137.47
137.8
138.21
138.55
138.9
139.25
139.53
139.83
140.02
140.22
140.21
140.05
139.74
139.22
138.57
167.11
167.53
170.22
171.78
173.09
173.42
173.51
174.29
173.64
173.14
172.54
171.85
171.09
169.93
168.82
167.71
166.27
164.97
163.6
162.43
161.06
159.64
158.31
157.01
155.84
154.76
153.86
152.99
152.23
151.67
151.26
150.85
150.43
149.99
149.58
149.1
148.62
148.1
147.55
146.95
146.3
145.7
145.13
144.51
143.88
143.09
142.37
141.52
140.65
139.71
138.72
137.65
136.63
135.62
134.54
133.59
132.64
131.77
130.97
130.26
129.63
129.08
128.59
128.15
127.74
127.42
127.13
126.87
126.68
126.49
126.39
126.29
126.24
126.21
126.2
126.25
126.28
126.37
126.46
126.57
126.68
126.81
126.97
127.12
127.3
127.47
127.64
127.82
128
128.23
128.41
128.64
128.85
129.09
129.3
129.66
130.11
130.59
131.08
131.6
132.09
132.54
133.02
133.44
133.88
134.33
134.76
135.16
135.57
136
136.38
136.77
137.14
137.5
137.88
138.23
138.51
138.89
139.16
139.39
139.56
139.56
139.4
139.09
138.57
137.92
158.72
159.16
161.8
163.39
164.6
164.98
165.04
165.75
165.1
164.6
163.99
163.32
162.57
161.36
160.3
159.18
157.65
156.82
156.01
155.4
154.5
153.46
152.28
151.15
150.14
149.3
148.64
148.13
147.76
147.4
147.03
146.72
146.48
146.26
145.99
145.71
145.42
145.06
144.72
144.26
143.75
143.22
142.67
142.16
141.56
141.03
140.36
139.67
138.93
138.12
137.35
136.47
135.49
134.47
133.51
132.5
131.49
130.66
129.8
129.06
128.41
127.83
127.33
126.9
126.5
126.17
125.9
125.64
125.47
125.31
125.19
125.13
125.07
125.08
125.08
125.13
125.19
125.28
125.38
125.51
125.64
125.78
125.94
126.12
126.29
126.48
126.68
126.87
127.06
127.26
127.49
127.73
127.95
128.19
128.44
128.8
129.23
129.75
130.25
130.77
131.3
131.77
132.25
132.69
133.16
133.6
134.02
134.47
134.84
135.31
135.69
136.1
136.48
136.81
137.22
137.56
137.88
138.23
138.47
138.73
138.86
138.86
138.75
138.45
137.94
137.29
150.49
150.96
153.55
155.16
156.4
156.69
156.74
157.44
156.75
156.23
155.63
154.95
154.2
153.01
151.96
150.8
149.38
148.72
148.27
147.93
147.28
146.42
145.6
144.83
144.09
143.53
143.12
142.84
142.68
142.66
142.66
142.48
142.33
142.25
142.14
142.08
141.95
141.79
141.59
141.31
140.99
140.59
140.14
139.65
139.22
138.75
138.22
137.67
137.02
136.34
135.62
134.91
134.18
133.22
132.26
131.33
130.43
129.48
128.68
127.87
127.17
126.56
126.05
125.62
125.24
124.92
124.65
124.41
124.25
124.11
124.01
123.94
123.91
123.92
123.96
124.01
124.1
124.18
124.3
124.45
124.59
124.74
124.92
125.1
125.3
125.5
125.7
125.92
126.13
126.36
126.58
126.8
127.05
127.28
127.56
127.93
128.41
128.89
129.44
129.95
130.49
130.99
131.48
131.94
132.41
132.88
133.33
133.74
134.16
134.6
134.99
135.4
135.8
136.18
136.56
136.88
137.25
137.55
137.86
138.09
138.26
138.28
138.13
137.84
137.33
136.68
142.41
142.9
145.44
147.07
148.28
148.55
148.58
149.21
148.53
148
147.41
146.76
145.98
144.81
143.77
142.62
141.19
140.62
140.32
140.1
139.53
138.9
138.38
138.04
137.75
137.47
137.33
137.31
137.41
137.6
137.82
138.01
138.01
138.01
138.12
138.22
138.29
138.29
138.28
138.19
138.08
137.8
137.51
137.13
136.71
136.27
135.93
135.4
134.93
134.37
133.75
133.1
132.45
131.79
131.01
130.12
129.2
128.37
127.5
126.74
125.96
125.32
124.79
124.35
123.97
123.65
123.4
123.18
123.02
122.9
122.8
122.78
122.77
122.77
122.84
122.9
123
123.11
123.23
123.39
123.56
123.74
123.92
124.11
124.32
124.53
124.74
124.97
125.2
125.43
125.68
125.88
126.14
126.41
126.67
127.08
127.58
128.07
128.61
129.19
129.74
130.25
130.74
131.22
131.71
132.16
132.62
133.06
133.48
133.88
134.33
134.75
135.13
135.52
135.9
136.25
136.61
136.95
137.23
137.5
137.67
137.63
137.56
137.27
136.76
136.12
134.44
134.96
137.45
139.1
140.27
140.52
140.53
141.12
140.42
139.89
139.3
138.65
137.86
136.72
135.66
134.55
133.16
132.6
132.36
132.26
131.63
131.22
130.95
130.9
130.96
131.08
131.21
131.46
131.83
132.23
132.69
133.07
133.41
133.72
133.88
134.09
134.38
134.56
134.74
134.83
134.85
134.81
134.68
134.47
134.21
133.85
133.43
133.14
132.75
132.32
131.8
131.21
130.66
130.07
129.52
128.82
128.01
127.16
126.33
125.52
124.83
124.12
123.55
123.11
122.72
122.42
122.18
121.97
121.82
121.72
121.65
121.62
121.62
121.65
121.72
121.81
121.92
122.05
122.2
122.36
122.53
122.72
122.93
123.14
123.33
123.57
123.81
124.04
124.28
124.53
124.77
125.03
125.3
125.56
125.83
126.24
126.75
127.29
127.87
128.39
128.96
129.51
130.01
130.53
131
131.46
131.92
132.4
132.84
133.29
133.7
134.13
134.51
134.91
135.3
135.65
136.03
136.39
136.66
136.95
137.14
137.15
136.97
136.75
136.26
135.62
126.57
127.12
129.56
131.22
132.36
132.57
132.56
133.09
132.41
131.85
131.28
130.66
129.89
128.75
127.76
126.65
125.28
124.74
124.55
124.56
124
123.64
123.48
123.73
124.02
124.41
124.92
125.43
126.06
126.67
127.37
127.91
128.48
129.03
129.53
129.88
130.25
130.73
131.05
131.36
131.57
131.68
131.74
131.69
131.55
131.32
131.06
130.74
130.46
130.18
129.73
129.29
128.8
128.28
127.78
127.3
126.66
125.89
125.12
124.36
123.66
122.99
122.36
121.86
121.49
121.18
120.93
120.77
120.63
120.53
120.5
120.48
120.5
120.55
120.61
120.75
120.86
121.02
121.15
121.36
121.55
121.74
121.96
122.18
122.42
122.65
122.89
123.15
123.4
123.65
123.92
124.18
124.45
124.7
125.02
125.41
125.94
126.52
127.11
127.68
128.27
128.79
129.31
129.82
130.35
130.82
131.27
131.76
132.22
132.65
133.11
133.56
133.95
134.38
134.77
135.13
135.54
135.89
136.17
136.47
136.62
136.69
136.58
136.31
135.82
135.19
118.78
119.35
121.74
123.41
124.52
124.71
124.66
125.13
124.47
123.92
123.35
122.76
122.03
120.93
119.94
118.92
117.61
117.14
117
117.02
116.54
116.26
116.2
116.46
117.01
117.51
118.35
119.21
120.03
120.89
121.8
122.57
123.34
124.07
124.85
125.54
126.09
126.65
127.2
127.69
128.12
128.43
128.67
128.78
128.81
128.74
128.6
128.37
128.15
127.91
127.63
127.32
126.89
126.45
125.98
125.59
125.17
124.59
123.89
123.19
122.46
121.86
121.24
120.68
120.28
119.98
119.75
119.59
119.45
119.4
119.35
119.38
119.41
119.5
119.58
119.71
119.85
120.01
120.19
120.37
120.58
120.81
121.03
121.25
121.51
121.76
122
122.28
122.54
122.82
123.09
123.35
123.65
123.94
124.23
124.67
125.2
125.78
126.37
126.94
127.57
128.12
128.67
129.2
129.68
130.22
130.71
131.15
131.65
132.11
132.59
133.02
133.45
133.87
134.3
134.68
135.08
135.43
135.77
136.06
136.26
136.3
136.19
135.94
135.46
134.84
111.06
111.65
113.98
115.66
116.71
116.64
116.84
117.24
116.55
116.05
115.54
114.93
114.2
113.24
112.35
111.33
110.1
109.69
109.56
109.7
109.31
109.05
109.05
109.34
109.97
110.79
111.74
112.81
113.89
114.96
116.05
116.97
117.96
118.93
119.9
120.83
121.76
122.49
123.16
123.89
124.52
125.04
125.45
125.76
125.98
126.09
126.07
126.04
125.81
125.66
125.5
125.25
124.96
124.63
124.24
123.83
123.55
123.18
122.62
121.97
121.37
120.67
120.17
119.59
119.14
118.82
118.61
118.46
118.36
118.29
118.28
118.32
118.37
118.46
118.57
118.71
118.87
119.05
119.24
119.45
119.67
119.9
120.14
120.39
120.65
120.91
121.17
121.44
121.73
122.01
122.28
122.56
122.88
123.17
123.49
123.94
124.48
125.07
125.68
126.3
126.91
127.5
128.03
128.6
129.11
129.66
130.15
130.64
131.16
131.64
132.13
132.56
133.05
133.48
133.92
134.32
134.7
135.1
135.4
135.71
135.91
135.99
135.83
135.65
135.18
134.57
103.38
103.99
106.26
107.95
108.96
109.09
109.01
109.39
108.72
108.32
107.81
107.29
106.61
105.71
104.83
103.95
102.77
102.43
102.42
102.56
102.21
102.06
102.1
102.45
103.09
104.07
105.2
106.44
107.67
108.95
110.19
111.28
112.41
113.6
114.79
115.96
117.16
118.2
119.11
119.99
120.82
121.56
122.16
122.67
123.05
123.34
123.51
123.54
123.49
123.39
123.36
123.21
123.03
122.8
122.51
122.15
121.81
121.61
121.28
120.74
120.18
119.61
119.02
118.57
118.06
117.72
117.5
117.36
117.28
117.25
117.25
117.29
117.38
117.47
117.62
117.77
117.93
118.14
118.35
118.57
118.8
119.05
119.3
119.57
119.84
120.11
120.39
120.68
120.97
121.26
121.55
121.85
122.16
122.47
122.79
123.26
123.82
124.43
125.04
125.71
126.3
126.91
127.51
128.04
128.56
129.17
129.68
130.19
130.73
131.23
131.74
132.18
132.67
133.11
133.54
134
134.43
134.8
135.18
135.47
135.71
135.77
135.62
135.45
134.99
134.39
95.741
96.367
98.573
100.26
101.26
101.36
101.28
101.65
100.99
100.6
100.16
99.759
99.198
98.317
97.558
96.694
95.63
95.344
95.413
95.597
95.415
95.284
95.374
95.754
96.443
97.468
98.742
100.11
101.53
102.96
104.34
105.53
106.73
108.08
109.51
110.93
112.34
113.7
114.89
115.91
117
117.96
118.79
119.49
120.06
120.53
120.86
121.09
121.2
121.25
121.11
121.16
121.07
120.96
120.72
120.51
120.22
119.97
119.81
119.5
119.01
118.52
118
117.54
117.09
116.69
116.45
116.32
116.26
116.24
116.28
116.33
116.43
116.56
116.71
116.88
117.07
117.27
117.51
117.75
118
118.26
118.53
118.8
119.08
119.37
119.67
119.96
120.26
120.56
120.87
121.18
121.49
121.82
122.15
122.63
123.21
123.83
124.49
125.1
125.74
126.39
127.01
127.58
128.15
128.74
129.25
129.81
130.35
130.91
131.4
131.91
132.38
132.9
133.36
133.76
134.24
134.64
135
135.28
135.55
135.59
135.55
135.33
134.88
134.3
88.124
88.768
90.915
92.608
93.548
93.676
93.54
93.969
93.406
93.01
92.655
92.324
91.829
91.05
90.415
89.658
88.652
88.452
88.598
88.915
88.753
88.68
88.853
89.31
90.033
91.043
92.362
93.883
95.444
97.005
98.533
99.764
101.04
102.4
103.98
105.62
107.3
108.9
110.47
111.81
113.01
114.21
115.32
116.24
117.03
117.68
118.17
118.56
118.87
118.99
119.05
119.05
119.12
119.06
118.97
118.82
118.62
118.46
118.32
118.2
117.89
117.46
117.01
116.52
116.18
115.77
115.48
115.35
115.3
115.3
115.35
115.44
115.56
115.7
115.87
116.06
116.27
116.5
116.74
116.98
117.25
117.53
117.81
118.09
118.39
118.69
118.99
119.3
119.61
119.93
120.24
120.57
120.89
121.22
121.56
122.05
122.65
123.3
123.97
124.63
125.28
125.93
126.56
127.16
127.75
128.38
128.93
129.52
130.08
130.66
131.17
131.72
132.19
132.71
133.22
133.65
134.1
134.51
134.89
135.23
135.49
135.59
135.52
135.31
134.86
134.29
80.524
81.181
83.278
84.978
85.906
86.079
85.996
86.348
85.759
85.512
85.241
85.022
84.578
83.937
83.362
82.726
81.837
81.715
82.013
82.403
82.327
82.335
82.578
83.075
83.869
84.89
86.208
87.819
89.5
91.186
92.801
94.183
95.446
96.88
98.432
100.13
101.99
103.89
105.71
107.5
108.95
110.35
111.69
112.87
113.85
114.75
115.44
115.99
116.41
116.72
116.92
117.04
117.16
117.24
117.26
117.2
117.12
116.97
116.86
116.84
116.73
116.42
116.06
115.61
115.26
114.9
114.61
114.45
114.42
114.44
114.51
114.6
114.75
114.92
115.1
115.31
115.53
115.78
116.01
116.3
116.58
116.87
117.16
117.45
117.77
118.08
118.4
118.72
119.04
119.36
119.69
120.02
120.34
120.69
121.04
121.54
122.16
122.83
123.51
124.22
124.92
125.57
126.21
126.86
127.44
128.11
128.7
129.3
129.89
130.47
131.05
131.6
132.13
132.63
133.13
133.62
134.09
134.49
134.88
135.25
135.51
135.63
135.57
135.37
134.94
134.37
72.934
73.612
75.646
77.374
78.382
78.525
78.453
78.794
78.349
78.108
77.951
77.835
77.481
76.97
76.549
75.978
75.215
75.24
75.586
76.074
76.105
76.233
76.56
77.097
77.901
78.976
80.281
81.926
83.735
85.511
87.247
88.726
90.079
91.545
93.091
94.751
96.608
98.65
100.79
102.86
104.72
106.39
107.98
109.4
110.66
111.74
112.66
113.43
114.03
114.49
114.83
115.06
115.29
115.51
115.56
115.64
115.65
115.57
115.51
115.52
115.54
115.39
115.06
114.75
114.39
114.13
113.82
113.64
113.61
113.66
113.74
113.86
114.02
114.2
114.41
114.62
114.88
115.14
115.41
115.69
115.98
116.27
116.59
116.91
117.22
117.55
117.87
118.21
118.54
118.87
119.19
119.54
119.89
120.23
120.59
121.11
121.74
122.42
123.13
123.87
124.57
125.25
125.93
126.61
127.25
127.89
128.53
129.14
129.79
130.38
130.96
131.56
132.11
132.65
133.17
133.66
134.15
134.59
135
135.32
135.63
135.76
135.71
135.52
135.1
134.54
65.352
66.042
68.042
69.886
70.883
71.009
70.956
71.317
70.965
70.835
70.771
70.769
70.58
70.14
69.848
69.395
68.761
68.905
69.379
69.974
70.091
70.341
70.726
71.367
72.196
73.291
74.647
76.24
78.112
80.029
81.853
83.412
84.882
86.385
87.963
89.632
91.453
93.425
95.6
97.969
100.22
102.23
104.07
105.84
107.36
108.68
109.82
110.79
111.59
112.26
112.75
113.13
113.44
113.7
113.95
114.12
114.19
114.23
114.23
114.27
114.36
114.39
114.18
113.92
113.64
113.39
113.14
112.93
112.88
112.95
113.05
113.2
113.37
113.58
113.8
114.03
114.31
114.58
114.85
115.15
115.47
115.78
116.1
116.43
116.76
117.09
117.43
117.76
118.11
118.45
118.78
119.15
119.49
119.85
120.22
120.75
121.4
122.1
122.84
123.59
124.32
125.06
125.75
126.44
127.13
127.78
128.47
129.12
129.73
130.37
130.99
131.59
132.16
132.71
133.28
133.79
134.29
134.75
135.14
135.54
135.83
135.92
135.94
135.75
135.34
134.8
57.773
58.499
60.505
62.496
63.414
63.295
63.545
63.928
63.686
63.643
63.694
63.825
63.748
63.45
63.248
62.982
62.49
62.758
63.365
64.078
64.351
64.66
65.158
65.868
66.746
67.877
69.234
70.862
72.74
74.746
76.642
78.292
79.877
81.46
83.085
84.797
86.598
88.5
90.543
92.815
95.368
97.81
99.996
102.05
103.95
105.55
106.96
108.15
109.14
109.97
110.67
111.18
111.61
112
112.36
112.59
112.83
112.96
113.04
113.11
113.25
113.39
113.36
113.15
112.96
112.73
112.53
112.35
112.25
112.32
112.45
112.62
112.82
113.03
113.28
113.54
113.82
114.11
114.41
114.72
115.04
115.37
115.7
116.03
116.38
116.71
117.07
117.42
117.76
118.12
118.47
118.82
119.18
119.55
119.92
120.46
121.13
121.86
122.61
123.4
124.15
124.93
125.67
126.37
127.07
127.78
128.48
129.14
129.82
130.48
131.11
131.73
132.31
132.87
133.45
133.95
134.47
134.96
135.42
135.8
136.11
136.26
136.25
136.07
135.67
135.14
50.21
50.988
53.166
55.093
55.837
56.033
56.202
56.648
56.501
56.564
56.734
56.997
57.047
56.894
56.894
56.72
56.386
56.8
57.539
58.395
58.794
59.22
59.779
60.595
61.566
62.744
64.126
65.744
67.616
69.684
71.68
73.384
75.053
76.741
78.438
80.224
82.043
83.977
85.957
88.034
90.312
92.949
95.648
98.038
100.31
102.27
103.95
105.41
106.64
107.68
108.55
109.26
109.85
110.31
110.79
111.19
111.49
111.74
111.89
112.07
112.23
112.46
112.6
112.49
112.34
112.14
112.01
111.87
111.72
111.79
111.92
112.12
112.34
112.58
112.85
113.13
113.41
113.73
114.03
114.36
114.7
115.04
115.38
115.74
116.08
116.43
116.79
117.14
117.51
117.87
118.23
118.59
118.96
119.32
119.71
120.26
120.94
121.69
122.48
123.28
124.1
124.89
125.66
126.4
127.12
127.86
128.53
129.26
129.92
130.61
131.3
131.93
132.55
133.13
133.73
134.28
134.81
135.31
135.76
136.15
136.47
136.64
136.64
136.39
136.08
135.56
42.67
43.612
45.845
47.717
48.614
48.832
48.946
49.457
49.417
49.577
49.805
50.289
50.479
50.482
50.642
50.622
50.446
51.015
51.871
52.926
53.457
54.005
54.714
55.59
56.648
57.892
59.313
60.964
62.808
64.914
66.995
68.757
70.484
72.274
74.074
75.916
77.819
79.799
81.827
83.907
86.04
88.264
90.744
93.647
96.377
98.741
100.83
102.57
104.07
105.37
106.45
107.35
108.09
108.7
109.32
109.84
110.28
110.61
110.88
111.12
111.31
111.6
111.86
111.88
111.78
111.69
111.54
111.43
111.33
111.37
111.5
111.74
111.97
112.23
112.52
112.81
113.12
113.43
113.77
114.11
114.45
114.8
115.16
115.52
115.86
116.24
116.59
116.97
117.33
117.7
118.07
118.43
118.81
119.18
119.57
120.14
120.84
121.61
122.42
123.24
124.09
124.93
125.73
126.5
127.27
128.02
128.72
129.46
130.17
130.85
131.55
132.2
132.84
133.47
134.08
134.64
135.19
135.7
136.17
136.58
136.91
137.09
137.1
136.86
136.56
136.05
35.159
36.38
38.508
40.391
41.31
41.577
41.784
42.342
42.411
42.702
43.135
43.694
44.027
44.195
44.523
44.666
44.666
45.406
46.428
47.654
48.332
49.024
49.863
50.851
52
53.31
54.804
56.464
58.327
60.399
62.564
64.405
66.208
68.113
69.99
71.917
73.905
75.969
78.086
80.255
82.447
84.65
86.817
88.994
91.797
94.894
97.428
99.591
101.41
103
104.32
105.47
106.38
107.16
107.82
108.52
109.11
109.57
109.95
110.25
110.53
110.86
111.17
111.38
111.32
111.28
111.22
111.14
111.04
111.06
111.23
111.46
111.71
111.97
112.27
112.58
112.91
113.25
113.59
113.93
114.3
114.66
115.01
115.38
115.75
116.13
116.48
116.87
117.24
117.61
117.98
118.36
118.74
119.11
119.5
120.08
120.8
121.59
122.43
123.3
124.18
125.04
125.89
126.69
127.48
128.24
129.01
129.75
130.47
131.19
131.89
132.57
133.24
133.88
134.5
135.08
135.64
136.17
136.65
137.07
137.42
137.61
137.63
137.48
137.11
136.6
27.741
29.394
31.218
33.101
33.864
34.367
34.664
35.286
35.472
35.889
36.465
37.182
37.676
38.016
38.526
38.847
39.036
39.959
41.217
42.55
43.413
44.274
45.268
46.375
47.633
49.034
50.596
52.299
54.175
56.238
58.459
60.374
62.245
64.202
66.166
68.2
70.276
72.426
74.65
76.884
79.165
81.459
83.752
85.899
87.993
90.389
93.369
96.272
98.547
100.5
102.12
103.48
104.65
105.63
106.48
107.29
108.01
108.61
109.08
109.49
109.85
110.23
110.6
110.94
110.97
110.97
110.94
110.88
110.84
110.86
111.01
111.27
111.54
111.84
112.14
112.45
112.81
113.15
113.51
113.86
114.22
114.59
114.95
115.34
115.71
116.09
116.47
116.85
117.22
117.61
117.98
118.36
118.74
119.12
119.51
120.09
120.82
121.66
122.52
123.42
124.33
125.23
126.12
126.96
127.78
128.57
129.36
130.13
130.86
131.61
132.32
132.99
133.68
134.35
134.97
135.59
136.17
136.71
137.21
137.64
138
138.2
138.23
138.09
137.72
137.22
21.145
22.103
23.868
25.825
26.805
27.236
27.609
28.296
28.605
29.15
29.872
30.751
31.405
31.933
32.638
33.138
33.529
34.664
36.113
37.662
38.704
39.744
40.893
42.154
43.539
45.056
46.681
48.426
50.334
52.421
54.677
56.669
58.609
60.635
62.721
64.824
66.983
69.214
71.495
73.822
76.175
78.552
80.925
83.172
85.37
87.59
89.744
92.201
95.175
97.752
99.779
101.46
102.92
104.13
105.2
106.16
107.03
107.78
108.38
108.87
109.29
109.71
110.15
110.55
110.72
110.76
110.77
110.8
110.74
110.77
110.93
111.18
111.47
111.78
112.11
112.42
112.78
113.14
113.5
113.87
114.24
114.62
114.99
115.38
115.76
116.12
116.52
116.9
117.29
117.66
118.05
118.43
118.81
119.2
119.59
120.19
120.95
121.79
122.67
123.61
124.54
125.48
126.41
127.29
128.15
128.97
129.78
130.56
131.35
132.1
132.83
133.51
134.23
134.9
135.54
136.15
136.7
137.27
137.77
138.21
138.57
138.85
138.89
138.75
138.4
137.9
12.994
14.889
16.258
18.354
19.424
20
20.474
21.365
21.692
22.474
23.345
24.395
25.215
25.86
26.818
27.528
28.084
29.482
31.144
32.905
34.188
35.415
36.748
38.176
39.708
41.349
43.074
44.891
46.868
48.968
51.247
53.299
55.314
57.417
59.592
61.787
64.025
66.32
68.676
71.073
73.502
75.93
78.354
80.714
82.989
85.265
87.527
89.708
91.803
94.297
97.008
99.276
101.08
102.61
103.9
105.06
106.11
106.99
107.72
108.35
108.84
109.32
109.83
110.28
110.55
110.65
110.75
110.79
110.74
110.79
110.91
111.2
111.5
111.82
112.15
112.51
112.84
113.22
113.59
113.96
114.33
114.72
115.1
115.49
115.88
116.26
116.64
117.03
117.41
117.8
118.18
118.56
118.95
119.34
119.73
120.34
121.11
121.98
122.9
123.86
124.84
125.82
126.77
127.7
128.59
129.45
130.28
131.09
131.89
132.66
133.41
134.14
134.82
135.52
136.19
136.75
137.41
137.98
138.5
138.9
139.34
139.56
139.61
139.48
139.13
138.63
7.1458
7.6006
9.2705
11.346
12.443
13.057
13.597
14.429
14.99
15.803
16.828
17.986
19.05
19.951
21.049
21.968
22.806
24.384
26.295
28.296
29.801
31.271
32.829
34.436
36.144
37.921
39.782
41.7
43.729
45.853
48.13
50.278
52.371
54.562
56.83
59.103
61.418
63.781
66.205
68.671
71.16
73.647
76.137
78.587
80.933
83.249
85.576
87.835
90.02
92.12
94.155
96.464
98.914
100.93
102.58
103.97
105.24
106.35
107.2
107.91
108.53
109.08
109.65
110.17
110.58
110.69
110.81
110.86
110.85
110.89
111.02
111.3
111.61
111.94
112.29
112.65
113.01
113.38
113.76
114.12
114.52
114.91
115.29
115.68
116.07
116.45
116.84
117.23
117.61
118
118.38
118.77
119.15
119.54
119.93
120.55
121.35
122.24
123.19
124.17
125.19
126.2
127.19
128.18
129.1
129.98
130.86
131.7
132.51
133.3
134.07
134.81
135.52
136.18
136.87
137.51
138.12
138.72
139.24
139.71
140.1
140.33
140.38
140.25
139.9
139.41
-0.047219
0.32389
1.9861
3.8752
5.2901
5.826
6.6226
7.528
8.2153
9.1608
10.335
11.718
12.881
13.976
15.292
16.434
17.508
19.341
21.509
23.769
25.551
27.284
29.076
30.918
32.821
34.768
36.75
38.797
40.906
43.093
45.397
47.645
49.82
52.093
54.433
56.795
59.187
61.62
64.114
66.658
69.204
71.762
74.328
76.856
79.262
81.609
83.985
86.293
88.527
90.681
92.77
94.74
96.66
98.807
100.94
102.87
104.41
105.74
106.83
107.65
108.37
109.01
109.61
110.13
110.65
110.79
110.91
111.01
111.03
111.08
111.22
111.5
111.82
112.16
112.52
112.87
113.24
113.62
114
114.38
114.77
115.15
115.54
115.93
116.32
116.71
117.1
117.49
117.87
118.26
118.64
119.02
119.41
119.79
120.19
120.8
121.63
122.54
123.52
124.55
125.59
126.64
127.68
128.7
129.66
130.6
131.49
132.36
133.19
134.01
134.79
135.56
136.28
136.99
137.67
138.31
138.93
139.49
140.05
140.52
140.92
141.15
141.21
141.08
140.59
140.24
-7.5209
-6.9788
-5.2796
-3.0362
-1.8053
-1.0436
-0.32882
0.64987
1.4594
2.5313
3.8475
5.3891
6.715
8.0041
9.5271
10.876
12.197
14.282
16.732
19.289
21.381
23.41
25.477
27.576
29.705
31.844
34.008
36.194
38.411
40.679
42.992
45.35
47.632
49.988
52.424
54.891
57.393
59.902
62.478
65.076
67.713
70.361
72.986
75.577
78.029
80.418
82.831
85.174
87.457
89.636
91.761
93.77
95.706
97.536
99.32
101.24
103.38
105.14
106.46
107.49
108.34
109.02
109.66
110.26
110.76
110.98
111.12
111.27
111.31
111.38
111.52
111.77
112.11
112.45
112.81
113.18
113.55
113.93
114.32
114.7
115.09
115.48
115.86
116.24
116.65
117.03
117.41
117.8
118.19
118.57
118.96
119.34
119.72
120.1
120.5
121.14
121.97
122.91
123.91
124.95
126.04
127.12
128.2
129.27
130.28
131.25
132.18
133.09
133.95
134.79
135.6
136.37
137.11
137.82
138.52
139.15
139.8
140.36
140.92
141.39
141.79
142.02
142.09
141.88
141.61
141.12
-14.945
-14.711
-12.423
-10.086
-8.8028
-7.9733
-7.1788
-6.1389
-5.2151
-4.0244
-2.5819
-0.89908
0.56993
2.0238
3.7166
5.2743
6.8204
9.1524
11.895
14.775
17.198
19.575
21.986
24.39
26.781
29.151
31.515
33.868
36.218
38.589
41.002
43.404
45.797
48.255
50.803
53.377
55.971
58.624
61.328
64.057
66.789
69.488
72.154
74.779
77.276
79.686
82.094
84.458
86.749
88.96
91.088
93.137
95.11
96.978
98.737
100.44
102.15
104.13
106.1
107.41
108.38
109.15
109.88
110.48
111.02
111.31
111.48
111.62
111.68
111.73
111.88
112.11
112.46
112.8
113.18
113.55
113.92
114.31
114.7
115.08
115.47
115.85
116.24
116.63
117.01
117.4
117.79
118.17
118.56
118.94
119.32
119.7
120.08
120.46
120.84
121.5
122.35
123.32
124.35
125.42
126.53
127.65
128.77
129.87
130.94
131.96
132.92
133.86
134.76
135.63
136.46
137.26
138.02
138.75
139.45
140.11
140.74
141.32
141.83
142.3
142.69
142.92
143.02
142.89
142.53
142.04
-22.056
-21.128
-19.342
-16.923
-15.602
-14.719
-13.859
-12.764
-11.747
-10.469
-8.9133
-7.1104
-5.5251
-3.9417
-2.1009
-0.38948
1.3485
3.903
6.9046
10.119
12.954
15.765
18.558
21.293
23.984
26.632
29.234
31.787
34.289
36.793
39.299
41.799
44.358
47.093
49.807
52.612
55.334
58.108
60.919
63.665
66.429
69.153
71.813
74.425
76.956
79.389
81.782
84.139
86.426
88.641
90.779
92.826
94.791
96.672
98.453
100.17
101.86
103.5
105.27
107.36
108.58
109.45
110.18
110.83
111.37
111.7
111.89
112.05
112.1
112.14
112.3
112.54
112.89
113.24
113.61
113.99
114.36
114.75
115.13
115.52
115.9
116.29
116.68
117.06
117.45
117.82
118.21
118.59
118.96
119.35
119.73
120.11
120.47
120.85
121.25
121.91
122.78
123.77
124.82
125.93
127.07
128.22
129.38
130.51
131.63
132.7
133.71
134.69
135.62
136.52
137.36
138.19
138.99
139.73
140.45
141.12
141.75
142.34
142.85
143.35
143.73
143.96
144.02
143.79
143.51
143.02
-28.808
-27.766
-25.958
-23.471
-22.141
-21.22
-20.308
-19.173
-18.087
-16.718
-15.081
-13.179
-11.503
-9.8267
-7.8808
-5.8484
-3.6556
-0.68394
2.6696
5.9792
8.9965
12.232
15.48
18.604
21.606
24.558
27.41
30.324
33.274
36.173
39.082
41.858
44.62
47.381
49.923
52.614
55.385
58.239
61.102
63.886
66.587
69.298
71.961
74.581
77.063
79.481
81.877
84.225
86.498
88.694
90.818
92.863
94.819
96.693
98.482
100.19
101.89
103.54
105.09
106.79
108.84
109.87
110.62
111.26
111.82
112.14
112.32
112.5
112.57
112.6
112.77
113.02
113.38
113.73
114.09
114.47
114.84
115.24
115.62
116.01
116.39
116.77
117.16
117.54
117.92
118.3
118.68
119.04
119.43
119.81
120.18
120.54
120.93
121.3
121.68
122.34
123.24
124.25
125.32
126.46
127.63
128.79
130.01
131.18
132.34
133.46
134.53
135.55
136.52
137.46
138.36
139.2
140.01
140.79
141.52
142.18
142.84
143.43
143.97
144.44
144.82
145.03
145.03
144.91
144.54
144.06
-24.05
-23.268
-23.67
-24.39
-24.729
-24.602
-24.167
-23.531
-22.555
-21.146
-19.567
-17.745
-15.558
-13.062
-10.559
-8.1193
-5.43
-2.4417
0.82293
4.1666
7.9436
11.715
15.309
18.782
22.228
25.594
28.836
31.956
34.949
37.621
40.137
42.664
45.224
47.961
50.795
53.58
56.329
58.997
61.679
64.485
67.266
69.918
72.509
75.144
77.62
79.99
82.32
84.675
86.923
89.096
91.203
93.216
95.159
97.015
98.791
100.5
102.2
103.83
105.39
106.85
108.88
110.32
111.14
111.78
112.32
112.65
112.84
113.01
113.08
113.13
113.28
113.56
113.91
114.27
114.64
115
115.39
115.78
116.16
116.54
116.92
117.3
117.68
118.05
118.43
118.81
119.18
119.55
119.92
120.29
120.66
121.03
121.4
121.77
122.13
122.83
123.73
124.76
125.86
127.02
128.22
129.43
130.66
131.88
133.08
134.24
135.38
136.44
137.46
138.44
139.37
140.25
141.09
141.89
142.64
143.34
144
144.61
145.15
145.58
145.95
146.11
146.12
146.04
145.64
145.16
-16.284
-15.516
-15.995
-16.719
-17.225
-17.502
-17.593
-17.516
-16.779
-15.647
-14.204
-12.443
-10.354
-7.9249
-5.4515
-2.8601
-0.085097
2.7816
5.8526
9.0428
12.346
15.738
19.123
22.432
25.625
28.706
31.669
34.527
37.285
39.921
42.421
44.855
47.328
49.808
52.36
55.011
57.667
60.343
62.995
65.611
68.277
70.955
73.539
76.046
78.521
80.863
83.157
85.432
87.671
89.812
91.879
93.863
95.783
97.618
99.366
101.06
102.72
104.36
105.89
107.34
108.95
110.81
111.71
112.34
112.88
113.2
113.39
113.55
113.64
113.69
113.86
114.13
114.49
114.85
115.22
115.58
115.97
116.35
116.73
117.1
117.48
117.86
118.23
118.6
118.97
119.32
119.7
120.07
120.43
120.8
121.17
121.53
121.89
122.25
122.62
123.32
124.24
125.29
126.41
127.6
128.82
130.07
131.33
132.59
133.83
135.05
136.23
137.35
138.42
139.44
140.41
141.33
142.19
143.04
143.8
144.53
145.22
145.84
146.38
146.85
147.21
147.4
147.37
147.21
146.8
146.33
-8.6512
-7.8887
-8.4187
-9.171
-9.671
-9.9519
-10.05
-10.017
-9.254
-8.1246
-6.6377
-4.8582
-2.811
-0.45009
1.9583
4.4372
7.0281
9.5988
12.356
15.255
18.296
21.373
24.414
27.402
30.303
33.094
35.787
38.384
40.893
43.314
45.646
47.866
50.153
52.449
54.788
57.121
59.559
62.048
64.639
67.213
69.703
72.288
74.896
77.332
79.738
82.043
84.291
86.506
88.69
90.793
92.823
94.764
96.644
98.448
100.16
101.83
103.45
105.05
106.57
107.99
109.36
111.27
107.27
112.95
113.46
113.79
114
114.19
114.22
114.28
114.45
114.74
115.09
115.45
115.81
116.19
116.57
116.94
117.31
117.69
118.06
118.43
118.8
119.16
119.53
119.88
120.25
120.6
120.97
121.33
121.68
122.04
122.4
122.75
123.12
123.82
124.76
125.83
126.97
128.18
129.44
130.7
132.01
133.3
134.59
135.86
137.08
138.26
139.38
140.45
141.46
142.43
143.33
144.21
145.03
145.78
146.48
147.12
147.68
148.17
148.53
148.72
148.67
148.49
148.05
147.57
-1.1355
-0.37759
-0.94829
-1.6884
-2.1943
-2.5206
-2.6623
-2.6131
-1.7545
-0.59811
0.8843
2.6309
4.6536
6.9642
9.278
11.631
14.014
16.43
18.845
21.429
24.159
26.986
29.808
32.531
35.162
37.693
40.144
42.495
44.786
46.993
49.12
51.199
53.291
55.421
57.582
59.738
61.918
64.246
66.639
69.094
71.517
73.932
76.463
78.909
81.19
83.445
85.655
87.814
89.916
91.983
93.955
95.853
97.681
99.44
101.11
102.72
104.32
105.87
107.35
108.73
110.06
111.84
112.96
113.63
114.14
114.44
114.65
114.78
114.79
114.87
115.05
115.36
115.7
116.07
116.44
116.8
117.17
117.54
117.91
118.28
118.65
119.01
119.37
119.72
120.09
120.44
120.8
121.15
121.49
121.86
122.21
122.56
122.91
123.26
123.61
124.33
125.28
126.37
127.54
128.78
130.05
131.35
132.67
134.01
135.33
136.64
137.92
139.16
140.34
141.46
142.53
143.54
144.49
145.4
146.25
147.03
147.78
148.45
149.03
149.52
149.88
150.07
150.08
149.82
149.27
148.9
6.2749
7.0135
6.4312
5.666
5.1366
4.884
4.7811
4.8013
5.553
6.7646
8.3008
10.028
12.033
14.266
16.495
18.704
20.958
23.099
25.31
27.531
30.022
32.539
35.154
37.67
40.046
42.342
44.56
46.705
48.786
50.782
52.71
54.666
56.606
58.573
60.561
62.54
64.551
66.671
68.859
71.178
73.535
75.829
78.222
80.613
82.814
85.021
87.145
89.248
91.284
93.287
95.201
97.029
98.814
100.52
102.14
103.72
105.31
106.83
108.25
109.6
110.88
112.53
113.63
114.3
114.78
115.02
115.2
115.36
115.37
115.43
115.64
115.97
116.33
116.7
117.06
117.43
117.78
118.15
118.51
118.88
119.24
119.6
119.95
120.3
120.63
121
121.35
121.7
122.05
122.39
122.73
123.08
123.42
123.76
124.12
124.84
125.81
126.91
128.1
129.36
130.66
131.98
133.35
134.71
136.07
137.42
138.75
140.05
141.29
142.47
143.57
144.65
145.65
146.6
147.48
148.33
149.1
149.8
150.42
150.92
151.33
151.52
151.45
151.23
150.79
150.31
13.594
14.32
13.724
12.962
12.445
12.117
12.01
12.043
12.923
14.131
15.606
17.36
19.327
21.501
23.598
25.709
27.756
29.685
31.61
33.573
35.748
38.05
40.386
42.715
44.876
46.98
48.971
50.935
52.79
54.607
56.351
58.145
59.976
61.751
63.61
65.448
67.298
69.201
71.286
73.439
75.691
77.88
80.138
82.453
84.586
86.683
88.786
90.806
92.768
94.716
96.565
98.34
100.05
101.7
103.28
104.8
106.33
107.79
109.17
110.48
111.71
113.24
114.28
114.92
115.41
115.58
115.81
115.89
115.91
116.05
116.26
116.6
116.96
117.32
117.68
118.04
118.4
118.76
119.11
119.47
119.82
120.17
120.52
120.87
121.21
121.55
121.88
122.24
122.57
122.91
123.25
123.59
123.93
124.27
124.61
125.34
126.32
127.44
128.64
129.93
131.26
132.61
134
135.39
136.79
138.18
139.55
140.89
142.2
143.43
144.62
145.73
146.79
147.78
148.73
149.59
150.41
151.15
151.8
152.34
152.76
152.98
152.98
152.72
152.24
151.78
20.837
21.542
20.965
20.14
19.625
19.404
19.297
19.333
20.139
21.362
22.899
24.626
26.572
28.674
30.652
32.602
34.455
36.161
37.891
39.577
41.467
43.506
45.599
47.704
49.675
51.543
53.358
55.082
56.801
58.416
59.984
61.661
63.318
64.966
66.656
68.358
70.079
71.851
73.737
75.745
77.857
80.001
82.137
84.344
86.402
88.421
90.453
92.397
94.287
96.151
97.943
99.656
101.3
102.89
104.41
105.88
107.36
108.77
110.12
111.34
112.57
114.03
114.96
115.6
116.07
116.21
116.38
116.46
116.48
116.63
116.88
117.22
117.57
117.92
118.28
118.65
119
119.34
119.7
120.03
120.39
120.73
121.08
121.41
121.76
122.09
122.42
122.76
123.09
123.42
123.76
124.09
124.42
124.75
125.08
125.82
126.82
127.96
129.18
130.49
131.84
133.22
134.63
136.06
137.48
138.91
140.33
141.72
143.08
144.39
145.64
146.81
147.93
148.98
149.98
150.9
151.76
152.54
153.23
153.81
154.24
154.5
154.51
154.23
153.74
153.3
28.019
28.722
28.128
27.343
26.788
26.51
26.386
26.49
27.339
28.595
30.121
31.83
33.743
35.799
37.672
39.398
41.093
42.605
44.035
45.435
47.028
48.853
50.701
52.625
54.374
56.091
57.699
59.239
60.743
62.189
63.623
65.127
66.672
68.18
69.69
71.264
72.826
74.473
76.217
78.079
80.087
82.104
84.147
86.282
88.23
90.174
92.124
93.988
95.79
97.595
99.317
100.96
102.55
104.08
105.54
106.99
108.42
109.78
111.05
112.24
113.48
114.78
115.61
116.22
116.58
116.78
116.98
116.99
117.02
117.19
117.47
117.82
118.17
118.52
118.88
119.23
119.57
119.93
120.27
120.62
120.95
121.29
121.61
121.95
122.29
122.61
122.94
123.27
123.59
123.92
124.25
124.57
124.9
125.23
125.56
126.29
127.3
128.45
129.7
131.02
132.39
133.79
135.23
136.68
138.15
139.61
141.06
142.5
143.91
145.29
146.6
147.84
149.02
150.14
151.19
152.16
153.08
153.9
154.64
155.26
155.72
156
155.98
155.77
155.29
154.85
35.157
35.843
35.275
34.432
33.914
33.665
33.506
33.646
34.547
35.759
37.291
39.028
40.906
42.891
44.604
46.226
47.644
48.874
50.057
51.205
52.522
54.136
55.829
57.449
59.109
60.543
61.959
63.304
64.656
65.932
67.189
68.556
69.964
71.36
72.695
74.138
75.596
77.104
78.714
80.46
82.353
84.241
86.204
88.21
90.062
91.944
93.822
95.605
97.339
99.064
100.72
102.29
103.82
105.28
106.68
108.08
109.45
110.74
111.97
113.11
114.35
115.54
116.25
116.83
117.13
117.34
117.45
117.47
117.56
117.73
118.05
118.4
118.74
119.1
119.45
119.79
120.14
120.48
120.82
121.16
121.47
121.8
122.14
122.47
122.78
123.11
123.43
123.75
124.07
124.39
124.71
125.04
125.36
125.67
126.01
126.74
127.76
128.93
130.19
131.52
132.92
134.34
135.81
137.29
138.78
140.27
141.77
143.23
144.69
146.13
147.49
148.82
150.07
151.25
152.36
153.39
154.36
155.24
156.03
156.69
157.21
157.5
157.54
157.33
156.86
156.42
42.265
42.947
42.358
41.537
40.979
40.659
40.669
40.765
41.632
42.877
44.453
46.201
48.029
49.933
51.58
52.969
54.077
55.06
55.951
56.812
57.935
59.339
60.753
62.242
63.621
64.904
66.155
67.318
68.489
69.581
70.705
71.947
73.218
74.407
75.64
76.96
78.263
79.664
81.16
82.793
84.546
86.355
88.25
90.134
91.93
93.726
95.481
97.193
98.855
100.5
102.07
103.58
105.04
106.44
107.78
109.16
110.47
111.71
112.88
113.99
115.23
116.21
116.88
117.39
117.63
117.83
117.91
117.94
118.04
118.26
118.6
118.95
119.3
119.63
119.98
120.33
120.67
121.01
121.34
121.67
121.99
122.31
122.63
122.95
123.26
123.58
123.9
124.21
124.52
124.84
125.16
125.47
125.79
126.1
126.42
127.17
128.19
129.38
130.65
132.01
133.42
134.86
136.35
137.86
139.38
140.91
142.43
143.95
145.45
146.92
148.36
149.76
151.07
152.3
153.5
154.59
155.62
156.56
157.4
158.11
158.67
159.02
159.08
158.9
158.42
157.99
49.34
50.004
49.473
48.514
47.925
47.693
47.537
47.788
48.622
50.002
51.605
53.368
55.2
56.991
58.442
59.584
60.39
60.967
61.509
62.208
63.234
64.376
65.613
66.918
68.07
69.155
70.26
71.238
72.221
73.142
74.155
75.261
76.363
77.417
78.531
79.667
80.895
82.156
83.546
85.111
86.766
88.529
90.276
92.044
93.69
95.461
97.142
98.762
100.35
101.92
103.41
104.86
106.25
107.58
108.89
110.21
111.45
112.64
113.75
114.83
116.01
116.84
117.43
117.89
118.08
118.29
118.3
118.36
118.53
118.79
119.13
119.48
119.82
120.15
120.51
120.84
121.17
121.5
121.83
122.13
122.46
122.78
123.09
123.41
123.71
124.03
124.33
124.64
124.95
125.26
125.57
125.87
126.19
126.49
126.82
127.56
128.6
129.79
131.08
132.46
133.89
135.36
136.86
138.4
139.95
141.5
143.06
144.61
146.15
147.67
149.17
150.62
152.01
153.31
154.56
155.73
156.83
157.83
158.72
159.51
160.13
160.53
160.61
160.43
160
159.56
56.421
57.063
56.461
55.496
54.827
54.408
54.366
54.571
55.515
56.966
58.687
60.487
62.356
64.045
65.283
66.014
66.445
66.701
66.947
67.498
68.312
69.273
70.359
71.43
72.424
73.359
74.203
75.047
75.849
76.655
77.508
78.464
79.371
80.306
81.298
82.334
83.447
84.625
85.918
87.387
88.962
90.586
92.283
93.936
95.504
97.148
98.751
100.29
101.81
103.31
104.72
106.07
107.4
108.68
109.94
111.2
112.39
113.49
114.55
115.65
116.71
117.41
117.97
118.35
118.59
118.67
118.7
118.78
118.98
119.27
119.61
119.97
120.31
120.65
120.98
121.31
121.63
121.96
122.28
122.59
122.9
123.21
123.52
123.82
124.13
124.43
124.74
125.04
125.35
125.65
125.95
126.26
126.57
126.88
127.19
127.92
128.97
130.18
131.48
132.87
134.32
135.81
137.34
138.89
140.46
142.05
143.63
145.21
146.79
148.36
149.9
151.41
152.87
154.26
155.57
156.82
157.98
159.05
160.02
160.87
161.54
161.99
162.14
162
161.55
161.12
63.503
64.041
63.329
62.12
61.419
61.022
60.9
61.184
62.146
63.708
65.593
67.6
69.531
71.132
71.961
72.203
72.17
72.036
72.159
72.561
73.228
74.046
74.958
75.842
76.58
77.335
78.06
78.743
79.37
80.038
80.748
81.539
82.354
83.129
84.002
84.913
85.898
86.981
88.186
89.616
91.1
92.594
94.191
95.71
97.239
98.816
100.3
101.75
103.22
104.6
105.94
107.25
108.5
109.71
110.96
112.15
113.27
114.33
115.35
116.43
117.31
117.94
118.47
118.74
118.96
118.99
119.03
119.15
119.4
119.73
120.08
120.42
120.76
121.07
121.42
121.75
122.06
122.38
122.69
123
123.31
123.61
123.92
124.22
124.51
124.81
125.11
125.41
125.71
126.01
126.31
126.61
126.91
127.22
127.53
128.26
129.31
130.53
131.85
133.25
134.71
136.21
137.77
139.33
140.93
142.54
144.15
145.76
147.38
148.98
150.57
152.12
153.66
155.13
156.53
157.84
159.09
160.24
161.28
162.19
162.94
163.44
163.64
163.49
163.08
162.65
70.575
70.919
69.915
68.509
67.646
67.159
66.968
67.206
68.319
70.006
72.131
74.497
76.715
78.137
78.298
77.894
77.445
77.133
77.141
77.447
77.977
78.613
79.407
80.046
80.641
81.214
81.778
82.262
82.776
83.308
83.879
84.509
85.127
85.838
86.576
87.386
88.263
89.263
90.453
91.77
93.155
94.598
96.068
97.448
98.955
100.39
101.79
103.17
104.55
105.86
107.13
108.36
109.55
110.74
111.93
113.04
114.11
115.11
116.1
117.12
117.86
118.42
118.87
119.12
119.2
119.25
119.31
119.51
119.82
120.15
120.5
120.84
121.17
121.49
121.83
122.15
122.46
122.77
123.08
123.38
123.68
123.97
124.26
124.56
124.86
125.15
125.44
125.74
126.03
126.32
126.62
126.92
127.22
127.52
127.83
128.57
129.61
130.84
132.17
133.6
135.07
136.59
138.16
139.76
141.37
143
144.64
146.28
147.92
149.56
151.19
152.79
154.36
155.91
157.39
158.79
160.1
161.33
162.44
163.45
164.28
164.86
165.11
164.99
164.59
164.17
77.58
77.281
75.758
74.193
73.319
72.785
72.454
72.861
73.821
75.504
77.836
80.671
83.72
84.79
83.917
82.866
82.227
81.766
81.741
82.017
82.479
83.03
83.567
84.083
84.511
84.927
85.323
85.68
86.041
86.451
86.864
87.333
87.825
88.411
89.055
89.766
90.533
91.472
92.624
93.862
95.156
96.515
97.85
99.193
100.6
101.91
103.22
104.55
105.83
107.06
108.25
109.42
110.54
111.7
112.82
113.88
114.88
115.84
116.84
117.67
118.32
118.85
119.16
119.39
119.42
119.48
119.6
119.85
120.19
120.54
120.88
121.21
121.54
121.87
122.19
122.5
122.81
123.11
123.41
123.71
124
124.29
124.59
124.88
125.16
125.45
125.74
126.04
126.33
126.6
126.91
127.21
127.5
127.8
128.09
128.82
129.89
131.12
132.46
133.89
135.39
136.92
138.51
140.12
141.75
143.4
145.06
146.73
148.4
150.07
151.73
153.38
155
156.59
158.15
159.64
161.04
162.36
163.57
164.65
165.56
166.18
166.53
166.48
166.07
165.66
83.032
82.023
80.564
79.032
77.993
77.519
77.347
77.589
78.406
79.951
82.143
85.005
88.638
89.263
87.789
86.81
86.248
86.043
86.088
86.37
86.709
87.151
87.516
87.836
88.177
88.472
88.69
88.929
89.176
89.409
89.671
89.992
90.408
90.873
91.391
91.997
92.734
93.658
94.738
95.862
97.109
98.343
99.545
100.85
102.12
103.36
104.59
105.83
107.03
108.18
109.31
110.41
111.5
112.6
113.64
114.64
115.58
116.51
117.44
118.14
118.72
119.2
119.48
119.55
119.6
119.68
119.89
120.2
120.54
120.88
121.22
121.55
121.87
122.19
122.51
122.81
123.11
123.41
123.71
124
124.28
124.57
124.86
125.15
125.43
125.71
126
126.29
126.58
126.87
127.16
127.45
127.73
128.04
128.33
129.07
130.13
131.37
132.71
134.15
135.66
137.21
138.81
140.43
142.08
143.76
145.44
147.13
148.82
150.52
152.21
153.89
155.56
157.21
158.83
160.39
161.88
163.28
164.58
165.74
166.74
167.5
167.88
167.89
167.51
167.12
81.258
83.94
83.742
82.505
81.753
81.252
81.27
81.6
82.281
83.465
85.155
86.707
87.189
88.635
89.792
89.813
89.866
89.876
90.018
90.38
90.625
90.878
91.17
91.435
91.615
91.74
91.853
91.952
92.099
92.195
92.292
92.478
92.805
93.174
93.607
94.148
94.842
95.738
96.705
97.781
98.918
100.04
101.17
102.39
103.56
104.71
105.88
107.03
108.14
109.22
110.28
111.31
112.39
113.4
114.4
115.32
116.21
117.15
117.93
118.55
119.1
119.44
119.62
119.68
119.75
119.89
120.16
120.5
120.85
121.18
121.52
121.84
122.16
122.48
122.77
123.09
123.37
123.67
123.96
124.24
124.53
124.82
125.1
125.38
125.66
125.94
126.23
126.51
126.8
127.08
127.37
127.65
127.94
128.23
128.54
129.27
130.32
131.56
132.91
134.37
135.89
137.45
139.07
140.71
142.37
144.06
145.76
147.47
149.19
150.91
152.63
154.35
156.04
157.74
159.41
161.04
162.63
164.14
165.52
166.78
167.86
168.71
169.2
169.25
168.91
168.55
80.551
81.848
83.471
84.08
83.862
83.841
83.756
84.248
84.915
85.733
86.023
86.037
86.658
87.979
90.137
91.861
92.804
93.271
93.626
93.866
94.072
94.334
94.532
94.678
94.745
94.801
94.833
94.83
94.778
94.737
94.688
94.826
95.061
95.34
95.707
96.173
96.897
97.726
98.623
99.659
100.68
101.61
102.75
103.82
104.9
105.98
107.08
108.13
109.17
110.17
111.18
112.19
113.2
114.16
115.07
115.95
116.82
117.65
118.32
118.9
119.36
119.62
119.67
119.76
119.85
120.09
120.41
120.76
121.1
121.43
121.77
122.09
122.41
122.71
123.01
123.31
123.59
123.88
124.17
124.45
124.73
125
125.29
125.57
125.85
126.13
126.41
126.69
126.98
127.26
127.54
127.83
128.11
128.41
128.7
129.44
130.49
131.73
133.08
134.55
136.08
137.66
139.28
140.92
142.62
144.32
146.03
147.76
149.49
151.23
152.98
154.72
156.46
158.17
159.9
161.6
163.25
164.85
166.33
167.69
168.86
169.79
170.39
170.52
170.26
169.95
80.172
81.625
83.443
83.867
84.532
84.774
85
85.309
85.399
85.278
85.743
86.358
87.095
88.696
90.59
93.115
94.948
95.908
96.504
96.911
97.236
97.422
97.604
97.666
97.647
97.596
97.497
97.372
97.185
97.031
96.952
96.996
97.137
97.34
97.688
98.193
98.867
99.587
100.45
101.34
102.19
103.18
104.17
105.16
106.15
107.17
108.17
109.15
110.11
111.06
112
112.96
113.91
114.81
115.66
116.51
117.36
118.06
118.67
119.18
119.51
119.61
119.7
119.79
119.99
120.28
120.64
120.99
121.32
121.66
121.98
122.29
122.6
122.91
123.2
123.49
123.78
124.06
124.34
124.62
124.9
125.17
125.45
125.72
125.98
126.28
126.55
126.83
127.12
127.4
127.68
127.96
128.25
128.54
128.84
129.55
130.62
131.87
133.22
134.7
136.23
137.81
139.46
141.12
142.81
144.53
146.25
148
149.75
151.52
153.28
155.05
156.81
158.57
160.32
162.06
163.77
165.44
167.03
168.5
169.8
170.85
171.53
171.77
171.49
171.16
83.462
84.143
84.737
84.805
85.237
85.223
85.507
85.882
85.955
86.478
87.135
88.069
89.239
90.555
91.899
93.759
96.099
97.762
98.823
99.497
99.989
100.17
100.36
100.33
100.29
100.1
99.851
99.645
99.374
99.153
98.958
98.921
99.036
99.209
99.601
100.11
100.7
101.4
102.19
102.94
103.71
104.6
105.48
106.37
107.3
108.23
109.15
110.05
110.95
111.84
112.79
113.7
114.56
115.39
116.19
117.02
117.74
118.37
118.92
119.35
119.5
119.58
119.68
119.83
120.13
120.47
120.82
121.17
121.49
121.83
122.15
122.46
122.75
123.06
123.35
123.62
123.91
124.19
124.47
124.74
125
125.29
125.56
125.83
126.1
126.39
126.66
126.94
127.22
127.5
127.78
128.07
128.36
128.64
128.94
129.67
130.72
131.95
133.32
134.8
136.34
137.93
139.58
141.25
142.96
144.68
146.43
148.18
149.95
151.73
153.5
155.29
157.08
158.87
160.65
162.42
164.19
165.93
167.61
169.18
170.59
171.74
172.52
172.85
172.63
172.17
86.402
86.991
87.567
87.4
87.405
87.268
87.277
87.602
87.964
88.61
89.444
90.42
91.509
92.584
93.851
95.277
97.08
98.977
100.55
101.55
102.19
102.55
102.7
102.6
102.4
102.21
101.92
101.64
101.33
101.01
100.79
100.71
100.86
101.1
101.41
101.85
102.44
103.08
103.7
104.34
105.11
105.89
106.67
107.5
108.36
109.21
110.04
110.87
111.72
112.58
113.45
114.3
115.1
115.88
116.67
117.41
118.06
118.66
119.14
119.29
119.38
119.51
119.65
119.92
120.26
120.62
120.97
121.31
121.64
121.95
122.27
122.57
122.87
123.15
123.44
123.72
124.01
124.28
124.55
124.83
125.1
125.37
125.64
125.91
126.18
126.46
126.73
127.01
127.29
127.57
127.85
128.14
128.42
128.71
129
129.73
130.78
132.02
133.39
134.86
136.39
137.99
139.64
141.34
143.05
144.79
146.54
148.31
150.09
151.88
153.68
155.48
157.27
159.08
160.9
162.68
164.5
166.29
168.03
169.71
171.23
172.49
173.41
173.85
173.59
173.05
88.981
89.502
90.056
89.94
89.807
89.635
89.566
89.87
90.172
90.755
91.533
92.444
93.487
94.492
95.492
96.568
97.869
99.738
101.54
102.93
103.86
104.31
104.47
104.35
104.26
103.96
103.73
103.35
102.98
102.71
102.47
102.45
102.59
102.81
103.09
103.5
104.03
104.53
105.03
105.66
106.32
107
107.71
108.52
109.27
110.04
110.8
111.59
112.41
113.24
114.04
114.81
115.56
116.34
117.07
117.72
118.34
118.88
119.06
119.17
119.29
119.42
119.67
120.02
120.37
120.73
121.07
121.4
121.73
122.04
122.34
122.65
122.94
123.23
123.51
123.78
124.05
124.33
124.59
124.87
125.13
125.41
125.68
125.95
126.22
126.5
126.77
127.05
127.33
127.61
127.88
128.17
128.46
128.75
129.03
129.75
130.81
132.05
133.41
134.89
136.43
138.03
139.69
141.38
143.1
144.85
146.61
148.38
150.17
151.97
153.78
155.59
157.41
159.24
161.07
162.9
164.73
166.54
168.35
170.08
171.71
173.08
174.09
174.6
174.4
173.85
91.223
91.671
92.2
92.055
91.887
91.647
91.554
91.803
92.043
92.529
93.266
94.126
95.12
96.082
97.061
98.083
99.17
100.67
102.15
103.61
104.71
105.42
105.75
105.83
105.75
105.49
105.19
104.87
104.55
104.29
104.11
104.07
104.17
104.37
104.67
105.08
105.35
105.75
106.27
106.81
107.38
108
108.68
109.37
110.06
110.76
111.47
112.26
113.02
113.8
114.53
115.25
116
116.71
117.37
118.02
118.53
118.73
118.84
118.97
119.11
119.38
119.74
120.1
120.45
120.79
121.14
121.46
121.77
122.07
122.38
122.68
122.97
123.25
123.53
123.8
124.07
124.33
124.61
124.87
125.14
125.42
125.69
125.95
126.23
126.5
126.77
127.05
127.32
127.61
127.89
128.18
128.46
128.75
129.04
129.77
130.82
132.05
133.41
134.88
136.43
138.03
139.69
141.38
143.1
144.86
146.63
148.41
150.21
152.02
153.84
155.65
157.49
159.32
161.17
163.01
164.87
166.71
168.55
170.33
172.01
173.52
174.64
175.22
174.99
174.53
93.127
93.511
94.01
93.838
93.634
93.336
93.19
93.394
93.545
94.017
94.669
95.474
96.418
97.338
98.29
99.24
100.2
101.9
103.66
104.91
105.82
106.47
106.81
106.99
107.02
106.96
106.64
106.35
106.08
105.81
105.55
105.58
105.68
105.84
106.08
106.26
106.54
106.9
107.32
107.77
108.31
108.9
109.49
110.1
110.71
111.39
112.1
112.83
113.55
114.25
114.95
115.67
116.35
117
117.66
118.17
118.34
118.47
118.62
118.79
119.05
119.41
119.78
120.14
120.49
120.82
121.16
121.48
121.79
122.09
122.39
122.68
122.96
123.24
123.51
123.78
124.04
124.31
124.59
124.85
125.11
125.39
125.66
125.93
126.2
126.47
126.75
127.03
127.31
127.58
127.87
128.15
128.44
128.73
129.02
129.75
130.79
132.02
133.38
134.85
136.39
137.99
139.65
141.35
143.07
144.83
146.59
148.39
150.19
152.01
153.82
155.66
157.49
159.34
161.19
163.05
164.92
166.78
168.62
170.44
172.18
173.72
174.94
175.56
175.24
174.87
94.709
95.013
95.498
95.3
95.045
94.708
94.501
94.658
94.77
95.157
95.749
96.504
97.395
98.27
99.193
100.11
100.96
102.47
104.29
105.75
106.86
107.69
108.18
108.33
108.37
108.27
108
107.66
107.44
107.12
106.98
106.94
106.95
107.06
107.15
107.29
107.53
107.82
108.19
108.62
109.11
109.61
110.15
110.7
111.31
111.96
112.62
113.31
113.96
114.64
115.32
115.99
116.64
117.29
117.73
117.89
118.04
118.2
118.38
118.69
119.06
119.43
119.8
120.15
120.5
120.83
121.15
121.46
121.77
122.07
122.36
122.64
122.92
123.19
123.46
123.73
124
124.25
124.53
124.8
125.07
125.34
125.59
125.87
126.15
126.42
126.7
126.97
127.25
127.54
127.82
128.11
128.38
128.68
128.97
129.69
130.74
131.97
133.32
134.78
136.31
137.92
139.58
141.27
143
144.75
146.53
148.32
150.12
151.94
153.77
155.6
157.44
159.29
161.15
163.02
164.89
166.75
168.61
170.42
172.17
173.74
174.98
175.6
175.38
174.92
95.97
96.208
96.659
96.437
96.147
95.746
95.492
95.602
95.653
95.981
96.514
97.219
98.062
98.872
99.778
100.68
101.5
103.03
104.66
106.05
107.33
108.34
108.94
109.19
109.25
109.21
109.1
108.86
108.65
108.37
108.11
107.97
107.98
107.96
108.01
108.13
108.33
108.6
108.93
109.32
109.74
110.17
110.67
111.2
111.81
112.43
113.06
113.67
114.33
114.99
115.64
116.31
116.92
117.19
117.38
117.55
117.73
117.97
118.29
118.67
119.05
119.42
119.78
120.13
120.47
120.79
121.11
121.42
121.71
122
122.29
122.57
122.85
123.12
123.39
123.65
123.91
124.19
124.45
124.72
124.99
125.26
125.53
125.8
126.07
126.33
126.62
126.9
127.18
127.46
127.75
128.03
128.32
128.61
128.91
129.63
130.67
131.89
133.24
134.69
136.23
137.82
139.47
141.16
142.89
144.65
146.42
148.21
150.01
151.83
153.66
155.49
157.34
159.18
161.04
162.9
164.77
166.62
168.48
170.3
172.01
173.57
174.77
175.33
175.09
174.65
96.92
97.097
97.514
97.28
96.936
96.484
96.177
96.238
96.232
96.471
96.978
97.633
98.426
99.202
100.06
100.94
101.8
103.21
104.7
105.98
107.1
108.14
109.03
109.63
109.96
110.03
109.9
109.65
109.43
109.13
108.9
108.78
108.67
108.59
108.66
108.77
108.97
109.19
109.49
109.82
110.2
110.6
111.11
111.66
112.22
112.78
113.41
114.04
114.69
115.36
116
116.37
116.64
116.81
117.02
117.22
117.49
117.88
118.27
118.64
119.03
119.39
119.74
120.08
120.41
120.73
121.04
121.34
121.63
121.91
122.19
122.47
122.75
123.01
123.29
123.55
123.82
124.08
124.35
124.62
124.88
125.15
125.43
125.7
125.97
126.25
126.52
126.8
127.09
127.37
127.66
127.94
128.23
128.51
128.81
129.53
130.57
131.79
133.13
134.59
136.11
137.69
139.35
141.03
142.75
144.5
146.27
148.06
149.86
151.68
153.49
155.33
157.16
159.01
160.87
162.72
164.58
166.43
168.27
170.07
171.76
173.25
174.34
174.67
174.34
173.84
97.567
97.681
98.066
97.81
97.42
96.921
96.563
96.577
96.507
96.714
97.146
97.753
98.495
99.222
100.04
100.95
101.92
103.09
104.34
105.59
106.75
107.7
108.55
109.26
109.74
110.01
110.07
110.01
109.84
109.6
109.29
109.12
109.06
109.07
109.14
109.26
109.41
109.6
109.86
110.15
110.55
111
111.48
111.99
112.55
113.17
113.79
114.42
115.03
115.47
115.78
115.99
116.21
116.43
116.69
117.05
117.45
117.85
118.24
118.61
118.99
119.34
119.68
120.01
120.33
120.64
120.95
121.24
121.52
121.81
122.08
122.36
122.63
122.9
123.17
123.44
123.7
123.97
124.22
124.5
124.77
125.04
125.3
125.58
125.86
126.14
126.41
126.69
126.98
127.26
127.55
127.84
128.13
128.41
128.72
129.44
130.47
131.68
133.02
134.46
135.98
137.55
139.19
140.88
142.59
144.33
146.09
147.87
149.67
151.47
153.3
155.12
156.96
158.8
160.64
162.48
164.33
166.16
167.95
169.71
171.34
172.72
173.66
173.83
173.3
172.64
97.914
97.962
98.323
98.041
97.611
97.055
96.65
96.614
96.491
96.646
96.999
97.585
98.274
99.016
99.904
100.87
101.89
102.89
103.92
105.03
106.13
107.18
108.08
108.76
109.25
109.59
109.8
109.83
109.69
109.46
109.26
109.22
109.22
109.24
109.29
109.39
109.55
109.76
110.04
110.4
110.8
111.26
111.78
112.37
112.91
113.53
114.06
114.51
114.83
115.1
115.34
115.57
115.84
116.19
116.61
117.02
117.43
117.82
118.2
118.56
118.93
119.26
119.6
119.93
120.24
120.54
120.84
121.13
121.4
121.69
121.97
122.24
122.51
122.77
123.04
123.3
123.56
123.84
124.1
124.37
124.64
124.91
125.19
125.46
125.73
126.01
126.28
126.58
126.86
127.14
127.43
127.73
128.01
128.31
128.61
129.32
130.36
131.56
132.89
134.33
135.84
137.4
139.03
140.7
142.41
144.14
145.9
147.66
149.44
151.26
153.07
154.88
156.71
158.53
160.36
162.19
164.01
165.8
167.58
169.29
170.84
172.11
172.78
172.77
172.13
171.47
97.971
97.957
98.287
97.988
97.506
96.901
96.449
96.368
96.187
96.287
96.63
97.179
97.918
98.807
99.77
100.74
101.71
102.73
103.72
104.68
105.63
106.58
107.46
108.22
108.83
109.19
109.32
109.32
109.26
109.2
109.11
109.09
109.12
109.15
109.25
109.39
109.6
109.88
110.25
110.66
111.17
111.65
112.17
112.65
113.13
113.52
113.86
114.16
114.41
114.68
114.97
115.34
115.76
116.18
116.6
117.02
117.41
117.79
118.16
118.52
118.87
119.2
119.52
119.83
120.14
120.43
120.73
121.01
121.29
121.56
121.84
122.11
122.37
122.62
122.91
123.17
123.44
123.7
123.97
124.24
124.5
124.78
125.06
125.33
125.61
125.89
126.16
126.45
126.74
127.03
127.32
127.61
127.9
128.19
128.49
129.21
130.23
131.44
132.76
134.19
135.69
137.24
138.86
140.52
142.22
143.94
145.68
147.44
149.21
151.01
152.81
154.6
156.42
158.23
160.03
161.84
163.64
165.42
167.14
168.78
170.24
171.35
171.81
171.65
171.01
170.34
97.758
97.689
97.984
97.659
97.136
96.48
95.973
95.894
95.703
95.822
96.208
96.758
97.55
98.441
99.454
100.52
101.59
102.65
103.66
104.62
105.5
106.31
107.05
107.68
108.22
108.59
108.85
108.99
109.03
108.99
108.94
108.94
109.05
109.19
109.39
109.66
109.95
110.28
110.66
111.08
111.46
111.8
112.19
112.52
112.86
113.18
113.45
113.75
114.11
114.51
114.94
115.38
115.8
116.22
116.63
117.02
117.4
117.77
118.12
118.46
118.8
119.12
119.43
119.74
120.04
120.33
120.61
120.89
121.17
121.44
121.71
121.98
122.24
122.5
122.77
123.04
123.31
123.57
123.84
124.11
124.38
124.66
124.92
125.2
125.48
125.76
126.05
126.33
126.62
126.91
127.2
127.49
127.79
128.07
128.38
129.1
130.11
131.3
132.62
134.03
135.54
137.08
138.69
140.34
142.02
143.73
145.45
147.2
148.96
150.74
152.53
154.31
156.11
157.9
159.69
161.47
163.24
164.96
166.64
168.18
169.53
170.46
170.77
170.58
169.92
169.25
98.244
98.145
98.07
97.547
96.965
96.248
95.69
95.599
95.397
95.541
95.933
96.534
97.34
98.285
99.325
100.42
101.53
102.64
103.71
104.74
105.65
106.44
107.13
107.68
108.14
108.49
108.73
108.89
108.98
109
109.01
109.13
109.27
109.43
109.64
109.88
110.14
110.42
110.66
110.97
111.3
111.59
111.9
112.18
112.52
112.91
113.3
113.72
114.17
114.61
115.04
115.45
115.86
116.26
116.66
117.03
117.39
117.75
118.1
118.43
118.74
119.06
119.36
119.66
119.95
120.23
120.51
120.78
121.05
121.33
121.58
121.86
122.12
122.37
122.64
122.92
123.18
123.45
123.72
123.99
124.26
124.53
124.81
125.09
125.37
125.65
125.92
126.22
126.5
126.79
127.09
127.38
127.67
127.97
128.27
128.98
130
131.19
132.49
133.91
135.39
136.92
138.52
140.16
141.82
143.52
145.22
146.96
148.71
150.47
152.24
154.01
155.78
157.54
159.32
161.07
162.8
164.49
166.09
167.56
168.77
169.51
169.76
169.54
168.89
168.21
99.459
99.358
98.927
98.218
97.626
96.921
96.267
95.937
95.798
96.033
96.527
97.17
97.97
98.904
99.957
101.01
102.1
103.15
104.16
105.18
106.12
106.98
107.72
108.36
108.83
109.17
109.34
109.45
109.43
109.36
109.33
109.38
109.5
109.62
109.77
109.94
110.15
110.39
110.61
110.85
111.15
111.47
111.86
112.25
112.66
113.07
113.5
113.92
114.34
114.75
115.16
115.56
115.96
116.33
116.71
117.07
117.42
117.75
118.08
118.4
118.71
119
119.3
119.59
119.86
120.15
120.42
120.68
120.96
121.23
121.48
121.75
122.02
122.28
122.55
122.81
123.08
123.33
123.61
123.87
124.15
124.42
124.69
124.98
125.25
125.53
125.83
126.11
126.4
126.69
126.99
127.28
127.57
127.86
128.17
128.88
129.89
131.08
132.37
133.78
135.25
136.77
138.35
139.97
141.63
143.3
145.01
146.72
148.46
150.2
151.95
153.7
155.45
157.18
158.94
160.65
162.35
163.98
165.52
166.89
167.96
168.57
168.8
168.57
167.91
167.24
100.43
100.33
99.9
99.206
98.568
97.921
97.285
96.956
96.814
96.997
97.38
97.996
98.774
99.665
100.7
101.73
102.79
103.86
104.9
105.9
106.82
107.68
108.4
109.04
109.51
109.87
110.06
110.14
110.1
110.05
109.95
109.94
109.96
110.02
110.12
110.26
110.43
110.65
110.91
111.19
111.5
111.82
112.19
112.56
112.95
113.35
113.75
114.14
114.53
114.93
115.31
115.69
116.07
116.43
116.77
117.12
117.45
117.77
118.09
118.39
118.69
118.98
119.25
119.54
119.82
120.09
120.36
120.62
120.89
121.15
121.41
121.67
121.93
122.2
122.46
122.72
122.99
123.24
123.52
123.79
124.06
124.33
124.61
124.89
125.17
125.46
125.74
126.03
126.32
126.61
126.9
127.19
127.49
127.78
128.09
128.8
129.81
130.98
132.26
133.67
135.13
136.63
138.22
139.83
141.46
143.13
144.81
146.51
148.22
149.94
151.68
153.4
155.13
156.85
158.57
160.25
161.9
163.48
164.94
166.23
167.14
167.71
167.92
167.69
167.03
166.35
101.24
101.13
100.7
100.02
99.425
98.737
98.113
97.812
97.637
97.804
98.191
98.762
99.512
100.39
101.36
102.37
103.41
104.46
105.48
106.45
107.36
108.19
108.93
109.56
110.08
110.43
110.66
110.75
110.74
110.69
110.61
110.57
110.58
110.62
110.73
110.82
110.97
111.17
111.39
111.67
111.96
112.27
112.6
112.94
113.29
113.66
114.04
114.41
114.78
115.14
115.51
115.86
116.21
116.55
116.88
117.2
117.52
117.82
118.11
118.41
118.7
118.98
119.26
119.53
119.79
120.06
120.32
120.59
120.85
121.1
121.36
121.62
121.87
122.14
122.4
122.66
122.91
123.2
123.46
123.73
124.01
124.28
124.55
124.83
125.11
125.4
125.67
125.96
126.25
126.55
126.84
127.13
127.44
127.74
128.04
128.74
129.74
130.91
132.19
133.57
135.03
136.53
138.09
139.69
141.32
142.97
144.63
146.32
148.01
149.73
151.44
153.14
154.85
156.54
158.22
159.87
161.48
162.99
164.38
165.58
166.41
166.94
167.13
166.9
166.24
165.55
103.9
103.79
103.38
102.71
101.9
101.09
100.37
99.849
99.561
99.605
99.888
100.37
101.03
101.83
102.72
103.67
104.63
105.63
106.58
107.54
108.41
109.2
109.91
110.51
111.02
111.38
111.61
111.71
111.7
111.64
111.54
111.49
111.48
111.5
111.55
111.64
111.74
111.89
112.06
112.29
112.51
112.77
113.06
113.37
113.69
114.02
114.35
114.7
115.04
115.36
115.7
116.01
116.32
116.64
116.94
117.23
117.53
117.82
118.1
118.38
118.65
118.91
119.18
119.43
119.69
119.95
120.21
120.46
120.71
120.96
121.22
121.46
121.72
121.96
122.23
122.5
122.76
123.02
123.28
123.55
123.82
124.08
124.36
124.64
124.92
125.19
125.48
125.77
126.06
126.35
126.64
126.94
127.23
127.52
127.83
128.53
129.52
130.69
131.96
133.35
134.79
136.29
137.85
139.43
141.04
142.7
144.36
146.03
147.72
149.42
151.11
152.81
154.5
156.18
157.85
159.48
161.06
162.55
163.91
165
165.81
166.34
166.52
166.28
165.63
164.94
106.11
106.01
105.6
104.95
104.16
103.37
102.68
102.18
101.9
101.85
102
102.36
102.9
103.59
104.39
105.25
106.15
107.06
107.96
108.83
109.65
110.42
111.07
111.66
112.14
112.51
112.71
112.8
112.79
112.71
112.61
112.53
112.5
112.48
112.5
112.54
112.63
112.72
112.86
113.02
113.22
113.43
113.67
113.91
114.19
114.47
114.76
115.04
115.35
115.63
115.95
116.23
116.52
116.79
117.07
117.32
117.59
117.85
118.1
118.37
118.62
118.87
119.12
119.36
119.61
119.84
120.09
120.34
120.57
120.82
121.06
121.31
121.55
121.79
122.05
122.3
122.55
122.81
123.07
123.34
123.6
123.87
124.14
124.4
124.68
124.95
125.24
125.52
125.81
126.1
126.39
126.68
126.98
127.25
127.56
128.27
129.26
130.43
131.69
133.08
134.52
136
137.58
139.16
140.78
142.43
144.09
145.76
147.46
149.15
150.86
152.57
154.27
155.96
157.63
159.27
160.85
162.32
163.62
164.67
165.47
166
166.17
165.92
165.28
164.6
108.01
107.91
107.52
106.89
106.13
105.37
104.71
104.22
103.96
103.91
104.07
104.4
104.87
105.44
106.12
106.89
107.68
108.52
109.37
110.16
110.93
111.65
112.28
112.83
113.28
113.61
113.83
113.91
113.9
113.78
113.66
113.59
113.52
113.49
113.46
113.48
113.51
113.61
113.69
113.81
113.96
114.15
114.32
114.55
114.78
115.02
115.23
115.51
115.74
115.99
116.28
116.54
116.79
117.01
117.23
117.47
117.71
117.94
118.18
118.41
118.65
118.88
119.11
119.33
119.55
119.79
120.02
120.25
120.48
120.71
120.94
121.18
121.41
121.65
121.9
122.14
122.39
122.64
122.88
123.14
123.4
123.66
123.93
124.2
124.47
124.73
125.02
125.3
125.57
125.86
126.15
126.44
126.73
127.02
127.32
128.01
129.01
130.18
131.45
132.84
134.28
135.78
137.35
138.94
140.57
142.22
143.9
145.59
147.29
149.02
150.74
152.47
154.2
155.91
157.59
159.21
160.77
162.22
163.49
164.51
165.31
165.83
166.01
165.77
165.12
164.42
109.73
109.63
109.26
108.66
107.94
107.22
106.59
106.13
105.88
105.84
105.99
106.31
106.75
107.29
107.91
108.56
109.27
110.02
110.77
111.53
112.23
112.9
113.48
113.99
114.45
114.74
114.94
115.01
114.98
114.86
114.71
114.62
114.55
114.49
114.44
114.41
114.44
114.48
114.55
114.61
114.73
114.86
115.03
115.17
115.38
115.58
115.78
116
116.2
116.4
116.63
116.83
117.09
117.29
117.47
117.68
117.88
118.09
118.3
118.51
118.72
118.93
119.13
119.35
119.56
119.77
119.98
120.2
120.41
120.64
120.86
121.08
121.31
121.54
121.77
122.01
122.24
122.49
122.73
122.97
123.23
123.49
123.75
124.01
124.28
124.55
124.82
125.1
125.37
125.66
125.94
126.22
126.51
126.8
127.09
127.79
128.78
129.95
131.24
132.62
134.08
135.59
137.15
138.77
140.4
142.08
143.77
145.49
147.22
148.98
150.74
152.5
154.23
155.94
157.6
159.22
160.75
162.19
163.45
164.46
165.25
165.77
165.95
165.71
165.06
164.36
111.37
111.29
110.94
110.38
109.71
109.04
108.45
108.02
107.79
107.76
107.9
108.2
108.61
109.12
109.7
110.32
110.96
111.61
112.29
112.97
113.61
114.22
114.76
115.22
115.62
115.93
116.09
116.13
116.09
115.97
115.8
115.68
115.59
115.51
115.42
115.37
115.36
115.37
115.38
115.44
115.51
115.62
115.73
115.86
116
116.16
116.29
116.5
116.68
116.84
117.03
117.19
117.39
117.59
117.75
117.91
118.09
118.27
118.44
118.64
118.82
119.01
119.2
119.39
119.59
119.78
119.97
120.18
120.39
120.59
120.8
121.01
121.22
121.45
121.67
121.9
122.13
122.36
122.59
122.84
123.09
123.34
123.59
123.85
124.11
124.37
124.63
124.91
125.19
125.45
125.74
126.03
126.31
126.58
126.88
127.58
128.58
129.75
131.04
132.44
133.9
135.43
137.02
138.65
140.31
142.01
143.73
145.47
147.25
149.04
150.81
152.56
154.29
155.99
157.65
159.26
160.78
162.22
163.45
164.47
165.26
165.78
165.96
165.7
165.07
164.37
113.02
112.96
112.64
112.14
111.53
110.91
110.38
109.99
109.78
109.75
109.88
110.16
110.54
111.02
111.55
112.13
112.73
113.33
113.92
114.5
115.07
115.61
116.11
116.54
116.93
117.18
117.32
117.36
117.29
117.13
116.95
116.8
116.66
116.56
116.45
116.39
116.34
116.28
116.27
116.28
116.32
116.37
116.46
116.56
116.67
116.77
116.88
117.02
117.16
117.29
117.45
117.61
117.71
117.88
118.01
118.18
118.32
118.47
118.63
118.8
118.96
119.13
119.3
119.47
119.64
119.83
120
120.19
120.39
120.58
120.77
120.97
121.18
121.38
121.6
121.82
122.03
122.27
122.5
122.73
122.97
123.21
123.44
123.71
123.97
124.23
124.49
124.75
125.02
125.3
125.56
125.85
126.13
126.4
126.67
127.38
128.39
129.58
130.88
132.29
133.78
135.31
136.93
138.58
140.27
142.01
143.77
145.56
147.35
149.13
150.91
152.65
154.37
156.07
157.73
159.32
160.86
162.28
163.52
164.54
165.32
165.85
166.03
165.79
165.09
164.43
114.76
114.71
114.44
113.99
113.45
112.9
112.4
112.09
111.9
111.88
111.99
112.24
112.59
113.03
113.52
114.05
114.6
115.15
115.69
116.2
116.68
117.15
117.58
117.98
118.28
118.5
118.66
118.66
118.57
118.41
118.17
118
117.84
117.68
117.56
117.43
117.33
117.28
117.21
117.18
117.17
117.19
117.22
117.26
117.33
117.42
117.49
117.58
117.69
117.77
117.88
118
118.1
118.21
118.37
118.48
118.58
118.71
118.85
118.98
119.13
119.27
119.43
119.58
119.73
119.9
120.07
120.24
120.42
120.59
120.78
120.97
121.16
121.36
121.56
121.77
121.98
122.2
122.42
122.64
122.87
123.12
123.36
123.59
123.85
124.1
124.36
124.62
124.89
125.15
125.42
125.69
125.97
126.24
126.51
127.22
128.23
129.43
130.74
132.17
133.67
135.24
136.87
138.56
140.29
142.07
143.89
145.69
147.48
149.26
151.02
152.76
154.49
156.18
157.83
159.42
160.95
162.37
163.62
164.64
165.44
165.96
166.15
165.92
165.16
164.55
116.61
116.59
116.35
115.96
115.49
115.02
114.61
114.31
114.15
114.12
114.23
114.45
114.76
115.15
115.6
116.08
116.57
117.08
117.57
118.04
118.45
118.84
119.22
119.53
119.79
119.98
120.1
120.08
119.95
119.74
119.48
119.3
119.09
118.91
118.73
118.57
118.44
118.33
118.22
118.14
118.09
118.06
118.05
118.06
118.09
118.09
118.14
118.18
118.26
118.3
118.36
118.45
118.52
118.61
118.69
118.81
118.88
118.99
119.1
119.21
119.33
119.46
119.59
119.73
119.87
120.01
120.17
120.32
120.48
120.65
120.82
120.99
121.18
121.37
121.56
121.76
121.96
122.17
122.39
122.61
122.83
123.06
123.29
123.52
123.77
124.01
124.27
124.53
124.78
125.05
125.31
125.57
125.84
126.11
126.38
127.09
128.11
129.32
130.66
132.1
133.64
135.23
136.91
138.63
140.41
142.23
144.04
145.84
147.62
149.4
151.16
152.9
154.62
156.31
157.96
159.56
161.09
162.52
163.76
164.8
165.6
166.11
166.25
166.02
165.37
164.72
118.58
118.58
118.38
118.05
117.65
117.24
116.89
116.64
116.5
116.47
116.56
116.76
117.04
117.39
117.78
118.22
118.67
119.12
119.56
119.97
120.35
120.68
120.96
121.21
121.42
121.55
121.62
121.58
121.42
121.18
120.89
120.65
120.42
120.2
119.97
119.8
119.6
119.43
119.28
119.16
119.08
118.99
118.93
118.88
118.84
118.83
118.83
118.82
118.84
118.86
118.89
118.94
118.97
119.03
119.09
119.15
119.22
119.3
119.39
119.47
119.58
119.69
119.8
119.91
120.03
120.16
120.3
120.44
120.59
120.74
120.9
121.06
121.23
121.38
121.59
121.78
121.98
122.18
122.38
122.59
122.81
123.03
123.25
123.49
123.73
123.97
124.22
124.46
124.72
124.96
125.23
125.49
125.75
126
126.28
126.99
128.03
129.25
130.61
132.08
133.65
135.28
137
138.77
140.59
142.41
144.21
145.98
147.79
149.56
151.31
153.05
154.77
156.46
158.11
159.72
161.24
162.69
163.95
164.99
165.8
166.34
166.52
166.29
165.64
164.94
120.65
120.67
120.51
120.23
119.89
119.55
119.25
118.96
118.91
118.89
118.95
119.14
119.39
119.69
120.05
120.42
120.83
121.22
121.62
121.99
122.32
122.6
122.82
123
123.14
123.23
123.23
123.15
122.95
122.67
122.38
122.08
121.82
121.57
121.3
121.05
120.82
120.62
120.41
120.23
120.1
119.95
119.84
119.73
119.66
119.6
119.53
119.52
119.48
119.46
119.47
119.48
119.48
119.5
119.53
119.56
119.61
119.66
119.73
119.79
119.87
119.95
120.03
120.14
120.24
120.35
120.47
120.59
120.72
120.86
121.01
121.16
121.32
121.49
121.66
121.83
122.02
122.22
122.41
122.62
122.83
123.02
123.26
123.49
123.72
123.95
124.19
124.43
124.68
124.93
125.18
125.44
125.69
125.94
126.21
126.92
127.97
129.22
130.6
132.11
133.71
135.38
137.16
138.98
140.79
142.6
144.4
146.19
147.97
149.74
151.49
153.23
154.94
156.63
158.29
159.89
161.44
162.89
164.17
165.23
166.05
166.58
166.79
166.56
165.91
165.2
122.81
122.84
122.71
122.48
122.19
121.9
121.65
121.46
121.35
121.31
121.41
121.56
121.78
122.05
122.36
122.7
123.05
123.4
123.74
124.06
124.35
124.58
124.77
124.88
124.94
124.96
124.92
124.79
124.56
124.26
123.88
123.56
123.27
122.96
122.66
122.37
122.09
121.83
121.57
121.39
121.14
120.99
120.83
120.7
120.54
120.42
120.36
120.26
120.19
120.14
120.09
120.06
120.03
120.02
120.02
120.03
120.05
120.07
120.11
120.13
120.2
120.26
120.33
120.39
120.48
120.58
120.68
120.79
120.91
121.03
121.16
121.31
121.45
121.61
121.77
121.94
122.11
122.3
122.49
122.68
122.88
123.08
123.3
123.52
123.74
123.97
124.21
124.44
124.68
124.93
125.17
125.42
125.66
125.91
126.17
126.89
127.96
129.23
130.65
132.19
133.83
135.57
137.39
139.2
141.01
142.81
144.61
146.4
148.17
149.94
151.68
153.41
155.14
156.83
158.49
160.11
161.66
163.12
164.42
165.5
166.34
166.9
167.1
166.88
166.22
165.51
125.02
125.06
124.96
124.78
124.53
124.29
124.06
123.9
123.82
123.8
123.87
124
124.19
124.42
124.7
124.99
125.3
125.6
125.9
126.16
126.4
126.61
126.74
126.82
126.81
126.76
126.65
126.47
126.2
125.84
125.44
125.1
124.74
124.4
124.06
123.72
123.38
123.08
122.78
122.51
122.26
122.02
121.82
121.64
121.46
121.3
121.18
121.05
120.94
120.84
120.76
120.69
120.64
120.59
120.56
120.53
120.52
120.52
120.53
120.55
120.57
120.61
120.64
120.71
120.78
120.85
120.93
121.02
121.13
121.24
121.35
121.48
121.62
121.76
121.91
122.07
122.23
122.41
122.59
122.77
122.97
123.17
123.37
123.58
123.8
124.02
124.25
124.48
124.71
124.95
125.19
125.43
125.67
125.91
126.16
126.88
127.98
129.28
130.72
132.33
134.02
135.83
137.64
139.45
141.25
143.04
144.83
146.6
148.39
150.14
151.9
153.63
155.35
157.05
158.71
160.31
161.9
163.38
164.71
165.81
166.66
167.24
167.45
167.24
166.58
165.86
127.27
127.32
127.24
127.09
126.84
126.68
126.49
126.35
126.27
126.26
126.32
126.43
126.6
126.81
127.05
127.31
127.57
127.84
128.09
128.31
128.51
128.66
128.75
128.78
128.73
128.61
128.43
128.2
127.87
127.45
127.03
126.62
126.26
125.85
125.47
125.09
124.71
124.37
124
123.67
123.38
123.11
122.85
122.62
122.4
122.24
122.03
121.87
121.72
121.58
121.49
121.35
121.27
121.19
121.13
121.07
121.04
121.01
120.99
120.98
120.99
121
121.02
121.05
121.1
121.15
121.22
121.3
121.37
121.48
121.58
121.7
121.81
121.95
122.09
122.24
122.39
122.55
122.73
122.9
123.08
123.28
123.47
123.68
123.89
124.11
124.33
124.55
124.77
125
125.23
125.46
125.7
125.93
126.18
126.92
128.04
129.37
130.87
132.52
134.27
136.09
137.9
139.7
141.49
143.28
145.07
146.85
148.62
150.38
152.11
153.86
155.58
157.28
158.95
160.58
162.16
163.65
165.01
166.15
167
167.6
167.81
167.59
166.97
166.26
129.53
129.59
129.54
129.42
129.25
129.07
128.91
128.79
128.72
128.71
128.76
128.86
129.01
129.19
129.4
129.62
129.85
130.07
130.28
130.47
130.62
130.72
130.77
130.76
130.66
130.5
130.25
129.95
129.55
129.09
128.61
128.17
127.76
127.33
126.89
126.46
126.03
125.62
125.24
124.88
124.53
124.21
123.91
123.64
123.38
123.14
122.93
122.72
122.54
122.37
122.21
122.08
121.95
121.85
121.75
121.67
121.6
121.54
121.49
121.46
121.43
121.43
121.43
121.45
121.47
121.51
121.55
121.61
121.68
121.76
121.85
121.95
122.06
122.18
122.3
122.44
122.59
122.74
122.9
123.07
123.25
123.43
123.61
123.82
123.99
124.22
124.44
124.65
124.87
125.06
125.31
125.53
125.76
125.99
126.23
126.98
128.13
129.51
131.05
132.77
134.57
136.37
138.16
139.96
141.75
143.54
145.32
147.09
148.86
150.61
152.36
154.1
155.82
157.52
159.19
160.84
162.43
163.94
165.33
166.49
167.4
168.01
168.24
168.05
167.41
166.69
131.81
131.88
131.84
131.74
131.6
131.45
131.31
131.21
131.15
131.14
131.19
131.28
131.41
131.56
131.74
131.93
132.13
132.31
132.48
132.61
132.73
132.79
132.8
132.74
132.61
132.39
132.09
131.72
131.27
130.74
130.21
129.72
129.27
128.78
128.29
127.83
127.36
126.91
126.49
126.08
125.69
125.33
124.99
124.68
124.38
124.1
123.84
123.61
123.39
123.18
123
122.83
122.67
122.53
122.41
122.29
122.2
122.11
122.04
121.98
121.94
121.9
121.88
121.88
121.88
121.89
121.93
121.97
122.02
122.09
122.16
122.25
122.33
122.45
122.56
122.69
122.81
122.97
123.12
123.27
123.43
123.62
123.8
123.99
124.18
124.38
124.58
124.79
125
125.21
125.43
125.64
125.86
126.08
126.31
127.08
128.27
129.7
131.29
133.07
134.86
136.66
138.45
140.23
142.02
143.8
145.57
147.34
149.11
150.86
152.61
154.34
156.05
157.77
159.45
161.09
162.71
164.24
165.67
166.86
167.84
168.44
168.69
168.51
167.87
167.15
134.09
134.16
134.14
134.07
133.95
133.81
133.7
133.61
133.56
133.55
133.59
133.67
133.79
133.92
134.08
134.24
134.4
134.55
134.68
134.79
134.85
134.87
134.82
134.73
134.55
134.29
133.93
133.48
132.96
132.38
131.78
131.25
130.74
130.22
129.7
129.18
128.68
128.18
127.72
127.27
126.84
126.45
126.07
125.72
125.38
125.06
124.78
124.5
124.25
124.01
123.8
123.59
123.41
123.24
123.09
122.95
122.82
122.71
122.61
122.53
122.46
122.4
122.36
122.34
122.32
122.31
122.33
122.36
122.39
122.44
122.5
122.57
122.64
122.73
122.85
122.96
123.09
123.22
123.36
123.51
123.67
123.84
124.01
124.19
124.37
124.56
124.75
124.95
125.15
125.31
125.56
125.77
125.98
126.19
126.42
127.21
128.42
129.92
131.59
133.39
135.17
136.95
138.74
140.52
142.28
144.07
145.84
147.6
149.35
151.12
152.86
154.6
156.32
158.03
159.72
161.38
163
164.55
166.01
167.27
168.23
168.91
169.2
169.01
168.37
167.65
136.36
136.45
136.44
136.38
136.28
136.17
136.07
135.98
135.94
135.94
135.98
136.05
136.15
136.26
136.39
136.53
136.66
136.78
136.88
136.94
136.97
136.94
136.85
136.71
136.49
136.18
135.76
135.26
134.66
134
133.32
132.74
132.19
131.63
131.07
130.51
129.97
129.45
128.94
128.46
128
127.56
127.15
126.76
126.38
126.04
125.72
125.41
125.13
124.86
124.61
124.38
124.16
123.97
123.79
123.62
123.47
123.33
123.21
123.1
123.01
122.93
122.87
122.82
122.79
122.77
122.76
122.77
122.79
122.82
122.87
122.91
122.99
123.07
123.17
123.27
123.37
123.49
123.63
123.78
123.92
124.06
124.24
124.41
124.58
124.76
124.95
125.13
125.33
125.52
125.72
125.9
126.12
126.33
126.54
127.36
128.63
130.19
131.93
133.71
135.48
137.26
139.03
140.79
142.57
144.34
146.1
147.87
149.62
151.38
153.12
154.85
156.58
158.29
159.99
161.66
163.29
164.87
166.34
167.69
168.7
169.39
169.66
169.49
168.83
168.18
138.63
138.72
138.72
138.68
138.6
138.5
138.41
138.34
138.31
138.31
138.34
138.4
138.47
138.59
138.68
138.81
138.91
139
139.05
139.09
139.06
139.01
138.87
138.69
138.4
138.05
137.59
137.02
136.33
135.58
134.84
134.21
133.61
133.01
132.41
131.82
131.24
130.69
130.15
129.63
129.14
128.67
128.21
127.8
127.4
127.02
126.66
126.33
126.01
125.71
125.44
125.18
124.94
124.71
124.49
124.31
124.13
123.97
123.83
123.7
123.59
123.49
123.4
123.34
123.28
123.25
123.22
123.21
123.22
123.23
123.26
123.31
123.36
123.43
123.5
123.6
123.7
123.81
123.94
124.07
124.2
124.35
124.5
124.66
124.82
124.99
125.17
125.34
125.53
125.71
125.9
126.09
126.28
126.48
126.69
127.53
128.86
130.51
132.27
134.03
135.8
137.56
139.31
141.09
142.84
144.61
146.37
148.13
149.89
151.63
153.38
155.11
156.84
158.54
160.24
161.94
163.58
165.18
166.7
168.08
169.15
169.93
170.24
170.08
169.45
168.74
140.9
140.98
141
140.91
140.9
140.82
140.74
140.68
140.65
140.66
140.68
140.73
140.81
140.9
140.98
141.07
141.15
141.2
141.23
141.22
141.17
141.06
140.89
140.65
140.32
139.9
139.38
138.74
137.97
137.12
136.29
135.62
134.99
134.36
133.72
133.1
132.49
131.89
131.33
130.78
130.26
129.74
129.28
128.83
128.4
127.99
127.59
127.24
126.9
126.58
126.27
125.99
125.72
125.47
125.24
125.02
124.82
124.64
124.47
124.31
124.19
124.07
123.97
123.88
123.81
123.75
123.71
123.69
123.67
123.68
123.69
123.71
123.77
123.82
123.89
123.97
124.06
124.16
124.27
124.39
124.51
124.65
124.77
124.92
125.09
125.23
125.41
125.58
125.75
125.93
126.11
126.29
126.47
126.66
126.86
127.69
129.14
130.86
132.61
134.36
136.11
137.87
139.62
141.38
143.13
144.89
146.64
148.4
150.15
151.89
153.63
155.37
157.1
158.82
160.52
162.21
163.87
165.48
167.04
168.46
169.61
170.41
170.81
170.66
170.04
169.32
143.15
143.24
143.26
143.25
143.2
143.13
143.06
143.01
142.98
142.99
142.99
143.05
143.12
143.19
143.26
143.33
143.38
143.4
143.4
143.35
143.25
143.09
142.88
142.59
142.2
141.71
141.13
140.4
139.56
138.62
137.72
137
136.33
135.66
135
134.34
133.71
133.09
132.49
131.91
131.35
130.83
130.33
129.85
129.39
128.96
128.55
128.16
127.78
127.45
127.12
126.81
126.52
126.25
125.99
125.75
125.53
125.33
125.14
124.97
124.81
124.68
124.56
124.45
124.36
124.29
124.23
124.19
124.17
124.15
124.12
124.17
124.21
124.25
124.3
124.37
124.45
124.54
124.63
124.74
124.82
124.98
125.11
125.25
125.39
125.54
125.69
125.85
126.01
126.18
126.33
126.52
126.69
126.87
127.06
127.98
129.48
131.17
132.95
134.69
136.43
138.17
139.92
141.67
143.41
145.16
146.91
148.66
150.4
152.15
153.89
155.62
157.35
159.07
160.78
162.48
164.16
165.78
167.33
168.84
170.08
170.96
171.35
171.27
170.65
169.93
145.39
145.49
145.52
145.52
145.48
145.42
145.36
145.32
145.3
145.3
145.32
145.36
145.42
145.47
145.53
145.55
145.57
145.59
145.55
145.47
145.32
145.13
144.86
144.5
144.04
143.49
142.82
142.01
141.09
140.04
139.08
138.31
137.61
136.92
136.22
135.54
134.88
134.23
133.61
133.01
132.43
131.88
131.35
130.83
130.35
129.91
129.48
129.07
128.68
128.31
127.95
127.62
127.31
127.02
126.74
126.48
126.24
126.02
125.81
125.62
125.45
125.29
125.15
125.01
124.93
124.84
124.77
124.71
124.67
124.64
124.63
124.64
124.65
124.68
124.71
124.78
124.85
124.92
125.01
125.1
125.19
125.32
125.44
125.56
125.69
125.83
125.97
126.12
126.27
126.42
126.58
126.73
126.91
127.08
127.26
128.24
129.84
131.56
133.28
135.01
136.72
138.48
140.21
141.93
143.69
145.43
147.17
148.91
150.65
152.39
154.13
155.86
157.6
159.32
161.04
162.74
164.43
166.07
167.69
169.16
170.54
171.5
171.94
171.9
171.29
170.57
147.64
147.74
147.77
147.78
147.75
147.7
147.66
147.62
147.6
147.61
147.62
147.66
147.71
147.75
147.79
147.81
147.81
147.77
147.7
147.57
147.39
147.13
146.8
146.38
145.85
145.21
144.43
143.53
142.54
141.45
140.39
139.57
138.85
138.12
137.41
136.7
136
135.35
134.7
134.08
133.48
132.91
132.36
131.83
131.33
130.86
130.39
129.97
129.56
129.17
128.8
128.45
128.11
127.8
127.51
127.23
126.97
126.73
126.5
126.3
126.11
125.94
125.78
125.64
125.5
125.42
125.34
125.24
125.21
125.17
125.15
125.14
125.14
125.16
125.19
125.23
125.29
125.35
125.43
125.49
125.6
125.7
125.8
125.92
126.04
126.16
126.29
126.43
126.57
126.71
126.86
127.01
127.17
127.31
127.5
128.54
130.2
131.9
133.62
135.33
137.03
138.75
140.49
142.22
143.95
145.69
147.42
149.16
150.89
152.63
154.37
156.1
157.83
159.56
161.28
162.99
164.67
166.37
168
169.52
170.94
171.98
172.55
172.51
171.95
171.25
149.89
149.99
150.03
150.04
150.02
149.98
149.94
149.91
149.9
149.91
149.92
149.95
149.99
150.02
150.04
150.04
150.01
149.95
149.81
149.66
149.42
149.11
148.7
148.2
147.58
146.82
145.95
144.97
143.91
142.77
141.62
140.76
139.99
139.27
138.53
137.81
137.1
136.4
135.75
135.11
134.49
133.9
133.33
132.79
132.27
131.78
131.3
130.85
130.41
130.02
129.63
129.26
128.91
128.58
128.27
127.97
127.7
127.44
127.2
126.98
126.77
126.59
126.39
126.26
126.13
126.01
125.91
125.81
125.76
125.71
125.67
125.65
125.64
125.65
125.67
125.7
125.72
125.79
125.85
125.92
126
126.08
126.18
126.28
126.39
126.5
126.62
126.74
126.87
126.98
127.14
127.28
127.43
127.58
127.74
128.87
130.55
132.24
133.94
135.64
137.35
139.06
140.77
142.49
144.19
145.94
147.66
149.4
151.13
152.86
154.59
156.32
158.05
159.78
161.51
163.22
164.93
166.6
168.26
169.84
171.31
172.47
173.18
173.2
172.64
171.93
152.12
152.23
152.28
152.3
152.29
152.26
152.22
152.2
152.19
152.2
152.21
152.24
152.27
152.29
152.29
152.27
152.21
152.11
151.95
151.71
151.42
151.01
150.54
149.91
149.18
148.3
147.35
146.29
145.16
143.98
142.77
141.87
141.1
140.34
139.57
138.84
138.12
137.42
136.74
136.08
135.45
134.84
134.26
133.7
133.17
132.66
132.17
131.71
131.26
130.84
130.44
130.05
129.69
129.34
129.01
128.71
128.41
128.14
127.89
127.65
127.43
127.23
127.05
126.88
126.74
126.61
126.49
126.4
126.32
126.25
126.2
126.17
126.15
126.14
126.15
126.16
126.19
126.23
126.25
126.33
126.4
126.47
126.53
126.64
126.74
126.84
126.94
127.06
127.17
127.29
127.42
127.55
127.69
127.82
127.98
129.23
130.89
132.57
134.25
135.94
137.63
139.33
141.03
142.74
144.45
146.14
147.89
149.61
151.34
153.06
154.79
156.52
158.25
159.98
161.71
163.43
165.15
166.85
168.53
170.12
171.65
172.93
173.77
173.87
173.34
172.63
154.35
154.46
154.51
154.54
154.53
154.51
154.49
154.47
154.46
154.47
154.49
154.51
154.54
154.55
154.53
154.49
154.39
154.23
154.03
153.73
153.34
152.85
152.24
151.49
150.62
149.65
148.61
147.49
146.31
145.08
143.82
142.88
142.1
141.32
140.55
139.8
139.06
138.35
137.66
136.99
136.35
135.73
135.13
134.56
134.02
133.5
132.99
132.52
132.06
131.62
131.21
130.81
130.43
130.07
129.73
129.41
129.11
128.82
128.56
128.31
128.08
127.87
127.67
127.49
127.33
127.19
127.07
126.96
126.86
126.79
126.73
126.68
126.65
126.63
126.62
126.62
126.64
126.66
126.69
126.74
126.79
126.85
126.92
126.97
127.08
127.14
127.26
127.37
127.47
127.58
127.7
127.82
127.91
128.07
128.21
129.56
131.2
132.86
134.53
136.2
137.88
139.57
141.26
142.95
144.66
146.36
148.08
149.76
151.51
153.23
154.96
156.69
158.41
160.14
161.87
163.56
165.32
167.03
168.73
170.38
171.93
173.29
174.26
174.52
174.05
173.35
156.54
156.64
156.7
156.73
156.73
156.71
156.69
156.68
156.68
156.7
156.72
156.74
156.77
156.76
156.71
156.64
156.5
156.3
156
155.61
155.11
154.47
153.7
152.82
151.83
150.79
149.67
148.5
147.29
146.04
144.74
143.76
142.97
142.16
141.41
140.64
139.9
139.18
138.48
137.8
137.15
136.52
135.92
135.34
134.76
134.25
133.74
133.26
132.76
132.34
131.92
131.51
131.12
130.75
130.41
130.07
129.76
129.44
129.19
128.93
128.68
128.46
128.26
128.07
127.9
127.74
127.61
127.49
127.39
127.3
127.23
127.16
127.12
127.09
127.06
127.05
127.06
127.07
127.09
127.12
127.16
127.21
127.23
127.33
127.4
127.48
127.56
127.65
127.71
127.84
127.95
128.06
128.17
128.29
128.43
129.84
131.47
133.11
134.76
136.42
138.09
139.76
141.4
143.12
144.82
146.52
148.22
149.93
151.61
153.36
155.08
156.8
158.53
160.26
161.99
163.72
165.45
167.13
168.84
170.51
172.13
173.55
174.66
175.12
174.72
174.06
158.6
158.71
158.76
158.79
158.8
158.78
158.76
158.75
158.76
158.79
158.81
158.84
158.86
158.84
158.78
158.65
158.45
158.16
157.76
157.21
156.54
155.73
154.81
153.82
152.76
151.65
150.49
149.29
148.04
146.77
145.46
144.43
143.63
142.84
142.05
141.29
140.54
139.81
139.11
138.42
137.77
137.13
136.49
135.93
135.37
134.83
134.32
133.82
133.35
132.9
132.46
132.04
131.65
131.27
130.91
130.57
130.26
129.95
129.59
129.39
129.14
128.91
128.69
128.49
128.32
128.15
128.01
127.88
127.72
127.66
127.57
127.5
127.45
127.4
127.37
127.35
127.34
127.34
127.35
127.37
127.4
127.44
127.48
127.53
127.6
127.66
127.73
127.81
127.89
127.98
128.08
128.18
128.28
128.39
128.52
130.04
131.66
133.29
134.92
136.57
138.22
139.88
141.55
143.22
144.91
146.6
148.29
150
151.7
153.42
155.13
156.85
158.58
160.3
162.03
163.76
165.49
167.22
168.94
170.63
172.25
173.71
174.9
175.52
175.36
174.72
160.38
160.5
160.55
160.58
160.57
160.55
160.53
160.51
160.54
160.59
160.63
160.66
160.68
160.63
160.54
160.35
160.04
159.61
159.01
158.26
157.38
156.44
155.42
154.39
153.28
152.13
150.94
149.73
148.47
147.19
145.87
144.81
144
143.21
142.39
141.66
140.91
140.19
139.48
138.79
138.13
137.5
136.88
136.29
135.73
135.19
134.67
134.17
133.69
133.23
132.79
132.37
131.97
131.6
131.23
130.88
130.56
130.25
129.96
129.68
129.42
129.18
128.95
128.75
128.56
128.39
128.23
128.1
127.98
127.87
127.78
127.64
127.63
127.57
127.53
127.5
127.49
127.48
127.48
127.49
127.51
127.54
127.58
127.62
127.67
127.73
127.8
127.87
127.94
128.02
128.11
128.2
128.3
128.4
128.53
130.12
131.73
133.34
134.97
136.54
138.24
139.89
141.55
143.22
144.9
146.58
148.27
149.97
151.68
153.39
155.1
156.81
158.53
160.26
161.98
163.71
165.45
167.18
168.91
170.61
172.25
173.75
174.99
175.82
175.9
175.32
161.69
161.8
161.85
161.87
161.85
161.81
161.78
161.78
161.8
161.89
161.94
161.99
162
161.93
161.77
161.44
160.92
160.22
159.42
158.53
157.56
156.55
155.5
154.41
153.29
152.12
150.94
149.71
148.45
147.18
145.87
144.81
144.01
143.22
142.44
141.67
140.93
140.21
139.51
138.83
138.17
137.54
136.93
136.34
135.77
135.23
134.71
134.21
133.74
133.28
132.84
132.42
132.02
131.63
131.27
130.93
130.6
130.29
129.92
129.71
129.45
129.21
128.99
128.78
128.58
128.41
128.25
128.11
127.98
127.87
127.77
127.69
127.62
127.56
127.52
127.48
127.46
127.45
127.45
127.46
127.48
127.5
127.54
127.58
127.63
127.68
127.74
127.81
127.88
127.96
128.04
128.13
128.23
128.33
128.45
130.04
131.63
133.24
134.86
136.49
138.13
139.77
141.43
143.09
144.77
146.45
148.14
149.84
151.55
153.25
154.96
156.67
158.39
160.11
161.84
163.56
165.3
167.04
168.77
170.48
172.12
173.64
174.92
175.82
176.19
175.82
162.46
162.53
162.55
162.46
162.35
162.24
162.17
162.17
162.22
162.33
162.55
162.7
162.72
162.52
162.09
161.45
160.71
159.87
158.98
158.02
157.05
156.04
154.99
153.9
152.77
151.62
150.44
149.23
147.99
146.72
145.42
144.37
143.59
142.81
142.04
141.28
140.54
139.82
139.13
138.46
137.81
137.18
136.58
135.99
135.44
134.9
134.39
133.89
133.41
132.96
132.53
132.11
131.72
131.34
130.98
130.64
130.31
130
129.71
129.44
129.18
128.94
128.72
128.51
128.32
128.15
127.99
127.85
127.72
127.61
127.52
127.43
127.36
127.31
127.26
127.23
127.21
127.2
127.2
127.21
127.23
127.26
127.29
127.33
127.38
127.44
127.5
127.57
127.64
127.72
127.81
127.9
128
128.11
128.23
129.81
131.41
133.02
134.64
136.26
137.9
139.55
141.21
142.88
144.56
146.24
147.94
149.64
151.34
153.05
154.76
156.47
158.19
159.91
161.63
163.36
165.09
166.83
168.57
170.28
171.93
173.46
174.75
175.68
176.2
176.15
162.74
162.61
162.41
162.16
161.92
161.71
161.59
161.56
161.65
161.86
162.18
162.58
162.72
162.3
161.62
160.88
160.09
159.24
158.35
157.41
156.43
155.41
154.36
153.28
152.17
151.02
149.85
148.64
147.42
146.16
144.87
143.83
143.05
142.27
141.51
140.75
140.02
139.31
138.62
137.95
137.31
136.68
136.08
135.5
134.95
134.42
133.91
133.41
132.94
132.49
132.06
131.65
131.25
130.88
130.52
130.18
129.86
129.55
129.27
128.99
128.73
128.5
128.27
128.07
127.88
127.7
127.55
127.41
127.29
127.18
127.08
127
126.94
126.88
126.84
126.8
126.78
126.78
126.78
126.79
126.81
126.83
126.87
126.91
126.96
127.02
127.08
127.15
127.22
127.3
127.39
127.49
127.59
127.69
127.81
129.4
130.99
132.6
134.22
135.85
137.49
139.14
140.8
142.47
144.15
145.84
147.54
149.25
150.95
152.66
154.36
156.07
157.8
159.52
161.25
162.97
164.7
166.44
168.17
169.89
171.56
173.1
174.41
175.36
175.93
175.93
