# Supplementary material for: Investigating a Novel Activation-Repolarisation Time Metric to Predict Localised Vulnerability to Reentry Using Computational Modelling
Source: PLoS One. 2016 Mar 2;11(3):e0149342. doi: 10.1371/journal.pone.0149342 (PMC4775046; doi:10.1371/journal.pone.0149342)
Supplement: S1 Data — Specifically, this relates primarily to the data presented in Figs 3, 4 & 5. Data provided constitute AT, RT and RVI datasets, along with corresponding finite element mesh files required for visualisation and analysis. (ZIP) [file pone.0149342.s001.zip › Data/Figure4/Fig4_Res8mm_RVI.dat]

207.21
191.36
187.76
172.73
166.03
168.56
179.05
158.65
169.6
149.24
136.79
135.56
139.68
132.05
21.178
94.933
122.25
112.61
118.39
127.46
128.92
23.304
42.565
101.17
113.02
121.61
131.38
149.4
82.814
105.1
118.2
122.04
126.97
137.3
175.93
112.91
116.73
118.96
120.83
124.21
133.38
164.15
164.88
145.4
126.25
116.98
115.11
132.02
132.02
