# Supplementary material for: Investigating a Novel Activation-Repolarisation Time Metric to Predict Localised Vulnerability to Reentry Using Computational Modelling
Source: PLoS One. 2016 Mar 2;11(3):e0149342. doi: 10.1371/journal.pone.0149342 (PMC4775046; doi:10.1371/journal.pone.0149342)
Supplement: S1 Data — Specifically, this relates primarily to the data presented in Figs 3, 4 & 5. Data provided constitute AT, RT and RVI datasets, along with corresponding finite element mesh files required for visualisation and analysis. (ZIP) [file pone.0149342.s001.zip › Data/Figure4/Mesh_1mm.pts]

2601
-25000 -25000 0
-24000 -25000 0
-23000 -25000 0
-22000 -25000 0
-21000 -25000 0
-20000 -25000 0
-19000 -25000 0
-18000 -25000 0
-17000 -25000 0
-16000 -25000 0
-15000 -25000 0
-14000 -25000 0
-13000 -25000 0
-12000 -25000 0
-11000 -25000 0
-10000 -25000 0
-9000 -25000 0
-8000 -25000 0
-7000 -25000 0
-6000 -25000 0
-5000 -25000 0
-4000 -25000 0
-3000 -25000 0
-2000 -25000 0
-1000 -25000 0
0 -25000 0
1000 -25000 0
2000 -25000 0
3000 -25000 0
4000 -25000 0
5000 -25000 0
6000 -25000 0
7000 -25000 0
8000 -25000 0
9000 -25000 0
10000 -25000 0
11000 -25000 0
12000 -25000 0
13000 -25000 0
14000 -25000 0
15000 -25000 0
16000 -25000 0
17000 -25000 0
18000 -25000 0
19000 -25000 0
20000 -25000 0
21000 -25000 0
22000 -25000 0
23000 -25000 0
24000 -25000 0
25000 -25000 0
-25000 -24000 0
-24000 -24000 0
-23000 -24000 0
-22000 -24000 0
-21000 -24000 0
-20000 -24000 0
-19000 -24000 0
-18000 -24000 0
-17000 -24000 0
-16000 -24000 0
-15000 -24000 0
-14000 -24000 0
-13000 -24000 0
-12000 -24000 0
-11000 -24000 0
-10000 -24000 0
-9000 -24000 0
-8000 -24000 0
-7000 -24000 0
-6000 -24000 0
-5000 -24000 0
-4000 -24000 0
-3000 -24000 0
-2000 -24000 0
-1000 -24000 0
0 -24000 0
1000 -24000 0
2000 -24000 0
3000 -24000 0
4000 -24000 0
5000 -24000 0
6000 -24000 0
7000 -24000 0
8000 -24000 0
9000 -24000 0
10000 -24000 0
11000 -24000 0
12000 -24000 0
13000 -24000 0
14000 -24000 0
15000 -24000 0
16000 -24000 0
17000 -24000 0
18000 -24000 0
19000 -24000 0
20000 -24000 0
21000 -24000 0
22000 -24000 0
23000 -24000 0
24000 -24000 0
25000 -24000 0
-25000 -23000 0
-24000 -23000 0
-23000 -23000 0
-22000 -23000 0
-21000 -23000 0
-20000 -23000 0
-19000 -23000 0
-18000 -23000 0
-17000 -23000 0
-16000 -23000 0
-15000 -23000 0
-14000 -23000 0
-13000 -23000 0
-12000 -23000 0
-11000 -23000 0
-10000 -23000 0
-9000 -23000 0
-8000 -23000 0
-7000 -23000 0
-6000 -23000 0
-5000 -23000 0
-4000 -23000 0
-3000 -23000 0
-2000 -23000 0
-1000 -23000 0
0 -23000 0
1000 -23000 0
2000 -23000 0
3000 -23000 0
4000 -23000 0
5000 -23000 0
6000 -23000 0
7000 -23000 0
8000 -23000 0
9000 -23000 0
10000 -23000 0
11000 -23000 0
12000 -23000 0
13000 -23000 0
14000 -23000 0
15000 -23000 0
16000 -23000 0
17000 -23000 0
18000 -23000 0
19000 -23000 0
20000 -23000 0
21000 -23000 0
22000 -23000 0
23000 -23000 0
24000 -23000 0
25000 -23000 0
-25000 -22000 0
-24000 -22000 0
-23000 -22000 0
-22000 -22000 0
-21000 -22000 0
-20000 -22000 0
-19000 -22000 0
-18000 -22000 0
-17000 -22000 0
-16000 -22000 0
-15000 -22000 0
-14000 -22000 0
-13000 -22000 0
-12000 -22000 0
-11000 -22000 0
-10000 -22000 0
-9000 -22000 0
-8000 -22000 0
-7000 -22000 0
-6000 -22000 0
-5000 -22000 0
-4000 -22000 0
-3000 -22000 0
-2000 -22000 0
-1000 -22000 0
0 -22000 0
1000 -22000 0
2000 -22000 0
3000 -22000 0
4000 -22000 0
5000 -22000 0
6000 -22000 0
7000 -22000 0
8000 -22000 0
9000 -22000 0
10000 -22000 0
11000 -22000 0
12000 -22000 0
13000 -22000 0
14000 -22000 0
15000 -22000 0
16000 -22000 0
17000 -22000 0
18000 -22000 0
19000 -22000 0
20000 -22000 0
21000 -22000 0
22000 -22000 0
23000 -22000 0
24000 -22000 0
25000 -22000 0
-25000 -21000 0
-24000 -21000 0
-23000 -21000 0
-22000 -21000 0
-21000 -21000 0
-20000 -21000 0
-19000 -21000 0
-18000 -21000 0
-17000 -21000 0
-16000 -21000 0
-15000 -21000 0
-14000 -21000 0
-13000 -21000 0
-12000 -21000 0
-11000 -21000 0
-10000 -21000 0
-9000 -21000 0
-8000 -21000 0
-7000 -21000 0
-6000 -21000 0
-5000 -21000 0
-4000 -21000 0
-3000 -21000 0
-2000 -21000 0
-1000 -21000 0
0 -21000 0
1000 -21000 0
2000 -21000 0
3000 -21000 0
4000 -21000 0
5000 -21000 0
6000 -21000 0
7000 -21000 0
8000 -21000 0
9000 -21000 0
10000 -21000 0
11000 -21000 0
12000 -21000 0
13000 -21000 0
14000 -21000 0
15000 -21000 0
16000 -21000 0
17000 -21000 0
18000 -21000 0
19000 -21000 0
20000 -21000 0
21000 -21000 0
22000 -21000 0
23000 -21000 0
24000 -21000 0
25000 -21000 0
-25000 -20000 0
-24000 -20000 0
-23000 -20000 0
-22000 -20000 0
-21000 -20000 0
-20000 -20000 0
-19000 -20000 0
-18000 -20000 0
-17000 -20000 0
-16000 -20000 0
-15000 -20000 0
-14000 -20000 0
-13000 -20000 0
-12000 -20000 0
-11000 -20000 0
-10000 -20000 0
-9000 -20000 0
-8000 -20000 0
-7000 -20000 0
-6000 -20000 0
-5000 -20000 0
-4000 -20000 0
-3000 -20000 0
-2000 -20000 0
-1000 -20000 0
0 -20000 0
1000 -20000 0
2000 -20000 0
3000 -20000 0
4000 -20000 0
5000 -20000 0
6000 -20000 0
7000 -20000 0
8000 -20000 0
9000 -20000 0
10000 -20000 0
11000 -20000 0
12000 -20000 0
13000 -20000 0
14000 -20000 0
15000 -20000 0
16000 -20000 0
17000 -20000 0
18000 -20000 0
19000 -20000 0
20000 -20000 0
21000 -20000 0
22000 -20000 0
23000 -20000 0
24000 -20000 0
25000 -20000 0
-25000 -19000 0
-24000 -19000 0
-23000 -19000 0
-22000 -19000 0
-21000 -19000 0
-20000 -19000 0
-19000 -19000 0
-18000 -19000 0
-17000 -19000 0
-16000 -19000 0
-15000 -19000 0
-14000 -19000 0
-13000 -19000 0
-12000 -19000 0
-11000 -19000 0
-10000 -19000 0
-9000 -19000 0
-8000 -19000 0
-7000 -19000 0
-6000 -19000 0
-5000 -19000 0
-4000 -19000 0
-3000 -19000 0
-2000 -19000 0
-1000 -19000 0
0 -19000 0
1000 -19000 0
2000 -19000 0
3000 -19000 0
4000 -19000 0
5000 -19000 0
6000 -19000 0
7000 -19000 0
8000 -19000 0
9000 -19000 0
10000 -19000 0
11000 -19000 0
12000 -19000 0
13000 -19000 0
14000 -19000 0
15000 -19000 0
16000 -19000 0
17000 -19000 0
18000 -19000 0
19000 -19000 0
20000 -19000 0
21000 -19000 0
22000 -19000 0
23000 -19000 0
24000 -19000 0
25000 -19000 0
-25000 -18000 0
-24000 -18000 0
-23000 -18000 0
-22000 -18000 0
-21000 -18000 0
-20000 -18000 0
-19000 -18000 0
-18000 -18000 0
-17000 -18000 0
-16000 -18000 0
-15000 -18000 0
-14000 -18000 0
-13000 -18000 0
-12000 -18000 0
-11000 -18000 0
-10000 -18000 0
-9000 -18000 0
-8000 -18000 0
-7000 -18000 0
-6000 -18000 0
-5000 -18000 0
-4000 -18000 0
-3000 -18000 0
-2000 -18000 0
-1000 -18000 0
0 -18000 0
1000 -18000 0
2000 -18000 0
3000 -18000 0
4000 -18000 0
5000 -18000 0
6000 -18000 0
7000 -18000 0
8000 -18000 0
9000 -18000 0
10000 -18000 0
11000 -18000 0
12000 -18000 0
13000 -18000 0
14000 -18000 0
15000 -18000 0
16000 -18000 0
17000 -18000 0
18000 -18000 0
19000 -18000 0
20000 -18000 0
21000 -18000 0
22000 -18000 0
23000 -18000 0
24000 -18000 0
25000 -18000 0
-25000 -17000 0
-24000 -17000 0
-23000 -17000 0
-22000 -17000 0
-21000 -17000 0
-20000 -17000 0
-19000 -17000 0
-18000 -17000 0
-17000 -17000 0
-16000 -17000 0
-15000 -17000 0
-14000 -17000 0
-13000 -17000 0
-12000 -17000 0
-11000 -17000 0
-10000 -17000 0
-9000 -17000 0
-8000 -17000 0
-7000 -17000 0
-6000 -17000 0
-5000 -17000 0
-4000 -17000 0
-3000 -17000 0
-2000 -17000 0
-1000 -17000 0
0 -17000 0
1000 -17000 0
2000 -17000 0
3000 -17000 0
4000 -17000 0
5000 -17000 0
6000 -17000 0
7000 -17000 0
8000 -17000 0
9000 -17000 0
10000 -17000 0
11000 -17000 0
12000 -17000 0
13000 -17000 0
14000 -17000 0
15000 -17000 0
16000 -17000 0
17000 -17000 0
18000 -17000 0
19000 -17000 0
20000 -17000 0
21000 -17000 0
22000 -17000 0
23000 -17000 0
24000 -17000 0
25000 -17000 0
-25000 -16000 0
-24000 -16000 0
-23000 -16000 0
-22000 -16000 0
-21000 -16000 0
-20000 -16000 0
-19000 -16000 0
-18000 -16000 0
-17000 -16000 0
-16000 -16000 0
-15000 -16000 0
-14000 -16000 0
-13000 -16000 0
-12000 -16000 0
-11000 -16000 0
-10000 -16000 0
-9000 -16000 0
-8000 -16000 0
-7000 -16000 0
-6000 -16000 0
-5000 -16000 0
-4000 -16000 0
-3000 -16000 0
-2000 -16000 0
-1000 -16000 0
0 -16000 0
1000 -16000 0
2000 -16000 0
3000 -16000 0
4000 -16000 0
5000 -16000 0
6000 -16000 0
7000 -16000 0
8000 -16000 0
9000 -16000 0
10000 -16000 0
11000 -16000 0
12000 -16000 0
13000 -16000 0
14000 -16000 0
15000 -16000 0
16000 -16000 0
17000 -16000 0
18000 -16000 0
19000 -16000 0
20000 -16000 0
21000 -16000 0
22000 -16000 0
23000 -16000 0
24000 -16000 0
25000 -16000 0
-25000 -15000 0
-24000 -15000 0
-23000 -15000 0
-22000 -15000 0
-21000 -15000 0
-20000 -15000 0
-19000 -15000 0
-18000 -15000 0
-17000 -15000 0
-16000 -15000 0
-15000 -15000 0
-14000 -15000 0
-13000 -15000 0
-12000 -15000 0
-11000 -15000 0
-10000 -15000 0
-9000 -15000 0
-8000 -15000 0
-7000 -15000 0
-6000 -15000 0
-5000 -15000 0
-4000 -15000 0
-3000 -15000 0
-2000 -15000 0
-1000 -15000 0
0 -15000 0
1000 -15000 0
2000 -15000 0
3000 -15000 0
4000 -15000 0
5000 -15000 0
6000 -15000 0
7000 -15000 0
8000 -15000 0
9000 -15000 0
10000 -15000 0
11000 -15000 0
12000 -15000 0
13000 -15000 0
14000 -15000 0
15000 -15000 0
16000 -15000 0
17000 -15000 0
18000 -15000 0
19000 -15000 0
20000 -15000 0
21000 -15000 0
22000 -15000 0
23000 -15000 0
24000 -15000 0
25000 -15000 0
-25000 -14000 0
-24000 -14000 0
-23000 -14000 0
-22000 -14000 0
-21000 -14000 0
-20000 -14000 0
-19000 -14000 0
-18000 -14000 0
-17000 -14000 0
-16000 -14000 0
-15000 -14000 0
-14000 -14000 0
-13000 -14000 0
-12000 -14000 0
-11000 -14000 0
-10000 -14000 0
-9000 -14000 0
-8000 -14000 0
-7000 -14000 0
-6000 -14000 0
-5000 -14000 0
-4000 -14000 0
-3000 -14000 0
-2000 -14000 0
-1000 -14000 0
0 -14000 0
1000 -14000 0
2000 -14000 0
3000 -14000 0
4000 -14000 0
5000 -14000 0
6000 -14000 0
7000 -14000 0
8000 -14000 0
9000 -14000 0
10000 -14000 0
11000 -14000 0
12000 -14000 0
13000 -14000 0
14000 -14000 0
15000 -14000 0
16000 -14000 0
17000 -14000 0
18000 -14000 0
19000 -14000 0
20000 -14000 0
21000 -14000 0
22000 -14000 0
23000 -14000 0
24000 -14000 0
25000 -14000 0
-25000 -13000 0
-24000 -13000 0
-23000 -13000 0
-22000 -13000 0
-21000 -13000 0
-20000 -13000 0
-19000 -13000 0
-18000 -13000 0
-17000 -13000 0
-16000 -13000 0
-15000 -13000 0
-14000 -13000 0
-13000 -13000 0
-12000 -13000 0
-11000 -13000 0
-10000 -13000 0
-9000 -13000 0
-8000 -13000 0
-7000 -13000 0
-6000 -13000 0
-5000 -13000 0
-4000 -13000 0
-3000 -13000 0
-2000 -13000 0
-1000 -13000 0
0 -13000 0
1000 -13000 0
2000 -13000 0
3000 -13000 0
4000 -13000 0
5000 -13000 0
6000 -13000 0
7000 -13000 0
8000 -13000 0
9000 -13000 0
10000 -13000 0
11000 -13000 0
12000 -13000 0
13000 -13000 0
14000 -13000 0
15000 -13000 0
16000 -13000 0
17000 -13000 0
18000 -13000 0
19000 -13000 0
20000 -13000 0
21000 -13000 0
22000 -13000 0
23000 -13000 0
24000 -13000 0
25000 -13000 0
-25000 -12000 0
-24000 -12000 0
-23000 -12000 0
-22000 -12000 0
-21000 -12000 0
-20000 -12000 0
-19000 -12000 0
-18000 -12000 0
-17000 -12000 0
-16000 -12000 0
-15000 -12000 0
-14000 -12000 0
-13000 -12000 0
-12000 -12000 0
-11000 -12000 0
-10000 -12000 0
-9000 -12000 0
-8000 -12000 0
-7000 -12000 0
-6000 -12000 0
-5000 -12000 0
-4000 -12000 0
-3000 -12000 0
-2000 -12000 0
-1000 -12000 0
0 -12000 0
1000 -12000 0
2000 -12000 0
3000 -12000 0
4000 -12000 0
5000 -12000 0
6000 -12000 0
7000 -12000 0
8000 -12000 0
9000 -12000 0
10000 -12000 0
11000 -12000 0
12000 -12000 0
13000 -12000 0
14000 -12000 0
15000 -12000 0
16000 -12000 0
17000 -12000 0
18000 -12000 0
19000 -12000 0
20000 -12000 0
21000 -12000 0
22000 -12000 0
23000 -12000 0
24000 -12000 0
25000 -12000 0
-25000 -11000 0
-24000 -11000 0
-23000 -11000 0
-22000 -11000 0
-21000 -11000 0
-20000 -11000 0
-19000 -11000 0
-18000 -11000 0
-17000 -11000 0
-16000 -11000 0
-15000 -11000 0
-14000 -11000 0
-13000 -11000 0
-12000 -11000 0
-11000 -11000 0
-10000 -11000 0
-9000 -11000 0
-8000 -11000 0
-7000 -11000 0
-6000 -11000 0
-5000 -11000 0
-4000 -11000 0
-3000 -11000 0
-2000 -11000 0
-1000 -11000 0
0 -11000 0
1000 -11000 0
2000 -11000 0
3000 -11000 0
4000 -11000 0
5000 -11000 0
6000 -11000 0
7000 -11000 0
8000 -11000 0
9000 -11000 0
10000 -11000 0
11000 -11000 0
12000 -11000 0
13000 -11000 0
14000 -11000 0
15000 -11000 0
16000 -11000 0
17000 -11000 0
18000 -11000 0
19000 -11000 0
20000 -11000 0
21000 -11000 0
22000 -11000 0
23000 -11000 0
24000 -11000 0
25000 -11000 0
-25000 -10000 0
-24000 -10000 0
-23000 -10000 0
-22000 -10000 0
-21000 -10000 0
-20000 -10000 0
-19000 -10000 0
-18000 -10000 0
-17000 -10000 0
-16000 -10000 0
-15000 -10000 0
-14000 -10000 0
-13000 -10000 0
-12000 -10000 0
-11000 -10000 0
-10000 -10000 0
-9000 -10000 0
-8000 -10000 0
-7000 -10000 0
-6000 -10000 0
-5000 -10000 0
-4000 -10000 0
-3000 -10000 0
-2000 -10000 0
-1000 -10000 0
0 -10000 0
1000 -10000 0
2000 -10000 0
3000 -10000 0
4000 -10000 0
5000 -10000 0
6000 -10000 0
7000 -10000 0
8000 -10000 0
9000 -10000 0
10000 -10000 0
11000 -10000 0
12000 -10000 0
13000 -10000 0
14000 -10000 0
15000 -10000 0
16000 -10000 0
17000 -10000 0
18000 -10000 0
19000 -10000 0
20000 -10000 0
21000 -10000 0
22000 -10000 0
23000 -10000 0
24000 -10000 0
25000 -10000 0
-25000 -9000 0
-24000 -9000 0
-23000 -9000 0
-22000 -9000 0
-21000 -9000 0
-20000 -9000 0
-19000 -9000 0
-18000 -9000 0
-17000 -9000 0
-16000 -9000 0
-15000 -9000 0
-14000 -9000 0
-13000 -9000 0
-12000 -9000 0
-11000 -9000 0
-10000 -9000 0
-9000 -9000 0
-8000 -9000 0
-7000 -9000 0
-6000 -9000 0
-5000 -9000 0
-4000 -9000 0
-3000 -9000 0
-2000 -9000 0
-1000 -9000 0
0 -9000 0
1000 -9000 0
2000 -9000 0
3000 -9000 0
4000 -9000 0
5000 -9000 0
6000 -9000 0
7000 -9000 0
8000 -9000 0
9000 -9000 0
10000 -9000 0
11000 -9000 0
12000 -9000 0
13000 -9000 0
14000 -9000 0
15000 -9000 0
16000 -9000 0
17000 -9000 0
18000 -9000 0
19000 -9000 0
20000 -9000 0
21000 -9000 0
22000 -9000 0
23000 -9000 0
24000 -9000 0
25000 -9000 0
-25000 -8000 0
-24000 -8000 0
-23000 -8000 0
-22000 -8000 0
-21000 -8000 0
-20000 -8000 0
-19000 -8000 0
-18000 -8000 0
-17000 -8000 0
-16000 -8000 0
-15000 -8000 0
-14000 -8000 0
-13000 -8000 0
-12000 -8000 0
-11000 -8000 0
-10000 -8000 0
-9000 -8000 0
-8000 -8000 0
-7000 -8000 0
-6000 -8000 0
-5000 -8000 0
-4000 -8000 0
-3000 -8000 0
-2000 -8000 0
-1000 -8000 0
0 -8000 0
1000 -8000 0
2000 -8000 0
3000 -8000 0
4000 -8000 0
5000 -8000 0
6000 -8000 0
7000 -8000 0
8000 -8000 0
9000 -8000 0
10000 -8000 0
11000 -8000 0
12000 -8000 0
13000 -8000 0
14000 -8000 0
15000 -8000 0
16000 -8000 0
17000 -8000 0
18000 -8000 0
19000 -8000 0
20000 -8000 0
21000 -8000 0
22000 -8000 0
23000 -8000 0
24000 -8000 0
25000 -8000 0
-25000 -7000 0
-24000 -7000 0
-23000 -7000 0
-22000 -7000 0
-21000 -7000 0
-20000 -7000 0
-19000 -7000 0
-18000 -7000 0
-17000 -7000 0
-16000 -7000 0
-15000 -7000 0
-14000 -7000 0
-13000 -7000 0
-12000 -7000 0
-11000 -7000 0
-10000 -7000 0
-9000 -7000 0
-8000 -7000 0
-7000 -7000 0
-6000 -7000 0
-5000 -7000 0
-4000 -7000 0
-3000 -7000 0
-2000 -7000 0
-1000 -7000 0
0 -7000 0
1000 -7000 0
2000 -7000 0
3000 -7000 0
4000 -7000 0
5000 -7000 0
6000 -7000 0
7000 -7000 0
8000 -7000 0
9000 -7000 0
10000 -7000 0
11000 -7000 0
12000 -7000 0
13000 -7000 0
14000 -7000 0
15000 -7000 0
16000 -7000 0
17000 -7000 0
18000 -7000 0
19000 -7000 0
20000 -7000 0
21000 -7000 0
22000 -7000 0
23000 -7000 0
24000 -7000 0
25000 -7000 0
-25000 -6000 0
-24000 -6000 0
-23000 -6000 0
-22000 -6000 0
-21000 -6000 0
-20000 -6000 0
-19000 -6000 0
-18000 -6000 0
-17000 -6000 0
-16000 -6000 0
-15000 -6000 0
-14000 -6000 0
-13000 -6000 0
-12000 -6000 0
-11000 -6000 0
-10000 -6000 0
-9000 -6000 0
-8000 -6000 0
-7000 -6000 0
-6000 -6000 0
-5000 -6000 0
-4000 -6000 0
-3000 -6000 0
-2000 -6000 0
-1000 -6000 0
0 -6000 0
1000 -6000 0
2000 -6000 0
3000 -6000 0
4000 -6000 0
5000 -6000 0
6000 -6000 0
7000 -6000 0
8000 -6000 0
9000 -6000 0
10000 -6000 0
11000 -6000 0
12000 -6000 0
13000 -6000 0
14000 -6000 0
15000 -6000 0
16000 -6000 0
17000 -6000 0
18000 -6000 0
19000 -6000 0
20000 -6000 0
21000 -6000 0
22000 -6000 0
23000 -6000 0
24000 -6000 0
25000 -6000 0
-25000 -5000 0
-24000 -5000 0
-23000 -5000 0
-22000 -5000 0
-21000 -5000 0
-20000 -5000 0
-19000 -5000 0
-18000 -5000 0
-17000 -5000 0
-16000 -5000 0
-15000 -5000 0
-14000 -5000 0
-13000 -5000 0
-12000 -5000 0
-11000 -5000 0
-10000 -5000 0
-9000 -5000 0
-8000 -5000 0
-7000 -5000 0
-6000 -5000 0
-5000 -5000 0
-4000 -5000 0
-3000 -5000 0
-2000 -5000 0
-1000 -5000 0
0 -5000 0
1000 -5000 0
2000 -5000 0
3000 -5000 0
4000 -5000 0
5000 -5000 0
6000 -5000 0
7000 -5000 0
8000 -5000 0
9000 -5000 0
10000 -5000 0
11000 -5000 0
12000 -5000 0
13000 -5000 0
14000 -5000 0
15000 -5000 0
16000 -5000 0
17000 -5000 0
18000 -5000 0
19000 -5000 0
20000 -5000 0
21000 -5000 0
22000 -5000 0
23000 -5000 0
24000 -5000 0
25000 -5000 0
-25000 -4000 0
-24000 -4000 0
-23000 -4000 0
-22000 -4000 0
-21000 -4000 0
-20000 -4000 0
-19000 -4000 0
-18000 -4000 0
-17000 -4000 0
-16000 -4000 0
-15000 -4000 0
-14000 -4000 0
-13000 -4000 0
-12000 -4000 0
-11000 -4000 0
-10000 -4000 0
-9000 -4000 0
-8000 -4000 0
-7000 -4000 0
-6000 -4000 0
-5000 -4000 0
-4000 -4000 0
-3000 -4000 0
-2000 -4000 0
-1000 -4000 0
0 -4000 0
1000 -4000 0
2000 -4000 0
3000 -4000 0
4000 -4000 0
5000 -4000 0
6000 -4000 0
7000 -4000 0
8000 -4000 0
9000 -4000 0
10000 -4000 0
11000 -4000 0
12000 -4000 0
13000 -4000 0
14000 -4000 0
15000 -4000 0
16000 -4000 0
17000 -4000 0
18000 -4000 0
19000 -4000 0
20000 -4000 0
21000 -4000 0
22000 -4000 0
23000 -4000 0
24000 -4000 0
25000 -4000 0
-25000 -3000 0
-24000 -3000 0
-23000 -3000 0
-22000 -3000 0
-21000 -3000 0
-20000 -3000 0
-19000 -3000 0
-18000 -3000 0
-17000 -3000 0
-16000 -3000 0
-15000 -3000 0
-14000 -3000 0
-13000 -3000 0
-12000 -3000 0
-11000 -3000 0
-10000 -3000 0
-9000 -3000 0
-8000 -3000 0
-7000 -3000 0
-6000 -3000 0
-5000 -3000 0
-4000 -3000 0
-3000 -3000 0
-2000 -3000 0
-1000 -3000 0
0 -3000 0
1000 -3000 0
2000 -3000 0
3000 -3000 0
4000 -3000 0
5000 -3000 0
6000 -3000 0
7000 -3000 0
8000 -3000 0
9000 -3000 0
10000 -3000 0
11000 -3000 0
12000 -3000 0
13000 -3000 0
14000 -3000 0
15000 -3000 0
16000 -3000 0
17000 -3000 0
18000 -3000 0
19000 -3000 0
20000 -3000 0
21000 -3000 0
22000 -3000 0
23000 -3000 0
24000 -3000 0
25000 -3000 0
-25000 -2000 0
-24000 -2000 0
-23000 -2000 0
-22000 -2000 0
-21000 -2000 0
-20000 -2000 0
-19000 -2000 0
-18000 -2000 0
-17000 -2000 0
-16000 -2000 0
-15000 -2000 0
-14000 -2000 0
-13000 -2000 0
-12000 -2000 0
-11000 -2000 0
-10000 -2000 0
-9000 -2000 0
-8000 -2000 0
-7000 -2000 0
-6000 -2000 0
-5000 -2000 0
-4000 -2000 0
-3000 -2000 0
-2000 -2000 0
-1000 -2000 0
0 -2000 0
1000 -2000 0
2000 -2000 0
3000 -2000 0
4000 -2000 0
5000 -2000 0
6000 -2000 0
7000 -2000 0
8000 -2000 0
9000 -2000 0
10000 -2000 0
11000 -2000 0
12000 -2000 0
13000 -2000 0
14000 -2000 0
15000 -2000 0
16000 -2000 0
17000 -2000 0
18000 -2000 0
19000 -2000 0
20000 -2000 0
21000 -2000 0
22000 -2000 0
23000 -2000 0
24000 -2000 0
25000 -2000 0
-25000 -1000 0
-24000 -1000 0
-23000 -1000 0
-22000 -1000 0
-21000 -1000 0
-20000 -1000 0
-19000 -1000 0
-18000 -1000 0
-17000 -1000 0
-16000 -1000 0
-15000 -1000 0
-14000 -1000 0
-13000 -1000 0
-12000 -1000 0
-11000 -1000 0
-10000 -1000 0
-9000 -1000 0
-8000 -1000 0
-7000 -1000 0
-6000 -1000 0
-5000 -1000 0
-4000 -1000 0
-3000 -1000 0
-2000 -1000 0
-1000 -1000 0
0 -1000 0
1000 -1000 0
2000 -1000 0
3000 -1000 0
4000 -1000 0
5000 -1000 0
6000 -1000 0
7000 -1000 0
8000 -1000 0
9000 -1000 0
10000 -1000 0
11000 -1000 0
12000 -1000 0
13000 -1000 0
14000 -1000 0
15000 -1000 0
16000 -1000 0
17000 -1000 0
18000 -1000 0
19000 -1000 0
20000 -1000 0
21000 -1000 0
22000 -1000 0
23000 -1000 0
24000 -1000 0
25000 -1000 0
-25000 0 0
-24000 0 0
-23000 0 0
-22000 0 0
-21000 0 0
-20000 0 0
-19000 0 0
-18000 0 0
-17000 0 0
-16000 0 0
-15000 0 0
-14000 0 0
-13000 0 0
-12000 0 0
-11000 0 0
-10000 0 0
-9000 0 0
-8000 0 0
-7000 0 0
-6000 0 0
-5000 0 0
-4000 0 0
-3000 0 0
-2000 0 0
-1000 0 0
0 0 0
1000 0 0
2000 0 0
3000 0 0
4000 0 0
5000 0 0
6000 0 0
7000 0 0
8000 0 0
9000 0 0
10000 0 0
11000 0 0
12000 0 0
13000 0 0
14000 0 0
15000 0 0
16000 0 0
17000 0 0
18000 0 0
19000 0 0
20000 0 0
21000 0 0
22000 0 0
23000 0 0
24000 0 0
25000 0 0
-25000 1000 0
-24000 1000 0
-23000 1000 0
-22000 1000 0
-21000 1000 0
-20000 1000 0
-19000 1000 0
-18000 1000 0
-17000 1000 0
-16000 1000 0
-15000 1000 0
-14000 1000 0
-13000 1000 0
-12000 1000 0
-11000 1000 0
-10000 1000 0
-9000 1000 0
-8000 1000 0
-7000 1000 0
-6000 1000 0
-5000 1000 0
-4000 1000 0
-3000 1000 0
-2000 1000 0
-1000 1000 0
0 1000 0
1000 1000 0
2000 1000 0
3000 1000 0
4000 1000 0
5000 1000 0
6000 1000 0
7000 1000 0
8000 1000 0
9000 1000 0
10000 1000 0
11000 1000 0
12000 1000 0
13000 1000 0
14000 1000 0
15000 1000 0
16000 1000 0
17000 1000 0
18000 1000 0
19000 1000 0
20000 1000 0
21000 1000 0
22000 1000 0
23000 1000 0
24000 1000 0
25000 1000 0
-25000 2000 0
-24000 2000 0
-23000 2000 0
-22000 2000 0
-21000 2000 0
-20000 2000 0
-19000 2000 0
-18000 2000 0
-17000 2000 0
-16000 2000 0
-15000 2000 0
-14000 2000 0
-13000 2000 0
-12000 2000 0
-11000 2000 0
-10000 2000 0
-9000 2000 0
-8000 2000 0
-7000 2000 0
-6000 2000 0
-5000 2000 0
-4000 2000 0
-3000 2000 0
-2000 2000 0
-1000 2000 0
0 2000 0
1000 2000 0
2000 2000 0
3000 2000 0
4000 2000 0
5000 2000 0
6000 2000 0
7000 2000 0
8000 2000 0
9000 2000 0
10000 2000 0
11000 2000 0
12000 2000 0
13000 2000 0
14000 2000 0
15000 2000 0
16000 2000 0
17000 2000 0
18000 2000 0
19000 2000 0
20000 2000 0
21000 2000 0
22000 2000 0
23000 2000 0
24000 2000 0
25000 2000 0
-25000 3000 0
-24000 3000 0
-23000 3000 0
-22000 3000 0
-21000 3000 0
-20000 3000 0
-19000 3000 0
-18000 3000 0
-17000 3000 0
-16000 3000 0
-15000 3000 0
-14000 3000 0
-13000 3000 0
-12000 3000 0
-11000 3000 0
-10000 3000 0
-9000 3000 0
-8000 3000 0
-7000 3000 0
-6000 3000 0
-5000 3000 0
-4000 3000 0
-3000 3000 0
-2000 3000 0
-1000 3000 0
0 3000 0
1000 3000 0
2000 3000 0
3000 3000 0
4000 3000 0
5000 3000 0
6000 3000 0
7000 3000 0
8000 3000 0
9000 3000 0
10000 3000 0
11000 3000 0
12000 3000 0
13000 3000 0
14000 3000 0
15000 3000 0
16000 3000 0
17000 3000 0
18000 3000 0
19000 3000 0
20000 3000 0
21000 3000 0
22000 3000 0
23000 3000 0
24000 3000 0
25000 3000 0
-25000 4000 0
-24000 4000 0
-23000 4000 0
-22000 4000 0
-21000 4000 0
-20000 4000 0
-19000 4000 0
-18000 4000 0
-17000 4000 0
-16000 4000 0
-15000 4000 0
-14000 4000 0
-13000 4000 0
-12000 4000 0
-11000 4000 0
-10000 4000 0
-9000 4000 0
-8000 4000 0
-7000 4000 0
-6000 4000 0
-5000 4000 0
-4000 4000 0
-3000 4000 0
-2000 4000 0
-1000 4000 0
0 4000 0
1000 4000 0
2000 4000 0
3000 4000 0
4000 4000 0
5000 4000 0
6000 4000 0
7000 4000 0
8000 4000 0
9000 4000 0
10000 4000 0
11000 4000 0
12000 4000 0
13000 4000 0
14000 4000 0
15000 4000 0
16000 4000 0
17000 4000 0
18000 4000 0
19000 4000 0
20000 4000 0
21000 4000 0
22000 4000 0
23000 4000 0
24000 4000 0
25000 4000 0
-25000 5000 0
-24000 5000 0
-23000 5000 0
-22000 5000 0
-21000 5000 0
-20000 5000 0
-19000 5000 0
-18000 5000 0
-17000 5000 0
-16000 5000 0
-15000 5000 0
-14000 5000 0
-13000 5000 0
-12000 5000 0
-11000 5000 0
-10000 5000 0
-9000 5000 0
-8000 5000 0
-7000 5000 0
-6000 5000 0
-5000 5000 0
-4000 5000 0
-3000 5000 0
-2000 5000 0
-1000 5000 0
0 5000 0
1000 5000 0
2000 5000 0
3000 5000 0
4000 5000 0
5000 5000 0
6000 5000 0
7000 5000 0
8000 5000 0
9000 5000 0
10000 5000 0
11000 5000 0
12000 5000 0
13000 5000 0
14000 5000 0
15000 5000 0
16000 5000 0
17000 5000 0
18000 5000 0
19000 5000 0
20000 5000 0
21000 5000 0
22000 5000 0
23000 5000 0
24000 5000 0
25000 5000 0
-25000 6000 0
-24000 6000 0
-23000 6000 0
-22000 6000 0
-21000 6000 0
-20000 6000 0
-19000 6000 0
-18000 6000 0
-17000 6000 0
-16000 6000 0
-15000 6000 0
-14000 6000 0
-13000 6000 0
-12000 6000 0
-11000 6000 0
-10000 6000 0
-9000 6000 0
-8000 6000 0
-7000 6000 0
-6000 6000 0
-5000 6000 0
-4000 6000 0
-3000 6000 0
-2000 6000 0
-1000 6000 0
0 6000 0
1000 6000 0
2000 6000 0
3000 6000 0
4000 6000 0
5000 6000 0
6000 6000 0
7000 6000 0
8000 6000 0
9000 6000 0
10000 6000 0
11000 6000 0
12000 6000 0
13000 6000 0
14000 6000 0
15000 6000 0
16000 6000 0
17000 6000 0
18000 6000 0
19000 6000 0
20000 6000 0
21000 6000 0
22000 6000 0
23000 6000 0
24000 6000 0
25000 6000 0
-25000 7000 0
-24000 7000 0
-23000 7000 0
-22000 7000 0
-21000 7000 0
-20000 7000 0
-19000 7000 0
-18000 7000 0
-17000 7000 0
-16000 7000 0
-15000 7000 0
-14000 7000 0
-13000 7000 0
-12000 7000 0
-11000 7000 0
-10000 7000 0
-9000 7000 0
-8000 7000 0
-7000 7000 0
-6000 7000 0
-5000 7000 0
-4000 7000 0
-3000 7000 0
-2000 7000 0
-1000 7000 0
0 7000 0
1000 7000 0
2000 7000 0
3000 7000 0
4000 7000 0
5000 7000 0
6000 7000 0
7000 7000 0
8000 7000 0
9000 7000 0
10000 7000 0
11000 7000 0
12000 7000 0
13000 7000 0
14000 7000 0
15000 7000 0
16000 7000 0
17000 7000 0
18000 7000 0
19000 7000 0
20000 7000 0
21000 7000 0
22000 7000 0
23000 7000 0
24000 7000 0
25000 7000 0
-25000 8000 0
-24000 8000 0
-23000 8000 0
-22000 8000 0
-21000 8000 0
-20000 8000 0
-19000 8000 0
-18000 8000 0
-17000 8000 0
-16000 8000 0
-15000 8000 0
-14000 8000 0
-13000 8000 0
-12000 8000 0
-11000 8000 0
-10000 8000 0
-9000 8000 0
-8000 8000 0
-7000 8000 0
-6000 8000 0
-5000 8000 0
-4000 8000 0
-3000 8000 0
-2000 8000 0
-1000 8000 0
0 8000 0
1000 8000 0
2000 8000 0
3000 8000 0
4000 8000 0
5000 8000 0
6000 8000 0
7000 8000 0
8000 8000 0
9000 8000 0
10000 8000 0
11000 8000 0
12000 8000 0
13000 8000 0
14000 8000 0
15000 8000 0
16000 8000 0
17000 8000 0
18000 8000 0
19000 8000 0
20000 8000 0
21000 8000 0
22000 8000 0
23000 8000 0
24000 8000 0
25000 8000 0
-25000 9000 0
-24000 9000 0
-23000 9000 0
-22000 9000 0
-21000 9000 0
-20000 9000 0
-19000 9000 0
-18000 9000 0
-17000 9000 0
-16000 9000 0
-15000 9000 0
-14000 9000 0
-13000 9000 0
-12000 9000 0
-11000 9000 0
-10000 9000 0
-9000 9000 0
-8000 9000 0
-7000 9000 0
-6000 9000 0
-5000 9000 0
-4000 9000 0
-3000 9000 0
-2000 9000 0
-1000 9000 0
0 9000 0
1000 9000 0
2000 9000 0
3000 9000 0
4000 9000 0
5000 9000 0
6000 9000 0
7000 9000 0
8000 9000 0
9000 9000 0
10000 9000 0
11000 9000 0
12000 9000 0
13000 9000 0
14000 9000 0
15000 9000 0
16000 9000 0
17000 9000 0
18000 9000 0
19000 9000 0
20000 9000 0
21000 9000 0
22000 9000 0
23000 9000 0
24000 9000 0
25000 9000 0
-25000 10000 0
-24000 10000 0
-23000 10000 0
-22000 10000 0
-21000 10000 0
-20000 10000 0
-19000 10000 0
-18000 10000 0
-17000 10000 0
-16000 10000 0
-15000 10000 0
-14000 10000 0
-13000 10000 0
-12000 10000 0
-11000 10000 0
-10000 10000 0
-9000 10000 0
-8000 10000 0
-7000 10000 0
-6000 10000 0
-5000 10000 0
-4000 10000 0
-3000 10000 0
-2000 10000 0
-1000 10000 0
0 10000 0
1000 10000 0
2000 10000 0
3000 10000 0
4000 10000 0
5000 10000 0
6000 10000 0
7000 10000 0
8000 10000 0
9000 10000 0
10000 10000 0
11000 10000 0
12000 10000 0
13000 10000 0
14000 10000 0
15000 10000 0
16000 10000 0
17000 10000 0
18000 10000 0
19000 10000 0
20000 10000 0
21000 10000 0
22000 10000 0
23000 10000 0
24000 10000 0
25000 10000 0
-25000 11000 0
-24000 11000 0
-23000 11000 0
-22000 11000 0
-21000 11000 0
-20000 11000 0
-19000 11000 0
-18000 11000 0
-17000 11000 0
-16000 11000 0
-15000 11000 0
-14000 11000 0
-13000 11000 0
-12000 11000 0
-11000 11000 0
-10000 11000 0
-9000 11000 0
-8000 11000 0
-7000 11000 0
-6000 11000 0
-5000 11000 0
-4000 11000 0
-3000 11000 0
-2000 11000 0
-1000 11000 0
0 11000 0
1000 11000 0
2000 11000 0
3000 11000 0
4000 11000 0
5000 11000 0
6000 11000 0
7000 11000 0
8000 11000 0
9000 11000 0
10000 11000 0
11000 11000 0
12000 11000 0
13000 11000 0
14000 11000 0
15000 11000 0
16000 11000 0
17000 11000 0
18000 11000 0
19000 11000 0
20000 11000 0
21000 11000 0
22000 11000 0
23000 11000 0
24000 11000 0
25000 11000 0
-25000 12000 0
-24000 12000 0
-23000 12000 0
-22000 12000 0
-21000 12000 0
-20000 12000 0
-19000 12000 0
-18000 12000 0
-17000 12000 0
-16000 12000 0
-15000 12000 0
-14000 12000 0
-13000 12000 0
-12000 12000 0
-11000 12000 0
-10000 12000 0
-9000 12000 0
-8000 12000 0
-7000 12000 0
-6000 12000 0
-5000 12000 0
-4000 12000 0
-3000 12000 0
-2000 12000 0
-1000 12000 0
0 12000 0
1000 12000 0
2000 12000 0
3000 12000 0
4000 12000 0
5000 12000 0
6000 12000 0
7000 12000 0
8000 12000 0
9000 12000 0
10000 12000 0
11000 12000 0
12000 12000 0
13000 12000 0
14000 12000 0
15000 12000 0
16000 12000 0
17000 12000 0
18000 12000 0
19000 12000 0
20000 12000 0
21000 12000 0
22000 12000 0
23000 12000 0
24000 12000 0
25000 12000 0
-25000 13000 0
-24000 13000 0
-23000 13000 0
-22000 13000 0
-21000 13000 0
-20000 13000 0
-19000 13000 0
-18000 13000 0
-17000 13000 0
-16000 13000 0
-15000 13000 0
-14000 13000 0
-13000 13000 0
-12000 13000 0
-11000 13000 0
-10000 13000 0
-9000 13000 0
-8000 13000 0
-7000 13000 0
-6000 13000 0
-5000 13000 0
-4000 13000 0
-3000 13000 0
-2000 13000 0
-1000 13000 0
0 13000 0
1000 13000 0
2000 13000 0
3000 13000 0
4000 13000 0
5000 13000 0
6000 13000 0
7000 13000 0
8000 13000 0
9000 13000 0
10000 13000 0
11000 13000 0
12000 13000 0
13000 13000 0
14000 13000 0
15000 13000 0
16000 13000 0
17000 13000 0
18000 13000 0
19000 13000 0
20000 13000 0
21000 13000 0
22000 13000 0
23000 13000 0
24000 13000 0
25000 13000 0
-25000 14000 0
-24000 14000 0
-23000 14000 0
-22000 14000 0
-21000 14000 0
-20000 14000 0
-19000 14000 0
-18000 14000 0
-17000 14000 0
-16000 14000 0
-15000 14000 0
-14000 14000 0
-13000 14000 0
-12000 14000 0
-11000 14000 0
-10000 14000 0
-9000 14000 0
-8000 14000 0
-7000 14000 0
-6000 14000 0
-5000 14000 0
-4000 14000 0
-3000 14000 0
-2000 14000 0
-1000 14000 0
0 14000 0
1000 14000 0
2000 14000 0
3000 14000 0
4000 14000 0
5000 14000 0
6000 14000 0
7000 14000 0
8000 14000 0
9000 14000 0
10000 14000 0
11000 14000 0
12000 14000 0
13000 14000 0
14000 14000 0
15000 14000 0
16000 14000 0
17000 14000 0
18000 14000 0
19000 14000 0
20000 14000 0
21000 14000 0
22000 14000 0
23000 14000 0
24000 14000 0
25000 14000 0
-25000 15000 0
-24000 15000 0
-23000 15000 0
-22000 15000 0
-21000 15000 0
-20000 15000 0
-19000 15000 0
-18000 15000 0
-17000 15000 0
-16000 15000 0
-15000 15000 0
-14000 15000 0
-13000 15000 0
-12000 15000 0
-11000 15000 0
-10000 15000 0
-9000 15000 0
-8000 15000 0
-7000 15000 0
-6000 15000 0
-5000 15000 0
-4000 15000 0
-3000 15000 0
-2000 15000 0
-1000 15000 0
0 15000 0
1000 15000 0
2000 15000 0
3000 15000 0
4000 15000 0
5000 15000 0
6000 15000 0
7000 15000 0
8000 15000 0
9000 15000 0
10000 15000 0
11000 15000 0
12000 15000 0
13000 15000 0
14000 15000 0
15000 15000 0
16000 15000 0
17000 15000 0
18000 15000 0
19000 15000 0
20000 15000 0
21000 15000 0
22000 15000 0
23000 15000 0
24000 15000 0
25000 15000 0
-25000 16000 0
-24000 16000 0
-23000 16000 0
-22000 16000 0
-21000 16000 0
-20000 16000 0
-19000 16000 0
-18000 16000 0
-17000 16000 0
-16000 16000 0
-15000 16000 0
-14000 16000 0
-13000 16000 0
-12000 16000 0
-11000 16000 0
-10000 16000 0
-9000 16000 0
-8000 16000 0
-7000 16000 0
-6000 16000 0
-5000 16000 0
-4000 16000 0
-3000 16000 0
-2000 16000 0
-1000 16000 0
0 16000 0
1000 16000 0
2000 16000 0
3000 16000 0
4000 16000 0
5000 16000 0
6000 16000 0
7000 16000 0
8000 16000 0
9000 16000 0
10000 16000 0
11000 16000 0
12000 16000 0
13000 16000 0
14000 16000 0
15000 16000 0
16000 16000 0
17000 16000 0
18000 16000 0
19000 16000 0
20000 16000 0
21000 16000 0
22000 16000 0
23000 16000 0
24000 16000 0
25000 16000 0
-25000 17000 0
-24000 17000 0
-23000 17000 0
-22000 17000 0
-21000 17000 0
-20000 17000 0
-19000 17000 0
-18000 17000 0
-17000 17000 0
-16000 17000 0
-15000 17000 0
-14000 17000 0
-13000 17000 0
-12000 17000 0
-11000 17000 0
-10000 17000 0
-9000 17000 0
-8000 17000 0
-7000 17000 0
-6000 17000 0
-5000 17000 0
-4000 17000 0
-3000 17000 0
-2000 17000 0
-1000 17000 0
0 17000 0
1000 17000 0
2000 17000 0
3000 17000 0
4000 17000 0
5000 17000 0
6000 17000 0
7000 17000 0
8000 17000 0
9000 17000 0
10000 17000 0
11000 17000 0
12000 17000 0
13000 17000 0
14000 17000 0
15000 17000 0
16000 17000 0
17000 17000 0
18000 17000 0
19000 17000 0
20000 17000 0
21000 17000 0
22000 17000 0
23000 17000 0
24000 17000 0
25000 17000 0
-25000 18000 0
-24000 18000 0
-23000 18000 0
-22000 18000 0
-21000 18000 0
-20000 18000 0
-19000 18000 0
-18000 18000 0
-17000 18000 0
-16000 18000 0
-15000 18000 0
-14000 18000 0
-13000 18000 0
-12000 18000 0
-11000 18000 0
-10000 18000 0
-9000 18000 0
-8000 18000 0
-7000 18000 0
-6000 18000 0
-5000 18000 0
-4000 18000 0
-3000 18000 0
-2000 18000 0
-1000 18000 0
0 18000 0
1000 18000 0
2000 18000 0
3000 18000 0
4000 18000 0
5000 18000 0
6000 18000 0
7000 18000 0
8000 18000 0
9000 18000 0
10000 18000 0
11000 18000 0
12000 18000 0
13000 18000 0
14000 18000 0
15000 18000 0
16000 18000 0
17000 18000 0
18000 18000 0
19000 18000 0
20000 18000 0
21000 18000 0
22000 18000 0
23000 18000 0
24000 18000 0
25000 18000 0
-25000 19000 0
-24000 19000 0
-23000 19000 0
-22000 19000 0
-21000 19000 0
-20000 19000 0
-19000 19000 0
-18000 19000 0
-17000 19000 0
-16000 19000 0
-15000 19000 0
-14000 19000 0
-13000 19000 0
-12000 19000 0
-11000 19000 0
-10000 19000 0
-9000 19000 0
-8000 19000 0
-7000 19000 0
-6000 19000 0
-5000 19000 0
-4000 19000 0
-3000 19000 0
-2000 19000 0
-1000 19000 0
0 19000 0
1000 19000 0
2000 19000 0
3000 19000 0
4000 19000 0
5000 19000 0
6000 19000 0
7000 19000 0
8000 19000 0
9000 19000 0
10000 19000 0
11000 19000 0
12000 19000 0
13000 19000 0
14000 19000 0
15000 19000 0
16000 19000 0
17000 19000 0
18000 19000 0
19000 19000 0
20000 19000 0
21000 19000 0
22000 19000 0
23000 19000 0
24000 19000 0
25000 19000 0
-25000 20000 0
-24000 20000 0
-23000 20000 0
-22000 20000 0
-21000 20000 0
-20000 20000 0
-19000 20000 0
-18000 20000 0
-17000 20000 0
-16000 20000 0
-15000 20000 0
-14000 20000 0
-13000 20000 0
-12000 20000 0
-11000 20000 0
-10000 20000 0
-9000 20000 0
-8000 20000 0
-7000 20000 0
-6000 20000 0
-5000 20000 0
-4000 20000 0
-3000 20000 0
-2000 20000 0
-1000 20000 0
0 20000 0
1000 20000 0
2000 20000 0
3000 20000 0
4000 20000 0
5000 20000 0
6000 20000 0
7000 20000 0
8000 20000 0
9000 20000 0
10000 20000 0
11000 20000 0
12000 20000 0
13000 20000 0
14000 20000 0
15000 20000 0
16000 20000 0
17000 20000 0
18000 20000 0
19000 20000 0
20000 20000 0
21000 20000 0
22000 20000 0
23000 20000 0
24000 20000 0
25000 20000 0
-25000 21000 0
-24000 21000 0
-23000 21000 0
-22000 21000 0
-21000 21000 0
-20000 21000 0
-19000 21000 0
-18000 21000 0
-17000 21000 0
-16000 21000 0
-15000 21000 0
-14000 21000 0
-13000 21000 0
-12000 21000 0
-11000 21000 0
-10000 21000 0
-9000 21000 0
-8000 21000 0
-7000 21000 0
-6000 21000 0
-5000 21000 0
-4000 21000 0
-3000 21000 0
-2000 21000 0
-1000 21000 0
0 21000 0
1000 21000 0
2000 21000 0
3000 21000 0
4000 21000 0
5000 21000 0
6000 21000 0
7000 21000 0
8000 21000 0
9000 21000 0
10000 21000 0
11000 21000 0
12000 21000 0
13000 21000 0
14000 21000 0
15000 21000 0
16000 21000 0
17000 21000 0
18000 21000 0
19000 21000 0
20000 21000 0
21000 21000 0
22000 21000 0
23000 21000 0
24000 21000 0
25000 21000 0
-25000 22000 0
-24000 22000 0
-23000 22000 0
-22000 22000 0
-21000 22000 0
-20000 22000 0
-19000 22000 0
-18000 22000 0
-17000 22000 0
-16000 22000 0
-15000 22000 0
-14000 22000 0
-13000 22000 0
-12000 22000 0
-11000 22000 0
-10000 22000 0
-9000 22000 0
-8000 22000 0
-7000 22000 0
-6000 22000 0
-5000 22000 0
-4000 22000 0
-3000 22000 0
-2000 22000 0
-1000 22000 0
0 22000 0
1000 22000 0
2000 22000 0
3000 22000 0
4000 22000 0
5000 22000 0
6000 22000 0
7000 22000 0
8000 22000 0
9000 22000 0
10000 22000 0
11000 22000 0
12000 22000 0
13000 22000 0
14000 22000 0
15000 22000 0
16000 22000 0
17000 22000 0
18000 22000 0
19000 22000 0
20000 22000 0
21000 22000 0
22000 22000 0
23000 22000 0
24000 22000 0
25000 22000 0
-25000 23000 0
-24000 23000 0
-23000 23000 0
-22000 23000 0
-21000 23000 0
-20000 23000 0
-19000 23000 0
-18000 23000 0
-17000 23000 0
-16000 23000 0
-15000 23000 0
-14000 23000 0
-13000 23000 0
-12000 23000 0
-11000 23000 0
-10000 23000 0
-9000 23000 0
-8000 23000 0
-7000 23000 0
-6000 23000 0
-5000 23000 0
-4000 23000 0
-3000 23000 0
-2000 23000 0
-1000 23000 0
0 23000 0
1000 23000 0
2000 23000 0
3000 23000 0
4000 23000 0
5000 23000 0
6000 23000 0
7000 23000 0
8000 23000 0
9000 23000 0
10000 23000 0
11000 23000 0
12000 23000 0
13000 23000 0
14000 23000 0
15000 23000 0
16000 23000 0
17000 23000 0
18000 23000 0
19000 23000 0
20000 23000 0
21000 23000 0
22000 23000 0
23000 23000 0
24000 23000 0
25000 23000 0
-25000 24000 0
-24000 24000 0
-23000 24000 0
-22000 24000 0
-21000 24000 0
-20000 24000 0
-19000 24000 0
-18000 24000 0
-17000 24000 0
-16000 24000 0
-15000 24000 0
-14000 24000 0
-13000 24000 0
-12000 24000 0
-11000 24000 0
-10000 24000 0
-9000 24000 0
-8000 24000 0
-7000 24000 0
-6000 24000 0
-5000 24000 0
-4000 24000 0
-3000 24000 0
-2000 24000 0
-1000 24000 0
0 24000 0
1000 24000 0
2000 24000 0
3000 24000 0
4000 24000 0
5000 24000 0
6000 24000 0
7000 24000 0
8000 24000 0
9000 24000 0
10000 24000 0
11000 24000 0
12000 24000 0
13000 24000 0
14000 24000 0
15000 24000 0
16000 24000 0
17000 24000 0
18000 24000 0
19000 24000 0
20000 24000 0
21000 24000 0
22000 24000 0
23000 24000 0
24000 24000 0
25000 24000 0
-25000 25000 0
-24000 25000 0
-23000 25000 0
-22000 25000 0
-21000 25000 0
-20000 25000 0
-19000 25000 0
-18000 25000 0
-17000 25000 0
-16000 25000 0
-15000 25000 0
-14000 25000 0
-13000 25000 0
-12000 25000 0
-11000 25000 0
-10000 25000 0
-9000 25000 0
-8000 25000 0
-7000 25000 0
-6000 25000 0
-5000 25000 0
-4000 25000 0
-3000 25000 0
-2000 25000 0
-1000 25000 0
0 25000 0
1000 25000 0
2000 25000 0
3000 25000 0
4000 25000 0
5000 25000 0
6000 25000 0
7000 25000 0
8000 25000 0
9000 25000 0
10000 25000 0
11000 25000 0
12000 25000 0
13000 25000 0
14000 25000 0
15000 25000 0
16000 25000 0
17000 25000 0
18000 25000 0
19000 25000 0
20000 25000 0
21000 25000 0
22000 25000 0
23000 25000 0
24000 25000 0
25000 25000 0
