# Supplementary material for: Investigating a Novel Activation-Repolarisation Time Metric to Predict Localised Vulnerability to Reentry Using Computational Modelling
Source: PLoS One. 2016 Mar 2;11(3):e0149342. doi: 10.1371/journal.pone.0149342 (PMC4775046; doi:10.1371/journal.pone.0149342)
Supplement: S1 Data — Specifically, this relates primarily to the data presented in Figs 3, 4 & 5. Data provided constitute AT, RT and RVI datasets, along with corresponding finite element mesh files required for visualisation and analysis. (ZIP) [file pone.0149342.s001.zip › Data/Figure4/Mesh_400um.pts]

15876
-25000 -25000 0
-24600 -25000 0
-24200 -25000 0
-23800 -25000 0
-23400 -25000 0
-23000 -25000 0
-22600 -25000 0
-22200 -25000 0
-21800 -25000 0
-21400 -25000 0
-21000 -25000 0
-20600 -25000 0
-20200 -25000 0
-19800 -25000 0
-19400 -25000 0
-19000 -25000 0
-18600 -25000 0
-18200 -25000 0
-17800 -25000 0
-17400 -25000 0
-17000 -25000 0
-16600 -25000 0
-16200 -25000 0
-15800 -25000 0
-15400 -25000 0
-15000 -25000 0
-14600 -25000 0
-14200 -25000 0
-13800 -25000 0
-13400 -25000 0
-13000 -25000 0
-12600 -25000 0
-12200 -25000 0
-11800 -25000 0
-11400 -25000 0
-11000 -25000 0
-10600 -25000 0
-10200 -25000 0
-9800 -25000 0
-9400 -25000 0
-9000 -25000 0
-8600 -25000 0
-8200 -25000 0
-7800 -25000 0
-7400 -25000 0
-7000 -25000 0
-6600 -25000 0
-6200 -25000 0
-5800 -25000 0
-5400 -25000 0
-5000 -25000 0
-4600 -25000 0
-4200 -25000 0
-3800 -25000 0
-3400 -25000 0
-3000 -25000 0
-2600 -25000 0
-2200 -25000 0
-1800 -25000 0
-1400 -25000 0
-1000 -25000 0
-600 -25000 0
-200 -25000 0
200 -25000 0
600 -25000 0
1000 -25000 0
1400 -25000 0
1800 -25000 0
2200 -25000 0
2600 -25000 0
3000 -25000 0
3400 -25000 0
3800 -25000 0
4200 -25000 0
4600 -25000 0
5000 -25000 0
5400 -25000 0
5800 -25000 0
6200 -25000 0
6600 -25000 0
7000 -25000 0
7400 -25000 0
7800 -25000 0
8200 -25000 0
8600 -25000 0
9000 -25000 0
9400 -25000 0
9800 -25000 0
10200 -25000 0
10600 -25000 0
11000 -25000 0
11400 -25000 0
11800 -25000 0
12200 -25000 0
12600 -25000 0
13000 -25000 0
13400 -25000 0
13800 -25000 0
14200 -25000 0
14600 -25000 0
15000 -25000 0
15400 -25000 0
15800 -25000 0
16200 -25000 0
16600 -25000 0
17000 -25000 0
17400 -25000 0
17800 -25000 0
18200 -25000 0
18600 -25000 0
19000 -25000 0
19400 -25000 0
19800 -25000 0
20200 -25000 0
20600 -25000 0
21000 -25000 0
21400 -25000 0
21800 -25000 0
22200 -25000 0
22600 -25000 0
23000 -25000 0
23400 -25000 0
23800 -25000 0
24200 -25000 0
24600 -25000 0
25000 -25000 0
-25000 -24600 0
-24600 -24600 0
-24200 -24600 0
-23800 -24600 0
-23400 -24600 0
-23000 -24600 0
-22600 -24600 0
-22200 -24600 0
-21800 -24600 0
-21400 -24600 0
-21000 -24600 0
-20600 -24600 0
-20200 -24600 0
-19800 -24600 0
-19400 -24600 0
-19000 -24600 0
-18600 -24600 0
-18200 -24600 0
-17800 -24600 0
-17400 -24600 0
-17000 -24600 0
-16600 -24600 0
-16200 -24600 0
-15800 -24600 0
-15400 -24600 0
-15000 -24600 0
-14600 -24600 0
-14200 -24600 0
-13800 -24600 0
-13400 -24600 0
-13000 -24600 0
-12600 -24600 0
-12200 -24600 0
-11800 -24600 0
-11400 -24600 0
-11000 -24600 0
-10600 -24600 0
-10200 -24600 0
-9800 -24600 0
-9400 -24600 0
-9000 -24600 0
-8600 -24600 0
-8200 -24600 0
-7800 -24600 0
-7400 -24600 0
-7000 -24600 0
-6600 -24600 0
-6200 -24600 0
-5800 -24600 0
-5400 -24600 0
-5000 -24600 0
-4600 -24600 0
-4200 -24600 0
-3800 -24600 0
-3400 -24600 0
-3000 -24600 0
-2600 -24600 0
-2200 -24600 0
-1800 -24600 0
-1400 -24600 0
-1000 -24600 0
-600 -24600 0
-200 -24600 0
200 -24600 0
600 -24600 0
1000 -24600 0
1400 -24600 0
1800 -24600 0
2200 -24600 0
2600 -24600 0
3000 -24600 0
3400 -24600 0
3800 -24600 0
4200 -24600 0
4600 -24600 0
5000 -24600 0
5400 -24600 0
5800 -24600 0
6200 -24600 0
6600 -24600 0
7000 -24600 0
7400 -24600 0
7800 -24600 0
8200 -24600 0
8600 -24600 0
9000 -24600 0
9400 -24600 0
9800 -24600 0
10200 -24600 0
10600 -24600 0
11000 -24600 0
11400 -24600 0
11800 -24600 0
12200 -24600 0
12600 -24600 0
13000 -24600 0
13400 -24600 0
13800 -24600 0
14200 -24600 0
14600 -24600 0
15000 -24600 0
15400 -24600 0
15800 -24600 0
16200 -24600 0
16600 -24600 0
17000 -24600 0
17400 -24600 0
17800 -24600 0
18200 -24600 0
18600 -24600 0
19000 -24600 0
19400 -24600 0
19800 -24600 0
20200 -24600 0
20600 -24600 0
21000 -24600 0
21400 -24600 0
21800 -24600 0
22200 -24600 0
22600 -24600 0
23000 -24600 0
23400 -24600 0
23800 -24600 0
24200 -24600 0
24600 -24600 0
25000 -24600 0
-25000 -24200 0
-24600 -24200 0
-24200 -24200 0
-23800 -24200 0
-23400 -24200 0
-23000 -24200 0
-22600 -24200 0
-22200 -24200 0
-21800 -24200 0
-21400 -24200 0
-21000 -24200 0
-20600 -24200 0
-20200 -24200 0
-19800 -24200 0
-19400 -24200 0
-19000 -24200 0
-18600 -24200 0
-18200 -24200 0
-17800 -24200 0
-17400 -24200 0
-17000 -24200 0
-16600 -24200 0
-16200 -24200 0
-15800 -24200 0
-15400 -24200 0
-15000 -24200 0
-14600 -24200 0
-14200 -24200 0
-13800 -24200 0
-13400 -24200 0
-13000 -24200 0
-12600 -24200 0
-12200 -24200 0
-11800 -24200 0
-11400 -24200 0
-11000 -24200 0
-10600 -24200 0
-10200 -24200 0
-9800 -24200 0
-9400 -24200 0
-9000 -24200 0
-8600 -24200 0
-8200 -24200 0
-7800 -24200 0
-7400 -24200 0
-7000 -24200 0
-6600 -24200 0
-6200 -24200 0
-5800 -24200 0
-5400 -24200 0
-5000 -24200 0
-4600 -24200 0
-4200 -24200 0
-3800 -24200 0
-3400 -24200 0
-3000 -24200 0
-2600 -24200 0
-2200 -24200 0
-1800 -24200 0
-1400 -24200 0
-1000 -24200 0
-600 -24200 0
-200 -24200 0
200 -24200 0
600 -24200 0
1000 -24200 0
1400 -24200 0
1800 -24200 0
2200 -24200 0
2600 -24200 0
3000 -24200 0
3400 -24200 0
3800 -24200 0
4200 -24200 0
4600 -24200 0
5000 -24200 0
5400 -24200 0
5800 -24200 0
6200 -24200 0
6600 -24200 0
7000 -24200 0
7400 -24200 0
7800 -24200 0
8200 -24200 0
8600 -24200 0
9000 -24200 0
9400 -24200 0
9800 -24200 0
10200 -24200 0
10600 -24200 0
11000 -24200 0
11400 -24200 0
11800 -24200 0
12200 -24200 0
12600 -24200 0
13000 -24200 0
13400 -24200 0
13800 -24200 0
14200 -24200 0
14600 -24200 0
15000 -24200 0
15400 -24200 0
15800 -24200 0
16200 -24200 0
16600 -24200 0
17000 -24200 0
17400 -24200 0
17800 -24200 0
18200 -24200 0
18600 -24200 0
19000 -24200 0
19400 -24200 0
19800 -24200 0
20200 -24200 0
20600 -24200 0
21000 -24200 0
21400 -24200 0
21800 -24200 0
22200 -24200 0
22600 -24200 0
23000 -24200 0
23400 -24200 0
23800 -24200 0
24200 -24200 0
24600 -24200 0
25000 -24200 0
-25000 -23800 0
-24600 -23800 0
-24200 -23800 0
-23800 -23800 0
-23400 -23800 0
-23000 -23800 0
-22600 -23800 0
-22200 -23800 0
-21800 -23800 0
-21400 -23800 0
-21000 -23800 0
-20600 -23800 0
-20200 -23800 0
-19800 -23800 0
-19400 -23800 0
-19000 -23800 0
-18600 -23800 0
-18200 -23800 0
-17800 -23800 0
-17400 -23800 0
-17000 -23800 0
-16600 -23800 0
-16200 -23800 0
-15800 -23800 0
-15400 -23800 0
-15000 -23800 0
-14600 -23800 0
-14200 -23800 0
-13800 -23800 0
-13400 -23800 0
-13000 -23800 0
-12600 -23800 0
-12200 -23800 0
-11800 -23800 0
-11400 -23800 0
-11000 -23800 0
-10600 -23800 0
-10200 -23800 0
-9800 -23800 0
-9400 -23800 0
-9000 -23800 0
-8600 -23800 0
-8200 -23800 0
-7800 -23800 0
-7400 -23800 0
-7000 -23800 0
-6600 -23800 0
-6200 -23800 0
-5800 -23800 0
-5400 -23800 0
-5000 -23800 0
-4600 -23800 0
-4200 -23800 0
-3800 -23800 0
-3400 -23800 0
-3000 -23800 0
-2600 -23800 0
-2200 -23800 0
-1800 -23800 0
-1400 -23800 0
-1000 -23800 0
-600 -23800 0
-200 -23800 0
200 -23800 0
600 -23800 0
1000 -23800 0
1400 -23800 0
1800 -23800 0
2200 -23800 0
2600 -23800 0
3000 -23800 0
3400 -23800 0
3800 -23800 0
4200 -23800 0
4600 -23800 0
5000 -23800 0
5400 -23800 0
5800 -23800 0
6200 -23800 0
6600 -23800 0
7000 -23800 0
7400 -23800 0
7800 -23800 0
8200 -23800 0
8600 -23800 0
9000 -23800 0
9400 -23800 0
9800 -23800 0
10200 -23800 0
10600 -23800 0
11000 -23800 0
11400 -23800 0
11800 -23800 0
12200 -23800 0
12600 -23800 0
13000 -23800 0
13400 -23800 0
13800 -23800 0
14200 -23800 0
14600 -23800 0
15000 -23800 0
15400 -23800 0
15800 -23800 0
16200 -23800 0
16600 -23800 0
17000 -23800 0
17400 -23800 0
17800 -23800 0
18200 -23800 0
18600 -23800 0
19000 -23800 0
19400 -23800 0
19800 -23800 0
20200 -23800 0
20600 -23800 0
21000 -23800 0
21400 -23800 0
21800 -23800 0
22200 -23800 0
22600 -23800 0
23000 -23800 0
23400 -23800 0
23800 -23800 0
24200 -23800 0
24600 -23800 0
25000 -23800 0
-25000 -23400 0
-24600 -23400 0
-24200 -23400 0
-23800 -23400 0
-23400 -23400 0
-23000 -23400 0
-22600 -23400 0
-22200 -23400 0
-21800 -23400 0
-21400 -23400 0
-21000 -23400 0
-20600 -23400 0
-20200 -23400 0
-19800 -23400 0
-19400 -23400 0
-19000 -23400 0
-18600 -23400 0
-18200 -23400 0
-17800 -23400 0
-17400 -23400 0
-17000 -23400 0
-16600 -23400 0
-16200 -23400 0
-15800 -23400 0
-15400 -23400 0
-15000 -23400 0
-14600 -23400 0
-14200 -23400 0
-13800 -23400 0
-13400 -23400 0
-13000 -23400 0
-12600 -23400 0
-12200 -23400 0
-11800 -23400 0
-11400 -23400 0
-11000 -23400 0
-10600 -23400 0
-10200 -23400 0
-9800 -23400 0
-9400 -23400 0
-9000 -23400 0
-8600 -23400 0
-8200 -23400 0
-7800 -23400 0
-7400 -23400 0
-7000 -23400 0
-6600 -23400 0
-6200 -23400 0
-5800 -23400 0
-5400 -23400 0
-5000 -23400 0
-4600 -23400 0
-4200 -23400 0
-3800 -23400 0
-3400 -23400 0
-3000 -23400 0
-2600 -23400 0
-2200 -23400 0
-1800 -23400 0
-1400 -23400 0
-1000 -23400 0
-600 -23400 0
-200 -23400 0
200 -23400 0
600 -23400 0
1000 -23400 0
1400 -23400 0
1800 -23400 0
2200 -23400 0
2600 -23400 0
3000 -23400 0
3400 -23400 0
3800 -23400 0
4200 -23400 0
4600 -23400 0
5000 -23400 0
5400 -23400 0
5800 -23400 0
6200 -23400 0
6600 -23400 0
7000 -23400 0
7400 -23400 0
7800 -23400 0
8200 -23400 0
8600 -23400 0
9000 -23400 0
9400 -23400 0
9800 -23400 0
10200 -23400 0
10600 -23400 0
11000 -23400 0
11400 -23400 0
11800 -23400 0
12200 -23400 0
12600 -23400 0
13000 -23400 0
13400 -23400 0
13800 -23400 0
14200 -23400 0
14600 -23400 0
15000 -23400 0
15400 -23400 0
15800 -23400 0
16200 -23400 0
16600 -23400 0
17000 -23400 0
17400 -23400 0
17800 -23400 0
18200 -23400 0
18600 -23400 0
19000 -23400 0
19400 -23400 0
19800 -23400 0
20200 -23400 0
20600 -23400 0
21000 -23400 0
21400 -23400 0
21800 -23400 0
22200 -23400 0
22600 -23400 0
23000 -23400 0
23400 -23400 0
23800 -23400 0
24200 -23400 0
24600 -23400 0
25000 -23400 0
-25000 -23000 0
-24600 -23000 0
-24200 -23000 0
-23800 -23000 0
-23400 -23000 0
-23000 -23000 0
-22600 -23000 0
-22200 -23000 0
-21800 -23000 0
-21400 -23000 0
-21000 -23000 0
-20600 -23000 0
-20200 -23000 0
-19800 -23000 0
-19400 -23000 0
-19000 -23000 0
-18600 -23000 0
-18200 -23000 0
-17800 -23000 0
-17400 -23000 0
-17000 -23000 0
-16600 -23000 0
-16200 -23000 0
-15800 -23000 0
-15400 -23000 0
-15000 -23000 0
-14600 -23000 0
-14200 -23000 0
-13800 -23000 0
-13400 -23000 0
-13000 -23000 0
-12600 -23000 0
-12200 -23000 0
-11800 -23000 0
-11400 -23000 0
-11000 -23000 0
-10600 -23000 0
-10200 -23000 0
-9800 -23000 0
-9400 -23000 0
-9000 -23000 0
-8600 -23000 0
-8200 -23000 0
-7800 -23000 0
-7400 -23000 0
-7000 -23000 0
-6600 -23000 0
-6200 -23000 0
-5800 -23000 0
-5400 -23000 0
-5000 -23000 0
-4600 -23000 0
-4200 -23000 0
-3800 -23000 0
-3400 -23000 0
-3000 -23000 0
-2600 -23000 0
-2200 -23000 0
-1800 -23000 0
-1400 -23000 0
-1000 -23000 0
-600 -23000 0
-200 -23000 0
200 -23000 0
600 -23000 0
1000 -23000 0
1400 -23000 0
1800 -23000 0
2200 -23000 0
2600 -23000 0
3000 -23000 0
3400 -23000 0
3800 -23000 0
4200 -23000 0
4600 -23000 0
5000 -23000 0
5400 -23000 0
5800 -23000 0
6200 -23000 0
6600 -23000 0
7000 -23000 0
7400 -23000 0
7800 -23000 0
8200 -23000 0
8600 -23000 0
9000 -23000 0
9400 -23000 0
9800 -23000 0
10200 -23000 0
10600 -23000 0
11000 -23000 0
11400 -23000 0
11800 -23000 0
12200 -23000 0
12600 -23000 0
13000 -23000 0
13400 -23000 0
13800 -23000 0
14200 -23000 0
14600 -23000 0
15000 -23000 0
15400 -23000 0
15800 -23000 0
16200 -23000 0
16600 -23000 0
17000 -23000 0
17400 -23000 0
17800 -23000 0
18200 -23000 0
18600 -23000 0
19000 -23000 0
19400 -23000 0
19800 -23000 0
20200 -23000 0
20600 -23000 0
21000 -23000 0
21400 -23000 0
21800 -23000 0
22200 -23000 0
22600 -23000 0
23000 -23000 0
23400 -23000 0
23800 -23000 0
24200 -23000 0
24600 -23000 0
25000 -23000 0
-25000 -22600 0
-24600 -22600 0
-24200 -22600 0
-23800 -22600 0
-23400 -22600 0
-23000 -22600 0
-22600 -22600 0
-22200 -22600 0
-21800 -22600 0
-21400 -22600 0
-21000 -22600 0
-20600 -22600 0
-20200 -22600 0
-19800 -22600 0
-19400 -22600 0
-19000 -22600 0
-18600 -22600 0
-18200 -22600 0
-17800 -22600 0
-17400 -22600 0
-17000 -22600 0
-16600 -22600 0
-16200 -22600 0
-15800 -22600 0
-15400 -22600 0
-15000 -22600 0
-14600 -22600 0
-14200 -22600 0
-13800 -22600 0
-13400 -22600 0
-13000 -22600 0
-12600 -22600 0
-12200 -22600 0
-11800 -22600 0
-11400 -22600 0
-11000 -22600 0
-10600 -22600 0
-10200 -22600 0
-9800 -22600 0
-9400 -22600 0
-9000 -22600 0
-8600 -22600 0
-8200 -22600 0
-7800 -22600 0
-7400 -22600 0
-7000 -22600 0
-6600 -22600 0
-6200 -22600 0
-5800 -22600 0
-5400 -22600 0
-5000 -22600 0
-4600 -22600 0
-4200 -22600 0
-3800 -22600 0
-3400 -22600 0
-3000 -22600 0
-2600 -22600 0
-2200 -22600 0
-1800 -22600 0
-1400 -22600 0
-1000 -22600 0
-600 -22600 0
-200 -22600 0
200 -22600 0
600 -22600 0
1000 -22600 0
1400 -22600 0
1800 -22600 0
2200 -22600 0
2600 -22600 0
3000 -22600 0
3400 -22600 0
3800 -22600 0
4200 -22600 0
4600 -22600 0
5000 -22600 0
5400 -22600 0
5800 -22600 0
6200 -22600 0
6600 -22600 0
7000 -22600 0
7400 -22600 0
7800 -22600 0
8200 -22600 0
8600 -22600 0
9000 -22600 0
9400 -22600 0
9800 -22600 0
10200 -22600 0
10600 -22600 0
11000 -22600 0
11400 -22600 0
11800 -22600 0
12200 -22600 0
12600 -22600 0
13000 -22600 0
13400 -22600 0
13800 -22600 0
14200 -22600 0
14600 -22600 0
15000 -22600 0
15400 -22600 0
15800 -22600 0
16200 -22600 0
16600 -22600 0
17000 -22600 0
17400 -22600 0
17800 -22600 0
18200 -22600 0
18600 -22600 0
19000 -22600 0
19400 -22600 0
19800 -22600 0
20200 -22600 0
20600 -22600 0
21000 -22600 0
21400 -22600 0
21800 -22600 0
22200 -22600 0
22600 -22600 0
23000 -22600 0
23400 -22600 0
23800 -22600 0
24200 -22600 0
24600 -22600 0
25000 -22600 0
-25000 -22200 0
-24600 -22200 0
-24200 -22200 0
-23800 -22200 0
-23400 -22200 0
-23000 -22200 0
-22600 -22200 0
-22200 -22200 0
-21800 -22200 0
-21400 -22200 0
-21000 -22200 0
-20600 -22200 0
-20200 -22200 0
-19800 -22200 0
-19400 -22200 0
-19000 -22200 0
-18600 -22200 0
-18200 -22200 0
-17800 -22200 0
-17400 -22200 0
-17000 -22200 0
-16600 -22200 0
-16200 -22200 0
-15800 -22200 0
-15400 -22200 0
-15000 -22200 0
-14600 -22200 0
-14200 -22200 0
-13800 -22200 0
-13400 -22200 0
-13000 -22200 0
-12600 -22200 0
-12200 -22200 0
-11800 -22200 0
-11400 -22200 0
-11000 -22200 0
-10600 -22200 0
-10200 -22200 0
-9800 -22200 0
-9400 -22200 0
-9000 -22200 0
-8600 -22200 0
-8200 -22200 0
-7800 -22200 0
-7400 -22200 0
-7000 -22200 0
-6600 -22200 0
-6200 -22200 0
-5800 -22200 0
-5400 -22200 0
-5000 -22200 0
-4600 -22200 0
-4200 -22200 0
-3800 -22200 0
-3400 -22200 0
-3000 -22200 0
-2600 -22200 0
-2200 -22200 0
-1800 -22200 0
-1400 -22200 0
-1000 -22200 0
-600 -22200 0
-200 -22200 0
200 -22200 0
600 -22200 0
1000 -22200 0
1400 -22200 0
1800 -22200 0
2200 -22200 0
2600 -22200 0
3000 -22200 0
3400 -22200 0
3800 -22200 0
4200 -22200 0
4600 -22200 0
5000 -22200 0
5400 -22200 0
5800 -22200 0
6200 -22200 0
6600 -22200 0
7000 -22200 0
7400 -22200 0
7800 -22200 0
8200 -22200 0
8600 -22200 0
9000 -22200 0
9400 -22200 0
9800 -22200 0
10200 -22200 0
10600 -22200 0
11000 -22200 0
11400 -22200 0
11800 -22200 0
12200 -22200 0
12600 -22200 0
13000 -22200 0
13400 -22200 0
13800 -22200 0
14200 -22200 0
14600 -22200 0
15000 -22200 0
15400 -22200 0
15800 -22200 0
16200 -22200 0
16600 -22200 0
17000 -22200 0
17400 -22200 0
17800 -22200 0
18200 -22200 0
18600 -22200 0
19000 -22200 0
19400 -22200 0
19800 -22200 0
20200 -22200 0
20600 -22200 0
21000 -22200 0
21400 -22200 0
21800 -22200 0
22200 -22200 0
22600 -22200 0
23000 -22200 0
23400 -22200 0
23800 -22200 0
24200 -22200 0
24600 -22200 0
25000 -22200 0
-25000 -21800 0
-24600 -21800 0
-24200 -21800 0
-23800 -21800 0
-23400 -21800 0
-23000 -21800 0
-22600 -21800 0
-22200 -21800 0
-21800 -21800 0
-21400 -21800 0
-21000 -21800 0
-20600 -21800 0
-20200 -21800 0
-19800 -21800 0
-19400 -21800 0
-19000 -21800 0
-18600 -21800 0
-18200 -21800 0
-17800 -21800 0
-17400 -21800 0
-17000 -21800 0
-16600 -21800 0
-16200 -21800 0
-15800 -21800 0
-15400 -21800 0
-15000 -21800 0
-14600 -21800 0
-14200 -21800 0
-13800 -21800 0
-13400 -21800 0
-13000 -21800 0
-12600 -21800 0
-12200 -21800 0
-11800 -21800 0
-11400 -21800 0
-11000 -21800 0
-10600 -21800 0
-10200 -21800 0
-9800 -21800 0
-9400 -21800 0
-9000 -21800 0
-8600 -21800 0
-8200 -21800 0
-7800 -21800 0
-7400 -21800 0
-7000 -21800 0
-6600 -21800 0
-6200 -21800 0
-5800 -21800 0
-5400 -21800 0
-5000 -21800 0
-4600 -21800 0
-4200 -21800 0
-3800 -21800 0
-3400 -21800 0
-3000 -21800 0
-2600 -21800 0
-2200 -21800 0
-1800 -21800 0
-1400 -21800 0
-1000 -21800 0
-600 -21800 0
-200 -21800 0
200 -21800 0
600 -21800 0
1000 -21800 0
1400 -21800 0
1800 -21800 0
2200 -21800 0
2600 -21800 0
3000 -21800 0
3400 -21800 0
3800 -21800 0
4200 -21800 0
4600 -21800 0
5000 -21800 0
5400 -21800 0
5800 -21800 0
6200 -21800 0
6600 -21800 0
7000 -21800 0
7400 -21800 0
7800 -21800 0
8200 -21800 0
8600 -21800 0
9000 -21800 0
9400 -21800 0
9800 -21800 0
10200 -21800 0
10600 -21800 0
11000 -21800 0
11400 -21800 0
11800 -21800 0
12200 -21800 0
12600 -21800 0
13000 -21800 0
13400 -21800 0
13800 -21800 0
14200 -21800 0
14600 -21800 0
15000 -21800 0
15400 -21800 0
15800 -21800 0
16200 -21800 0
16600 -21800 0
17000 -21800 0
17400 -21800 0
17800 -21800 0
18200 -21800 0
18600 -21800 0
19000 -21800 0
19400 -21800 0
19800 -21800 0
20200 -21800 0
20600 -21800 0
21000 -21800 0
21400 -21800 0
21800 -21800 0
22200 -21800 0
22600 -21800 0
23000 -21800 0
23400 -21800 0
23800 -21800 0
24200 -21800 0
24600 -21800 0
25000 -21800 0
-25000 -21400 0
-24600 -21400 0
-24200 -21400 0
-23800 -21400 0
-23400 -21400 0
-23000 -21400 0
-22600 -21400 0
-22200 -21400 0
-21800 -21400 0
-21400 -21400 0
-21000 -21400 0
-20600 -21400 0
-20200 -21400 0
-19800 -21400 0
-19400 -21400 0
-19000 -21400 0
-18600 -21400 0
-18200 -21400 0
-17800 -21400 0
-17400 -21400 0
-17000 -21400 0
-16600 -21400 0
-16200 -21400 0
-15800 -21400 0
-15400 -21400 0
-15000 -21400 0
-14600 -21400 0
-14200 -21400 0
-13800 -21400 0
-13400 -21400 0
-13000 -21400 0
-12600 -21400 0
-12200 -21400 0
-11800 -21400 0
-11400 -21400 0
-11000 -21400 0
-10600 -21400 0
-10200 -21400 0
-9800 -21400 0
-9400 -21400 0
-9000 -21400 0
-8600 -21400 0
-8200 -21400 0
-7800 -21400 0
-7400 -21400 0
-7000 -21400 0
-6600 -21400 0
-6200 -21400 0
-5800 -21400 0
-5400 -21400 0
-5000 -21400 0
-4600 -21400 0
-4200 -21400 0
-3800 -21400 0
-3400 -21400 0
-3000 -21400 0
-2600 -21400 0
-2200 -21400 0
-1800 -21400 0
-1400 -21400 0
-1000 -21400 0
-600 -21400 0
-200 -21400 0
200 -21400 0
600 -21400 0
1000 -21400 0
1400 -21400 0
1800 -21400 0
2200 -21400 0
2600 -21400 0
3000 -21400 0
3400 -21400 0
3800 -21400 0
4200 -21400 0
4600 -21400 0
5000 -21400 0
5400 -21400 0
5800 -21400 0
6200 -21400 0
6600 -21400 0
7000 -21400 0
7400 -21400 0
7800 -21400 0
8200 -21400 0
8600 -21400 0
9000 -21400 0
9400 -21400 0
9800 -21400 0
10200 -21400 0
10600 -21400 0
11000 -21400 0
11400 -21400 0
11800 -21400 0
12200 -21400 0
12600 -21400 0
13000 -21400 0
13400 -21400 0
13800 -21400 0
14200 -21400 0
14600 -21400 0
15000 -21400 0
15400 -21400 0
15800 -21400 0
16200 -21400 0
16600 -21400 0
17000 -21400 0
17400 -21400 0
17800 -21400 0
18200 -21400 0
18600 -21400 0
19000 -21400 0
19400 -21400 0
19800 -21400 0
20200 -21400 0
20600 -21400 0
21000 -21400 0
21400 -21400 0
21800 -21400 0
22200 -21400 0
22600 -21400 0
23000 -21400 0
23400 -21400 0
23800 -21400 0
24200 -21400 0
24600 -21400 0
25000 -21400 0
-25000 -21000 0
-24600 -21000 0
-24200 -21000 0
-23800 -21000 0
-23400 -21000 0
-23000 -21000 0
-22600 -21000 0
-22200 -21000 0
-21800 -21000 0
-21400 -21000 0
-21000 -21000 0
-20600 -21000 0
-20200 -21000 0
-19800 -21000 0
-19400 -21000 0
-19000 -21000 0
-18600 -21000 0
-18200 -21000 0
-17800 -21000 0
-17400 -21000 0
-17000 -21000 0
-16600 -21000 0
-16200 -21000 0
-15800 -21000 0
-15400 -21000 0
-15000 -21000 0
-14600 -21000 0
-14200 -21000 0
-13800 -21000 0
-13400 -21000 0
-13000 -21000 0
-12600 -21000 0
-12200 -21000 0
-11800 -21000 0
-11400 -21000 0
-11000 -21000 0
-10600 -21000 0
-10200 -21000 0
-9800 -21000 0
-9400 -21000 0
-9000 -21000 0
-8600 -21000 0
-8200 -21000 0
-7800 -21000 0
-7400 -21000 0
-7000 -21000 0
-6600 -21000 0
-6200 -21000 0
-5800 -21000 0
-5400 -21000 0
-5000 -21000 0
-4600 -21000 0
-4200 -21000 0
-3800 -21000 0
-3400 -21000 0
-3000 -21000 0
-2600 -21000 0
-2200 -21000 0
-1800 -21000 0
-1400 -21000 0
-1000 -21000 0
-600 -21000 0
-200 -21000 0
200 -21000 0
600 -21000 0
1000 -21000 0
1400 -21000 0
1800 -21000 0
2200 -21000 0
2600 -21000 0
3000 -21000 0
3400 -21000 0
3800 -21000 0
4200 -21000 0
4600 -21000 0
5000 -21000 0
5400 -21000 0
5800 -21000 0
6200 -21000 0
6600 -21000 0
7000 -21000 0
7400 -21000 0
7800 -21000 0
8200 -21000 0
8600 -21000 0
9000 -21000 0
9400 -21000 0
9800 -21000 0
10200 -21000 0
10600 -21000 0
11000 -21000 0
11400 -21000 0
11800 -21000 0
12200 -21000 0
12600 -21000 0
13000 -21000 0
13400 -21000 0
13800 -21000 0
14200 -21000 0
14600 -21000 0
15000 -21000 0
15400 -21000 0
15800 -21000 0
16200 -21000 0
16600 -21000 0
17000 -21000 0
17400 -21000 0
17800 -21000 0
18200 -21000 0
18600 -21000 0
19000 -21000 0
19400 -21000 0
19800 -21000 0
20200 -21000 0
20600 -21000 0
21000 -21000 0
21400 -21000 0
21800 -21000 0
22200 -21000 0
22600 -21000 0
23000 -21000 0
23400 -21000 0
23800 -21000 0
24200 -21000 0
24600 -21000 0
25000 -21000 0
-25000 -20600 0
-24600 -20600 0
-24200 -20600 0
-23800 -20600 0
-23400 -20600 0
-23000 -20600 0
-22600 -20600 0
-22200 -20600 0
-21800 -20600 0
-21400 -20600 0
-21000 -20600 0
-20600 -20600 0
-20200 -20600 0
-19800 -20600 0
-19400 -20600 0
-19000 -20600 0
-18600 -20600 0
-18200 -20600 0
-17800 -20600 0
-17400 -20600 0
-17000 -20600 0
-16600 -20600 0
-16200 -20600 0
-15800 -20600 0
-15400 -20600 0
-15000 -20600 0
-14600 -20600 0
-14200 -20600 0
-13800 -20600 0
-13400 -20600 0
-13000 -20600 0
-12600 -20600 0
-12200 -20600 0
-11800 -20600 0
-11400 -20600 0
-11000 -20600 0
-10600 -20600 0
-10200 -20600 0
-9800 -20600 0
-9400 -20600 0
-9000 -20600 0
-8600 -20600 0
-8200 -20600 0
-7800 -20600 0
-7400 -20600 0
-7000 -20600 0
-6600 -20600 0
-6200 -20600 0
-5800 -20600 0
-5400 -20600 0
-5000 -20600 0
-4600 -20600 0
-4200 -20600 0
-3800 -20600 0
-3400 -20600 0
-3000 -20600 0
-2600 -20600 0
-2200 -20600 0
-1800 -20600 0
-1400 -20600 0
-1000 -20600 0
-600 -20600 0
-200 -20600 0
200 -20600 0
600 -20600 0
1000 -20600 0
1400 -20600 0
1800 -20600 0
2200 -20600 0
2600 -20600 0
3000 -20600 0
3400 -20600 0
3800 -20600 0
4200 -20600 0
4600 -20600 0
5000 -20600 0
5400 -20600 0
5800 -20600 0
6200 -20600 0
6600 -20600 0
7000 -20600 0
7400 -20600 0
7800 -20600 0
8200 -20600 0
8600 -20600 0
9000 -20600 0
9400 -20600 0
9800 -20600 0
10200 -20600 0
10600 -20600 0
11000 -20600 0
11400 -20600 0
11800 -20600 0
12200 -20600 0
12600 -20600 0
13000 -20600 0
13400 -20600 0
13800 -20600 0
14200 -20600 0
14600 -20600 0
15000 -20600 0
15400 -20600 0
15800 -20600 0
16200 -20600 0
16600 -20600 0
17000 -20600 0
17400 -20600 0
17800 -20600 0
18200 -20600 0
18600 -20600 0
19000 -20600 0
19400 -20600 0
19800 -20600 0
20200 -20600 0
20600 -20600 0
21000 -20600 0
21400 -20600 0
21800 -20600 0
22200 -20600 0
22600 -20600 0
23000 -20600 0
23400 -20600 0
23800 -20600 0
24200 -20600 0
24600 -20600 0
25000 -20600 0
-25000 -20200 0
-24600 -20200 0
-24200 -20200 0
-23800 -20200 0
-23400 -20200 0
-23000 -20200 0
-22600 -20200 0
-22200 -20200 0
-21800 -20200 0
-21400 -20200 0
-21000 -20200 0
-20600 -20200 0
-20200 -20200 0
-19800 -20200 0
-19400 -20200 0
-19000 -20200 0
-18600 -20200 0
-18200 -20200 0
-17800 -20200 0
-17400 -20200 0
-17000 -20200 0
-16600 -20200 0
-16200 -20200 0
-15800 -20200 0
-15400 -20200 0
-15000 -20200 0
-14600 -20200 0
-14200 -20200 0
-13800 -20200 0
-13400 -20200 0
-13000 -20200 0
-12600 -20200 0
-12200 -20200 0
-11800 -20200 0
-11400 -20200 0
-11000 -20200 0
-10600 -20200 0
-10200 -20200 0
-9800 -20200 0
-9400 -20200 0
-9000 -20200 0
-8600 -20200 0
-8200 -20200 0
-7800 -20200 0
-7400 -20200 0
-7000 -20200 0
-6600 -20200 0
-6200 -20200 0
-5800 -20200 0
-5400 -20200 0
-5000 -20200 0
-4600 -20200 0
-4200 -20200 0
-3800 -20200 0
-3400 -20200 0
-3000 -20200 0
-2600 -20200 0
-2200 -20200 0
-1800 -20200 0
-1400 -20200 0
-1000 -20200 0
-600 -20200 0
-200 -20200 0
200 -20200 0
600 -20200 0
1000 -20200 0
1400 -20200 0
1800 -20200 0
2200 -20200 0
2600 -20200 0
3000 -20200 0
3400 -20200 0
3800 -20200 0
4200 -20200 0
4600 -20200 0
5000 -20200 0
5400 -20200 0
5800 -20200 0
6200 -20200 0
6600 -20200 0
7000 -20200 0
7400 -20200 0
7800 -20200 0
8200 -20200 0
8600 -20200 0
9000 -20200 0
9400 -20200 0
9800 -20200 0
10200 -20200 0
10600 -20200 0
11000 -20200 0
11400 -20200 0
11800 -20200 0
12200 -20200 0
12600 -20200 0
13000 -20200 0
13400 -20200 0
13800 -20200 0
14200 -20200 0
14600 -20200 0
15000 -20200 0
15400 -20200 0
15800 -20200 0
16200 -20200 0
16600 -20200 0
17000 -20200 0
17400 -20200 0
17800 -20200 0
18200 -20200 0
18600 -20200 0
19000 -20200 0
19400 -20200 0
19800 -20200 0
20200 -20200 0
20600 -20200 0
21000 -20200 0
21400 -20200 0
21800 -20200 0
22200 -20200 0
22600 -20200 0
23000 -20200 0
23400 -20200 0
23800 -20200 0
24200 -20200 0
24600 -20200 0
25000 -20200 0
-25000 -19800 0
-24600 -19800 0
-24200 -19800 0
-23800 -19800 0
-23400 -19800 0
-23000 -19800 0
-22600 -19800 0
-22200 -19800 0
-21800 -19800 0
-21400 -19800 0
-21000 -19800 0
-20600 -19800 0
-20200 -19800 0
-19800 -19800 0
-19400 -19800 0
-19000 -19800 0
-18600 -19800 0
-18200 -19800 0
-17800 -19800 0
-17400 -19800 0
-17000 -19800 0
-16600 -19800 0
-16200 -19800 0
-15800 -19800 0
-15400 -19800 0
-15000 -19800 0
-14600 -19800 0
-14200 -19800 0
-13800 -19800 0
-13400 -19800 0
-13000 -19800 0
-12600 -19800 0
-12200 -19800 0
-11800 -19800 0
-11400 -19800 0
-11000 -19800 0
-10600 -19800 0
-10200 -19800 0
-9800 -19800 0
-9400 -19800 0
-9000 -19800 0
-8600 -19800 0
-8200 -19800 0
-7800 -19800 0
-7400 -19800 0
-7000 -19800 0
-6600 -19800 0
-6200 -19800 0
-5800 -19800 0
-5400 -19800 0
-5000 -19800 0
-4600 -19800 0
-4200 -19800 0
-3800 -19800 0
-3400 -19800 0
-3000 -19800 0
-2600 -19800 0
-2200 -19800 0
-1800 -19800 0
-1400 -19800 0
-1000 -19800 0
-600 -19800 0
-200 -19800 0
200 -19800 0
600 -19800 0
1000 -19800 0
1400 -19800 0
1800 -19800 0
2200 -19800 0
2600 -19800 0
3000 -19800 0
3400 -19800 0
3800 -19800 0
4200 -19800 0
4600 -19800 0
5000 -19800 0
5400 -19800 0
5800 -19800 0
6200 -19800 0
6600 -19800 0
7000 -19800 0
7400 -19800 0
7800 -19800 0
8200 -19800 0
8600 -19800 0
9000 -19800 0
9400 -19800 0
9800 -19800 0
10200 -19800 0
10600 -19800 0
11000 -19800 0
11400 -19800 0
11800 -19800 0
12200 -19800 0
12600 -19800 0
13000 -19800 0
13400 -19800 0
13800 -19800 0
14200 -19800 0
14600 -19800 0
15000 -19800 0
15400 -19800 0
15800 -19800 0
16200 -19800 0
16600 -19800 0
17000 -19800 0
17400 -19800 0
17800 -19800 0
18200 -19800 0
18600 -19800 0
19000 -19800 0
19400 -19800 0
19800 -19800 0
20200 -19800 0
20600 -19800 0
21000 -19800 0
21400 -19800 0
21800 -19800 0
22200 -19800 0
22600 -19800 0
23000 -19800 0
23400 -19800 0
23800 -19800 0
24200 -19800 0
24600 -19800 0
25000 -19800 0
-25000 -19400 0
-24600 -19400 0
-24200 -19400 0
-23800 -19400 0
-23400 -19400 0
-23000 -19400 0
-22600 -19400 0
-22200 -19400 0
-21800 -19400 0
-21400 -19400 0
-21000 -19400 0
-20600 -19400 0
-20200 -19400 0
-19800 -19400 0
-19400 -19400 0
-19000 -19400 0
-18600 -19400 0
-18200 -19400 0
-17800 -19400 0
-17400 -19400 0
-17000 -19400 0
-16600 -19400 0
-16200 -19400 0
-15800 -19400 0
-15400 -19400 0
-15000 -19400 0
-14600 -19400 0
-14200 -19400 0
-13800 -19400 0
-13400 -19400 0
-13000 -19400 0
-12600 -19400 0
-12200 -19400 0
-11800 -19400 0
-11400 -19400 0
-11000 -19400 0
-10600 -19400 0
-10200 -19400 0
-9800 -19400 0
-9400 -19400 0
-9000 -19400 0
-8600 -19400 0
-8200 -19400 0
-7800 -19400 0
-7400 -19400 0
-7000 -19400 0
-6600 -19400 0
-6200 -19400 0
-5800 -19400 0
-5400 -19400 0
-5000 -19400 0
-4600 -19400 0
-4200 -19400 0
-3800 -19400 0
-3400 -19400 0
-3000 -19400 0
-2600 -19400 0
-2200 -19400 0
-1800 -19400 0
-1400 -19400 0
-1000 -19400 0
-600 -19400 0
-200 -19400 0
200 -19400 0
600 -19400 0
1000 -19400 0
1400 -19400 0
1800 -19400 0
2200 -19400 0
2600 -19400 0
3000 -19400 0
3400 -19400 0
3800 -19400 0
4200 -19400 0
4600 -19400 0
5000 -19400 0
5400 -19400 0
5800 -19400 0
6200 -19400 0
6600 -19400 0
7000 -19400 0
7400 -19400 0
7800 -19400 0
8200 -19400 0
8600 -19400 0
9000 -19400 0
9400 -19400 0
9800 -19400 0
10200 -19400 0
10600 -19400 0
11000 -19400 0
11400 -19400 0
11800 -19400 0
12200 -19400 0
12600 -19400 0
13000 -19400 0
13400 -19400 0
13800 -19400 0
14200 -19400 0
14600 -19400 0
15000 -19400 0
15400 -19400 0
15800 -19400 0
16200 -19400 0
16600 -19400 0
17000 -19400 0
17400 -19400 0
17800 -19400 0
18200 -19400 0
18600 -19400 0
19000 -19400 0
19400 -19400 0
19800 -19400 0
20200 -19400 0
20600 -19400 0
21000 -19400 0
21400 -19400 0
21800 -19400 0
22200 -19400 0
22600 -19400 0
23000 -19400 0
23400 -19400 0
23800 -19400 0
24200 -19400 0
24600 -19400 0
25000 -19400 0
-25000 -19000 0
-24600 -19000 0
-24200 -19000 0
-23800 -19000 0
-23400 -19000 0
-23000 -19000 0
-22600 -19000 0
-22200 -19000 0
-21800 -19000 0
-21400 -19000 0
-21000 -19000 0
-20600 -19000 0
-20200 -19000 0
-19800 -19000 0
-19400 -19000 0
-19000 -19000 0
-18600 -19000 0
-18200 -19000 0
-17800 -19000 0
-17400 -19000 0
-17000 -19000 0
-16600 -19000 0
-16200 -19000 0
-15800 -19000 0
-15400 -19000 0
-15000 -19000 0
-14600 -19000 0
-14200 -19000 0
-13800 -19000 0
-13400 -19000 0
-13000 -19000 0
-12600 -19000 0
-12200 -19000 0
-11800 -19000 0
-11400 -19000 0
-11000 -19000 0
-10600 -19000 0
-10200 -19000 0
-9800 -19000 0
-9400 -19000 0
-9000 -19000 0
-8600 -19000 0
-8200 -19000 0
-7800 -19000 0
-7400 -19000 0
-7000 -19000 0
-6600 -19000 0
-6200 -19000 0
-5800 -19000 0
-5400 -19000 0
-5000 -19000 0
-4600 -19000 0
-4200 -19000 0
-3800 -19000 0
-3400 -19000 0
-3000 -19000 0
-2600 -19000 0
-2200 -19000 0
-1800 -19000 0
-1400 -19000 0
-1000 -19000 0
-600 -19000 0
-200 -19000 0
200 -19000 0
600 -19000 0
1000 -19000 0
1400 -19000 0
1800 -19000 0
2200 -19000 0
2600 -19000 0
3000 -19000 0
3400 -19000 0
3800 -19000 0
4200 -19000 0
4600 -19000 0
5000 -19000 0
5400 -19000 0
5800 -19000 0
6200 -19000 0
6600 -19000 0
7000 -19000 0
7400 -19000 0
7800 -19000 0
8200 -19000 0
8600 -19000 0
9000 -19000 0
9400 -19000 0
9800 -19000 0
10200 -19000 0
10600 -19000 0
11000 -19000 0
11400 -19000 0
11800 -19000 0
12200 -19000 0
12600 -19000 0
13000 -19000 0
13400 -19000 0
13800 -19000 0
14200 -19000 0
14600 -19000 0
15000 -19000 0
15400 -19000 0
15800 -19000 0
16200 -19000 0
16600 -19000 0
17000 -19000 0
17400 -19000 0
17800 -19000 0
18200 -19000 0
18600 -19000 0
19000 -19000 0
19400 -19000 0
19800 -19000 0
20200 -19000 0
20600 -19000 0
21000 -19000 0
21400 -19000 0
21800 -19000 0
22200 -19000 0
22600 -19000 0
23000 -19000 0
23400 -19000 0
23800 -19000 0
24200 -19000 0
24600 -19000 0
25000 -19000 0
-25000 -18600 0
-24600 -18600 0
-24200 -18600 0
-23800 -18600 0
-23400 -18600 0
-23000 -18600 0
-22600 -18600 0
-22200 -18600 0
-21800 -18600 0
-21400 -18600 0
-21000 -18600 0
-20600 -18600 0
-20200 -18600 0
-19800 -18600 0
-19400 -18600 0
-19000 -18600 0
-18600 -18600 0
-18200 -18600 0
-17800 -18600 0
-17400 -18600 0
-17000 -18600 0
-16600 -18600 0
-16200 -18600 0
-15800 -18600 0
-15400 -18600 0
-15000 -18600 0
-14600 -18600 0
-14200 -18600 0
-13800 -18600 0
-13400 -18600 0
-13000 -18600 0
-12600 -18600 0
-12200 -18600 0
-11800 -18600 0
-11400 -18600 0
-11000 -18600 0
-10600 -18600 0
-10200 -18600 0
-9800 -18600 0
-9400 -18600 0
-9000 -18600 0
-8600 -18600 0
-8200 -18600 0
-7800 -18600 0
-7400 -18600 0
-7000 -18600 0
-6600 -18600 0
-6200 -18600 0
-5800 -18600 0
-5400 -18600 0
-5000 -18600 0
-4600 -18600 0
-4200 -18600 0
-3800 -18600 0
-3400 -18600 0
-3000 -18600 0
-2600 -18600 0
-2200 -18600 0
-1800 -18600 0
-1400 -18600 0
-1000 -18600 0
-600 -18600 0
-200 -18600 0
200 -18600 0
600 -18600 0
1000 -18600 0
1400 -18600 0
1800 -18600 0
2200 -18600 0
2600 -18600 0
3000 -18600 0
3400 -18600 0
3800 -18600 0
4200 -18600 0
4600 -18600 0
5000 -18600 0
5400 -18600 0
5800 -18600 0
6200 -18600 0
6600 -18600 0
7000 -18600 0
7400 -18600 0
7800 -18600 0
8200 -18600 0
8600 -18600 0
9000 -18600 0
9400 -18600 0
9800 -18600 0
10200 -18600 0
10600 -18600 0
11000 -18600 0
11400 -18600 0
11800 -18600 0
12200 -18600 0
12600 -18600 0
13000 -18600 0
13400 -18600 0
13800 -18600 0
14200 -18600 0
14600 -18600 0
15000 -18600 0
15400 -18600 0
15800 -18600 0
16200 -18600 0
16600 -18600 0
17000 -18600 0
17400 -18600 0
17800 -18600 0
18200 -18600 0
18600 -18600 0
19000 -18600 0
19400 -18600 0
19800 -18600 0
20200 -18600 0
20600 -18600 0
21000 -18600 0
21400 -18600 0
21800 -18600 0
22200 -18600 0
22600 -18600 0
23000 -18600 0
23400 -18600 0
23800 -18600 0
24200 -18600 0
24600 -18600 0
25000 -18600 0
-25000 -18200 0
-24600 -18200 0
-24200 -18200 0
-23800 -18200 0
-23400 -18200 0
-23000 -18200 0
-22600 -18200 0
-22200 -18200 0
-21800 -18200 0
-21400 -18200 0
-21000 -18200 0
-20600 -18200 0
-20200 -18200 0
-19800 -18200 0
-19400 -18200 0
-19000 -18200 0
-18600 -18200 0
-18200 -18200 0
-17800 -18200 0
-17400 -18200 0
-17000 -18200 0
-16600 -18200 0
-16200 -18200 0
-15800 -18200 0
-15400 -18200 0
-15000 -18200 0
-14600 -18200 0
-14200 -18200 0
-13800 -18200 0
-13400 -18200 0
-13000 -18200 0
-12600 -18200 0
-12200 -18200 0
-11800 -18200 0
-11400 -18200 0
-11000 -18200 0
-10600 -18200 0
-10200 -18200 0
-9800 -18200 0
-9400 -18200 0
-9000 -18200 0
-8600 -18200 0
-8200 -18200 0
-7800 -18200 0
-7400 -18200 0
-7000 -18200 0
-6600 -18200 0
-6200 -18200 0
-5800 -18200 0
-5400 -18200 0
-5000 -18200 0
-4600 -18200 0
-4200 -18200 0
-3800 -18200 0
-3400 -18200 0
-3000 -18200 0
-2600 -18200 0
-2200 -18200 0
-1800 -18200 0
-1400 -18200 0
-1000 -18200 0
-600 -18200 0
-200 -18200 0
200 -18200 0
600 -18200 0
1000 -18200 0
1400 -18200 0
1800 -18200 0
2200 -18200 0
2600 -18200 0
3000 -18200 0
3400 -18200 0
3800 -18200 0
4200 -18200 0
4600 -18200 0
5000 -18200 0
5400 -18200 0
5800 -18200 0
6200 -18200 0
6600 -18200 0
7000 -18200 0
7400 -18200 0
7800 -18200 0
8200 -18200 0
8600 -18200 0
9000 -18200 0
9400 -18200 0
9800 -18200 0
10200 -18200 0
10600 -18200 0
11000 -18200 0
11400 -18200 0
11800 -18200 0
12200 -18200 0
12600 -18200 0
13000 -18200 0
13400 -18200 0
13800 -18200 0
14200 -18200 0
14600 -18200 0
15000 -18200 0
15400 -18200 0
15800 -18200 0
16200 -18200 0
16600 -18200 0
17000 -18200 0
17400 -18200 0
17800 -18200 0
18200 -18200 0
18600 -18200 0
19000 -18200 0
19400 -18200 0
19800 -18200 0
20200 -18200 0
20600 -18200 0
21000 -18200 0
21400 -18200 0
21800 -18200 0
22200 -18200 0
22600 -18200 0
23000 -18200 0
23400 -18200 0
23800 -18200 0
24200 -18200 0
24600 -18200 0
25000 -18200 0
-25000 -17800 0
-24600 -17800 0
-24200 -17800 0
-23800 -17800 0
-23400 -17800 0
-23000 -17800 0
-22600 -17800 0
-22200 -17800 0
-21800 -17800 0
-21400 -17800 0
-21000 -17800 0
-20600 -17800 0
-20200 -17800 0
-19800 -17800 0
-19400 -17800 0
-19000 -17800 0
-18600 -17800 0
-18200 -17800 0
-17800 -17800 0
-17400 -17800 0
-17000 -17800 0
-16600 -17800 0
-16200 -17800 0
-15800 -17800 0
-15400 -17800 0
-15000 -17800 0
-14600 -17800 0
-14200 -17800 0
-13800 -17800 0
-13400 -17800 0
-13000 -17800 0
-12600 -17800 0
-12200 -17800 0
-11800 -17800 0
-11400 -17800 0
-11000 -17800 0
-10600 -17800 0
-10200 -17800 0
-9800 -17800 0
-9400 -17800 0
-9000 -17800 0
-8600 -17800 0
-8200 -17800 0
-7800 -17800 0
-7400 -17800 0
-7000 -17800 0
-6600 -17800 0
-6200 -17800 0
-5800 -17800 0
-5400 -17800 0
-5000 -17800 0
-4600 -17800 0
-4200 -17800 0
-3800 -17800 0
-3400 -17800 0
-3000 -17800 0
-2600 -17800 0
-2200 -17800 0
-1800 -17800 0
-1400 -17800 0
-1000 -17800 0
-600 -17800 0
-200 -17800 0
200 -17800 0
600 -17800 0
1000 -17800 0
1400 -17800 0
1800 -17800 0
2200 -17800 0
2600 -17800 0
3000 -17800 0
3400 -17800 0
3800 -17800 0
4200 -17800 0
4600 -17800 0
5000 -17800 0
5400 -17800 0
5800 -17800 0
6200 -17800 0
6600 -17800 0
7000 -17800 0
7400 -17800 0
7800 -17800 0
8200 -17800 0
8600 -17800 0
9000 -17800 0
9400 -17800 0
9800 -17800 0
10200 -17800 0
10600 -17800 0
11000 -17800 0
11400 -17800 0
11800 -17800 0
12200 -17800 0
12600 -17800 0
13000 -17800 0
13400 -17800 0
13800 -17800 0
14200 -17800 0
14600 -17800 0
15000 -17800 0
15400 -17800 0
15800 -17800 0
16200 -17800 0
16600 -17800 0
17000 -17800 0
17400 -17800 0
17800 -17800 0
18200 -17800 0
18600 -17800 0
19000 -17800 0
19400 -17800 0
19800 -17800 0
20200 -17800 0
20600 -17800 0
21000 -17800 0
21400 -17800 0
21800 -17800 0
22200 -17800 0
22600 -17800 0
23000 -17800 0
23400 -17800 0
23800 -17800 0
24200 -17800 0
24600 -17800 0
25000 -17800 0
-25000 -17400 0
-24600 -17400 0
-24200 -17400 0
-23800 -17400 0
-23400 -17400 0
-23000 -17400 0
-22600 -17400 0
-22200 -17400 0
-21800 -17400 0
-21400 -17400 0
-21000 -17400 0
-20600 -17400 0
-20200 -17400 0
-19800 -17400 0
-19400 -17400 0
-19000 -17400 0
-18600 -17400 0
-18200 -17400 0
-17800 -17400 0
-17400 -17400 0
-17000 -17400 0
-16600 -17400 0
-16200 -17400 0
-15800 -17400 0
-15400 -17400 0
-15000 -17400 0
-14600 -17400 0
-14200 -17400 0
-13800 -17400 0
-13400 -17400 0
-13000 -17400 0
-12600 -17400 0
-12200 -17400 0
-11800 -17400 0
-11400 -17400 0
-11000 -17400 0
-10600 -17400 0
-10200 -17400 0
-9800 -17400 0
-9400 -17400 0
-9000 -17400 0
-8600 -17400 0
-8200 -17400 0
-7800 -17400 0
-7400 -17400 0
-7000 -17400 0
-6600 -17400 0
-6200 -17400 0
-5800 -17400 0
-5400 -17400 0
-5000 -17400 0
-4600 -17400 0
-4200 -17400 0
-3800 -17400 0
-3400 -17400 0
-3000 -17400 0
-2600 -17400 0
-2200 -17400 0
-1800 -17400 0
-1400 -17400 0
-1000 -17400 0
-600 -17400 0
-200 -17400 0
200 -17400 0
600 -17400 0
1000 -17400 0
1400 -17400 0
1800 -17400 0
2200 -17400 0
2600 -17400 0
3000 -17400 0
3400 -17400 0
3800 -17400 0
4200 -17400 0
4600 -17400 0
5000 -17400 0
5400 -17400 0
5800 -17400 0
6200 -17400 0
6600 -17400 0
7000 -17400 0
7400 -17400 0
7800 -17400 0
8200 -17400 0
8600 -17400 0
9000 -17400 0
9400 -17400 0
9800 -17400 0
10200 -17400 0
10600 -17400 0
11000 -17400 0
11400 -17400 0
11800 -17400 0
12200 -17400 0
12600 -17400 0
13000 -17400 0
13400 -17400 0
13800 -17400 0
14200 -17400 0
14600 -17400 0
15000 -17400 0
15400 -17400 0
15800 -17400 0
16200 -17400 0
16600 -17400 0
17000 -17400 0
17400 -17400 0
17800 -17400 0
18200 -17400 0
18600 -17400 0
19000 -17400 0
19400 -17400 0
19800 -17400 0
20200 -17400 0
20600 -17400 0
21000 -17400 0
21400 -17400 0
21800 -17400 0
22200 -17400 0
22600 -17400 0
23000 -17400 0
23400 -17400 0
23800 -17400 0
24200 -17400 0
24600 -17400 0
25000 -17400 0
-25000 -17000 0
-24600 -17000 0
-24200 -17000 0
-23800 -17000 0
-23400 -17000 0
-23000 -17000 0
-22600 -17000 0
-22200 -17000 0
-21800 -17000 0
-21400 -17000 0
-21000 -17000 0
-20600 -17000 0
-20200 -17000 0
-19800 -17000 0
-19400 -17000 0
-19000 -17000 0
-18600 -17000 0
-18200 -17000 0
-17800 -17000 0
-17400 -17000 0
-17000 -17000 0
-16600 -17000 0
-16200 -17000 0
-15800 -17000 0
-15400 -17000 0
-15000 -17000 0
-14600 -17000 0
-14200 -17000 0
-13800 -17000 0
-13400 -17000 0
-13000 -17000 0
-12600 -17000 0
-12200 -17000 0
-11800 -17000 0
-11400 -17000 0
-11000 -17000 0
-10600 -17000 0
-10200 -17000 0
-9800 -17000 0
-9400 -17000 0
-9000 -17000 0
-8600 -17000 0
-8200 -17000 0
-7800 -17000 0
-7400 -17000 0
-7000 -17000 0
-6600 -17000 0
-6200 -17000 0
-5800 -17000 0
-5400 -17000 0
-5000 -17000 0
-4600 -17000 0
-4200 -17000 0
-3800 -17000 0
-3400 -17000 0
-3000 -17000 0
-2600 -17000 0
-2200 -17000 0
-1800 -17000 0
-1400 -17000 0
-1000 -17000 0
-600 -17000 0
-200 -17000 0
200 -17000 0
600 -17000 0
1000 -17000 0
1400 -17000 0
1800 -17000 0
2200 -17000 0
2600 -17000 0
3000 -17000 0
3400 -17000 0
3800 -17000 0
4200 -17000 0
4600 -17000 0
5000 -17000 0
5400 -17000 0
5800 -17000 0
6200 -17000 0
6600 -17000 0
7000 -17000 0
7400 -17000 0
7800 -17000 0
8200 -17000 0
8600 -17000 0
9000 -17000 0
9400 -17000 0
9800 -17000 0
10200 -17000 0
10600 -17000 0
11000 -17000 0
11400 -17000 0
11800 -17000 0
12200 -17000 0
12600 -17000 0
13000 -17000 0
13400 -17000 0
13800 -17000 0
14200 -17000 0
14600 -17000 0
15000 -17000 0
15400 -17000 0
15800 -17000 0
16200 -17000 0
16600 -17000 0
17000 -17000 0
17400 -17000 0
17800 -17000 0
18200 -17000 0
18600 -17000 0
19000 -17000 0
19400 -17000 0
19800 -17000 0
20200 -17000 0
20600 -17000 0
21000 -17000 0
21400 -17000 0
21800 -17000 0
22200 -17000 0
22600 -17000 0
23000 -17000 0
23400 -17000 0
23800 -17000 0
24200 -17000 0
24600 -17000 0
25000 -17000 0
-25000 -16600 0
-24600 -16600 0
-24200 -16600 0
-23800 -16600 0
-23400 -16600 0
-23000 -16600 0
-22600 -16600 0
-22200 -16600 0
-21800 -16600 0
-21400 -16600 0
-21000 -16600 0
-20600 -16600 0
-20200 -16600 0
-19800 -16600 0
-19400 -16600 0
-19000 -16600 0
-18600 -16600 0
-18200 -16600 0
-17800 -16600 0
-17400 -16600 0
-17000 -16600 0
-16600 -16600 0
-16200 -16600 0
-15800 -16600 0
-15400 -16600 0
-15000 -16600 0
-14600 -16600 0
-14200 -16600 0
-13800 -16600 0
-13400 -16600 0
-13000 -16600 0
-12600 -16600 0
-12200 -16600 0
-11800 -16600 0
-11400 -16600 0
-11000 -16600 0
-10600 -16600 0
-10200 -16600 0
-9800 -16600 0
-9400 -16600 0
-9000 -16600 0
-8600 -16600 0
-8200 -16600 0
-7800 -16600 0
-7400 -16600 0
-7000 -16600 0
-6600 -16600 0
-6200 -16600 0
-5800 -16600 0
-5400 -16600 0
-5000 -16600 0
-4600 -16600 0
-4200 -16600 0
-3800 -16600 0
-3400 -16600 0
-3000 -16600 0
-2600 -16600 0
-2200 -16600 0
-1800 -16600 0
-1400 -16600 0
-1000 -16600 0
-600 -16600 0
-200 -16600 0
200 -16600 0
600 -16600 0
1000 -16600 0
1400 -16600 0
1800 -16600 0
2200 -16600 0
2600 -16600 0
3000 -16600 0
3400 -16600 0
3800 -16600 0
4200 -16600 0
4600 -16600 0
5000 -16600 0
5400 -16600 0
5800 -16600 0
6200 -16600 0
6600 -16600 0
7000 -16600 0
7400 -16600 0
7800 -16600 0
8200 -16600 0
8600 -16600 0
9000 -16600 0
9400 -16600 0
9800 -16600 0
10200 -16600 0
10600 -16600 0
11000 -16600 0
11400 -16600 0
11800 -16600 0
12200 -16600 0
12600 -16600 0
13000 -16600 0
13400 -16600 0
13800 -16600 0
14200 -16600 0
14600 -16600 0
15000 -16600 0
15400 -16600 0
15800 -16600 0
16200 -16600 0
16600 -16600 0
17000 -16600 0
17400 -16600 0
17800 -16600 0
18200 -16600 0
18600 -16600 0
19000 -16600 0
19400 -16600 0
19800 -16600 0
20200 -16600 0
20600 -16600 0
21000 -16600 0
21400 -16600 0
21800 -16600 0
22200 -16600 0
22600 -16600 0
23000 -16600 0
23400 -16600 0
23800 -16600 0
24200 -16600 0
24600 -16600 0
25000 -16600 0
-25000 -16200 0
-24600 -16200 0
-24200 -16200 0
-23800 -16200 0
-23400 -16200 0
-23000 -16200 0
-22600 -16200 0
-22200 -16200 0
-21800 -16200 0
-21400 -16200 0
-21000 -16200 0
-20600 -16200 0
-20200 -16200 0
-19800 -16200 0
-19400 -16200 0
-19000 -16200 0
-18600 -16200 0
-18200 -16200 0
-17800 -16200 0
-17400 -16200 0
-17000 -16200 0
-16600 -16200 0
-16200 -16200 0
-15800 -16200 0
-15400 -16200 0
-15000 -16200 0
-14600 -16200 0
-14200 -16200 0
-13800 -16200 0
-13400 -16200 0
-13000 -16200 0
-12600 -16200 0
-12200 -16200 0
-11800 -16200 0
-11400 -16200 0
-11000 -16200 0
-10600 -16200 0
-10200 -16200 0
-9800 -16200 0
-9400 -16200 0
-9000 -16200 0
-8600 -16200 0
-8200 -16200 0
-7800 -16200 0
-7400 -16200 0
-7000 -16200 0
-6600 -16200 0
-6200 -16200 0
-5800 -16200 0
-5400 -16200 0
-5000 -16200 0
-4600 -16200 0
-4200 -16200 0
-3800 -16200 0
-3400 -16200 0
-3000 -16200 0
-2600 -16200 0
-2200 -16200 0
-1800 -16200 0
-1400 -16200 0
-1000 -16200 0
-600 -16200 0
-200 -16200 0
200 -16200 0
600 -16200 0
1000 -16200 0
1400 -16200 0
1800 -16200 0
2200 -16200 0
2600 -16200 0
3000 -16200 0
3400 -16200 0
3800 -16200 0
4200 -16200 0
4600 -16200 0
5000 -16200 0
5400 -16200 0
5800 -16200 0
6200 -16200 0
6600 -16200 0
7000 -16200 0
7400 -16200 0
7800 -16200 0
8200 -16200 0
8600 -16200 0
9000 -16200 0
9400 -16200 0
9800 -16200 0
10200 -16200 0
10600 -16200 0
11000 -16200 0
11400 -16200 0
11800 -16200 0
12200 -16200 0
12600 -16200 0
13000 -16200 0
13400 -16200 0
13800 -16200 0
14200 -16200 0
14600 -16200 0
15000 -16200 0
15400 -16200 0
15800 -16200 0
16200 -16200 0
16600 -16200 0
17000 -16200 0
17400 -16200 0
17800 -16200 0
18200 -16200 0
18600 -16200 0
19000 -16200 0
19400 -16200 0
19800 -16200 0
20200 -16200 0
20600 -16200 0
21000 -16200 0
21400 -16200 0
21800 -16200 0
22200 -16200 0
22600 -16200 0
23000 -16200 0
23400 -16200 0
23800 -16200 0
24200 -16200 0
24600 -16200 0
25000 -16200 0
-25000 -15800 0
-24600 -15800 0
-24200 -15800 0
-23800 -15800 0
-23400 -15800 0
-23000 -15800 0
-22600 -15800 0
-22200 -15800 0
-21800 -15800 0
-21400 -15800 0
-21000 -15800 0
-20600 -15800 0
-20200 -15800 0
-19800 -15800 0
-19400 -15800 0
-19000 -15800 0
-18600 -15800 0
-18200 -15800 0
-17800 -15800 0
-17400 -15800 0
-17000 -15800 0
-16600 -15800 0
-16200 -15800 0
-15800 -15800 0
-15400 -15800 0
-15000 -15800 0
-14600 -15800 0
-14200 -15800 0
-13800 -15800 0
-13400 -15800 0
-13000 -15800 0
-12600 -15800 0
-12200 -15800 0
-11800 -15800 0
-11400 -15800 0
-11000 -15800 0
-10600 -15800 0
-10200 -15800 0
-9800 -15800 0
-9400 -15800 0
-9000 -15800 0
-8600 -15800 0
-8200 -15800 0
-7800 -15800 0
-7400 -15800 0
-7000 -15800 0
-6600 -15800 0
-6200 -15800 0
-5800 -15800 0
-5400 -15800 0
-5000 -15800 0
-4600 -15800 0
-4200 -15800 0
-3800 -15800 0
-3400 -15800 0
-3000 -15800 0
-2600 -15800 0
-2200 -15800 0
-1800 -15800 0
-1400 -15800 0
-1000 -15800 0
-600 -15800 0
-200 -15800 0
200 -15800 0
600 -15800 0
1000 -15800 0
1400 -15800 0
1800 -15800 0
2200 -15800 0
2600 -15800 0
3000 -15800 0
3400 -15800 0
3800 -15800 0
4200 -15800 0
4600 -15800 0
5000 -15800 0
5400 -15800 0
5800 -15800 0
6200 -15800 0
6600 -15800 0
7000 -15800 0
7400 -15800 0
7800 -15800 0
8200 -15800 0
8600 -15800 0
9000 -15800 0
9400 -15800 0
9800 -15800 0
10200 -15800 0
10600 -15800 0
11000 -15800 0
11400 -15800 0
11800 -15800 0
12200 -15800 0
12600 -15800 0
13000 -15800 0
13400 -15800 0
13800 -15800 0
14200 -15800 0
14600 -15800 0
15000 -15800 0
15400 -15800 0
15800 -15800 0
16200 -15800 0
16600 -15800 0
17000 -15800 0
17400 -15800 0
17800 -15800 0
18200 -15800 0
18600 -15800 0
19000 -15800 0
19400 -15800 0
19800 -15800 0
20200 -15800 0
20600 -15800 0
21000 -15800 0
21400 -15800 0
21800 -15800 0
22200 -15800 0
22600 -15800 0
23000 -15800 0
23400 -15800 0
23800 -15800 0
24200 -15800 0
24600 -15800 0
25000 -15800 0
-25000 -15400 0
-24600 -15400 0
-24200 -15400 0
-23800 -15400 0
-23400 -15400 0
-23000 -15400 0
-22600 -15400 0
-22200 -15400 0
-21800 -15400 0
-21400 -15400 0
-21000 -15400 0
-20600 -15400 0
-20200 -15400 0
-19800 -15400 0
-19400 -15400 0
-19000 -15400 0
-18600 -15400 0
-18200 -15400 0
-17800 -15400 0
-17400 -15400 0
-17000 -15400 0
-16600 -15400 0
-16200 -15400 0
-15800 -15400 0
-15400 -15400 0
-15000 -15400 0
-14600 -15400 0
-14200 -15400 0
-13800 -15400 0
-13400 -15400 0
-13000 -15400 0
-12600 -15400 0
-12200 -15400 0
-11800 -15400 0
-11400 -15400 0
-11000 -15400 0
-10600 -15400 0
-10200 -15400 0
-9800 -15400 0
-9400 -15400 0
-9000 -15400 0
-8600 -15400 0
-8200 -15400 0
-7800 -15400 0
-7400 -15400 0
-7000 -15400 0
-6600 -15400 0
-6200 -15400 0
-5800 -15400 0
-5400 -15400 0
-5000 -15400 0
-4600 -15400 0
-4200 -15400 0
-3800 -15400 0
-3400 -15400 0
-3000 -15400 0
-2600 -15400 0
-2200 -15400 0
-1800 -15400 0
-1400 -15400 0
-1000 -15400 0
-600 -15400 0
-200 -15400 0
200 -15400 0
600 -15400 0
1000 -15400 0
1400 -15400 0
1800 -15400 0
2200 -15400 0
2600 -15400 0
3000 -15400 0
3400 -15400 0
3800 -15400 0
4200 -15400 0
4600 -15400 0
5000 -15400 0
5400 -15400 0
5800 -15400 0
6200 -15400 0
6600 -15400 0
7000 -15400 0
7400 -15400 0
7800 -15400 0
8200 -15400 0
8600 -15400 0
9000 -15400 0
9400 -15400 0
9800 -15400 0
10200 -15400 0
10600 -15400 0
11000 -15400 0
11400 -15400 0
11800 -15400 0
12200 -15400 0
12600 -15400 0
13000 -15400 0
13400 -15400 0
13800 -15400 0
14200 -15400 0
14600 -15400 0
15000 -15400 0
15400 -15400 0
15800 -15400 0
16200 -15400 0
16600 -15400 0
17000 -15400 0
17400 -15400 0
17800 -15400 0
18200 -15400 0
18600 -15400 0
19000 -15400 0
19400 -15400 0
19800 -15400 0
20200 -15400 0
20600 -15400 0
21000 -15400 0
21400 -15400 0
21800 -15400 0
22200 -15400 0
22600 -15400 0
23000 -15400 0
23400 -15400 0
23800 -15400 0
24200 -15400 0
24600 -15400 0
25000 -15400 0
-25000 -15000 0
-24600 -15000 0
-24200 -15000 0
-23800 -15000 0
-23400 -15000 0
-23000 -15000 0
-22600 -15000 0
-22200 -15000 0
-21800 -15000 0
-21400 -15000 0
-21000 -15000 0
-20600 -15000 0
-20200 -15000 0
-19800 -15000 0
-19400 -15000 0
-19000 -15000 0
-18600 -15000 0
-18200 -15000 0
-17800 -15000 0
-17400 -15000 0
-17000 -15000 0
-16600 -15000 0
-16200 -15000 0
-15800 -15000 0
-15400 -15000 0
-15000 -15000 0
-14600 -15000 0
-14200 -15000 0
-13800 -15000 0
-13400 -15000 0
-13000 -15000 0
-12600 -15000 0
-12200 -15000 0
-11800 -15000 0
-11400 -15000 0
-11000 -15000 0
-10600 -15000 0
-10200 -15000 0
-9800 -15000 0
-9400 -15000 0
-9000 -15000 0
-8600 -15000 0
-8200 -15000 0
-7800 -15000 0
-7400 -15000 0
-7000 -15000 0
-6600 -15000 0
-6200 -15000 0
-5800 -15000 0
-5400 -15000 0
-5000 -15000 0
-4600 -15000 0
-4200 -15000 0
-3800 -15000 0
-3400 -15000 0
-3000 -15000 0
-2600 -15000 0
-2200 -15000 0
-1800 -15000 0
-1400 -15000 0
-1000 -15000 0
-600 -15000 0
-200 -15000 0
200 -15000 0
600 -15000 0
1000 -15000 0
1400 -15000 0
1800 -15000 0
2200 -15000 0
2600 -15000 0
3000 -15000 0
3400 -15000 0
3800 -15000 0
4200 -15000 0
4600 -15000 0
5000 -15000 0
5400 -15000 0
5800 -15000 0
6200 -15000 0
6600 -15000 0
7000 -15000 0
7400 -15000 0
7800 -15000 0
8200 -15000 0
8600 -15000 0
9000 -15000 0
9400 -15000 0
9800 -15000 0
10200 -15000 0
10600 -15000 0
11000 -15000 0
11400 -15000 0
11800 -15000 0
12200 -15000 0
12600 -15000 0
13000 -15000 0
13400 -15000 0
13800 -15000 0
14200 -15000 0
14600 -15000 0
15000 -15000 0
15400 -15000 0
15800 -15000 0
16200 -15000 0
16600 -15000 0
17000 -15000 0
17400 -15000 0
17800 -15000 0
18200 -15000 0
18600 -15000 0
19000 -15000 0
19400 -15000 0
19800 -15000 0
20200 -15000 0
20600 -15000 0
21000 -15000 0
21400 -15000 0
21800 -15000 0
22200 -15000 0
22600 -15000 0
23000 -15000 0
23400 -15000 0
23800 -15000 0
24200 -15000 0
24600 -15000 0
25000 -15000 0
-25000 -14600 0
-24600 -14600 0
-24200 -14600 0
-23800 -14600 0
-23400 -14600 0
-23000 -14600 0
-22600 -14600 0
-22200 -14600 0
-21800 -14600 0
-21400 -14600 0
-21000 -14600 0
-20600 -14600 0
-20200 -14600 0
-19800 -14600 0
-19400 -14600 0
-19000 -14600 0
-18600 -14600 0
-18200 -14600 0
-17800 -14600 0
-17400 -14600 0
-17000 -14600 0
-16600 -14600 0
-16200 -14600 0
-15800 -14600 0
-15400 -14600 0
-15000 -14600 0
-14600 -14600 0
-14200 -14600 0
-13800 -14600 0
-13400 -14600 0
-13000 -14600 0
-12600 -14600 0
-12200 -14600 0
-11800 -14600 0
-11400 -14600 0
-11000 -14600 0
-10600 -14600 0
-10200 -14600 0
-9800 -14600 0
-9400 -14600 0
-9000 -14600 0
-8600 -14600 0
-8200 -14600 0
-7800 -14600 0
-7400 -14600 0
-7000 -14600 0
-6600 -14600 0
-6200 -14600 0
-5800 -14600 0
-5400 -14600 0
-5000 -14600 0
-4600 -14600 0
-4200 -14600 0
-3800 -14600 0
-3400 -14600 0
-3000 -14600 0
-2600 -14600 0
-2200 -14600 0
-1800 -14600 0
-1400 -14600 0
-1000 -14600 0
-600 -14600 0
-200 -14600 0
200 -14600 0
600 -14600 0
1000 -14600 0
1400 -14600 0
1800 -14600 0
2200 -14600 0
2600 -14600 0
3000 -14600 0
3400 -14600 0
3800 -14600 0
4200 -14600 0
4600 -14600 0
5000 -14600 0
5400 -14600 0
5800 -14600 0
6200 -14600 0
6600 -14600 0
7000 -14600 0
7400 -14600 0
7800 -14600 0
8200 -14600 0
8600 -14600 0
9000 -14600 0
9400 -14600 0
9800 -14600 0
10200 -14600 0
10600 -14600 0
11000 -14600 0
11400 -14600 0
11800 -14600 0
12200 -14600 0
12600 -14600 0
13000 -14600 0
13400 -14600 0
13800 -14600 0
14200 -14600 0
14600 -14600 0
15000 -14600 0
15400 -14600 0
15800 -14600 0
16200 -14600 0
16600 -14600 0
17000 -14600 0
17400 -14600 0
17800 -14600 0
18200 -14600 0
18600 -14600 0
19000 -14600 0
19400 -14600 0
19800 -14600 0
20200 -14600 0
20600 -14600 0
21000 -14600 0
21400 -14600 0
21800 -14600 0
22200 -14600 0
22600 -14600 0
23000 -14600 0
23400 -14600 0
23800 -14600 0
24200 -14600 0
24600 -14600 0
25000 -14600 0
-25000 -14200 0
-24600 -14200 0
-24200 -14200 0
-23800 -14200 0
-23400 -14200 0
-23000 -14200 0
-22600 -14200 0
-22200 -14200 0
-21800 -14200 0
-21400 -14200 0
-21000 -14200 0
-20600 -14200 0
-20200 -14200 0
-19800 -14200 0
-19400 -14200 0
-19000 -14200 0
-18600 -14200 0
-18200 -14200 0
-17800 -14200 0
-17400 -14200 0
-17000 -14200 0
-16600 -14200 0
-16200 -14200 0
-15800 -14200 0
-15400 -14200 0
-15000 -14200 0
-14600 -14200 0
-14200 -14200 0
-13800 -14200 0
-13400 -14200 0
-13000 -14200 0
-12600 -14200 0
-12200 -14200 0
-11800 -14200 0
-11400 -14200 0
-11000 -14200 0
-10600 -14200 0
-10200 -14200 0
-9800 -14200 0
-9400 -14200 0
-9000 -14200 0
-8600 -14200 0
-8200 -14200 0
-7800 -14200 0
-7400 -14200 0
-7000 -14200 0
-6600 -14200 0
-6200 -14200 0
-5800 -14200 0
-5400 -14200 0
-5000 -14200 0
-4600 -14200 0
-4200 -14200 0
-3800 -14200 0
-3400 -14200 0
-3000 -14200 0
-2600 -14200 0
-2200 -14200 0
-1800 -14200 0
-1400 -14200 0
-1000 -14200 0
-600 -14200 0
-200 -14200 0
200 -14200 0
600 -14200 0
1000 -14200 0
1400 -14200 0
1800 -14200 0
2200 -14200 0
2600 -14200 0
3000 -14200 0
3400 -14200 0
3800 -14200 0
4200 -14200 0
4600 -14200 0
5000 -14200 0
5400 -14200 0
5800 -14200 0
6200 -14200 0
6600 -14200 0
7000 -14200 0
7400 -14200 0
7800 -14200 0
8200 -14200 0
8600 -14200 0
9000 -14200 0
9400 -14200 0
9800 -14200 0
10200 -14200 0
10600 -14200 0
11000 -14200 0
11400 -14200 0
11800 -14200 0
12200 -14200 0
12600 -14200 0
13000 -14200 0
13400 -14200 0
13800 -14200 0
14200 -14200 0
14600 -14200 0
15000 -14200 0
15400 -14200 0
15800 -14200 0
16200 -14200 0
16600 -14200 0
17000 -14200 0
17400 -14200 0
17800 -14200 0
18200 -14200 0
18600 -14200 0
19000 -14200 0
19400 -14200 0
19800 -14200 0
20200 -14200 0
20600 -14200 0
21000 -14200 0
21400 -14200 0
21800 -14200 0
22200 -14200 0
22600 -14200 0
23000 -14200 0
23400 -14200 0
23800 -14200 0
24200 -14200 0
24600 -14200 0
25000 -14200 0
-25000 -13800 0
-24600 -13800 0
-24200 -13800 0
-23800 -13800 0
-23400 -13800 0
-23000 -13800 0
-22600 -13800 0
-22200 -13800 0
-21800 -13800 0
-21400 -13800 0
-21000 -13800 0
-20600 -13800 0
-20200 -13800 0
-19800 -13800 0
-19400 -13800 0
-19000 -13800 0
-18600 -13800 0
-18200 -13800 0
-17800 -13800 0
-17400 -13800 0
-17000 -13800 0
-16600 -13800 0
-16200 -13800 0
-15800 -13800 0
-15400 -13800 0
-15000 -13800 0
-14600 -13800 0
-14200 -13800 0
-13800 -13800 0
-13400 -13800 0
-13000 -13800 0
-12600 -13800 0
-12200 -13800 0
-11800 -13800 0
-11400 -13800 0
-11000 -13800 0
-10600 -13800 0
-10200 -13800 0
-9800 -13800 0
-9400 -13800 0
-9000 -13800 0
-8600 -13800 0
-8200 -13800 0
-7800 -13800 0
-7400 -13800 0
-7000 -13800 0
-6600 -13800 0
-6200 -13800 0
-5800 -13800 0
-5400 -13800 0
-5000 -13800 0
-4600 -13800 0
-4200 -13800 0
-3800 -13800 0
-3400 -13800 0
-3000 -13800 0
-2600 -13800 0
-2200 -13800 0
-1800 -13800 0
-1400 -13800 0
-1000 -13800 0
-600 -13800 0
-200 -13800 0
200 -13800 0
600 -13800 0
1000 -13800 0
1400 -13800 0
1800 -13800 0
2200 -13800 0
2600 -13800 0
3000 -13800 0
3400 -13800 0
3800 -13800 0
4200 -13800 0
4600 -13800 0
5000 -13800 0
5400 -13800 0
5800 -13800 0
6200 -13800 0
6600 -13800 0
7000 -13800 0
7400 -13800 0
7800 -13800 0
8200 -13800 0
8600 -13800 0
9000 -13800 0
9400 -13800 0
9800 -13800 0
10200 -13800 0
10600 -13800 0
11000 -13800 0
11400 -13800 0
11800 -13800 0
12200 -13800 0
12600 -13800 0
13000 -13800 0
13400 -13800 0
13800 -13800 0
14200 -13800 0
14600 -13800 0
15000 -13800 0
15400 -13800 0
15800 -13800 0
16200 -13800 0
16600 -13800 0
17000 -13800 0
17400 -13800 0
17800 -13800 0
18200 -13800 0
18600 -13800 0
19000 -13800 0
19400 -13800 0
19800 -13800 0
20200 -13800 0
20600 -13800 0
21000 -13800 0
21400 -13800 0
21800 -13800 0
22200 -13800 0
22600 -13800 0
23000 -13800 0
23400 -13800 0
23800 -13800 0
24200 -13800 0
24600 -13800 0
25000 -13800 0
-25000 -13400 0
-24600 -13400 0
-24200 -13400 0
-23800 -13400 0
-23400 -13400 0
-23000 -13400 0
-22600 -13400 0
-22200 -13400 0
-21800 -13400 0
-21400 -13400 0
-21000 -13400 0
-20600 -13400 0
-20200 -13400 0
-19800 -13400 0
-19400 -13400 0
-19000 -13400 0
-18600 -13400 0
-18200 -13400 0
-17800 -13400 0
-17400 -13400 0
-17000 -13400 0
-16600 -13400 0
-16200 -13400 0
-15800 -13400 0
-15400 -13400 0
-15000 -13400 0
-14600 -13400 0
-14200 -13400 0
-13800 -13400 0
-13400 -13400 0
-13000 -13400 0
-12600 -13400 0
-12200 -13400 0
-11800 -13400 0
-11400 -13400 0
-11000 -13400 0
-10600 -13400 0
-10200 -13400 0
-9800 -13400 0
-9400 -13400 0
-9000 -13400 0
-8600 -13400 0
-8200 -13400 0
-7800 -13400 0
-7400 -13400 0
-7000 -13400 0
-6600 -13400 0
-6200 -13400 0
-5800 -13400 0
-5400 -13400 0
-5000 -13400 0
-4600 -13400 0
-4200 -13400 0
-3800 -13400 0
-3400 -13400 0
-3000 -13400 0
-2600 -13400 0
-2200 -13400 0
-1800 -13400 0
-1400 -13400 0
-1000 -13400 0
-600 -13400 0
-200 -13400 0
200 -13400 0
600 -13400 0
1000 -13400 0
1400 -13400 0
1800 -13400 0
2200 -13400 0
2600 -13400 0
3000 -13400 0
3400 -13400 0
3800 -13400 0
4200 -13400 0
4600 -13400 0
5000 -13400 0
5400 -13400 0
5800 -13400 0
6200 -13400 0
6600 -13400 0
7000 -13400 0
7400 -13400 0
7800 -13400 0
8200 -13400 0
8600 -13400 0
9000 -13400 0
9400 -13400 0
9800 -13400 0
10200 -13400 0
10600 -13400 0
11000 -13400 0
11400 -13400 0
11800 -13400 0
12200 -13400 0
12600 -13400 0
13000 -13400 0
13400 -13400 0
13800 -13400 0
14200 -13400 0
14600 -13400 0
15000 -13400 0
15400 -13400 0
15800 -13400 0
16200 -13400 0
16600 -13400 0
17000 -13400 0
17400 -13400 0
17800 -13400 0
18200 -13400 0
18600 -13400 0
19000 -13400 0
19400 -13400 0
19800 -13400 0
20200 -13400 0
20600 -13400 0
21000 -13400 0
21400 -13400 0
21800 -13400 0
22200 -13400 0
22600 -13400 0
23000 -13400 0
23400 -13400 0
23800 -13400 0
24200 -13400 0
24600 -13400 0
25000 -13400 0
-25000 -13000 0
-24600 -13000 0
-24200 -13000 0
-23800 -13000 0
-23400 -13000 0
-23000 -13000 0
-22600 -13000 0
-22200 -13000 0
-21800 -13000 0
-21400 -13000 0
-21000 -13000 0
-20600 -13000 0
-20200 -13000 0
-19800 -13000 0
-19400 -13000 0
-19000 -13000 0
-18600 -13000 0
-18200 -13000 0
-17800 -13000 0
-17400 -13000 0
-17000 -13000 0
-16600 -13000 0
-16200 -13000 0
-15800 -13000 0
-15400 -13000 0
-15000 -13000 0
-14600 -13000 0
-14200 -13000 0
-13800 -13000 0
-13400 -13000 0
-13000 -13000 0
-12600 -13000 0
-12200 -13000 0
-11800 -13000 0
-11400 -13000 0
-11000 -13000 0
-10600 -13000 0
-10200 -13000 0
-9800 -13000 0
-9400 -13000 0
-9000 -13000 0
-8600 -13000 0
-8200 -13000 0
-7800 -13000 0
-7400 -13000 0
-7000 -13000 0
-6600 -13000 0
-6200 -13000 0
-5800 -13000 0
-5400 -13000 0
-5000 -13000 0
-4600 -13000 0
-4200 -13000 0
-3800 -13000 0
-3400 -13000 0
-3000 -13000 0
-2600 -13000 0
-2200 -13000 0
-1800 -13000 0
-1400 -13000 0
-1000 -13000 0
-600 -13000 0
-200 -13000 0
200 -13000 0
600 -13000 0
1000 -13000 0
1400 -13000 0
1800 -13000 0
2200 -13000 0
2600 -13000 0
3000 -13000 0
3400 -13000 0
3800 -13000 0
4200 -13000 0
4600 -13000 0
5000 -13000 0
5400 -13000 0
5800 -13000 0
6200 -13000 0
6600 -13000 0
7000 -13000 0
7400 -13000 0
7800 -13000 0
8200 -13000 0
8600 -13000 0
9000 -13000 0
9400 -13000 0
9800 -13000 0
10200 -13000 0
10600 -13000 0
11000 -13000 0
11400 -13000 0
11800 -13000 0
12200 -13000 0
12600 -13000 0
13000 -13000 0
13400 -13000 0
13800 -13000 0
14200 -13000 0
14600 -13000 0
15000 -13000 0
15400 -13000 0
15800 -13000 0
16200 -13000 0
16600 -13000 0
17000 -13000 0
17400 -13000 0
17800 -13000 0
18200 -13000 0
18600 -13000 0
19000 -13000 0
19400 -13000 0
19800 -13000 0
20200 -13000 0
20600 -13000 0
21000 -13000 0
21400 -13000 0
21800 -13000 0
22200 -13000 0
22600 -13000 0
23000 -13000 0
23400 -13000 0
23800 -13000 0
24200 -13000 0
24600 -13000 0
25000 -13000 0
-25000 -12600 0
-24600 -12600 0
-24200 -12600 0
-23800 -12600 0
-23400 -12600 0
-23000 -12600 0
-22600 -12600 0
-22200 -12600 0
-21800 -12600 0
-21400 -12600 0
-21000 -12600 0
-20600 -12600 0
-20200 -12600 0
-19800 -12600 0
-19400 -12600 0
-19000 -12600 0
-18600 -12600 0
-18200 -12600 0
-17800 -12600 0
-17400 -12600 0
-17000 -12600 0
-16600 -12600 0
-16200 -12600 0
-15800 -12600 0
-15400 -12600 0
-15000 -12600 0
-14600 -12600 0
-14200 -12600 0
-13800 -12600 0
-13400 -12600 0
-13000 -12600 0
-12600 -12600 0
-12200 -12600 0
-11800 -12600 0
-11400 -12600 0
-11000 -12600 0
-10600 -12600 0
-10200 -12600 0
-9800 -12600 0
-9400 -12600 0
-9000 -12600 0
-8600 -12600 0
-8200 -12600 0
-7800 -12600 0
-7400 -12600 0
-7000 -12600 0
-6600 -12600 0
-6200 -12600 0
-5800 -12600 0
-5400 -12600 0
-5000 -12600 0
-4600 -12600 0
-4200 -12600 0
-3800 -12600 0
-3400 -12600 0
-3000 -12600 0
-2600 -12600 0
-2200 -12600 0
-1800 -12600 0
-1400 -12600 0
-1000 -12600 0
-600 -12600 0
-200 -12600 0
200 -12600 0
600 -12600 0
1000 -12600 0
1400 -12600 0
1800 -12600 0
2200 -12600 0
2600 -12600 0
3000 -12600 0
3400 -12600 0
3800 -12600 0
4200 -12600 0
4600 -12600 0
5000 -12600 0
5400 -12600 0
5800 -12600 0
6200 -12600 0
6600 -12600 0
7000 -12600 0
7400 -12600 0
7800 -12600 0
8200 -12600 0
8600 -12600 0
9000 -12600 0
9400 -12600 0
9800 -12600 0
10200 -12600 0
10600 -12600 0
11000 -12600 0
11400 -12600 0
11800 -12600 0
12200 -12600 0
12600 -12600 0
13000 -12600 0
13400 -12600 0
13800 -12600 0
14200 -12600 0
14600 -12600 0
15000 -12600 0
15400 -12600 0
15800 -12600 0
16200 -12600 0
16600 -12600 0
17000 -12600 0
17400 -12600 0
17800 -12600 0
18200 -12600 0
18600 -12600 0
19000 -12600 0
19400 -12600 0
19800 -12600 0
20200 -12600 0
20600 -12600 0
21000 -12600 0
21400 -12600 0
21800 -12600 0
22200 -12600 0
22600 -12600 0
23000 -12600 0
23400 -12600 0
23800 -12600 0
24200 -12600 0
24600 -12600 0
25000 -12600 0
-25000 -12200 0
-24600 -12200 0
-24200 -12200 0
-23800 -12200 0
-23400 -12200 0
-23000 -12200 0
-22600 -12200 0
-22200 -12200 0
-21800 -12200 0
-21400 -12200 0
-21000 -12200 0
-20600 -12200 0
-20200 -12200 0
-19800 -12200 0
-19400 -12200 0
-19000 -12200 0
-18600 -12200 0
-18200 -12200 0
-17800 -12200 0
-17400 -12200 0
-17000 -12200 0
-16600 -12200 0
-16200 -12200 0
-15800 -12200 0
-15400 -12200 0
-15000 -12200 0
-14600 -12200 0
-14200 -12200 0
-13800 -12200 0
-13400 -12200 0
-13000 -12200 0
-12600 -12200 0
-12200 -12200 0
-11800 -12200 0
-11400 -12200 0
-11000 -12200 0
-10600 -12200 0
-10200 -12200 0
-9800 -12200 0
-9400 -12200 0
-9000 -12200 0
-8600 -12200 0
-8200 -12200 0
-7800 -12200 0
-7400 -12200 0
-7000 -12200 0
-6600 -12200 0
-6200 -12200 0
-5800 -12200 0
-5400 -12200 0
-5000 -12200 0
-4600 -12200 0
-4200 -12200 0
-3800 -12200 0
-3400 -12200 0
-3000 -12200 0
-2600 -12200 0
-2200 -12200 0
-1800 -12200 0
-1400 -12200 0
-1000 -12200 0
-600 -12200 0
-200 -12200 0
200 -12200 0
600 -12200 0
1000 -12200 0
1400 -12200 0
1800 -12200 0
2200 -12200 0
2600 -12200 0
3000 -12200 0
3400 -12200 0
3800 -12200 0
4200 -12200 0
4600 -12200 0
5000 -12200 0
5400 -12200 0
5800 -12200 0
6200 -12200 0
6600 -12200 0
7000 -12200 0
7400 -12200 0
7800 -12200 0
8200 -12200 0
8600 -12200 0
9000 -12200 0
9400 -12200 0
9800 -12200 0
10200 -12200 0
10600 -12200 0
11000 -12200 0
11400 -12200 0
11800 -12200 0
12200 -12200 0
12600 -12200 0
13000 -12200 0
13400 -12200 0
13800 -12200 0
14200 -12200 0
14600 -12200 0
15000 -12200 0
15400 -12200 0
15800 -12200 0
16200 -12200 0
16600 -12200 0
17000 -12200 0
17400 -12200 0
17800 -12200 0
18200 -12200 0
18600 -12200 0
19000 -12200 0
19400 -12200 0
19800 -12200 0
20200 -12200 0
20600 -12200 0
21000 -12200 0
21400 -12200 0
21800 -12200 0
22200 -12200 0
22600 -12200 0
23000 -12200 0
23400 -12200 0
23800 -12200 0
24200 -12200 0
24600 -12200 0
25000 -12200 0
-25000 -11800 0
-24600 -11800 0
-24200 -11800 0
-23800 -11800 0
-23400 -11800 0
-23000 -11800 0
-22600 -11800 0
-22200 -11800 0
-21800 -11800 0
-21400 -11800 0
-21000 -11800 0
-20600 -11800 0
-20200 -11800 0
-19800 -11800 0
-19400 -11800 0
-19000 -11800 0
-18600 -11800 0
-18200 -11800 0
-17800 -11800 0
-17400 -11800 0
-17000 -11800 0
-16600 -11800 0
-16200 -11800 0
-15800 -11800 0
-15400 -11800 0
-15000 -11800 0
-14600 -11800 0
-14200 -11800 0
-13800 -11800 0
-13400 -11800 0
-13000 -11800 0
-12600 -11800 0
-12200 -11800 0
-11800 -11800 0
-11400 -11800 0
-11000 -11800 0
-10600 -11800 0
-10200 -11800 0
-9800 -11800 0
-9400 -11800 0
-9000 -11800 0
-8600 -11800 0
-8200 -11800 0
-7800 -11800 0
-7400 -11800 0
-7000 -11800 0
-6600 -11800 0
-6200 -11800 0
-5800 -11800 0
-5400 -11800 0
-5000 -11800 0
-4600 -11800 0
-4200 -11800 0
-3800 -11800 0
-3400 -11800 0
-3000 -11800 0
-2600 -11800 0
-2200 -11800 0
-1800 -11800 0
-1400 -11800 0
-1000 -11800 0
-600 -11800 0
-200 -11800 0
200 -11800 0
600 -11800 0
1000 -11800 0
1400 -11800 0
1800 -11800 0
2200 -11800 0
2600 -11800 0
3000 -11800 0
3400 -11800 0
3800 -11800 0
4200 -11800 0
4600 -11800 0
5000 -11800 0
5400 -11800 0
5800 -11800 0
6200 -11800 0
6600 -11800 0
7000 -11800 0
7400 -11800 0
7800 -11800 0
8200 -11800 0
8600 -11800 0
9000 -11800 0
9400 -11800 0
9800 -11800 0
10200 -11800 0
10600 -11800 0
11000 -11800 0
11400 -11800 0
11800 -11800 0
12200 -11800 0
12600 -11800 0
13000 -11800 0
13400 -11800 0
13800 -11800 0
14200 -11800 0
14600 -11800 0
15000 -11800 0
15400 -11800 0
15800 -11800 0
16200 -11800 0
16600 -11800 0
17000 -11800 0
17400 -11800 0
17800 -11800 0
18200 -11800 0
18600 -11800 0
19000 -11800 0
19400 -11800 0
19800 -11800 0
20200 -11800 0
20600 -11800 0
21000 -11800 0
21400 -11800 0
21800 -11800 0
22200 -11800 0
22600 -11800 0
23000 -11800 0
23400 -11800 0
23800 -11800 0
24200 -11800 0
24600 -11800 0
25000 -11800 0
-25000 -11400 0
-24600 -11400 0
-24200 -11400 0
-23800 -11400 0
-23400 -11400 0
-23000 -11400 0
-22600 -11400 0
-22200 -11400 0
-21800 -11400 0
-21400 -11400 0
-21000 -11400 0
-20600 -11400 0
-20200 -11400 0
-19800 -11400 0
-19400 -11400 0
-19000 -11400 0
-18600 -11400 0
-18200 -11400 0
-17800 -11400 0
-17400 -11400 0
-17000 -11400 0
-16600 -11400 0
-16200 -11400 0
-15800 -11400 0
-15400 -11400 0
-15000 -11400 0
-14600 -11400 0
-14200 -11400 0
-13800 -11400 0
-13400 -11400 0
-13000 -11400 0
-12600 -11400 0
-12200 -11400 0
-11800 -11400 0
-11400 -11400 0
-11000 -11400 0
-10600 -11400 0
-10200 -11400 0
-9800 -11400 0
-9400 -11400 0
-9000 -11400 0
-8600 -11400 0
-8200 -11400 0
-7800 -11400 0
-7400 -11400 0
-7000 -11400 0
-6600 -11400 0
-6200 -11400 0
-5800 -11400 0
-5400 -11400 0
-5000 -11400 0
-4600 -11400 0
-4200 -11400 0
-3800 -11400 0
-3400 -11400 0
-3000 -11400 0
-2600 -11400 0
-2200 -11400 0
-1800 -11400 0
-1400 -11400 0
-1000 -11400 0
-600 -11400 0
-200 -11400 0
200 -11400 0
600 -11400 0
1000 -11400 0
1400 -11400 0
1800 -11400 0
2200 -11400 0
2600 -11400 0
3000 -11400 0
3400 -11400 0
3800 -11400 0
4200 -11400 0
4600 -11400 0
5000 -11400 0
5400 -11400 0
5800 -11400 0
6200 -11400 0
6600 -11400 0
7000 -11400 0
7400 -11400 0
7800 -11400 0
8200 -11400 0
8600 -11400 0
9000 -11400 0
9400 -11400 0
9800 -11400 0
10200 -11400 0
10600 -11400 0
11000 -11400 0
11400 -11400 0
11800 -11400 0
12200 -11400 0
12600 -11400 0
13000 -11400 0
13400 -11400 0
13800 -11400 0
14200 -11400 0
14600 -11400 0
15000 -11400 0
15400 -11400 0
15800 -11400 0
16200 -11400 0
16600 -11400 0
17000 -11400 0
17400 -11400 0
17800 -11400 0
18200 -11400 0
18600 -11400 0
19000 -11400 0
19400 -11400 0
19800 -11400 0
20200 -11400 0
20600 -11400 0
21000 -11400 0
21400 -11400 0
21800 -11400 0
22200 -11400 0
22600 -11400 0
23000 -11400 0
23400 -11400 0
23800 -11400 0
24200 -11400 0
24600 -11400 0
25000 -11400 0
-25000 -11000 0
-24600 -11000 0
-24200 -11000 0
-23800 -11000 0
-23400 -11000 0
-23000 -11000 0
-22600 -11000 0
-22200 -11000 0
-21800 -11000 0
-21400 -11000 0
-21000 -11000 0
-20600 -11000 0
-20200 -11000 0
-19800 -11000 0
-19400 -11000 0
-19000 -11000 0
-18600 -11000 0
-18200 -11000 0
-17800 -11000 0
-17400 -11000 0
-17000 -11000 0
-16600 -11000 0
-16200 -11000 0
-15800 -11000 0
-15400 -11000 0
-15000 -11000 0
-14600 -11000 0
-14200 -11000 0
-13800 -11000 0
-13400 -11000 0
-13000 -11000 0
-12600 -11000 0
-12200 -11000 0
-11800 -11000 0
-11400 -11000 0
-11000 -11000 0
-10600 -11000 0
-10200 -11000 0
-9800 -11000 0
-9400 -11000 0
-9000 -11000 0
-8600 -11000 0
-8200 -11000 0
-7800 -11000 0
-7400 -11000 0
-7000 -11000 0
-6600 -11000 0
-6200 -11000 0
-5800 -11000 0
-5400 -11000 0
-5000 -11000 0
-4600 -11000 0
-4200 -11000 0
-3800 -11000 0
-3400 -11000 0
-3000 -11000 0
-2600 -11000 0
-2200 -11000 0
-1800 -11000 0
-1400 -11000 0
-1000 -11000 0
-600 -11000 0
-200 -11000 0
200 -11000 0
600 -11000 0
1000 -11000 0
1400 -11000 0
1800 -11000 0
2200 -11000 0
2600 -11000 0
3000 -11000 0
3400 -11000 0
3800 -11000 0
4200 -11000 0
4600 -11000 0
5000 -11000 0
5400 -11000 0
5800 -11000 0
6200 -11000 0
6600 -11000 0
7000 -11000 0
7400 -11000 0
7800 -11000 0
8200 -11000 0
8600 -11000 0
9000 -11000 0
9400 -11000 0
9800 -11000 0
10200 -11000 0
10600 -11000 0
11000 -11000 0
11400 -11000 0
11800 -11000 0
12200 -11000 0
12600 -11000 0
13000 -11000 0
13400 -11000 0
13800 -11000 0
14200 -11000 0
14600 -11000 0
15000 -11000 0
15400 -11000 0
15800 -11000 0
16200 -11000 0
16600 -11000 0
17000 -11000 0
17400 -11000 0
17800 -11000 0
18200 -11000 0
18600 -11000 0
19000 -11000 0
19400 -11000 0
19800 -11000 0
20200 -11000 0
20600 -11000 0
21000 -11000 0
21400 -11000 0
21800 -11000 0
22200 -11000 0
22600 -11000 0
23000 -11000 0
23400 -11000 0
23800 -11000 0
24200 -11000 0
24600 -11000 0
25000 -11000 0
-25000 -10600 0
-24600 -10600 0
-24200 -10600 0
-23800 -10600 0
-23400 -10600 0
-23000 -10600 0
-22600 -10600 0
-22200 -10600 0
-21800 -10600 0
-21400 -10600 0
-21000 -10600 0
-20600 -10600 0
-20200 -10600 0
-19800 -10600 0
-19400 -10600 0
-19000 -10600 0
-18600 -10600 0
-18200 -10600 0
-17800 -10600 0
-17400 -10600 0
-17000 -10600 0
-16600 -10600 0
-16200 -10600 0
-15800 -10600 0
-15400 -10600 0
-15000 -10600 0
-14600 -10600 0
-14200 -10600 0
-13800 -10600 0
-13400 -10600 0
-13000 -10600 0
-12600 -10600 0
-12200 -10600 0
-11800 -10600 0
-11400 -10600 0
-11000 -10600 0
-10600 -10600 0
-10200 -10600 0
-9800 -10600 0
-9400 -10600 0
-9000 -10600 0
-8600 -10600 0
-8200 -10600 0
-7800 -10600 0
-7400 -10600 0
-7000 -10600 0
-6600 -10600 0
-6200 -10600 0
-5800 -10600 0
-5400 -10600 0
-5000 -10600 0
-4600 -10600 0
-4200 -10600 0
-3800 -10600 0
-3400 -10600 0
-3000 -10600 0
-2600 -10600 0
-2200 -10600 0
-1800 -10600 0
-1400 -10600 0
-1000 -10600 0
-600 -10600 0
-200 -10600 0
200 -10600 0
600 -10600 0
1000 -10600 0
1400 -10600 0
1800 -10600 0
2200 -10600 0
2600 -10600 0
3000 -10600 0
3400 -10600 0
3800 -10600 0
4200 -10600 0
4600 -10600 0
5000 -10600 0
5400 -10600 0
5800 -10600 0
6200 -10600 0
6600 -10600 0
7000 -10600 0
7400 -10600 0
7800 -10600 0
8200 -10600 0
8600 -10600 0
9000 -10600 0
9400 -10600 0
9800 -10600 0
10200 -10600 0
10600 -10600 0
11000 -10600 0
11400 -10600 0
11800 -10600 0
12200 -10600 0
12600 -10600 0
13000 -10600 0
13400 -10600 0
13800 -10600 0
14200 -10600 0
14600 -10600 0
15000 -10600 0
15400 -10600 0
15800 -10600 0
16200 -10600 0
16600 -10600 0
17000 -10600 0
17400 -10600 0
17800 -10600 0
18200 -10600 0
18600 -10600 0
19000 -10600 0
19400 -10600 0
19800 -10600 0
20200 -10600 0
20600 -10600 0
21000 -10600 0
21400 -10600 0
21800 -10600 0
22200 -10600 0
22600 -10600 0
23000 -10600 0
23400 -10600 0
23800 -10600 0
24200 -10600 0
24600 -10600 0
25000 -10600 0
-25000 -10200 0
-24600 -10200 0
-24200 -10200 0
-23800 -10200 0
-23400 -10200 0
-23000 -10200 0
-22600 -10200 0
-22200 -10200 0
-21800 -10200 0
-21400 -10200 0
-21000 -10200 0
-20600 -10200 0
-20200 -10200 0
-19800 -10200 0
-19400 -10200 0
-19000 -10200 0
-18600 -10200 0
-18200 -10200 0
-17800 -10200 0
-17400 -10200 0
-17000 -10200 0
-16600 -10200 0
-16200 -10200 0
-15800 -10200 0
-15400 -10200 0
-15000 -10200 0
-14600 -10200 0
-14200 -10200 0
-13800 -10200 0
-13400 -10200 0
-13000 -10200 0
-12600 -10200 0
-12200 -10200 0
-11800 -10200 0
-11400 -10200 0
-11000 -10200 0
-10600 -10200 0
-10200 -10200 0
-9800 -10200 0
-9400 -10200 0
-9000 -10200 0
-8600 -10200 0
-8200 -10200 0
-7800 -10200 0
-7400 -10200 0
-7000 -10200 0
-6600 -10200 0
-6200 -10200 0
-5800 -10200 0
-5400 -10200 0
-5000 -10200 0
-4600 -10200 0
-4200 -10200 0
-3800 -10200 0
-3400 -10200 0
-3000 -10200 0
-2600 -10200 0
-2200 -10200 0
-1800 -10200 0
-1400 -10200 0
-1000 -10200 0
-600 -10200 0
-200 -10200 0
200 -10200 0
600 -10200 0
1000 -10200 0
1400 -10200 0
1800 -10200 0
2200 -10200 0
2600 -10200 0
3000 -10200 0
3400 -10200 0
3800 -10200 0
4200 -10200 0
4600 -10200 0
5000 -10200 0
5400 -10200 0
5800 -10200 0
6200 -10200 0
6600 -10200 0
7000 -10200 0
7400 -10200 0
7800 -10200 0
8200 -10200 0
8600 -10200 0
9000 -10200 0
9400 -10200 0
9800 -10200 0
10200 -10200 0
10600 -10200 0
11000 -10200 0
11400 -10200 0
11800 -10200 0
12200 -10200 0
12600 -10200 0
13000 -10200 0
13400 -10200 0
13800 -10200 0
14200 -10200 0
14600 -10200 0
15000 -10200 0
15400 -10200 0
15800 -10200 0
16200 -10200 0
16600 -10200 0
17000 -10200 0
17400 -10200 0
17800 -10200 0
18200 -10200 0
18600 -10200 0
19000 -10200 0
19400 -10200 0
19800 -10200 0
20200 -10200 0
20600 -10200 0
21000 -10200 0
21400 -10200 0
21800 -10200 0
22200 -10200 0
22600 -10200 0
23000 -10200 0
23400 -10200 0
23800 -10200 0
24200 -10200 0
24600 -10200 0
25000 -10200 0
-25000 -9800 0
-24600 -9800 0
-24200 -9800 0
-23800 -9800 0
-23400 -9800 0
-23000 -9800 0
-22600 -9800 0
-22200 -9800 0
-21800 -9800 0
-21400 -9800 0
-21000 -9800 0
-20600 -9800 0
-20200 -9800 0
-19800 -9800 0
-19400 -9800 0
-19000 -9800 0
-18600 -9800 0
-18200 -9800 0
-17800 -9800 0
-17400 -9800 0
-17000 -9800 0
-16600 -9800 0
-16200 -9800 0
-15800 -9800 0
-15400 -9800 0
-15000 -9800 0
-14600 -9800 0
-14200 -9800 0
-13800 -9800 0
-13400 -9800 0
-13000 -9800 0
-12600 -9800 0
-12200 -9800 0
-11800 -9800 0
-11400 -9800 0
-11000 -9800 0
-10600 -9800 0
-10200 -9800 0
-9800 -9800 0
-9400 -9800 0
-9000 -9800 0
-8600 -9800 0
-8200 -9800 0
-7800 -9800 0
-7400 -9800 0
-7000 -9800 0
-6600 -9800 0
-6200 -9800 0
-5800 -9800 0
-5400 -9800 0
-5000 -9800 0
-4600 -9800 0
-4200 -9800 0
-3800 -9800 0
-3400 -9800 0
-3000 -9800 0
-2600 -9800 0
-2200 -9800 0
-1800 -9800 0
-1400 -9800 0
-1000 -9800 0
-600 -9800 0
-200 -9800 0
200 -9800 0
600 -9800 0
1000 -9800 0
1400 -9800 0
1800 -9800 0
2200 -9800 0
2600 -9800 0
3000 -9800 0
3400 -9800 0
3800 -9800 0
4200 -9800 0
4600 -9800 0
5000 -9800 0
5400 -9800 0
5800 -9800 0
6200 -9800 0
6600 -9800 0
7000 -9800 0
7400 -9800 0
7800 -9800 0
8200 -9800 0
8600 -9800 0
9000 -9800 0
9400 -9800 0
9800 -9800 0
10200 -9800 0
10600 -9800 0
11000 -9800 0
11400 -9800 0
11800 -9800 0
12200 -9800 0
12600 -9800 0
13000 -9800 0
13400 -9800 0
13800 -9800 0
14200 -9800 0
14600 -9800 0
15000 -9800 0
15400 -9800 0
15800 -9800 0
16200 -9800 0
16600 -9800 0
17000 -9800 0
17400 -9800 0
17800 -9800 0
18200 -9800 0
18600 -9800 0
19000 -9800 0
19400 -9800 0
19800 -9800 0
20200 -9800 0
20600 -9800 0
21000 -9800 0
21400 -9800 0
21800 -9800 0
22200 -9800 0
22600 -9800 0
23000 -9800 0
23400 -9800 0
23800 -9800 0
24200 -9800 0
24600 -9800 0
25000 -9800 0
-25000 -9400 0
-24600 -9400 0
-24200 -9400 0
-23800 -9400 0
-23400 -9400 0
-23000 -9400 0
-22600 -9400 0
-22200 -9400 0
-21800 -9400 0
-21400 -9400 0
-21000 -9400 0
-20600 -9400 0
-20200 -9400 0
-19800 -9400 0
-19400 -9400 0
-19000 -9400 0
-18600 -9400 0
-18200 -9400 0
-17800 -9400 0
-17400 -9400 0
-17000 -9400 0
-16600 -9400 0
-16200 -9400 0
-15800 -9400 0
-15400 -9400 0
-15000 -9400 0
-14600 -9400 0
-14200 -9400 0
-13800 -9400 0
-13400 -9400 0
-13000 -9400 0
-12600 -9400 0
-12200 -9400 0
-11800 -9400 0
-11400 -9400 0
-11000 -9400 0
-10600 -9400 0
-10200 -9400 0
-9800 -9400 0
-9400 -9400 0
-9000 -9400 0
-8600 -9400 0
-8200 -9400 0
-7800 -9400 0
-7400 -9400 0
-7000 -9400 0
-6600 -9400 0
-6200 -9400 0
-5800 -9400 0
-5400 -9400 0
-5000 -9400 0
-4600 -9400 0
-4200 -9400 0
-3800 -9400 0
-3400 -9400 0
-3000 -9400 0
-2600 -9400 0
-2200 -9400 0
-1800 -9400 0
-1400 -9400 0
-1000 -9400 0
-600 -9400 0
-200 -9400 0
200 -9400 0
600 -9400 0
1000 -9400 0
1400 -9400 0
1800 -9400 0
2200 -9400 0
2600 -9400 0
3000 -9400 0
3400 -9400 0
3800 -9400 0
4200 -9400 0
4600 -9400 0
5000 -9400 0
5400 -9400 0
5800 -9400 0
6200 -9400 0
6600 -9400 0
7000 -9400 0
7400 -9400 0
7800 -9400 0
8200 -9400 0
8600 -9400 0
9000 -9400 0
9400 -9400 0
9800 -9400 0
10200 -9400 0
10600 -9400 0
11000 -9400 0
11400 -9400 0
11800 -9400 0
12200 -9400 0
12600 -9400 0
13000 -9400 0
13400 -9400 0
13800 -9400 0
14200 -9400 0
14600 -9400 0
15000 -9400 0
15400 -9400 0
15800 -9400 0
16200 -9400 0
16600 -9400 0
17000 -9400 0
17400 -9400 0
17800 -9400 0
18200 -9400 0
18600 -9400 0
19000 -9400 0
19400 -9400 0
19800 -9400 0
20200 -9400 0
20600 -9400 0
21000 -9400 0
21400 -9400 0
21800 -9400 0
22200 -9400 0
22600 -9400 0
23000 -9400 0
23400 -9400 0
23800 -9400 0
24200 -9400 0
24600 -9400 0
25000 -9400 0
-25000 -9000 0
-24600 -9000 0
-24200 -9000 0
-23800 -9000 0
-23400 -9000 0
-23000 -9000 0
-22600 -9000 0
-22200 -9000 0
-21800 -9000 0
-21400 -9000 0
-21000 -9000 0
-20600 -9000 0
-20200 -9000 0
-19800 -9000 0
-19400 -9000 0
-19000 -9000 0
-18600 -9000 0
-18200 -9000 0
-17800 -9000 0
-17400 -9000 0
-17000 -9000 0
-16600 -9000 0
-16200 -9000 0
-15800 -9000 0
-15400 -9000 0
-15000 -9000 0
-14600 -9000 0
-14200 -9000 0
-13800 -9000 0
-13400 -9000 0
-13000 -9000 0
-12600 -9000 0
-12200 -9000 0
-11800 -9000 0
-11400 -9000 0
-11000 -9000 0
-10600 -9000 0
-10200 -9000 0
-9800 -9000 0
-9400 -9000 0
-9000 -9000 0
-8600 -9000 0
-8200 -9000 0
-7800 -9000 0
-7400 -9000 0
-7000 -9000 0
-6600 -9000 0
-6200 -9000 0
-5800 -9000 0
-5400 -9000 0
-5000 -9000 0
-4600 -9000 0
-4200 -9000 0
-3800 -9000 0
-3400 -9000 0
-3000 -9000 0
-2600 -9000 0
-2200 -9000 0
-1800 -9000 0
-1400 -9000 0
-1000 -9000 0
-600 -9000 0
-200 -9000 0
200 -9000 0
600 -9000 0
1000 -9000 0
1400 -9000 0
1800 -9000 0
2200 -9000 0
2600 -9000 0
3000 -9000 0
3400 -9000 0
3800 -9000 0
4200 -9000 0
4600 -9000 0
5000 -9000 0
5400 -9000 0
5800 -9000 0
6200 -9000 0
6600 -9000 0
7000 -9000 0
7400 -9000 0
7800 -9000 0
8200 -9000 0
8600 -9000 0
9000 -9000 0
9400 -9000 0
9800 -9000 0
10200 -9000 0
10600 -9000 0
11000 -9000 0
11400 -9000 0
11800 -9000 0
12200 -9000 0
12600 -9000 0
13000 -9000 0
13400 -9000 0
13800 -9000 0
14200 -9000 0
14600 -9000 0
15000 -9000 0
15400 -9000 0
15800 -9000 0
16200 -9000 0
16600 -9000 0
17000 -9000 0
17400 -9000 0
17800 -9000 0
18200 -9000 0
18600 -9000 0
19000 -9000 0
19400 -9000 0
19800 -9000 0
20200 -9000 0
20600 -9000 0
21000 -9000 0
21400 -9000 0
21800 -9000 0
22200 -9000 0
22600 -9000 0
23000 -9000 0
23400 -9000 0
23800 -9000 0
24200 -9000 0
24600 -9000 0
25000 -9000 0
-25000 -8600 0
-24600 -8600 0
-24200 -8600 0
-23800 -8600 0
-23400 -8600 0
-23000 -8600 0
-22600 -8600 0
-22200 -8600 0
-21800 -8600 0
-21400 -8600 0
-21000 -8600 0
-20600 -8600 0
-20200 -8600 0
-19800 -8600 0
-19400 -8600 0
-19000 -8600 0
-18600 -8600 0
-18200 -8600 0
-17800 -8600 0
-17400 -8600 0
-17000 -8600 0
-16600 -8600 0
-16200 -8600 0
-15800 -8600 0
-15400 -8600 0
-15000 -8600 0
-14600 -8600 0
-14200 -8600 0
-13800 -8600 0
-13400 -8600 0
-13000 -8600 0
-12600 -8600 0
-12200 -8600 0
-11800 -8600 0
-11400 -8600 0
-11000 -8600 0
-10600 -8600 0
-10200 -8600 0
-9800 -8600 0
-9400 -8600 0
-9000 -8600 0
-8600 -8600 0
-8200 -8600 0
-7800 -8600 0
-7400 -8600 0
-7000 -8600 0
-6600 -8600 0
-6200 -8600 0
-5800 -8600 0
-5400 -8600 0
-5000 -8600 0
-4600 -8600 0
-4200 -8600 0
-3800 -8600 0
-3400 -8600 0
-3000 -8600 0
-2600 -8600 0
-2200 -8600 0
-1800 -8600 0
-1400 -8600 0
-1000 -8600 0
-600 -8600 0
-200 -8600 0
200 -8600 0
600 -8600 0
1000 -8600 0
1400 -8600 0
1800 -8600 0
2200 -8600 0
2600 -8600 0
3000 -8600 0
3400 -8600 0
3800 -8600 0
4200 -8600 0
4600 -8600 0
5000 -8600 0
5400 -8600 0
5800 -8600 0
6200 -8600 0
6600 -8600 0
7000 -8600 0
7400 -8600 0
7800 -8600 0
8200 -8600 0
8600 -8600 0
9000 -8600 0
9400 -8600 0
9800 -8600 0
10200 -8600 0
10600 -8600 0
11000 -8600 0
11400 -8600 0
11800 -8600 0
12200 -8600 0
12600 -8600 0
13000 -8600 0
13400 -8600 0
13800 -8600 0
14200 -8600 0
14600 -8600 0
15000 -8600 0
15400 -8600 0
15800 -8600 0
16200 -8600 0
16600 -8600 0
17000 -8600 0
17400 -8600 0
17800 -8600 0
18200 -8600 0
18600 -8600 0
19000 -8600 0
19400 -8600 0
19800 -8600 0
20200 -8600 0
20600 -8600 0
21000 -8600 0
21400 -8600 0
21800 -8600 0
22200 -8600 0
22600 -8600 0
23000 -8600 0
23400 -8600 0
23800 -8600 0
24200 -8600 0
24600 -8600 0
25000 -8600 0
-25000 -8200 0
-24600 -8200 0
-24200 -8200 0
-23800 -8200 0
-23400 -8200 0
-23000 -8200 0
-22600 -8200 0
-22200 -8200 0
-21800 -8200 0
-21400 -8200 0
-21000 -8200 0
-20600 -8200 0
-20200 -8200 0
-19800 -8200 0
-19400 -8200 0
-19000 -8200 0
-18600 -8200 0
-18200 -8200 0
-17800 -8200 0
-17400 -8200 0
-17000 -8200 0
-16600 -8200 0
-16200 -8200 0
-15800 -8200 0
-15400 -8200 0
-15000 -8200 0
-14600 -8200 0
-14200 -8200 0
-13800 -8200 0
-13400 -8200 0
-13000 -8200 0
-12600 -8200 0
-12200 -8200 0
-11800 -8200 0
-11400 -8200 0
-11000 -8200 0
-10600 -8200 0
-10200 -8200 0
-9800 -8200 0
-9400 -8200 0
-9000 -8200 0
-8600 -8200 0
-8200 -8200 0
-7800 -8200 0
-7400 -8200 0
-7000 -8200 0
-6600 -8200 0
-6200 -8200 0
-5800 -8200 0
-5400 -8200 0
-5000 -8200 0
-4600 -8200 0
-4200 -8200 0
-3800 -8200 0
-3400 -8200 0
-3000 -8200 0
-2600 -8200 0
-2200 -8200 0
-1800 -8200 0
-1400 -8200 0
-1000 -8200 0
-600 -8200 0
-200 -8200 0
200 -8200 0
600 -8200 0
1000 -8200 0
1400 -8200 0
1800 -8200 0
2200 -8200 0
2600 -8200 0
3000 -8200 0
3400 -8200 0
3800 -8200 0
4200 -8200 0
4600 -8200 0
5000 -8200 0
5400 -8200 0
5800 -8200 0
6200 -8200 0
6600 -8200 0
7000 -8200 0
7400 -8200 0
7800 -8200 0
8200 -8200 0
8600 -8200 0
9000 -8200 0
9400 -8200 0
9800 -8200 0
10200 -8200 0
10600 -8200 0
11000 -8200 0
11400 -8200 0
11800 -8200 0
12200 -8200 0
12600 -8200 0
13000 -8200 0
13400 -8200 0
13800 -8200 0
14200 -8200 0
14600 -8200 0
15000 -8200 0
15400 -8200 0
15800 -8200 0
16200 -8200 0
16600 -8200 0
17000 -8200 0
17400 -8200 0
17800 -8200 0
18200 -8200 0
18600 -8200 0
19000 -8200 0
19400 -8200 0
19800 -8200 0
20200 -8200 0
20600 -8200 0
21000 -8200 0
21400 -8200 0
21800 -8200 0
22200 -8200 0
22600 -8200 0
23000 -8200 0
23400 -8200 0
23800 -8200 0
24200 -8200 0
24600 -8200 0
25000 -8200 0
-25000 -7800 0
-24600 -7800 0
-24200 -7800 0
-23800 -7800 0
-23400 -7800 0
-23000 -7800 0
-22600 -7800 0
-22200 -7800 0
-21800 -7800 0
-21400 -7800 0
-21000 -7800 0
-20600 -7800 0
-20200 -7800 0
-19800 -7800 0
-19400 -7800 0
-19000 -7800 0
-18600 -7800 0
-18200 -7800 0
-17800 -7800 0
-17400 -7800 0
-17000 -7800 0
-16600 -7800 0
-16200 -7800 0
-15800 -7800 0
-15400 -7800 0
-15000 -7800 0
-14600 -7800 0
-14200 -7800 0
-13800 -7800 0
-13400 -7800 0
-13000 -7800 0
-12600 -7800 0
-12200 -7800 0
-11800 -7800 0
-11400 -7800 0
-11000 -7800 0
-10600 -7800 0
-10200 -7800 0
-9800 -7800 0
-9400 -7800 0
-9000 -7800 0
-8600 -7800 0
-8200 -7800 0
-7800 -7800 0
-7400 -7800 0
-7000 -7800 0
-6600 -7800 0
-6200 -7800 0
-5800 -7800 0
-5400 -7800 0
-5000 -7800 0
-4600 -7800 0
-4200 -7800 0
-3800 -7800 0
-3400 -7800 0
-3000 -7800 0
-2600 -7800 0
-2200 -7800 0
-1800 -7800 0
-1400 -7800 0
-1000 -7800 0
-600 -7800 0
-200 -7800 0
200 -7800 0
600 -7800 0
1000 -7800 0
1400 -7800 0
1800 -7800 0
2200 -7800 0
2600 -7800 0
3000 -7800 0
3400 -7800 0
3800 -7800 0
4200 -7800 0
4600 -7800 0
5000 -7800 0
5400 -7800 0
5800 -7800 0
6200 -7800 0
6600 -7800 0
7000 -7800 0
7400 -7800 0
7800 -7800 0
8200 -7800 0
8600 -7800 0
9000 -7800 0
9400 -7800 0
9800 -7800 0
10200 -7800 0
10600 -7800 0
11000 -7800 0
11400 -7800 0
11800 -7800 0
12200 -7800 0
12600 -7800 0
13000 -7800 0
13400 -7800 0
13800 -7800 0
14200 -7800 0
14600 -7800 0
15000 -7800 0
15400 -7800 0
15800 -7800 0
16200 -7800 0
16600 -7800 0
17000 -7800 0
17400 -7800 0
17800 -7800 0
18200 -7800 0
18600 -7800 0
19000 -7800 0
19400 -7800 0
19800 -7800 0
20200 -7800 0
20600 -7800 0
21000 -7800 0
21400 -7800 0
21800 -7800 0
22200 -7800 0
22600 -7800 0
23000 -7800 0
23400 -7800 0
23800 -7800 0
24200 -7800 0
24600 -7800 0
25000 -7800 0
-25000 -7400 0
-24600 -7400 0
-24200 -7400 0
-23800 -7400 0
-23400 -7400 0
-23000 -7400 0
-22600 -7400 0
-22200 -7400 0
-21800 -7400 0
-21400 -7400 0
-21000 -7400 0
-20600 -7400 0
-20200 -7400 0
-19800 -7400 0
-19400 -7400 0
-19000 -7400 0
-18600 -7400 0
-18200 -7400 0
-17800 -7400 0
-17400 -7400 0
-17000 -7400 0
-16600 -7400 0
-16200 -7400 0
-15800 -7400 0
-15400 -7400 0
-15000 -7400 0
-14600 -7400 0
-14200 -7400 0
-13800 -7400 0
-13400 -7400 0
-13000 -7400 0
-12600 -7400 0
-12200 -7400 0
-11800 -7400 0
-11400 -7400 0
-11000 -7400 0
-10600 -7400 0
-10200 -7400 0
-9800 -7400 0
-9400 -7400 0
-9000 -7400 0
-8600 -7400 0
-8200 -7400 0
-7800 -7400 0
-7400 -7400 0
-7000 -7400 0
-6600 -7400 0
-6200 -7400 0
-5800 -7400 0
-5400 -7400 0
-5000 -7400 0
-4600 -7400 0
-4200 -7400 0
-3800 -7400 0
-3400 -7400 0
-3000 -7400 0
-2600 -7400 0
-2200 -7400 0
-1800 -7400 0
-1400 -7400 0
-1000 -7400 0
-600 -7400 0
-200 -7400 0
200 -7400 0
600 -7400 0
1000 -7400 0
1400 -7400 0
1800 -7400 0
2200 -7400 0
2600 -7400 0
3000 -7400 0
3400 -7400 0
3800 -7400 0
4200 -7400 0
4600 -7400 0
5000 -7400 0
5400 -7400 0
5800 -7400 0
6200 -7400 0
6600 -7400 0
7000 -7400 0
7400 -7400 0
7800 -7400 0
8200 -7400 0
8600 -7400 0
9000 -7400 0
9400 -7400 0
9800 -7400 0
10200 -7400 0
10600 -7400 0
11000 -7400 0
11400 -7400 0
11800 -7400 0
12200 -7400 0
12600 -7400 0
13000 -7400 0
13400 -7400 0
13800 -7400 0
14200 -7400 0
14600 -7400 0
15000 -7400 0
15400 -7400 0
15800 -7400 0
16200 -7400 0
16600 -7400 0
17000 -7400 0
17400 -7400 0
17800 -7400 0
18200 -7400 0
18600 -7400 0
19000 -7400 0
19400 -7400 0
19800 -7400 0
20200 -7400 0
20600 -7400 0
21000 -7400 0
21400 -7400 0
21800 -7400 0
22200 -7400 0
22600 -7400 0
23000 -7400 0
23400 -7400 0
23800 -7400 0
24200 -7400 0
24600 -7400 0
25000 -7400 0
-25000 -7000 0
-24600 -7000 0
-24200 -7000 0
-23800 -7000 0
-23400 -7000 0
-23000 -7000 0
-22600 -7000 0
-22200 -7000 0
-21800 -7000 0
-21400 -7000 0
-21000 -7000 0
-20600 -7000 0
-20200 -7000 0
-19800 -7000 0
-19400 -7000 0
-19000 -7000 0
-18600 -7000 0
-18200 -7000 0
-17800 -7000 0
-17400 -7000 0
-17000 -7000 0
-16600 -7000 0
-16200 -7000 0
-15800 -7000 0
-15400 -7000 0
-15000 -7000 0
-14600 -7000 0
-14200 -7000 0
-13800 -7000 0
-13400 -7000 0
-13000 -7000 0
-12600 -7000 0
-12200 -7000 0
-11800 -7000 0
-11400 -7000 0
-11000 -7000 0
-10600 -7000 0
-10200 -7000 0
-9800 -7000 0
-9400 -7000 0
-9000 -7000 0
-8600 -7000 0
-8200 -7000 0
-7800 -7000 0
-7400 -7000 0
-7000 -7000 0
-6600 -7000 0
-6200 -7000 0
-5800 -7000 0
-5400 -7000 0
-5000 -7000 0
-4600 -7000 0
-4200 -7000 0
-3800 -7000 0
-3400 -7000 0
-3000 -7000 0
-2600 -7000 0
-2200 -7000 0
-1800 -7000 0
-1400 -7000 0
-1000 -7000 0
-600 -7000 0
-200 -7000 0
200 -7000 0
600 -7000 0
1000 -7000 0
1400 -7000 0
1800 -7000 0
2200 -7000 0
2600 -7000 0
3000 -7000 0
3400 -7000 0
3800 -7000 0
4200 -7000 0
4600 -7000 0
5000 -7000 0
5400 -7000 0
5800 -7000 0
6200 -7000 0
6600 -7000 0
7000 -7000 0
7400 -7000 0
7800 -7000 0
8200 -7000 0
8600 -7000 0
9000 -7000 0
9400 -7000 0
9800 -7000 0
10200 -7000 0
10600 -7000 0
11000 -7000 0
11400 -7000 0
11800 -7000 0
12200 -7000 0
12600 -7000 0
13000 -7000 0
13400 -7000 0
13800 -7000 0
14200 -7000 0
14600 -7000 0
15000 -7000 0
15400 -7000 0
15800 -7000 0
16200 -7000 0
16600 -7000 0
17000 -7000 0
17400 -7000 0
17800 -7000 0
18200 -7000 0
18600 -7000 0
19000 -7000 0
19400 -7000 0
19800 -7000 0
20200 -7000 0
20600 -7000 0
21000 -7000 0
21400 -7000 0
21800 -7000 0
22200 -7000 0
22600 -7000 0
23000 -7000 0
23400 -7000 0
23800 -7000 0
24200 -7000 0
24600 -7000 0
25000 -7000 0
-25000 -6600 0
-24600 -6600 0
-24200 -6600 0
-23800 -6600 0
-23400 -6600 0
-23000 -6600 0
-22600 -6600 0
-22200 -6600 0
-21800 -6600 0
-21400 -6600 0
-21000 -6600 0
-20600 -6600 0
-20200 -6600 0
-19800 -6600 0
-19400 -6600 0
-19000 -6600 0
-18600 -6600 0
-18200 -6600 0
-17800 -6600 0
-17400 -6600 0
-17000 -6600 0
-16600 -6600 0
-16200 -6600 0
-15800 -6600 0
-15400 -6600 0
-15000 -6600 0
-14600 -6600 0
-14200 -6600 0
-13800 -6600 0
-13400 -6600 0
-13000 -6600 0
-12600 -6600 0
-12200 -6600 0
-11800 -6600 0
-11400 -6600 0
-11000 -6600 0
-10600 -6600 0
-10200 -6600 0
-9800 -6600 0
-9400 -6600 0
-9000 -6600 0
-8600 -6600 0
-8200 -6600 0
-7800 -6600 0
-7400 -6600 0
-7000 -6600 0
-6600 -6600 0
-6200 -6600 0
-5800 -6600 0
-5400 -6600 0
-5000 -6600 0
-4600 -6600 0
-4200 -6600 0
-3800 -6600 0
-3400 -6600 0
-3000 -6600 0
-2600 -6600 0
-2200 -6600 0
-1800 -6600 0
-1400 -6600 0
-1000 -6600 0
-600 -6600 0
-200 -6600 0
200 -6600 0
600 -6600 0
1000 -6600 0
1400 -6600 0
1800 -6600 0
2200 -6600 0
2600 -6600 0
3000 -6600 0
3400 -6600 0
3800 -6600 0
4200 -6600 0
4600 -6600 0
5000 -6600 0
5400 -6600 0
5800 -6600 0
6200 -6600 0
6600 -6600 0
7000 -6600 0
7400 -6600 0
7800 -6600 0
8200 -6600 0
8600 -6600 0
9000 -6600 0
9400 -6600 0
9800 -6600 0
10200 -6600 0
10600 -6600 0
11000 -6600 0
11400 -6600 0
11800 -6600 0
12200 -6600 0
12600 -6600 0
13000 -6600 0
13400 -6600 0
13800 -6600 0
14200 -6600 0
14600 -6600 0
15000 -6600 0
15400 -6600 0
15800 -6600 0
16200 -6600 0
16600 -6600 0
17000 -6600 0
17400 -6600 0
17800 -6600 0
18200 -6600 0
18600 -6600 0
19000 -6600 0
19400 -6600 0
19800 -6600 0
20200 -6600 0
20600 -6600 0
21000 -6600 0
21400 -6600 0
21800 -6600 0
22200 -6600 0
22600 -6600 0
23000 -6600 0
23400 -6600 0
23800 -6600 0
24200 -6600 0
24600 -6600 0
25000 -6600 0
-25000 -6200 0
-24600 -6200 0
-24200 -6200 0
-23800 -6200 0
-23400 -6200 0
-23000 -6200 0
-22600 -6200 0
-22200 -6200 0
-21800 -6200 0
-21400 -6200 0
-21000 -6200 0
-20600 -6200 0
-20200 -6200 0
-19800 -6200 0
-19400 -6200 0
-19000 -6200 0
-18600 -6200 0
-18200 -6200 0
-17800 -6200 0
-17400 -6200 0
-17000 -6200 0
-16600 -6200 0
-16200 -6200 0
-15800 -6200 0
-15400 -6200 0
-15000 -6200 0
-14600 -6200 0
-14200 -6200 0
-13800 -6200 0
-13400 -6200 0
-13000 -6200 0
-12600 -6200 0
-12200 -6200 0
-11800 -6200 0
-11400 -6200 0
-11000 -6200 0
-10600 -6200 0
-10200 -6200 0
-9800 -6200 0
-9400 -6200 0
-9000 -6200 0
-8600 -6200 0
-8200 -6200 0
-7800 -6200 0
-7400 -6200 0
-7000 -6200 0
-6600 -6200 0
-6200 -6200 0
-5800 -6200 0
-5400 -6200 0
-5000 -6200 0
-4600 -6200 0
-4200 -6200 0
-3800 -6200 0
-3400 -6200 0
-3000 -6200 0
-2600 -6200 0
-2200 -6200 0
-1800 -6200 0
-1400 -6200 0
-1000 -6200 0
-600 -6200 0
-200 -6200 0
200 -6200 0
600 -6200 0
1000 -6200 0
1400 -6200 0
1800 -6200 0
2200 -6200 0
2600 -6200 0
3000 -6200 0
3400 -6200 0
3800 -6200 0
4200 -6200 0
4600 -6200 0
5000 -6200 0
5400 -6200 0
5800 -6200 0
6200 -6200 0
6600 -6200 0
7000 -6200 0
7400 -6200 0
7800 -6200 0
8200 -6200 0
8600 -6200 0
9000 -6200 0
9400 -6200 0
9800 -6200 0
10200 -6200 0
10600 -6200 0
11000 -6200 0
11400 -6200 0
11800 -6200 0
12200 -6200 0
12600 -6200 0
13000 -6200 0
13400 -6200 0
13800 -6200 0
14200 -6200 0
14600 -6200 0
15000 -6200 0
15400 -6200 0
15800 -6200 0
16200 -6200 0
16600 -6200 0
17000 -6200 0
17400 -6200 0
17800 -6200 0
18200 -6200 0
18600 -6200 0
19000 -6200 0
19400 -6200 0
19800 -6200 0
20200 -6200 0
20600 -6200 0
21000 -6200 0
21400 -6200 0
21800 -6200 0
22200 -6200 0
22600 -6200 0
23000 -6200 0
23400 -6200 0
23800 -6200 0
24200 -6200 0
24600 -6200 0
25000 -6200 0
-25000 -5800 0
-24600 -5800 0
-24200 -5800 0
-23800 -5800 0
-23400 -5800 0
-23000 -5800 0
-22600 -5800 0
-22200 -5800 0
-21800 -5800 0
-21400 -5800 0
-21000 -5800 0
-20600 -5800 0
-20200 -5800 0
-19800 -5800 0
-19400 -5800 0
-19000 -5800 0
-18600 -5800 0
-18200 -5800 0
-17800 -5800 0
-17400 -5800 0
-17000 -5800 0
-16600 -5800 0
-16200 -5800 0
-15800 -5800 0
-15400 -5800 0
-15000 -5800 0
-14600 -5800 0
-14200 -5800 0
-13800 -5800 0
-13400 -5800 0
-13000 -5800 0
-12600 -5800 0
-12200 -5800 0
-11800 -5800 0
-11400 -5800 0
-11000 -5800 0
-10600 -5800 0
-10200 -5800 0
-9800 -5800 0
-9400 -5800 0
-9000 -5800 0
-8600 -5800 0
-8200 -5800 0
-7800 -5800 0
-7400 -5800 0
-7000 -5800 0
-6600 -5800 0
-6200 -5800 0
-5800 -5800 0
-5400 -5800 0
-5000 -5800 0
-4600 -5800 0
-4200 -5800 0
-3800 -5800 0
-3400 -5800 0
-3000 -5800 0
-2600 -5800 0
-2200 -5800 0
-1800 -5800 0
-1400 -5800 0
-1000 -5800 0
-600 -5800 0
-200 -5800 0
200 -5800 0
600 -5800 0
1000 -5800 0
1400 -5800 0
1800 -5800 0
2200 -5800 0
2600 -5800 0
3000 -5800 0
3400 -5800 0
3800 -5800 0
4200 -5800 0
4600 -5800 0
5000 -5800 0
5400 -5800 0
5800 -5800 0
6200 -5800 0
6600 -5800 0
7000 -5800 0
7400 -5800 0
7800 -5800 0
8200 -5800 0
8600 -5800 0
9000 -5800 0
9400 -5800 0
9800 -5800 0
10200 -5800 0
10600 -5800 0
11000 -5800 0
11400 -5800 0
11800 -5800 0
12200 -5800 0
12600 -5800 0
13000 -5800 0
13400 -5800 0
13800 -5800 0
14200 -5800 0
14600 -5800 0
15000 -5800 0
15400 -5800 0
15800 -5800 0
16200 -5800 0
16600 -5800 0
17000 -5800 0
17400 -5800 0
17800 -5800 0
18200 -5800 0
18600 -5800 0
19000 -5800 0
19400 -5800 0
19800 -5800 0
20200 -5800 0
20600 -5800 0
21000 -5800 0
21400 -5800 0
21800 -5800 0
22200 -5800 0
22600 -5800 0
23000 -5800 0
23400 -5800 0
23800 -5800 0
24200 -5800 0
24600 -5800 0
25000 -5800 0
-25000 -5400 0
-24600 -5400 0
-24200 -5400 0
-23800 -5400 0
-23400 -5400 0
-23000 -5400 0
-22600 -5400 0
-22200 -5400 0
-21800 -5400 0
-21400 -5400 0
-21000 -5400 0
-20600 -5400 0
-20200 -5400 0
-19800 -5400 0
-19400 -5400 0
-19000 -5400 0
-18600 -5400 0
-18200 -5400 0
-17800 -5400 0
-17400 -5400 0
-17000 -5400 0
-16600 -5400 0
-16200 -5400 0
-15800 -5400 0
-15400 -5400 0
-15000 -5400 0
-14600 -5400 0
-14200 -5400 0
-13800 -5400 0
-13400 -5400 0
-13000 -5400 0
-12600 -5400 0
-12200 -5400 0
-11800 -5400 0
-11400 -5400 0
-11000 -5400 0
-10600 -5400 0
-10200 -5400 0
-9800 -5400 0
-9400 -5400 0
-9000 -5400 0
-8600 -5400 0
-8200 -5400 0
-7800 -5400 0
-7400 -5400 0
-7000 -5400 0
-6600 -5400 0
-6200 -5400 0
-5800 -5400 0
-5400 -5400 0
-5000 -5400 0
-4600 -5400 0
-4200 -5400 0
-3800 -5400 0
-3400 -5400 0
-3000 -5400 0
-2600 -5400 0
-2200 -5400 0
-1800 -5400 0
-1400 -5400 0
-1000 -5400 0
-600 -5400 0
-200 -5400 0
200 -5400 0
600 -5400 0
1000 -5400 0
1400 -5400 0
1800 -5400 0
2200 -5400 0
2600 -5400 0
3000 -5400 0
3400 -5400 0
3800 -5400 0
4200 -5400 0
4600 -5400 0
5000 -5400 0
5400 -5400 0
5800 -5400 0
6200 -5400 0
6600 -5400 0
7000 -5400 0
7400 -5400 0
7800 -5400 0
8200 -5400 0
8600 -5400 0
9000 -5400 0
9400 -5400 0
9800 -5400 0
10200 -5400 0
10600 -5400 0
11000 -5400 0
11400 -5400 0
11800 -5400 0
12200 -5400 0
12600 -5400 0
13000 -5400 0
13400 -5400 0
13800 -5400 0
14200 -5400 0
14600 -5400 0
15000 -5400 0
15400 -5400 0
15800 -5400 0
16200 -5400 0
16600 -5400 0
17000 -5400 0
17400 -5400 0
17800 -5400 0
18200 -5400 0
18600 -5400 0
19000 -5400 0
19400 -5400 0
19800 -5400 0
20200 -5400 0
20600 -5400 0
21000 -5400 0
21400 -5400 0
21800 -5400 0
22200 -5400 0
22600 -5400 0
23000 -5400 0
23400 -5400 0
23800 -5400 0
24200 -5400 0
24600 -5400 0
25000 -5400 0
-25000 -5000 0
-24600 -5000 0
-24200 -5000 0
-23800 -5000 0
-23400 -5000 0
-23000 -5000 0
-22600 -5000 0
-22200 -5000 0
-21800 -5000 0
-21400 -5000 0
-21000 -5000 0
-20600 -5000 0
-20200 -5000 0
-19800 -5000 0
-19400 -5000 0
-19000 -5000 0
-18600 -5000 0
-18200 -5000 0
-17800 -5000 0
-17400 -5000 0
-17000 -5000 0
-16600 -5000 0
-16200 -5000 0
-15800 -5000 0
-15400 -5000 0
-15000 -5000 0
-14600 -5000 0
-14200 -5000 0
-13800 -5000 0
-13400 -5000 0
-13000 -5000 0
-12600 -5000 0
-12200 -5000 0
-11800 -5000 0
-11400 -5000 0
-11000 -5000 0
-10600 -5000 0
-10200 -5000 0
-9800 -5000 0
-9400 -5000 0
-9000 -5000 0
-8600 -5000 0
-8200 -5000 0
-7800 -5000 0
-7400 -5000 0
-7000 -5000 0
-6600 -5000 0
-6200 -5000 0
-5800 -5000 0
-5400 -5000 0
-5000 -5000 0
-4600 -5000 0
-4200 -5000 0
-3800 -5000 0
-3400 -5000 0
-3000 -5000 0
-2600 -5000 0
-2200 -5000 0
-1800 -5000 0
-1400 -5000 0
-1000 -5000 0
-600 -5000 0
-200 -5000 0
200 -5000 0
600 -5000 0
1000 -5000 0
1400 -5000 0
1800 -5000 0
2200 -5000 0
2600 -5000 0
3000 -5000 0
3400 -5000 0
3800 -5000 0
4200 -5000 0
4600 -5000 0
5000 -5000 0
5400 -5000 0
5800 -5000 0
6200 -5000 0
6600 -5000 0
7000 -5000 0
7400 -5000 0
7800 -5000 0
8200 -5000 0
8600 -5000 0
9000 -5000 0
9400 -5000 0
9800 -5000 0
10200 -5000 0
10600 -5000 0
11000 -5000 0
11400 -5000 0
11800 -5000 0
12200 -5000 0
12600 -5000 0
13000 -5000 0
13400 -5000 0
13800 -5000 0
14200 -5000 0
14600 -5000 0
15000 -5000 0
15400 -5000 0
15800 -5000 0
16200 -5000 0
16600 -5000 0
17000 -5000 0
17400 -5000 0
17800 -5000 0
18200 -5000 0
18600 -5000 0
19000 -5000 0
19400 -5000 0
19800 -5000 0
20200 -5000 0
20600 -5000 0
21000 -5000 0
21400 -5000 0
21800 -5000 0
22200 -5000 0
22600 -5000 0
23000 -5000 0
23400 -5000 0
23800 -5000 0
24200 -5000 0
24600 -5000 0
25000 -5000 0
-25000 -4600 0
-24600 -4600 0
-24200 -4600 0
-23800 -4600 0
-23400 -4600 0
-23000 -4600 0
-22600 -4600 0
-22200 -4600 0
-21800 -4600 0
-21400 -4600 0
-21000 -4600 0
-20600 -4600 0
-20200 -4600 0
-19800 -4600 0
-19400 -4600 0
-19000 -4600 0
-18600 -4600 0
-18200 -4600 0
-17800 -4600 0
-17400 -4600 0
-17000 -4600 0
-16600 -4600 0
-16200 -4600 0
-15800 -4600 0
-15400 -4600 0
-15000 -4600 0
-14600 -4600 0
-14200 -4600 0
-13800 -4600 0
-13400 -4600 0
-13000 -4600 0
-12600 -4600 0
-12200 -4600 0
-11800 -4600 0
-11400 -4600 0
-11000 -4600 0
-10600 -4600 0
-10200 -4600 0
-9800 -4600 0
-9400 -4600 0
-9000 -4600 0
-8600 -4600 0
-8200 -4600 0
-7800 -4600 0
-7400 -4600 0
-7000 -4600 0
-6600 -4600 0
-6200 -4600 0
-5800 -4600 0
-5400 -4600 0
-5000 -4600 0
-4600 -4600 0
-4200 -4600 0
-3800 -4600 0
-3400 -4600 0
-3000 -4600 0
-2600 -4600 0
-2200 -4600 0
-1800 -4600 0
-1400 -4600 0
-1000 -4600 0
-600 -4600 0
-200 -4600 0
200 -4600 0
600 -4600 0
1000 -4600 0
1400 -4600 0
1800 -4600 0
2200 -4600 0
2600 -4600 0
3000 -4600 0
3400 -4600 0
3800 -4600 0
4200 -4600 0
4600 -4600 0
5000 -4600 0
5400 -4600 0
5800 -4600 0
6200 -4600 0
6600 -4600 0
7000 -4600 0
7400 -4600 0
7800 -4600 0
8200 -4600 0
8600 -4600 0
9000 -4600 0
9400 -4600 0
9800 -4600 0
10200 -4600 0
10600 -4600 0
11000 -4600 0
11400 -4600 0
11800 -4600 0
12200 -4600 0
12600 -4600 0
13000 -4600 0
13400 -4600 0
13800 -4600 0
14200 -4600 0
14600 -4600 0
15000 -4600 0
15400 -4600 0
15800 -4600 0
16200 -4600 0
16600 -4600 0
17000 -4600 0
17400 -4600 0
17800 -4600 0
18200 -4600 0
18600 -4600 0
19000 -4600 0
19400 -4600 0
19800 -4600 0
20200 -4600 0
20600 -4600 0
21000 -4600 0
21400 -4600 0
21800 -4600 0
22200 -4600 0
22600 -4600 0
23000 -4600 0
23400 -4600 0
23800 -4600 0
24200 -4600 0
24600 -4600 0
25000 -4600 0
-25000 -4200 0
-24600 -4200 0
-24200 -4200 0
-23800 -4200 0
-23400 -4200 0
-23000 -4200 0
-22600 -4200 0
-22200 -4200 0
-21800 -4200 0
-21400 -4200 0
-21000 -4200 0
-20600 -4200 0
-20200 -4200 0
-19800 -4200 0
-19400 -4200 0
-19000 -4200 0
-18600 -4200 0
-18200 -4200 0
-17800 -4200 0
-17400 -4200 0
-17000 -4200 0
-16600 -4200 0
-16200 -4200 0
-15800 -4200 0
-15400 -4200 0
-15000 -4200 0
-14600 -4200 0
-14200 -4200 0
-13800 -4200 0
-13400 -4200 0
-13000 -4200 0
-12600 -4200 0
-12200 -4200 0
-11800 -4200 0
-11400 -4200 0
-11000 -4200 0
-10600 -4200 0
-10200 -4200 0
-9800 -4200 0
-9400 -4200 0
-9000 -4200 0
-8600 -4200 0
-8200 -4200 0
-7800 -4200 0
-7400 -4200 0
-7000 -4200 0
-6600 -4200 0
-6200 -4200 0
-5800 -4200 0
-5400 -4200 0
-5000 -4200 0
-4600 -4200 0
-4200 -4200 0
-3800 -4200 0
-3400 -4200 0
-3000 -4200 0
-2600 -4200 0
-2200 -4200 0
-1800 -4200 0
-1400 -4200 0
-1000 -4200 0
-600 -4200 0
-200 -4200 0
200 -4200 0
600 -4200 0
1000 -4200 0
1400 -4200 0
1800 -4200 0
2200 -4200 0
2600 -4200 0
3000 -4200 0
3400 -4200 0
3800 -4200 0
4200 -4200 0
4600 -4200 0
5000 -4200 0
5400 -4200 0
5800 -4200 0
6200 -4200 0
6600 -4200 0
7000 -4200 0
7400 -4200 0
7800 -4200 0
8200 -4200 0
8600 -4200 0
9000 -4200 0
9400 -4200 0
9800 -4200 0
10200 -4200 0
10600 -4200 0
11000 -4200 0
11400 -4200 0
11800 -4200 0
12200 -4200 0
12600 -4200 0
13000 -4200 0
13400 -4200 0
13800 -4200 0
14200 -4200 0
14600 -4200 0
15000 -4200 0
15400 -4200 0
15800 -4200 0
16200 -4200 0
16600 -4200 0
17000 -4200 0
17400 -4200 0
17800 -4200 0
18200 -4200 0
18600 -4200 0
19000 -4200 0
19400 -4200 0
19800 -4200 0
20200 -4200 0
20600 -4200 0
21000 -4200 0
21400 -4200 0
21800 -4200 0
22200 -4200 0
22600 -4200 0
23000 -4200 0
23400 -4200 0
23800 -4200 0
24200 -4200 0
24600 -4200 0
25000 -4200 0
-25000 -3800 0
-24600 -3800 0
-24200 -3800 0
-23800 -3800 0
-23400 -3800 0
-23000 -3800 0
-22600 -3800 0
-22200 -3800 0
-21800 -3800 0
-21400 -3800 0
-21000 -3800 0
-20600 -3800 0
-20200 -3800 0
-19800 -3800 0
-19400 -3800 0
-19000 -3800 0
-18600 -3800 0
-18200 -3800 0
-17800 -3800 0
-17400 -3800 0
-17000 -3800 0
-16600 -3800 0
-16200 -3800 0
-15800 -3800 0
-15400 -3800 0
-15000 -3800 0
-14600 -3800 0
-14200 -3800 0
-13800 -3800 0
-13400 -3800 0
-13000 -3800 0
-12600 -3800 0
-12200 -3800 0
-11800 -3800 0
-11400 -3800 0
-11000 -3800 0
-10600 -3800 0
-10200 -3800 0
-9800 -3800 0
-9400 -3800 0
-9000 -3800 0
-8600 -3800 0
-8200 -3800 0
-7800 -3800 0
-7400 -3800 0
-7000 -3800 0
-6600 -3800 0
-6200 -3800 0
-5800 -3800 0
-5400 -3800 0
-5000 -3800 0
-4600 -3800 0
-4200 -3800 0
-3800 -3800 0
-3400 -3800 0
-3000 -3800 0
-2600 -3800 0
-2200 -3800 0
-1800 -3800 0
-1400 -3800 0
-1000 -3800 0
-600 -3800 0
-200 -3800 0
200 -3800 0
600 -3800 0
1000 -3800 0
1400 -3800 0
1800 -3800 0
2200 -3800 0
2600 -3800 0
3000 -3800 0
3400 -3800 0
3800 -3800 0
4200 -3800 0
4600 -3800 0
5000 -3800 0
5400 -3800 0
5800 -3800 0
6200 -3800 0
6600 -3800 0
7000 -3800 0
7400 -3800 0
7800 -3800 0
8200 -3800 0
8600 -3800 0
9000 -3800 0
9400 -3800 0
9800 -3800 0
10200 -3800 0
10600 -3800 0
11000 -3800 0
11400 -3800 0
11800 -3800 0
12200 -3800 0
12600 -3800 0
13000 -3800 0
13400 -3800 0
13800 -3800 0
14200 -3800 0
14600 -3800 0
15000 -3800 0
15400 -3800 0
15800 -3800 0
16200 -3800 0
16600 -3800 0
17000 -3800 0
17400 -3800 0
17800 -3800 0
18200 -3800 0
18600 -3800 0
19000 -3800 0
19400 -3800 0
19800 -3800 0
20200 -3800 0
20600 -3800 0
21000 -3800 0
21400 -3800 0
21800 -3800 0
22200 -3800 0
22600 -3800 0
23000 -3800 0
23400 -3800 0
23800 -3800 0
24200 -3800 0
24600 -3800 0
25000 -3800 0
-25000 -3400 0
-24600 -3400 0
-24200 -3400 0
-23800 -3400 0
-23400 -3400 0
-23000 -3400 0
-22600 -3400 0
-22200 -3400 0
-21800 -3400 0
-21400 -3400 0
-21000 -3400 0
-20600 -3400 0
-20200 -3400 0
-19800 -3400 0
-19400 -3400 0
-19000 -3400 0
-18600 -3400 0
-18200 -3400 0
-17800 -3400 0
-17400 -3400 0
-17000 -3400 0
-16600 -3400 0
-16200 -3400 0
-15800 -3400 0
-15400 -3400 0
-15000 -3400 0
-14600 -3400 0
-14200 -3400 0
-13800 -3400 0
-13400 -3400 0
-13000 -3400 0
-12600 -3400 0
-12200 -3400 0
-11800 -3400 0
-11400 -3400 0
-11000 -3400 0
-10600 -3400 0
-10200 -3400 0
-9800 -3400 0
-9400 -3400 0
-9000 -3400 0
-8600 -3400 0
-8200 -3400 0
-7800 -3400 0
-7400 -3400 0
-7000 -3400 0
-6600 -3400 0
-6200 -3400 0
-5800 -3400 0
-5400 -3400 0
-5000 -3400 0
-4600 -3400 0
-4200 -3400 0
-3800 -3400 0
-3400 -3400 0
-3000 -3400 0
-2600 -3400 0
-2200 -3400 0
-1800 -3400 0
-1400 -3400 0
-1000 -3400 0
-600 -3400 0
-200 -3400 0
200 -3400 0
600 -3400 0
1000 -3400 0
1400 -3400 0
1800 -3400 0
2200 -3400 0
2600 -3400 0
3000 -3400 0
3400 -3400 0
3800 -3400 0
4200 -3400 0
4600 -3400 0
5000 -3400 0
5400 -3400 0
5800 -3400 0
6200 -3400 0
6600 -3400 0
7000 -3400 0
7400 -3400 0
7800 -3400 0
8200 -3400 0
8600 -3400 0
9000 -3400 0
9400 -3400 0
9800 -3400 0
10200 -3400 0
10600 -3400 0
11000 -3400 0
11400 -3400 0
11800 -3400 0
12200 -3400 0
12600 -3400 0
13000 -3400 0
13400 -3400 0
13800 -3400 0
14200 -3400 0
14600 -3400 0
15000 -3400 0
15400 -3400 0
15800 -3400 0
16200 -3400 0
16600 -3400 0
17000 -3400 0
17400 -3400 0
17800 -3400 0
18200 -3400 0
18600 -3400 0
19000 -3400 0
19400 -3400 0
19800 -3400 0
20200 -3400 0
20600 -3400 0
21000 -3400 0
21400 -3400 0
21800 -3400 0
22200 -3400 0
22600 -3400 0
23000 -3400 0
23400 -3400 0
23800 -3400 0
24200 -3400 0
24600 -3400 0
25000 -3400 0
-25000 -3000 0
-24600 -3000 0
-24200 -3000 0
-23800 -3000 0
-23400 -3000 0
-23000 -3000 0
-22600 -3000 0
-22200 -3000 0
-21800 -3000 0
-21400 -3000 0
-21000 -3000 0
-20600 -3000 0
-20200 -3000 0
-19800 -3000 0
-19400 -3000 0
-19000 -3000 0
-18600 -3000 0
-18200 -3000 0
-17800 -3000 0
-17400 -3000 0
-17000 -3000 0
-16600 -3000 0
-16200 -3000 0
-15800 -3000 0
-15400 -3000 0
-15000 -3000 0
-14600 -3000 0
-14200 -3000 0
-13800 -3000 0
-13400 -3000 0
-13000 -3000 0
-12600 -3000 0
-12200 -3000 0
-11800 -3000 0
-11400 -3000 0
-11000 -3000 0
-10600 -3000 0
-10200 -3000 0
-9800 -3000 0
-9400 -3000 0
-9000 -3000 0
-8600 -3000 0
-8200 -3000 0
-7800 -3000 0
-7400 -3000 0
-7000 -3000 0
-6600 -3000 0
-6200 -3000 0
-5800 -3000 0
-5400 -3000 0
-5000 -3000 0
-4600 -3000 0
-4200 -3000 0
-3800 -3000 0
-3400 -3000 0
-3000 -3000 0
-2600 -3000 0
-2200 -3000 0
-1800 -3000 0
-1400 -3000 0
-1000 -3000 0
-600 -3000 0
-200 -3000 0
200 -3000 0
600 -3000 0
1000 -3000 0
1400 -3000 0
1800 -3000 0
2200 -3000 0
2600 -3000 0
3000 -3000 0
3400 -3000 0
3800 -3000 0
4200 -3000 0
4600 -3000 0
5000 -3000 0
5400 -3000 0
5800 -3000 0
6200 -3000 0
6600 -3000 0
7000 -3000 0
7400 -3000 0
7800 -3000 0
8200 -3000 0
8600 -3000 0
9000 -3000 0
9400 -3000 0
9800 -3000 0
10200 -3000 0
10600 -3000 0
11000 -3000 0
11400 -3000 0
11800 -3000 0
12200 -3000 0
12600 -3000 0
13000 -3000 0
13400 -3000 0
13800 -3000 0
14200 -3000 0
14600 -3000 0
15000 -3000 0
15400 -3000 0
15800 -3000 0
16200 -3000 0
16600 -3000 0
17000 -3000 0
17400 -3000 0
17800 -3000 0
18200 -3000 0
18600 -3000 0
19000 -3000 0
19400 -3000 0
19800 -3000 0
20200 -3000 0
20600 -3000 0
21000 -3000 0
21400 -3000 0
21800 -3000 0
22200 -3000 0
22600 -3000 0
23000 -3000 0
23400 -3000 0
23800 -3000 0
24200 -3000 0
24600 -3000 0
25000 -3000 0
-25000 -2600 0
-24600 -2600 0
-24200 -2600 0
-23800 -2600 0
-23400 -2600 0
-23000 -2600 0
-22600 -2600 0
-22200 -2600 0
-21800 -2600 0
-21400 -2600 0
-21000 -2600 0
-20600 -2600 0
-20200 -2600 0
-19800 -2600 0
-19400 -2600 0
-19000 -2600 0
-18600 -2600 0
-18200 -2600 0
-17800 -2600 0
-17400 -2600 0
-17000 -2600 0
-16600 -2600 0
-16200 -2600 0
-15800 -2600 0
-15400 -2600 0
-15000 -2600 0
-14600 -2600 0
-14200 -2600 0
-13800 -2600 0
-13400 -2600 0
-13000 -2600 0
-12600 -2600 0
-12200 -2600 0
-11800 -2600 0
-11400 -2600 0
-11000 -2600 0
-10600 -2600 0
-10200 -2600 0
-9800 -2600 0
-9400 -2600 0
-9000 -2600 0
-8600 -2600 0
-8200 -2600 0
-7800 -2600 0
-7400 -2600 0
-7000 -2600 0
-6600 -2600 0
-6200 -2600 0
-5800 -2600 0
-5400 -2600 0
-5000 -2600 0
-4600 -2600 0
-4200 -2600 0
-3800 -2600 0
-3400 -2600 0
-3000 -2600 0
-2600 -2600 0
-2200 -2600 0
-1800 -2600 0
-1400 -2600 0
-1000 -2600 0
-600 -2600 0
-200 -2600 0
200 -2600 0
600 -2600 0
1000 -2600 0
1400 -2600 0
1800 -2600 0
2200 -2600 0
2600 -2600 0
3000 -2600 0
3400 -2600 0
3800 -2600 0
4200 -2600 0
4600 -2600 0
5000 -2600 0
5400 -2600 0
5800 -2600 0
6200 -2600 0
6600 -2600 0
7000 -2600 0
7400 -2600 0
7800 -2600 0
8200 -2600 0
8600 -2600 0
9000 -2600 0
9400 -2600 0
9800 -2600 0
10200 -2600 0
10600 -2600 0
11000 -2600 0
11400 -2600 0
11800 -2600 0
12200 -2600 0
12600 -2600 0
13000 -2600 0
13400 -2600 0
13800 -2600 0
14200 -2600 0
14600 -2600 0
15000 -2600 0
15400 -2600 0
15800 -2600 0
16200 -2600 0
16600 -2600 0
17000 -2600 0
17400 -2600 0
17800 -2600 0
18200 -2600 0
18600 -2600 0
19000 -2600 0
19400 -2600 0
19800 -2600 0
20200 -2600 0
20600 -2600 0
21000 -2600 0
21400 -2600 0
21800 -2600 0
22200 -2600 0
22600 -2600 0
23000 -2600 0
23400 -2600 0
23800 -2600 0
24200 -2600 0
24600 -2600 0
25000 -2600 0
-25000 -2200 0
-24600 -2200 0
-24200 -2200 0
-23800 -2200 0
-23400 -2200 0
-23000 -2200 0
-22600 -2200 0
-22200 -2200 0
-21800 -2200 0
-21400 -2200 0
-21000 -2200 0
-20600 -2200 0
-20200 -2200 0
-19800 -2200 0
-19400 -2200 0
-19000 -2200 0
-18600 -2200 0
-18200 -2200 0
-17800 -2200 0
-17400 -2200 0
-17000 -2200 0
-16600 -2200 0
-16200 -2200 0
-15800 -2200 0
-15400 -2200 0
-15000 -2200 0
-14600 -2200 0
-14200 -2200 0
-13800 -2200 0
-13400 -2200 0
-13000 -2200 0
-12600 -2200 0
-12200 -2200 0
-11800 -2200 0
-11400 -2200 0
-11000 -2200 0
-10600 -2200 0
-10200 -2200 0
-9800 -2200 0
-9400 -2200 0
-9000 -2200 0
-8600 -2200 0
-8200 -2200 0
-7800 -2200 0
-7400 -2200 0
-7000 -2200 0
-6600 -2200 0
-6200 -2200 0
-5800 -2200 0
-5400 -2200 0
-5000 -2200 0
-4600 -2200 0
-4200 -2200 0
-3800 -2200 0
-3400 -2200 0
-3000 -2200 0
-2600 -2200 0
-2200 -2200 0
-1800 -2200 0
-1400 -2200 0
-1000 -2200 0
-600 -2200 0
-200 -2200 0
200 -2200 0
600 -2200 0
1000 -2200 0
1400 -2200 0
1800 -2200 0
2200 -2200 0
2600 -2200 0
3000 -2200 0
3400 -2200 0
3800 -2200 0
4200 -2200 0
4600 -2200 0
5000 -2200 0
5400 -2200 0
5800 -2200 0
6200 -2200 0
6600 -2200 0
7000 -2200 0
7400 -2200 0
7800 -2200 0
8200 -2200 0
8600 -2200 0
9000 -2200 0
9400 -2200 0
9800 -2200 0
10200 -2200 0
10600 -2200 0
11000 -2200 0
11400 -2200 0
11800 -2200 0
12200 -2200 0
12600 -2200 0
13000 -2200 0
13400 -2200 0
13800 -2200 0
14200 -2200 0
14600 -2200 0
15000 -2200 0
15400 -2200 0
15800 -2200 0
16200 -2200 0
16600 -2200 0
17000 -2200 0
17400 -2200 0
17800 -2200 0
18200 -2200 0
18600 -2200 0
19000 -2200 0
19400 -2200 0
19800 -2200 0
20200 -2200 0
20600 -2200 0
21000 -2200 0
21400 -2200 0
21800 -2200 0
22200 -2200 0
22600 -2200 0
23000 -2200 0
23400 -2200 0
23800 -2200 0
24200 -2200 0
24600 -2200 0
25000 -2200 0
-25000 -1800 0
-24600 -1800 0
-24200 -1800 0
-23800 -1800 0
-23400 -1800 0
-23000 -1800 0
-22600 -1800 0
-22200 -1800 0
-21800 -1800 0
-21400 -1800 0
-21000 -1800 0
-20600 -1800 0
-20200 -1800 0
-19800 -1800 0
-19400 -1800 0
-19000 -1800 0
-18600 -1800 0
-18200 -1800 0
-17800 -1800 0
-17400 -1800 0
-17000 -1800 0
-16600 -1800 0
-16200 -1800 0
-15800 -1800 0
-15400 -1800 0
-15000 -1800 0
-14600 -1800 0
-14200 -1800 0
-13800 -1800 0
-13400 -1800 0
-13000 -1800 0
-12600 -1800 0
-12200 -1800 0
-11800 -1800 0
-11400 -1800 0
-11000 -1800 0
-10600 -1800 0
-10200 -1800 0
-9800 -1800 0
-9400 -1800 0
-9000 -1800 0
-8600 -1800 0
-8200 -1800 0
-7800 -1800 0
-7400 -1800 0
-7000 -1800 0
-6600 -1800 0
-6200 -1800 0
-5800 -1800 0
-5400 -1800 0
-5000 -1800 0
-4600 -1800 0
-4200 -1800 0
-3800 -1800 0
-3400 -1800 0
-3000 -1800 0
-2600 -1800 0
-2200 -1800 0
-1800 -1800 0
-1400 -1800 0
-1000 -1800 0
-600 -1800 0
-200 -1800 0
200 -1800 0
600 -1800 0
1000 -1800 0
1400 -1800 0
1800 -1800 0
2200 -1800 0
2600 -1800 0
3000 -1800 0
3400 -1800 0
3800 -1800 0
4200 -1800 0
4600 -1800 0
5000 -1800 0
5400 -1800 0
5800 -1800 0
6200 -1800 0
6600 -1800 0
7000 -1800 0
7400 -1800 0
7800 -1800 0
8200 -1800 0
8600 -1800 0
9000 -1800 0
9400 -1800 0
9800 -1800 0
10200 -1800 0
10600 -1800 0
11000 -1800 0
11400 -1800 0
11800 -1800 0
12200 -1800 0
12600 -1800 0
13000 -1800 0
13400 -1800 0
13800 -1800 0
14200 -1800 0
14600 -1800 0
15000 -1800 0
15400 -1800 0
15800 -1800 0
16200 -1800 0
16600 -1800 0
17000 -1800 0
17400 -1800 0
17800 -1800 0
18200 -1800 0
18600 -1800 0
19000 -1800 0
19400 -1800 0
19800 -1800 0
20200 -1800 0
20600 -1800 0
21000 -1800 0
21400 -1800 0
21800 -1800 0
22200 -1800 0
22600 -1800 0
23000 -1800 0
23400 -1800 0
23800 -1800 0
24200 -1800 0
24600 -1800 0
25000 -1800 0
-25000 -1400 0
-24600 -1400 0
-24200 -1400 0
-23800 -1400 0
-23400 -1400 0
-23000 -1400 0
-22600 -1400 0
-22200 -1400 0
-21800 -1400 0
-21400 -1400 0
-21000 -1400 0
-20600 -1400 0
-20200 -1400 0
-19800 -1400 0
-19400 -1400 0
-19000 -1400 0
-18600 -1400 0
-18200 -1400 0
-17800 -1400 0
-17400 -1400 0
-17000 -1400 0
-16600 -1400 0
-16200 -1400 0
-15800 -1400 0
-15400 -1400 0
-15000 -1400 0
-14600 -1400 0
-14200 -1400 0
-13800 -1400 0
-13400 -1400 0
-13000 -1400 0
-12600 -1400 0
-12200 -1400 0
-11800 -1400 0
-11400 -1400 0
-11000 -1400 0
-10600 -1400 0
-10200 -1400 0
-9800 -1400 0
-9400 -1400 0
-9000 -1400 0
-8600 -1400 0
-8200 -1400 0
-7800 -1400 0
-7400 -1400 0
-7000 -1400 0
-6600 -1400 0
-6200 -1400 0
-5800 -1400 0
-5400 -1400 0
-5000 -1400 0
-4600 -1400 0
-4200 -1400 0
-3800 -1400 0
-3400 -1400 0
-3000 -1400 0
-2600 -1400 0
-2200 -1400 0
-1800 -1400 0
-1400 -1400 0
-1000 -1400 0
-600 -1400 0
-200 -1400 0
200 -1400 0
600 -1400 0
1000 -1400 0
1400 -1400 0
1800 -1400 0
2200 -1400 0
2600 -1400 0
3000 -1400 0
3400 -1400 0
3800 -1400 0
4200 -1400 0
4600 -1400 0
5000 -1400 0
5400 -1400 0
5800 -1400 0
6200 -1400 0
6600 -1400 0
7000 -1400 0
7400 -1400 0
7800 -1400 0
8200 -1400 0
8600 -1400 0
9000 -1400 0
9400 -1400 0
9800 -1400 0
10200 -1400 0
10600 -1400 0
11000 -1400 0
11400 -1400 0
11800 -1400 0
12200 -1400 0
12600 -1400 0
13000 -1400 0
13400 -1400 0
13800 -1400 0
14200 -1400 0
14600 -1400 0
15000 -1400 0
15400 -1400 0
15800 -1400 0
16200 -1400 0
16600 -1400 0
17000 -1400 0
17400 -1400 0
17800 -1400 0
18200 -1400 0
18600 -1400 0
19000 -1400 0
19400 -1400 0
19800 -1400 0
20200 -1400 0
20600 -1400 0
21000 -1400 0
21400 -1400 0
21800 -1400 0
22200 -1400 0
22600 -1400 0
23000 -1400 0
23400 -1400 0
23800 -1400 0
24200 -1400 0
24600 -1400 0
25000 -1400 0
-25000 -1000 0
-24600 -1000 0
-24200 -1000 0
-23800 -1000 0
-23400 -1000 0
-23000 -1000 0
-22600 -1000 0
-22200 -1000 0
-21800 -1000 0
-21400 -1000 0
-21000 -1000 0
-20600 -1000 0
-20200 -1000 0
-19800 -1000 0
-19400 -1000 0
-19000 -1000 0
-18600 -1000 0
-18200 -1000 0
-17800 -1000 0
-17400 -1000 0
-17000 -1000 0
-16600 -1000 0
-16200 -1000 0
-15800 -1000 0
-15400 -1000 0
-15000 -1000 0
-14600 -1000 0
-14200 -1000 0
-13800 -1000 0
-13400 -1000 0
-13000 -1000 0
-12600 -1000 0
-12200 -1000 0
-11800 -1000 0
-11400 -1000 0
-11000 -1000 0
-10600 -1000 0
-10200 -1000 0
-9800 -1000 0
-9400 -1000 0
-9000 -1000 0
-8600 -1000 0
-8200 -1000 0
-7800 -1000 0
-7400 -1000 0
-7000 -1000 0
-6600 -1000 0
-6200 -1000 0
-5800 -1000 0
-5400 -1000 0
-5000 -1000 0
-4600 -1000 0
-4200 -1000 0
-3800 -1000 0
-3400 -1000 0
-3000 -1000 0
-2600 -1000 0
-2200 -1000 0
-1800 -1000 0
-1400 -1000 0
-1000 -1000 0
-600 -1000 0
-200 -1000 0
200 -1000 0
600 -1000 0
1000 -1000 0
1400 -1000 0
1800 -1000 0
2200 -1000 0
2600 -1000 0
3000 -1000 0
3400 -1000 0
3800 -1000 0
4200 -1000 0
4600 -1000 0
5000 -1000 0
5400 -1000 0
5800 -1000 0
6200 -1000 0
6600 -1000 0
7000 -1000 0
7400 -1000 0
7800 -1000 0
8200 -1000 0
8600 -1000 0
9000 -1000 0
9400 -1000 0
9800 -1000 0
10200 -1000 0
10600 -1000 0
11000 -1000 0
11400 -1000 0
11800 -1000 0
12200 -1000 0
12600 -1000 0
13000 -1000 0
13400 -1000 0
13800 -1000 0
14200 -1000 0
14600 -1000 0
15000 -1000 0
15400 -1000 0
15800 -1000 0
16200 -1000 0
16600 -1000 0
17000 -1000 0
17400 -1000 0
17800 -1000 0
18200 -1000 0
18600 -1000 0
19000 -1000 0
19400 -1000 0
19800 -1000 0
20200 -1000 0
20600 -1000 0
21000 -1000 0
21400 -1000 0
21800 -1000 0
22200 -1000 0
22600 -1000 0
23000 -1000 0
23400 -1000 0
23800 -1000 0
24200 -1000 0
24600 -1000 0
25000 -1000 0
-25000 -600 0
-24600 -600 0
-24200 -600 0
-23800 -600 0
-23400 -600 0
-23000 -600 0
-22600 -600 0
-22200 -600 0
-21800 -600 0
-21400 -600 0
-21000 -600 0
-20600 -600 0
-20200 -600 0
-19800 -600 0
-19400 -600 0
-19000 -600 0
-18600 -600 0
-18200 -600 0
-17800 -600 0
-17400 -600 0
-17000 -600 0
-16600 -600 0
-16200 -600 0
-15800 -600 0
-15400 -600 0
-15000 -600 0
-14600 -600 0
-14200 -600 0
-13800 -600 0
-13400 -600 0
-13000 -600 0
-12600 -600 0
-12200 -600 0
-11800 -600 0
-11400 -600 0
-11000 -600 0
-10600 -600 0
-10200 -600 0
-9800 -600 0
-9400 -600 0
-9000 -600 0
-8600 -600 0
-8200 -600 0
-7800 -600 0
-7400 -600 0
-7000 -600 0
-6600 -600 0
-6200 -600 0
-5800 -600 0
-5400 -600 0
-5000 -600 0
-4600 -600 0
-4200 -600 0
-3800 -600 0
-3400 -600 0
-3000 -600 0
-2600 -600 0
-2200 -600 0
-1800 -600 0
-1400 -600 0
-1000 -600 0
-600 -600 0
-200 -600 0
200 -600 0
600 -600 0
1000 -600 0
1400 -600 0
1800 -600 0
2200 -600 0
2600 -600 0
3000 -600 0
3400 -600 0
3800 -600 0
4200 -600 0
4600 -600 0
5000 -600 0
5400 -600 0
5800 -600 0
6200 -600 0
6600 -600 0
7000 -600 0
7400 -600 0
7800 -600 0
8200 -600 0
8600 -600 0
9000 -600 0
9400 -600 0
9800 -600 0
10200 -600 0
10600 -600 0
11000 -600 0
11400 -600 0
11800 -600 0
12200 -600 0
12600 -600 0
13000 -600 0
13400 -600 0
13800 -600 0
14200 -600 0
14600 -600 0
15000 -600 0
15400 -600 0
15800 -600 0
16200 -600 0
16600 -600 0
17000 -600 0
17400 -600 0
17800 -600 0
18200 -600 0
18600 -600 0
19000 -600 0
19400 -600 0
19800 -600 0
20200 -600 0
20600 -600 0
21000 -600 0
21400 -600 0
21800 -600 0
22200 -600 0
22600 -600 0
23000 -600 0
23400 -600 0
23800 -600 0
24200 -600 0
24600 -600 0
25000 -600 0
-25000 -200 0
-24600 -200 0
-24200 -200 0
-23800 -200 0
-23400 -200 0
-23000 -200 0
-22600 -200 0
-22200 -200 0
-21800 -200 0
-21400 -200 0
-21000 -200 0
-20600 -200 0
-20200 -200 0
-19800 -200 0
-19400 -200 0
-19000 -200 0
-18600 -200 0
-18200 -200 0
-17800 -200 0
-17400 -200 0
-17000 -200 0
-16600 -200 0
-16200 -200 0
-15800 -200 0
-15400 -200 0
-15000 -200 0
-14600 -200 0
-14200 -200 0
-13800 -200 0
-13400 -200 0
-13000 -200 0
-12600 -200 0
-12200 -200 0
-11800 -200 0
-11400 -200 0
-11000 -200 0
-10600 -200 0
-10200 -200 0
-9800 -200 0
-9400 -200 0
-9000 -200 0
-8600 -200 0
-8200 -200 0
-7800 -200 0
-7400 -200 0
-7000 -200 0
-6600 -200 0
-6200 -200 0
-5800 -200 0
-5400 -200 0
-5000 -200 0
-4600 -200 0
-4200 -200 0
-3800 -200 0
-3400 -200 0
-3000 -200 0
-2600 -200 0
-2200 -200 0
-1800 -200 0
-1400 -200 0
-1000 -200 0
-600 -200 0
-200 -200 0
200 -200 0
600 -200 0
1000 -200 0
1400 -200 0
1800 -200 0
2200 -200 0
2600 -200 0
3000 -200 0
3400 -200 0
3800 -200 0
4200 -200 0
4600 -200 0
5000 -200 0
5400 -200 0
5800 -200 0
6200 -200 0
6600 -200 0
7000 -200 0
7400 -200 0
7800 -200 0
8200 -200 0
8600 -200 0
9000 -200 0
9400 -200 0
9800 -200 0
10200 -200 0
10600 -200 0
11000 -200 0
11400 -200 0
11800 -200 0
12200 -200 0
12600 -200 0
13000 -200 0
13400 -200 0
13800 -200 0
14200 -200 0
14600 -200 0
15000 -200 0
15400 -200 0
15800 -200 0
16200 -200 0
16600 -200 0
17000 -200 0
17400 -200 0
17800 -200 0
18200 -200 0
18600 -200 0
19000 -200 0
19400 -200 0
19800 -200 0
20200 -200 0
20600 -200 0
21000 -200 0
21400 -200 0
21800 -200 0
22200 -200 0
22600 -200 0
23000 -200 0
23400 -200 0
23800 -200 0
24200 -200 0
24600 -200 0
25000 -200 0
-25000 200 0
-24600 200 0
-24200 200 0
-23800 200 0
-23400 200 0
-23000 200 0
-22600 200 0
-22200 200 0
-21800 200 0
-21400 200 0
-21000 200 0
-20600 200 0
-20200 200 0
-19800 200 0
-19400 200 0
-19000 200 0
-18600 200 0
-18200 200 0
-17800 200 0
-17400 200 0
-17000 200 0
-16600 200 0
-16200 200 0
-15800 200 0
-15400 200 0
-15000 200 0
-14600 200 0
-14200 200 0
-13800 200 0
-13400 200 0
-13000 200 0
-12600 200 0
-12200 200 0
-11800 200 0
-11400 200 0
-11000 200 0
-10600 200 0
-10200 200 0
-9800 200 0
-9400 200 0
-9000 200 0
-8600 200 0
-8200 200 0
-7800 200 0
-7400 200 0
-7000 200 0
-6600 200 0
-6200 200 0
-5800 200 0
-5400 200 0
-5000 200 0
-4600 200 0
-4200 200 0
-3800 200 0
-3400 200 0
-3000 200 0
-2600 200 0
-2200 200 0
-1800 200 0
-1400 200 0
-1000 200 0
-600 200 0
-200 200 0
200 200 0
600 200 0
1000 200 0
1400 200 0
1800 200 0
2200 200 0
2600 200 0
3000 200 0
3400 200 0
3800 200 0
4200 200 0
4600 200 0
5000 200 0
5400 200 0
5800 200 0
6200 200 0
6600 200 0
7000 200 0
7400 200 0
7800 200 0
8200 200 0
8600 200 0
9000 200 0
9400 200 0
9800 200 0
10200 200 0
10600 200 0
11000 200 0
11400 200 0
11800 200 0
12200 200 0
12600 200 0
13000 200 0
13400 200 0
13800 200 0
14200 200 0
14600 200 0
15000 200 0
15400 200 0
15800 200 0
16200 200 0
16600 200 0
17000 200 0
17400 200 0
17800 200 0
18200 200 0
18600 200 0
19000 200 0
19400 200 0
19800 200 0
20200 200 0
20600 200 0
21000 200 0
21400 200 0
21800 200 0
22200 200 0
22600 200 0
23000 200 0
23400 200 0
23800 200 0
24200 200 0
24600 200 0
25000 200 0
-25000 600 0
-24600 600 0
-24200 600 0
-23800 600 0
-23400 600 0
-23000 600 0
-22600 600 0
-22200 600 0
-21800 600 0
-21400 600 0
-21000 600 0
-20600 600 0
-20200 600 0
-19800 600 0
-19400 600 0
-19000 600 0
-18600 600 0
-18200 600 0
-17800 600 0
-17400 600 0
-17000 600 0
-16600 600 0
-16200 600 0
-15800 600 0
-15400 600 0
-15000 600 0
-14600 600 0
-14200 600 0
-13800 600 0
-13400 600 0
-13000 600 0
-12600 600 0
-12200 600 0
-11800 600 0
-11400 600 0
-11000 600 0
-10600 600 0
-10200 600 0
-9800 600 0
-9400 600 0
-9000 600 0
-8600 600 0
-8200 600 0
-7800 600 0
-7400 600 0
-7000 600 0
-6600 600 0
-6200 600 0
-5800 600 0
-5400 600 0
-5000 600 0
-4600 600 0
-4200 600 0
-3800 600 0
-3400 600 0
-3000 600 0
-2600 600 0
-2200 600 0
-1800 600 0
-1400 600 0
-1000 600 0
-600 600 0
-200 600 0
200 600 0
600 600 0
1000 600 0
1400 600 0
1800 600 0
2200 600 0
2600 600 0
3000 600 0
3400 600 0
3800 600 0
4200 600 0
4600 600 0
5000 600 0
5400 600 0
5800 600 0
6200 600 0
6600 600 0
7000 600 0
7400 600 0
7800 600 0
8200 600 0
8600 600 0
9000 600 0
9400 600 0
9800 600 0
10200 600 0
10600 600 0
11000 600 0
11400 600 0
11800 600 0
12200 600 0
12600 600 0
13000 600 0
13400 600 0
13800 600 0
14200 600 0
14600 600 0
15000 600 0
15400 600 0
15800 600 0
16200 600 0
16600 600 0
17000 600 0
17400 600 0
17800 600 0
18200 600 0
18600 600 0
19000 600 0
19400 600 0
19800 600 0
20200 600 0
20600 600 0
21000 600 0
21400 600 0
21800 600 0
22200 600 0
22600 600 0
23000 600 0
23400 600 0
23800 600 0
24200 600 0
24600 600 0
25000 600 0
-25000 1000 0
-24600 1000 0
-24200 1000 0
-23800 1000 0
-23400 1000 0
-23000 1000 0
-22600 1000 0
-22200 1000 0
-21800 1000 0
-21400 1000 0
-21000 1000 0
-20600 1000 0
-20200 1000 0
-19800 1000 0
-19400 1000 0
-19000 1000 0
-18600 1000 0
-18200 1000 0
-17800 1000 0
-17400 1000 0
-17000 1000 0
-16600 1000 0
-16200 1000 0
-15800 1000 0
-15400 1000 0
-15000 1000 0
-14600 1000 0
-14200 1000 0
-13800 1000 0
-13400 1000 0
-13000 1000 0
-12600 1000 0
-12200 1000 0
-11800 1000 0
-11400 1000 0
-11000 1000 0
-10600 1000 0
-10200 1000 0
-9800 1000 0
-9400 1000 0
-9000 1000 0
-8600 1000 0
-8200 1000 0
-7800 1000 0
-7400 1000 0
-7000 1000 0
-6600 1000 0
-6200 1000 0
-5800 1000 0
-5400 1000 0
-5000 1000 0
-4600 1000 0
-4200 1000 0
-3800 1000 0
-3400 1000 0
-3000 1000 0
-2600 1000 0
-2200 1000 0
-1800 1000 0
-1400 1000 0
-1000 1000 0
-600 1000 0
-200 1000 0
200 1000 0
600 1000 0
1000 1000 0
1400 1000 0
1800 1000 0
2200 1000 0
2600 1000 0
3000 1000 0
3400 1000 0
3800 1000 0
4200 1000 0
4600 1000 0
5000 1000 0
5400 1000 0
5800 1000 0
6200 1000 0
6600 1000 0
7000 1000 0
7400 1000 0
7800 1000 0
8200 1000 0
8600 1000 0
9000 1000 0
9400 1000 0
9800 1000 0
10200 1000 0
10600 1000 0
11000 1000 0
11400 1000 0
11800 1000 0
12200 1000 0
12600 1000 0
13000 1000 0
13400 1000 0
13800 1000 0
14200 1000 0
14600 1000 0
15000 1000 0
15400 1000 0
15800 1000 0
16200 1000 0
16600 1000 0
17000 1000 0
17400 1000 0
17800 1000 0
18200 1000 0
18600 1000 0
19000 1000 0
19400 1000 0
19800 1000 0
20200 1000 0
20600 1000 0
21000 1000 0
21400 1000 0
21800 1000 0
22200 1000 0
22600 1000 0
23000 1000 0
23400 1000 0
23800 1000 0
24200 1000 0
24600 1000 0
25000 1000 0
-25000 1400 0
-24600 1400 0
-24200 1400 0
-23800 1400 0
-23400 1400 0
-23000 1400 0
-22600 1400 0
-22200 1400 0
-21800 1400 0
-21400 1400 0
-21000 1400 0
-20600 1400 0
-20200 1400 0
-19800 1400 0
-19400 1400 0
-19000 1400 0
-18600 1400 0
-18200 1400 0
-17800 1400 0
-17400 1400 0
-17000 1400 0
-16600 1400 0
-16200 1400 0
-15800 1400 0
-15400 1400 0
-15000 1400 0
-14600 1400 0
-14200 1400 0
-13800 1400 0
-13400 1400 0
-13000 1400 0
-12600 1400 0
-12200 1400 0
-11800 1400 0
-11400 1400 0
-11000 1400 0
-10600 1400 0
-10200 1400 0
-9800 1400 0
-9400 1400 0
-9000 1400 0
-8600 1400 0
-8200 1400 0
-7800 1400 0
-7400 1400 0
-7000 1400 0
-6600 1400 0
-6200 1400 0
-5800 1400 0
-5400 1400 0
-5000 1400 0
-4600 1400 0
-4200 1400 0
-3800 1400 0
-3400 1400 0
-3000 1400 0
-2600 1400 0
-2200 1400 0
-1800 1400 0
-1400 1400 0
-1000 1400 0
-600 1400 0
-200 1400 0
200 1400 0
600 1400 0
1000 1400 0
1400 1400 0
1800 1400 0
2200 1400 0
2600 1400 0
3000 1400 0
3400 1400 0
3800 1400 0
4200 1400 0
4600 1400 0
5000 1400 0
5400 1400 0
5800 1400 0
6200 1400 0
6600 1400 0
7000 1400 0
7400 1400 0
7800 1400 0
8200 1400 0
8600 1400 0
9000 1400 0
9400 1400 0
9800 1400 0
10200 1400 0
10600 1400 0
11000 1400 0
11400 1400 0
11800 1400 0
12200 1400 0
12600 1400 0
13000 1400 0
13400 1400 0
13800 1400 0
14200 1400 0
14600 1400 0
15000 1400 0
15400 1400 0
15800 1400 0
16200 1400 0
16600 1400 0
17000 1400 0
17400 1400 0
17800 1400 0
18200 1400 0
18600 1400 0
19000 1400 0
19400 1400 0
19800 1400 0
20200 1400 0
20600 1400 0
21000 1400 0
21400 1400 0
21800 1400 0
22200 1400 0
22600 1400 0
23000 1400 0
23400 1400 0
23800 1400 0
24200 1400 0
24600 1400 0
25000 1400 0
-25000 1800 0
-24600 1800 0
-24200 1800 0
-23800 1800 0
-23400 1800 0
-23000 1800 0
-22600 1800 0
-22200 1800 0
-21800 1800 0
-21400 1800 0
-21000 1800 0
-20600 1800 0
-20200 1800 0
-19800 1800 0
-19400 1800 0
-19000 1800 0
-18600 1800 0
-18200 1800 0
-17800 1800 0
-17400 1800 0
-17000 1800 0
-16600 1800 0
-16200 1800 0
-15800 1800 0
-15400 1800 0
-15000 1800 0
-14600 1800 0
-14200 1800 0
-13800 1800 0
-13400 1800 0
-13000 1800 0
-12600 1800 0
-12200 1800 0
-11800 1800 0
-11400 1800 0
-11000 1800 0
-10600 1800 0
-10200 1800 0
-9800 1800 0
-9400 1800 0
-9000 1800 0
-8600 1800 0
-8200 1800 0
-7800 1800 0
-7400 1800 0
-7000 1800 0
-6600 1800 0
-6200 1800 0
-5800 1800 0
-5400 1800 0
-5000 1800 0
-4600 1800 0
-4200 1800 0
-3800 1800 0
-3400 1800 0
-3000 1800 0
-2600 1800 0
-2200 1800 0
-1800 1800 0
-1400 1800 0
-1000 1800 0
-600 1800 0
-200 1800 0
200 1800 0
600 1800 0
1000 1800 0
1400 1800 0
1800 1800 0
2200 1800 0
2600 1800 0
3000 1800 0
3400 1800 0
3800 1800 0
4200 1800 0
4600 1800 0
5000 1800 0
5400 1800 0
5800 1800 0
6200 1800 0
6600 1800 0
7000 1800 0
7400 1800 0
7800 1800 0
8200 1800 0
8600 1800 0
9000 1800 0
9400 1800 0
9800 1800 0
10200 1800 0
10600 1800 0
11000 1800 0
11400 1800 0
11800 1800 0
12200 1800 0
12600 1800 0
13000 1800 0
13400 1800 0
13800 1800 0
14200 1800 0
14600 1800 0
15000 1800 0
15400 1800 0
15800 1800 0
16200 1800 0
16600 1800 0
17000 1800 0
17400 1800 0
17800 1800 0
18200 1800 0
18600 1800 0
19000 1800 0
19400 1800 0
19800 1800 0
20200 1800 0
20600 1800 0
21000 1800 0
21400 1800 0
21800 1800 0
22200 1800 0
22600 1800 0
23000 1800 0
23400 1800 0
23800 1800 0
24200 1800 0
24600 1800 0
25000 1800 0
-25000 2200 0
-24600 2200 0
-24200 2200 0
-23800 2200 0
-23400 2200 0
-23000 2200 0
-22600 2200 0
-22200 2200 0
-21800 2200 0
-21400 2200 0
-21000 2200 0
-20600 2200 0
-20200 2200 0
-19800 2200 0
-19400 2200 0
-19000 2200 0
-18600 2200 0
-18200 2200 0
-17800 2200 0
-17400 2200 0
-17000 2200 0
-16600 2200 0
-16200 2200 0
-15800 2200 0
-15400 2200 0
-15000 2200 0
-14600 2200 0
-14200 2200 0
-13800 2200 0
-13400 2200 0
-13000 2200 0
-12600 2200 0
-12200 2200 0
-11800 2200 0
-11400 2200 0
-11000 2200 0
-10600 2200 0
-10200 2200 0
-9800 2200 0
-9400 2200 0
-9000 2200 0
-8600 2200 0
-8200 2200 0
-7800 2200 0
-7400 2200 0
-7000 2200 0
-6600 2200 0
-6200 2200 0
-5800 2200 0
-5400 2200 0
-5000 2200 0
-4600 2200 0
-4200 2200 0
-3800 2200 0
-3400 2200 0
-3000 2200 0
-2600 2200 0
-2200 2200 0
-1800 2200 0
-1400 2200 0
-1000 2200 0
-600 2200 0
-200 2200 0
200 2200 0
600 2200 0
1000 2200 0
1400 2200 0
1800 2200 0
2200 2200 0
2600 2200 0
3000 2200 0
3400 2200 0
3800 2200 0
4200 2200 0
4600 2200 0
5000 2200 0
5400 2200 0
5800 2200 0
6200 2200 0
6600 2200 0
7000 2200 0
7400 2200 0
7800 2200 0
8200 2200 0
8600 2200 0
9000 2200 0
9400 2200 0
9800 2200 0
10200 2200 0
10600 2200 0
11000 2200 0
11400 2200 0
11800 2200 0
12200 2200 0
12600 2200 0
13000 2200 0
13400 2200 0
13800 2200 0
14200 2200 0
14600 2200 0
15000 2200 0
15400 2200 0
15800 2200 0
16200 2200 0
16600 2200 0
17000 2200 0
17400 2200 0
17800 2200 0
18200 2200 0
18600 2200 0
19000 2200 0
19400 2200 0
19800 2200 0
20200 2200 0
20600 2200 0
21000 2200 0
21400 2200 0
21800 2200 0
22200 2200 0
22600 2200 0
23000 2200 0
23400 2200 0
23800 2200 0
24200 2200 0
24600 2200 0
25000 2200 0
-25000 2600 0
-24600 2600 0
-24200 2600 0
-23800 2600 0
-23400 2600 0
-23000 2600 0
-22600 2600 0
-22200 2600 0
-21800 2600 0
-21400 2600 0
-21000 2600 0
-20600 2600 0
-20200 2600 0
-19800 2600 0
-19400 2600 0
-19000 2600 0
-18600 2600 0
-18200 2600 0
-17800 2600 0
-17400 2600 0
-17000 2600 0
-16600 2600 0
-16200 2600 0
-15800 2600 0
-15400 2600 0
-15000 2600 0
-14600 2600 0
-14200 2600 0
-13800 2600 0
-13400 2600 0
-13000 2600 0
-12600 2600 0
-12200 2600 0
-11800 2600 0
-11400 2600 0
-11000 2600 0
-10600 2600 0
-10200 2600 0
-9800 2600 0
-9400 2600 0
-9000 2600 0
-8600 2600 0
-8200 2600 0
-7800 2600 0
-7400 2600 0
-7000 2600 0
-6600 2600 0
-6200 2600 0
-5800 2600 0
-5400 2600 0
-5000 2600 0
-4600 2600 0
-4200 2600 0
-3800 2600 0
-3400 2600 0
-3000 2600 0
-2600 2600 0
-2200 2600 0
-1800 2600 0
-1400 2600 0
-1000 2600 0
-600 2600 0
-200 2600 0
200 2600 0
600 2600 0
1000 2600 0
1400 2600 0
1800 2600 0
2200 2600 0
2600 2600 0
3000 2600 0
3400 2600 0
3800 2600 0
4200 2600 0
4600 2600 0
5000 2600 0
5400 2600 0
5800 2600 0
6200 2600 0
6600 2600 0
7000 2600 0
7400 2600 0
7800 2600 0
8200 2600 0
8600 2600 0
9000 2600 0
9400 2600 0
9800 2600 0
10200 2600 0
10600 2600 0
11000 2600 0
11400 2600 0
11800 2600 0
12200 2600 0
12600 2600 0
13000 2600 0
13400 2600 0
13800 2600 0
14200 2600 0
14600 2600 0
15000 2600 0
15400 2600 0
15800 2600 0
16200 2600 0
16600 2600 0
17000 2600 0
17400 2600 0
17800 2600 0
18200 2600 0
18600 2600 0
19000 2600 0
19400 2600 0
19800 2600 0
20200 2600 0
20600 2600 0
21000 2600 0
21400 2600 0
21800 2600 0
22200 2600 0
22600 2600 0
23000 2600 0
23400 2600 0
23800 2600 0
24200 2600 0
24600 2600 0
25000 2600 0
-25000 3000 0
-24600 3000 0
-24200 3000 0
-23800 3000 0
-23400 3000 0
-23000 3000 0
-22600 3000 0
-22200 3000 0
-21800 3000 0
-21400 3000 0
-21000 3000 0
-20600 3000 0
-20200 3000 0
-19800 3000 0
-19400 3000 0
-19000 3000 0
-18600 3000 0
-18200 3000 0
-17800 3000 0
-17400 3000 0
-17000 3000 0
-16600 3000 0
-16200 3000 0
-15800 3000 0
-15400 3000 0
-15000 3000 0
-14600 3000 0
-14200 3000 0
-13800 3000 0
-13400 3000 0
-13000 3000 0
-12600 3000 0
-12200 3000 0
-11800 3000 0
-11400 3000 0
-11000 3000 0
-10600 3000 0
-10200 3000 0
-9800 3000 0
-9400 3000 0
-9000 3000 0
-8600 3000 0
-8200 3000 0
-7800 3000 0
-7400 3000 0
-7000 3000 0
-6600 3000 0
-6200 3000 0
-5800 3000 0
-5400 3000 0
-5000 3000 0
-4600 3000 0
-4200 3000 0
-3800 3000 0
-3400 3000 0
-3000 3000 0
-2600 3000 0
-2200 3000 0
-1800 3000 0
-1400 3000 0
-1000 3000 0
-600 3000 0
-200 3000 0
200 3000 0
600 3000 0
1000 3000 0
1400 3000 0
1800 3000 0
2200 3000 0
2600 3000 0
3000 3000 0
3400 3000 0
3800 3000 0
4200 3000 0
4600 3000 0
5000 3000 0
5400 3000 0
5800 3000 0
6200 3000 0
6600 3000 0
7000 3000 0
7400 3000 0
7800 3000 0
8200 3000 0
8600 3000 0
9000 3000 0
9400 3000 0
9800 3000 0
10200 3000 0
10600 3000 0
11000 3000 0
11400 3000 0
11800 3000 0
12200 3000 0
12600 3000 0
13000 3000 0
13400 3000 0
13800 3000 0
14200 3000 0
14600 3000 0
15000 3000 0
15400 3000 0
15800 3000 0
16200 3000 0
16600 3000 0
17000 3000 0
17400 3000 0
17800 3000 0
18200 3000 0
18600 3000 0
19000 3000 0
19400 3000 0
19800 3000 0
20200 3000 0
20600 3000 0
21000 3000 0
21400 3000 0
21800 3000 0
22200 3000 0
22600 3000 0
23000 3000 0
23400 3000 0
23800 3000 0
24200 3000 0
24600 3000 0
25000 3000 0
-25000 3400 0
-24600 3400 0
-24200 3400 0
-23800 3400 0
-23400 3400 0
-23000 3400 0
-22600 3400 0
-22200 3400 0
-21800 3400 0
-21400 3400 0
-21000 3400 0
-20600 3400 0
-20200 3400 0
-19800 3400 0
-19400 3400 0
-19000 3400 0
-18600 3400 0
-18200 3400 0
-17800 3400 0
-17400 3400 0
-17000 3400 0
-16600 3400 0
-16200 3400 0
-15800 3400 0
-15400 3400 0
-15000 3400 0
-14600 3400 0
-14200 3400 0
-13800 3400 0
-13400 3400 0
-13000 3400 0
-12600 3400 0
-12200 3400 0
-11800 3400 0
-11400 3400 0
-11000 3400 0
-10600 3400 0
-10200 3400 0
-9800 3400 0
-9400 3400 0
-9000 3400 0
-8600 3400 0
-8200 3400 0
-7800 3400 0
-7400 3400 0
-7000 3400 0
-6600 3400 0
-6200 3400 0
-5800 3400 0
-5400 3400 0
-5000 3400 0
-4600 3400 0
-4200 3400 0
-3800 3400 0
-3400 3400 0
-3000 3400 0
-2600 3400 0
-2200 3400 0
-1800 3400 0
-1400 3400 0
-1000 3400 0
-600 3400 0
-200 3400 0
200 3400 0
600 3400 0
1000 3400 0
1400 3400 0
1800 3400 0
2200 3400 0
2600 3400 0
3000 3400 0
3400 3400 0
3800 3400 0
4200 3400 0
4600 3400 0
5000 3400 0
5400 3400 0
5800 3400 0
6200 3400 0
6600 3400 0
7000 3400 0
7400 3400 0
7800 3400 0
8200 3400 0
8600 3400 0
9000 3400 0
9400 3400 0
9800 3400 0
10200 3400 0
10600 3400 0
11000 3400 0
11400 3400 0
11800 3400 0
12200 3400 0
12600 3400 0
13000 3400 0
13400 3400 0
13800 3400 0
14200 3400 0
14600 3400 0
15000 3400 0
15400 3400 0
15800 3400 0
16200 3400 0
16600 3400 0
17000 3400 0
17400 3400 0
17800 3400 0
18200 3400 0
18600 3400 0
19000 3400 0
19400 3400 0
19800 3400 0
20200 3400 0
20600 3400 0
21000 3400 0
21400 3400 0
21800 3400 0
22200 3400 0
22600 3400 0
23000 3400 0
23400 3400 0
23800 3400 0
24200 3400 0
24600 3400 0
25000 3400 0
-25000 3800 0
-24600 3800 0
-24200 3800 0
-23800 3800 0
-23400 3800 0
-23000 3800 0
-22600 3800 0
-22200 3800 0
-21800 3800 0
-21400 3800 0
-21000 3800 0
-20600 3800 0
-20200 3800 0
-19800 3800 0
-19400 3800 0
-19000 3800 0
-18600 3800 0
-18200 3800 0
-17800 3800 0
-17400 3800 0
-17000 3800 0
-16600 3800 0
-16200 3800 0
-15800 3800 0
-15400 3800 0
-15000 3800 0
-14600 3800 0
-14200 3800 0
-13800 3800 0
-13400 3800 0
-13000 3800 0
-12600 3800 0
-12200 3800 0
-11800 3800 0
-11400 3800 0
-11000 3800 0
-10600 3800 0
-10200 3800 0
-9800 3800 0
-9400 3800 0
-9000 3800 0
-8600 3800 0
-8200 3800 0
-7800 3800 0
-7400 3800 0
-7000 3800 0
-6600 3800 0
-6200 3800 0
-5800 3800 0
-5400 3800 0
-5000 3800 0
-4600 3800 0
-4200 3800 0
-3800 3800 0
-3400 3800 0
-3000 3800 0
-2600 3800 0
-2200 3800 0
-1800 3800 0
-1400 3800 0
-1000 3800 0
-600 3800 0
-200 3800 0
200 3800 0
600 3800 0
1000 3800 0
1400 3800 0
1800 3800 0
2200 3800 0
2600 3800 0
3000 3800 0
3400 3800 0
3800 3800 0
4200 3800 0
4600 3800 0
5000 3800 0
5400 3800 0
5800 3800 0
6200 3800 0
6600 3800 0
7000 3800 0
7400 3800 0
7800 3800 0
8200 3800 0
8600 3800 0
9000 3800 0
9400 3800 0
9800 3800 0
10200 3800 0
10600 3800 0
11000 3800 0
11400 3800 0
11800 3800 0
12200 3800 0
12600 3800 0
13000 3800 0
13400 3800 0
13800 3800 0
14200 3800 0
14600 3800 0
15000 3800 0
15400 3800 0
15800 3800 0
16200 3800 0
16600 3800 0
17000 3800 0
17400 3800 0
17800 3800 0
18200 3800 0
18600 3800 0
19000 3800 0
19400 3800 0
19800 3800 0
20200 3800 0
20600 3800 0
21000 3800 0
21400 3800 0
21800 3800 0
22200 3800 0
22600 3800 0
23000 3800 0
23400 3800 0
23800 3800 0
24200 3800 0
24600 3800 0
25000 3800 0
-25000 4200 0
-24600 4200 0
-24200 4200 0
-23800 4200 0
-23400 4200 0
-23000 4200 0
-22600 4200 0
-22200 4200 0
-21800 4200 0
-21400 4200 0
-21000 4200 0
-20600 4200 0
-20200 4200 0
-19800 4200 0
-19400 4200 0
-19000 4200 0
-18600 4200 0
-18200 4200 0
-17800 4200 0
-17400 4200 0
-17000 4200 0
-16600 4200 0
-16200 4200 0
-15800 4200 0
-15400 4200 0
-15000 4200 0
-14600 4200 0
-14200 4200 0
-13800 4200 0
-13400 4200 0
-13000 4200 0
-12600 4200 0
-12200 4200 0
-11800 4200 0
-11400 4200 0
-11000 4200 0
-10600 4200 0
-10200 4200 0
-9800 4200 0
-9400 4200 0
-9000 4200 0
-8600 4200 0
-8200 4200 0
-7800 4200 0
-7400 4200 0
-7000 4200 0
-6600 4200 0
-6200 4200 0
-5800 4200 0
-5400 4200 0
-5000 4200 0
-4600 4200 0
-4200 4200 0
-3800 4200 0
-3400 4200 0
-3000 4200 0
-2600 4200 0
-2200 4200 0
-1800 4200 0
-1400 4200 0
-1000 4200 0
-600 4200 0
-200 4200 0
200 4200 0
600 4200 0
1000 4200 0
1400 4200 0
1800 4200 0
2200 4200 0
2600 4200 0
3000 4200 0
3400 4200 0
3800 4200 0
4200 4200 0
4600 4200 0
5000 4200 0
5400 4200 0
5800 4200 0
6200 4200 0
6600 4200 0
7000 4200 0
7400 4200 0
7800 4200 0
8200 4200 0
8600 4200 0
9000 4200 0
9400 4200 0
9800 4200 0
10200 4200 0
10600 4200 0
11000 4200 0
11400 4200 0
11800 4200 0
12200 4200 0
12600 4200 0
13000 4200 0
13400 4200 0
13800 4200 0
14200 4200 0
14600 4200 0
15000 4200 0
15400 4200 0
15800 4200 0
16200 4200 0
16600 4200 0
17000 4200 0
17400 4200 0
17800 4200 0
18200 4200 0
18600 4200 0
19000 4200 0
19400 4200 0
19800 4200 0
20200 4200 0
20600 4200 0
21000 4200 0
21400 4200 0
21800 4200 0
22200 4200 0
22600 4200 0
23000 4200 0
23400 4200 0
23800 4200 0
24200 4200 0
24600 4200 0
25000 4200 0
-25000 4600 0
-24600 4600 0
-24200 4600 0
-23800 4600 0
-23400 4600 0
-23000 4600 0
-22600 4600 0
-22200 4600 0
-21800 4600 0
-21400 4600 0
-21000 4600 0
-20600 4600 0
-20200 4600 0
-19800 4600 0
-19400 4600 0
-19000 4600 0
-18600 4600 0
-18200 4600 0
-17800 4600 0
-17400 4600 0
-17000 4600 0
-16600 4600 0
-16200 4600 0
-15800 4600 0
-15400 4600 0
-15000 4600 0
-14600 4600 0
-14200 4600 0
-13800 4600 0
-13400 4600 0
-13000 4600 0
-12600 4600 0
-12200 4600 0
-11800 4600 0
-11400 4600 0
-11000 4600 0
-10600 4600 0
-10200 4600 0
-9800 4600 0
-9400 4600 0
-9000 4600 0
-8600 4600 0
-8200 4600 0
-7800 4600 0
-7400 4600 0
-7000 4600 0
-6600 4600 0
-6200 4600 0
-5800 4600 0
-5400 4600 0
-5000 4600 0
-4600 4600 0
-4200 4600 0
-3800 4600 0
-3400 4600 0
-3000 4600 0
-2600 4600 0
-2200 4600 0
-1800 4600 0
-1400 4600 0
-1000 4600 0
-600 4600 0
-200 4600 0
200 4600 0
600 4600 0
1000 4600 0
1400 4600 0
1800 4600 0
2200 4600 0
2600 4600 0
3000 4600 0
3400 4600 0
3800 4600 0
4200 4600 0
4600 4600 0
5000 4600 0
5400 4600 0
5800 4600 0
6200 4600 0
6600 4600 0
7000 4600 0
7400 4600 0
7800 4600 0
8200 4600 0
8600 4600 0
9000 4600 0
9400 4600 0
9800 4600 0
10200 4600 0
10600 4600 0
11000 4600 0
11400 4600 0
11800 4600 0
12200 4600 0
12600 4600 0
13000 4600 0
13400 4600 0
13800 4600 0
14200 4600 0
14600 4600 0
15000 4600 0
15400 4600 0
15800 4600 0
16200 4600 0
16600 4600 0
17000 4600 0
17400 4600 0
17800 4600 0
18200 4600 0
18600 4600 0
19000 4600 0
19400 4600 0
19800 4600 0
20200 4600 0
20600 4600 0
21000 4600 0
21400 4600 0
21800 4600 0
22200 4600 0
22600 4600 0
23000 4600 0
23400 4600 0
23800 4600 0
24200 4600 0
24600 4600 0
25000 4600 0
-25000 5000 0
-24600 5000 0
-24200 5000 0
-23800 5000 0
-23400 5000 0
-23000 5000 0
-22600 5000 0
-22200 5000 0
-21800 5000 0
-21400 5000 0
-21000 5000 0
-20600 5000 0
-20200 5000 0
-19800 5000 0
-19400 5000 0
-19000 5000 0
-18600 5000 0
-18200 5000 0
-17800 5000 0
-17400 5000 0
-17000 5000 0
-16600 5000 0
-16200 5000 0
-15800 5000 0
-15400 5000 0
-15000 5000 0
-14600 5000 0
-14200 5000 0
-13800 5000 0
-13400 5000 0
-13000 5000 0
-12600 5000 0
-12200 5000 0
-11800 5000 0
-11400 5000 0
-11000 5000 0
-10600 5000 0
-10200 5000 0
-9800 5000 0
-9400 5000 0
-9000 5000 0
-8600 5000 0
-8200 5000 0
-7800 5000 0
-7400 5000 0
-7000 5000 0
-6600 5000 0
-6200 5000 0
-5800 5000 0
-5400 5000 0
-5000 5000 0
-4600 5000 0
-4200 5000 0
-3800 5000 0
-3400 5000 0
-3000 5000 0
-2600 5000 0
-2200 5000 0
-1800 5000 0
-1400 5000 0
-1000 5000 0
-600 5000 0
-200 5000 0
200 5000 0
600 5000 0
1000 5000 0
1400 5000 0
1800 5000 0
2200 5000 0
2600 5000 0
3000 5000 0
3400 5000 0
3800 5000 0
4200 5000 0
4600 5000 0
5000 5000 0
5400 5000 0
5800 5000 0
6200 5000 0
6600 5000 0
7000 5000 0
7400 5000 0
7800 5000 0
8200 5000 0
8600 5000 0
9000 5000 0
9400 5000 0
9800 5000 0
10200 5000 0
10600 5000 0
11000 5000 0
11400 5000 0
11800 5000 0
12200 5000 0
12600 5000 0
13000 5000 0
13400 5000 0
13800 5000 0
14200 5000 0
14600 5000 0
15000 5000 0
15400 5000 0
15800 5000 0
16200 5000 0
16600 5000 0
17000 5000 0
17400 5000 0
17800 5000 0
18200 5000 0
18600 5000 0
19000 5000 0
19400 5000 0
19800 5000 0
20200 5000 0
20600 5000 0
21000 5000 0
21400 5000 0
21800 5000 0
22200 5000 0
22600 5000 0
23000 5000 0
23400 5000 0
23800 5000 0
24200 5000 0
24600 5000 0
25000 5000 0
-25000 5400 0
-24600 5400 0
-24200 5400 0
-23800 5400 0
-23400 5400 0
-23000 5400 0
-22600 5400 0
-22200 5400 0
-21800 5400 0
-21400 5400 0
-21000 5400 0
-20600 5400 0
-20200 5400 0
-19800 5400 0
-19400 5400 0
-19000 5400 0
-18600 5400 0
-18200 5400 0
-17800 5400 0
-17400 5400 0
-17000 5400 0
-16600 5400 0
-16200 5400 0
-15800 5400 0
-15400 5400 0
-15000 5400 0
-14600 5400 0
-14200 5400 0
-13800 5400 0
-13400 5400 0
-13000 5400 0
-12600 5400 0
-12200 5400 0
-11800 5400 0
-11400 5400 0
-11000 5400 0
-10600 5400 0
-10200 5400 0
-9800 5400 0
-9400 5400 0
-9000 5400 0
-8600 5400 0
-8200 5400 0
-7800 5400 0
-7400 5400 0
-7000 5400 0
-6600 5400 0
-6200 5400 0
-5800 5400 0
-5400 5400 0
-5000 5400 0
-4600 5400 0
-4200 5400 0
-3800 5400 0
-3400 5400 0
-3000 5400 0
-2600 5400 0
-2200 5400 0
-1800 5400 0
-1400 5400 0
-1000 5400 0
-600 5400 0
-200 5400 0
200 5400 0
600 5400 0
1000 5400 0
1400 5400 0
1800 5400 0
2200 5400 0
2600 5400 0
3000 5400 0
3400 5400 0
3800 5400 0
4200 5400 0
4600 5400 0
5000 5400 0
5400 5400 0
5800 5400 0
6200 5400 0
6600 5400 0
7000 5400 0
7400 5400 0
7800 5400 0
8200 5400 0
8600 5400 0
9000 5400 0
9400 5400 0
9800 5400 0
10200 5400 0
10600 5400 0
11000 5400 0
11400 5400 0
11800 5400 0
12200 5400 0
12600 5400 0
13000 5400 0
13400 5400 0
13800 5400 0
14200 5400 0
14600 5400 0
15000 5400 0
15400 5400 0
15800 5400 0
16200 5400 0
16600 5400 0
17000 5400 0
17400 5400 0
17800 5400 0
18200 5400 0
18600 5400 0
19000 5400 0
19400 5400 0
19800 5400 0
20200 5400 0
20600 5400 0
21000 5400 0
21400 5400 0
21800 5400 0
22200 5400 0
22600 5400 0
23000 5400 0
23400 5400 0
23800 5400 0
24200 5400 0
24600 5400 0
25000 5400 0
-25000 5800 0
-24600 5800 0
-24200 5800 0
-23800 5800 0
-23400 5800 0
-23000 5800 0
-22600 5800 0
-22200 5800 0
-21800 5800 0
-21400 5800 0
-21000 5800 0
-20600 5800 0
-20200 5800 0
-19800 5800 0
-19400 5800 0
-19000 5800 0
-18600 5800 0
-18200 5800 0
-17800 5800 0
-17400 5800 0
-17000 5800 0
-16600 5800 0
-16200 5800 0
-15800 5800 0
-15400 5800 0
-15000 5800 0
-14600 5800 0
-14200 5800 0
-13800 5800 0
-13400 5800 0
-13000 5800 0
-12600 5800 0
-12200 5800 0
-11800 5800 0
-11400 5800 0
-11000 5800 0
-10600 5800 0
-10200 5800 0
-9800 5800 0
-9400 5800 0
-9000 5800 0
-8600 5800 0
-8200 5800 0
-7800 5800 0
-7400 5800 0
-7000 5800 0
-6600 5800 0
-6200 5800 0
-5800 5800 0
-5400 5800 0
-5000 5800 0
-4600 5800 0
-4200 5800 0
-3800 5800 0
-3400 5800 0
-3000 5800 0
-2600 5800 0
-2200 5800 0
-1800 5800 0
-1400 5800 0
-1000 5800 0
-600 5800 0
-200 5800 0
200 5800 0
600 5800 0
1000 5800 0
1400 5800 0
1800 5800 0
2200 5800 0
2600 5800 0
3000 5800 0
3400 5800 0
3800 5800 0
4200 5800 0
4600 5800 0
5000 5800 0
5400 5800 0
5800 5800 0
6200 5800 0
6600 5800 0
7000 5800 0
7400 5800 0
7800 5800 0
8200 5800 0
8600 5800 0
9000 5800 0
9400 5800 0
9800 5800 0
10200 5800 0
10600 5800 0
11000 5800 0
11400 5800 0
11800 5800 0
12200 5800 0
12600 5800 0
13000 5800 0
13400 5800 0
13800 5800 0
14200 5800 0
14600 5800 0
15000 5800 0
15400 5800 0
15800 5800 0
16200 5800 0
16600 5800 0
17000 5800 0
17400 5800 0
17800 5800 0
18200 5800 0
18600 5800 0
19000 5800 0
19400 5800 0
19800 5800 0
20200 5800 0
20600 5800 0
21000 5800 0
21400 5800 0
21800 5800 0
22200 5800 0
22600 5800 0
23000 5800 0
23400 5800 0
23800 5800 0
24200 5800 0
24600 5800 0
25000 5800 0
-25000 6200 0
-24600 6200 0
-24200 6200 0
-23800 6200 0
-23400 6200 0
-23000 6200 0
-22600 6200 0
-22200 6200 0
-21800 6200 0
-21400 6200 0
-21000 6200 0
-20600 6200 0
-20200 6200 0
-19800 6200 0
-19400 6200 0
-19000 6200 0
-18600 6200 0
-18200 6200 0
-17800 6200 0
-17400 6200 0
-17000 6200 0
-16600 6200 0
-16200 6200 0
-15800 6200 0
-15400 6200 0
-15000 6200 0
-14600 6200 0
-14200 6200 0
-13800 6200 0
-13400 6200 0
-13000 6200 0
-12600 6200 0
-12200 6200 0
-11800 6200 0
-11400 6200 0
-11000 6200 0
-10600 6200 0
-10200 6200 0
-9800 6200 0
-9400 6200 0
-9000 6200 0
-8600 6200 0
-8200 6200 0
-7800 6200 0
-7400 6200 0
-7000 6200 0
-6600 6200 0
-6200 6200 0
-5800 6200 0
-5400 6200 0
-5000 6200 0
-4600 6200 0
-4200 6200 0
-3800 6200 0
-3400 6200 0
-3000 6200 0
-2600 6200 0
-2200 6200 0
-1800 6200 0
-1400 6200 0
-1000 6200 0
-600 6200 0
-200 6200 0
200 6200 0
600 6200 0
1000 6200 0
1400 6200 0
1800 6200 0
2200 6200 0
2600 6200 0
3000 6200 0
3400 6200 0
3800 6200 0
4200 6200 0
4600 6200 0
5000 6200 0
5400 6200 0
5800 6200 0
6200 6200 0
6600 6200 0
7000 6200 0
7400 6200 0
7800 6200 0
8200 6200 0
8600 6200 0
9000 6200 0
9400 6200 0
9800 6200 0
10200 6200 0
10600 6200 0
11000 6200 0
11400 6200 0
11800 6200 0
12200 6200 0
12600 6200 0
13000 6200 0
13400 6200 0
13800 6200 0
14200 6200 0
14600 6200 0
15000 6200 0
15400 6200 0
15800 6200 0
16200 6200 0
16600 6200 0
17000 6200 0
17400 6200 0
17800 6200 0
18200 6200 0
18600 6200 0
19000 6200 0
19400 6200 0
19800 6200 0
20200 6200 0
20600 6200 0
21000 6200 0
21400 6200 0
21800 6200 0
22200 6200 0
22600 6200 0
23000 6200 0
23400 6200 0
23800 6200 0
24200 6200 0
24600 6200 0
25000 6200 0
-25000 6600 0
-24600 6600 0
-24200 6600 0
-23800 6600 0
-23400 6600 0
-23000 6600 0
-22600 6600 0
-22200 6600 0
-21800 6600 0
-21400 6600 0
-21000 6600 0
-20600 6600 0
-20200 6600 0
-19800 6600 0
-19400 6600 0
-19000 6600 0
-18600 6600 0
-18200 6600 0
-17800 6600 0
-17400 6600 0
-17000 6600 0
-16600 6600 0
-16200 6600 0
-15800 6600 0
-15400 6600 0
-15000 6600 0
-14600 6600 0
-14200 6600 0
-13800 6600 0
-13400 6600 0
-13000 6600 0
-12600 6600 0
-12200 6600 0
-11800 6600 0
-11400 6600 0
-11000 6600 0
-10600 6600 0
-10200 6600 0
-9800 6600 0
-9400 6600 0
-9000 6600 0
-8600 6600 0
-8200 6600 0
-7800 6600 0
-7400 6600 0
-7000 6600 0
-6600 6600 0
-6200 6600 0
-5800 6600 0
-5400 6600 0
-5000 6600 0
-4600 6600 0
-4200 6600 0
-3800 6600 0
-3400 6600 0
-3000 6600 0
-2600 6600 0
-2200 6600 0
-1800 6600 0
-1400 6600 0
-1000 6600 0
-600 6600 0
-200 6600 0
200 6600 0
600 6600 0
1000 6600 0
1400 6600 0
1800 6600 0
2200 6600 0
2600 6600 0
3000 6600 0
3400 6600 0
3800 6600 0
4200 6600 0
4600 6600 0
5000 6600 0
5400 6600 0
5800 6600 0
6200 6600 0
6600 6600 0
7000 6600 0
7400 6600 0
7800 6600 0
8200 6600 0
8600 6600 0
9000 6600 0
9400 6600 0
9800 6600 0
10200 6600 0
10600 6600 0
11000 6600 0
11400 6600 0
11800 6600 0
12200 6600 0
12600 6600 0
13000 6600 0
13400 6600 0
13800 6600 0
14200 6600 0
14600 6600 0
15000 6600 0
15400 6600 0
15800 6600 0
16200 6600 0
16600 6600 0
17000 6600 0
17400 6600 0
17800 6600 0
18200 6600 0
18600 6600 0
19000 6600 0
19400 6600 0
19800 6600 0
20200 6600 0
20600 6600 0
21000 6600 0
21400 6600 0
21800 6600 0
22200 6600 0
22600 6600 0
23000 6600 0
23400 6600 0
23800 6600 0
24200 6600 0
24600 6600 0
25000 6600 0
-25000 7000 0
-24600 7000 0
-24200 7000 0
-23800 7000 0
-23400 7000 0
-23000 7000 0
-22600 7000 0
-22200 7000 0
-21800 7000 0
-21400 7000 0
-21000 7000 0
-20600 7000 0
-20200 7000 0
-19800 7000 0
-19400 7000 0
-19000 7000 0
-18600 7000 0
-18200 7000 0
-17800 7000 0
-17400 7000 0
-17000 7000 0
-16600 7000 0
-16200 7000 0
-15800 7000 0
-15400 7000 0
-15000 7000 0
-14600 7000 0
-14200 7000 0
-13800 7000 0
-13400 7000 0
-13000 7000 0
-12600 7000 0
-12200 7000 0
-11800 7000 0
-11400 7000 0
-11000 7000 0
-10600 7000 0
-10200 7000 0
-9800 7000 0
-9400 7000 0
-9000 7000 0
-8600 7000 0
-8200 7000 0
-7800 7000 0
-7400 7000 0
-7000 7000 0
-6600 7000 0
-6200 7000 0
-5800 7000 0
-5400 7000 0
-5000 7000 0
-4600 7000 0
-4200 7000 0
-3800 7000 0
-3400 7000 0
-3000 7000 0
-2600 7000 0
-2200 7000 0
-1800 7000 0
-1400 7000 0
-1000 7000 0
-600 7000 0
-200 7000 0
200 7000 0
600 7000 0
1000 7000 0
1400 7000 0
1800 7000 0
2200 7000 0
2600 7000 0
3000 7000 0
3400 7000 0
3800 7000 0
4200 7000 0
4600 7000 0
5000 7000 0
5400 7000 0
5800 7000 0
6200 7000 0
6600 7000 0
7000 7000 0
7400 7000 0
7800 7000 0
8200 7000 0
8600 7000 0
9000 7000 0
9400 7000 0
9800 7000 0
10200 7000 0
10600 7000 0
11000 7000 0
11400 7000 0
11800 7000 0
12200 7000 0
12600 7000 0
13000 7000 0
13400 7000 0
13800 7000 0
14200 7000 0
14600 7000 0
15000 7000 0
15400 7000 0
15800 7000 0
16200 7000 0
16600 7000 0
17000 7000 0
17400 7000 0
17800 7000 0
18200 7000 0
18600 7000 0
19000 7000 0
19400 7000 0
19800 7000 0
20200 7000 0
20600 7000 0
21000 7000 0
21400 7000 0
21800 7000 0
22200 7000 0
22600 7000 0
23000 7000 0
23400 7000 0
23800 7000 0
24200 7000 0
24600 7000 0
25000 7000 0
-25000 7400 0
-24600 7400 0
-24200 7400 0
-23800 7400 0
-23400 7400 0
-23000 7400 0
-22600 7400 0
-22200 7400 0
-21800 7400 0
-21400 7400 0
-21000 7400 0
-20600 7400 0
-20200 7400 0
-19800 7400 0
-19400 7400 0
-19000 7400 0
-18600 7400 0
-18200 7400 0
-17800 7400 0
-17400 7400 0
-17000 7400 0
-16600 7400 0
-16200 7400 0
-15800 7400 0
-15400 7400 0
-15000 7400 0
-14600 7400 0
-14200 7400 0
-13800 7400 0
-13400 7400 0
-13000 7400 0
-12600 7400 0
-12200 7400 0
-11800 7400 0
-11400 7400 0
-11000 7400 0
-10600 7400 0
-10200 7400 0
-9800 7400 0
-9400 7400 0
-9000 7400 0
-8600 7400 0
-8200 7400 0
-7800 7400 0
-7400 7400 0
-7000 7400 0
-6600 7400 0
-6200 7400 0
-5800 7400 0
-5400 7400 0
-5000 7400 0
-4600 7400 0
-4200 7400 0
-3800 7400 0
-3400 7400 0
-3000 7400 0
-2600 7400 0
-2200 7400 0
-1800 7400 0
-1400 7400 0
-1000 7400 0
-600 7400 0
-200 7400 0
200 7400 0
600 7400 0
1000 7400 0
1400 7400 0
1800 7400 0
2200 7400 0
2600 7400 0
3000 7400 0
3400 7400 0
3800 7400 0
4200 7400 0
4600 7400 0
5000 7400 0
5400 7400 0
5800 7400 0
6200 7400 0
6600 7400 0
7000 7400 0
7400 7400 0
7800 7400 0
8200 7400 0
8600 7400 0
9000 7400 0
9400 7400 0
9800 7400 0
10200 7400 0
10600 7400 0
11000 7400 0
11400 7400 0
11800 7400 0
12200 7400 0
12600 7400 0
13000 7400 0
13400 7400 0
13800 7400 0
14200 7400 0
14600 7400 0
15000 7400 0
15400 7400 0
15800 7400 0
16200 7400 0
16600 7400 0
17000 7400 0
17400 7400 0
17800 7400 0
18200 7400 0
18600 7400 0
19000 7400 0
19400 7400 0
19800 7400 0
20200 7400 0
20600 7400 0
21000 7400 0
21400 7400 0
21800 7400 0
22200 7400 0
22600 7400 0
23000 7400 0
23400 7400 0
23800 7400 0
24200 7400 0
24600 7400 0
25000 7400 0
-25000 7800 0
-24600 7800 0
-24200 7800 0
-23800 7800 0
-23400 7800 0
-23000 7800 0
-22600 7800 0
-22200 7800 0
-21800 7800 0
-21400 7800 0
-21000 7800 0
-20600 7800 0
-20200 7800 0
-19800 7800 0
-19400 7800 0
-19000 7800 0
-18600 7800 0
-18200 7800 0
-17800 7800 0
-17400 7800 0
-17000 7800 0
-16600 7800 0
-16200 7800 0
-15800 7800 0
-15400 7800 0
-15000 7800 0
-14600 7800 0
-14200 7800 0
-13800 7800 0
-13400 7800 0
-13000 7800 0
-12600 7800 0
-12200 7800 0
-11800 7800 0
-11400 7800 0
-11000 7800 0
-10600 7800 0
-10200 7800 0
-9800 7800 0
-9400 7800 0
-9000 7800 0
-8600 7800 0
-8200 7800 0
-7800 7800 0
-7400 7800 0
-7000 7800 0
-6600 7800 0
-6200 7800 0
-5800 7800 0
-5400 7800 0
-5000 7800 0
-4600 7800 0
-4200 7800 0
-3800 7800 0
-3400 7800 0
-3000 7800 0
-2600 7800 0
-2200 7800 0
-1800 7800 0
-1400 7800 0
-1000 7800 0
-600 7800 0
-200 7800 0
200 7800 0
600 7800 0
1000 7800 0
1400 7800 0
1800 7800 0
2200 7800 0
2600 7800 0
3000 7800 0
3400 7800 0
3800 7800 0
4200 7800 0
4600 7800 0
5000 7800 0
5400 7800 0
5800 7800 0
6200 7800 0
6600 7800 0
7000 7800 0
7400 7800 0
7800 7800 0
8200 7800 0
8600 7800 0
9000 7800 0
9400 7800 0
9800 7800 0
10200 7800 0
10600 7800 0
11000 7800 0
11400 7800 0
11800 7800 0
12200 7800 0
12600 7800 0
13000 7800 0
13400 7800 0
13800 7800 0
14200 7800 0
14600 7800 0
15000 7800 0
15400 7800 0
15800 7800 0
16200 7800 0
16600 7800 0
17000 7800 0
17400 7800 0
17800 7800 0
18200 7800 0
18600 7800 0
19000 7800 0
19400 7800 0
19800 7800 0
20200 7800 0
20600 7800 0
21000 7800 0
21400 7800 0
21800 7800 0
22200 7800 0
22600 7800 0
23000 7800 0
23400 7800 0
23800 7800 0
24200 7800 0
24600 7800 0
25000 7800 0
-25000 8200 0
-24600 8200 0
-24200 8200 0
-23800 8200 0
-23400 8200 0
-23000 8200 0
-22600 8200 0
-22200 8200 0
-21800 8200 0
-21400 8200 0
-21000 8200 0
-20600 8200 0
-20200 8200 0
-19800 8200 0
-19400 8200 0
-19000 8200 0
-18600 8200 0
-18200 8200 0
-17800 8200 0
-17400 8200 0
-17000 8200 0
-16600 8200 0
-16200 8200 0
-15800 8200 0
-15400 8200 0
-15000 8200 0
-14600 8200 0
-14200 8200 0
-13800 8200 0
-13400 8200 0
-13000 8200 0
-12600 8200 0
-12200 8200 0
-11800 8200 0
-11400 8200 0
-11000 8200 0
-10600 8200 0
-10200 8200 0
-9800 8200 0
-9400 8200 0
-9000 8200 0
-8600 8200 0
-8200 8200 0
-7800 8200 0
-7400 8200 0
-7000 8200 0
-6600 8200 0
-6200 8200 0
-5800 8200 0
-5400 8200 0
-5000 8200 0
-4600 8200 0
-4200 8200 0
-3800 8200 0
-3400 8200 0
-3000 8200 0
-2600 8200 0
-2200 8200 0
-1800 8200 0
-1400 8200 0
-1000 8200 0
-600 8200 0
-200 8200 0
200 8200 0
600 8200 0
1000 8200 0
1400 8200 0
1800 8200 0
2200 8200 0
2600 8200 0
3000 8200 0
3400 8200 0
3800 8200 0
4200 8200 0
4600 8200 0
5000 8200 0
5400 8200 0
5800 8200 0
6200 8200 0
6600 8200 0
7000 8200 0
7400 8200 0
7800 8200 0
8200 8200 0
8600 8200 0
9000 8200 0
9400 8200 0
9800 8200 0
10200 8200 0
10600 8200 0
11000 8200 0
11400 8200 0
11800 8200 0
12200 8200 0
12600 8200 0
13000 8200 0
13400 8200 0
13800 8200 0
14200 8200 0
14600 8200 0
15000 8200 0
15400 8200 0
15800 8200 0
16200 8200 0
16600 8200 0
17000 8200 0
17400 8200 0
17800 8200 0
18200 8200 0
18600 8200 0
19000 8200 0
19400 8200 0
19800 8200 0
20200 8200 0
20600 8200 0
21000 8200 0
21400 8200 0
21800 8200 0
22200 8200 0
22600 8200 0
23000 8200 0
23400 8200 0
23800 8200 0
24200 8200 0
24600 8200 0
25000 8200 0
-25000 8600 0
-24600 8600 0
-24200 8600 0
-23800 8600 0
-23400 8600 0
-23000 8600 0
-22600 8600 0
-22200 8600 0
-21800 8600 0
-21400 8600 0
-21000 8600 0
-20600 8600 0
-20200 8600 0
-19800 8600 0
-19400 8600 0
-19000 8600 0
-18600 8600 0
-18200 8600 0
-17800 8600 0
-17400 8600 0
-17000 8600 0
-16600 8600 0
-16200 8600 0
-15800 8600 0
-15400 8600 0
-15000 8600 0
-14600 8600 0
-14200 8600 0
-13800 8600 0
-13400 8600 0
-13000 8600 0
-12600 8600 0
-12200 8600 0
-11800 8600 0
-11400 8600 0
-11000 8600 0
-10600 8600 0
-10200 8600 0
-9800 8600 0
-9400 8600 0
-9000 8600 0
-8600 8600 0
-8200 8600 0
-7800 8600 0
-7400 8600 0
-7000 8600 0
-6600 8600 0
-6200 8600 0
-5800 8600 0
-5400 8600 0
-5000 8600 0
-4600 8600 0
-4200 8600 0
-3800 8600 0
-3400 8600 0
-3000 8600 0
-2600 8600 0
-2200 8600 0
-1800 8600 0
-1400 8600 0
-1000 8600 0
-600 8600 0
-200 8600 0
200 8600 0
600 8600 0
1000 8600 0
1400 8600 0
1800 8600 0
2200 8600 0
2600 8600 0
3000 8600 0
3400 8600 0
3800 8600 0
4200 8600 0
4600 8600 0
5000 8600 0
5400 8600 0
5800 8600 0
6200 8600 0
6600 8600 0
7000 8600 0
7400 8600 0
7800 8600 0
8200 8600 0
8600 8600 0
9000 8600 0
9400 8600 0
9800 8600 0
10200 8600 0
10600 8600 0
11000 8600 0
11400 8600 0
11800 8600 0
12200 8600 0
12600 8600 0
13000 8600 0
13400 8600 0
13800 8600 0
14200 8600 0
14600 8600 0
15000 8600 0
15400 8600 0
15800 8600 0
16200 8600 0
16600 8600 0
17000 8600 0
17400 8600 0
17800 8600 0
18200 8600 0
18600 8600 0
19000 8600 0
19400 8600 0
19800 8600 0
20200 8600 0
20600 8600 0
21000 8600 0
21400 8600 0
21800 8600 0
22200 8600 0
22600 8600 0
23000 8600 0
23400 8600 0
23800 8600 0
24200 8600 0
24600 8600 0
25000 8600 0
-25000 9000 0
-24600 9000 0
-24200 9000 0
-23800 9000 0
-23400 9000 0
-23000 9000 0
-22600 9000 0
-22200 9000 0
-21800 9000 0
-21400 9000 0
-21000 9000 0
-20600 9000 0
-20200 9000 0
-19800 9000 0
-19400 9000 0
-19000 9000 0
-18600 9000 0
-18200 9000 0
-17800 9000 0
-17400 9000 0
-17000 9000 0
-16600 9000 0
-16200 9000 0
-15800 9000 0
-15400 9000 0
-15000 9000 0
-14600 9000 0
-14200 9000 0
-13800 9000 0
-13400 9000 0
-13000 9000 0
-12600 9000 0
-12200 9000 0
-11800 9000 0
-11400 9000 0
-11000 9000 0
-10600 9000 0
-10200 9000 0
-9800 9000 0
-9400 9000 0
-9000 9000 0
-8600 9000 0
-8200 9000 0
-7800 9000 0
-7400 9000 0
-7000 9000 0
-6600 9000 0
-6200 9000 0
-5800 9000 0
-5400 9000 0
-5000 9000 0
-4600 9000 0
-4200 9000 0
-3800 9000 0
-3400 9000 0
-3000 9000 0
-2600 9000 0
-2200 9000 0
-1800 9000 0
-1400 9000 0
-1000 9000 0
-600 9000 0
-200 9000 0
200 9000 0
600 9000 0
1000 9000 0
1400 9000 0
1800 9000 0
2200 9000 0
2600 9000 0
3000 9000 0
3400 9000 0
3800 9000 0
4200 9000 0
4600 9000 0
5000 9000 0
5400 9000 0
5800 9000 0
6200 9000 0
6600 9000 0
7000 9000 0
7400 9000 0
7800 9000 0
8200 9000 0
8600 9000 0
9000 9000 0
9400 9000 0
9800 9000 0
10200 9000 0
10600 9000 0
11000 9000 0
11400 9000 0
11800 9000 0
12200 9000 0
12600 9000 0
13000 9000 0
13400 9000 0
13800 9000 0
14200 9000 0
14600 9000 0
15000 9000 0
15400 9000 0
15800 9000 0
16200 9000 0
16600 9000 0
17000 9000 0
17400 9000 0
17800 9000 0
18200 9000 0
18600 9000 0
19000 9000 0
19400 9000 0
19800 9000 0
20200 9000 0
20600 9000 0
21000 9000 0
21400 9000 0
21800 9000 0
22200 9000 0
22600 9000 0
23000 9000 0
23400 9000 0
23800 9000 0
24200 9000 0
24600 9000 0
25000 9000 0
-25000 9400 0
-24600 9400 0
-24200 9400 0
-23800 9400 0
-23400 9400 0
-23000 9400 0
-22600 9400 0
-22200 9400 0
-21800 9400 0
-21400 9400 0
-21000 9400 0
-20600 9400 0
-20200 9400 0
-19800 9400 0
-19400 9400 0
-19000 9400 0
-18600 9400 0
-18200 9400 0
-17800 9400 0
-17400 9400 0
-17000 9400 0
-16600 9400 0
-16200 9400 0
-15800 9400 0
-15400 9400 0
-15000 9400 0
-14600 9400 0
-14200 9400 0
-13800 9400 0
-13400 9400 0
-13000 9400 0
-12600 9400 0
-12200 9400 0
-11800 9400 0
-11400 9400 0
-11000 9400 0
-10600 9400 0
-10200 9400 0
-9800 9400 0
-9400 9400 0
-9000 9400 0
-8600 9400 0
-8200 9400 0
-7800 9400 0
-7400 9400 0
-7000 9400 0
-6600 9400 0
-6200 9400 0
-5800 9400 0
-5400 9400 0
-5000 9400 0
-4600 9400 0
-4200 9400 0
-3800 9400 0
-3400 9400 0
-3000 9400 0
-2600 9400 0
-2200 9400 0
-1800 9400 0
-1400 9400 0
-1000 9400 0
-600 9400 0
-200 9400 0
200 9400 0
600 9400 0
1000 9400 0
1400 9400 0
1800 9400 0
2200 9400 0
2600 9400 0
3000 9400 0
3400 9400 0
3800 9400 0
4200 9400 0
4600 9400 0
5000 9400 0
5400 9400 0
5800 9400 0
6200 9400 0
6600 9400 0
7000 9400 0
7400 9400 0
7800 9400 0
8200 9400 0
8600 9400 0
9000 9400 0
9400 9400 0
9800 9400 0
10200 9400 0
10600 9400 0
11000 9400 0
11400 9400 0
11800 9400 0
12200 9400 0
12600 9400 0
13000 9400 0
13400 9400 0
13800 9400 0
14200 9400 0
14600 9400 0
15000 9400 0
15400 9400 0
15800 9400 0
16200 9400 0
16600 9400 0
17000 9400 0
17400 9400 0
17800 9400 0
18200 9400 0
18600 9400 0
19000 9400 0
19400 9400 0
19800 9400 0
20200 9400 0
20600 9400 0
21000 9400 0
21400 9400 0
21800 9400 0
22200 9400 0
22600 9400 0
23000 9400 0
23400 9400 0
23800 9400 0
24200 9400 0
24600 9400 0
25000 9400 0
-25000 9800 0
-24600 9800 0
-24200 9800 0
-23800 9800 0
-23400 9800 0
-23000 9800 0
-22600 9800 0
-22200 9800 0
-21800 9800 0
-21400 9800 0
-21000 9800 0
-20600 9800 0
-20200 9800 0
-19800 9800 0
-19400 9800 0
-19000 9800 0
-18600 9800 0
-18200 9800 0
-17800 9800 0
-17400 9800 0
-17000 9800 0
-16600 9800 0
-16200 9800 0
-15800 9800 0
-15400 9800 0
-15000 9800 0
-14600 9800 0
-14200 9800 0
-13800 9800 0
-13400 9800 0
-13000 9800 0
-12600 9800 0
-12200 9800 0
-11800 9800 0
-11400 9800 0
-11000 9800 0
-10600 9800 0
-10200 9800 0
-9800 9800 0
-9400 9800 0
-9000 9800 0
-8600 9800 0
-8200 9800 0
-7800 9800 0
-7400 9800 0
-7000 9800 0
-6600 9800 0
-6200 9800 0
-5800 9800 0
-5400 9800 0
-5000 9800 0
-4600 9800 0
-4200 9800 0
-3800 9800 0
-3400 9800 0
-3000 9800 0
-2600 9800 0
-2200 9800 0
-1800 9800 0
-1400 9800 0
-1000 9800 0
-600 9800 0
-200 9800 0
200 9800 0
600 9800 0
1000 9800 0
1400 9800 0
1800 9800 0
2200 9800 0
2600 9800 0
3000 9800 0
3400 9800 0
3800 9800 0
4200 9800 0
4600 9800 0
5000 9800 0
5400 9800 0
5800 9800 0
6200 9800 0
6600 9800 0
7000 9800 0
7400 9800 0
7800 9800 0
8200 9800 0
8600 9800 0
9000 9800 0
9400 9800 0
9800 9800 0
10200 9800 0
10600 9800 0
11000 9800 0
11400 9800 0
11800 9800 0
12200 9800 0
12600 9800 0
13000 9800 0
13400 9800 0
13800 9800 0
14200 9800 0
14600 9800 0
15000 9800 0
15400 9800 0
15800 9800 0
16200 9800 0
16600 9800 0
17000 9800 0
17400 9800 0
17800 9800 0
18200 9800 0
18600 9800 0
19000 9800 0
19400 9800 0
19800 9800 0
20200 9800 0
20600 9800 0
21000 9800 0
21400 9800 0
21800 9800 0
22200 9800 0
22600 9800 0
23000 9800 0
23400 9800 0
23800 9800 0
24200 9800 0
24600 9800 0
25000 9800 0
-25000 10200 0
-24600 10200 0
-24200 10200 0
-23800 10200 0
-23400 10200 0
-23000 10200 0
-22600 10200 0
-22200 10200 0
-21800 10200 0
-21400 10200 0
-21000 10200 0
-20600 10200 0
-20200 10200 0
-19800 10200 0
-19400 10200 0
-19000 10200 0
-18600 10200 0
-18200 10200 0
-17800 10200 0
-17400 10200 0
-17000 10200 0
-16600 10200 0
-16200 10200 0
-15800 10200 0
-15400 10200 0
-15000 10200 0
-14600 10200 0
-14200 10200 0
-13800 10200 0
-13400 10200 0
-13000 10200 0
-12600 10200 0
-12200 10200 0
-11800 10200 0
-11400 10200 0
-11000 10200 0
-10600 10200 0
-10200 10200 0
-9800 10200 0
-9400 10200 0
-9000 10200 0
-8600 10200 0
-8200 10200 0
-7800 10200 0
-7400 10200 0
-7000 10200 0
-6600 10200 0
-6200 10200 0
-5800 10200 0
-5400 10200 0
-5000 10200 0
-4600 10200 0
-4200 10200 0
-3800 10200 0
-3400 10200 0
-3000 10200 0
-2600 10200 0
-2200 10200 0
-1800 10200 0
-1400 10200 0
-1000 10200 0
-600 10200 0
-200 10200 0
200 10200 0
600 10200 0
1000 10200 0
1400 10200 0
1800 10200 0
2200 10200 0
2600 10200 0
3000 10200 0
3400 10200 0
3800 10200 0
4200 10200 0
4600 10200 0
5000 10200 0
5400 10200 0
5800 10200 0
6200 10200 0
6600 10200 0
7000 10200 0
7400 10200 0
7800 10200 0
8200 10200 0
8600 10200 0
9000 10200 0
9400 10200 0
9800 10200 0
10200 10200 0
10600 10200 0
11000 10200 0
11400 10200 0
11800 10200 0
12200 10200 0
12600 10200 0
13000 10200 0
13400 10200 0
13800 10200 0
14200 10200 0
14600 10200 0
15000 10200 0
15400 10200 0
15800 10200 0
16200 10200 0
16600 10200 0
17000 10200 0
17400 10200 0
17800 10200 0
18200 10200 0
18600 10200 0
19000 10200 0
19400 10200 0
19800 10200 0
20200 10200 0
20600 10200 0
21000 10200 0
21400 10200 0
21800 10200 0
22200 10200 0
22600 10200 0
23000 10200 0
23400 10200 0
23800 10200 0
24200 10200 0
24600 10200 0
25000 10200 0
-25000 10600 0
-24600 10600 0
-24200 10600 0
-23800 10600 0
-23400 10600 0
-23000 10600 0
-22600 10600 0
-22200 10600 0
-21800 10600 0
-21400 10600 0
-21000 10600 0
-20600 10600 0
-20200 10600 0
-19800 10600 0
-19400 10600 0
-19000 10600 0
-18600 10600 0
-18200 10600 0
-17800 10600 0
-17400 10600 0
-17000 10600 0
-16600 10600 0
-16200 10600 0
-15800 10600 0
-15400 10600 0
-15000 10600 0
-14600 10600 0
-14200 10600 0
-13800 10600 0
-13400 10600 0
-13000 10600 0
-12600 10600 0
-12200 10600 0
-11800 10600 0
-11400 10600 0
-11000 10600 0
-10600 10600 0
-10200 10600 0
-9800 10600 0
-9400 10600 0
-9000 10600 0
-8600 10600 0
-8200 10600 0
-7800 10600 0
-7400 10600 0
-7000 10600 0
-6600 10600 0
-6200 10600 0
-5800 10600 0
-5400 10600 0
-5000 10600 0
-4600 10600 0
-4200 10600 0
-3800 10600 0
-3400 10600 0
-3000 10600 0
-2600 10600 0
-2200 10600 0
-1800 10600 0
-1400 10600 0
-1000 10600 0
-600 10600 0
-200 10600 0
200 10600 0
600 10600 0
1000 10600 0
1400 10600 0
1800 10600 0
2200 10600 0
2600 10600 0
3000 10600 0
3400 10600 0
3800 10600 0
4200 10600 0
4600 10600 0
5000 10600 0
5400 10600 0
5800 10600 0
6200 10600 0
6600 10600 0
7000 10600 0
7400 10600 0
7800 10600 0
8200 10600 0
8600 10600 0
9000 10600 0
9400 10600 0
9800 10600 0
10200 10600 0
10600 10600 0
11000 10600 0
11400 10600 0
11800 10600 0
12200 10600 0
12600 10600 0
13000 10600 0
13400 10600 0
13800 10600 0
14200 10600 0
14600 10600 0
15000 10600 0
15400 10600 0
15800 10600 0
16200 10600 0
16600 10600 0
17000 10600 0
17400 10600 0
17800 10600 0
18200 10600 0
18600 10600 0
19000 10600 0
19400 10600 0
19800 10600 0
20200 10600 0
20600 10600 0
21000 10600 0
21400 10600 0
21800 10600 0
22200 10600 0
22600 10600 0
23000 10600 0
23400 10600 0
23800 10600 0
24200 10600 0
24600 10600 0
25000 10600 0
-25000 11000 0
-24600 11000 0
-24200 11000 0
-23800 11000 0
-23400 11000 0
-23000 11000 0
-22600 11000 0
-22200 11000 0
-21800 11000 0
-21400 11000 0
-21000 11000 0
-20600 11000 0
-20200 11000 0
-19800 11000 0
-19400 11000 0
-19000 11000 0
-18600 11000 0
-18200 11000 0
-17800 11000 0
-17400 11000 0
-17000 11000 0
-16600 11000 0
-16200 11000 0
-15800 11000 0
-15400 11000 0
-15000 11000 0
-14600 11000 0
-14200 11000 0
-13800 11000 0
-13400 11000 0
-13000 11000 0
-12600 11000 0
-12200 11000 0
-11800 11000 0
-11400 11000 0
-11000 11000 0
-10600 11000 0
-10200 11000 0
-9800 11000 0
-9400 11000 0
-9000 11000 0
-8600 11000 0
-8200 11000 0
-7800 11000 0
-7400 11000 0
-7000 11000 0
-6600 11000 0
-6200 11000 0
-5800 11000 0
-5400 11000 0
-5000 11000 0
-4600 11000 0
-4200 11000 0
-3800 11000 0
-3400 11000 0
-3000 11000 0
-2600 11000 0
-2200 11000 0
-1800 11000 0
-1400 11000 0
-1000 11000 0
-600 11000 0
-200 11000 0
200 11000 0
600 11000 0
1000 11000 0
1400 11000 0
1800 11000 0
2200 11000 0
2600 11000 0
3000 11000 0
3400 11000 0
3800 11000 0
4200 11000 0
4600 11000 0
5000 11000 0
5400 11000 0
5800 11000 0
6200 11000 0
6600 11000 0
7000 11000 0
7400 11000 0
7800 11000 0
8200 11000 0
8600 11000 0
9000 11000 0
9400 11000 0
9800 11000 0
10200 11000 0
10600 11000 0
11000 11000 0
11400 11000 0
11800 11000 0
12200 11000 0
12600 11000 0
13000 11000 0
13400 11000 0
13800 11000 0
14200 11000 0
14600 11000 0
15000 11000 0
15400 11000 0
15800 11000 0
16200 11000 0
16600 11000 0
17000 11000 0
17400 11000 0
17800 11000 0
18200 11000 0
18600 11000 0
19000 11000 0
19400 11000 0
19800 11000 0
20200 11000 0
20600 11000 0
21000 11000 0
21400 11000 0
21800 11000 0
22200 11000 0
22600 11000 0
23000 11000 0
23400 11000 0
23800 11000 0
24200 11000 0
24600 11000 0
25000 11000 0
-25000 11400 0
-24600 11400 0
-24200 11400 0
-23800 11400 0
-23400 11400 0
-23000 11400 0
-22600 11400 0
-22200 11400 0
-21800 11400 0
-21400 11400 0
-21000 11400 0
-20600 11400 0
-20200 11400 0
-19800 11400 0
-19400 11400 0
-19000 11400 0
-18600 11400 0
-18200 11400 0
-17800 11400 0
-17400 11400 0
-17000 11400 0
-16600 11400 0
-16200 11400 0
-15800 11400 0
-15400 11400 0
-15000 11400 0
-14600 11400 0
-14200 11400 0
-13800 11400 0
-13400 11400 0
-13000 11400 0
-12600 11400 0
-12200 11400 0
-11800 11400 0
-11400 11400 0
-11000 11400 0
-10600 11400 0
-10200 11400 0
-9800 11400 0
-9400 11400 0
-9000 11400 0
-8600 11400 0
-8200 11400 0
-7800 11400 0
-7400 11400 0
-7000 11400 0
-6600 11400 0
-6200 11400 0
-5800 11400 0
-5400 11400 0
-5000 11400 0
-4600 11400 0
-4200 11400 0
-3800 11400 0
-3400 11400 0
-3000 11400 0
-2600 11400 0
-2200 11400 0
-1800 11400 0
-1400 11400 0
-1000 11400 0
-600 11400 0
-200 11400 0
200 11400 0
600 11400 0
1000 11400 0
1400 11400 0
1800 11400 0
2200 11400 0
2600 11400 0
3000 11400 0
3400 11400 0
3800 11400 0
4200 11400 0
4600 11400 0
5000 11400 0
5400 11400 0
5800 11400 0
6200 11400 0
6600 11400 0
7000 11400 0
7400 11400 0
7800 11400 0
8200 11400 0
8600 11400 0
9000 11400 0
9400 11400 0
9800 11400 0
10200 11400 0
10600 11400 0
11000 11400 0
11400 11400 0
11800 11400 0
12200 11400 0
12600 11400 0
13000 11400 0
13400 11400 0
13800 11400 0
14200 11400 0
14600 11400 0
15000 11400 0
15400 11400 0
15800 11400 0
16200 11400 0
16600 11400 0
17000 11400 0
17400 11400 0
17800 11400 0
18200 11400 0
18600 11400 0
19000 11400 0
19400 11400 0
19800 11400 0
20200 11400 0
20600 11400 0
21000 11400 0
21400 11400 0
21800 11400 0
22200 11400 0
22600 11400 0
23000 11400 0
23400 11400 0
23800 11400 0
24200 11400 0
24600 11400 0
25000 11400 0
-25000 11800 0
-24600 11800 0
-24200 11800 0
-23800 11800 0
-23400 11800 0
-23000 11800 0
-22600 11800 0
-22200 11800 0
-21800 11800 0
-21400 11800 0
-21000 11800 0
-20600 11800 0
-20200 11800 0
-19800 11800 0
-19400 11800 0
-19000 11800 0
-18600 11800 0
-18200 11800 0
-17800 11800 0
-17400 11800 0
-17000 11800 0
-16600 11800 0
-16200 11800 0
-15800 11800 0
-15400 11800 0
-15000 11800 0
-14600 11800 0
-14200 11800 0
-13800 11800 0
-13400 11800 0
-13000 11800 0
-12600 11800 0
-12200 11800 0
-11800 11800 0
-11400 11800 0
-11000 11800 0
-10600 11800 0
-10200 11800 0
-9800 11800 0
-9400 11800 0
-9000 11800 0
-8600 11800 0
-8200 11800 0
-7800 11800 0
-7400 11800 0
-7000 11800 0
-6600 11800 0
-6200 11800 0
-5800 11800 0
-5400 11800 0
-5000 11800 0
-4600 11800 0
-4200 11800 0
-3800 11800 0
-3400 11800 0
-3000 11800 0
-2600 11800 0
-2200 11800 0
-1800 11800 0
-1400 11800 0
-1000 11800 0
-600 11800 0
-200 11800 0
200 11800 0
600 11800 0
1000 11800 0
1400 11800 0
1800 11800 0
2200 11800 0
2600 11800 0
3000 11800 0
3400 11800 0
3800 11800 0
4200 11800 0
4600 11800 0
5000 11800 0
5400 11800 0
5800 11800 0
6200 11800 0
6600 11800 0
7000 11800 0
7400 11800 0
7800 11800 0
8200 11800 0
8600 11800 0
9000 11800 0
9400 11800 0
9800 11800 0
10200 11800 0
10600 11800 0
11000 11800 0
11400 11800 0
11800 11800 0
12200 11800 0
12600 11800 0
13000 11800 0
13400 11800 0
13800 11800 0
14200 11800 0
14600 11800 0
15000 11800 0
15400 11800 0
15800 11800 0
16200 11800 0
16600 11800 0
17000 11800 0
17400 11800 0
17800 11800 0
18200 11800 0
18600 11800 0
19000 11800 0
19400 11800 0
19800 11800 0
20200 11800 0
20600 11800 0
21000 11800 0
21400 11800 0
21800 11800 0
22200 11800 0
22600 11800 0
23000 11800 0
23400 11800 0
23800 11800 0
24200 11800 0
24600 11800 0
25000 11800 0
-25000 12200 0
-24600 12200 0
-24200 12200 0
-23800 12200 0
-23400 12200 0
-23000 12200 0
-22600 12200 0
-22200 12200 0
-21800 12200 0
-21400 12200 0
-21000 12200 0
-20600 12200 0
-20200 12200 0
-19800 12200 0
-19400 12200 0
-19000 12200 0
-18600 12200 0
-18200 12200 0
-17800 12200 0
-17400 12200 0
-17000 12200 0
-16600 12200 0
-16200 12200 0
-15800 12200 0
-15400 12200 0
-15000 12200 0
-14600 12200 0
-14200 12200 0
-13800 12200 0
-13400 12200 0
-13000 12200 0
-12600 12200 0
-12200 12200 0
-11800 12200 0
-11400 12200 0
-11000 12200 0
-10600 12200 0
-10200 12200 0
-9800 12200 0
-9400 12200 0
-9000 12200 0
-8600 12200 0
-8200 12200 0
-7800 12200 0
-7400 12200 0
-7000 12200 0
-6600 12200 0
-6200 12200 0
-5800 12200 0
-5400 12200 0
-5000 12200 0
-4600 12200 0
-4200 12200 0
-3800 12200 0
-3400 12200 0
-3000 12200 0
-2600 12200 0
-2200 12200 0
-1800 12200 0
-1400 12200 0
-1000 12200 0
-600 12200 0
-200 12200 0
200 12200 0
600 12200 0
1000 12200 0
1400 12200 0
1800 12200 0
2200 12200 0
2600 12200 0
3000 12200 0
3400 12200 0
3800 12200 0
4200 12200 0
4600 12200 0
5000 12200 0
5400 12200 0
5800 12200 0
6200 12200 0
6600 12200 0
7000 12200 0
7400 12200 0
7800 12200 0
8200 12200 0
8600 12200 0
9000 12200 0
9400 12200 0
9800 12200 0
10200 12200 0
10600 12200 0
11000 12200 0
11400 12200 0
11800 12200 0
12200 12200 0
12600 12200 0
13000 12200 0
13400 12200 0
13800 12200 0
14200 12200 0
14600 12200 0
15000 12200 0
15400 12200 0
15800 12200 0
16200 12200 0
16600 12200 0
17000 12200 0
17400 12200 0
17800 12200 0
18200 12200 0
18600 12200 0
19000 12200 0
19400 12200 0
19800 12200 0
20200 12200 0
20600 12200 0
21000 12200 0
21400 12200 0
21800 12200 0
22200 12200 0
22600 12200 0
23000 12200 0
23400 12200 0
23800 12200 0
24200 12200 0
24600 12200 0
25000 12200 0
-25000 12600 0
-24600 12600 0
-24200 12600 0
-23800 12600 0
-23400 12600 0
-23000 12600 0
-22600 12600 0
-22200 12600 0
-21800 12600 0
-21400 12600 0
-21000 12600 0
-20600 12600 0
-20200 12600 0
-19800 12600 0
-19400 12600 0
-19000 12600 0
-18600 12600 0
-18200 12600 0
-17800 12600 0
-17400 12600 0
-17000 12600 0
-16600 12600 0
-16200 12600 0
-15800 12600 0
-15400 12600 0
-15000 12600 0
-14600 12600 0
-14200 12600 0
-13800 12600 0
-13400 12600 0
-13000 12600 0
-12600 12600 0
-12200 12600 0
-11800 12600 0
-11400 12600 0
-11000 12600 0
-10600 12600 0
-10200 12600 0
-9800 12600 0
-9400 12600 0
-9000 12600 0
-8600 12600 0
-8200 12600 0
-7800 12600 0
-7400 12600 0
-7000 12600 0
-6600 12600 0
-6200 12600 0
-5800 12600 0
-5400 12600 0
-5000 12600 0
-4600 12600 0
-4200 12600 0
-3800 12600 0
-3400 12600 0
-3000 12600 0
-2600 12600 0
-2200 12600 0
-1800 12600 0
-1400 12600 0
-1000 12600 0
-600 12600 0
-200 12600 0
200 12600 0
600 12600 0
1000 12600 0
1400 12600 0
1800 12600 0
2200 12600 0
2600 12600 0
3000 12600 0
3400 12600 0
3800 12600 0
4200 12600 0
4600 12600 0
5000 12600 0
5400 12600 0
5800 12600 0
6200 12600 0
6600 12600 0
7000 12600 0
7400 12600 0
7800 12600 0
8200 12600 0
8600 12600 0
9000 12600 0
9400 12600 0
9800 12600 0
10200 12600 0
10600 12600 0
11000 12600 0
11400 12600 0
11800 12600 0
12200 12600 0
12600 12600 0
13000 12600 0
13400 12600 0
13800 12600 0
14200 12600 0
14600 12600 0
15000 12600 0
15400 12600 0
15800 12600 0
16200 12600 0
16600 12600 0
17000 12600 0
17400 12600 0
17800 12600 0
18200 12600 0
18600 12600 0
19000 12600 0
19400 12600 0
19800 12600 0
20200 12600 0
20600 12600 0
21000 12600 0
21400 12600 0
21800 12600 0
22200 12600 0
22600 12600 0
23000 12600 0
23400 12600 0
23800 12600 0
24200 12600 0
24600 12600 0
25000 12600 0
-25000 13000 0
-24600 13000 0
-24200 13000 0
-23800 13000 0
-23400 13000 0
-23000 13000 0
-22600 13000 0
-22200 13000 0
-21800 13000 0
-21400 13000 0
-21000 13000 0
-20600 13000 0
-20200 13000 0
-19800 13000 0
-19400 13000 0
-19000 13000 0
-18600 13000 0
-18200 13000 0
-17800 13000 0
-17400 13000 0
-17000 13000 0
-16600 13000 0
-16200 13000 0
-15800 13000 0
-15400 13000 0
-15000 13000 0
-14600 13000 0
-14200 13000 0
-13800 13000 0
-13400 13000 0
-13000 13000 0
-12600 13000 0
-12200 13000 0
-11800 13000 0
-11400 13000 0
-11000 13000 0
-10600 13000 0
-10200 13000 0
-9800 13000 0
-9400 13000 0
-9000 13000 0
-8600 13000 0
-8200 13000 0
-7800 13000 0
-7400 13000 0
-7000 13000 0
-6600 13000 0
-6200 13000 0
-5800 13000 0
-5400 13000 0
-5000 13000 0
-4600 13000 0
-4200 13000 0
-3800 13000 0
-3400 13000 0
-3000 13000 0
-2600 13000 0
-2200 13000 0
-1800 13000 0
-1400 13000 0
-1000 13000 0
-600 13000 0
-200 13000 0
200 13000 0
600 13000 0
1000 13000 0
1400 13000 0
1800 13000 0
2200 13000 0
2600 13000 0
3000 13000 0
3400 13000 0
3800 13000 0
4200 13000 0
4600 13000 0
5000 13000 0
5400 13000 0
5800 13000 0
6200 13000 0
6600 13000 0
7000 13000 0
7400 13000 0
7800 13000 0
8200 13000 0
8600 13000 0
9000 13000 0
9400 13000 0
9800 13000 0
10200 13000 0
10600 13000 0
11000 13000 0
11400 13000 0
11800 13000 0
12200 13000 0
12600 13000 0
13000 13000 0
13400 13000 0
13800 13000 0
14200 13000 0
14600 13000 0
15000 13000 0
15400 13000 0
15800 13000 0
16200 13000 0
16600 13000 0
17000 13000 0
17400 13000 0
17800 13000 0
18200 13000 0
18600 13000 0
19000 13000 0
19400 13000 0
19800 13000 0
20200 13000 0
20600 13000 0
21000 13000 0
21400 13000 0
21800 13000 0
22200 13000 0
22600 13000 0
23000 13000 0
23400 13000 0
23800 13000 0
24200 13000 0
24600 13000 0
25000 13000 0
-25000 13400 0
-24600 13400 0
-24200 13400 0
-23800 13400 0
-23400 13400 0
-23000 13400 0
-22600 13400 0
-22200 13400 0
-21800 13400 0
-21400 13400 0
-21000 13400 0
-20600 13400 0
-20200 13400 0
-19800 13400 0
-19400 13400 0
-19000 13400 0
-18600 13400 0
-18200 13400 0
-17800 13400 0
-17400 13400 0
-17000 13400 0
-16600 13400 0
-16200 13400 0
-15800 13400 0
-15400 13400 0
-15000 13400 0
-14600 13400 0
-14200 13400 0
-13800 13400 0
-13400 13400 0
-13000 13400 0
-12600 13400 0
-12200 13400 0
-11800 13400 0
-11400 13400 0
-11000 13400 0
-10600 13400 0
-10200 13400 0
-9800 13400 0
-9400 13400 0
-9000 13400 0
-8600 13400 0
-8200 13400 0
-7800 13400 0
-7400 13400 0
-7000 13400 0
-6600 13400 0
-6200 13400 0
-5800 13400 0
-5400 13400 0
-5000 13400 0
-4600 13400 0
-4200 13400 0
-3800 13400 0
-3400 13400 0
-3000 13400 0
-2600 13400 0
-2200 13400 0
-1800 13400 0
-1400 13400 0
-1000 13400 0
-600 13400 0
-200 13400 0
200 13400 0
600 13400 0
1000 13400 0
1400 13400 0
1800 13400 0
2200 13400 0
2600 13400 0
3000 13400 0
3400 13400 0
3800 13400 0
4200 13400 0
4600 13400 0
5000 13400 0
5400 13400 0
5800 13400 0
6200 13400 0
6600 13400 0
7000 13400 0
7400 13400 0
7800 13400 0
8200 13400 0
8600 13400 0
9000 13400 0
9400 13400 0
9800 13400 0
10200 13400 0
10600 13400 0
11000 13400 0
11400 13400 0
11800 13400 0
12200 13400 0
12600 13400 0
13000 13400 0
13400 13400 0
13800 13400 0
14200 13400 0
14600 13400 0
15000 13400 0
15400 13400 0
15800 13400 0
16200 13400 0
16600 13400 0
17000 13400 0
17400 13400 0
17800 13400 0
18200 13400 0
18600 13400 0
19000 13400 0
19400 13400 0
19800 13400 0
20200 13400 0
20600 13400 0
21000 13400 0
21400 13400 0
21800 13400 0
22200 13400 0
22600 13400 0
23000 13400 0
23400 13400 0
23800 13400 0
24200 13400 0
24600 13400 0
25000 13400 0
-25000 13800 0
-24600 13800 0
-24200 13800 0
-23800 13800 0
-23400 13800 0
-23000 13800 0
-22600 13800 0
-22200 13800 0
-21800 13800 0
-21400 13800 0
-21000 13800 0
-20600 13800 0
-20200 13800 0
-19800 13800 0
-19400 13800 0
-19000 13800 0
-18600 13800 0
-18200 13800 0
-17800 13800 0
-17400 13800 0
-17000 13800 0
-16600 13800 0
-16200 13800 0
-15800 13800 0
-15400 13800 0
-15000 13800 0
-14600 13800 0
-14200 13800 0
-13800 13800 0
-13400 13800 0
-13000 13800 0
-12600 13800 0
-12200 13800 0
-11800 13800 0
-11400 13800 0
-11000 13800 0
-10600 13800 0
-10200 13800 0
-9800 13800 0
-9400 13800 0
-9000 13800 0
-8600 13800 0
-8200 13800 0
-7800 13800 0
-7400 13800 0
-7000 13800 0
-6600 13800 0
-6200 13800 0
-5800 13800 0
-5400 13800 0
-5000 13800 0
-4600 13800 0
-4200 13800 0
-3800 13800 0
-3400 13800 0
-3000 13800 0
-2600 13800 0
-2200 13800 0
-1800 13800 0
-1400 13800 0
-1000 13800 0
-600 13800 0
-200 13800 0
200 13800 0
600 13800 0
1000 13800 0
1400 13800 0
1800 13800 0
2200 13800 0
2600 13800 0
3000 13800 0
3400 13800 0
3800 13800 0
4200 13800 0
4600 13800 0
5000 13800 0
5400 13800 0
5800 13800 0
6200 13800 0
6600 13800 0
7000 13800 0
7400 13800 0
7800 13800 0
8200 13800 0
8600 13800 0
9000 13800 0
9400 13800 0
9800 13800 0
10200 13800 0
10600 13800 0
11000 13800 0
11400 13800 0
11800 13800 0
12200 13800 0
12600 13800 0
13000 13800 0
13400 13800 0
13800 13800 0
14200 13800 0
14600 13800 0
15000 13800 0
15400 13800 0
15800 13800 0
16200 13800 0
16600 13800 0
17000 13800 0
17400 13800 0
17800 13800 0
18200 13800 0
18600 13800 0
19000 13800 0
19400 13800 0
19800 13800 0
20200 13800 0
20600 13800 0
21000 13800 0
21400 13800 0
21800 13800 0
22200 13800 0
22600 13800 0
23000 13800 0
23400 13800 0
23800 13800 0
24200 13800 0
24600 13800 0
25000 13800 0
-25000 14200 0
-24600 14200 0
-24200 14200 0
-23800 14200 0
-23400 14200 0
-23000 14200 0
-22600 14200 0
-22200 14200 0
-21800 14200 0
-21400 14200 0
-21000 14200 0
-20600 14200 0
-20200 14200 0
-19800 14200 0
-19400 14200 0
-19000 14200 0
-18600 14200 0
-18200 14200 0
-17800 14200 0
-17400 14200 0
-17000 14200 0
-16600 14200 0
-16200 14200 0
-15800 14200 0
-15400 14200 0
-15000 14200 0
-14600 14200 0
-14200 14200 0
-13800 14200 0
-13400 14200 0
-13000 14200 0
-12600 14200 0
-12200 14200 0
-11800 14200 0
-11400 14200 0
-11000 14200 0
-10600 14200 0
-10200 14200 0
-9800 14200 0
-9400 14200 0
-9000 14200 0
-8600 14200 0
-8200 14200 0
-7800 14200 0
-7400 14200 0
-7000 14200 0
-6600 14200 0
-6200 14200 0
-5800 14200 0
-5400 14200 0
-5000 14200 0
-4600 14200 0
-4200 14200 0
-3800 14200 0
-3400 14200 0
-3000 14200 0
-2600 14200 0
-2200 14200 0
-1800 14200 0
-1400 14200 0
-1000 14200 0
-600 14200 0
-200 14200 0
200 14200 0
600 14200 0
1000 14200 0
1400 14200 0
1800 14200 0
2200 14200 0
2600 14200 0
3000 14200 0
3400 14200 0
3800 14200 0
4200 14200 0
4600 14200 0
5000 14200 0
5400 14200 0
5800 14200 0
6200 14200 0
6600 14200 0
7000 14200 0
7400 14200 0
7800 14200 0
8200 14200 0
8600 14200 0
9000 14200 0
9400 14200 0
9800 14200 0
10200 14200 0
10600 14200 0
11000 14200 0
11400 14200 0
11800 14200 0
12200 14200 0
12600 14200 0
13000 14200 0
13400 14200 0
13800 14200 0
14200 14200 0
14600 14200 0
15000 14200 0
15400 14200 0
15800 14200 0
16200 14200 0
16600 14200 0
17000 14200 0
17400 14200 0
17800 14200 0
18200 14200 0
18600 14200 0
19000 14200 0
19400 14200 0
19800 14200 0
20200 14200 0
20600 14200 0
21000 14200 0
21400 14200 0
21800 14200 0
22200 14200 0
22600 14200 0
23000 14200 0
23400 14200 0
23800 14200 0
24200 14200 0
24600 14200 0
25000 14200 0
-25000 14600 0
-24600 14600 0
-24200 14600 0
-23800 14600 0
-23400 14600 0
-23000 14600 0
-22600 14600 0
-22200 14600 0
-21800 14600 0
-21400 14600 0
-21000 14600 0
-20600 14600 0
-20200 14600 0
-19800 14600 0
-19400 14600 0
-19000 14600 0
-18600 14600 0
-18200 14600 0
-17800 14600 0
-17400 14600 0
-17000 14600 0
-16600 14600 0
-16200 14600 0
-15800 14600 0
-15400 14600 0
-15000 14600 0
-14600 14600 0
-14200 14600 0
-13800 14600 0
-13400 14600 0
-13000 14600 0
-12600 14600 0
-12200 14600 0
-11800 14600 0
-11400 14600 0
-11000 14600 0
-10600 14600 0
-10200 14600 0
-9800 14600 0
-9400 14600 0
-9000 14600 0
-8600 14600 0
-8200 14600 0
-7800 14600 0
-7400 14600 0
-7000 14600 0
-6600 14600 0
-6200 14600 0
-5800 14600 0
-5400 14600 0
-5000 14600 0
-4600 14600 0
-4200 14600 0
-3800 14600 0
-3400 14600 0
-3000 14600 0
-2600 14600 0
-2200 14600 0
-1800 14600 0
-1400 14600 0
-1000 14600 0
-600 14600 0
-200 14600 0
200 14600 0
600 14600 0
1000 14600 0
1400 14600 0
1800 14600 0
2200 14600 0
2600 14600 0
3000 14600 0
3400 14600 0
3800 14600 0
4200 14600 0
4600 14600 0
5000 14600 0
5400 14600 0
5800 14600 0
6200 14600 0
6600 14600 0
7000 14600 0
7400 14600 0
7800 14600 0
8200 14600 0
8600 14600 0
9000 14600 0
9400 14600 0
9800 14600 0
10200 14600 0
10600 14600 0
11000 14600 0
11400 14600 0
11800 14600 0
12200 14600 0
12600 14600 0
13000 14600 0
13400 14600 0
13800 14600 0
14200 14600 0
14600 14600 0
15000 14600 0
15400 14600 0
15800 14600 0
16200 14600 0
16600 14600 0
17000 14600 0
17400 14600 0
17800 14600 0
18200 14600 0
18600 14600 0
19000 14600 0
19400 14600 0
19800 14600 0
20200 14600 0
20600 14600 0
21000 14600 0
21400 14600 0
21800 14600 0
22200 14600 0
22600 14600 0
23000 14600 0
23400 14600 0
23800 14600 0
24200 14600 0
24600 14600 0
25000 14600 0
-25000 15000 0
-24600 15000 0
-24200 15000 0
-23800 15000 0
-23400 15000 0
-23000 15000 0
-22600 15000 0
-22200 15000 0
-21800 15000 0
-21400 15000 0
-21000 15000 0
-20600 15000 0
-20200 15000 0
-19800 15000 0
-19400 15000 0
-19000 15000 0
-18600 15000 0
-18200 15000 0
-17800 15000 0
-17400 15000 0
-17000 15000 0
-16600 15000 0
-16200 15000 0
-15800 15000 0
-15400 15000 0
-15000 15000 0
-14600 15000 0
-14200 15000 0
-13800 15000 0
-13400 15000 0
-13000 15000 0
-12600 15000 0
-12200 15000 0
-11800 15000 0
-11400 15000 0
-11000 15000 0
-10600 15000 0
-10200 15000 0
-9800 15000 0
-9400 15000 0
-9000 15000 0
-8600 15000 0
-8200 15000 0
-7800 15000 0
-7400 15000 0
-7000 15000 0
-6600 15000 0
-6200 15000 0
-5800 15000 0
-5400 15000 0
-5000 15000 0
-4600 15000 0
-4200 15000 0
-3800 15000 0
-3400 15000 0
-3000 15000 0
-2600 15000 0
-2200 15000 0
-1800 15000 0
-1400 15000 0
-1000 15000 0
-600 15000 0
-200 15000 0
200 15000 0
600 15000 0
1000 15000 0
1400 15000 0
1800 15000 0
2200 15000 0
2600 15000 0
3000 15000 0
3400 15000 0
3800 15000 0
4200 15000 0
4600 15000 0
5000 15000 0
5400 15000 0
5800 15000 0
6200 15000 0
6600 15000 0
7000 15000 0
7400 15000 0
7800 15000 0
8200 15000 0
8600 15000 0
9000 15000 0
9400 15000 0
9800 15000 0
10200 15000 0
10600 15000 0
11000 15000 0
11400 15000 0
11800 15000 0
12200 15000 0
12600 15000 0
13000 15000 0
13400 15000 0
13800 15000 0
14200 15000 0
14600 15000 0
15000 15000 0
15400 15000 0
15800 15000 0
16200 15000 0
16600 15000 0
17000 15000 0
17400 15000 0
17800 15000 0
18200 15000 0
18600 15000 0
19000 15000 0
19400 15000 0
19800 15000 0
20200 15000 0
20600 15000 0
21000 15000 0
21400 15000 0
21800 15000 0
22200 15000 0
22600 15000 0
23000 15000 0
23400 15000 0
23800 15000 0
24200 15000 0
24600 15000 0
25000 15000 0
-25000 15400 0
-24600 15400 0
-24200 15400 0
-23800 15400 0
-23400 15400 0
-23000 15400 0
-22600 15400 0
-22200 15400 0
-21800 15400 0
-21400 15400 0
-21000 15400 0
-20600 15400 0
-20200 15400 0
-19800 15400 0
-19400 15400 0
-19000 15400 0
-18600 15400 0
-18200 15400 0
-17800 15400 0
-17400 15400 0
-17000 15400 0
-16600 15400 0
-16200 15400 0
-15800 15400 0
-15400 15400 0
-15000 15400 0
-14600 15400 0
-14200 15400 0
-13800 15400 0
-13400 15400 0
-13000 15400 0
-12600 15400 0
-12200 15400 0
-11800 15400 0
-11400 15400 0
-11000 15400 0
-10600 15400 0
-10200 15400 0
-9800 15400 0
-9400 15400 0
-9000 15400 0
-8600 15400 0
-8200 15400 0
-7800 15400 0
-7400 15400 0
-7000 15400 0
-6600 15400 0
-6200 15400 0
-5800 15400 0
-5400 15400 0
-5000 15400 0
-4600 15400 0
-4200 15400 0
-3800 15400 0
-3400 15400 0
-3000 15400 0
-2600 15400 0
-2200 15400 0
-1800 15400 0
-1400 15400 0
-1000 15400 0
-600 15400 0
-200 15400 0
200 15400 0
600 15400 0
1000 15400 0
1400 15400 0
1800 15400 0
2200 15400 0
2600 15400 0
3000 15400 0
3400 15400 0
3800 15400 0
4200 15400 0
4600 15400 0
5000 15400 0
5400 15400 0
5800 15400 0
6200 15400 0
6600 15400 0
7000 15400 0
7400 15400 0
7800 15400 0
8200 15400 0
8600 15400 0
9000 15400 0
9400 15400 0
9800 15400 0
10200 15400 0
10600 15400 0
11000 15400 0
11400 15400 0
11800 15400 0
12200 15400 0
12600 15400 0
13000 15400 0
13400 15400 0
13800 15400 0
14200 15400 0
14600 15400 0
15000 15400 0
15400 15400 0
15800 15400 0
16200 15400 0
16600 15400 0
17000 15400 0
17400 15400 0
17800 15400 0
18200 15400 0
18600 15400 0
19000 15400 0
19400 15400 0
19800 15400 0
20200 15400 0
20600 15400 0
21000 15400 0
21400 15400 0
21800 15400 0
22200 15400 0
22600 15400 0
23000 15400 0
23400 15400 0
23800 15400 0
24200 15400 0
24600 15400 0
25000 15400 0
-25000 15800 0
-24600 15800 0
-24200 15800 0
-23800 15800 0
-23400 15800 0
-23000 15800 0
-22600 15800 0
-22200 15800 0
-21800 15800 0
-21400 15800 0
-21000 15800 0
-20600 15800 0
-20200 15800 0
-19800 15800 0
-19400 15800 0
-19000 15800 0
-18600 15800 0
-18200 15800 0
-17800 15800 0
-17400 15800 0
-17000 15800 0
-16600 15800 0
-16200 15800 0
-15800 15800 0
-15400 15800 0
-15000 15800 0
-14600 15800 0
-14200 15800 0
-13800 15800 0
-13400 15800 0
-13000 15800 0
-12600 15800 0
-12200 15800 0
-11800 15800 0
-11400 15800 0
-11000 15800 0
-10600 15800 0
-10200 15800 0
-9800 15800 0
-9400 15800 0
-9000 15800 0
-8600 15800 0
-8200 15800 0
-7800 15800 0
-7400 15800 0
-7000 15800 0
-6600 15800 0
-6200 15800 0
-5800 15800 0
-5400 15800 0
-5000 15800 0
-4600 15800 0
-4200 15800 0
-3800 15800 0
-3400 15800 0
-3000 15800 0
-2600 15800 0
-2200 15800 0
-1800 15800 0
-1400 15800 0
-1000 15800 0
-600 15800 0
-200 15800 0
200 15800 0
600 15800 0
1000 15800 0
1400 15800 0
1800 15800 0
2200 15800 0
2600 15800 0
3000 15800 0
3400 15800 0
3800 15800 0
4200 15800 0
4600 15800 0
5000 15800 0
5400 15800 0
5800 15800 0
6200 15800 0
6600 15800 0
7000 15800 0
7400 15800 0
7800 15800 0
8200 15800 0
8600 15800 0
9000 15800 0
9400 15800 0
9800 15800 0
10200 15800 0
10600 15800 0
11000 15800 0
11400 15800 0
11800 15800 0
12200 15800 0
12600 15800 0
13000 15800 0
13400 15800 0
13800 15800 0
14200 15800 0
14600 15800 0
15000 15800 0
15400 15800 0
15800 15800 0
16200 15800 0
16600 15800 0
17000 15800 0
17400 15800 0
17800 15800 0
18200 15800 0
18600 15800 0
19000 15800 0
19400 15800 0
19800 15800 0
20200 15800 0
20600 15800 0
21000 15800 0
21400 15800 0
21800 15800 0
22200 15800 0
22600 15800 0
23000 15800 0
23400 15800 0
23800 15800 0
24200 15800 0
24600 15800 0
25000 15800 0
-25000 16200 0
-24600 16200 0
-24200 16200 0
-23800 16200 0
-23400 16200 0
-23000 16200 0
-22600 16200 0
-22200 16200 0
-21800 16200 0
-21400 16200 0
-21000 16200 0
-20600 16200 0
-20200 16200 0
-19800 16200 0
-19400 16200 0
-19000 16200 0
-18600 16200 0
-18200 16200 0
-17800 16200 0
-17400 16200 0
-17000 16200 0
-16600 16200 0
-16200 16200 0
-15800 16200 0
-15400 16200 0
-15000 16200 0
-14600 16200 0
-14200 16200 0
-13800 16200 0
-13400 16200 0
-13000 16200 0
-12600 16200 0
-12200 16200 0
-11800 16200 0
-11400 16200 0
-11000 16200 0
-10600 16200 0
-10200 16200 0
-9800 16200 0
-9400 16200 0
-9000 16200 0
-8600 16200 0
-8200 16200 0
-7800 16200 0
-7400 16200 0
-7000 16200 0
-6600 16200 0
-6200 16200 0
-5800 16200 0
-5400 16200 0
-5000 16200 0
-4600 16200 0
-4200 16200 0
-3800 16200 0
-3400 16200 0
-3000 16200 0
-2600 16200 0
-2200 16200 0
-1800 16200 0
-1400 16200 0
-1000 16200 0
-600 16200 0
-200 16200 0
200 16200 0
600 16200 0
1000 16200 0
1400 16200 0
1800 16200 0
2200 16200 0
2600 16200 0
3000 16200 0
3400 16200 0
3800 16200 0
4200 16200 0
4600 16200 0
5000 16200 0
5400 16200 0
5800 16200 0
6200 16200 0
6600 16200 0
7000 16200 0
7400 16200 0
7800 16200 0
8200 16200 0
8600 16200 0
9000 16200 0
9400 16200 0
9800 16200 0
10200 16200 0
10600 16200 0
11000 16200 0
11400 16200 0
11800 16200 0
12200 16200 0
12600 16200 0
13000 16200 0
13400 16200 0
13800 16200 0
14200 16200 0
14600 16200 0
15000 16200 0
15400 16200 0
15800 16200 0
16200 16200 0
16600 16200 0
17000 16200 0
17400 16200 0
17800 16200 0
18200 16200 0
18600 16200 0
19000 16200 0
19400 16200 0
19800 16200 0
20200 16200 0
20600 16200 0
21000 16200 0
21400 16200 0
21800 16200 0
22200 16200 0
22600 16200 0
23000 16200 0
23400 16200 0
23800 16200 0
24200 16200 0
24600 16200 0
25000 16200 0
-25000 16600 0
-24600 16600 0
-24200 16600 0
-23800 16600 0
-23400 16600 0
-23000 16600 0
-22600 16600 0
-22200 16600 0
-21800 16600 0
-21400 16600 0
-21000 16600 0
-20600 16600 0
-20200 16600 0
-19800 16600 0
-19400 16600 0
-19000 16600 0
-18600 16600 0
-18200 16600 0
-17800 16600 0
-17400 16600 0
-17000 16600 0
-16600 16600 0
-16200 16600 0
-15800 16600 0
-15400 16600 0
-15000 16600 0
-14600 16600 0
-14200 16600 0
-13800 16600 0
-13400 16600 0
-13000 16600 0
-12600 16600 0
-12200 16600 0
-11800 16600 0
-11400 16600 0
-11000 16600 0
-10600 16600 0
-10200 16600 0
-9800 16600 0
-9400 16600 0
-9000 16600 0
-8600 16600 0
-8200 16600 0
-7800 16600 0
-7400 16600 0
-7000 16600 0
-6600 16600 0
-6200 16600 0
-5800 16600 0
-5400 16600 0
-5000 16600 0
-4600 16600 0
-4200 16600 0
-3800 16600 0
-3400 16600 0
-3000 16600 0
-2600 16600 0
-2200 16600 0
-1800 16600 0
-1400 16600 0
-1000 16600 0
-600 16600 0
-200 16600 0
200 16600 0
600 16600 0
1000 16600 0
1400 16600 0
1800 16600 0
2200 16600 0
2600 16600 0
3000 16600 0
3400 16600 0
3800 16600 0
4200 16600 0
4600 16600 0
5000 16600 0
5400 16600 0
5800 16600 0
6200 16600 0
6600 16600 0
7000 16600 0
7400 16600 0
7800 16600 0
8200 16600 0
8600 16600 0
9000 16600 0
9400 16600 0
9800 16600 0
10200 16600 0
10600 16600 0
11000 16600 0
11400 16600 0
11800 16600 0
12200 16600 0
12600 16600 0
13000 16600 0
13400 16600 0
13800 16600 0
14200 16600 0
14600 16600 0
15000 16600 0
15400 16600 0
15800 16600 0
16200 16600 0
16600 16600 0
17000 16600 0
17400 16600 0
17800 16600 0
18200 16600 0
18600 16600 0
19000 16600 0
19400 16600 0
19800 16600 0
20200 16600 0
20600 16600 0
21000 16600 0
21400 16600 0
21800 16600 0
22200 16600 0
22600 16600 0
23000 16600 0
23400 16600 0
23800 16600 0
24200 16600 0
24600 16600 0
25000 16600 0
-25000 17000 0
-24600 17000 0
-24200 17000 0
-23800 17000 0
-23400 17000 0
-23000 17000 0
-22600 17000 0
-22200 17000 0
-21800 17000 0
-21400 17000 0
-21000 17000 0
-20600 17000 0
-20200 17000 0
-19800 17000 0
-19400 17000 0
-19000 17000 0
-18600 17000 0
-18200 17000 0
-17800 17000 0
-17400 17000 0
-17000 17000 0
-16600 17000 0
-16200 17000 0
-15800 17000 0
-15400 17000 0
-15000 17000 0
-14600 17000 0
-14200 17000 0
-13800 17000 0
-13400 17000 0
-13000 17000 0
-12600 17000 0
-12200 17000 0
-11800 17000 0
-11400 17000 0
-11000 17000 0
-10600 17000 0
-10200 17000 0
-9800 17000 0
-9400 17000 0
-9000 17000 0
-8600 17000 0
-8200 17000 0
-7800 17000 0
-7400 17000 0
-7000 17000 0
-6600 17000 0
-6200 17000 0
-5800 17000 0
-5400 17000 0
-5000 17000 0
-4600 17000 0
-4200 17000 0
-3800 17000 0
-3400 17000 0
-3000 17000 0
-2600 17000 0
-2200 17000 0
-1800 17000 0
-1400 17000 0
-1000 17000 0
-600 17000 0
-200 17000 0
200 17000 0
600 17000 0
1000 17000 0
1400 17000 0
1800 17000 0
2200 17000 0
2600 17000 0
3000 17000 0
3400 17000 0
3800 17000 0
4200 17000 0
4600 17000 0
5000 17000 0
5400 17000 0
5800 17000 0
6200 17000 0
6600 17000 0
7000 17000 0
7400 17000 0
7800 17000 0
8200 17000 0
8600 17000 0
9000 17000 0
9400 17000 0
9800 17000 0
10200 17000 0
10600 17000 0
11000 17000 0
11400 17000 0
11800 17000 0
12200 17000 0
12600 17000 0
13000 17000 0
13400 17000 0
13800 17000 0
14200 17000 0
14600 17000 0
15000 17000 0
15400 17000 0
15800 17000 0
16200 17000 0
16600 17000 0
17000 17000 0
17400 17000 0
17800 17000 0
18200 17000 0
18600 17000 0
19000 17000 0
19400 17000 0
19800 17000 0
20200 17000 0
20600 17000 0
21000 17000 0
21400 17000 0
21800 17000 0
22200 17000 0
22600 17000 0
23000 17000 0
23400 17000 0
23800 17000 0
24200 17000 0
24600 17000 0
25000 17000 0
-25000 17400 0
-24600 17400 0
-24200 17400 0
-23800 17400 0
-23400 17400 0
-23000 17400 0
-22600 17400 0
-22200 17400 0
-21800 17400 0
-21400 17400 0
-21000 17400 0
-20600 17400 0
-20200 17400 0
-19800 17400 0
-19400 17400 0
-19000 17400 0
-18600 17400 0
-18200 17400 0
-17800 17400 0
-17400 17400 0
-17000 17400 0
-16600 17400 0
-16200 17400 0
-15800 17400 0
-15400 17400 0
-15000 17400 0
-14600 17400 0
-14200 17400 0
-13800 17400 0
-13400 17400 0
-13000 17400 0
-12600 17400 0
-12200 17400 0
-11800 17400 0
-11400 17400 0
-11000 17400 0
-10600 17400 0
-10200 17400 0
-9800 17400 0
-9400 17400 0
-9000 17400 0
-8600 17400 0
-8200 17400 0
-7800 17400 0
-7400 17400 0
-7000 17400 0
-6600 17400 0
-6200 17400 0
-5800 17400 0
-5400 17400 0
-5000 17400 0
-4600 17400 0
-4200 17400 0
-3800 17400 0
-3400 17400 0
-3000 17400 0
-2600 17400 0
-2200 17400 0
-1800 17400 0
-1400 17400 0
-1000 17400 0
-600 17400 0
-200 17400 0
200 17400 0
600 17400 0
1000 17400 0
1400 17400 0
1800 17400 0
2200 17400 0
2600 17400 0
3000 17400 0
3400 17400 0
3800 17400 0
4200 17400 0
4600 17400 0
5000 17400 0
5400 17400 0
5800 17400 0
6200 17400 0
6600 17400 0
7000 17400 0
7400 17400 0
7800 17400 0
8200 17400 0
8600 17400 0
9000 17400 0
9400 17400 0
9800 17400 0
10200 17400 0
10600 17400 0
11000 17400 0
11400 17400 0
11800 17400 0
12200 17400 0
12600 17400 0
13000 17400 0
13400 17400 0
13800 17400 0
14200 17400 0
14600 17400 0
15000 17400 0
15400 17400 0
15800 17400 0
16200 17400 0
16600 17400 0
17000 17400 0
17400 17400 0
17800 17400 0
18200 17400 0
18600 17400 0
19000 17400 0
19400 17400 0
19800 17400 0
20200 17400 0
20600 17400 0
21000 17400 0
21400 17400 0
21800 17400 0
22200 17400 0
22600 17400 0
23000 17400 0
23400 17400 0
23800 17400 0
24200 17400 0
24600 17400 0
25000 17400 0
-25000 17800 0
-24600 17800 0
-24200 17800 0
-23800 17800 0
-23400 17800 0
-23000 17800 0
-22600 17800 0
-22200 17800 0
-21800 17800 0
-21400 17800 0
-21000 17800 0
-20600 17800 0
-20200 17800 0
-19800 17800 0
-19400 17800 0
-19000 17800 0
-18600 17800 0
-18200 17800 0
-17800 17800 0
-17400 17800 0
-17000 17800 0
-16600 17800 0
-16200 17800 0
-15800 17800 0
-15400 17800 0
-15000 17800 0
-14600 17800 0
-14200 17800 0
-13800 17800 0
-13400 17800 0
-13000 17800 0
-12600 17800 0
-12200 17800 0
-11800 17800 0
-11400 17800 0
-11000 17800 0
-10600 17800 0
-10200 17800 0
-9800 17800 0
-9400 17800 0
-9000 17800 0
-8600 17800 0
-8200 17800 0
-7800 17800 0
-7400 17800 0
-7000 17800 0
-6600 17800 0
-6200 17800 0
-5800 17800 0
-5400 17800 0
-5000 17800 0
-4600 17800 0
-4200 17800 0
-3800 17800 0
-3400 17800 0
-3000 17800 0
-2600 17800 0
-2200 17800 0
-1800 17800 0
-1400 17800 0
-1000 17800 0
-600 17800 0
-200 17800 0
200 17800 0
600 17800 0
1000 17800 0
1400 17800 0
1800 17800 0
2200 17800 0
2600 17800 0
3000 17800 0
3400 17800 0
3800 17800 0
4200 17800 0
4600 17800 0
5000 17800 0
5400 17800 0
5800 17800 0
6200 17800 0
6600 17800 0
7000 17800 0
7400 17800 0
7800 17800 0
8200 17800 0
8600 17800 0
9000 17800 0
9400 17800 0
9800 17800 0
10200 17800 0
10600 17800 0
11000 17800 0
11400 17800 0
11800 17800 0
12200 17800 0
12600 17800 0
13000 17800 0
13400 17800 0
13800 17800 0
14200 17800 0
14600 17800 0
15000 17800 0
15400 17800 0
15800 17800 0
16200 17800 0
16600 17800 0
17000 17800 0
17400 17800 0
17800 17800 0
18200 17800 0
18600 17800 0
19000 17800 0
19400 17800 0
19800 17800 0
20200 17800 0
20600 17800 0
21000 17800 0
21400 17800 0
21800 17800 0
22200 17800 0
22600 17800 0
23000 17800 0
23400 17800 0
23800 17800 0
24200 17800 0
24600 17800 0
25000 17800 0
-25000 18200 0
-24600 18200 0
-24200 18200 0
-23800 18200 0
-23400 18200 0
-23000 18200 0
-22600 18200 0
-22200 18200 0
-21800 18200 0
-21400 18200 0
-21000 18200 0
-20600 18200 0
-20200 18200 0
-19800 18200 0
-19400 18200 0
-19000 18200 0
-18600 18200 0
-18200 18200 0
-17800 18200 0
-17400 18200 0
-17000 18200 0
-16600 18200 0
-16200 18200 0
-15800 18200 0
-15400 18200 0
-15000 18200 0
-14600 18200 0
-14200 18200 0
-13800 18200 0
-13400 18200 0
-13000 18200 0
-12600 18200 0
-12200 18200 0
-11800 18200 0
-11400 18200 0
-11000 18200 0
-10600 18200 0
-10200 18200 0
-9800 18200 0
-9400 18200 0
-9000 18200 0
-8600 18200 0
-8200 18200 0
-7800 18200 0
-7400 18200 0
-7000 18200 0
-6600 18200 0
-6200 18200 0
-5800 18200 0
-5400 18200 0
-5000 18200 0
-4600 18200 0
-4200 18200 0
-3800 18200 0
-3400 18200 0
-3000 18200 0
-2600 18200 0
-2200 18200 0
-1800 18200 0
-1400 18200 0
-1000 18200 0
-600 18200 0
-200 18200 0
200 18200 0
600 18200 0
1000 18200 0
1400 18200 0
1800 18200 0
2200 18200 0
2600 18200 0
3000 18200 0
3400 18200 0
3800 18200 0
4200 18200 0
4600 18200 0
5000 18200 0
5400 18200 0
5800 18200 0
6200 18200 0
6600 18200 0
7000 18200 0
7400 18200 0
7800 18200 0
8200 18200 0
8600 18200 0
9000 18200 0
9400 18200 0
9800 18200 0
10200 18200 0
10600 18200 0
11000 18200 0
11400 18200 0
11800 18200 0
12200 18200 0
12600 18200 0
13000 18200 0
13400 18200 0
13800 18200 0
14200 18200 0
14600 18200 0
15000 18200 0
15400 18200 0
15800 18200 0
16200 18200 0
16600 18200 0
17000 18200 0
17400 18200 0
17800 18200 0
18200 18200 0
18600 18200 0
19000 18200 0
19400 18200 0
19800 18200 0
20200 18200 0
20600 18200 0
21000 18200 0
21400 18200 0
21800 18200 0
22200 18200 0
22600 18200 0
23000 18200 0
23400 18200 0
23800 18200 0
24200 18200 0
24600 18200 0
25000 18200 0
-25000 18600 0
-24600 18600 0
-24200 18600 0
-23800 18600 0
-23400 18600 0
-23000 18600 0
-22600 18600 0
-22200 18600 0
-21800 18600 0
-21400 18600 0
-21000 18600 0
-20600 18600 0
-20200 18600 0
-19800 18600 0
-19400 18600 0
-19000 18600 0
-18600 18600 0
-18200 18600 0
-17800 18600 0
-17400 18600 0
-17000 18600 0
-16600 18600 0
-16200 18600 0
-15800 18600 0
-15400 18600 0
-15000 18600 0
-14600 18600 0
-14200 18600 0
-13800 18600 0
-13400 18600 0
-13000 18600 0
-12600 18600 0
-12200 18600 0
-11800 18600 0
-11400 18600 0
-11000 18600 0
-10600 18600 0
-10200 18600 0
-9800 18600 0
-9400 18600 0
-9000 18600 0
-8600 18600 0
-8200 18600 0
-7800 18600 0
-7400 18600 0
-7000 18600 0
-6600 18600 0
-6200 18600 0
-5800 18600 0
-5400 18600 0
-5000 18600 0
-4600 18600 0
-4200 18600 0
-3800 18600 0
-3400 18600 0
-3000 18600 0
-2600 18600 0
-2200 18600 0
-1800 18600 0
-1400 18600 0
-1000 18600 0
-600 18600 0
-200 18600 0
200 18600 0
600 18600 0
1000 18600 0
1400 18600 0
1800 18600 0
2200 18600 0
2600 18600 0
3000 18600 0
3400 18600 0
3800 18600 0
4200 18600 0
4600 18600 0
5000 18600 0
5400 18600 0
5800 18600 0
6200 18600 0
6600 18600 0
7000 18600 0
7400 18600 0
7800 18600 0
8200 18600 0
8600 18600 0
9000 18600 0
9400 18600 0
9800 18600 0
10200 18600 0
10600 18600 0
11000 18600 0
11400 18600 0
11800 18600 0
12200 18600 0
12600 18600 0
13000 18600 0
13400 18600 0
13800 18600 0
14200 18600 0
14600 18600 0
15000 18600 0
15400 18600 0
15800 18600 0
16200 18600 0
16600 18600 0
17000 18600 0
17400 18600 0
17800 18600 0
18200 18600 0
18600 18600 0
19000 18600 0
19400 18600 0
19800 18600 0
20200 18600 0
20600 18600 0
21000 18600 0
21400 18600 0
21800 18600 0
22200 18600 0
22600 18600 0
23000 18600 0
23400 18600 0
23800 18600 0
24200 18600 0
24600 18600 0
25000 18600 0
-25000 19000 0
-24600 19000 0
-24200 19000 0
-23800 19000 0
-23400 19000 0
-23000 19000 0
-22600 19000 0
-22200 19000 0
-21800 19000 0
-21400 19000 0
-21000 19000 0
-20600 19000 0
-20200 19000 0
-19800 19000 0
-19400 19000 0
-19000 19000 0
-18600 19000 0
-18200 19000 0
-17800 19000 0
-17400 19000 0
-17000 19000 0
-16600 19000 0
-16200 19000 0
-15800 19000 0
-15400 19000 0
-15000 19000 0
-14600 19000 0
-14200 19000 0
-13800 19000 0
-13400 19000 0
-13000 19000 0
-12600 19000 0
-12200 19000 0
-11800 19000 0
-11400 19000 0
-11000 19000 0
-10600 19000 0
-10200 19000 0
-9800 19000 0
-9400 19000 0
-9000 19000 0
-8600 19000 0
-8200 19000 0
-7800 19000 0
-7400 19000 0
-7000 19000 0
-6600 19000 0
-6200 19000 0
-5800 19000 0
-5400 19000 0
-5000 19000 0
-4600 19000 0
-4200 19000 0
-3800 19000 0
-3400 19000 0
-3000 19000 0
-2600 19000 0
-2200 19000 0
-1800 19000 0
-1400 19000 0
-1000 19000 0
-600 19000 0
-200 19000 0
200 19000 0
600 19000 0
1000 19000 0
1400 19000 0
1800 19000 0
2200 19000 0
2600 19000 0
3000 19000 0
3400 19000 0
3800 19000 0
4200 19000 0
4600 19000 0
5000 19000 0
5400 19000 0
5800 19000 0
6200 19000 0
6600 19000 0
7000 19000 0
7400 19000 0
7800 19000 0
8200 19000 0
8600 19000 0
9000 19000 0
9400 19000 0
9800 19000 0
10200 19000 0
10600 19000 0
11000 19000 0
11400 19000 0
11800 19000 0
12200 19000 0
12600 19000 0
13000 19000 0
13400 19000 0
13800 19000 0
14200 19000 0
14600 19000 0
15000 19000 0
15400 19000 0
15800 19000 0
16200 19000 0
16600 19000 0
17000 19000 0
17400 19000 0
17800 19000 0
18200 19000 0
18600 19000 0
19000 19000 0
19400 19000 0
19800 19000 0
20200 19000 0
20600 19000 0
21000 19000 0
21400 19000 0
21800 19000 0
22200 19000 0
22600 19000 0
23000 19000 0
23400 19000 0
23800 19000 0
24200 19000 0
24600 19000 0
25000 19000 0
-25000 19400 0
-24600 19400 0
-24200 19400 0
-23800 19400 0
-23400 19400 0
-23000 19400 0
-22600 19400 0
-22200 19400 0
-21800 19400 0
-21400 19400 0
-21000 19400 0
-20600 19400 0
-20200 19400 0
-19800 19400 0
-19400 19400 0
-19000 19400 0
-18600 19400 0
-18200 19400 0
-17800 19400 0
-17400 19400 0
-17000 19400 0
-16600 19400 0
-16200 19400 0
-15800 19400 0
-15400 19400 0
-15000 19400 0
-14600 19400 0
-14200 19400 0
-13800 19400 0
-13400 19400 0
-13000 19400 0
-12600 19400 0
-12200 19400 0
-11800 19400 0
-11400 19400 0
-11000 19400 0
-10600 19400 0
-10200 19400 0
-9800 19400 0
-9400 19400 0
-9000 19400 0
-8600 19400 0
-8200 19400 0
-7800 19400 0
-7400 19400 0
-7000 19400 0
-6600 19400 0
-6200 19400 0
-5800 19400 0
-5400 19400 0
-5000 19400 0
-4600 19400 0
-4200 19400 0
-3800 19400 0
-3400 19400 0
-3000 19400 0
-2600 19400 0
-2200 19400 0
-1800 19400 0
-1400 19400 0
-1000 19400 0
-600 19400 0
-200 19400 0
200 19400 0
600 19400 0
1000 19400 0
1400 19400 0
1800 19400 0
2200 19400 0
2600 19400 0
3000 19400 0
3400 19400 0
3800 19400 0
4200 19400 0
4600 19400 0
5000 19400 0
5400 19400 0
5800 19400 0
6200 19400 0
6600 19400 0
7000 19400 0
7400 19400 0
7800 19400 0
8200 19400 0
8600 19400 0
9000 19400 0
9400 19400 0
9800 19400 0
10200 19400 0
10600 19400 0
11000 19400 0
11400 19400 0
11800 19400 0
12200 19400 0
12600 19400 0
13000 19400 0
13400 19400 0
13800 19400 0
14200 19400 0
14600 19400 0
15000 19400 0
15400 19400 0
15800 19400 0
16200 19400 0
16600 19400 0
17000 19400 0
17400 19400 0
17800 19400 0
18200 19400 0
18600 19400 0
19000 19400 0
19400 19400 0
19800 19400 0
20200 19400 0
20600 19400 0
21000 19400 0
21400 19400 0
21800 19400 0
22200 19400 0
22600 19400 0
23000 19400 0
23400 19400 0
23800 19400 0
24200 19400 0
24600 19400 0
25000 19400 0
-25000 19800 0
-24600 19800 0
-24200 19800 0
-23800 19800 0
-23400 19800 0
-23000 19800 0
-22600 19800 0
-22200 19800 0
-21800 19800 0
-21400 19800 0
-21000 19800 0
-20600 19800 0
-20200 19800 0
-19800 19800 0
-19400 19800 0
-19000 19800 0
-18600 19800 0
-18200 19800 0
-17800 19800 0
-17400 19800 0
-17000 19800 0
-16600 19800 0
-16200 19800 0
-15800 19800 0
-15400 19800 0
-15000 19800 0
-14600 19800 0
-14200 19800 0
-13800 19800 0
-13400 19800 0
-13000 19800 0
-12600 19800 0
-12200 19800 0
-11800 19800 0
-11400 19800 0
-11000 19800 0
-10600 19800 0
-10200 19800 0
-9800 19800 0
-9400 19800 0
-9000 19800 0
-8600 19800 0
-8200 19800 0
-7800 19800 0
-7400 19800 0
-7000 19800 0
-6600 19800 0
-6200 19800 0
-5800 19800 0
-5400 19800 0
-5000 19800 0
-4600 19800 0
-4200 19800 0
-3800 19800 0
-3400 19800 0
-3000 19800 0
-2600 19800 0
-2200 19800 0
-1800 19800 0
-1400 19800 0
-1000 19800 0
-600 19800 0
-200 19800 0
200 19800 0
600 19800 0
1000 19800 0
1400 19800 0
1800 19800 0
2200 19800 0
2600 19800 0
3000 19800 0
3400 19800 0
3800 19800 0
4200 19800 0
4600 19800 0
5000 19800 0
5400 19800 0
5800 19800 0
6200 19800 0
6600 19800 0
7000 19800 0
7400 19800 0
7800 19800 0
8200 19800 0
8600 19800 0
9000 19800 0
9400 19800 0
9800 19800 0
10200 19800 0
10600 19800 0
11000 19800 0
11400 19800 0
11800 19800 0
12200 19800 0
12600 19800 0
13000 19800 0
13400 19800 0
13800 19800 0
14200 19800 0
14600 19800 0
15000 19800 0
15400 19800 0
15800 19800 0
16200 19800 0
16600 19800 0
17000 19800 0
17400 19800 0
17800 19800 0
18200 19800 0
18600 19800 0
19000 19800 0
19400 19800 0
19800 19800 0
20200 19800 0
20600 19800 0
21000 19800 0
21400 19800 0
21800 19800 0
22200 19800 0
22600 19800 0
23000 19800 0
23400 19800 0
23800 19800 0
24200 19800 0
24600 19800 0
25000 19800 0
-25000 20200 0
-24600 20200 0
-24200 20200 0
-23800 20200 0
-23400 20200 0
-23000 20200 0
-22600 20200 0
-22200 20200 0
-21800 20200 0
-21400 20200 0
-21000 20200 0
-20600 20200 0
-20200 20200 0
-19800 20200 0
-19400 20200 0
-19000 20200 0
-18600 20200 0
-18200 20200 0
-17800 20200 0
-17400 20200 0
-17000 20200 0
-16600 20200 0
-16200 20200 0
-15800 20200 0
-15400 20200 0
-15000 20200 0
-14600 20200 0
-14200 20200 0
-13800 20200 0
-13400 20200 0
-13000 20200 0
-12600 20200 0
-12200 20200 0
-11800 20200 0
-11400 20200 0
-11000 20200 0
-10600 20200 0
-10200 20200 0
-9800 20200 0
-9400 20200 0
-9000 20200 0
-8600 20200 0
-8200 20200 0
-7800 20200 0
-7400 20200 0
-7000 20200 0
-6600 20200 0
-6200 20200 0
-5800 20200 0
-5400 20200 0
-5000 20200 0
-4600 20200 0
-4200 20200 0
-3800 20200 0
-3400 20200 0
-3000 20200 0
-2600 20200 0
-2200 20200 0
-1800 20200 0
-1400 20200 0
-1000 20200 0
-600 20200 0
-200 20200 0
200 20200 0
600 20200 0
1000 20200 0
1400 20200 0
1800 20200 0
2200 20200 0
2600 20200 0
3000 20200 0
3400 20200 0
3800 20200 0
4200 20200 0
4600 20200 0
5000 20200 0
5400 20200 0
5800 20200 0
6200 20200 0
6600 20200 0
7000 20200 0
7400 20200 0
7800 20200 0
8200 20200 0
8600 20200 0
9000 20200 0
9400 20200 0
9800 20200 0
10200 20200 0
10600 20200 0
11000 20200 0
11400 20200 0
11800 20200 0
12200 20200 0
12600 20200 0
13000 20200 0
13400 20200 0
13800 20200 0
14200 20200 0
14600 20200 0
15000 20200 0
15400 20200 0
15800 20200 0
16200 20200 0
16600 20200 0
17000 20200 0
17400 20200 0
17800 20200 0
18200 20200 0
18600 20200 0
19000 20200 0
19400 20200 0
19800 20200 0
20200 20200 0
20600 20200 0
21000 20200 0
21400 20200 0
21800 20200 0
22200 20200 0
22600 20200 0
23000 20200 0
23400 20200 0
23800 20200 0
24200 20200 0
24600 20200 0
25000 20200 0
-25000 20600 0
-24600 20600 0
-24200 20600 0
-23800 20600 0
-23400 20600 0
-23000 20600 0
-22600 20600 0
-22200 20600 0
-21800 20600 0
-21400 20600 0
-21000 20600 0
-20600 20600 0
-20200 20600 0
-19800 20600 0
-19400 20600 0
-19000 20600 0
-18600 20600 0
-18200 20600 0
-17800 20600 0
-17400 20600 0
-17000 20600 0
-16600 20600 0
-16200 20600 0
-15800 20600 0
-15400 20600 0
-15000 20600 0
-14600 20600 0
-14200 20600 0
-13800 20600 0
-13400 20600 0
-13000 20600 0
-12600 20600 0
-12200 20600 0
-11800 20600 0
-11400 20600 0
-11000 20600 0
-10600 20600 0
-10200 20600 0
-9800 20600 0
-9400 20600 0
-9000 20600 0
-8600 20600 0
-8200 20600 0
-7800 20600 0
-7400 20600 0
-7000 20600 0
-6600 20600 0
-6200 20600 0
-5800 20600 0
-5400 20600 0
-5000 20600 0
-4600 20600 0
-4200 20600 0
-3800 20600 0
-3400 20600 0
-3000 20600 0
-2600 20600 0
-2200 20600 0
-1800 20600 0
-1400 20600 0
-1000 20600 0
-600 20600 0
-200 20600 0
200 20600 0
600 20600 0
1000 20600 0
1400 20600 0
1800 20600 0
2200 20600 0
2600 20600 0
3000 20600 0
3400 20600 0
3800 20600 0
4200 20600 0
4600 20600 0
5000 20600 0
5400 20600 0
5800 20600 0
6200 20600 0
6600 20600 0
7000 20600 0
7400 20600 0
7800 20600 0
8200 20600 0
8600 20600 0
9000 20600 0
9400 20600 0
9800 20600 0
10200 20600 0
10600 20600 0
11000 20600 0
11400 20600 0
11800 20600 0
12200 20600 0
12600 20600 0
13000 20600 0
13400 20600 0
13800 20600 0
14200 20600 0
14600 20600 0
15000 20600 0
15400 20600 0
15800 20600 0
16200 20600 0
16600 20600 0
17000 20600 0
17400 20600 0
17800 20600 0
18200 20600 0
18600 20600 0
19000 20600 0
19400 20600 0
19800 20600 0
20200 20600 0
20600 20600 0
21000 20600 0
21400 20600 0
21800 20600 0
22200 20600 0
22600 20600 0
23000 20600 0
23400 20600 0
23800 20600 0
24200 20600 0
24600 20600 0
25000 20600 0
-25000 21000 0
-24600 21000 0
-24200 21000 0
-23800 21000 0
-23400 21000 0
-23000 21000 0
-22600 21000 0
-22200 21000 0
-21800 21000 0
-21400 21000 0
-21000 21000 0
-20600 21000 0
-20200 21000 0
-19800 21000 0
-19400 21000 0
-19000 21000 0
-18600 21000 0
-18200 21000 0
-17800 21000 0
-17400 21000 0
-17000 21000 0
-16600 21000 0
-16200 21000 0
-15800 21000 0
-15400 21000 0
-15000 21000 0
-14600 21000 0
-14200 21000 0
-13800 21000 0
-13400 21000 0
-13000 21000 0
-12600 21000 0
-12200 21000 0
-11800 21000 0
-11400 21000 0
-11000 21000 0
-10600 21000 0
-10200 21000 0
-9800 21000 0
-9400 21000 0
-9000 21000 0
-8600 21000 0
-8200 21000 0
-7800 21000 0
-7400 21000 0
-7000 21000 0
-6600 21000 0
-6200 21000 0
-5800 21000 0
-5400 21000 0
-5000 21000 0
-4600 21000 0
-4200 21000 0
-3800 21000 0
-3400 21000 0
-3000 21000 0
-2600 21000 0
-2200 21000 0
-1800 21000 0
-1400 21000 0
-1000 21000 0
-600 21000 0
-200 21000 0
200 21000 0
600 21000 0
1000 21000 0
1400 21000 0
1800 21000 0
2200 21000 0
2600 21000 0
3000 21000 0
3400 21000 0
3800 21000 0
4200 21000 0
4600 21000 0
5000 21000 0
5400 21000 0
5800 21000 0
6200 21000 0
6600 21000 0
7000 21000 0
7400 21000 0
7800 21000 0
8200 21000 0
8600 21000 0
9000 21000 0
9400 21000 0
9800 21000 0
10200 21000 0
10600 21000 0
11000 21000 0
11400 21000 0
11800 21000 0
12200 21000 0
12600 21000 0
13000 21000 0
13400 21000 0
13800 21000 0
14200 21000 0
14600 21000 0
15000 21000 0
15400 21000 0
15800 21000 0
16200 21000 0
16600 21000 0
17000 21000 0
17400 21000 0
17800 21000 0
18200 21000 0
18600 21000 0
19000 21000 0
19400 21000 0
19800 21000 0
20200 21000 0
20600 21000 0
21000 21000 0
21400 21000 0
21800 21000 0
22200 21000 0
22600 21000 0
23000 21000 0
23400 21000 0
23800 21000 0
24200 21000 0
24600 21000 0
25000 21000 0
-25000 21400 0
-24600 21400 0
-24200 21400 0
-23800 21400 0
-23400 21400 0
-23000 21400 0
-22600 21400 0
-22200 21400 0
-21800 21400 0
-21400 21400 0
-21000 21400 0
-20600 21400 0
-20200 21400 0
-19800 21400 0
-19400 21400 0
-19000 21400 0
-18600 21400 0
-18200 21400 0
-17800 21400 0
-17400 21400 0
-17000 21400 0
-16600 21400 0
-16200 21400 0
-15800 21400 0
-15400 21400 0
-15000 21400 0
-14600 21400 0
-14200 21400 0
-13800 21400 0
-13400 21400 0
-13000 21400 0
-12600 21400 0
-12200 21400 0
-11800 21400 0
-11400 21400 0
-11000 21400 0
-10600 21400 0
-10200 21400 0
-9800 21400 0
-9400 21400 0
-9000 21400 0
-8600 21400 0
-8200 21400 0
-7800 21400 0
-7400 21400 0
-7000 21400 0
-6600 21400 0
-6200 21400 0
-5800 21400 0
-5400 21400 0
-5000 21400 0
-4600 21400 0
-4200 21400 0
-3800 21400 0
-3400 21400 0
-3000 21400 0
-2600 21400 0
-2200 21400 0
-1800 21400 0
-1400 21400 0
-1000 21400 0
-600 21400 0
-200 21400 0
200 21400 0
600 21400 0
1000 21400 0
1400 21400 0
1800 21400 0
2200 21400 0
2600 21400 0
3000 21400 0
3400 21400 0
3800 21400 0
4200 21400 0
4600 21400 0
5000 21400 0
5400 21400 0
5800 21400 0
6200 21400 0
6600 21400 0
7000 21400 0
7400 21400 0
7800 21400 0
8200 21400 0
8600 21400 0
9000 21400 0
9400 21400 0
9800 21400 0
10200 21400 0
10600 21400 0
11000 21400 0
11400 21400 0
11800 21400 0
12200 21400 0
12600 21400 0
13000 21400 0
13400 21400 0
13800 21400 0
14200 21400 0
14600 21400 0
15000 21400 0
15400 21400 0
15800 21400 0
16200 21400 0
16600 21400 0
17000 21400 0
17400 21400 0
17800 21400 0
18200 21400 0
18600 21400 0
19000 21400 0
19400 21400 0
19800 21400 0
20200 21400 0
20600 21400 0
21000 21400 0
21400 21400 0
21800 21400 0
22200 21400 0
22600 21400 0
23000 21400 0
23400 21400 0
23800 21400 0
24200 21400 0
24600 21400 0
25000 21400 0
-25000 21800 0
-24600 21800 0
-24200 21800 0
-23800 21800 0
-23400 21800 0
-23000 21800 0
-22600 21800 0
-22200 21800 0
-21800 21800 0
-21400 21800 0
-21000 21800 0
-20600 21800 0
-20200 21800 0
-19800 21800 0
-19400 21800 0
-19000 21800 0
-18600 21800 0
-18200 21800 0
-17800 21800 0
-17400 21800 0
-17000 21800 0
-16600 21800 0
-16200 21800 0
-15800 21800 0
-15400 21800 0
-15000 21800 0
-14600 21800 0
-14200 21800 0
-13800 21800 0
-13400 21800 0
-13000 21800 0
-12600 21800 0
-12200 21800 0
-11800 21800 0
-11400 21800 0
-11000 21800 0
-10600 21800 0
-10200 21800 0
-9800 21800 0
-9400 21800 0
-9000 21800 0
-8600 21800 0
-8200 21800 0
-7800 21800 0
-7400 21800 0
-7000 21800 0
-6600 21800 0
-6200 21800 0
-5800 21800 0
-5400 21800 0
-5000 21800 0
-4600 21800 0
-4200 21800 0
-3800 21800 0
-3400 21800 0
-3000 21800 0
-2600 21800 0
-2200 21800 0
-1800 21800 0
-1400 21800 0
-1000 21800 0
-600 21800 0
-200 21800 0
200 21800 0
600 21800 0
1000 21800 0
1400 21800 0
1800 21800 0
2200 21800 0
2600 21800 0
3000 21800 0
3400 21800 0
3800 21800 0
4200 21800 0
4600 21800 0
5000 21800 0
5400 21800 0
5800 21800 0
6200 21800 0
6600 21800 0
7000 21800 0
7400 21800 0
7800 21800 0
8200 21800 0
8600 21800 0
9000 21800 0
9400 21800 0
9800 21800 0
10200 21800 0
10600 21800 0
11000 21800 0
11400 21800 0
11800 21800 0
12200 21800 0
12600 21800 0
13000 21800 0
13400 21800 0
13800 21800 0
14200 21800 0
14600 21800 0
15000 21800 0
15400 21800 0
15800 21800 0
16200 21800 0
16600 21800 0
17000 21800 0
17400 21800 0
17800 21800 0
18200 21800 0
18600 21800 0
19000 21800 0
19400 21800 0
19800 21800 0
20200 21800 0
20600 21800 0
21000 21800 0
21400 21800 0
21800 21800 0
22200 21800 0
22600 21800 0
23000 21800 0
23400 21800 0
23800 21800 0
24200 21800 0
24600 21800 0
25000 21800 0
-25000 22200 0
-24600 22200 0
-24200 22200 0
-23800 22200 0
-23400 22200 0
-23000 22200 0
-22600 22200 0
-22200 22200 0
-21800 22200 0
-21400 22200 0
-21000 22200 0
-20600 22200 0
-20200 22200 0
-19800 22200 0
-19400 22200 0
-19000 22200 0
-18600 22200 0
-18200 22200 0
-17800 22200 0
-17400 22200 0
-17000 22200 0
-16600 22200 0
-16200 22200 0
-15800 22200 0
-15400 22200 0
-15000 22200 0
-14600 22200 0
-14200 22200 0
-13800 22200 0
-13400 22200 0
-13000 22200 0
-12600 22200 0
-12200 22200 0
-11800 22200 0
-11400 22200 0
-11000 22200 0
-10600 22200 0
-10200 22200 0
-9800 22200 0
-9400 22200 0
-9000 22200 0
-8600 22200 0
-8200 22200 0
-7800 22200 0
-7400 22200 0
-7000 22200 0
-6600 22200 0
-6200 22200 0
-5800 22200 0
-5400 22200 0
-5000 22200 0
-4600 22200 0
-4200 22200 0
-3800 22200 0
-3400 22200 0
-3000 22200 0
-2600 22200 0
-2200 22200 0
-1800 22200 0
-1400 22200 0
-1000 22200 0
-600 22200 0
-200 22200 0
200 22200 0
600 22200 0
1000 22200 0
1400 22200 0
1800 22200 0
2200 22200 0
2600 22200 0
3000 22200 0
3400 22200 0
3800 22200 0
4200 22200 0
4600 22200 0
5000 22200 0
5400 22200 0
5800 22200 0
6200 22200 0
6600 22200 0
7000 22200 0
7400 22200 0
7800 22200 0
8200 22200 0
8600 22200 0
9000 22200 0
9400 22200 0
9800 22200 0
10200 22200 0
10600 22200 0
11000 22200 0
11400 22200 0
11800 22200 0
12200 22200 0
12600 22200 0
13000 22200 0
13400 22200 0
13800 22200 0
14200 22200 0
14600 22200 0
15000 22200 0
15400 22200 0
15800 22200 0
16200 22200 0
16600 22200 0
17000 22200 0
17400 22200 0
17800 22200 0
18200 22200 0
18600 22200 0
19000 22200 0
19400 22200 0
19800 22200 0
20200 22200 0
20600 22200 0
21000 22200 0
21400 22200 0
21800 22200 0
22200 22200 0
22600 22200 0
23000 22200 0
23400 22200 0
23800 22200 0
24200 22200 0
24600 22200 0
25000 22200 0
-25000 22600 0
-24600 22600 0
-24200 22600 0
-23800 22600 0
-23400 22600 0
-23000 22600 0
-22600 22600 0
-22200 22600 0
-21800 22600 0
-21400 22600 0
-21000 22600 0
-20600 22600 0
-20200 22600 0
-19800 22600 0
-19400 22600 0
-19000 22600 0
-18600 22600 0
-18200 22600 0
-17800 22600 0
-17400 22600 0
-17000 22600 0
-16600 22600 0
-16200 22600 0
-15800 22600 0
-15400 22600 0
-15000 22600 0
-14600 22600 0
-14200 22600 0
-13800 22600 0
-13400 22600 0
-13000 22600 0
-12600 22600 0
-12200 22600 0
-11800 22600 0
-11400 22600 0
-11000 22600 0
-10600 22600 0
-10200 22600 0
-9800 22600 0
-9400 22600 0
-9000 22600 0
-8600 22600 0
-8200 22600 0
-7800 22600 0
-7400 22600 0
-7000 22600 0
-6600 22600 0
-6200 22600 0
-5800 22600 0
-5400 22600 0
-5000 22600 0
-4600 22600 0
-4200 22600 0
-3800 22600 0
-3400 22600 0
-3000 22600 0
-2600 22600 0
-2200 22600 0
-1800 22600 0
-1400 22600 0
-1000 22600 0
-600 22600 0
-200 22600 0
200 22600 0
600 22600 0
1000 22600 0
1400 22600 0
1800 22600 0
2200 22600 0
2600 22600 0
3000 22600 0
3400 22600 0
3800 22600 0
4200 22600 0
4600 22600 0
5000 22600 0
5400 22600 0
5800 22600 0
6200 22600 0
6600 22600 0
7000 22600 0
7400 22600 0
7800 22600 0
8200 22600 0
8600 22600 0
9000 22600 0
9400 22600 0
9800 22600 0
10200 22600 0
10600 22600 0
11000 22600 0
11400 22600 0
11800 22600 0
12200 22600 0
12600 22600 0
13000 22600 0
13400 22600 0
13800 22600 0
14200 22600 0
14600 22600 0
15000 22600 0
15400 22600 0
15800 22600 0
16200 22600 0
16600 22600 0
17000 22600 0
17400 22600 0
17800 22600 0
18200 22600 0
18600 22600 0
19000 22600 0
19400 22600 0
19800 22600 0
20200 22600 0
20600 22600 0
21000 22600 0
21400 22600 0
21800 22600 0
22200 22600 0
22600 22600 0
23000 22600 0
23400 22600 0
23800 22600 0
24200 22600 0
24600 22600 0
25000 22600 0
-25000 23000 0
-24600 23000 0
-24200 23000 0
-23800 23000 0
-23400 23000 0
-23000 23000 0
-22600 23000 0
-22200 23000 0
-21800 23000 0
-21400 23000 0
-21000 23000 0
-20600 23000 0
-20200 23000 0
-19800 23000 0
-19400 23000 0
-19000 23000 0
-18600 23000 0
-18200 23000 0
-17800 23000 0
-17400 23000 0
-17000 23000 0
-16600 23000 0
-16200 23000 0
-15800 23000 0
-15400 23000 0
-15000 23000 0
-14600 23000 0
-14200 23000 0
-13800 23000 0
-13400 23000 0
-13000 23000 0
-12600 23000 0
-12200 23000 0
-11800 23000 0
-11400 23000 0
-11000 23000 0
-10600 23000 0
-10200 23000 0
-9800 23000 0
-9400 23000 0
-9000 23000 0
-8600 23000 0
-8200 23000 0
-7800 23000 0
-7400 23000 0
-7000 23000 0
-6600 23000 0
-6200 23000 0
-5800 23000 0
-5400 23000 0
-5000 23000 0
-4600 23000 0
-4200 23000 0
-3800 23000 0
-3400 23000 0
-3000 23000 0
-2600 23000 0
-2200 23000 0
-1800 23000 0
-1400 23000 0
-1000 23000 0
-600 23000 0
-200 23000 0
200 23000 0
600 23000 0
1000 23000 0
1400 23000 0
1800 23000 0
2200 23000 0
2600 23000 0
3000 23000 0
3400 23000 0
3800 23000 0
4200 23000 0
4600 23000 0
5000 23000 0
5400 23000 0
5800 23000 0
6200 23000 0
6600 23000 0
7000 23000 0
7400 23000 0
7800 23000 0
8200 23000 0
8600 23000 0
9000 23000 0
9400 23000 0
9800 23000 0
10200 23000 0
10600 23000 0
11000 23000 0
11400 23000 0
11800 23000 0
12200 23000 0
12600 23000 0
13000 23000 0
13400 23000 0
13800 23000 0
14200 23000 0
14600 23000 0
15000 23000 0
15400 23000 0
15800 23000 0
16200 23000 0
16600 23000 0
17000 23000 0
17400 23000 0
17800 23000 0
18200 23000 0
18600 23000 0
19000 23000 0
19400 23000 0
19800 23000 0
20200 23000 0
20600 23000 0
21000 23000 0
21400 23000 0
21800 23000 0
22200 23000 0
22600 23000 0
23000 23000 0
23400 23000 0
23800 23000 0
24200 23000 0
24600 23000 0
25000 23000 0
-25000 23400 0
-24600 23400 0
-24200 23400 0
-23800 23400 0
-23400 23400 0
-23000 23400 0
-22600 23400 0
-22200 23400 0
-21800 23400 0
-21400 23400 0
-21000 23400 0
-20600 23400 0
-20200 23400 0
-19800 23400 0
-19400 23400 0
-19000 23400 0
-18600 23400 0
-18200 23400 0
-17800 23400 0
-17400 23400 0
-17000 23400 0
-16600 23400 0
-16200 23400 0
-15800 23400 0
-15400 23400 0
-15000 23400 0
-14600 23400 0
-14200 23400 0
-13800 23400 0
-13400 23400 0
-13000 23400 0
-12600 23400 0
-12200 23400 0
-11800 23400 0
-11400 23400 0
-11000 23400 0
-10600 23400 0
-10200 23400 0
-9800 23400 0
-9400 23400 0
-9000 23400 0
-8600 23400 0
-8200 23400 0
-7800 23400 0
-7400 23400 0
-7000 23400 0
-6600 23400 0
-6200 23400 0
-5800 23400 0
-5400 23400 0
-5000 23400 0
-4600 23400 0
-4200 23400 0
-3800 23400 0
-3400 23400 0
-3000 23400 0
-2600 23400 0
-2200 23400 0
-1800 23400 0
-1400 23400 0
-1000 23400 0
-600 23400 0
-200 23400 0
200 23400 0
600 23400 0
1000 23400 0
1400 23400 0
1800 23400 0
2200 23400 0
2600 23400 0
3000 23400 0
3400 23400 0
3800 23400 0
4200 23400 0
4600 23400 0
5000 23400 0
5400 23400 0
5800 23400 0
6200 23400 0
6600 23400 0
7000 23400 0
7400 23400 0
7800 23400 0
8200 23400 0
8600 23400 0
9000 23400 0
9400 23400 0
9800 23400 0
10200 23400 0
10600 23400 0
11000 23400 0
11400 23400 0
11800 23400 0
12200 23400 0
12600 23400 0
13000 23400 0
13400 23400 0
13800 23400 0
14200 23400 0
14600 23400 0
15000 23400 0
15400 23400 0
15800 23400 0
16200 23400 0
16600 23400 0
17000 23400 0
17400 23400 0
17800 23400 0
18200 23400 0
18600 23400 0
19000 23400 0
19400 23400 0
19800 23400 0
20200 23400 0
20600 23400 0
21000 23400 0
21400 23400 0
21800 23400 0
22200 23400 0
22600 23400 0
23000 23400 0
23400 23400 0
23800 23400 0
24200 23400 0
24600 23400 0
25000 23400 0
-25000 23800 0
-24600 23800 0
-24200 23800 0
-23800 23800 0
-23400 23800 0
-23000 23800 0
-22600 23800 0
-22200 23800 0
-21800 23800 0
-21400 23800 0
-21000 23800 0
-20600 23800 0
-20200 23800 0
-19800 23800 0
-19400 23800 0
-19000 23800 0
-18600 23800 0
-18200 23800 0
-17800 23800 0
-17400 23800 0
-17000 23800 0
-16600 23800 0
-16200 23800 0
-15800 23800 0
-15400 23800 0
-15000 23800 0
-14600 23800 0
-14200 23800 0
-13800 23800 0
-13400 23800 0
-13000 23800 0
-12600 23800 0
-12200 23800 0
-11800 23800 0
-11400 23800 0
-11000 23800 0
-10600 23800 0
-10200 23800 0
-9800 23800 0
-9400 23800 0
-9000 23800 0
-8600 23800 0
-8200 23800 0
-7800 23800 0
-7400 23800 0
-7000 23800 0
-6600 23800 0
-6200 23800 0
-5800 23800 0
-5400 23800 0
-5000 23800 0
-4600 23800 0
-4200 23800 0
-3800 23800 0
-3400 23800 0
-3000 23800 0
-2600 23800 0
-2200 23800 0
-1800 23800 0
-1400 23800 0
-1000 23800 0
-600 23800 0
-200 23800 0
200 23800 0
600 23800 0
1000 23800 0
1400 23800 0
1800 23800 0
2200 23800 0
2600 23800 0
3000 23800 0
3400 23800 0
3800 23800 0
4200 23800 0
4600 23800 0
5000 23800 0
5400 23800 0
5800 23800 0
6200 23800 0
6600 23800 0
7000 23800 0
7400 23800 0
7800 23800 0
8200 23800 0
8600 23800 0
9000 23800 0
9400 23800 0
9800 23800 0
10200 23800 0
10600 23800 0
11000 23800 0
11400 23800 0
11800 23800 0
12200 23800 0
12600 23800 0
13000 23800 0
13400 23800 0
13800 23800 0
14200 23800 0
14600 23800 0
15000 23800 0
15400 23800 0
15800 23800 0
16200 23800 0
16600 23800 0
17000 23800 0
17400 23800 0
17800 23800 0
18200 23800 0
18600 23800 0
19000 23800 0
19400 23800 0
19800 23800 0
20200 23800 0
20600 23800 0
21000 23800 0
21400 23800 0
21800 23800 0
22200 23800 0
22600 23800 0
23000 23800 0
23400 23800 0
23800 23800 0
24200 23800 0
24600 23800 0
25000 23800 0
-25000 24200 0
-24600 24200 0
-24200 24200 0
-23800 24200 0
-23400 24200 0
-23000 24200 0
-22600 24200 0
-22200 24200 0
-21800 24200 0
-21400 24200 0
-21000 24200 0
-20600 24200 0
-20200 24200 0
-19800 24200 0
-19400 24200 0
-19000 24200 0
-18600 24200 0
-18200 24200 0
-17800 24200 0
-17400 24200 0
-17000 24200 0
-16600 24200 0
-16200 24200 0
-15800 24200 0
-15400 24200 0
-15000 24200 0
-14600 24200 0
-14200 24200 0
-13800 24200 0
-13400 24200 0
-13000 24200 0
-12600 24200 0
-12200 24200 0
-11800 24200 0
-11400 24200 0
-11000 24200 0
-10600 24200 0
-10200 24200 0
-9800 24200 0
-9400 24200 0
-9000 24200 0
-8600 24200 0
-8200 24200 0
-7800 24200 0
-7400 24200 0
-7000 24200 0
-6600 24200 0
-6200 24200 0
-5800 24200 0
-5400 24200 0
-5000 24200 0
-4600 24200 0
-4200 24200 0
-3800 24200 0
-3400 24200 0
-3000 24200 0
-2600 24200 0
-2200 24200 0
-1800 24200 0
-1400 24200 0
-1000 24200 0
-600 24200 0
-200 24200 0
200 24200 0
600 24200 0
1000 24200 0
1400 24200 0
1800 24200 0
2200 24200 0
2600 24200 0
3000 24200 0
3400 24200 0
3800 24200 0
4200 24200 0
4600 24200 0
5000 24200 0
5400 24200 0
5800 24200 0
6200 24200 0
6600 24200 0
7000 24200 0
7400 24200 0
7800 24200 0
8200 24200 0
8600 24200 0
9000 24200 0
9400 24200 0
9800 24200 0
10200 24200 0
10600 24200 0
11000 24200 0
11400 24200 0
11800 24200 0
12200 24200 0
12600 24200 0
13000 24200 0
13400 24200 0
13800 24200 0
14200 24200 0
14600 24200 0
15000 24200 0
15400 24200 0
15800 24200 0
16200 24200 0
16600 24200 0
17000 24200 0
17400 24200 0
17800 24200 0
18200 24200 0
18600 24200 0
19000 24200 0
19400 24200 0
19800 24200 0
20200 24200 0
20600 24200 0
21000 24200 0
21400 24200 0
21800 24200 0
22200 24200 0
22600 24200 0
23000 24200 0
23400 24200 0
23800 24200 0
24200 24200 0
24600 24200 0
25000 24200 0
-25000 24600 0
-24600 24600 0
-24200 24600 0
-23800 24600 0
-23400 24600 0
-23000 24600 0
-22600 24600 0
-22200 24600 0
-21800 24600 0
-21400 24600 0
-21000 24600 0
-20600 24600 0
-20200 24600 0
-19800 24600 0
-19400 24600 0
-19000 24600 0
-18600 24600 0
-18200 24600 0
-17800 24600 0
-17400 24600 0
-17000 24600 0
-16600 24600 0
-16200 24600 0
-15800 24600 0
-15400 24600 0
-15000 24600 0
-14600 24600 0
-14200 24600 0
-13800 24600 0
-13400 24600 0
-13000 24600 0
-12600 24600 0
-12200 24600 0
-11800 24600 0
-11400 24600 0
-11000 24600 0
-10600 24600 0
-10200 24600 0
-9800 24600 0
-9400 24600 0
-9000 24600 0
-8600 24600 0
-8200 24600 0
-7800 24600 0
-7400 24600 0
-7000 24600 0
-6600 24600 0
-6200 24600 0
-5800 24600 0
-5400 24600 0
-5000 24600 0
-4600 24600 0
-4200 24600 0
-3800 24600 0
-3400 24600 0
-3000 24600 0
-2600 24600 0
-2200 24600 0
-1800 24600 0
-1400 24600 0
-1000 24600 0
-600 24600 0
-200 24600 0
200 24600 0
600 24600 0
1000 24600 0
1400 24600 0
1800 24600 0
2200 24600 0
2600 24600 0
3000 24600 0
3400 24600 0
3800 24600 0
4200 24600 0
4600 24600 0
5000 24600 0
5400 24600 0
5800 24600 0
6200 24600 0
6600 24600 0
7000 24600 0
7400 24600 0
7800 24600 0
8200 24600 0
8600 24600 0
9000 24600 0
9400 24600 0
9800 24600 0
10200 24600 0
10600 24600 0
11000 24600 0
11400 24600 0
11800 24600 0
12200 24600 0
12600 24600 0
13000 24600 0
13400 24600 0
13800 24600 0
14200 24600 0
14600 24600 0
15000 24600 0
15400 24600 0
15800 24600 0
16200 24600 0
16600 24600 0
17000 24600 0
17400 24600 0
17800 24600 0
18200 24600 0
18600 24600 0
19000 24600 0
19400 24600 0
19800 24600 0
20200 24600 0
20600 24600 0
21000 24600 0
21400 24600 0
21800 24600 0
22200 24600 0
22600 24600 0
23000 24600 0
23400 24600 0
23800 24600 0
24200 24600 0
24600 24600 0
25000 24600 0
-25000 25000 0
-24600 25000 0
-24200 25000 0
-23800 25000 0
-23400 25000 0
-23000 25000 0
-22600 25000 0
-22200 25000 0
-21800 25000 0
-21400 25000 0
-21000 25000 0
-20600 25000 0
-20200 25000 0
-19800 25000 0
-19400 25000 0
-19000 25000 0
-18600 25000 0
-18200 25000 0
-17800 25000 0
-17400 25000 0
-17000 25000 0
-16600 25000 0
-16200 25000 0
-15800 25000 0
-15400 25000 0
-15000 25000 0
-14600 25000 0
-14200 25000 0
-13800 25000 0
-13400 25000 0
-13000 25000 0
-12600 25000 0
-12200 25000 0
-11800 25000 0
-11400 25000 0
-11000 25000 0
-10600 25000 0
-10200 25000 0
-9800 25000 0
-9400 25000 0
-9000 25000 0
-8600 25000 0
-8200 25000 0
-7800 25000 0
-7400 25000 0
-7000 25000 0
-6600 25000 0
-6200 25000 0
-5800 25000 0
-5400 25000 0
-5000 25000 0
-4600 25000 0
-4200 25000 0
-3800 25000 0
-3400 25000 0
-3000 25000 0
-2600 25000 0
-2200 25000 0
-1800 25000 0
-1400 25000 0
-1000 25000 0
-600 25000 0
-200 25000 0
200 25000 0
600 25000 0
1000 25000 0
1400 25000 0
1800 25000 0
2200 25000 0
2600 25000 0
3000 25000 0
3400 25000 0
3800 25000 0
4200 25000 0
4600 25000 0
5000 25000 0
5400 25000 0
5800 25000 0
6200 25000 0
6600 25000 0
7000 25000 0
7400 25000 0
7800 25000 0
8200 25000 0
8600 25000 0
9000 25000 0
9400 25000 0
9800 25000 0
10200 25000 0
10600 25000 0
11000 25000 0
11400 25000 0
11800 25000 0
12200 25000 0
12600 25000 0
13000 25000 0
13400 25000 0
13800 25000 0
14200 25000 0
14600 25000 0
15000 25000 0
15400 25000 0
15800 25000 0
16200 25000 0
16600 25000 0
17000 25000 0
17400 25000 0
17800 25000 0
18200 25000 0
18600 25000 0
19000 25000 0
19400 25000 0
19800 25000 0
20200 25000 0
20600 25000 0
21000 25000 0
21400 25000 0
21800 25000 0
22200 25000 0
22600 25000 0
23000 25000 0
23400 25000 0
23800 25000 0
24200 25000 0
24600 25000 0
25000 25000 0
