# Supplementary material for: Investigating a Novel Activation-Repolarisation Time Metric to Predict Localised Vulnerability to Reentry Using Computational Modelling
Source: PLoS One. 2016 Mar 2;11(3):e0149342. doi: 10.1371/journal.pone.0149342 (PMC4775046; doi:10.1371/journal.pone.0149342)
Supplement: S1 Data — Specifically, this relates primarily to the data presented in Figs 3, 4 & 5. Data provided constitute AT, RT and RVI datasets, along with corresponding finite element mesh files required for visualisation and analysis. (ZIP) [file pone.0149342.s001.zip › Data/Figure4/Mesh_8mm.pts]

49
-25000 -25000 0
-17000 -25000 0
-9000 -25000 0
-1000 -25000 0
7000 -25000 0
15000 -25000 0
23000 -25000 0
-25000 -17000 0
-17000 -17000 0
-9000 -17000 0
-1000 -17000 0
7000 -17000 0
15000 -17000 0
23000 -17000 0
-25000 -9000 0
-17000 -9000 0
-9000 -9000 0
-1000 -9000 0
7000 -9000 0
15000 -9000 0
23000 -9000 0
-25000 -1000 0
-17000 -1000 0
-9000 -1000 0
-1000 -1000 0
7000 -1000 0
15000 -1000 0
23000 -1000 0
-25000 7000 0
-17000 7000 0
-9000 7000 0
-1000 7000 0
7000 7000 0
15000 7000 0
23000 7000 0
-25000 15000 0
-17000 15000 0
-9000 15000 0
-1000 15000 0
7000 15000 0
15000 15000 0
23000 15000 0
-25000 23000 0
-17000 23000 0
-9000 23000 0
-1000 23000 0
7000 23000 0
15000 23000 0
23000 23000 0
