# Supplementary material for: Investigating a Novel Activation-Repolarisation Time Metric to Predict Localised Vulnerability to Reentry Using Computational Modelling
Source: PLoS One. 2016 Mar 2;11(3):e0149342. doi: 10.1371/journal.pone.0149342 (PMC4775046; doi:10.1371/journal.pone.0149342)
Supplement: S1 Data — Specifically, this relates primarily to the data presented in Figs 3, 4 & 5. Data provided constitute AT, RT and RVI datasets, along with corresponding finite element mesh files required for visualisation and analysis. (ZIP) [file pone.0149342.s001.zip › Data/Figure5/Fig5_APD294_AT.dat]

957.37
957.37
957.36
957.35
957.34
957.32
957.31
957.29
957.27
957.25
957.24
957.22
957.2
957.19
957.18
957.16
957.15
957.15
957.14
957.14
957.14
957.15
957.16
957.17
957.19
957.22
957.25
957.29
957.36
957.46
957.61
957.81
958.03
958.12
958.21
958.3
958.48
958.79
959.07
959.2
959.34
959.64
960.05
960.2
960.39
960.83
961.14
961.32
961.75
962.14
962.34
962.84
963.18
963.46
964.05
964.28
964.77
965.19
965.54
966.12
966.41
967.06
967.34
968.02
968.31
969
969.31
970.01
970.33
971.05
971.39
972.1
972.49
973.16
973.68
974.23
974.94
975.35
976.11
976.58
977.22
977.96
978.39
979.15
979.77
980.32
981.12
981.69
982.3
983.11
983.71
984.32
985.14
985.83
986.4
987.2
988.03
988.59
989.3
990.15
990.93
991.52
992.28
993.15
993.97
994.59
995.33
996.19
997.07
997.81
998.5
999.3
1000.2
1001.1
1001.9
1002.6
1003.4
1004.3
1005.2
1006.1
1007
1007.7
1008.5
1009.4
1010.3
1011.2
1012.1
1013.1
1014
1014.8
1015.7
1016.6
1017.4
1018.4
1019.3
1020.2
1021.2
1022.2
1023.1
1024.1
1025.1
1026.1
1027
1028
1029
1029.9
1030.9
1031.9
1032.9
1033.8
1034.8
1035.8
1036.8
1037.9
1038.9
1039.9
1040.9
1042
1043
1044
1045.1
1046.1
1047.1
1048.1
1049.2
1050.2
1051.2
1052.3
1053.3
1054.4
1055.5
1056.6
1057.7
1058.9
1060
1061.1
1062.1
1063.2
1064.2
1065.3
1066.4
1067.6
1068.7
1069.9
1071.1
1072.1
1073.2
1074.3
1075.4
1076.6
1077.8
1079
1080.1
1081.2
1082.3
1083.4
1084.7
1085.9
1087.1
1088.2
1089.3
1090.4
1091.7
1093
1094.1
1095.2
1096.3
1097.5
1098.8
1100.1
1101.2
1102.3
1103.5
1104.8
1106.1
1107.2
1108.3
1109.5
1110.8
1112.1
1113.2
1114.3
1115.6
1117
1118.1
1119.2
1120.5
1121.8
1123.1
1124.2
1125.4
1126.7
1128
1129.2
1130.3
1131.6
1133
1134.2
1135.3
1136.6
1138
1139.1
1140.3
1141.5
1143
1144.1
1145.2
1146.5
1147.8
1148.7
1149.1
956.93
956.92
956.91
956.89
956.86
956.83
956.79
956.75
956.7
956.65
956.6
956.55
956.51
956.46
956.43
956.4
956.38
956.36
956.35
956.34
956.35
956.36
956.39
956.42
956.47
956.55
956.64
956.76
956.9
957.02
957.09
957.15
957.22
957.33
957.52
957.79
958.04
958.14
958.26
958.5
958.88
959.11
959.24
959.53
960
960.17
960.39
960.88
961.15
961.39
961.92
962.18
962.5
963.06
963.27
963.8
964.17
964.54
965.1
965.38
966.04
966.3
966.98
967.27
967.92
968.26
968.92
969.27
969.98
970.31
971.04
971.39
972.1
972.53
973.17
973.76
974.26
975.03
975.42
976.15
976.74
977.27
978.07
978.55
979.21
980.01
980.47
981.19
981.99
982.47
983.2
984.03
984.55
985.25
986.09
986.73
987.35
988.17
989.02
989.59
990.3
991.15
992
992.61
993.33
994.18
995.06
995.77
996.46
997.27
998.16
999.05
999.78
1000.5
1001.3
1002.2
1003.1
1004
1004.8
1005.5
1006.4
1007.3
1008.2
1009.1
1010
1010.9
1011.7
1012.5
1013.4
1014.3
1015.2
1016.2
1017.2
1018.1
1019.1
1020
1020.9
1021.8
1022.7
1023.7
1024.6
1025.5
1026.5
1027.5
1028.4
1029.4
1030.4
1031.4
1032.4
1033.3
1034.3
1035.3
1036.4
1037.4
1038.4
1039.4
1040.4
1041.5
1042.5
1043.5
1044.6
1045.7
1046.7
1047.8
1048.9
1050
1051
1052.1
1053.1
1054.2
1055.2
1056.3
1057.3
1058.4
1059.5
1060.7
1061.8
1063
1064.1
1065.1
1066.2
1067.3
1068.3
1069.5
1070.7
1071.9
1073
1074.1
1075.2
1076.3
1077.4
1078.6
1079.8
1081
1082.1
1083.2
1084.3
1085.5
1086.7
1088
1089.1
1090.2
1091.3
1092.5
1093.8
1095
1096.2
1097.3
1098.4
1099.7
1101
1102.1
1103.2
1104.4
1105.7
1107
1108.1
1109.3
1110.5
1111.8
1113.1
1114.2
1115.3
1116.6
1117.9
1119.1
1120.2
1121.5
1122.8
1124.1
1125.2
1126.4
1127.7
1129
1130.2
1131.3
1132.7
1134
1135.2
1136.3
1137.6
1139
1140.2
1141.3
1142.6
1144
1145.1
1146.3
1147.4
1148.3
1148.9
955.25
955.25
955.25
955.24
955.23
955.21
955.2
955.19
955.17
955.16
955.14
955.13
955.11
955.1
955.08
955.07
955.06
955.05
955.04
955.04
955.04
955.05
955.06
955.08
955.1
955.12
955.15
955.19
955.23
955.31
955.43
955.6
955.82
956.03
956.12
956.2
956.34
956.6
956.96
957.12
957.24
957.49
957.92
958.13
958.3
958.69
959.08
959.25
959.64
960.09
960.28
960.75
961.14
961.41
962.02
962.24
962.74
963.16
963.53
964.11
964.4
965.06
965.34
966.03
966.32
967.03
967.33
968.04
968.37
969.08
969.46
970.13
970.6
971.19
971.83
972.28
973.05
973.47
974.16
974.78
975.29
976.08
976.58
977.22
978.02
978.49
979.2
980
980.48
981.21
982.03
982.56
983.25
984.09
984.73
985.35
986.17
987.01
987.58
988.3
989.15
989.99
990.59
991.32
992.18
993.05
993.75
994.45
995.26
996.15
997.04
997.76
998.49
999.31
1000.2
1001.1
1002
1002.8
1003.5
1004.4
1005.3
1006.2
1007.1
1008
1008.9
1009.7
1010.5
1011.4
1012.3
1013.2
1014.2
1015.2
1016.1
1017.1
1018
1018.9
1019.8
1020.8
1021.7
1022.6
1023.6
1024.5
1025.5
1026.4
1027.4
1028.4
1029.4
1030.4
1031.4
1032.4
1033.4
1034.4
1035.4
1036.4
1037.4
1038.5
1039.5
1040.5
1041.6
1042.7
1043.7
1044.8
1045.9
1047
1048
1049.1
1050.1
1051.1
1052.2
1053.2
1054.3
1055.4
1056.5
1057.6
1058.7
1059.9
1061
1062.1
1063.2
1064.2
1065.3
1066.4
1067.6
1068.8
1070
1071.1
1072.1
1073.2
1074.3
1075.5
1076.7
1077.9
1079.1
1080.2
1081.2
1082.4
1083.6
1084.8
1086.1
1087.2
1088.2
1089.4
1090.6
1091.9
1093.1
1094.2
1095.3
1096.5
1097.8
1099.1
1100.2
1101.3
1102.5
1103.8
1105.1
1106.2
1107.3
1108.6
1109.9
1111.1
1112.2
1113.4
1114.7
1116.1
1117.2
1118.3
1119.6
1121
1122.1
1123.3
1124.5
1125.9
1127.1
1128.2
1129.5
1130.8
1132.1
1133.2
1134.4
1135.8
1137.1
1138.2
1139.4
1140.8
1142.1
1143.2
1144.4
1145.7
1146.9
1147.7
1148.1
953.62
953.62
953.61
953.59
953.56
953.53
953.5
953.46
953.42
953.38
953.35
953.32
953.29
953.26
953.24
953.23
953.21
953.2
953.2
953.2
953.2
953.2
953.22
953.23
953.26
953.3
953.36
953.45
953.57
953.72
953.91
954.05
954.12
954.19
954.29
954.49
954.79
955.05
955.16
955.3
955.59
956
956.15
956.33
956.72
957.09
957.25
957.62
958.08
958.26
958.69
959.12
959.35
959.92
960.2
960.61
961.12
961.4
962.04
962.3
962.94
963.25
963.84
964.22
964.81
965.22
965.83
966.24
966.91
967.28
968.02
968.37
969.1
969.52
970.17
970.77
971.27
972.04
972.46
973.16
973.81
974.31
975.1
975.64
976.26
977.07
977.59
978.25
979.07
979.63
980.28
981.11
981.76
982.36
983.17
984
984.56
985.28
986.13
986.91
987.52
988.27
989.14
989.98
990.62
991.35
992.2
993.09
993.88
994.57
995.35
996.22
997.12
998.01
998.74
999.5
1000.3
1001.2
1002.2
1003.1
1003.9
1004.7
1005.5
1006.4
1007.3
1008.2
1009.2
1010.1
1011.1
1012
1012.9
1013.7
1014.6
1015.5
1016.4
1017.4
1018.3
1019.3
1020.3
1021.2
1022.2
1023.2
1024.2
1025.2
1026.2
1027.2
1028.1
1029.1
1030.1
1031.1
1032.2
1033.2
1034.2
1035.2
1036.2
1037.2
1038.2
1039.2
1040.3
1041.3
1042.4
1043.4
1044.5
1045.6
1046.7
1047.8
1048.9
1050
1051.1
1052.1
1053.2
1054.2
1055.3
1056.3
1057.5
1058.6
1059.8
1060.9
1062.1
1063.1
1064.2
1065.3
1066.4
1067.5
1068.7
1069.9
1071.1
1072.1
1073.2
1074.3
1075.5
1076.8
1078
1079.1
1080.2
1081.3
1082.5
1083.7
1085
1086.1
1087.2
1088.3
1089.6
1090.8
1092.1
1093.2
1094.3
1095.5
1096.8
1098.1
1099.2
1100.3
1101.5
1102.8
1104.1
1105.2
1106.3
1107.6
1109
1110.1
1111.2
1112.5
1113.8
1115.1
1116.2
1117.4
1118.7
1120
1121.2
1122.3
1123.6
1125
1126.1
1127.3
1128.6
1130
1131.1
1132.3
1133.6
1135
1136.1
1137.3
1138.6
1140
1141.1
1142.3
1143.5
1144.9
1146
1146.7
1147.1
952.04
952.04
952.04
952.03
952.02
952
951.97
951.92
951.87
951.82
951.76
951.71
951.65
951.6
951.56
951.52
951.49
951.47
951.45
951.45
951.45
951.47
951.49
951.53
951.59
951.67
951.77
951.9
952.02
952.08
952.13
952.19
952.28
952.42
952.66
952.95
953.1
953.2
953.36
953.67
954.03
954.16
954.34
954.73
955.08
955.24
955.58
956.05
956.23
956.6
957.08
957.28
957.78
958.15
958.46
959.06
959.29
959.88
960.21
960.7
961.17
961.59
962.14
962.54
963.13
963.54
964.14
964.59
965.17
965.69
966.21
966.86
967.29
968.04
968.43
969.14
969.67
970.24
971.01
971.43
972.16
972.79
973.32
974.11
974.68
975.28
976.09
976.67
977.29
978.11
978.75
979.35
980.16
980.94
981.5
982.24
983.1
983.78
984.42
985.22
986.09
986.8
987.45
988.25
989.13
989.98
990.63
991.37
992.23
993.12
994
994.7
995.45
996.29
997.19
998.11
999.01
999.77
1000.6
1001.4
1002.3
1003.2
1004.1
1005.1
1006
1006.8
1007.6
1008.5
1009.4
1010.3
1011.3
1012.2
1013.2
1014.1
1015.1
1016.1
1017.1
1018
1019
1019.9
1020.9
1021.8
1022.8
1023.8
1024.7
1025.7
1026.7
1027.7
1028.7
1029.7
1030.8
1031.8
1032.8
1033.9
1034.9
1036
1037
1038
1039.1
1040.1
1041.1
1042.2
1043.2
1044.2
1045.3
1046.3
1047.4
1048.5
1049.6
1050.8
1051.9
1053
1054.1
1055.1
1056.2
1057.3
1058.4
1059.5
1060.7
1061.9
1063
1064.1
1065.2
1066.3
1067.4
1068.6
1069.8
1071
1072.1
1073.2
1074.3
1075.4
1076.6
1077.9
1079.1
1080.2
1081.3
1082.4
1083.7
1085
1086.1
1087.2
1088.3
1089.6
1090.9
1092.1
1093.2
1094.3
1095.5
1096.9
1098.1
1099.2
1100.3
1101.6
1102.9
1104.1
1105.2
1106.4
1107.8
1109.1
1110.2
1111.3
1112.6
1114
1115.1
1116.3
1117.5
1118.9
1120.1
1121.2
1122.5
1123.9
1125.1
1126.2
1127.5
1128.9
1130.1
1131.2
1132.5
1133.9
1135.1
1136.2
1137.5
1138.9
1140.1
1141.2
1142.5
1143.8
1145
1145.6
1146.1
950.19
950.19
950.18
950.18
950.17
950.16
950.15
950.13
950.12
950.1
950.09
950.07
950.05
950.03
950.01
949.98
949.94
949.91
949.89
949.88
949.89
949.9
949.94
949.99
950.02
950.05
950.09
950.12
950.16
950.22
950.29
950.42
950.61
950.86
951.05
951.14
951.24
951.43
951.76
952.06
952.18
952.36
952.74
953.08
953.23
953.54
954.03
954.2
954.51
955.04
955.23
955.64
956.11
956.35
956.94
957.21
957.66
958.14
958.48
959.09
959.38
960.05
960.33
961.03
961.32
962.03
962.34
963.06
963.4
964.1
964.51
965.16
965.69
966.23
966.95
967.35
968.1
968.59
969.21
969.97
970.4
971.15
971.79
972.32
973.12
973.72
974.31
975.12
975.75
976.34
977.15
977.89
978.45
979.21
980.06
980.67
981.34
982.17
983.02
983.63
984.33
985.18
986.05
986.74
987.43
988.25
989.14
990.01
990.69
991.43
992.27
993.17
994.07
994.89
995.63
996.42
997.29
998.2
999.13
1000
1000.9
1001.7
1002.5
1003.4
1004.3
1005.2
1006.2
1007.1
1008.1
1009
1009.9
1010.8
1011.7
1012.6
1013.5
1014.5
1015.4
1016.4
1017.3
1018.3
1019.3
1020.3
1021.3
1022.2
1023.2
1024.2
1025.2
1026.2
1027.2
1028.3
1029.3
1030.3
1031.3
1032.3
1033.4
1034.4
1035.4
1036.5
1037.6
1038.6
1039.7
1040.8
1041.9
1043
1044.1
1045.1
1046.2
1047.2
1048.3
1049.3
1050.4
1051.6
1052.7
1053.9
1055
1056.1
1057.2
1058.2
1059.3
1060.4
1061.6
1062.8
1064
1065.1
1066.2
1067.3
1068.4
1069.6
1070.8
1072
1073.1
1074.2
1075.3
1076.5
1077.8
1079
1080.1
1081.2
1082.4
1083.6
1084.9
1086.1
1087.2
1088.3
1089.5
1090.8
1092.1
1093.2
1094.3
1095.6
1096.9
1098.1
1099.2
1100.4
1101.7
1103
1104.1
1105.3
1106.5
1107.9
1109.1
1110.2
1111.4
1112.7
1114.1
1115.2
1116.4
1117.7
1119
1120.2
1121.3
1122.7
1124
1125.2
1126.3
1127.7
1129
1130.2
1131.4
1132.7
1134
1135.2
1136.4
1137.7
1139.1
1140.2
1141.4
1142.6
1143.8
1144.5
1145
948.42
948.42
948.41
948.4
948.38
948.35
948.33
948.3
948.28
948.25
948.23
948.21
948.19
948.17
948.16
948.14
948.13
948.13
948.12
948.12
948.12
948.12
948.13
948.15
948.16
948.19
948.23
948.28
948.35
948.47
948.63
948.83
949.03
949.11
949.19
949.31
949.53
949.86
950.08
950.2
950.39
950.76
951.08
951.22
951.51
952
952.18
952.44
952.98
953.19
953.51
954.05
954.26
954.75
955.15
955.48
956.07
956.32
956.97
957.25
957.83
958.21
958.75
959.2
959.74
960.2
960.78
961.23
961.88
962.28
963.02
963.38
964.1
964.55
965.18
965.82
966.3
967.07
967.53
968.2
968.92
969.39
970.15
970.79
971.34
972.13
972.77
973.34
974.15
974.86
975.41
976.19
977.02
977.58
978.28
979.13
979.88
980.49
981.25
982.12
982.9
983.53
984.29
985.16
986.04
986.73
987.44
988.27
989.16
990.05
990.81
991.54
992.35
993.23
994.15
995.06
995.89
996.66
997.47
998.34
999.25
1000.2
1001.1
1002.1
1003
1003.8
1004.6
1005.5
1006.4
1007.3
1008.3
1009.2
1010.2
1011.2
1012.1
1013.1
1014.1
1015.1
1016.1
1017
1018
1019
1020
1021
1022
1023
1024
1025
1026
1027
1028
1029
1030.1
1031.1
1032.1
1033.1
1034.1
1035.2
1036.2
1037.2
1038.3
1039.3
1040.4
1041.5
1042.6
1043.7
1044.9
1046
1047.1
1048.1
1049.2
1050.2
1051.3
1052.4
1053.5
1054.7
1055.9
1057
1058.1
1059.2
1060.3
1061.4
1062.6
1063.8
1065
1066.1
1067.2
1068.3
1069.4
1070.6
1071.9
1073.1
1074.2
1075.3
1076.4
1077.7
1078.9
1080.1
1081.2
1082.3
1083.5
1084.8
1086.1
1087.2
1088.3
1089.5
1090.8
1092.1
1093.2
1094.3
1095.6
1096.9
1098.1
1099.2
1100.4
1101.7
1103
1104.2
1105.3
1106.6
1107.9
1109.1
1110.3
1111.5
1112.9
1114.1
1115.2
1116.5
1117.8
1119.1
1120.2
1121.5
1122.8
1124.1
1125.2
1126.5
1127.9
1129.1
1130.2
1131.5
1132.9
1134.1
1135.3
1136.5
1137.9
1139.1
1140.3
1141.5
1142.6
1143.4
1143.8
946.84
946.84
946.83
946.8
946.78
946.74
946.7
946.65
946.6
946.55
946.5
946.45
946.41
946.37
946.34
946.31
946.29
946.28
946.27
946.26
946.27
946.27
946.29
946.31
946.35
946.41
946.48
946.59
946.72
946.89
947.03
947.1
947.17
947.25
947.4
947.65
947.97
948.11
948.22
948.42
948.79
949.08
949.22
949.48
949.96
950.16
950.38
950.88
951.15
951.41
951.98
952.2
952.58
953.09
953.34
953.94
954.22
954.71
955.16
955.56
956.13
956.48
957.11
957.45
958.1
958.47
959.12
959.53
960.15
960.65
961.2
961.84
962.28
963.04
963.44
964.14
964.71
965.26
966.04
966.48
967.18
967.89
968.38
969.15
969.81
970.36
971.15
971.84
972.39
973.18
973.98
974.51
975.24
976.09
976.75
977.39
978.2
979.05
979.7
980.38
981.21
982.08
982.81
983.49
984.28
985.16
986.05
986.77
987.5
988.31
989.2
990.11
990.98
991.72
992.5
993.34
994.23
995.16
996.09
997
997.8
998.62
999.47
1000.4
1001.3
1002.2
1003.2
1004.1
1005.1
1006
1007
1007.9
1008.8
1009.7
1010.6
1011.5
1012.5
1013.5
1014.4
1015.4
1016.4
1017.4
1018.3
1019.3
1020.3
1021.3
1022.3
1023.4
1024.4
1025.4
1026.4
1027.5
1028.5
1029.6
1030.6
1031.7
1032.8
1033.8
1034.9
1036
1037.1
1038.1
1039.1
1040.2
1041.2
1042.3
1043.4
1044.5
1045.6
1046.7
1047.9
1049
1050.1
1051.2
1052.2
1053.3
1054.4
1055.6
1056.8
1058
1059.1
1060.2
1061.2
1062.4
1063.6
1064.8
1066
1067.1
1068.2
1069.3
1070.5
1071.7
1073
1074.1
1075.2
1076.3
1077.6
1078.8
1080.1
1081.2
1082.3
1083.5
1084.8
1086
1087.2
1088.3
1089.5
1090.8
1092.1
1093.2
1094.3
1095.6
1096.9
1098.1
1099.2
1100.4
1101.8
1103.1
1104.2
1105.4
1106.7
1108
1109.2
1110.3
1111.6
1113
1114.1
1115.3
1116.6
1118
1119.1
1120.3
1121.6
1123
1124.2
1125.3
1126.7
1128
1129.2
1130.4
1131.7
1133.1
1134.2
1135.4
1136.7
1138.1
1139.2
1140.4
1141.5
1142.3
1142.6
945.1
945.1
945.1
945.09
945.08
945.07
945.06
945.04
945.02
944.98
944.93
944.86
944.81
944.75
944.7
944.65
944.62
944.59
944.57
944.56
944.56
944.58
944.61
944.65
944.71
944.79
944.89
945.01
945.06
945.11
945.17
945.24
945.35
945.53
945.79
946.04
946.14
946.25
946.47
946.83
947.09
947.22
947.47
947.92
948.14
948.34
948.78
949.12
949.33
949.83
950.15
950.43
951.02
951.24
951.72
952.15
952.49
953.08
953.36
954.02
954.29
954.95
955.27
955.92
956.27
956.95
957.29
958.02
958.35
959.08
959.47
960.14
960.66
961.22
961.93
962.35
963.11
963.62
964.23
965.01
965.45
966.17
966.88
967.38
968.15
968.85
969.39
970.17
970.93
971.46
972.21
973.05
973.64
974.31
975.15
975.95
976.54
977.28
978.14
978.96
979.58
980.32
981.18
982.06
982.79
983.49
984.29
985.18
986.08
986.88
987.6
988.39
989.26
990.17
991.09
991.97
992.74
993.55
994.39
995.28
996.21
997.15
998.1
999.03
999.9
1000.8
1001.6
1002.5
1003.4
1004.4
1005.3
1006.3
1007.2
1008.2
1009.2
1010.2
1011.1
1012.1
1013.1
1014.1
1015.1
1016.1
1017.1
1018.1
1019.1
1020.1
1021.1
1022.1
1023.1
1024.1
1025.1
1026.1
1027.2
1028.2
1029.2
1030.2
1031.3
1032.3
1033.4
1034.5
1035.5
1036.6
1037.8
1038.9
1040
1041.1
1042.1
1043.2
1044.2
1045.3
1046.4
1047.5
1048.7
1049.9
1051
1052.1
1053.2
1054.3
1055.4
1056.5
1057.7
1059
1060.1
1061.2
1062.2
1063.4
1064.6
1065.8
1067
1068.1
1069.2
1070.4
1071.6
1072.9
1074.1
1075.2
1076.3
1077.5
1078.7
1080
1081.1
1082.2
1083.4
1084.7
1086
1087.1
1088.3
1089.5
1090.8
1092.1
1093.2
1094.3
1095.6
1097
1098.1
1099.3
1100.5
1101.8
1103.1
1104.2
1105.4
1106.8
1108.1
1109.2
1110.4
1111.7
1113.1
1114.2
1115.4
1116.7
1118.1
1119.2
1120.4
1121.8
1123.1
1124.2
1125.5
1126.8
1128.1
1129.2
1130.5
1131.9
1133.1
1134.3
1135.6
1137
1138.1
1139.3
1140.4
1141.2
1141.4
943.24
943.24
943.24
943.23
943.22
943.2
943.19
943.17
943.16
943.14
943.12
943.11
943.09
943.07
943.05
943.03
943.02
943
942.99
942.98
942.98
942.99
943.01
943.03
943.05
943.08
943.11
943.15
943.19
943.25
943.34
943.49
943.7
943.95
944.08
944.17
944.29
944.52
944.87
945.1
945.22
945.46
945.88
946.13
946.3
946.69
947.09
947.27
947.69
948.11
948.32
948.86
949.17
949.52
950.08
950.32
950.94
951.23
951.75
952.18
952.64
953.16
953.59
954.15
954.6
955.16
955.65
956.19
956.77
957.24
957.96
958.34
959.08
959.51
960.17
960.79
961.29
962.07
962.54
963.21
963.96
964.42
965.17
965.87
966.39
967.16
967.9
968.43
969.19
970.01
970.55
971.26
972.11
972.79
973.41
974.21
975.07
975.74
976.41
977.22
978.1
978.86
979.53
980.3
981.18
982.07
982.82
983.54
984.34
985.21
986.13
987.02
987.78
988.55
989.37
990.26
991.18
992.12
993.04
993.88
994.7
995.54
996.41
997.32
998.25
999.2
1000.2
1001.1
1002.1
1003
1004
1004.9
1005.8
1006.7
1007.7
1008.6
1009.6
1010.5
1011.5
1012.5
1013.5
1014.5
1015.5
1016.5
1017.5
1018.5
1019.5
1020.5
1021.6
1022.6
1023.6
1024.7
1025.8
1026.8
1027.9
1029
1030
1031.1
1032.1
1033.2
1034.2
1035.2
1036.3
1037.4
1038.5
1039.6
1040.7
1041.9
1043
1044.1
1045.2
1046.2
1047.3
1048.4
1049.6
1050.8
1052
1053.1
1054.2
1055.2
1056.3
1057.5
1058.7
1060
1061.1
1062.2
1063.3
1064.4
1065.7
1066.9
1068.1
1069.2
1070.3
1071.5
1072.7
1074
1075.1
1076.2
1077.4
1078.7
1080
1081.1
1082.2
1083.4
1084.7
1086
1087.1
1088.3
1089.5
1090.8
1092.1
1093.2
1094.3
1095.6
1097
1098.1
1099.3
1100.5
1101.9
1103.1
1104.2
1105.5
1106.9
1108.1
1109.2
1110.5
1111.9
1113.1
1114.2
1115.5
1116.9
1118.1
1119.3
1120.6
1122
1123.1
1124.3
1125.6
1127
1128.2
1129.4
1130.7
1132.1
1133.2
1134.4
1135.8
1137.1
1138.2
1139.3
1140.2
1140.3
941.51
941.51
941.5
941.48
941.46
941.43
941.4
941.36
941.33
941.3
941.27
941.24
941.22
941.2
941.18
941.17
941.15
941.14
941.14
941.13
941.13
941.14
941.15
941.16
941.18
941.21
941.25
941.3
941.39
941.51
941.68
941.89
942.05
942.13
942.21
942.35
942.6
942.93
943.11
943.23
943.46
943.86
944.11
944.27
944.62
945.06
945.22
945.56
946.06
946.25
946.67
947.12
947.36
947.96
948.22
948.68
949.15
949.49
950.09
950.39
951.05
951.34
952.03
952.34
953.04
953.36
954.07
954.43
955.11
955.55
956.17
956.74
957.25
958.01
958.4
959.13
959.68
960.25
961.04
961.49
962.19
962.92
963.41
964.17
964.89
965.41
966.18
966.96
967.49
968.22
969.06
969.67
970.33
971.16
971.97
972.56
973.29
974.15
974.98
975.61
976.34
977.19
978.07
978.82
979.51
980.31
981.19
982.09
982.91
983.64
984.42
985.28
986.19
987.11
988.01
988.79
989.59
990.43
991.31
992.23
993.17
994.12
995.06
995.98
996.83
997.7
998.59
999.49
1000.4
1001.3
1002.3
1003.3
1004.2
1005.2
1006.2
1007.2
1008.2
1009.1
1010.1
1011.1
1012.1
1013.1
1014.1
1015.1
1016.1
1017.1
1018.1
1019.2
1020.2
1021.2
1022.2
1023.2
1024.3
1025.3
1026.3
1027.4
1028.5
1029.6
1030.7
1031.8
1032.9
1034
1035.1
1036.1
1037.2
1038.2
1039.3
1040.4
1041.5
1042.7
1043.9
1045
1046.1
1047.2
1048.2
1049.3
1050.5
1051.7
1052.9
1054.1
1055.1
1056.2
1057.3
1058.5
1059.7
1061
1062.1
1063.2
1064.3
1065.5
1066.8
1068
1069.1
1070.2
1071.4
1072.6
1073.9
1075.1
1076.2
1077.3
1078.6
1079.9
1081.1
1082.2
1083.4
1084.7
1086
1087.1
1088.3
1089.5
1090.8
1092.1
1093.2
1094.4
1095.7
1097
1098.2
1099.3
1100.6
1102
1103.1
1104.3
1105.6
1107
1108.1
1109.3
1110.6
1112
1113.2
1114.3
1115.7
1117
1118.2
1119.4
1120.7
1122.1
1123.2
1124.4
1125.8
1127.1
1128.2
1129.5
1130.9
1132.1
1133.3
1134.6
1136
1137.1
1138.2
1139.1
1139.2
939.92
939.91
939.9
939.88
939.85
939.81
939.76
939.71
939.66
939.61
939.55
939.5
939.45
939.41
939.37
939.34
939.31
939.3
939.28
939.28
939.28
939.29
939.3
939.33
939.36
939.42
939.5
939.6
939.74
939.9
940.04
940.11
940.17
940.27
940.43
940.68
941
941.12
941.24
941.46
941.85
942.1
942.25
942.55
943.02
943.19
943.46
943.99
944.19
944.51
945.05
945.26
945.73
946.15
946.46
947.06
947.31
947.93
948.24
948.79
949.2
949.72
950.19
950.71
951.2
951.76
952.23
952.87
953.28
954.02
954.38
955.11
955.56
956.19
956.85
957.32
958.09
958.58
959.22
960
960.45
961.18
961.9
962.41
963.17
963.92
964.44
965.2
966.02
966.56
967.27
968.11
968.8
969.42
970.21
971.07
971.75
972.41
973.23
974.1
974.87
975.53
976.31
977.18
978.07
978.83
979.55
980.35
981.22
982.13
983.03
983.8
984.57
985.39
986.27
987.2
988.13
989.06
989.92
990.74
991.58
992.45
993.35
994.28
995.23
996.18
997.15
998.11
999.07
1000
1001
1001.9
1002.8
1003.8
1004.7
1005.7
1006.6
1007.6
1008.6
1009.6
1010.6
1011.6
1012.6
1013.6
1014.6
1015.6
1016.7
1017.7
1018.8
1019.8
1020.9
1022
1023
1024.1
1025.1
1026.1
1027.2
1028.2
1029.2
1030.3
1031.4
1032.5
1033.6
1034.7
1035.9
1037
1038.1
1039.1
1040.2
1041.3
1042.4
1043.5
1044.7
1045.9
1047
1048.1
1049.2
1050.3
1051.4
1052.6
1053.9
1055.1
1056.1
1057.2
1058.3
1059.5
1060.8
1062
1063.1
1064.2
1065.4
1066.6
1067.9
1069.1
1070.2
1071.3
1072.5
1073.8
1075.1
1076.2
1077.3
1078.6
1079.9
1081.1
1082.2
1083.4
1084.7
1086
1087.1
1088.3
1089.5
1090.9
1092.1
1093.2
1094.4
1095.8
1097.1
1098.2
1099.4
1100.7
1102
1103.2
1104.4
1105.7
1107.1
1108.2
1109.4
1110.7
1112.1
1113.2
1114.4
1115.8
1117.1
1118.2
1119.5
1120.9
1122.1
1123.3
1124.6
1126
1127.2
1128.4
1129.7
1131.1
1132.2
1133.4
1134.8
1136.1
1137.1
1138
1138.2
938.12
938.12
938.11
938.1
938.1
938.08
938.07
938.05
938.03
938.01
937.95
937.89
937.83
937.77
937.71
937.66
937.62
937.59
937.57
937.56
937.56
937.57
937.6
937.64
937.7
937.78
937.88
938
938.06
938.11
938.16
938.23
938.34
938.53
938.79
939.04
939.14
939.26
939.48
939.84
940.1
940.23
940.5
940.96
941.16
941.38
941.85
942.15
942.39
942.93
943.19
943.53
944.07
944.3
944.87
945.2
945.64
946.14
946.5
947.1
947.43
948.08
948.4
949.08
949.42
950.1
950.49
951.14
951.61
952.19
952.8
953.27
954.03
954.43
955.14
955.71
956.26
957.05
957.51
958.19
958.94
959.42
960.17
960.9
961.42
962.18
962.96
963.49
964.22
965.06
965.66
966.32
967.16
967.96
968.55
969.29
970.15
970.98
971.6
972.34
973.19
974.07
974.81
975.51
976.31
977.19
978.09
978.92
979.64
980.43
981.28
982.19
983.11
984.02
984.81
985.61
986.45
987.33
988.25
989.18
990.13
991.08
992.01
992.88
993.75
994.64
995.54
996.46
997.39
998.34
999.3
1000.3
1001.2
1002.2
1003.2
1004.2
1005.2
1006.2
1007.2
1008.2
1009.2
1010.2
1011.2
1012.2
1013.2
1014.2
1015.2
1016.2
1017.3
1018.3
1019.3
1020.4
1021.4
1022.5
1023.6
1024.7
1025.8
1026.9
1028
1029.1
1030.1
1031.2
1032.2
1033.3
1034.4
1035.5
1036.6
1037.8
1039
1040.1
1041.1
1042.2
1043.3
1044.4
1045.6
1046.8
1048
1049.1
1050.2
1051.3
1052.4
1053.6
1054.9
1056.1
1057.1
1058.2
1059.4
1060.6
1061.9
1063.1
1064.2
1065.3
1066.5
1067.8
1069
1070.1
1071.3
1072.5
1073.8
1075
1076.2
1077.3
1078.5
1079.8
1081.1
1082.2
1083.4
1084.7
1086
1087.1
1088.3
1089.5
1090.9
1092.1
1093.2
1094.5
1095.8
1097.1
1098.2
1099.4
1100.8
1102.1
1103.2
1104.5
1105.8
1107.1
1108.2
1109.5
1110.9
1112.1
1113.3
1114.6
1116
1117.2
1118.3
1119.7
1121.1
1122.2
1123.4
1124.8
1126.1
1127.3
1128.5
1130
1131.1
1132.3
1133.6
1135
1136.1
1136.8
1137.1
936.25
936.25
936.24
936.23
936.22
936.21
936.19
936.18
936.16
936.14
936.12
936.1
936.08
936.06
936.04
936.02
936.01
935.98
935.95
935.94
935.94
935.95
935.98
936.01
936.04
936.07
936.1
936.13
936.18
936.23
936.32
936.46
936.66
936.91
937.07
937.16
937.28
937.51
937.86
938.09
938.22
938.46
938.89
939.13
939.31
939.72
940.1
940.29
940.75
941.13
941.37
941.95
942.21
942.62
943.12
943.41
944.04
944.3
944.93
945.25
945.84
946.23
946.81
947.23
947.84
948.25
948.94
949.31
950.04
950.41
951.12
951.6
952.2
952.88
953.33
954.1
954.59
955.22
956
956.45
957.18
957.9
958.4
959.17
959.91
960.43
961.19
962.01
962.55
963.26
964.1
964.78
965.41
966.21
967.07
967.73
968.4
969.22
970.09
970.85
971.52
972.3
973.18
974.06
974.82
975.54
976.34
977.22
978.13
979.03
979.8
980.57
981.39
982.28
983.2
984.13
985.06
985.94
986.76
987.6
988.47
989.37
990.29
991.24
992.2
993.16
994.13
995.09
996.06
997.02
997.97
998.9
999.84
1000.8
1001.8
1002.7
1003.7
1004.7
1005.7
1006.7
1007.7
1008.7
1009.7
1010.7
1011.8
1012.8
1013.9
1014.9
1016
1017
1018.1
1019.1
1020.1
1021.2
1022.2
1023.2
1024.3
1025.3
1026.4
1027.5
1028.7
1029.8
1031
1032.1
1033.1
1034.2
1035.2
1036.3
1037.4
1038.6
1039.8
1041
1042.1
1043.2
1044.2
1045.3
1046.5
1047.7
1049
1050.1
1051.2
1052.3
1053.4
1054.7
1055.9
1057.1
1058.2
1059.3
1060.5
1061.7
1063
1064.1
1065.2
1066.4
1067.7
1069
1070.1
1071.2
1072.4
1073.7
1075
1076.1
1077.3
1078.5
1079.8
1081.1
1082.2
1083.4
1084.7
1086
1087.2
1088.3
1089.6
1091
1092.1
1093.3
1094.5
1095.9
1097.1
1098.3
1099.5
1100.9
1102.1
1103.3
1104.6
1106
1107.1
1108.3
1109.6
1111
1112.2
1113.4
1114.8
1116.1
1117.2
1118.5
1119.9
1121.1
1122.3
1123.6
1125
1126.2
1127.4
1128.7
1130.1
1131.2
1132.4
1133.8
1135
1135.6
1136.1
934.5
934.5
934.49
934.47
934.44
934.41
934.38
934.35
934.32
934.28
934.26
934.23
934.21
934.19
934.17
934.15
934.14
934.13
934.12
934.12
934.11
934.12
934.13
934.14
934.16
934.18
934.22
934.27
934.34
934.45
934.61
934.81
935.02
935.11
935.19
935.32
935.55
935.88
936.09
936.22
936.43
936.83
937.11
937.27
937.61
938.06
938.23
938.58
939.07
939.27
939.72
940.13
940.41
941.02
941.26
941.79
942.18
942.61
943.14
943.51
944.11
944.47
945.11
945.48
946.12
946.54
947.15
947.65
948.2
948.83
949.28
950.04
950.44
951.15
951.72
952.26
953.05
953.5
954.19
954.93
955.41
956.16
956.87
957.4
958.17
958.93
959.47
960.21
961.05
961.63
962.31
963.15
963.93
964.53
965.27
966.13
966.94
967.57
968.32
969.18
970.06
970.78
971.49
972.29
973.18
974.08
974.89
975.62
976.41
977.27
978.18
979.11
980.01
980.8
981.6
982.44
983.33
984.25
985.19
986.13
987.08
988.02
988.9
989.77
990.66
991.57
992.49
993.42
994.36
995.32
996.29
997.26
998.24
999.23
1000.2
1001.2
1002.2
1003.2
1004.2
1005.2
1006.2
1007.2
1008.2
1009.2
1010.2
1011.3
1012.3
1013.3
1014.4
1015.4
1016.5
1017.6
1018.6
1019.7
1020.9
1022
1023
1024.1
1025.1
1026.2
1027.2
1028.3
1029.4
1030.5
1031.7
1032.9
1034
1035.1
1036.2
1037.2
1038.3
1039.5
1040.7
1041.9
1043.1
1044.1
1045.2
1046.3
1047.5
1048.7
1050
1051.1
1052.2
1053.3
1054.5
1055.7
1057
1058.1
1059.2
1060.4
1061.6
1062.9
1064.1
1065.2
1066.3
1067.6
1068.9
1070.1
1071.2
1072.4
1073.7
1075
1076.1
1077.3
1078.5
1079.8
1081.1
1082.2
1083.4
1084.7
1086
1087.2
1088.3
1089.6
1091
1092.2
1093.3
1094.6
1096
1097.2
1098.3
1099.6
1101
1102.2
1103.4
1104.7
1106.1
1107.2
1108.4
1109.8
1111.1
1112.2
1113.5
1115
1116.1
1117.3
1118.7
1120.1
1121.2
1122.4
1123.8
1125.1
1126.3
1127.5
1129
1130.1
1131.3
1132.6
1133.8
1134.5
1134.9
932.88
932.87
932.86
932.83
932.8
932.76
932.72
932.66
932.61
932.55
932.5
932.45
932.4
932.36
932.32
932.3
932.27
932.26
932.25
932.24
932.24
932.24
932.25
932.27
932.31
932.35
932.42
932.51
932.64
932.8
932.98
933.07
933.14
933.23
933.37
933.6
933.92
934.1
934.21
934.42
934.79
935.09
935.23
935.52
936.01
936.18
936.45
936.99
937.19
937.53
938.06
938.28
938.78
939.16
939.52
940.09
940.37
941.02
941.29
941.93
942.26
942.88
943.25
943.9
944.27
944.98
945.33
946.06
946.43
947.12
947.61
948.2
948.88
949.33
950.09
950.58
951.22
951.99
952.43
953.17
953.87
954.38
955.16
955.87
956.41
957.18
957.98
958.51
959.24
960.09
960.73
961.38
962.19
963.04
963.68
964.37
965.2
966.08
966.8
967.48
968.28
969.16
970.04
970.78
971.51
972.32
973.21
974.12
975.01
975.76
976.55
977.38
978.27
979.19
980.12
981.05
981.92
982.75
983.6
984.47
985.37
986.3
987.24
988.2
989.16
990.13
991.1
992.07
993.04
994
994.94
995.89
996.85
997.81
998.78
999.77
1000.8
1001.8
1002.8
1003.8
1004.8
1005.8
1006.8
1007.9
1008.9
1010
1011
1012.1
1013.1
1014.1
1015.1
1016.2
1017.2
1018.3
1019.3
1020.4
1021.5
1022.6
1023.7
1024.9
1026
1027.1
1028.1
1029.2
1030.3
1031.4
1032.5
1033.7
1034.9
1036
1037.1
1038.2
1039.3
1040.4
1041.6
1042.8
1044
1045.1
1046.2
1047.3
1048.5
1049.7
1051
1052.1
1053.2
1054.3
1055.6
1056.8
1058.1
1059.2
1060.3
1061.5
1062.8
1064
1065.2
1066.3
1067.5
1068.8
1070.1
1071.2
1072.3
1073.6
1075
1076.1
1077.3
1078.5
1079.8
1081.1
1082.2
1083.4
1084.7
1086.1
1087.2
1088.4
1089.7
1091
1092.2
1093.4
1094.7
1096.1
1097.2
1098.4
1099.8
1101.1
1102.2
1103.5
1104.9
1106.1
1107.3
1108.6
1110
1111.2
1112.3
1113.7
1115.1
1116.2
1117.5
1118.9
1120.1
1121.3
1122.6
1124
1125.2
1126.4
1127.8
1129.1
1130.2
1131.4
1132.6
1133.4
1133.7
931.1
931.09
931.09
931.08
931.07
931.06
931.04
931.02
930.99
930.93
930.86
930.8
930.73
930.67
930.61
930.56
930.52
930.49
930.47
930.46
930.45
930.46
930.48
930.52
930.57
930.65
930.75
930.87
931
931.07
931.12
931.19
931.28
931.43
931.67
931.97
932.11
932.22
932.41
932.75
933.07
933.21
933.45
933.9
934.14
934.35
934.81
935.14
935.37
935.92
936.19
936.54
937.08
937.32
937.92
938.22
938.71
939.17
939.58
940.14
940.52
941.13
941.52
942.13
942.57
943.16
943.67
944.21
944.84
945.28
946.04
946.43
947.14
947.7
948.25
949.03
949.48
950.18
950.89
951.38
952.15
952.82
953.37
954.16
954.88
955.43
956.2
957.02
957.58
958.28
959.12
959.86
960.48
961.25
962.11
962.87
963.52
964.29
965.16
966.03
966.72
967.44
968.27
969.16
970.06
970.83
971.57
972.38
973.25
974.17
975.09
975.98
976.76
977.57
978.42
979.31
980.24
981.18
982.13
983.08
984.01
984.89
985.77
986.66
987.57
988.49
989.43
990.38
991.34
992.3
993.28
994.26
995.24
996.23
997.23
998.22
999.22
1000.2
1001.2
1002.2
1003.2
1004.3
1005.3
1006.3
1007.3
1008.4
1009.4
1010.5
1011.5
1012.6
1013.7
1014.8
1015.9
1017
1018.1
1019.1
1020.2
1021.2
1022.3
1023.3
1024.4
1025.6
1026.7
1027.9
1029
1030.1
1031.2
1032.3
1033.4
1034.5
1035.7
1036.9
1038.1
1039.2
1040.2
1041.4
1042.5
1043.8
1045
1046.1
1047.2
1048.3
1049.5
1050.8
1052
1053.1
1054.3
1055.4
1056.7
1058
1059.1
1060.2
1061.4
1062.7
1064
1065.1
1066.2
1067.5
1068.8
1070.1
1071.2
1072.3
1073.6
1074.9
1076.1
1077.3
1078.5
1079.8
1081.1
1082.2
1083.4
1084.8
1086.1
1087.2
1088.4
1089.8
1091.1
1092.2
1093.4
1094.8
1096.1
1097.2
1098.5
1099.9
1101.1
1102.3
1103.6
1105
1106.2
1107.4
1108.7
1110.1
1111.2
1112.5
1113.9
1115.1
1116.3
1117.7
1119.1
1120.2
1121.4
1122.8
1124.1
1125.3
1126.6
1128
1129.2
1130.3
1131.4
1132.3
1132.6
929.22
929.21
929.21
929.2
929.19
929.18
929.16
929.14
929.13
929.11
929.09
929.07
929.04
929.02
928.98
928.93
928.88
928.84
928.81
928.79
928.79
928.8
928.83
928.87
928.93
929
929.04
929.09
929.13
929.18
929.25
929.35
929.52
929.76
930.02
930.12
930.23
930.41
930.73
931.05
931.18
931.39
931.79
932.1
932.28
932.65
933.08
933.27
933.7
934.12
934.36
934.93
935.21
935.63
936.13
936.43
937.06
937.33
938
938.28
938.94
939.27
939.94
940.29
941
941.33
942.06
942.43
943.12
943.6
944.2
944.85
945.31
946.08
946.55
947.2
947.94
948.4
949.15
949.81
950.35
951.14
951.8
952.37
953.16
953.91
954.46
955.22
956.06
956.66
957.34
958.17
959.01
959.61
960.33
961.18
962.04
962.72
963.43
964.25
965.14
966.01
966.71
967.45
968.29
969.18
970.09
970.95
971.71
972.5
973.35
974.25
975.17
976.11
977.03
977.88
978.72
979.57
980.45
981.36
982.29
983.24
984.2
985.16
986.13
987.1
988.07
989.04
990.01
990.96
991.91
992.88
993.85
994.82
995.81
996.8
997.8
998.81
999.83
1000.9
1001.9
1002.9
1004
1005
1006
1007.1
1008.1
1009.1
1010.2
1011.2
1012.2
1013.3
1014.3
1015.4
1016.5
1017.6
1018.8
1019.9
1021
1022.1
1023.1
1024.2
1025.3
1026.4
1027.5
1028.7
1029.9
1031.1
1032.1
1033.2
1034.3
1035.4
1036.6
1037.9
1039.1
1040.1
1041.2
1042.3
1043.6
1044.8
1046
1047.1
1048.2
1049.4
1050.6
1051.9
1053.1
1054.2
1055.3
1056.6
1057.9
1059.1
1060.2
1061.3
1062.6
1063.9
1065.1
1066.2
1067.4
1068.7
1070
1071.2
1072.3
1073.6
1074.9
1076.1
1077.3
1078.5
1079.9
1081.1
1082.2
1083.5
1084.8
1086.1
1087.2
1088.5
1089.9
1091.1
1092.3
1093.5
1094.9
1096.1
1097.3
1098.6
1100
1101.2
1102.4
1103.8
1105.1
1106.2
1107.5
1108.9
1110.1
1111.3
1112.7
1114.1
1115.2
1116.5
1117.9
1119.1
1120.3
1121.6
1123
1124.2
1125.4
1126.8
1128.1
1129.2
1130.3
1131.2
1131.4
927.41
927.41
927.4
927.38
927.36
927.34
927.31
927.28
927.25
927.23
927.2
927.18
927.16
927.14
927.12
927.1
927.09
927.08
927.07
927.06
927.06
927.06
927.07
927.09
927.1
927.13
927.16
927.2
927.25
927.33
927.46
927.64
927.87
928.05
928.14
928.24
928.42
928.73
929.04
929.17
929.34
929.7
930.07
930.22
930.52
931.02
931.2
931.52
932.04
932.24
932.68
933.12
933.4
934.02
934.26
934.8
935.19
935.64
936.15
936.56
937.14
937.54
938.14
938.58
939.16
939.67
940.2
940.83
941.28
942.03
942.41
943.13
943.66
944.24
945.01
945.44
946.16
946.82
947.35
948.13
948.75
949.33
950.13
950.79
951.38
952.17
952.95
953.51
954.25
955.09
955.77
956.41
957.22
958.08
958.78
959.45
960.25
961.13
961.97
962.64
963.39
964.24
965.14
966.02
966.75
967.51
968.34
969.23
970.15
971.06
971.91
972.7
973.53
974.39
975.29
976.22
977.16
978.11
979.06
979.99
980.86
981.75
982.64
983.56
984.48
985.42
986.37
987.34
988.31
989.28
990.27
991.25
992.24
993.24
994.23
995.23
996.24
997.24
998.25
999.26
1000.3
1001.3
1002.3
1003.4
1004.4
1005.5
1006.5
1007.6
1008.7
1009.8
1010.9
1012
1013.1
1014.1
1015.2
1016.2
1017.3
1018.3
1019.5
1020.6
1021.8
1022.9
1024.1
1025.1
1026.2
1027.3
1028.4
1029.5
1030.8
1032
1033.1
1034.2
1035.3
1036.4
1037.6
1038.8
1040
1041.1
1042.2
1043.4
1044.6
1045.9
1047.1
1048.2
1049.3
1050.5
1051.8
1053
1054.1
1055.3
1056.5
1057.8
1059
1060.2
1061.3
1062.5
1063.9
1065.1
1066.2
1067.4
1068.7
1070
1071.2
1072.3
1073.6
1075
1076.1
1077.3
1078.5
1079.9
1081.1
1082.3
1083.5
1084.9
1086.1
1087.3
1088.6
1090
1091.1
1092.3
1093.6
1095
1096.2
1097.4
1098.8
1100.1
1101.2
1102.5
1103.9
1105.1
1106.3
1107.7
1109.1
1110.2
1111.5
1112.9
1114.1
1115.3
1116.7
1118.1
1119.2
1120.4
1121.9
1123.1
1124.3
1125.6
1127
1128.2
1129.2
1130.1
1130.3
925.73
925.73
925.71
925.69
925.66
925.62
925.58
925.53
925.48
925.43
925.38
925.34
925.3
925.27
925.24
925.22
925.2
925.19
925.18
925.17
925.17
925.17
925.18
925.19
925.22
925.25
925.29
925.36
925.46
925.6
925.78
925.99
926.08
926.16
926.26
926.44
926.73
927.04
927.16
927.31
927.63
928.03
928.18
928.41
928.88
929.15
929.37
929.88
930.17
930.46
931.03
931.25
931.73
932.15
932.5
933.09
933.37
934.03
934.3
934.97
935.28
935.95
936.29
937
937.33
938.05
938.41
939.11
939.57
940.18
940.81
941.29
942.06
942.5
943.18
943.87
944.36
945.13
945.73
946.31
947.11
947.71
948.32
949.13
949.81
950.39
951.18
952.01
952.57
953.29
954.13
954.91
955.52
956.28
957.14
957.98
958.63
959.36
960.21
961.1
961.92
962.62
963.39
964.25
965.15
966.06
966.86
967.63
968.44
969.31
970.22
971.15
972.08
973
973.82
974.66
975.52
976.41
977.33
978.27
979.22
980.18
981.15
982.12
983.09
984.06
985.03
986
986.96
987.91
988.88
989.85
990.84
991.83
992.83
993.84
994.85
995.88
996.91
997.94
998.99
1000
1001
1002.1
1003.1
1004.1
1005.2
1006.2
1007.2
1008.3
1009.3
1010.4
1011.5
1012.6
1013.8
1014.9
1016
1017.1
1018.1
1019.2
1020.3
1021.4
1022.5
1023.7
1024.9
1026.1
1027.1
1028.2
1029.3
1030.4
1031.7
1032.9
1034.1
1035.1
1036.2
1037.4
1038.6
1039.8
1041.1
1042.1
1043.3
1044.4
1045.7
1047
1048.1
1049.2
1050.4
1051.6
1052.9
1054.1
1055.2
1056.4
1057.7
1059
1060.1
1061.3
1062.5
1063.8
1065.1
1066.2
1067.4
1068.7
1070
1071.2
1072.3
1073.6
1075
1076.1
1077.3
1078.6
1080
1081.1
1082.3
1083.6
1085
1086.2
1087.3
1088.7
1090
1091.2
1092.4
1093.8
1095.1
1096.2
1097.5
1098.9
1100.1
1101.3
1102.7
1104.1
1105.2
1106.5
1107.9
1109.1
1110.3
1111.7
1113.1
1114.2
1115.5
1116.9
1118.1
1119.3
1120.7
1122.1
1123.2
1124.4
1125.8
1127.1
1128.2
1129.1
1129.2
924.04
924.04
924.03
924.02
924.01
923.98
923.93
923.87
923.81
923.74
923.68
923.61
923.55
923.49
923.44
923.4
923.37
923.34
923.32
923.31
923.31
923.31
923.33
923.35
923.39
923.45
923.53
923.64
923.78
923.94
924.05
924.12
924.19
924.3
924.48
924.76
925.04
925.15
925.29
925.57
925.99
926.15
926.33
926.73
927.1
927.28
927.68
928.1
928.31
928.81
929.16
929.47
930.05
930.3
930.87
931.21
931.69
932.17
932.59
933.14
933.55
934.14
934.57
935.16
935.65
936.19
936.79
937.26
938
938.38
939.11
939.6
940.21
940.94
941.39
942.14
942.74
943.3
944.1
944.66
945.28
946.1
946.69
947.32
948.13
948.84
949.43
950.21
951.05
951.66
952.35
953.18
954.03
954.67
955.38
956.21
957.09
957.85
958.54
959.33
960.2
961.1
961.93
962.65
963.44
964.29
965.19
966.11
967.02
967.82
968.62
969.46
970.34
971.26
972.19
973.14
974.09
975.03
975.93
976.81
977.7
978.6
979.52
980.45
981.4
982.36
983.32
984.3
985.28
986.26
987.25
988.24
989.24
990.24
991.24
992.25
993.25
994.27
995.28
996.31
997.33
998.37
999.41
1000.5
1001.5
1002.6
1003.7
1004.8
1005.9
1007
1008.1
1009.1
1010.2
1011.2
1012.3
1013.3
1014.4
1015.6
1016.8
1017.9
1019.1
1020.1
1021.2
1022.3
1023.4
1024.5
1025.8
1027
1028.1
1029.2
1030.3
1031.4
1032.6
1033.8
1035
1036.1
1037.2
1038.4
1039.6
1040.9
1042.1
1043.2
1044.3
1045.5
1046.8
1048
1049.2
1050.3
1051.5
1052.8
1054.1
1055.2
1056.3
1057.6
1058.9
1060.1
1061.2
1062.4
1063.8
1065.1
1066.2
1067.4
1068.7
1070
1071.2
1072.3
1073.6
1075
1076.2
1077.3
1078.6
1080
1081.2
1082.3
1083.7
1085
1086.2
1087.4
1088.8
1090.1
1091.2
1092.5
1093.9
1095.1
1096.3
1097.7
1099
1100.2
1101.4
1102.9
1104.1
1105.3
1106.6
1108
1109.2
1110.5
1111.9
1113.1
1114.3
1115.7
1117.1
1118.2
1119.5
1120.9
1122.1
1123.3
1124.6
1126
1127.1
1127.9
1128.2
922.15
922.15
922.15
922.14
922.13
922.12
922.1
922.08
922.06
922.04
922.01
921.96
921.89
921.82
921.76
921.7
921.65
921.61
921.58
921.56
921.56
921.56
921.59
921.62
921.68
921.76
921.86
921.98
922.05
922.1
922.16
922.23
922.35
922.53
922.8
923.04
923.15
923.28
923.53
923.92
924.12
924.28
924.6
925.04
925.21
925.51
926.02
926.21
926.57
927.08
927.3
927.82
928.18
928.56
929.1
929.4
930.04
930.32
930.99
931.28
931.95
932.28
932.98
933.31
934.03
934.39
935.1
935.52
936.16
936.74
937.26
938.02
938.44
939.15
939.77
940.31
941.09
941.63
942.26
943.07
943.61
944.27
945.09
945.69
946.33
947.14
947.89
948.47
949.24
950.09
950.78
951.43
952.23
953.1
953.85
954.52
955.3
956.17
957.05
957.79
958.52
959.32
960.21
961.12
962.01
962.75
963.54
964.37
965.26
966.18
967.12
968.04
968.9
969.73
970.58
971.46
972.36
973.29
974.24
975.2
976.16
977.13
978.1
979.07
980.04
981.01
981.97
982.93
983.89
984.86
985.84
986.83
987.83
988.83
989.85
990.87
991.9
992.93
993.98
995.02
996.04
997.07
998.1
999.12
1000.2
1001.2
1002.2
1003.3
1004.3
1005.4
1006.5
1007.6
1008.7
1009.9
1011
1012.1
1013.1
1014.2
1015.3
1016.4
1017.5
1018.7
1019.9
1021.1
1022.1
1023.2
1024.3
1025.4
1026.6
1027.9
1029.1
1030.1
1031.2
1032.4
1033.6
1034.8
1036.1
1037.2
1038.3
1039.4
1040.7
1042
1043.1
1044.2
1045.4
1046.6
1048
1049.1
1050.2
1051.4
1052.7
1054
1055.1
1056.3
1057.5
1058.9
1060.1
1061.2
1062.4
1063.7
1065.1
1066.2
1067.4
1068.7
1070
1071.2
1072.3
1073.7
1075
1076.2
1077.4
1078.7
1080
1081.2
1082.4
1083.8
1085.1
1086.2
1087.5
1088.9
1090.1
1091.3
1092.6
1094
1095.2
1096.4
1097.8
1099.1
1100.3
1101.6
1103
1104.2
1105.4
1106.9
1108.1
1109.3
1110.7
1112.1
1113.2
1114.5
1115.9
1117.1
1118.3
1119.7
1121.1
1122.2
1123.5
1124.8
1126
1126.7
1127.1
920.29
920.28
920.28
920.27
920.25
920.23
920.21
920.19
920.17
920.15
920.13
920.11
920.09
920.06
920.04
920.02
919.99
919.94
919.91
919.89
919.88
919.89
919.91
919.95
920.01
920.04
920.07
920.11
920.15
920.21
920.29
920.41
920.61
920.86
921.06
921.15
921.27
921.5
921.86
922.1
922.24
922.5
922.95
923.16
923.38
923.84
924.15
924.39
924.93
925.19
925.55
926.08
926.33
926.93
927.23
927.72
928.17
928.6
929.14
929.54
930.14
930.55
931.15
931.61
932.18
932.73
933.23
933.93
934.33
935.08
935.52
936.18
936.84
937.33
938.1
938.63
939.25
940.05
940.56
941.23
942.05
942.58
943.26
944.09
944.71
945.34
946.16
946.96
947.54
948.28
949.13
949.92
950.55
951.3
952.17
953.03
953.72
954.44
955.26
956.16
957.04
957.8
958.54
959.36
960.24
961.15
962.07
962.92
963.71
964.53
965.39
966.29
967.22
968.16
969.11
970.05
970.97
971.84
972.73
973.63
974.54
975.47
976.41
977.36
978.33
979.3
980.28
981.26
982.25
983.24
984.24
985.23
986.24
987.24
988.25
989.26
990.27
991.29
992.32
993.35
994.39
995.44
996.51
997.58
998.67
999.77
1000.9
1002
1003.1
1004.1
1005.1
1006.2
1007.2
1008.3
1009.4
1010.6
1011.7
1012.9
1014
1015.1
1016.2
1017.3
1018.4
1019.5
1020.7
1022
1023.1
1024.2
1025.2
1026.4
1027.6
1028.8
1030
1031.1
1032.2
1033.4
1034.6
1035.9
1037.1
1038.2
1039.3
1040.5
1041.8
1043.1
1044.2
1045.3
1046.5
1047.8
1049.1
1050.2
1051.3
1052.6
1054
1055.1
1056.2
1057.5
1058.8
1060.1
1061.2
1062.4
1063.7
1065
1066.2
1067.4
1068.7
1070
1071.2
1072.4
1073.7
1075.1
1076.2
1077.4
1078.8
1080.1
1081.2
1082.5
1083.9
1085.1
1086.3
1087.6
1089
1090.2
1091.4
1092.8
1094.1
1095.3
1096.6
1098
1099.2
1100.4
1101.8
1103.1
1104.3
1105.6
1107
1108.2
1109.4
1110.9
1112.1
1113.3
1114.7
1116.1
1117.2
1118.5
1120
1121.2
1122.3
1123.6
1124.9
1125.6
1126
918.52
918.52
918.5
918.48
918.46
918.42
918.39
918.35
918.31
918.28
918.25
918.22
918.19
918.17
918.15
918.13
918.12
918.1
918.09
918.08
918.08
918.08
918.09
918.1
918.12
918.15
918.18
918.22
918.28
918.37
918.51
918.7
918.93
919.07
919.16
919.28
919.49
919.82
920.08
920.2
920.42
920.82
921.11
921.28
921.66
922.08
922.27
922.69
923.11
923.35
923.91
924.2
924.6
925.12
925.42
926.05
926.32
926.98
927.28
927.93
928.27
928.94
929.29
930.01
930.35
931.07
931.46
932.14
932.66
933.22
933.94
934.37
935.12
935.66
936.25
937.05
937.53
938.21
939.01
939.5
940.21
941.03
941.57
942.26
943.09
943.74
944.38
945.18
946.03
946.64
947.34
948.18
949.04
949.71
950.41
951.24
952.12
952.97
953.65
954.41
955.26
956.16
957.06
957.87
958.63
959.44
960.3
961.21
962.14
963.07
963.97
964.79
965.63
966.49
967.39
968.31
969.25
970.21
971.17
972.14
973.1
974.07
975.04
976.01
976.97
977.92
978.88
979.84
980.82
981.81
982.8
983.8
984.82
985.83
986.86
987.9
988.94
989.99
991.02
992.05
993.08
994.11
995.14
996.17
997.2
998.24
999.29
1000.4
1001.4
1002.6
1003.7
1004.8
1006
1007.1
1008.1
1009.2
1010.3
1011.3
1012.5
1013.7
1014.9
1016
1017.1
1018.2
1019.3
1020.4
1021.6
1022.9
1024
1025.1
1026.2
1027.4
1028.6
1029.8
1031
1032.1
1033.3
1034.4
1035.7
1037
1038.1
1039.2
1040.4
1041.6
1043
1044.1
1045.2
1046.4
1047.7
1049
1050.2
1051.3
1052.5
1053.9
1055.1
1056.2
1057.4
1058.8
1060.1
1061.2
1062.4
1063.7
1065.1
1066.2
1067.4
1068.7
1070.1
1071.2
1072.4
1073.8
1075.1
1076.2
1077.5
1078.9
1080.1
1081.3
1082.6
1084
1085.2
1086.4
1087.8
1089.1
1090.2
1091.5
1093
1094.2
1095.4
1096.7
1098.1
1099.2
1100.6
1102
1103.2
1104.4
1105.8
1107.1
1108.3
1109.7
1111.1
1112.2
1113.5
1115
1116.2
1117.3
1118.7
1120.1
1121.2
1122.5
1123.7
1124.4
1124.8
916.84
916.84
916.82
916.79
916.76
916.72
916.67
916.61
916.55
916.5
916.44
916.39
916.34
916.3
916.27
916.24
916.22
916.21
916.19
916.19
916.18
916.18
916.19
916.21
916.23
916.26
916.31
916.38
916.48
916.63
916.81
917.01
917.1
917.18
917.29
917.48
917.79
918.06
918.18
918.36
918.71
919.07
919.22
919.5
920
920.19
920.48
921.02
921.23
921.62
922.11
922.36
922.97
923.24
923.74
924.17
924.59
925.14
925.52
926.12
926.51
927.13
927.56
928.16
928.66
929.21
929.84
930.29
931.04
931.44
932.15
932.72
933.27
934.05
934.52
935.2
935.97
936.45
937.18
937.94
938.46
939.2
940.02
940.57
941.27
942.11
942.8
943.42
944.22
945.07
945.75
946.43
947.24
948.11
948.9
949.57
950.34
951.21
952.1
952.93
953.65
954.43
955.28
956.19
957.1
958
958.78
959.58
960.43
961.31
962.24
963.18
964.12
965.07
966
966.86
967.74
968.63
969.54
970.47
971.41
972.36
973.32
974.29
975.27
976.25
977.24
978.23
979.22
980.22
981.22
982.22
983.23
984.24
985.25
986.27
987.29
988.32
989.36
990.41
991.46
992.53
993.62
994.71
995.82
996.93
998.03
999.08
1000.1
1001.2
1002.2
1003.3
1004.4
1005.5
1006.7
1007.8
1009
1010.1
1011.2
1012.2
1013.3
1014.5
1015.7
1016.9
1018.1
1019.1
1020.2
1021.4
1022.5
1023.8
1025
1026.1
1027.2
1028.4
1029.6
1030.9
1032.1
1033.2
1034.3
1035.5
1036.8
1038
1039.2
1040.3
1041.5
1042.8
1044.1
1045.2
1046.3
1047.6
1049
1050.1
1051.3
1052.5
1053.8
1055.1
1056.2
1057.4
1058.8
1060.1
1061.2
1062.4
1063.7
1065.1
1066.2
1067.4
1068.8
1070.1
1071.2
1072.5
1073.9
1075.1
1076.3
1077.6
1079
1080.2
1081.3
1082.7
1084.1
1085.2
1086.5
1087.9
1089.1
1090.3
1091.7
1093.1
1094.2
1095.5
1097
1098.2
1099.4
1100.8
1102.1
1103.3
1104.6
1106
1107.2
1108.5
1109.9
1111.1
1112.3
1113.7
1115.1
1116.2
1117.5
1119
1120.2
1121.3
1122.5
1123.3
1123.6
915.07
915.07
915.06
915.05
915.04
915.02
915
914.94
914.87
914.8
914.73
914.66
914.59
914.53
914.47
914.43
914.39
914.36
914.34
914.32
914.32
914.32
914.33
914.36
914.4
914.45
914.53
914.64
914.78
914.94
915.05
915.12
915.2
915.31
915.5
915.78
916.05
916.16
916.32
916.62
917.02
917.17
917.38
917.82
918.13
918.33
918.8
919.14
919.4
919.98
920.22
920.64
921.12
921.43
922.05
922.32
922.96
923.27
923.88
924.25
924.88
925.26
925.94
926.31
927.03
927.4
928.11
928.56
929.18
929.82
930.3
931.07
931.54
932.2
932.95
933.42
934.16
934.86
935.39
936.16
936.89
937.44
938.2
939.02
939.59
940.29
941.13
941.87
942.49
943.26
944.12
944.9
945.55
946.31
947.18
948.06
948.79
949.51
950.32
951.2
952.1
952.97
953.71
954.5
955.34
956.24
957.16
958.09
959.01
959.82
960.66
961.51
962.4
963.32
964.26
965.21
966.17
967.13
968.1
969.07
970.03
970.99
971.93
972.88
973.84
974.8
975.78
976.76
977.75
978.75
979.76
980.78
981.8
982.83
983.87
984.92
985.98
987.02
988.05
989.08
990.12
991.15
992.18
993.22
994.26
995.32
996.4
997.5
998.62
999.77
1000.9
1002
1003.1
1004.2
1005.2
1006.3
1007.4
1008.6
1009.8
1011
1012.1
1013.2
1014.2
1015.4
1016.6
1017.8
1019
1020.1
1021.2
1022.3
1023.5
1024.8
1026
1027.1
1028.2
1029.4
1030.6
1031.9
1033.1
1034.2
1035.4
1036.6
1037.9
1039.1
1040.2
1041.4
1042.7
1044
1045.2
1046.3
1047.5
1048.9
1050.1
1051.2
1052.5
1053.8
1055.1
1056.2
1057.4
1058.8
1060.1
1061.2
1062.4
1063.8
1065.1
1066.2
1067.4
1068.8
1070.1
1071.2
1072.5
1073.9
1075.1
1076.3
1077.7
1079
1080.2
1081.4
1082.8
1084.1
1085.3
1086.6
1088
1089.2
1090.4
1091.9
1093.1
1094.3
1095.7
1097.1
1098.2
1099.5
1101
1102.2
1103.4
1104.8
1106.1
1107.3
1108.7
1110.1
1111.2
1112.5
1114
1115.2
1116.4
1117.8
1119.1
1120.2
1121.3
1122.2
1122.5
913.17
913.17
913.16
913.16
913.15
913.13
913.12
913.1
913.08
913.05
913.02
912.98
912.9
912.83
912.76
912.7
912.65
912.61
912.57
912.55
912.54
912.55
912.57
912.6
912.65
912.73
912.83
912.95
913.04
913.09
913.15
913.22
913.34
913.52
913.79
914.04
914.15
914.28
914.54
914.94
915.13
915.3
915.65
916.06
916.24
916.58
917.06
917.26
917.69
918.12
918.39
918.99
919.24
919.74
920.17
920.57
921.13
921.49
922.11
922.46
923.11
923.49
924.13
924.57
925.17
925.73
926.24
926.96
927.36
928.1
928.59
929.22
929.96
930.41
931.15
931.8
932.34
933.13
933.77
934.35
935.15
935.86
936.43
937.2
938.03
938.62
939.32
940.15
940.97
941.58
942.32
943.17
944.04
944.72
945.43
946.26
947.15
948.03
948.75
949.5
950.32
951.21
952.13
953.03
953.83
954.63
955.46
956.33
957.25
958.18
959.13
960.07
961
961.86
962.73
963.62
964.53
965.45
966.39
967.34
968.3
969.27
970.25
971.23
972.22
973.21
974.2
975.2
976.2
977.2
978.21
979.21
980.22
981.24
982.26
983.28
984.31
985.35
986.4
987.46
988.54
989.63
990.73
991.85
992.97
994.05
995.1
996.14
997.19
998.25
999.33
1000.4
1001.6
1002.8
1003.9
1005.1
1006.1
1007.2
1008.3
1009.4
1010.6
1011.8
1013
1014.1
1015.2
1016.3
1017.5
1018.7
1020
1021.1
1022.2
1023.3
1024.5
1025.8
1027
1028.2
1029.3
1030.5
1031.8
1033
1034.1
1035.3
1036.5
1037.8
1039.1
1040.2
1041.3
1042.6
1044
1045.1
1046.3
1047.5
1048.8
1050.1
1051.2
1052.4
1053.8
1055.1
1056.2
1057.4
1058.8
1060.1
1061.2
1062.4
1063.8
1065.1
1066.2
1067.5
1068.9
1070.1
1071.3
1072.6
1074
1075.2
1076.4
1077.8
1079.1
1080.3
1081.6
1083
1084.2
1085.4
1086.8
1088.1
1089.3
1090.6
1092
1093.2
1094.5
1095.9
1097.1
1098.3
1099.7
1101.1
1102.3
1103.6
1105
1106.2
1107.5
1108.9
1110.2
1111.4
1112.8
1114.1
1115.3
1116.6
1118
1119.2
1120.2
1121.2
1121.3
911.3
911.3
911.29
911.28
911.26
911.24
911.22
911.2
911.18
911.15
911.13
911.11
911.08
911.06
911.03
911.01
910.96
910.91
910.87
910.85
910.84
910.84
910.86
910.9
910.96
911.01
911.05
911.09
911.14
911.19
911.26
911.38
911.56
911.82
912.04
912.14
912.26
912.49
912.85
913.1
913.24
913.51
913.98
914.17
914.41
914.9
915.17
915.45
916.01
916.23
916.66
917.13
917.43
918.04
918.31
918.93
919.25
919.83
920.23
920.8
921.23
921.84
922.26
922.96
923.33
924.06
924.46
925.14
925.68
926.24
927
927.42
928.15
928.78
929.32
930.11
930.68
931.29
932.1
932.71
933.33
934.14
934.85
935.44
936.21
937.05
937.68
938.36
939.19
940.04
940.71
941.41
942.23
943.11
943.92
944.61
945.38
946.23
947.13
948.02
948.78
949.55
950.37
951.26
952.18
953.1
954.02
954.84
955.66
956.52
957.4
958.31
959.25
960.2
961.16
962.12
963.09
964.05
965.01
965.94
966.88
967.82
968.77
969.74
970.71
971.69
972.68
973.68
974.68
975.7
976.72
977.75
978.78
979.83
980.89
981.95
983.01
984.05
985.08
986.11
987.15
988.18
989.22
990.27
991.34
992.42
993.53
994.67
995.82
996.98
998.07
999.13
1000.2
1001.3
1002.4
1003.5
1004.7
1005.9
1007.1
1008.1
1009.2
1010.3
1011.5
1012.7
1014
1015.1
1016.2
1017.3
1018.5
1019.7
1021
1022.1
1023.2
1024.4
1025.6
1026.9
1028.1
1029.2
1030.3
1031.6
1032.9
1034.1
1035.2
1036.4
1037.7
1039
1040.1
1041.3
1042.5
1043.9
1045.1
1046.2
1047.4
1048.8
1050.1
1051.2
1052.4
1053.8
1055.1
1056.2
1057.4
1058.8
1060.1
1061.2
1062.5
1063.9
1065.1
1066.3
1067.6
1069
1070.2
1071.3
1072.7
1074.1
1075.2
1076.5
1077.9
1079.1
1080.3
1081.7
1083.1
1084.2
1085.5
1087
1088.2
1089.4
1090.8
1092.1
1093.3
1094.6
1096.1
1097.2
1098.5
1100
1101.2
1102.4
1103.9
1105.1
1106.3
1107.7
1109.1
1110.3
1111.6
1113
1114.2
1115.4
1116.8
1118.1
1119.2
1120.1
1120.2
909.52
909.52
909.5
909.48
909.45
909.42
909.38
909.34
909.3
909.27
909.24
909.21
909.18
909.16
909.14
909.12
909.1
909.08
909.07
909.06
909.06
909.06
909.06
909.08
909.1
909.12
909.15
909.19
909.24
909.32
909.44
909.62
909.86
910.05
910.14
910.25
910.45
910.77
911.06
911.19
911.41
911.81
912.11
912.29
912.68
913.09
913.29
913.74
914.13
914.4
915
915.24
915.72
916.16
916.54
917.11
917.44
918.08
918.41
919.08
919.42
920.09
920.48
921.13
921.61
922.19
922.81
923.28
924.04
924.46
925.16
925.78
926.31
927.09
927.63
928.26
929.06
929.59
930.26
931.08
931.66
932.31
933.13
933.86
934.46
935.23
936.08
936.76
937.42
938.23
939.1
939.86
940.53
941.31
942.18
943.07
943.84
944.57
945.36
946.24
947.15
948.05
948.87
949.65
950.47
951.34
952.25
953.18
954.12
955.06
955.98
956.83
957.7
958.59
959.49
960.42
961.36
962.31
963.27
964.25
965.22
966.21
967.19
968.18
969.17
970.17
971.17
972.17
973.17
974.18
975.19
976.2
977.22
978.24
979.26
980.3
981.34
982.39
983.45
984.53
985.62
986.73
987.85
988.98
990.05
991.11
992.16
993.21
994.27
995.37
996.49
997.65
998.84
1000
1001.1
1002.2
1003.2
1004.4
1005.5
1006.7
1008
1009.1
1010.2
1011.3
1012.4
1013.6
1014.9
1016.1
1017.2
1018.3
1019.5
1020.7
1022
1023.1
1024.2
1025.4
1026.7
1028
1029.1
1030.2
1031.4
1032.7
1034
1035.2
1036.3
1037.6
1038.9
1040.1
1041.2
1042.5
1043.8
1045.1
1046.2
1047.4
1048.8
1050.1
1051.2
1052.4
1053.8
1055.1
1056.2
1057.4
1058.8
1060.1
1061.2
1062.5
1063.9
1065.1
1066.3
1067.6
1069
1070.2
1071.4
1072.8
1074.1
1075.3
1076.6
1078
1079.2
1080.4
1081.9
1083.1
1084.3
1085.7
1087.1
1088.2
1089.5
1091
1092.2
1093.4
1094.9
1096.1
1097.3
1098.7
1100.1
1101.3
1102.6
1104.1
1105.2
1106.5
1108
1109.2
1110.4
1111.8
1113.1
1114.3
1115.6
1117
1118.1
1119
1119.2
907.81
907.81
907.79
907.76
907.73
907.68
907.63
907.57
907.52
907.46
907.4
907.35
907.31
907.27
907.24
907.21
907.19
907.18
907.16
907.15
907.15
907.15
907.16
907.17
907.19
907.22
907.26
907.31
907.4
907.53
907.7
907.92
908.06
908.15
908.25
908.42
908.71
909.03
909.16
909.33
909.66
910.05
910.21
910.49
911
911.19
911.5
912.03
912.24
912.67
913.13
913.42
914.03
914.29
914.87
915.22
915.75
916.2
916.71
917.19
917.73
918.22
918.82
919.26
919.99
920.36
921.09
921.54
922.18
922.83
923.32
924.09
924.6
925.23
926.03
926.51
927.21
928.01
928.52
929.23
930.06
930.64
931.31
932.14
932.89
933.49
934.25
935.11
935.86
936.51
937.29
938.15
939.02
939.7
940.44
941.27
942.16
943.05
943.83
944.58
945.39
946.27
947.18
948.11
949.02
949.83
950.65
951.5
952.38
953.3
954.24
955.19
956.14
957.1
958.06
959.02
959.95
960.87
961.8
962.74
963.69
964.65
965.62
966.6
967.59
968.59
969.59
970.6
971.61
972.64
973.67
974.72
975.77
976.83
977.9
978.97
980.03
981.07
982.1
983.14
984.18
985.22
986.27
987.34
988.43
989.55
990.7
991.86
993.01
994.09
995.15
996.21
997.3
998.42
999.59
1000.8
1002
1003.1
1004.2
1005.3
1006.4
1007.6
1008.9
1010.1
1011.1
1012.2
1013.4
1014.6
1015.9
1017.1
1018.2
1019.3
1020.5
1021.8
1023.1
1024.2
1025.3
1026.5
1027.8
1029.1
1030.2
1031.3
1032.6
1034
1035.1
1036.3
1037.5
1038.8
1040.1
1041.2
1042.4
1043.8
1045.1
1046.2
1047.4
1048.7
1050.1
1051.2
1052.4
1053.8
1055.1
1056.2
1057.5
1058.9
1060.1
1061.3
1062.6
1064
1065.2
1066.4
1067.7
1069.1
1070.2
1071.5
1073
1074.2
1075.4
1076.8
1078.1
1079.3
1080.6
1082
1083.2
1084.4
1085.9
1087.1
1088.3
1089.7
1091.1
1092.3
1093.6
1095
1096.2
1097.5
1099
1100.2
1101.4
1102.9
1104.1
1105.3
1106.8
1108.1
1109.3
1110.6
1112
1113.2
1114.5
1115.9
1117
1117.8
1118.1
906.05
906.05
906.04
906.03
906.01
905.98
905.93
905.87
905.8
905.72
905.65
905.58
905.51
905.45
905.4
905.36
905.32
905.29
905.27
905.26
905.26
905.26
905.26
905.28
905.31
905.36
905.42
905.51
905.64
905.8
905.99
906.08
906.15
906.25
906.41
906.67
907
907.13
907.27
907.54
907.96
908.15
908.35
908.77
909.12
909.32
909.79
910.14
910.41
911
911.23
911.7
912.15
912.5
913.09
913.39
914.05
914.35
915.03
915.35
916.05
916.39
917.09
917.48
918.14
918.65
919.22
919.91
920.35
921.1
921.6
922.23
923
923.46
924.18
924.91
925.42
926.18
926.94
927.48
928.22
929.05
929.64
930.32
931.15
931.94
932.55
933.29
934.15
934.99
935.63
936.37
937.22
938.1
938.92
939.62
940.4
941.25
942.16
943.07
943.89
944.66
945.47
946.34
947.24
948.18
949.11
950.05
950.93
951.78
952.65
953.53
954.44
955.37
956.32
957.27
958.24
959.21
960.19
961.17
962.16
963.15
964.14
965.13
966.13
967.13
968.13
969.14
970.15
971.16
972.17
973.19
974.21
975.24
976.27
977.31
978.36
979.42
980.5
981.6
982.71
983.84
984.98
986.05
987.11
988.16
989.22
990.29
991.39
992.53
993.7
994.89
996.05
997.12
998.19
999.28
1000.4
1001.6
1002.8
1004
1005.1
1006.2
1007.3
1008.5
1009.8
1011
1012.1
1013.2
1014.4
1015.6
1016.9
1018.1
1019.2
1020.3
1021.6
1022.9
1024.1
1025.2
1026.4
1027.7
1029
1030.1
1031.3
1032.5
1033.8
1035.1
1036.2
1037.4
1038.8
1040.1
1041.2
1042.4
1043.7
1045
1046.2
1047.4
1048.7
1050.1
1051.2
1052.4
1053.8
1055.1
1056.2
1057.5
1058.9
1060.1
1061.3
1062.7
1064
1065.2
1066.4
1067.9
1069.1
1070.3
1071.6
1073
1074.2
1075.5
1076.9
1078.1
1079.3
1080.7
1082.1
1083.3
1084.6
1086
1087.2
1088.5
1090
1091.2
1092.4
1093.8
1095.1
1096.3
1097.7
1099.1
1100.3
1101.7
1103.1
1104.2
1105.6
1107
1108.2
1109.4
1110.9
1112.1
1113.3
1114.7
1115.9
1116.6
1117
904.15
904.14
904.14
904.13
904.12
904.1
904.09
904.06
904.04
904.01
903.94
903.86
903.78
903.71
903.64
903.58
903.52
903.48
903.45
903.43
903.42
903.42
903.43
903.46
903.51
903.57
903.66
903.78
903.92
904.04
904.1
904.17
904.26
904.4
904.64
904.96
905.11
905.23
905.44
905.82
906.1
906.26
906.57
907.03
907.21
907.53
908.04
908.25
908.67
909.12
909.4
910.01
910.26
910.8
911.2
911.66
912.16
912.6
913.16
913.61
914.17
914.68
915.2
915.81
916.27
917.01
917.4
918.12
918.64
919.23
920
920.43
921.16
921.83
922.36
923.14
923.79
924.36
925.15
925.88
926.45
927.21
928.05
928.65
929.33
930.17
931.01
931.63
932.35
933.19
934.06
934.79
935.49
936.3
937.18
938.07
938.86
939.6
940.4
941.27
942.18
943.1
944.01
944.81
945.62
946.47
947.36
948.27
949.21
950.17
951.12
952.07
953.02
953.94
954.85
955.77
956.7
957.64
958.59
959.55
960.52
961.5
962.49
963.48
964.48
965.49
966.5
967.52
968.55
969.58
970.63
971.68
972.75
973.82
974.91
976
977.05
978.09
979.13
980.17
981.21
982.26
983.33
984.43
985.56
986.71
987.87
989.02
990.1
991.16
992.23
993.32
994.46
995.65
996.86
998.04
999.13
1000.2
1001.3
1002.5
1003.7
1005
1006.1
1007.2
1008.3
1009.5
1010.8
1012
1013.1
1014.2
1015.4
1016.7
1018
1019.1
1020.2
1021.4
1022.7
1024
1025.2
1026.3
1027.5
1028.9
1030.1
1031.2
1032.4
1033.8
1035.1
1036.2
1037.4
1038.7
1040
1041.2
1042.4
1043.7
1045
1046.2
1047.4
1048.7
1050.1
1051.2
1052.4
1053.8
1055.1
1056.3
1057.6
1059
1060.2
1061.4
1062.7
1064.1
1065.2
1066.5
1068
1069.2
1070.4
1071.8
1073.1
1074.3
1075.6
1077
1078.2
1079.5
1080.9
1082.2
1083.4
1084.8
1086.1
1087.3
1088.7
1090.1
1091.3
1092.6
1094
1095.2
1096.5
1098
1099.2
1100.4
1101.9
1103.2
1104.4
1105.8
1107.1
1108.3
1109.7
1111.1
1112.2
1113.5
1114.7
1115.4
1115.9
902.25
902.25
902.24
902.23
902.21
902.2
902.18
902.16
902.13
902.11
902.09
902.06
902.03
901.99
901.92
901.85
901.79
901.74
901.69
901.67
901.65
901.65
901.67
901.71
901.76
901.83
901.93
902.02
902.08
902.13
902.19
902.28
902.42
902.63
902.92
903.09
903.2
903.37
903.69
904.05
904.19
904.42
904.86
905.14
905.35
905.82
906.15
906.41
906.99
907.22
907.65
908.13
908.44
909.06
909.34
910
910.29
910.94
911.28
911.95
912.3
913.02
913.37
914.08
914.49
915.15
915.71
916.25
917.01
917.43
918.15
918.78
919.32
920.1
920.68
921.29
922.1
922.7
923.32
924.13
924.84
925.43
926.21
927.05
927.69
928.37
929.19
930.05
930.73
931.43
932.25
933.13
933.97
934.66
935.42
936.27
937.16
938.07
938.89
939.65
940.46
941.32
942.23
943.16
944.09
945.02
945.87
946.71
947.58
948.47
949.38
950.32
951.27
952.23
953.2
954.17
955.15
956.13
957.12
958.1
959.09
960.08
961.08
962.08
963.08
964.09
965.1
966.11
967.12
968.14
969.16
970.18
971.2
972.23
973.27
974.32
975.38
976.46
977.56
978.68
979.81
980.95
982.05
983.11
984.16
985.22
986.29
987.4
988.55
989.73
990.93
992.06
993.14
994.21
995.32
996.47
997.68
998.92
1000.1
1001.2
1002.3
1003.4
1004.6
1005.9
1007.1
1008.2
1009.3
1010.5
1011.8
1013
1014.2
1015.3
1016.5
1017.8
1019.1
1020.2
1021.3
1022.6
1023.9
1025.1
1026.2
1027.4
1028.8
1030.1
1031.2
1032.4
1033.7
1035
1036.2
1037.3
1038.6
1040
1041.2
1042.3
1043.7
1045
1046.2
1047.4
1048.8
1050.1
1051.2
1052.5
1053.9
1055.1
1056.3
1057.6
1059
1060.2
1061.4
1062.8
1064.1
1065.3
1066.6
1068
1069.2
1070.5
1071.9
1073.2
1074.4
1075.8
1077.1
1078.3
1079.6
1081.1
1082.2
1083.5
1085
1086.2
1087.5
1088.9
1090.2
1091.4
1092.8
1094.1
1095.3
1096.8
1098.1
1099.3
1100.7
1102.1
1103.3
1104.6
1106
1107.2
1108.5
1110
1111.2
1112.3
1113.5
1114.3
1114.7
900.41
900.41
900.4
900.38
900.35
900.32
900.29
900.26
900.23
900.2
900.18
900.15
900.12
900.1
900.08
900.05
900.03
900
899.97
899.94
899.92
899.92
899.94
899.97
900.01
900.04
900.08
900.12
900.16
900.22
900.3
900.44
900.64
900.9
901.08
901.18
901.32
901.59
901.97
902.14
902.31
902.66
903.06
903.23
903.57
904.05
904.25
904.66
905.11
905.37
905.97
906.23
906.72
907.17
907.57
908.13
908.49
909.11
909.48
910.12
910.53
911.15
911.64
912.2
912.82
913.29
914.04
914.46
915.16
915.76
916.3
917.08
917.6
918.24
919.04
919.56
920.24
921.06
921.63
922.29
923.12
923.82
924.44
925.22
926.07
926.74
927.41
928.23
929.1
929.86
930.54
931.32
932.19
933.08
933.88
934.61
935.4
936.27
937.18
938.09
938.98
939.76
940.58
941.43
942.32
943.24
944.19
945.13
946.08
947.03
947.94
948.83
949.73
950.65
951.58
952.52
953.48
954.44
955.41
956.39
957.38
958.37
959.37
960.37
961.38
962.4
963.42
964.45
965.48
966.53
967.58
968.65
969.73
970.81
971.91
973.01
974.06
975.11
976.15
977.19
978.25
979.32
980.41
981.54
982.69
983.87
985.02
986.1
987.17
988.24
989.34
990.49
991.69
992.91
994.07
995.15
996.24
997.37
998.56
999.81
1001
1002.1
1003.2
1004.4
1005.6
1006.9
1008.1
1009.2
1010.3
1011.6
1012.9
1014.1
1015.2
1016.3
1017.6
1018.9
1020.1
1021.2
1022.4
1023.8
1025.1
1026.2
1027.4
1028.7
1030
1031.2
1032.3
1033.6
1035
1036.1
1037.3
1038.6
1040
1041.2
1042.3
1043.7
1045
1046.2
1047.4
1048.8
1050.1
1051.2
1052.5
1054
1055.2
1056.3
1057.7
1059.1
1060.2
1061.5
1063
1064.2
1065.4
1066.8
1068.1
1069.3
1070.6
1072
1073.2
1074.5
1076
1077.2
1078.4
1079.8
1081.1
1082.3
1083.7
1085.1
1086.3
1087.7
1089.1
1090.3
1091.6
1093
1094.2
1095.5
1097
1098.2
1099.5
1101
1102.2
1103.4
1104.9
1106.1
1107.3
1108.8
1110.1
1111.2
1112.4
1113.2
1113.5
898.65
898.64
898.62
898.6
898.56
898.52
898.48
898.43
898.38
898.33
898.29
898.25
898.22
898.19
898.16
898.14
898.12
898.1
898.09
898.08
898.07
898.07
898.08
898.09
898.11
898.13
898.16
898.2
898.26
898.35
898.48
898.67
898.91
899.07
899.16
899.28
899.51
899.85
900.09
900.23
900.49
900.94
901.15
901.38
901.84
902.15
902.41
902.96
903.21
903.6
904.11
904.39
905.02
905.28
905.87
906.23
906.79
907.22
907.78
908.23
908.84
909.27
909.98
910.35
911.08
911.51
912.17
912.78
913.3
914.07
914.55
915.21
915.98
916.46
917.19
917.95
918.47
919.21
920.03
920.58
921.28
922.12
922.82
923.45
924.23
925.09
925.82
926.48
927.27
928.15
929.01
929.69
930.44
931.27
932.16
933.06
933.86
934.62
935.43
936.3
937.21
938.14
939.07
939.95
940.78
941.63
942.5
943.4
944.32
945.26
946.22
947.18
948.15
949.13
950.1
951.08
952.06
953.04
954.02
955.01
956
957
958
959.01
960.02
961.03
962.05
963.07
964.09
965.12
966.14
967.17
968.2
969.23
970.28
971.33
972.41
973.5
974.62
975.75
976.9
978.03
979.09
980.15
981.21
982.29
983.4
984.55
985.74
986.95
988.07
989.15
990.23
991.34
992.52
993.74
994.99
996.1
997.19
998.31
999.49
1000.7
1002
1003.1
1004.2
1005.4
1006.6
1007.9
1009.1
1010.2
1011.4
1012.7
1014
1015.1
1016.2
1017.5
1018.8
1020.1
1021.2
1022.3
1023.6
1025
1026.1
1027.3
1028.6
1029.9
1031.1
1032.3
1033.6
1034.9
1036.1
1037.3
1038.6
1040
1041.2
1042.3
1043.7
1045.1
1046.2
1047.4
1048.8
1050.1
1051.3
1052.6
1054
1055.2
1056.4
1057.8
1059.1
1060.3
1061.6
1063
1064.2
1065.5
1066.9
1068.2
1069.4
1070.8
1072.1
1073.3
1074.7
1076.1
1077.2
1078.6
1080
1081.2
1082.5
1084
1085.2
1086.4
1087.9
1089.2
1090.4
1091.9
1093.1
1094.4
1095.8
1097.1
1098.3
1099.7
1101.1
1102.3
1103.7
1105.1
1106.2
1107.6
1109
1110.2
1111.3
1112.2
1112.4
896.92
896.91
896.89
896.86
896.82
896.78
896.72
896.65
896.59
896.52
896.46
896.4
896.34
896.3
896.26
896.23
896.21
896.19
896.17
896.16
896.16
896.16
896.16
896.17
896.19
896.22
896.26
896.32
896.4
896.53
896.71
896.93
897.07
897.15
897.26
897.44
897.75
898.05
898.18
898.37
898.74
899.08
899.25
899.59
900.05
900.25
900.64
901.1
901.34
901.89
902.2
902.62
903.13
903.46
904.08
904.39
905.05
905.37
906.05
906.39
907.08
907.46
908.13
908.61
909.2
909.84
910.31
911.07
911.53
912.2
912.91
913.4
914.15
914.81
915.36
916.14
916.83
917.41
918.18
919
919.55
920.27
921.12
921.85
922.48
923.26
924.12
924.92
925.58
926.34
927.2
928.09
928.88
929.6
930.39
931.25
932.16
933.07
933.92
934.7
935.52
936.38
937.28
938.21
939.15
940.09
941.03
941.93
942.8
943.69
944.6
945.52
946.46
947.41
948.37
949.34
950.31
951.3
952.28
953.28
954.27
955.27
956.28
957.29
958.3
959.32
960.35
961.38
962.42
963.47
964.54
965.62
966.71
967.81
968.92
970.02
971.07
972.12
973.17
974.22
975.29
976.38
977.5
978.66
979.84
981.02
982.1
983.16
984.24
985.35
986.51
987.72
988.95
990.08
991.17
992.26
993.41
994.63
995.89
997.07
998.17
999.28
1000.5
1001.7
1003
1004.1
1005.2
1006.4
1007.7
1009
1010.1
1011.3
1012.5
1013.8
1015.1
1016.2
1017.3
1018.6
1020
1021.1
1022.3
1023.5
1024.9
1026.1
1027.3
1028.5
1029.9
1031.1
1032.3
1033.5
1034.9
1036.1
1037.3
1038.6
1040
1041.2
1042.4
1043.7
1045.1
1046.2
1047.5
1048.9
1050.1
1051.3
1052.7
1054.1
1055.2
1056.5
1057.9
1059.2
1060.4
1061.8
1063.1
1064.3
1065.6
1067
1068.2
1069.5
1071
1072.2
1073.4
1074.9
1076.1
1077.3
1078.8
1080.1
1081.3
1082.7
1084.1
1085.3
1086.7
1088.1
1089.3
1090.6
1092.1
1093.2
1094.6
1096
1097.2
1098.5
1100
1101.2
1102.5
1103.9
1105.2
1106.4
1107.8
1109.1
1110.2
1111.1
1111.3
895.07
895.07
895.06
895.05
895.04
895.02
894.98
894.92
894.84
894.76
894.68
894.61
894.53
894.47
894.41
894.36
894.32
894.29
894.27
894.26
894.25
894.25
894.25
894.27
894.3
894.34
894.4
894.49
894.61
894.77
894.96
895.07
895.15
895.24
895.4
895.66
896
896.14
896.28
896.57
897
897.17
897.39
897.85
898.15
898.39
898.92
899.19
899.54
900.08
900.33
900.91
901.23
901.73
902.18
902.63
903.16
903.6
904.16
904.65
905.19
905.76
906.24
906.95
907.35
908.09
908.55
909.19
909.87
910.36
911.12
911.7
912.29
913.09
913.66
914.29
915.11
915.74
916.36
917.17
917.96
918.54
919.28
920.13
920.89
921.53
922.3
923.16
924.02
924.71
925.44
926.27
927.16
928.05
928.82
929.58
930.39
931.27
932.18
933.11
934.02
934.85
935.67
936.53
937.41
938.32
939.26
940.21
941.17
942.13
943.1
944.06
945.03
945.99
946.93
947.89
948.85
949.82
950.81
951.8
952.8
953.81
954.83
955.86
956.89
957.94
959
960.03
961.06
962.09
963.12
964.15
965.19
966.23
967.28
968.34
969.43
970.54
971.68
972.83
973.99
975.07
976.13
977.2
978.27
979.38
980.54
981.73
982.94
984.07
985.15
986.24
987.36
988.55
989.78
991.02
992.12
993.22
994.35
995.56
996.83
998.06
999.16
1000.3
1001.5
1002.8
1004
1005.2
1006.3
1007.5
1008.8
1010.1
1011.2
1012.3
1013.6
1015
1016.1
1017.3
1018.5
1019.9
1021.1
1022.2
1023.5
1024.8
1026.1
1027.2
1028.5
1029.8
1031.1
1032.2
1033.5
1034.9
1036.1
1037.3
1038.6
1040
1041.2
1042.4
1043.8
1045.1
1046.2
1047.5
1049
1050.2
1051.4
1052.8
1054.1
1055.3
1056.6
1058
1059.2
1060.4
1061.9
1063.1
1064.4
1065.8
1067.1
1068.3
1069.7
1071.1
1072.2
1073.6
1075
1076.2
1077.5
1079
1080.2
1081.5
1082.9
1084.2
1085.4
1086.9
1088.2
1089.4
1090.9
1092.2
1093.4
1094.8
1096.1
1097.4
1098.8
1100.1
1101.3
1102.7
1104.1
1105.3
1106.6
1108
1109.1
1110
1110.2
893.16
893.15
893.15
893.14
893.13
893.11
893.09
893.07
893.04
893.01
892.94
892.85
892.77
892.69
892.61
892.55
892.49
892.45
892.42
892.39
892.38
892.38
892.39
892.41
892.45
892.51
892.59
892.7
892.84
893.01
893.08
893.15
893.23
893.37
893.6
893.91
894.1
894.22
894.44
894.82
895.1
895.27
895.6
896.05
896.24
896.6
897.08
897.3
897.8
898.17
898.52
899.09
899.37
900.01
900.29
900.93
901.27
901.91
902.28
902.96
903.32
904.04
904.42
905.12
905.6
906.2
906.88
907.34
908.1
908.63
909.25
910.04
910.53
911.22
912.03
912.55
913.25
914.07
914.68
915.33
916.16
916.95
917.55
918.29
919.14
919.96
920.61
921.35
922.2
923.08
923.86
924.58
925.37
926.24
927.14
928.04
928.84
929.62
930.44
931.32
932.23
933.17
934.1
935.04
935.92
936.78
937.66
938.55
939.47
940.4
941.34
942.3
943.27
944.25
945.23
946.21
947.2
948.19
949.19
950.19
951.19
952.2
953.21
954.22
955.24
956.26
957.29
958.32
959.37
960.42
961.49
962.58
963.68
964.79
965.92
967.03
968.09
969.14
970.19
971.25
972.34
973.45
974.61
975.79
976.99
978.08
979.16
980.23
981.34
982.5
983.72
984.96
986.09
987.17
988.28
989.44
990.67
991.94
993.09
994.19
995.32
996.54
997.82
999.06
1000.2
1001.3
1002.5
1003.8
1005.1
1006.2
1007.3
1008.6
1010
1011.1
1012.3
1013.5
1014.8
1016.1
1017.2
1018.4
1019.7
1021.1
1022.2
1023.4
1024.7
1026.1
1027.2
1028.4
1029.8
1031.1
1032.2
1033.5
1034.9
1036.1
1037.3
1038.6
1040
1041.2
1042.4
1043.8
1045.1
1046.3
1047.6
1049
1050.2
1051.4
1052.9
1054.1
1055.3
1056.7
1058.1
1059.2
1060.6
1062
1063.2
1064.5
1065.9
1067.2
1068.4
1069.8
1071.1
1072.3
1073.8
1075.1
1076.3
1077.7
1079.1
1080.3
1081.7
1083.1
1084.3
1085.7
1087.1
1088.3
1089.6
1091.1
1092.3
1093.6
1095.1
1096.2
1097.6
1099
1100.2
1101.5
1103
1104.2
1105.4
1106.8
1108
1108.8
1109.1
891.25
891.25
891.24
891.23
891.21
891.19
891.17
891.15
891.13
891.1
891.07
891.04
891.01
890.93
890.85
890.78
890.71
890.65
890.61
890.58
890.57
890.56
890.58
890.6
890.65
890.72
890.82
890.94
891.03
891.09
891.16
891.23
891.35
891.55
891.83
892.06
892.18
892.34
892.64
893.03
893.18
893.41
893.85
894.14
894.37
894.86
895.16
895.47
896.03
896.27
896.78
897.18
897.58
898.12
898.48
899.1
899.44
900.09
900.46
901.11
901.54
902.16
902.68
903.23
903.92
904.35
905.1
905.59
906.22
906.98
907.44
908.17
908.88
909.41
910.17
910.92
911.46
912.21
913.04
913.63
914.32
915.15
915.96
916.57
917.31
918.17
919.03
919.7
920.43
921.26
922.14
923.03
923.76
924.52
925.35
926.23
927.15
928.07
928.92
929.73
930.56
931.42
932.32
933.25
934.2
935.15
936.11
937.06
938.02
938.94
939.86
940.78
941.73
942.68
943.64
944.61
945.59
946.58
947.58
948.59
949.6
950.63
951.66
952.7
953.75
954.81
955.88
956.95
958.02
959.06
960.1
961.14
962.18
963.22
964.28
965.35
966.45
967.58
968.73
969.9
971.04
972.11
973.17
974.25
975.35
976.5
977.7
978.92
980.07
981.15
982.24
983.36
984.55
985.8
987.03
988.13
989.23
990.38
991.61
992.89
994.08
995.19
996.32
997.55
998.86
1000.1
1001.2
1002.3
1003.6
1004.9
1006.1
1007.2
1008.5
1009.8
1011.1
1012.2
1013.4
1014.7
1016
1017.2
1018.3
1019.7
1021
1022.2
1023.3
1024.7
1026
1027.2
1028.4
1029.8
1031.1
1032.2
1033.5
1034.9
1036.1
1037.3
1038.6
1040
1041.2
1042.4
1043.9
1045.1
1046.3
1047.7
1049.1
1050.2
1051.5
1053
1054.2
1055.4
1056.8
1058.1
1059.3
1060.7
1062.1
1063.3
1064.6
1066.1
1067.2
1068.6
1070
1071.2
1072.5
1074
1075.2
1076.5
1078
1079.2
1080.4
1081.9
1083.2
1084.4
1085.9
1087.2
1088.4
1089.9
1091.2
1092.4
1093.9
1095.2
1096.4
1097.9
1099.1
1100.4
1101.8
1103.1
1104.3
1105.6
1106.9
1107.6
1108
889.39
889.38
889.37
889.35
889.33
889.3
889.27
889.24
889.21
889.18
889.15
889.12
889.1
889.07
889.04
889.01
888.95
888.89
888.84
888.8
888.79
888.78
888.8
888.83
888.88
888.95
889.02
889.07
889.11
889.17
889.24
889.35
889.52
889.77
890.03
890.14
890.27
890.5
890.88
891.12
891.28
891.61
892.05
892.22
892.55
893.05
893.26
893.7
894.13
894.42
895.03
895.28
895.85
896.22
896.73
897.19
897.69
898.19
898.72
899.21
899.82
900.27
901
901.38
902.11
902.59
903.21
903.93
904.39
905.14
905.75
906.32
907.11
907.71
908.32
909.13
909.8
910.4
911.19
912.02
912.61
913.32
914.16
914.99
915.62
916.35
917.2
918.07
918.83
919.54
920.34
921.21
922.11
922.99
923.74
924.53
925.37
926.26
927.18
928.12
929.04
929.91
930.75
931.61
932.5
933.41
934.34
935.29
936.25
937.21
938.19
939.17
940.15
941.13
942.12
943.11
944.11
945.11
946.11
947.11
948.12
949.13
950.15
951.16
952.18
953.21
954.24
955.27
956.32
957.37
958.45
959.54
960.65
961.78
962.92
964.03
965.1
966.15
967.21
968.29
969.39
970.54
971.72
972.92
974.06
975.14
976.22
977.32
978.48
979.7
980.94
982.09
983.18
984.28
985.45
986.7
987.98
989.11
990.21
991.36
992.59
993.89
995.09
996.2
997.35
998.61
999.93
1001.1
1002.2
1003.4
1004.7
1006
1007.2
1008.3
1009.6
1011
1012.1
1013.3
1014.6
1016
1017.1
1018.3
1019.6
1021
1022.1
1023.3
1024.6
1026
1027.2
1028.4
1029.8
1031.1
1032.2
1033.5
1034.9
1036.1
1037.3
1038.7
1040.1
1041.2
1042.5
1043.9
1045.2
1046.4
1047.8
1049.1
1050.3
1051.6
1053
1054.2
1055.5
1057
1058.2
1059.4
1060.9
1062.1
1063.4
1064.8
1066.1
1067.3
1068.7
1070.1
1071.3
1072.7
1074.1
1075.3
1076.7
1078.1
1079.3
1080.7
1082.1
1083.3
1084.7
1086.1
1087.3
1088.7
1090.1
1091.3
1092.7
1094.1
1095.3
1096.6
1098.1
1099.2
1100.6
1102
1103.2
1104.5
1105.7
1106.4
1106.9
887.57
887.57
887.55
887.53
887.49
887.45
887.41
887.36
887.32
887.27
887.24
887.2
887.17
887.14
887.12
887.09
887.07
887.05
887.03
887.01
887
887
887.01
887.02
887.04
887.07
887.1
887.14
887.19
887.25
887.35
887.51
887.73
888
888.11
888.22
888.4
888.71
889.05
889.19
889.42
889.84
890.13
890.34
890.79
891.14
891.39
891.95
892.22
892.63
893.12
893.44
894.06
894.34
895.01
895.3
895.98
896.31
897.01
897.35
898.06
898.45
899.13
899.63
900.21
900.91
901.36
902.11
902.66
903.26
904.05
904.56
905.23
906.04
906.58
907.26
908.09
908.72
909.36
910.17
911.01
911.6
912.32
913.17
914.02
914.68
915.41
916.24
917.12
917.98
918.69
919.46
920.3
921.19
922.11
923
923.78
924.59
925.44
926.32
927.25
928.18
929.13
930.08
931.02
931.92
932.81
933.72
934.64
935.57
936.52
937.47
938.44
939.42
940.4
941.39
942.39
943.39
944.4
945.41
946.43
947.46
948.5
949.55
950.61
951.67
952.75
953.84
954.95
956.03
957.08
958.12
959.17
960.22
961.28
962.36
963.48
964.62
965.79
966.97
968.07
969.14
970.22
971.31
972.45
973.64
974.86
976.05
977.14
978.23
979.35
980.55
981.8
983.03
984.14
985.24
986.4
987.64
988.94
990.1
991.21
992.36
993.62
994.94
996.11
997.23
998.41
999.71
1001
1002.2
1003.3
1004.6
1005.9
1007.1
1008.3
1009.5
1010.9
1012.1
1013.2
1014.5
1015.9
1017.1
1018.3
1019.5
1020.9
1022.1
1023.3
1024.6
1026
1027.2
1028.4
1029.8
1031.1
1032.2
1033.5
1035
1036.2
1037.4
1038.7
1040.1
1041.3
1042.6
1044
1045.2
1046.4
1047.9
1049.1
1050.3
1051.8
1053.1
1054.3
1055.6
1057.1
1058.2
1059.6
1061
1062.2
1063.5
1065
1066.2
1067.5
1069
1070.2
1071.4
1072.9
1074.2
1075.4
1076.9
1078.2
1079.4
1080.9
1082.2
1083.4
1084.9
1086.2
1087.4
1088.9
1090.2
1091.5
1093
1094.2
1095.4
1096.9
1098.2
1099.4
1100.9
1102.1
1103.3
1104.5
1105.3
1105.7
885.79
885.79
885.77
885.74
885.7
885.65
885.59
885.53
885.47
885.41
885.35
885.3
885.26
885.22
885.19
885.16
885.14
885.12
885.11
885.09
885.09
885.09
885.09
885.1
885.12
885.14
885.17
885.21
885.27
885.37
885.51
885.7
885.95
886.09
886.18
886.32
886.57
886.94
887.13
887.28
887.6
888.03
888.21
888.5
889.02
889.22
889.59
890.08
890.33
890.88
891.21
891.66
892.15
892.53
893.11
893.48
894.11
894.49
895.12
895.56
896.16
896.7
897.23
897.93
898.36
899.1
899.6
900.23
900.99
901.45
902.18
902.89
903.42
904.18
904.93
905.48
906.22
907.05
907.66
908.34
909.17
910
910.62
911.34
912.19
913.06
913.77
914.49
915.3
916.18
917.07
917.88
918.63
919.43
920.29
921.2
922.13
923.05
923.9
924.73
925.58
926.45
927.36
928.29
929.24
930.2
931.16
932.13
933.1
934.08
935.05
936.03
937.01
937.99
938.97
939.96
940.97
941.98
943
944.02
945.03
946.06
947.08
948.1
949.13
950.16
951.19
952.23
953.27
954.33
955.4
956.5
957.62
958.76
959.92
961.04
962.11
963.17
964.23
965.32
966.45
967.63
968.83
970.02
971.11
972.19
973.29
974.44
975.66
976.91
978.08
979.17
980.28
981.45
982.7
983.99
985.12
986.22
987.38
988.63
989.94
991.11
992.22
993.4
994.69
996.01
997.14
998.28
999.52
1000.9
1002.1
1003.2
1004.4
1005.8
1007.1
1008.2
1009.4
1010.7
1012.1
1013.2
1014.4
1015.8
1017.1
1018.2
1019.5
1020.9
1022.1
1023.3
1024.6
1026
1027.2
1028.4
1029.8
1031.1
1032.3
1033.6
1035
1036.2
1037.4
1038.8
1040.1
1041.3
1042.7
1044.1
1045.2
1046.5
1048
1049.2
1050.4
1051.9
1053.1
1054.4
1055.8
1057.1
1058.3
1059.7
1061.1
1062.3
1063.7
1065.1
1066.3
1067.7
1069.1
1070.3
1071.6
1073.1
1074.3
1075.7
1077.1
1078.3
1079.7
1081.1
1082.3
1083.7
1085.1
1086.3
1087.7
1089.1
1090.3
1091.7
1093.1
1094.3
1095.7
1097.1
1098.3
1099.7
1101.1
1102.2
1103.3
1104.2
1104.5
884.01
884.01
884
883.96
883.92
883.87
883.8
883.74
883.66
883.58
883.51
883.44
883.38
883.32
883.28
883.24
883.22
883.19
883.18
883.16
883.16
883.15
883.16
883.17
883.19
883.21
883.25
883.31
883.39
883.52
883.7
883.91
884.06
884.15
884.27
884.46
884.78
885.06
885.2
885.41
885.82
886.11
886.3
886.71
887.1
887.32
887.81
888.16
888.49
889.06
889.32
889.91
890.24
890.77
891.2
891.71
892.2
892.73
893.22
893.83
894.27
895
895.38
896.1
896.58
897.21
897.91
898.38
899.13
899.73
900.31
901.1
901.7
902.32
903.13
903.8
904.41
905.19
906.02
906.62
907.33
908.16
909.01
909.65
910.38
911.22
912.1
912.89
913.6
914.38
915.24
916.15
917.05
917.85
918.63
919.46
920.33
921.24
922.17
923.11
924.05
924.95
925.81
926.69
927.59
928.5
929.43
930.38
931.34
932.31
933.28
934.26
935.25
936.24
937.24
938.24
939.24
940.25
941.26
942.28
943.3
944.33
945.37
946.41
947.47
948.55
949.63
950.73
951.85
952.97
954.05
955.1
956.16
957.21
958.28
959.37
960.5
961.66
962.84
964.02
965.1
966.18
967.26
968.39
969.57
970.79
972.02
973.12
974.21
975.33
976.52
977.77
979.02
980.13
981.24
982.4
983.65
984.95
986.11
987.22
988.39
989.66
990.99
992.13
993.26
994.48
995.8
997.07
998.19
999.37
1000.7
1002
1003.2
1004.3
1005.6
1007
1008.2
1009.3
1010.6
1012
1013.2
1014.4
1015.7
1017.1
1018.2
1019.4
1020.8
1022.1
1023.3
1024.6
1026
1027.2
1028.4
1029.8
1031.1
1032.3
1033.6
1035
1036.2
1037.5
1038.9
1040.1
1041.3
1042.8
1044.1
1045.3
1046.6
1048.1
1049.2
1050.6
1052
1053.2
1054.5
1056
1057.2
1058.4
1059.9
1061.2
1062.4
1063.9
1065.2
1066.4
1067.9
1069.2
1070.4
1071.9
1073.2
1074.4
1075.9
1077.2
1078.4
1079.9
1081.2
1082.5
1084
1085.2
1086.5
1088
1089.2
1090.5
1092
1093.2
1094.5
1096
1097.2
1098.5
1099.9
1101.2
1102.2
1103.2
1103.3
882.09
882.09
882.08
882.07
882.06
882.04
882.01
881.95
881.87
881.79
881.7
881.61
881.54
881.46
881.4
881.35
881.31
881.28
881.25
881.24
881.23
881.23
881.23
881.24
881.27
881.3
881.36
881.44
881.55
881.7
881.9
882.05
882.13
882.23
882.38
882.64
882.99
883.13
883.29
883.59
884.02
884.19
884.44
884.93
885.18
885.47
886.02
886.25
886.7
887.14
887.47
888.07
888.36
889.01
889.31
889.98
890.31
891
891.34
892.05
892.43
893.12
893.6
894.2
894.87
895.34
896.1
896.62
897.25
898.03
898.53
899.22
900.03
900.55
901.25
902.08
902.7
903.36
904.17
905
905.6
906.33
907.17
908.03
908.71
909.43
910.25
911.14
912.02
912.75
913.51
914.34
915.22
916.14
917.05
917.9
918.7
919.54
920.41
921.32
922.25
923.19
924.15
925.11
926.06
927.02
927.95
928.88
929.81
930.76
931.72
932.69
933.67
934.66
935.66
936.67
937.68
938.71
939.75
940.79
941.84
942.91
943.98
945.03
946.07
947.11
948.14
949.18
950.23
951.29
952.36
953.46
954.59
955.74
956.91
958.04
959.11
960.18
961.26
962.36
963.52
964.72
965.94
967.08
968.16
969.25
970.39
971.6
972.85
974.05
975.15
976.26
977.43
978.68
979.97
981.11
982.22
983.39
984.65
985.97
987.12
988.24
989.44
990.74
992.04
993.17
994.32
995.6
996.95
998.13
999.27
1000.5
1001.9
1003.1
1004.3
1005.5
1006.9
1008.1
1009.3
1010.6
1012
1013.1
1014.3
1015.7
1017
1018.2
1019.4
1020.8
1022.1
1023.3
1024.6
1026
1027.2
1028.4
1029.8
1031.1
1032.3
1033.7
1035.1
1036.2
1037.5
1039
1040.2
1041.4
1042.9
1044.1
1045.3
1046.8
1048.1
1049.3
1050.7
1052.1
1053.3
1054.6
1056.1
1057.3
1058.6
1060.1
1061.2
1062.6
1064.1
1065.2
1066.6
1068.1
1069.2
1070.6
1072.1
1073.3
1074.6
1076.1
1077.3
1078.7
1080.1
1081.3
1082.7
1084.1
1085.3
1086.8
1088.1
1089.3
1090.8
1092.1
1093.3
1094.8
1096.1
1097.3
1098.7
1100.1
1101.2
1102.1
1102.2
880.16
880.16
880.15
880.14
880.13
880.11
880.09
880.06
880.03
879.99
879.9
879.81
879.72
879.63
879.56
879.49
879.44
879.39
879.36
879.34
879.32
879.32
879.32
879.34
879.37
879.42
879.49
879.6
879.73
879.9
880.04
880.12
880.2
880.32
880.53
880.83
881.08
881.2
881.41
881.78
882.1
882.27
882.61
883.06
883.26
883.66
884.11
884.36
884.93
885.22
885.68
886.15
886.53
887.11
887.47
888.1
888.47
889.11
889.53
890.15
890.66
891.22
891.88
892.33
893.08
893.55
894.2
894.93
895.41
896.16
896.83
897.38
898.16
898.88
899.44
900.21
901.03
901.63
902.32
903.16
903.98
904.6
905.34
906.19
907.06
907.78
908.5
909.31
910.19
911.09
911.93
912.68
913.48
914.33
915.24
916.16
917.09
918.01
918.85
919.7
920.57
921.47
922.39
923.32
924.28
925.24
926.21
927.18
928.17
929.15
930.14
931.13
932.12
933.12
934.12
935.13
936.14
937.15
938.17
939.18
940.21
941.23
942.27
943.31
944.36
945.43
946.52
947.62
948.75
949.89
951.02
952.08
953.14
954.2
955.27
956.37
957.51
958.69
959.89
961.05
962.13
963.21
964.32
965.48
966.69
967.94
969.09
970.18
971.29
972.47
973.72
975
976.12
977.23
978.39
979.64
980.95
982.11
983.23
984.4
985.69
987.01
988.15
989.28
990.52
991.86
993.09
994.22
995.43
996.77
998.07
999.2
1000.4
1001.7
1003.1
1004.2
1005.4
1006.8
1008.1
1009.2
1010.5
1011.9
1013.1
1014.3
1015.6
1017
1018.2
1019.4
1020.8
1022.1
1023.3
1024.6
1026
1027.2
1028.4
1029.9
1031.1
1032.3
1033.7
1035.1
1036.3
1037.6
1039
1040.2
1041.5
1043
1044.2
1045.4
1046.9
1048.2
1049.4
1050.9
1052.1
1053.4
1054.8
1056.1
1057.4
1058.8
1060.1
1061.3
1062.8
1064.1
1065.4
1066.8
1068.1
1069.4
1070.9
1072.2
1073.4
1074.9
1076.2
1077.4
1078.9
1080.2
1081.5
1083
1084.2
1085.5
1087
1088.2
1089.6
1091
1092.2
1093.6
1095
1096.2
1097.5
1099
1100.1
1100.9
1101.2
878.23
878.23
878.22
878.21
878.2
878.18
878.15
878.13
878.1
878.07
878.04
878
877.91
877.82
877.74
877.66
877.59
877.54
877.49
877.46
877.44
877.44
877.45
877.47
877.51
877.57
877.66
877.77
877.91
878.03
878.1
878.18
878.27
878.44
878.7
879.01
879.14
879.28
879.56
879.98
880.16
880.38
880.81
881.13
881.37
881.88
882.18
882.52
883.07
883.32
883.91
884.23
884.75
885.19
885.68
886.18
886.68
887.2
887.76
888.24
888.93
889.34
890.07
890.52
891.18
891.83
892.33
893.1
893.66
894.27
895.07
895.63
896.28
897.1
897.73
898.37
899.17
899.98
900.58
901.3
902.15
902.98
903.62
904.36
905.21
906.09
906.89
907.6
908.39
909.25
910.16
911.06
911.9
912.68
913.51
914.37
915.28
916.21
917.15
918.1
919.04
919.95
920.84
921.74
922.66
923.59
924.53
925.48
926.45
927.42
928.4
929.39
930.39
931.39
932.4
933.42
934.44
935.47
936.51
937.56
938.62
939.7
940.78
941.88
942.98
944.05
945.1
946.14
947.19
948.25
949.32
950.42
951.55
952.71
953.9
955.04
956.12
957.19
958.28
959.4
960.59
961.81
963.02
964.12
965.21
966.33
967.51
968.76
970.02
971.13
972.23
973.39
974.64
975.94
977.1
978.21
979.38
980.64
981.97
983.12
984.25
985.46
986.77
988.06
989.19
990.36
991.66
993.01
994.16
995.32
996.61
997.99
999.15
1000.3
1001.6
1003
1004.2
1005.4
1006.7
1008.1
1009.2
1010.4
1011.8
1013.1
1014.3
1015.6
1017
1018.2
1019.4
1020.8
1022.1
1023.3
1024.6
1026
1027.2
1028.5
1029.9
1031.2
1032.4
1033.8
1035.1
1036.3
1037.7
1039.1
1040.3
1041.6
1043.1
1044.2
1045.6
1047
1048.2
1049.5
1051
1052.2
1053.5
1055
1056.2
1057.5
1059
1060.2
1061.5
1063
1064.2
1065.5
1067
1068.2
1069.6
1071.1
1072.2
1073.6
1075.1
1076.3
1077.7
1079.1
1080.3
1081.7
1083.1
1084.3
1085.8
1087.1
1088.4
1089.8
1091.1
1092.4
1093.9
1095.1
1096.4
1097.8
1099
1099.7
1100.1
876.33
876.33
876.32
876.3
876.28
876.25
876.22
876.19
876.17
876.14
876.11
876.08
876.04
876
875.92
875.84
875.76
875.7
875.65
875.61
875.59
875.58
875.59
875.62
875.67
875.73
875.83
875.95
876.04
876.1
876.16
876.24
876.38
876.59
876.88
877.08
877.2
877.39
877.73
878.07
878.23
878.52
879.01
879.2
879.51
880.04
880.26
880.7
881.14
881.46
882.06
882.34
882.98
883.28
883.91
884.27
884.93
885.3
886.01
886.37
887.08
887.52
888.17
888.77
889.29
890.06
890.53
891.21
891.96
892.45
893.19
893.95
894.48
895.22
896.04
896.62
897.31
898.14
898.92
899.54
900.3
901.15
902
902.66
903.4
904.24
905.13
906.01
906.74
907.51
908.34
909.23
910.15
911.07
911.95
912.76
913.6
914.47
915.37
916.29
917.24
918.19
919.16
920.12
921.09
922.06
923.04
924.01
924.98
925.95
926.93
927.92
928.92
929.94
930.96
931.99
933.02
934.04
935.07
936.1
937.12
938.15
939.19
940.22
941.27
942.33
943.41
944.52
945.65
946.79
947.96
949.06
950.13
951.19
952.27
953.37
954.53
955.72
956.94
958.07
959.16
960.25
961.38
962.57
963.82
965.04
966.14
967.25
968.4
969.64
970.93
972.1
973.21
974.36
975.61
976.92
978.1
979.22
980.4
981.69
983.02
984.15
985.3
986.55
987.9
989.11
990.25
991.49
992.84
994.1
995.24
996.48
997.85
999.1
1000.3
1001.5
1002.9
1004.1
1005.3
1006.6
1008
1009.2
1010.4
1011.8
1013.1
1014.3
1015.6
1017
1018.2
1019.4
1020.8
1022.1
1023.3
1024.7
1026.1
1027.2
1028.5
1030
1031.2
1032.4
1033.9
1035.1
1036.4
1037.8
1039.1
1040.3
1041.7
1043.1
1044.3
1045.7
1047.1
1048.3
1049.7
1051.1
1052.3
1053.7
1055.1
1056.3
1057.7
1059.1
1060.3
1061.7
1063.1
1064.3
1065.8
1067.1
1068.4
1069.8
1071.1
1072.4
1073.9
1075.2
1076.5
1078
1079.2
1080.5
1082
1083.2
1084.6
1086.1
1087.2
1088.6
1090.1
1091.3
1092.6
1094.1
1095.2
1096.5
1097.8
1098.5
1099
874.46
874.45
874.44
874.41
874.38
874.35
874.31
874.27
874.24
874.2
874.17
874.14
874.11
874.07
874.04
874.01
873.94
873.87
873.82
873.78
873.75
873.74
873.75
873.78
873.83
873.9
874
874.05
874.1
874.15
874.22
874.33
874.5
874.75
875.02
875.14
875.27
875.52
875.91
876.13
876.31
876.68
877.08
877.28
877.69
878.11
878.36
878.91
879.21
879.64
880.13
880.48
881.09
881.41
882.06
882.4
883.07
883.44
884.11
884.55
885.17
885.75
886.27
887.02
887.45
888.16
888.79
889.33
890.11
890.7
891.31
892.11
892.75
893.37
894.16
894.95
895.54
896.27
897.12
897.88
898.53
899.3
900.16
901.03
901.73
902.46
903.29
904.18
905.08
905.91
906.67
907.48
908.34
909.24
910.17
911.11
912.04
912.91
913.77
914.65
915.54
916.46
917.39
918.34
919.3
920.27
921.25
922.23
923.22
924.21
925.21
926.21
927.21
928.22
929.23
930.25
931.27
932.29
933.33
934.37
935.43
936.5
937.59
938.69
939.81
940.94
942.04
943.1
944.15
945.21
946.28
947.38
948.51
949.68
950.88
952.04
953.12
954.2
955.3
956.45
957.65
958.89
960.07
961.16
962.26
963.42
964.66
965.93
967.1
968.2
969.34
970.57
971.87
973.08
974.2
975.35
976.61
977.94
979.12
980.25
981.46
982.78
984.06
985.19
986.38
987.69
989.03
990.18
991.35
992.68
994.03
995.18
996.37
997.72
999.06
1000.2
1001.4
1002.8
1004.1
1005.3
1006.6
1008
1009.2
1010.4
1011.8
1013.1
1014.3
1015.6
1017
1018.2
1019.4
1020.8
1022.1
1023.3
1024.7
1026.1
1027.3
1028.6
1030
1031.2
1032.5
1034
1035.2
1036.5
1037.9
1039.2
1040.4
1041.9
1043.2
1044.4
1045.9
1047.1
1048.4
1049.9
1051.2
1052.4
1053.9
1055.2
1056.4
1057.9
1059.2
1060.4
1062
1063.2
1064.5
1066
1067.2
1068.6
1070
1071.2
1072.6
1074.1
1075.3
1076.7
1078.1
1079.3
1080.8
1082.1
1083.4
1084.9
1086.2
1087.4
1088.9
1090.2
1091.4
1092.9
1094.2
1095.4
1096.6
1097.4
1097.8
872.61
872.6
872.58
872.55
872.52
872.47
872.42
872.37
872.32
872.27
872.23
872.2
872.16
872.13
872.1
872.07
872.04
872.02
871.98
871.94
871.91
871.9
871.91
871.94
871.99
872.03
872.06
872.1
872.15
872.21
872.3
872.43
872.64
872.91
873.09
873.2
873.37
873.68
874.04
874.19
874.42
874.86
875.14
875.38
875.87
876.17
876.49
877.05
877.29
877.83
878.2
878.66
879.16
879.58
880.14
880.57
881.15
881.63
882.19
882.78
883.27
884
884.41
885.13
885.67
886.26
887.04
887.52
888.21
889
889.5
890.22
891.04
891.6
892.29
893.12
893.84
894.48
895.25
896.11
896.87
897.54
898.31
899.18
900.06
900.81
901.55
902.36
903.23
904.14
905.05
905.87
906.67
907.51
908.38
909.29
910.22
911.17
912.12
913.07
914.02
914.93
915.84
916.76
917.7
918.65
919.61
920.58
921.56
922.55
923.55
924.56
925.57
926.6
927.63
928.67
929.73
930.79
931.87
932.95
934.03
935.07
936.11
937.15
938.2
939.25
940.32
941.42
942.55
943.7
944.87
946.03
947.11
948.18
949.26
950.37
951.53
952.74
953.98
955.09
956.18
957.29
958.45
959.68
960.95
962.1
963.2
964.33
965.55
966.83
968.06
969.18
970.31
971.55
972.86
974.08
975.21
976.38
977.67
979.01
980.15
981.29
982.56
983.91
985.12
986.26
987.52
988.89
990.11
991.26
992.53
993.92
995.13
996.3
997.61
999.01
1000.2
1001.4
1002.7
1004.1
1005.2
1006.5
1007.9
1009.2
1010.4
1011.7
1013.1
1014.3
1015.6
1017
1018.2
1019.4
1020.9
1022.1
1023.4
1024.8
1026.1
1027.3
1028.7
1030.1
1031.3
1032.6
1034
1035.2
1036.6
1038
1039.2
1040.5
1042
1043.2
1044.5
1046
1047.2
1048.5
1050
1051.2
1052.6
1054
1055.2
1056.6
1058.1
1059.3
1060.7
1062.1
1063.3
1064.7
1066.1
1067.3
1068.8
1070.1
1071.4
1072.9
1074.2
1075.5
1077
1078.2
1079.6
1081
1082.2
1083.6
1085.1
1086.3
1087.7
1089.1
1090.3
1091.7
1093.1
1094.2
1095.4
1096.3
1096.5
870.77
870.76
870.74
870.71
870.67
870.61
870.56
870.49
870.43
870.37
870.31
870.26
870.22
870.19
870.15
870.13
870.1
870.08
870.06
870.04
870.03
870.03
870.03
870.04
870.06
870.08
870.12
870.15
870.21
870.28
870.39
870.56
870.79
871.03
871.14
871.26
871.48
871.83
872.1
872.25
872.55
873.02
873.2
873.5
874.02
874.24
874.65
875.12
875.4
876.02
876.28
876.86
877.23
877.77
878.22
878.77
879.23
879.85
880.28
881.01
881.39
882.11
882.6
883.22
883.93
884.4
885.14
885.77
886.34
887.12
887.76
888.36
889.15
889.9
890.49
891.24
892.08
892.77
893.43
894.24
895.1
895.87
896.56
897.34
898.2
899.09
899.92
900.66
901.46
902.31
903.21
904.14
905.06
905.92
906.75
907.6
908.48
909.38
910.31
911.26
912.22
913.18
914.15
915.13
916.11
917.09
918.07
919.06
920.06
921.05
922.06
923.06
924.07
925.09
926.11
927.13
928.15
929.18
930.21
931.24
932.29
933.34
934.42
935.52
936.63
937.77
938.92
940.04
941.11
942.17
943.24
944.33
945.47
946.64
947.85
949.04
950.12
951.21
952.32
953.49
954.71
955.97
957.1
958.2
959.33
960.53
961.8
963.05
964.16
965.28
966.49
967.78
969.05
970.17
971.31
972.56
973.89
975.1
976.23
977.44
978.76
980.06
981.19
982.38
983.71
985.04
986.19
987.38
988.72
990.05
991.2
992.42
993.79
995.09
996.25
997.52
998.93
1000.1
1001.3
1002.7
1004.1
1005.2
1006.5
1007.9
1009.1
1010.3
1011.7
1013.1
1014.3
1015.6
1017
1018.2
1019.5
1020.9
1022.2
1023.4
1024.8
1026.1
1027.3
1028.8
1030.1
1031.3
1032.7
1034.1
1035.3
1036.7
1038.1
1039.3
1040.7
1042.1
1043.3
1044.7
1046.1
1047.3
1048.7
1050.1
1051.3
1052.8
1054.1
1055.3
1056.8
1058.1
1059.4
1060.9
1062.2
1063.5
1065
1066.2
1067.5
1069
1070.2
1071.6
1073.1
1074.3
1075.7
1077.1
1078.4
1079.8
1081.2
1082.4
1083.9
1085.2
1086.5
1088
1089.2
1090.5
1092
1093.2
1094.3
1095.2
1095.4
868.93
868.92
868.9
868.87
868.82
868.77
868.7
868.63
868.55
868.48
868.41
868.35
868.29
868.25
868.21
868.18
868.15
868.13
868.11
868.09
868.08
868.08
868.08
868.09
868.11
868.13
868.16
868.21
868.27
868.36
868.5
868.69
868.94
869.09
869.19
869.34
869.61
869.99
870.15
870.33
870.7
871.08
871.27
871.65
872.09
872.32
872.82
873.18
873.54
874.09
874.39
875.03
875.32
875.98
876.3
876.99
877.33
878.04
878.41
879.1
879.57
880.19
880.83
881.32
882.08
882.6
883.24
884.02
884.52
885.22
886.03
886.57
887.27
888.09
888.75
889.4
890.2
891.05
891.71
892.41
893.23
894.1
894.9
895.6
896.38
897.24
898.14
899.03
899.81
900.6
901.43
902.31
903.22
904.16
905.09
906.02
906.9
907.77
908.66
909.57
910.49
911.43
912.38
913.35
914.32
915.3
916.29
917.28
918.27
919.28
920.28
921.29
922.31
923.33
924.36
925.41
926.46
927.52
928.6
929.69
930.79
931.91
933.02
934.08
935.13
936.19
937.25
938.33
939.45
940.6
941.78
942.98
944.08
945.16
946.24
947.36
948.54
949.76
951
952.11
953.2
954.33
955.52
956.78
958.03
959.14
960.26
961.44
962.71
964.01
965.14
966.26
967.47
968.77
970.05
971.18
972.34
973.62
974.97
976.14
977.28
978.54
979.9
981.12
982.26
983.53
984.9
986.12
987.28
988.57
989.97
991.15
992.34
993.68
995.05
996.21
997.45
998.85
1000.1
1001.3
1002.6
1004
1005.2
1006.5
1007.9
1009.1
1010.3
1011.7
1013.1
1014.3
1015.6
1017
1018.2
1019.5
1021
1022.2
1023.5
1024.9
1026.2
1027.4
1028.9
1030.1
1031.4
1032.8
1034.1
1035.4
1036.8
1038.1
1039.4
1040.8
1042.1
1043.4
1044.9
1046.2
1047.4
1048.9
1050.2
1051.5
1053
1054.2
1055.5
1057
1058.2
1059.6
1061.1
1062.3
1063.7
1065.1
1066.3
1067.8
1069.1
1070.4
1071.9
1073.2
1074.5
1076
1077.2
1078.6
1080.1
1081.3
1082.7
1084.1
1085.3
1086.7
1088.1
1089.3
1090.8
1092.1
1093.2
1094.1
1094.3
867.04
867.03
867.02
867.01
866.98
866.92
866.85
866.77
866.69
866.6
866.52
866.44
866.38
866.32
866.27
866.23
866.2
866.17
866.15
866.14
866.13
866.13
866.13
866.14
866.15
866.18
866.21
866.26
866.34
866.45
866.61
866.83
867.03
867.13
867.24
867.43
867.74
868.06
868.2
868.43
868.85
869.13
869.35
869.8
870.14
870.42
870.99
871.24
871.69
872.15
872.52
873.1
873.44
874.08
874.42
875.08
875.46
876.12
876.57
877.18
877.77
878.28
879.03
879.48
880.17
880.83
881.36
882.13
882.76
883.35
884.14
884.84
885.43
886.2
887.03
887.64
888.34
889.17
890.02
890.68
891.4
892.23
893.12
893.95
894.66
895.44
896.29
897.19
898.1
898.99
899.78
900.6
901.45
902.34
903.26
904.2
905.16
906.11
907.07
908.02
908.95
909.87
910.81
911.75
912.72
913.69
914.67
915.66
916.66
917.67
918.7
919.73
920.77
921.82
922.88
923.96
925.02
926.06
927.1
928.14
929.18
930.23
931.29
932.37
933.47
934.61
935.77
936.94
938.06
939.13
940.2
941.29
942.42
943.6
944.82
946.03
947.12
948.21
949.33
950.52
951.77
953.02
954.13
955.24
956.4
957.64
958.94
960.11
961.22
962.39
963.66
964.99
966.13
967.27
968.49
969.81
971.08
972.21
973.4
974.71
976.04
977.18
978.37
979.69
981.04
982.19
983.39
984.73
986.06
987.21
988.45
989.84
991.11
992.28
993.58
995
996.17
997.39
998.78
1000.1
1001.3
1002.6
1004
1005.2
1006.5
1007.9
1009.1
1010.4
1011.8
1013.1
1014.3
1015.7
1017.1
1018.2
1019.6
1021
1022.2
1023.5
1025
1026.2
1027.5
1029
1030.2
1031.5
1033
1034.2
1035.5
1037
1038.2
1039.5
1041
1042.2
1043.5
1045
1046.2
1047.6
1049.1
1050.3
1051.7
1053.1
1054.3
1055.7
1057.1
1058.4
1059.8
1061.2
1062.4
1064
1065.2
1066.5
1068
1069.2
1070.6
1072.1
1073.3
1074.8
1076.1
1077.4
1078.9
1080.2
1081.5
1083
1084.2
1085.5
1087
1088.2
1089.5
1091
1092.1
1093
1093.2
865.09
865.09
865.08
865.07
865.05
865.03
864.99
864.91
864.83
864.74
864.64
864.56
864.47
864.4
864.34
864.29
864.25
864.22
864.2
864.18
864.17
864.17
864.17
864.18
864.2
864.23
864.27
864.33
864.42
864.55
864.73
864.95
865.08
865.18
865.31
865.54
865.88
866.1
866.26
866.54
866.99
867.18
867.45
867.96
868.2
868.54
869.07
869.31
869.86
870.21
870.67
871.16
871.58
872.14
872.56
873.15
873.62
874.19
874.76
875.26
875.99
876.4
877.12
877.67
878.26
879.04
879.53
880.22
881.01
881.53
882.24
883.06
883.66
884.33
885.15
885.94
886.56
887.3
888.15
889.01
889.67
890.41
891.25
892.14
893.02
893.75
894.53
895.36
896.25
897.17
898.09
899
899.82
900.67
901.54
902.43
903.35
904.29
905.25
906.21
907.18
908.16
909.14
910.12
911.11
912.1
913.09
914.09
915.1
916.11
917.12
918.13
919.15
920.17
921.2
922.23
923.27
924.31
925.37
926.45
927.55
928.67
929.81
930.96
932.06
933.12
934.19
935.26
936.36
937.5
938.68
939.89
941.06
942.14
943.23
944.35
945.53
946.77
948.01
949.12
950.22
951.37
952.59
953.87
955.08
956.19
957.33
958.56
959.87
961.09
962.21
963.38
964.66
966
967.14
968.29
969.54
970.89
972.11
973.25
974.5
975.86
977.11
978.25
979.51
980.89
982.12
983.29
984.59
985.99
987.16
988.36
989.72
991.07
992.23
993.5
994.92
996.15
997.35
998.73
1000.1
1001.3
1002.6
1004
1005.2
1006.4
1007.9
1009.1
1010.4
1011.8
1013.1
1014.3
1015.7
1017.1
1018.3
1019.6
1021.1
1022.3
1023.6
1025.1
1026.2
1027.6
1029
1030.2
1031.6
1033.1
1034.2
1035.6
1037.1
1038.3
1039.7
1041.1
1042.3
1043.7
1045.1
1046.3
1047.8
1049.1
1050.4
1051.9
1053.2
1054.5
1056
1057.2
1058.5
1060
1061.3
1062.7
1064.1
1065.3
1066.8
1068.1
1069.4
1070.9
1072.2
1073.5
1075
1076.2
1077.6
1079.1
1080.3
1081.7
1083.1
1084.3
1085.8
1087.1
1088.4
1089.8
1091
1091.7
1092.1
863.14
863.13
863.13
863.12
863.1
863.08
863.05
863.02
862.96
862.87
862.77
862.67
862.58
862.5
862.43
862.37
862.32
862.28
862.25
862.23
862.22
862.21
862.22
862.23
862.25
862.28
862.33
862.4
862.51
862.66
862.85
863.03
863.12
863.22
863.38
863.64
864
864.15
864.32
864.65
865.05
865.23
865.56
866.04
866.25
866.67
867.12
867.4
868.01
868.28
868.83
869.22
869.74
870.2
870.73
871.22
871.8
872.26
872.97
873.37
874.09
874.56
875.2
875.89
876.38
877.13
877.75
878.33
879.12
879.76
880.37
881.16
881.93
882.52
883.26
884.11
884.84
885.5
886.28
887.14
888
888.68
889.43
890.27
891.16
892.06
892.87
893.65
894.47
895.33
896.24
897.17
898.11
899.05
899.94
900.81
901.7
902.6
903.53
904.46
905.42
906.38
907.35
908.33
909.32
910.31
911.31
912.31
913.32
914.34
915.36
916.39
917.43
918.48
919.54
920.62
921.71
922.81
923.93
925.03
926.09
927.14
928.19
929.26
930.34
931.46
932.61
933.79
934.99
936.09
937.17
938.25
939.37
940.55
941.78
943.01
944.12
945.21
946.34
947.55
948.81
950.05
951.16
952.28
953.48
954.76
956.04
957.16
958.3
959.53
960.85
962.08
963.21
964.4
965.7
967.03
968.17
969.34
970.64
972.01
973.16
974.34
975.65
977.02
978.18
979.37
980.72
982.06
983.22
984.46
985.86
987.12
988.29
989.62
991.03
992.2
993.44
994.85
996.13
997.32
998.68
1000.1
1001.2
1002.6
1004
1005.2
1006.5
1007.9
1009.2
1010.4
1011.8
1013.1
1014.3
1015.8
1017.1
1018.3
1019.7
1021.1
1022.3
1023.7
1025.1
1026.3
1027.7
1029.1
1030.3
1031.7
1033.1
1034.3
1035.8
1037.1
1038.4
1039.8
1041.1
1042.4
1043.9
1045.2
1046.5
1048
1049.2
1050.6
1052.1
1053.3
1054.7
1056.1
1057.3
1058.8
1060.1
1061.4
1062.9
1064.2
1065.5
1067
1068.3
1069.7
1071.1
1072.3
1073.8
1075.1
1076.4
1077.9
1079.2
1080.5
1082
1083.2
1084.6
1086
1087.2
1088.5
1089.8
1090.5
1091
861.18
861.18
861.17
861.16
861.14
861.12
861.1
861.07
861.04
860.99
860.89
860.79
860.69
860.6
860.52
860.45
860.39
860.34
860.31
860.28
860.27
860.26
860.26
860.28
860.3
860.34
860.4
860.48
860.61
860.76
860.96
861.08
861.16
861.27
861.46
861.75
862.05
862.19
862.39
862.77
863.1
863.29
863.67
864.09
864.32
864.8
865.17
865.51
866.07
866.35
866.99
867.29
867.9
868.27
868.9
869.29
869.99
870.36
871.07
871.5
872.16
872.75
873.29
874.05
874.54
875.21
875.99
876.49
877.21
878.01
878.55
879.26
880.09
880.76
881.41
882.21
883.07
883.76
884.46
885.26
886.14
887.01
887.71
888.47
889.31
890.2
891.11
892.01
892.8
893.61
894.46
895.35
896.27
897.21
898.16
899.11
900.07
901.02
901.96
902.89
903.82
904.78
905.74
906.71
907.7
908.69
909.7
910.71
911.74
912.78
913.82
914.88
915.95
917.02
918.06
919.1
920.14
921.18
922.22
923.28
924.36
925.46
926.59
927.74
928.92
930.05
931.12
932.2
933.28
934.41
935.59
936.8
938.02
939.12
940.21
941.33
942.52
943.76
945.02
946.13
947.24
948.41
949.66
950.96
952.12
953.23
954.41
955.7
957.01
958.15
959.29
960.53
961.87
963.1
964.23
965.45
966.79
968.08
969.22
970.44
971.79
973.08
974.23
975.47
976.85
978.11
979.28
980.57
981.98
983.16
984.37
985.74
987.08
988.24
989.54
990.97
992.17
993.39
994.8
996.11
997.29
998.65
1000.1
1001.2
1002.5
1004
1005.2
1006.5
1007.9
1009.2
1010.4
1011.9
1013.1
1014.4
1015.8
1017.1
1018.4
1019.8
1021.1
1022.4
1023.8
1025.1
1026.4
1027.8
1029.1
1030.4
1031.9
1033.2
1034.4
1035.9
1037.2
1038.5
1040
1041.2
1042.6
1044.1
1045.3
1046.7
1048.1
1049.3
1050.8
1052.1
1053.4
1054.9
1056.2
1057.5
1059
1060.2
1061.6
1063.1
1064.3
1065.8
1067.1
1068.4
1070
1071.2
1072.6
1074.1
1075.3
1076.7
1078.1
1079.3
1080.8
1082.1
1083.4
1084.9
1086.1
1087.3
1088.6
1089.3
1089.7
859.23
859.22
859.21
859.2
859.18
859.16
859.14
859.11
859.08
859.04
859
858.9
858.8
858.7
858.61
858.53
858.46
858.41
858.37
858.34
858.32
858.31
858.32
858.33
858.36
858.4
858.47
858.57
858.7
858.86
859.03
859.11
859.2
859.33
859.54
859.86
860.09
860.23
860.47
860.88
861.14
861.35
861.79
862.14
862.39
862.93
863.21
863.62
864.12
864.45
865.06
865.37
866.03
866.35
867.03
867.38
868.07
868.48
869.14
869.66
870.23
870.95
871.4
872.13
872.73
873.31
874.09
874.68
875.31
876.11
876.78
877.4
878.19
879.02
879.63
880.34
881.18
882.03
882.71
883.44
884.26
885.14
886.02
886.76
887.53
888.36
889.25
890.16
891.08
891.99
892.81
893.65
894.52
895.42
896.34
897.28
898.24
899.2
900.18
901.15
902.13
903.12
904.1
905.1
906.09
907.09
908.1
909.11
910.12
911.14
912.16
913.18
914.21
915.25
916.29
917.35
918.42
919.51
920.62
921.76
922.91
924.03
925.1
926.17
927.24
928.33
929.46
930.63
931.84
933.03
934.12
935.21
936.32
937.49
938.72
939.99
941.11
942.21
943.35
944.57
945.85
947.07
948.18
949.32
950.56
951.87
953.09
954.21
955.39
956.68
958.01
959.15
960.31
961.58
962.93
964.13
965.28
966.55
967.92
969.13
970.29
971.58
972.98
974.16
975.34
976.68
978.05
979.21
980.45
981.85
983.12
984.3
985.63
987.04
988.21
989.47
990.9
992.14
993.35
994.75
996.09
997.28
998.63
1000
1001.2
1002.5
1004
1005.2
1006.5
1008
1009.2
1010.4
1011.9
1013.2
1014.4
1015.9
1017.2
1018.4
1019.9
1021.2
1022.4
1023.9
1025.2
1026.5
1028
1029.2
1030.5
1032
1033.2
1034.6
1036.1
1037.3
1038.7
1040.1
1041.3
1042.8
1044.1
1045.4
1046.9
1048.2
1049.5
1051
1052.2
1053.6
1055.1
1056.3
1057.8
1059.1
1060.4
1061.9
1063.2
1064.5
1066
1067.3
1068.7
1070.1
1071.3
1072.8
1074.2
1075.5
1077
1078.2
1079.6
1081
1082.2
1083.6
1085.1
1086.2
1087.4
1088.2
1088.5
857.28
857.27
857.26
857.25
857.22
857.2
857.17
857.15
857.12
857.08
857.04
857
856.89
856.79
856.7
856.61
856.54
856.48
856.43
856.4
856.38
856.37
856.37
856.39
856.42
856.47
856.54
856.65
856.78
856.95
857.06
857.14
857.23
857.38
857.63
857.96
858.12
858.27
858.55
858.99
859.17
859.42
859.9
860.17
860.48
861.03
861.26
861.74
862.17
862.55
863.11
863.46
864.09
864.45
865.1
865.49
866.13
866.61
867.2
867.83
868.31
869.07
869.54
870.21
870.94
871.44
872.17
872.9
873.45
874.2
875.01
875.58
876.29
877.13
877.88
878.53
879.29
880.15
881
881.68
882.43
883.27
884.16
885.05
885.84
886.62
887.44
888.32
889.23
890.16
891.09
892.02
892.89
893.76
894.65
895.56
896.49
897.43
898.38
899.35
900.33
901.31
902.3
903.29
904.29
905.3
906.31
907.33
908.35
909.38
910.43
911.48
912.55
913.63
914.73
915.84
916.96
918.05
919.11
920.16
921.22
922.29
923.39
924.53
925.7
926.9
928.05
929.13
930.22
931.32
932.48
933.7
934.95
936.09
937.19
938.31
939.49
940.75
942.02
943.14
944.26
945.44
946.72
948.02
949.15
950.28
951.51
952.82
954.08
955.21
956.39
957.7
959.03
960.17
961.35
962.66
964.02
965.17
966.36
967.69
969.04
970.2
971.42
972.78
974.09
975.25
976.53
977.95
979.15
980.35
981.73
983.08
984.25
985.55
986.99
988.18
989.41
990.84
992.13
993.33
994.71
996.08
997.27
998.62
1000
1001.2
1002.6
1004
1005.2
1006.5
1008
1009.2
1010.5
1012
1013.2
1014.5
1016
1017.2
1018.5
1020
1021.2
1022.5
1024
1025.2
1026.6
1028.1
1029.3
1030.7
1032.1
1033.3
1034.7
1036.1
1037.4
1038.9
1040.2
1041.4
1043
1044.2
1045.6
1047.1
1048.3
1049.7
1051.1
1052.4
1053.9
1055.2
1056.5
1058
1059.2
1060.6
1062.1
1063.3
1064.8
1066.2
1067.4
1069
1070.2
1071.6
1073.1
1074.3
1075.7
1077.1
1078.4
1079.8
1081.2
1082.4
1083.9
1085.1
1086.2
1087.1
1087.3
855.33
855.32
855.31
855.29
855.27
855.24
855.21
855.18
855.15
855.11
855.08
855.04
854.98
854.88
854.78
854.69
854.61
854.55
854.5
854.46
854.43
854.42
854.42
854.44
854.48
854.53
854.61
854.72
854.86
855.01
855.09
855.17
855.27
855.44
855.71
856.02
856.15
856.32
856.63
857.04
857.21
857.5
858
858.21
858.56
859.07
859.32
859.86
860.21
860.66
861.16
861.57
862.14
862.56
863.15
863.62
864.19
864.76
865.27
866
866.42
867.13
867.71
868.29
869.06
869.59
870.25
871.06
871.63
872.3
873.11
873.8
874.44
875.22
876.07
876.76
877.45
878.26
879.13
879.97
880.67
881.44
882.28
883.18
884.08
884.95
885.73
886.55
887.41
888.31
889.24
890.18
891.13
892.08
893.03
893.96
894.88
895.8
896.75
897.7
898.67
899.65
900.63
901.63
902.64
903.66
904.69
905.73
906.78
907.84
908.92
910
911.05
912.09
913.13
914.18
915.23
916.29
917.37
918.48
919.62
920.79
921.97
923.08
924.15
925.23
926.33
927.48
928.68
929.92
931.08
932.17
933.27
934.43
935.66
936.94
938.1
939.2
940.35
941.58
942.87
944.09
945.2
946.37
947.63
948.96
950.13
951.27
952.49
953.83
955.08
956.22
957.43
958.77
960.07
961.21
962.43
963.79
965.08
966.24
967.49
968.88
970.12
971.3
972.61
974.02
975.19
976.41
977.81
979.11
980.28
981.62
983.03
984.21
985.47
986.91
988.15
989.37
990.78
992.11
993.31
994.69
996.08
997.26
998.62
1000
1001.2
1002.6
1004
1005.2
1006.5
1008
1009.2
1010.5
1012
1013.2
1014.6
1016
1017.2
1018.6
1020.1
1021.3
1022.6
1024.1
1025.3
1026.7
1028.1
1029.3
1030.8
1032.1
1033.4
1034.9
1036.2
1037.5
1039
1040.2
1041.6
1043.1
1044.3
1045.8
1047.1
1048.4
1049.9
1051.2
1052.6
1054.1
1055.3
1056.7
1058.1
1059.4
1060.9
1062.2
1063.5
1065
1066.3
1067.7
1069.1
1070.4
1071.9
1073.2
1074.5
1076
1077.2
1078.6
1080.1
1081.3
1082.7
1084.1
1085.2
1086.1
1086.2
853.38
853.38
853.36
853.34
853.31
853.28
853.25
853.21
853.18
853.14
853.11
853.07
853.03
852.96
852.86
852.77
852.68
852.61
852.56
852.52
852.49
852.48
852.48
852.5
852.53
852.59
852.67
852.79
852.93
853.04
853.12
853.2
853.31
853.5
853.78
854.05
854.18
854.37
854.71
855.07
855.24
855.57
856.04
856.25
856.65
857.11
857.38
857.97
858.25
858.77
859.2
859.68
860.18
860.67
861.19
861.75
862.24
862.91
863.34
864.07
864.54
865.19
865.88
866.38
867.14
867.77
868.35
869.14
869.82
870.42
871.2
872.02
872.63
873.34
874.17
875.01
875.67
876.4
877.24
878.12
878.96
879.69
880.47
881.31
882.21
883.13
884.04
884.88
885.7
886.56
887.44
888.35
889.29
890.24
891.2
892.16
893.13
894.11
895.09
896.07
897.06
898.05
899.05
900.05
901.06
902.07
903.09
904.11
905.13
906.16
907.19
908.22
909.27
910.32
911.4
912.49
913.6
914.74
915.9
917.03
918.11
919.17
920.25
921.35
922.49
923.68
924.9
926.06
927.15
928.25
929.39
930.59
931.84
933.05
934.16
935.28
936.46
937.72
939.01
940.14
941.27
942.47
943.76
945.05
946.17
947.33
948.6
949.94
951.13
952.27
953.52
954.87
956.11
957.26
958.51
959.88
961.12
962.28
963.56
964.96
966.15
967.34
968.69
970.05
971.21
972.47
973.88
975.13
976.32
977.68
979.06
980.23
981.53
982.97
984.17
985.42
986.84
988.13
989.34
990.74
992.1
993.29
994.67
996.07
997.26
998.62
1000.1
1001.2
1002.6
1004
1005.2
1006.6
1008
1009.2
1010.6
1012.1
1013.3
1014.6
1016.1
1017.3
1018.7
1020.1
1021.3
1022.8
1024.1
1025.4
1026.9
1028.2
1029.5
1031
1032.2
1033.6
1035.1
1036.3
1037.7
1039.1
1040.3
1041.8
1043.2
1044.5
1046
1047.2
1048.6
1050.1
1051.3
1052.8
1054.2
1055.4
1057
1058.2
1059.6
1061.1
1062.3
1063.8
1065.2
1066.5
1068
1069.2
1070.6
1072.1
1073.3
1074.8
1076.1
1077.4
1078.9
1080.2
1081.4
1082.9
1084.1
1084.8
1085.1
851.44
851.43
851.42
851.39
851.36
851.32
851.28
851.24
851.2
851.17
851.13
851.09
851.06
851.01
850.93
850.83
850.74
850.67
850.61
850.57
850.54
850.52
850.53
850.54
850.58
850.65
850.73
850.85
850.99
851.07
851.14
851.22
851.34
851.55
851.84
852.08
852.21
852.41
852.78
853.1
853.28
853.64
854.07
854.29
854.73
855.14
855.44
856.03
856.3
856.88
857.24
857.78
858.22
858.79
859.24
859.88
860.3
861.03
861.43
862.13
862.68
863.26
864.03
864.5
865.2
865.96
866.48
867.21
868.02
868.58
869.29
870.12
870.84
871.49
872.26
873.12
873.92
874.6
875.37
876.22
877.11
877.98
878.72
879.51
880.36
881.25
882.17
883.1
884.03
884.89
885.75
886.63
887.53
888.45
889.39
890.34
891.3
892.28
893.26
894.24
895.24
896.23
897.23
898.24
899.25
900.27
901.29
902.32
903.36
904.41
905.48
906.56
907.65
908.76
909.89
911.02
912.08
913.14
914.2
915.28
916.38
917.52
918.7
919.9
921.06
922.14
923.23
924.35
925.53
926.76
928.01
929.12
930.22
931.37
932.59
933.87
935.08
936.19
937.34
938.57
939.88
941.09
942.22
943.4
944.7
946.02
947.16
948.32
949.6
950.96
952.14
953.3
954.58
955.96
957.15
958.32
959.63
961.02
962.18
963.39
964.75
966.08
967.24
968.52
969.94
971.15
972.36
973.73
975.08
976.26
977.57
979.01
980.19
981.45
982.89
984.15
985.37
986.79
988.11
989.32
990.71
992.09
993.28
994.66
996.07
997.27
998.64
1000.1
1001.3
1002.6
1004.1
1005.3
1006.7
1008.1
1009.3
1010.7
1012.1
1013.3
1014.7
1016.1
1017.4
1018.8
1020.1
1021.4
1022.9
1024.2
1025.5
1027
1028.2
1029.6
1031.1
1032.3
1033.7
1035.1
1036.4
1037.9
1039.2
1040.5
1042
1043.3
1044.7
1046.1
1047.4
1048.9
1050.2
1051.5
1053
1054.3
1055.7
1057.1
1058.4
1059.9
1061.2
1062.5
1064.1
1065.3
1066.7
1068.1
1069.4
1070.9
1072.2
1073.5
1075
1076.2
1077.6
1079.1
1080.3
1081.6
1082.9
1083.6
1084
849.49
849.48
849.47
849.44
849.4
849.36
849.32
849.27
849.23
849.19
849.15
849.12
849.08
849.04
848.98
848.89
848.8
848.72
848.66
848.61
848.58
848.57
848.57
848.59
848.63
848.69
848.78
848.9
849.02
849.08
849.15
849.24
849.38
849.59
849.89
850.09
850.23
850.45
850.84
851.12
851.31
851.7
852.1
852.33
852.8
853.17
853.5
854.07
854.35
854.97
855.28
855.89
856.27
856.9
857.29
858
858.37
859.08
859.54
860.18
860.82
861.33
862.09
862.64
863.27
864.06
864.63
865.29
866.1
866.76
867.4
868.2
869.03
869.68
870.39
871.21
872.08
872.84
873.56
874.35
875.22
876.12
877.01
877.78
878.58
879.43
880.31
881.23
882.17
883.11
884.05
884.98
885.87
886.78
887.7
888.63
889.58
890.54
891.52
892.5
893.49
894.49
895.5
896.52
897.55
898.59
899.64
900.71
901.78
902.87
903.97
905.04
906.09
907.14
908.19
909.25
910.33
911.43
912.57
913.73
914.92
916.06
917.14
918.22
919.33
920.48
921.69
922.93
924.08
925.18
926.3
927.47
928.72
930
931.13
932.24
933.42
934.68
936
937.14
938.27
939.48
940.79
942.07
943.2
944.38
945.68
947.02
948.17
949.34
950.65
952.02
953.17
954.36
955.69
957.04
958.2
959.43
960.8
962.1
963.26
964.56
965.98
967.17
968.39
969.77
971.1
972.28
973.61
975.03
976.21
977.48
978.92
980.16
981.39
982.82
984.13
985.34
986.74
988.1
989.3
990.69
992.08
993.28
994.66
996.08
997.28
998.66
1000.1
1001.3
1002.7
1004.1
1005.3
1006.7
1008.1
1009.3
1010.8
1012.1
1013.4
1014.9
1016.2
1017.4
1019
1020.2
1021.5
1023
1024.2
1025.6
1027.1
1028.3
1029.8
1031.1
1032.4
1033.9
1035.2
1036.6
1038.1
1039.3
1040.7
1042.1
1043.4
1044.9
1046.2
1047.5
1049.1
1050.3
1051.7
1053.1
1054.4
1056
1057.2
1058.6
1060.1
1061.3
1062.8
1064.2
1065.5
1067
1068.2
1069.6
1071.1
1072.3
1073.8
1075.1
1076.4
1077.9
1079.2
1080.4
1081.6
1082.4
1082.8
847.53
847.53
847.51
847.48
847.44
847.4
847.35
847.3
847.25
847.21
847.17
847.13
847.09
847.05
847.01
846.93
846.84
846.76
846.7
846.65
846.62
846.6
846.6
846.62
846.66
846.73
846.82
846.93
847.03
847.1
847.17
847.26
847.4
847.63
847.94
848.11
848.25
848.49
848.89
849.14
849.34
849.75
850.12
850.36
850.87
851.19
851.56
852.1
852.4
853.03
853.33
853.98
854.31
855
855.35
856.05
856.45
857.13
857.64
858.23
858.96
859.42
860.15
860.79
861.35
862.13
862.79
863.39
864.17
864.96
865.55
866.28
867.12
867.89
868.55
869.32
870.18
871.05
871.79
872.53
873.35
874.23
875.14
876.04
876.86
877.67
878.52
879.4
880.31
881.25
882.19
883.15
884.11
885.08
886.04
887.01
887.97
888.93
889.91
890.89
891.89
892.9
893.92
894.96
896
897.03
898.06
899.09
900.13
901.16
902.2
903.25
904.31
905.39
906.5
907.63
908.79
909.96
911.07
912.14
913.22
914.31
915.45
916.63
917.86
919.05
920.14
921.24
922.38
923.59
924.85
926.06
927.17
928.3
929.51
930.79
932.05
933.17
934.32
935.56
936.88
938.1
939.23
940.43
941.75
943.05
944.19
945.38
946.7
948.04
949.19
950.39
951.73
953.06
954.22
955.46
956.84
958.11
959.28
960.59
962.01
963.18
964.41
965.8
967.11
968.29
969.63
971.04
972.22
973.5
974.94
976.17
977.41
978.84
980.13
981.35
982.76
984.11
985.31
986.71
988.09
989.29
990.68
992.08
993.28
994.68
996.08
997.29
998.69
1000.1
1001.3
1002.7
1004.1
1005.3
1006.8
1008.1
1009.4
1010.9
1012.2
1013.5
1015
1016.2
1017.5
1019
1020.3
1021.7
1023.1
1024.3
1025.8
1027.2
1028.4
1030
1031.2
1032.6
1034.1
1035.3
1036.8
1038.1
1039.4
1041
1042.2
1043.6
1045.1
1046.3
1047.8
1049.2
1050.5
1052
1053.2
1054.7
1056.1
1057.4
1058.9
1060.2
1061.5
1063.1
1064.3
1065.7
1067.1
1068.4
1069.9
1071.2
1072.5
1074
1075.3
1076.7
1078.1
1079.3
1080.4
1081.3
1081.5
845.57
845.57
845.55
845.52
845.48
845.43
845.38
845.32
845.27
845.23
845.19
845.15
845.11
845.07
845.03
844.96
844.87
844.79
844.73
844.68
844.64
844.63
844.63
844.65
844.69
844.75
844.84
844.96
845.04
845.11
845.18
845.27
845.42
845.66
845.97
846.12
846.27
846.52
846.93
847.15
847.37
847.8
848.14
848.39
848.92
849.21
849.62
850.12
850.45
851.06
851.37
852.03
852.36
853.04
853.41
854.09
854.53
855.17
855.75
856.28
857.04
857.52
858.2
858.93
859.45
860.19
860.95
861.51
862.24
863.07
863.71
864.39
865.2
866.05
866.74
867.46
868.27
869.15
870.02
870.76
871.53
872.36
873.25
874.16
875.08
875.98
876.8
877.65
878.53
879.43
880.35
881.3
882.26
883.22
884.2
885.17
886.16
887.15
888.14
889.14
890.14
891.15
892.16
893.18
894.2
895.22
896.25
897.29
898.35
899.41
900.5
901.6
902.72
903.87
905.01
906.09
907.15
908.22
909.31
910.43
911.6
912.8
914.01
915.11
916.2
917.32
918.48
919.71
920.98
922.11
923.22
924.37
925.59
926.88
928.09
929.21
930.37
931.63
932.95
934.12
935.26
936.48
937.81
939.08
940.22
941.42
942.75
944.06
945.21
946.42
947.77
949.08
950.23
951.48
952.87
954.12
955.29
956.61
958.02
959.19
960.42
961.82
963.11
964.3
965.64
967.04
968.22
969.51
970.95
972.17
973.41
974.84
976.13
977.35
978.76
980.11
981.31
982.71
984.09
985.29
986.68
988.08
989.28
990.67
992.08
993.29
994.69
996.09
997.31
998.73
1000.1
1001.3
1002.8
1004.1
1005.4
1006.9
1008.2
1009.5
1011
1012.2
1013.6
1015
1016.3
1017.7
1019.1
1020.3
1021.8
1023.2
1024.4
1026
1027.2
1028.6
1030.1
1031.3
1032.8
1034.1
1035.4
1037
1038.2
1039.6
1041.1
1042.3
1043.8
1045.2
1046.5
1048
1049.3
1050.7
1052.1
1053.4
1054.9
1056.2
1057.6
1059.1
1060.3
1061.8
1063.2
1064.5
1066
1067.2
1068.7
1070.1
1071.3
1072.8
1074.2
1075.4
1076.9
1078.2
1079.3
1080.2
1080.3
843.6
843.6
843.58
843.54
843.5
843.45
843.4
843.34
843.29
843.24
843.2
843.15
843.12
843.08
843.04
842.98
842.89
842.81
842.75
842.69
842.66
842.64
842.64
842.66
842.7
842.77
842.86
842.97
843.05
843.11
843.18
843.28
843.44
843.68
843.99
844.13
844.28
844.54
844.95
845.16
845.39
845.83
846.15
846.42
846.97
847.23
847.66
848.14
848.49
849.08
849.41
850.06
850.41
851.08
851.47
852.13
852.61
853.2
853.85
854.34
855.09
855.61
856.25
857.03
857.56
858.25
859.05
859.64
860.32
861.14
861.89
862.52
863.28
864.14
864.95
865.63
866.39
867.24
868.13
869.01
869.75
870.54
871.38
872.27
873.19
874.12
875.05
875.95
876.81
877.7
878.6
879.52
880.46
881.41
882.37
883.35
884.33
885.32
886.31
887.32
888.33
889.34
890.36
891.4
892.44
893.49
894.56
895.64
896.74
897.85
898.97
900.05
901.11
902.17
903.24
904.32
905.43
906.58
907.76
908.97
910.09
911.17
912.27
913.4
914.59
915.84
917.05
918.15
919.27
920.43
921.68
922.97
924.12
925.24
926.42
927.69
929.01
930.15
931.29
932.52
933.85
935.09
936.23
937.45
938.78
940.07
941.22
942.44
943.79
945.08
946.24
947.49
948.88
950.12
951.3
952.62
954.02
955.19
956.42
957.81
959.11
960.3
961.64
963.04
964.22
965.5
966.94
968.17
969.4
970.83
972.13
973.34
974.75
976.1
977.3
978.69
980.08
981.28
982.67
984.08
985.28
986.66
988.08
989.28
990.68
992.09
993.3
994.72
996.11
997.33
998.78
1000.1
1001.4
1002.9
1004.2
1005.5
1007
1008.2
1009.5
1011
1012.3
1013.7
1015.1
1016.3
1017.8
1019.2
1020.4
1022
1023.2
1024.6
1026.1
1027.3
1028.8
1030.1
1031.4
1033
1034.2
1035.6
1037.1
1038.3
1039.8
1041.2
1042.5
1044
1045.3
1046.7
1048.1
1049.4
1051
1052.2
1053.6
1055.1
1056.3
1057.9
1059.2
1060.5
1062.1
1063.3
1064.8
1066.1
1067.4
1069
1070.2
1071.6
1073.1
1074.3
1075.7
1077.1
1078.2
1079
1079.2
841.62
841.61
841.59
841.56
841.52
841.47
841.41
841.35
841.3
841.25
841.2
841.16
841.12
841.08
841.04
840.99
840.9
840.82
840.75
840.7
840.66
840.64
840.64
840.66
840.7
840.77
840.86
840.98
841.05
841.11
841.19
841.28
841.44
841.68
842
842.13
842.28
842.55
842.97
843.17
843.4
843.85
844.16
844.44
845
845.24
845.69
846.15
846.52
847.1
847.45
848.08
848.45
849.1
849.52
850.15
850.68
851.24
851.95
852.4
853.13
853.72
854.31
855.09
855.67
856.31
857.11
857.78
858.41
859.2
860.03
860.67
861.38
862.21
863.07
863.82
864.54
865.34
866.21
867.11
868
868.77
869.57
870.42
871.31
872.24
873.17
874.12
875.06
876.01
876.91
877.82
878.75
879.69
880.65
881.62
882.6
883.59
884.59
885.6
886.63
887.66
888.71
889.76
890.83
891.91
893.01
894.06
895.1
896.15
897.2
898.26
899.34
900.44
901.58
902.74
903.93
905.06
906.15
907.23
908.34
909.5
910.71
911.95
913.1
914.19
915.32
916.5
917.76
919.03
920.15
921.27
922.47
923.74
925.03
926.16
927.31
928.56
929.89
931.11
932.25
933.47
934.8
936.08
937.23
938.45
939.8
941.09
942.24
943.49
944.88
946.12
947.3
948.61
950.01
951.18
952.41
953.8
955.1
956.29
957.62
959.03
960.21
961.48
962.92
964.16
965.39
966.8
968.12
969.33
970.72
972.09
973.29
974.67
976.07
977.27
978.64
980.06
981.26
982.63
984.06
985.27
986.65
988.08
989.28
990.69
992.1
993.32
994.75
996.12
997.36
998.83
1000.2
1001.4
1002.9
1004.2
1005.5
1007
1008.2
1009.6
1011.1
1012.3
1013.8
1015.1
1016.4
1018
1019.2
1020.6
1022.1
1023.3
1024.8
1026.1
1027.4
1029
1030.2
1031.6
1033.1
1034.3
1035.8
1037.2
1038.5
1040
1041.3
1042.7
1044.1
1045.4
1047
1048.2
1049.6
1051.1
1052.4
1053.9
1055.2
1056.6
1058.1
1059.3
1060.8
1062.2
1063.5
1065
1066.2
1067.7
1069.1
1070.3
1071.8
1073.2
1074.4
1075.9
1077.1
1077.8
1078.1
839.63
839.62
839.6
839.57
839.52
839.47
839.41
839.36
839.3
839.25
839.2
839.16
839.12
839.08
839.04
838.99
838.89
838.81
838.75
838.69
838.66
838.64
838.64
838.66
838.7
838.76
838.85
838.96
839.05
839.11
839.18
839.28
839.44
839.68
839.99
840.13
840.28
840.55
840.97
841.17
841.41
841.86
842.16
842.45
843.01
843.25
843.72
844.16
844.55
845.11
845.48
846.1
846.49
847.12
847.57
848.18
848.75
849.27
850.02
850.46
851.16
851.81
852.36
853.13
853.78
854.38
855.16
855.92
856.51
857.26
858.1
858.83
859.5
860.29
861.15
862.01
862.72
863.48
864.31
865.2
866.11
867.01
867.8
868.63
869.48
870.38
871.3
872.23
873.19
874.15
875.11
876.08
877.05
878.02
879
879.97
880.96
881.96
882.97
883.99
885.02
886.04
887.07
888.09
889.13
890.16
891.2
892.25
893.3
894.38
895.48
896.6
897.75
898.92
900.05
901.13
902.2
903.29
904.42
905.6
906.82
908.03
909.13
910.23
911.37
912.57
913.83
915.06
916.17
917.3
918.51
919.79
921.05
922.18
923.33
924.58
925.91
927.11
928.25
929.47
930.81
932.08
933.23
934.45
935.79
937.08
938.24
939.48
940.86
942.12
943.29
944.59
946
947.17
948.39
949.77
951.09
952.27
953.59
955.01
956.2
957.45
958.88
960.14
961.36
962.76
964.1
965.3
966.68
968.07
969.27
970.63
972.05
973.25
974.6
976.04
977.24
978.59
980.05
981.25
982.61
984.06
985.26
986.65
988.08
989.29
990.71
992.1
993.34
994.79
996.14
997.4
998.9
1000.2
1001.5
1003
1004.2
1005.6
1007.1
1008.3
1009.8
1011.1
1012.4
1013.9
1015.2
1016.6
1018.1
1019.3
1020.7
1022.1
1023.4
1024.9
1026.2
1027.6
1029.1
1030.3
1031.8
1033.2
1034.5
1036
1037.3
1038.7
1040.1
1041.4
1043
1044.2
1045.6
1047.1
1048.4
1049.9
1051.2
1052.6
1054.1
1055.3
1056.9
1058.2
1059.5
1061.1
1062.3
1063.8
1065.1
1066.4
1068
1069.2
1070.6
1072.1
1073.3
1074.6
1075.8
1076.5
1077
837.62
837.62
837.6
837.56
837.52
837.47
837.41
837.35
837.3
837.25
837.2
837.16
837.12
837.07
837.03
836.97
836.88
836.8
836.73
836.68
836.64
836.62
836.62
836.64
836.68
836.74
836.83
836.94
837.04
837.1
837.18
837.27
837.42
837.66
837.97
838.13
838.28
838.54
838.96
839.16
839.4
839.86
840.16
840.46
841.01
841.26
841.73
842.17
842.57
843.12
843.5
844.11
844.52
845.14
845.61
846.2
846.8
847.3
848.05
848.52
849.19
849.9
850.42
851.17
851.89
852.45
853.21
854.02
854.62
855.33
856.16
856.99
857.64
858.38
859.22
860.1
860.91
861.65
862.44
863.3
864.2
865.11
866.03
866.86
867.7
868.57
869.46
870.38
871.32
872.27
873.23
874.2
875.18
876.17
877.15
878.15
879.15
880.15
881.16
882.17
883.18
884.21
885.23
886.27
887.31
888.37
889.44
890.53
891.64
892.78
893.93
895.05
896.12
897.18
898.26
899.37
900.52
901.71
902.93
904.08
905.17
906.27
907.42
908.64
909.9
911.08
912.19
913.33
914.54
915.82
917.07
918.19
919.34
920.6
921.92
923.12
924.25
925.47
926.8
928.08
929.22
930.44
931.77
933.07
934.23
935.46
936.83
938.1
939.27
940.55
941.96
943.16
944.36
945.73
947.07
948.25
949.54
950.98
952.18
953.41
954.83
956.12
957.33
958.71
960.08
961.27
962.62
964.05
965.24
966.57
968.03
969.22
970.54
972.01
973.22
974.54
976.02
977.22
978.55
980.03
981.24
982.59
984.05
985.26
986.65
988.08
989.3
990.73
992.12
993.36
994.84
996.16
997.45
998.97
1000.2
1001.6
1003.1
1004.3
1005.7
1007.1
1008.4
1009.9
1011.2
1012.5
1014
1015.3
1016.7
1018.1
1019.4
1020.9
1022.2
1023.6
1025.1
1026.3
1027.8
1029.2
1030.5
1032
1033.3
1034.7
1036.1
1037.4
1039
1040.2
1041.6
1043.1
1044.4
1045.9
1047.2
1048.6
1050.1
1051.3
1052.9
1054.2
1055.6
1057.1
1058.3
1059.8
1061.2
1062.5
1064
1065.2
1066.7
1068.1
1069.3
1070.8
1072.1
1073.4
1074.6
1075.3
1075.7
835.61
835.6
835.58
835.55
835.51
835.45
835.4
835.34
835.29
835.24
835.19
835.15
835.11
835.06
835.02
834.94
834.85
834.76
834.7
834.64
834.61
834.59
834.59
834.6
834.64
834.7
834.79
834.91
835.02
835.09
835.16
835.26
835.4
835.63
835.94
836.12
836.26
836.52
836.93
837.16
837.39
837.84
838.16
838.45
839.01
839.26
839.73
840.17
840.58
841.13
841.52
842.12
842.54
843.15
843.65
844.21
844.85
845.33
846.07
846.57
847.22
847.98
848.48
849.2
849.98
850.53
851.25
852.08
852.74
853.41
854.21
855.07
855.78
856.49
857.3
858.17
859.05
859.83
860.6
861.42
862.29
863.2
864.13
865.06
865.95
866.8
867.68
868.58
869.5
870.44
871.39
872.35
873.33
874.31
875.3
876.29
877.3
878.31
879.32
880.34
881.37
882.42
883.47
884.54
885.62
886.72
887.83
888.96
890.05
891.12
892.18
893.25
894.33
895.46
896.62
897.81
899.02
900.11
901.2
902.31
903.47
904.69
905.95
907.1
908.21
909.35
910.57
911.85
913.07
914.19
915.35
916.6
917.92
919.11
920.25
921.46
922.78
924.07
925.21
926.41
927.74
929.06
930.21
931.43
932.78
934.09
935.25
936.51
937.9
939.14
940.33
941.67
943.05
944.22
945.49
946.91
948.15
949.37
950.75
952.1
953.29
954.64
956.05
957.24
958.56
960.01
961.21
962.5
963.97
965.19
966.48
967.95
969.18
970.47
971.95
973.19
974.49
975.98
977.2
978.52
980.02
981.23
982.58
984.05
985.26
986.66
988.09
989.32
990.77
992.13
993.39
994.89
996.18
997.5
999.02
1000.2
1001.6
1003.1
1004.3
1005.8
1007.2
1008.5
1010
1011.2
1012.6
1014.1
1015.3
1016.9
1018.2
1019.5
1021
1022.3
1023.7
1025.1
1026.4
1028
1029.2
1030.7
1032.1
1033.4
1034.9
1036.2
1037.6
1039.1
1040.3
1041.9
1043.2
1044.6
1046.1
1047.3
1048.9
1050.2
1051.6
1053.1
1054.3
1055.8
1057.2
1058.5
1060
1061.3
1062.7
1064.1
1065.4
1067
1068.2
1069.6
1071
1072.2
1073.3
1074.2
1074.4
833.58
833.57
833.55
833.52
833.48
833.43
833.38
833.32
833.27
833.22
833.18
833.13
833.09
833.05
833
832.9
832.8
832.72
832.65
832.6
832.57
832.55
832.55
832.56
832.6
832.66
832.74
832.86
833
833.07
833.15
833.24
833.37
833.59
833.9
834.1
834.25
834.49
834.9
835.14
835.37
835.81
836.15
836.43
836.99
837.25
837.72
838.17
838.57
839.13
839.52
840.12
840.55
841.16
841.67
842.22
842.88
843.35
844.09
844.61
845.25
846.02
846.54
847.23
848.03
848.61
849.3
850.12
850.84
851.49
852.27
853.12
853.92
854.61
855.38
856.23
857.12
858.01
858.77
859.57
860.41
861.3
862.22
863.15
864.09
865.03
865.93
866.83
867.74
868.67
869.61
870.57
871.54
872.52
873.51
874.51
875.52
876.54
877.57
878.62
879.67
880.74
881.82
882.92
884.02
885.07
886.12
887.18
888.24
889.31
890.42
891.55
892.72
893.91
895.06
896.15
897.23
898.35
899.52
900.74
902
903.12
904.22
905.37
906.58
907.86
909.08
910.2
911.35
912.59
913.9
915.11
916.24
917.44
918.75
920.05
921.2
922.39
923.7
925.04
926.19
927.39
928.73
930.06
931.22
932.46
933.83
935.11
936.29
937.6
939.01
940.19
941.43
942.82
944.12
945.31
946.67
948.06
949.24
950.56
952.01
953.2
954.48
955.93
957.17
958.43
959.88
961.15
962.4
963.85
965.15
966.4
967.86
969.15
970.41
971.89
973.17
974.45
975.94
977.19
978.5
980.01
981.22
982.58
984.05
985.27
986.68
988.1
989.34
990.81
992.15
993.43
994.95
996.21
997.57
999.06
1000.3
1001.7
1003.1
1004.4
1005.9
1007.2
1008.6
1010.1
1011.3
1012.8
1014.1
1015.5
1017
1018.2
1019.7
1021.1
1022.4
1023.9
1025.2
1026.6
1028.1
1029.3
1030.9
1032.2
1033.6
1035.1
1036.3
1037.8
1039.2
1040.5
1042.1
1043.3
1044.8
1046.2
1047.5
1049.1
1050.3
1051.8
1053.2
1054.5
1056.1
1057.3
1058.8
1060.2
1061.5
1063
1064.2
1065.7
1067.1
1068.3
1069.8
1071.1
1072.2
1073.1
1073.3
831.54
831.54
831.52
831.49
831.44
831.4
831.35
831.29
831.25
831.2
831.16
831.11
831.07
831.02
830.94
830.84
830.75
830.67
830.6
830.55
830.52
830.5
830.5
830.51
830.55
830.6
830.69
830.8
830.94
831.05
831.12
831.21
831.34
831.54
831.84
832.08
832.22
832.45
832.84
833.13
833.34
833.77
834.13
834.41
834.95
835.24
835.69
836.16
836.55
837.12
837.51
838.12
838.55
839.16
839.67
840.23
840.9
841.37
842.1
842.65
843.27
844.05
844.58
845.26
846.07
846.67
847.35
848.16
848.95
849.58
850.32
851.17
852.03
852.73
853.48
854.31
855.19
856.09
856.94
857.73
858.55
859.42
860.32
861.24
862.18
863.13
864.09
865.04
866
866.93
867.88
868.83
869.81
870.79
871.79
872.8
873.83
874.86
875.91
876.97
878.02
879.06
880.1
881.15
882.19
883.24
884.31
885.39
886.51
887.65
888.82
890
891.1
892.18
893.27
894.39
895.56
896.79
898.02
899.13
900.23
901.38
902.59
903.86
905.08
906.19
907.34
908.57
909.88
911.09
912.23
913.41
914.71
916.03
917.18
918.35
919.64
921
922.16
923.35
924.65
926.02
927.19
928.4
929.75
931.08
932.24
933.52
934.92
936.15
937.36
938.73
940.08
941.26
942.57
944.01
945.2
946.47
947.9
949.16
950.4
951.82
953.13
954.35
955.77
957.11
958.33
959.74
961.11
962.33
963.75
965.11
966.34
967.77
969.13
970.37
971.83
973.15
974.41
975.9
977.18
978.48
980
981.22
982.58
984.06
985.28
986.7
988.11
989.36
990.85
992.17
993.48
995.01
996.24
997.64
999.09
1000.3
1001.8
1003.2
1004.5
1006
1007.3
1008.7
1010.1
1011.4
1012.9
1014.2
1015.6
1017.1
1018.3
1019.8
1021.2
1022.5
1024.1
1025.3
1026.8
1028.2
1029.5
1031
1032.3
1033.8
1035.2
1036.5
1038
1039.3
1040.8
1042.2
1043.5
1045
1046.3
1047.8
1049.2
1050.5
1052.1
1053.3
1054.8
1056.2
1057.5
1059
1060.3
1061.7
1063.1
1064.4
1065.9
1067.2
1068.5
1070
1071.1
1071.9
1072.1
829.49
829.49
829.47
829.44
829.4
829.36
829.31
829.26
829.22
829.17
829.13
829.09
829.04
828.98
828.87
828.77
828.68
828.6
828.54
828.49
828.46
828.44
828.44
828.45
828.49
828.54
828.61
828.72
828.86
829.02
829.1
829.18
829.3
829.49
829.77
830.05
830.19
830.41
830.78
831.1
831.31
831.71
832.11
832.37
832.9
833.22
833.65
834.14
834.53
835.11
835.49
836.11
836.54
837.15
837.67
838.23
838.91
839.38
840.11
840.67
841.28
842.06
842.62
843.29
844.09
844.73
845.39
846.19
847.02
847.66
848.38
849.21
850.08
850.85
851.58
852.39
853.25
854.15
855.06
855.9
856.71
857.56
858.44
859.35
860.28
861.23
862.18
863.15
864.12
865.09
866.08
867.06
868.05
869.05
870.05
871.06
872.08
873.1
874.12
875.15
876.18
877.22
878.26
879.32
880.39
881.49
882.61
883.75
884.91
886.05
887.13
888.2
889.3
890.42
891.6
892.82
894.03
895.14
896.24
897.38
898.59
899.85
901.07
902.18
903.32
904.54
905.84
907.08
908.21
909.38
910.65
911.99
913.15
914.31
915.57
916.93
918.13
919.3
920.57
921.95
923.15
924.33
925.65
927.03
928.2
929.43
930.81
932.11
933.29
934.62
936.03
937.21
938.47
939.9
941.15
942.38
943.78
945.11
946.32
947.7
949.08
950.28
951.64
953.06
954.26
955.62
957.05
958.26
959.62
961.06
962.27
963.65
965.07
966.29
967.7
969.1
970.33
971.77
973.13
974.39
975.87
977.17
978.47
979.99
981.22
982.59
984.06
985.29
986.73
988.12
989.39
990.9
992.19
993.54
995.04
996.28
997.72
999.13
1000.4
1001.9
1003.2
1004.6
1006.1
1007.3
1008.8
1010.2
1011.5
1013
1014.3
1015.8
1017.1
1018.5
1020
1021.3
1022.7
1024.1
1025.4
1027
1028.2
1029.7
1031.1
1032.4
1034
1035.3
1036.7
1038.1
1039.5
1041
1042.3
1043.7
1045.1
1046.5
1048
1049.3
1050.8
1052.2
1053.5
1055
1056.3
1057.8
1059.1
1060.4
1062
1063.2
1064.6
1066.1
1067.3
1068.7
1069.9
1070.6
1071
827.44
827.43
827.41
827.39
827.35
827.31
827.27
827.23
827.19
827.14
827.1
827.06
827.01
826.9
826.79
826.69
826.6
826.53
826.47
826.43
826.4
826.38
826.38
826.39
826.42
826.47
826.54
826.64
826.77
826.94
827.06
827.15
827.26
827.42
827.68
828.01
828.16
828.35
828.7
829.07
829.27
829.64
830.09
830.33
830.84
831.19
831.6
832.12
832.49
833.09
833.46
834.1
834.52
835.14
835.65
836.23
836.9
837.38
838.11
838.68
839.29
840.07
840.64
841.3
842.11
842.78
843.43
844.21
845.05
845.73
846.44
847.25
848.12
848.97
849.69
850.47
851.32
852.21
853.12
854.03
854.88
855.72
856.58
857.48
858.39
859.33
860.28
861.25
862.22
863.2
864.18
865.17
866.17
867.17
868.18
869.19
870.21
871.23
872.26
873.3
874.35
875.41
876.49
877.59
878.71
879.85
881
882.08
883.15
884.23
885.32
886.45
887.63
888.84
890.04
891.14
892.24
893.38
894.57
895.83
897.06
898.17
899.3
900.51
901.78
903.05
904.18
905.34
906.59
907.91
909.12
910.26
911.49
912.83
914.09
915.25
916.49
917.84
919.11
920.27
921.55
922.94
924.15
925.35
926.69
928.06
929.23
930.5
931.92
933.15
934.37
935.76
937.1
938.29
939.64
941.05
942.24
943.56
945.01
946.21
947.51
948.98
950.2
951.49
952.96
954.19
955.49
956.97
958.2
959.51
961.01
962.22
963.56
965.04
966.25
967.63
969.07
970.3
971.73
973.12
974.37
975.85
977.16
978.46
979.99
981.22
982.6
984.07
985.31
986.77
988.14
989.43
990.96
992.22
993.6
995.08
996.32
997.81
999.16
1000.5
1002
1003.3
1004.7
1006.1
1007.4
1009
1010.2
1011.6
1013.1
1014.4
1015.9
1017.2
1018.6
1020.1
1021.4
1022.9
1024.2
1025.6
1027.1
1028.4
1029.9
1031.2
1032.6
1034.1
1035.4
1037
1038.2
1039.7
1041.1
1042.4
1044
1045.3
1046.7
1048.1
1049.5
1051
1052.3
1053.8
1055.1
1056.5
1058
1059.3
1060.7
1062.1
1063.4
1064.9
1066.2
1067.4
1068.6
1069.4
1069.7
825.38
825.37
825.35
825.33
825.3
825.26
825.23
825.19
825.15
825.11
825.06
825.01
824.91
824.8
824.69
824.59
824.51
824.45
824.4
824.36
824.33
824.32
824.32
824.33
824.35
824.39
824.45
824.55
824.67
824.83
825.02
825.11
825.21
825.35
825.59
825.93
826.13
826.3
826.61
827.04
827.23
827.57
828.05
828.29
828.76
829.17
829.54
830.1
830.44
831.07
831.43
832.08
832.48
833.13
833.62
834.21
834.88
835.37
836.11
836.67
837.29
838.08
838.66
839.32
840.12
840.82
841.46
842.23
843.08
843.79
844.5
845.29
846.16
847.04
847.79
848.56
849.39
850.27
851.18
852.1
853.02
853.88
854.74
855.62
856.53
857.46
858.4
859.36
860.33
861.31
862.3
863.29
864.29
865.3
866.31
867.33
868.36
869.4
870.45
871.52
872.6
873.7
874.81
875.95
877.05
878.11
879.18
880.25
881.35
882.48
883.65
884.85
886.04
887.14
888.23
889.36
890.55
891.8
893.04
894.15
895.28
896.46
897.72
899.02
900.15
901.29
902.51
903.82
905.08
906.22
907.42
908.72
910.05
911.2
912.4
913.72
915.05
916.21
917.44
918.8
920.1
921.27
922.56
923.97
925.17
926.39
927.77
929.1
930.28
931.61
933.03
934.22
935.5
936.94
938.17
939.43
940.86
942.15
943.39
944.81
946.13
947.37
948.79
950.13
951.37
952.8
954.14
955.38
956.84
958.15
959.42
960.9
962.18
963.48
964.99
966.22
967.57
969.05
970.27
971.68
973.1
974.35
975.83
977.16
978.46
979.99
981.23
982.62
984.08
985.32
986.81
988.16
989.47
991.01
992.25
993.67
995.11
996.38
997.9
999.2
1000.6
1002.1
1003.3
1004.8
1006.2
1007.5
1009.1
1010.3
1011.8
1013.2
1014.5
1016
1017.3
1018.8
1020.2
1021.5
1023.1
1024.3
1025.8
1027.2
1028.5
1030.1
1031.3
1032.9
1034.2
1035.6
1037.1
1038.4
1039.9
1041.2
1042.7
1044.1
1045.4
1047
1048.2
1049.7
1051.1
1052.4
1054
1055.3
1056.7
1058.1
1059.4
1061
1062.2
1063.6
1065.1
1066.2
1067.4
1068.2
1068.4
823.31
823.31
823.29
823.27
823.25
823.21
823.18
823.14
823.11
823.06
823.01
822.91
822.8
822.68
822.58
822.5
822.42
822.37
822.32
822.29
822.27
822.26
822.25
822.26
822.28
822.32
822.37
822.45
822.56
822.72
822.91
823.06
823.16
823.29
823.49
823.81
824.08
824.25
824.52
824.97
825.19
825.48
826
826.24
826.66
827.13
827.47
828.06
828.39
829.03
829.38
830.05
830.44
831.11
831.58
832.2
832.84
833.35
834.1
834.66
835.29
836.07
836.66
837.32
838.13
838.84
839.48
840.25
841.1
841.84
842.54
843.33
844.19
845.08
845.88
846.65
847.47
848.33
849.24
850.16
851.09
852.02
852.9
853.78
854.69
855.61
856.55
857.51
858.47
859.45
860.44
861.44
862.44
863.46
864.49
865.52
866.57
867.64
868.71
869.81
870.92
872.02
873.08
874.14
875.2
876.28
877.37
878.5
879.66
880.86
882.04
883.13
884.23
885.35
886.52
887.75
889.01
890.13
891.25
892.41
893.65
894.94
896.12
897.25
898.43
899.72
901.03
902.17
903.34
904.61
905.96
907.14
908.31
909.59
910.96
912.15
913.34
914.65
916.03
917.2
918.43
919.8
921.11
922.29
923.61
925.02
926.2
927.46
928.88
930.15
931.37
932.76
934.1
935.31
936.68
938.08
939.28
940.64
942.06
943.26
944.62
946.05
947.26
948.63
950.06
951.27
952.66
954.08
955.3
956.72
958.11
959.35
960.8
962.14
963.42
964.91
966.19
967.52
969.02
970.25
971.65
973.09
974.34
975.81
977.16
978.46
980
981.24
982.64
984.09
985.35
986.85
988.18
989.52
991.04
992.28
993.74
995.14
996.44
998
999.24
1000.7
1002.1
1003.4
1005
1006.2
1007.7
1009.1
1010.4
1012
1013.2
1014.7
1016.1
1017.4
1019
1020.2
1021.7
1023.1
1024.4
1026
1027.3
1028.7
1030.2
1031.5
1033
1034.3
1035.8
1037.2
1038.6
1040.1
1041.4
1042.9
1044.2
1045.6
1047.1
1048.4
1050
1051.2
1052.7
1054.1
1055.4
1057
1058.2
1059.6
1061.1
1062.3
1063.8
1065.1
1066.2
1067.1
1067.2
821.25
821.24
821.23
821.21
821.19
821.16
821.13
821.1
821.05
821.01
820.9
820.78
820.67
820.57
820.47
820.4
820.34
820.29
820.25
820.22
820.21
820.2
820.19
820.2
820.22
820.25
820.29
820.36
820.45
820.59
820.78
821
821.11
821.22
821.4
821.68
822.03
822.19
822.42
822.84
823.14
823.4
823.89
824.2
824.57
825.09
825.4
826.02
826.33
826.97
827.33
828.01
828.39
829.08
829.53
830.17
830.78
831.32
832.08
832.62
833.27
834.06
834.65
835.32
836.13
836.84
837.49
838.26
839.11
839.88
840.58
841.36
842.22
843.11
843.96
844.73
845.54
846.39
847.29
848.21
849.15
850.09
851.03
851.94
852.85
853.77
854.71
855.67
856.64
857.62
858.62
859.62
860.64
861.67
862.71
863.76
864.83
865.92
867.01
868.06
869.11
870.17
871.22
872.3
873.39
874.51
875.67
876.85
878.03
879.12
880.21
881.32
882.48
883.69
884.95
886.1
887.21
888.35
889.56
890.84
892.07
893.2
894.36
895.6
896.92
898.12
899.26
900.49
901.81
903.08
904.23
905.46
906.8
908.09
909.25
910.5
911.88
913.13
914.31
915.63
917.02
918.2
919.45
920.84
922.13
923.33
924.69
926.07
927.26
928.58
930.02
931.21
932.5
933.96
935.19
936.46
937.91
939.17
940.44
941.9
943.17
944.45
945.92
947.18
948.48
949.97
951.2
952.53
954.02
955.24
956.61
958.06
959.29
960.71
962.11
963.37
964.85
966.17
967.47
969
970.23
971.62
973.08
974.33
975.81
977.16
978.47
980.01
981.25
982.67
984.11
985.38
986.9
988.2
989.57
991.07
992.32
993.83
995.17
996.52
998.05
999.3
1000.8
1002.2
1003.5
1005
1006.3
1007.8
1009.2
1010.5
1012.1
1013.3
1014.8
1016.2
1017.6
1019.1
1020.3
1021.9
1023.2
1024.6
1026.1
1027.4
1029
1030.2
1031.7
1033.1
1034.5
1036
1037.3
1038.8
1040.2
1041.6
1043.1
1044.4
1045.9
1047.2
1048.6
1050.1
1051.4
1053
1054.2
1055.6
1057.1
1058.4
1059.9
1061.2
1062.5
1063.9
1065.1
1065.9
1066.1
819.18
819.18
819.17
819.15
819.13
819.11
819.07
819.04
818.97
818.86
818.75
818.64
818.54
818.45
818.37
818.31
818.26
818.22
818.18
818.16
818.14
818.13
818.13
818.14
818.15
818.18
818.22
818.27
818.35
818.47
818.63
818.85
819.05
819.16
819.31
819.55
819.91
820.13
820.33
820.7
821.09
821.31
821.75
822.15
822.47
823.04
823.33
823.91
824.27
824.86
825.28
825.91
826.33
827.04
827.46
828.14
828.71
829.29
830.05
830.58
831.25
832.04
832.62
833.31
834.12
834.84
835.49
836.27
837.12
837.9
838.61
839.39
840.24
841.13
842.02
842.8
843.61
844.46
845.34
846.26
847.2
848.14
849.09
850.05
851
851.94
852.88
853.84
854.82
855.81
856.81
857.83
858.86
859.9
860.96
862.02
863.06
864.1
865.14
866.19
867.24
868.31
869.4
870.52
871.66
872.83
874.02
875.11
876.19
877.3
878.44
879.63
880.87
882.06
883.17
884.29
885.48
886.73
888.01
889.15
890.28
891.49
892.78
894.06
895.2
896.37
897.65
899
900.16
901.34
902.63
904
905.17
906.37
907.69
909.05
910.22
911.46
912.84
914.12
915.31
916.64
918.04
919.22
920.5
921.92
923.16
924.4
925.81
927.12
928.34
929.73
931.1
932.31
933.69
935.08
936.3
937.68
939.08
940.3
941.7
943.09
944.32
945.74
947.12
948.36
949.81
951.15
952.42
953.91
955.19
956.51
958.02
959.24
960.63
962.08
963.32
964.78
966.14
967.44
968.96
970.22
971.6
973.07
974.32
975.8
977.16
978.48
980.02
981.26
982.69
984.12
985.41
986.95
988.22
989.63
991.1
992.37
993.91
995.21
996.61
998.09
999.36
1000.9
1002.2
1003.6
1005.1
1006.4
1007.9
1009.2
1010.7
1012.1
1013.4
1015
1016.3
1017.7
1019.1
1020.5
1022
1023.3
1024.8
1026.2
1027.6
1029.1
1030.4
1031.9
1033.2
1034.7
1036.1
1037.5
1039
1040.3
1041.8
1043.2
1044.6
1046.1
1047.4
1048.9
1050.2
1051.6
1053.1
1054.4
1055.9
1057.2
1058.6
1060.1
1061.3
1062.6
1063.8
1064.5
1065
817.12
817.12
817.11
817.09
817.07
817.04
817
816.91
816.81
816.7
816.59
816.5
816.41
816.34
816.27
816.22
816.18
816.15
816.12
816.09
816.08
816.07
816.06
816.07
816.09
816.11
816.15
816.19
816.26
816.35
816.49
816.68
816.94
817.1
817.22
817.42
817.74
818.07
818.25
818.55
819.02
819.24
819.61
820.09
820.37
820.93
821.26
821.77
822.22
822.73
823.22
823.79
824.27
824.96
825.4
826.1
826.63
827.25
828.02
828.53
829.23
830.02
830.58
831.29
832.1
832.81
833.48
834.26
835.12
835.91
836.62
837.4
838.25
839.15
840.04
840.86
841.66
842.51
843.39
844.31
845.24
846.19
847.15
848.11
849.08
850.05
851.02
852.01
853
854
855.01
856.02
857.04
858.07
859.1
860.13
861.17
862.21
863.26
864.33
865.41
866.52
867.65
868.81
869.99
871.09
872.17
873.26
874.39
875.56
876.77
878.01
879.13
880.24
881.39
882.61
883.88
885.09
886.21
887.38
888.63
889.94
891.13
892.27
893.5
894.82
896.09
897.24
898.46
899.8
901.09
902.25
903.5
904.88
906.13
907.31
908.63
910.02
911.2
912.45
913.84
915.13
916.33
917.69
919.07
920.26
921.58
923.02
924.22
925.51
926.97
928.19
929.48
930.93
932.18
933.46
934.93
936.19
937.48
938.96
940.2
941.51
943.01
944.23
945.58
947.05
948.27
949.67
951.09
952.33
953.79
955.14
956.43
957.93
959.2
960.56
962.05
963.28
964.72
966.13
967.41
968.92
970.21
971.58
973.07
974.32
975.8
977.16
978.49
980.03
981.27
982.73
984.14
985.44
987
988.25
989.7
991.13
992.43
994
995.25
996.7
998.13
999.45
1001
1002.3
1003.7
1005.2
1006.5
1008
1009.3
1010.8
1012.2
1013.6
1015.1
1016.4
1017.9
1019.2
1020.7
1022.1
1023.4
1025
1026.3
1027.8
1029.2
1030.6
1032.1
1033.4
1034.9
1036.2
1037.7
1039.1
1040.5
1042
1043.3
1044.8
1046.2
1047.6
1049.1
1050.3
1051.9
1053.2
1054.6
1056.1
1057.3
1058.8
1060.1
1061.3
1062.5
1063.3
1063.6
815.05
815.04
815.03
815.01
814.97
814.9
814.82
814.73
814.63
814.53
814.45
814.37
814.3
814.24
814.19
814.14
814.11
814.07
814.04
814.01
813.98
813.96
813.95
813.97
814
814.03
814.07
814.12
814.17
814.25
814.35
814.52
814.75
815.02
815.15
815.31
815.57
815.97
816.17
816.42
816.86
817.16
817.47
818.01
818.28
818.76
819.19
819.63
820.16
820.6
821.16
821.66
822.22
822.83
823.32
824.06
824.54
825.21
825.93
826.46
827.19
827.95
828.53
829.26
830.08
830.77
831.45
832.25
833.11
833.9
834.62
835.41
836.26
837.16
838.06
838.9
839.71
840.56
841.44
842.35
843.28
844.23
845.19
846.16
847.13
848.11
849.09
850.09
851.08
852.09
853.1
854.11
855.13
856.16
857.19
858.23
859.28
860.34
861.41
862.51
863.63
864.78
865.94
867.06
868.15
869.23
870.34
871.48
872.67
873.91
875.08
876.18
877.31
878.49
879.73
881.01
882.15
883.28
884.48
885.76
887.05
888.19
889.36
890.62
891.97
893.15
894.32
895.59
896.96
898.15
899.34
900.65
902.02
903.2
904.43
905.79
907.1
908.29
909.6
911.01
912.2
913.46
914.88
916.15
917.38
918.77
920.11
921.32
922.7
924.09
925.3
926.67
928.08
929.29
930.67
932.08
933.3
934.69
936.09
937.32
938.74
940.12
941.37
942.83
944.15
945.44
946.93
948.2
949.54
951.03
952.26
953.67
955.1
956.36
957.84
959.17
960.49
962.02
963.25
964.67
966.11
967.38
968.89
970.2
971.57
973.06
974.32
975.81
977.17
978.51
980.04
981.29
982.77
984.15
985.49
987.03
988.28
989.77
991.16
992.5
994.04
995.3
996.8
998.17
999.54
1001.1
1002.3
1003.9
1005.2
1006.6
1008.1
1009.4
1011
1012.2
1013.7
1015.1
1016.5
1018
1019.3
1020.9
1022.2
1023.6
1025.1
1026.4
1028
1029.3
1030.8
1032.2
1033.5
1035.1
1036.4
1037.9
1039.2
1040.7
1042.1
1043.5
1045
1046.3
1047.8
1049.2
1050.5
1052.1
1053.3
1054.8
1056.2
1057.5
1059
1060.2
1061.3
1062.2
1062.3
812.9
812.89
812.86
812.82
812.77
812.7
812.62
812.54
812.46
812.39
812.31
812.25
812.2
812.15
812.1
812.06
812.02
811.95
811.87
811.81
811.77
811.75
811.74
811.76
811.8
811.86
811.95
812.03
812.09
812.16
812.24
812.37
812.56
812.82
813.07
813.21
813.41
813.76
814.09
814.3
814.66
815.09
815.34
815.83
816.19
816.59
817.12
817.48
818.09
818.47
819.1
819.53
820.15
820.69
821.26
821.98
822.45
823.16
823.81
824.39
825.15
825.85
826.46
827.22
828.05
828.71
829.42
830.23
831.09
831.87
832.6
833.4
834.26
835.16
836.06
836.92
837.74
838.59
839.48
840.39
841.32
842.27
843.23
844.2
845.18
846.16
847.15
848.15
849.15
850.16
851.17
852.19
853.21
854.25
855.29
856.34
857.41
858.5
859.6
860.73
861.89
863.03
864.11
865.19
866.28
867.4
868.57
869.78
871.01
872.12
873.23
874.37
875.58
876.84
878.07
879.19
880.35
881.57
882.88
884.1
885.24
886.44
887.74
889.05
890.2
891.4
892.72
894.05
895.21
896.44
897.79
899.09
900.27
901.55
902.95
904.16
905.38
906.75
908.09
909.28
910.61
912.03
913.22
914.51
915.95
917.19
918.45
919.89
921.16
922.42
923.87
925.16
926.42
927.87
929.16
930.44
931.91
933.18
934.48
935.97
937.21
938.55
940.03
941.26
942.65
944.09
945.33
946.78
948.14
949.43
950.94
952.21
953.57
955.06
956.3
957.75
959.14
960.43
961.96
963.23
964.62
966.09
967.36
968.86
970.19
971.55
973.06
974.32
975.82
977.17
978.53
980.05
981.31
982.81
984.17
985.53
987.06
988.32
989.84
991.19
992.57
994.08
995.36
996.91
998.22
999.65
1001.1
1002.4
1004
1005.3
1006.8
1008.2
1009.5
1011.1
1012.3
1013.9
1015.2
1016.7
1018.1
1019.4
1021
1022.3
1023.8
1025.2
1026.6
1028.1
1029.4
1031
1032.3
1033.8
1035.2
1036.6
1038.1
1039.4
1040.9
1042.2
1043.7
1045.1
1046.5
1048
1049.3
1050.8
1052.2
1053.5
1055
1056.2
1057.6
1059.1
1060.1
1061
1061.2
810.68
810.67
810.65
810.61
810.56
810.51
810.44
810.38
810.32
810.26
810.2
810.15
810.11
810.06
810.01
809.9
809.8
809.72
809.65
809.6
809.56
809.54
809.54
809.55
809.58
809.64
809.72
809.83
809.97
810.06
810.14
810.24
810.39
810.61
810.92
811.12
811.28
811.56
811.98
812.19
812.48
812.98
813.23
813.63
814.11
814.43
815.03
815.35
816
816.35
817.02
817.41
818.09
818.55
819.19
819.82
820.35
821.1
821.68
822.32
823.1
823.74
824.39
825.18
826
826.63
827.37
828.2
829.06
829.82
830.57
831.38
832.25
833.15
834.06
834.92
835.75
836.61
837.5
838.42
839.35
840.3
841.26
842.24
843.22
844.2
845.2
846.2
847.21
848.22
849.24
850.26
851.3
852.34
853.4
854.48
855.57
856.68
857.82
858.98
860.07
861.15
862.23
863.33
864.47
865.64
866.86
868.05
869.16
870.27
871.43
872.66
873.93
875.11
876.23
877.4
878.66
879.98
881.14
882.29
883.52
884.84
886.1
887.25
888.48
889.82
891.1
892.27
893.53
894.91
896.14
897.34
898.66
900.04
901.22
902.48
903.89
905.15
906.37
907.75
909.1
910.3
911.65
913.06
914.26
915.59
917.03
918.24
919.57
921.02
922.24
923.57
925.03
926.25
927.6
929.05
930.28
931.66
933.09
934.32
935.75
937.13
938.39
939.87
941.18
942.49
944.01
945.24
946.64
948.09
949.34
950.81
952.16
953.48
955.01
956.25
957.67
959.11
960.38
961.9
963.2
964.58
966.07
967.34
968.84
970.18
971.55
973.06
974.32
975.83
977.18
978.55
980.06
981.33
982.85
984.19
985.58
987.09
988.37
989.92
991.22
992.66
994.12
995.43
997.01
998.27
999.76
1001.2
1002.5
1004.1
1005.3
1006.9
1008.2
1009.7
1011.1
1012.5
1014
1015.3
1016.8
1018.2
1019.6
1021.1
1022.4
1024
1025.3
1026.8
1028.2
1029.6
1031.1
1032.4
1034
1035.3
1036.8
1038.2
1039.6
1041.1
1042.4
1043.9
1045.2
1046.7
1048.1
1049.4
1051
1052.2
1053.7
1055.1
1056.3
1057.7
1059
1059.6
1060
808.47
808.47
808.45
808.42
808.38
808.34
808.29
808.24
808.19
808.15
808.1
808.05
808
807.87
807.76
807.66
807.57
807.5
807.44
807.4
807.37
807.36
807.35
807.37
807.39
807.43
807.5
807.59
807.72
807.89
808.04
808.14
808.25
808.41
808.67
809.01
809.17
809.38
809.74
810.1
810.32
810.74
811.14
811.44
812.01
812.3
812.84
813.24
813.78
814.24
814.83
815.29
815.99
816.41
817.11
817.65
818.27
819.03
819.55
820.24
821.04
821.62
822.32
823.13
823.89
824.55
825.32
826.17
827.02
827.75
828.52
829.35
830.23
831.14
832.05
832.91
833.75
834.62
835.51
836.43
837.37
838.33
839.29
840.27
841.25
842.24
843.24
844.25
845.26
846.28
847.31
848.34
849.39
850.45
851.53
852.63
853.74
854.88
856.02
857.1
858.18
859.26
860.37
861.51
862.7
863.92
865.08
866.19
867.31
868.48
869.71
871
872.14
873.27
874.45
875.72
877.02
878.17
879.33
880.59
881.92
883.13
884.3
885.55
886.91
888.14
889.32
890.61
892
893.18
894.4
895.76
897.09
898.28
899.58
901
902.2
903.46
904.87
906.15
907.38
908.78
910.12
911.34
912.73
914.1
915.32
916.71
918.1
919.32
920.72
922.11
923.34
924.77
926.13
927.38
928.84
930.16
931.45
932.95
934.21
935.55
937.04
938.27
939.68
941.11
942.37
943.85
945.18
946.51
948.02
949.27
950.69
952.12
953.4
954.92
956.21
957.59
959.08
960.34
961.84
963.18
964.55
966.06
967.32
968.82
970.18
971.54
973.06
974.33
975.84
977.19
978.57
980.08
981.36
982.9
984.21
985.64
987.11
988.42
989.99
991.26
992.74
994.16
995.51
997.06
998.33
999.88
1001.2
1002.6
1004.1
1005.4
1007
1008.3
1009.8
1011.2
1012.6
1014.1
1015.4
1017
1018.3
1019.8
1021.2
1022.6
1024.1
1025.4
1027
1028.3
1029.8
1031.2
1032.6
1034.1
1035.4
1037
1038.3
1039.8
1041.2
1042.6
1044.1
1045.4
1046.9
1048.2
1049.6
1051.1
1052.4
1053.9
1055.2
1056.4
1057.6
1058.3
1058.7
806.3
806.3
806.28
806.26
806.23
806.2
806.17
806.13
806.08
806.04
805.96
805.84
805.72
805.62
805.52
805.44
805.37
805.32
805.28
805.25
805.23
805.21
805.21
805.22
805.24
805.27
805.32
805.39
805.49
805.63
805.82
806.02
806.13
806.26
806.45
806.75
807.06
807.24
807.51
807.96
808.2
808.52
809.03
809.29
809.77
810.19
810.61
811.14
811.57
812.15
812.62
813.19
813.77
814.29
815.02
815.5
816.18
816.86
817.43
818.17
818.9
819.5
820.25
821.07
821.76
822.46
823.26
824.12
824.95
825.67
826.47
827.31
828.21
829.12
830.03
830.87
831.73
832.61
833.51
834.44
835.38
836.34
837.31
838.29
839.28
840.28
841.28
842.29
843.31
844.34
845.37
846.42
847.49
848.57
849.66
850.78
851.92
853.04
854.12
855.19
856.28
857.39
858.54
859.73
860.95
862.1
863.2
864.33
865.51
866.75
868.02
869.15
870.29
871.49
872.76
874.05
875.19
876.37
877.63
878.98
880.15
881.33
882.6
883.97
885.16
886.36
887.67
889.04
890.22
891.46
892.84
894.12
895.32
896.66
898.05
899.24
900.54
901.97
903.19
904.46
905.89
907.16
908.42
909.84
911.15
912.4
913.84
915.15
916.41
917.86
919.16
920.45
921.92
923.19
924.51
926
927.23
928.6
930.06
931.29
932.72
934.12
935.39
936.87
938.18
939.52
941.03
942.27
943.69
945.12
946.4
947.91
949.21
950.58
952.07
953.33
954.82
956.17
957.52
959.05
960.3
961.79
963.16
964.51
966.04
967.3
968.8
970.17
971.54
973.06
974.33
975.85
977.2
978.6
980.09
981.38
982.94
984.24
985.7
987.14
988.47
990.04
991.31
992.83
994.19
995.6
997.1
998.41
1000
1001.3
1002.8
1004.2
1005.6
1007.1
1008.4
1010
1011.3
1012.8
1014.2
1015.6
1017.1
1018.4
1020
1021.3
1022.8
1024.2
1025.6
1027.1
1028.4
1030
1031.3
1032.8
1034.2
1035.6
1037.1
1038.4
1040
1041.3
1042.8
1044.2
1045.6
1047.1
1048.3
1049.9
1051.2
1052.5
1054
1055.2
1056.3
1057.2
1057.4
804.16
804.16
804.15
804.13
804.11
804.08
804.04
804
803.9
803.79
803.67
803.57
803.47
803.39
803.32
803.26
803.21
803.18
803.14
803.12
803.1
803.09
803.09
803.1
803.11
803.14
803.17
803.23
803.3
803.4
803.55
803.75
804.01
804.13
804.27
804.5
804.84
805.11
805.32
805.68
806.08
806.33
806.78
807.17
807.53
808.08
808.41
809.03
809.38
810.04
810.43
811.09
811.56
812.19
812.81
813.35
814.1
814.67
815.31
816.09
816.72
817.38
818.18
818.98
819.63
820.37
821.2
822.06
822.83
823.58
824.4
825.27
826.17
827.08
827.98
828.82
829.69
830.58
831.5
832.43
833.38
834.35
835.32
836.31
837.3
838.3
839.31
840.33
841.35
842.39
843.44
844.5
845.58
846.68
847.79
848.93
850.04
851.12
852.2
853.28
854.4
855.55
856.73
857.96
859.1
860.21
861.34
862.52
863.76
865.02
866.16
867.3
868.5
869.78
871.06
872.2
873.38
874.65
876
877.17
878.35
879.64
881
882.18
883.39
884.71
886.06
887.24
888.5
889.89
891.15
892.36
893.72
895.08
896.28
897.6
899.02
900.23
901.52
902.97
904.2
905.49
906.94
908.19
909.48
910.94
912.2
913.5
914.98
916.22
917.55
919.03
920.25
921.62
923.07
924.31
925.73
927.12
928.39
929.87
931.18
932.51
934.02
935.26
936.68
938.11
939.38
940.88
942.19
943.55
945.05
946.31
947.78
949.16
950.49
952.02
953.28
954.73
956.14
957.46
959.01
960.27
961.73
963.15
964.48
966.03
967.29
968.78
970.17
971.53
973.06
974.34
975.87
977.21
978.62
980.11
981.42
982.99
984.27
985.75
987.16
988.54
990.07
991.36
992.92
994.24
995.7
997.14
998.5
1000.1
1001.3
1002.9
1004.2
1005.7
1007.1
1008.5
1010.1
1011.4
1012.9
1014.2
1015.7
1017.2
1018.5
1020.1
1021.4
1023
1024.3
1025.8
1027.2
1028.6
1030.1
1031.4
1033
1034.3
1035.9
1037.2
1038.6
1040.1
1041.4
1043
1044.3
1045.8
1047.2
1048.5
1050
1051.3
1052.7
1054.1
1055.2
1056
1056.2
802.03
802.03
802.02
801.99
801.93
801.86
801.78
801.69
801.6
801.51
801.42
801.34
801.27
801.22
801.17
801.12
801.08
801.04
801.01
800.96
800.91
800.89
800.88
800.9
800.94
801
801.04
801.09
801.15
801.22
801.33
801.48
801.7
801.99
802.13
802.29
802.55
802.95
803.17
803.43
803.87
804.18
804.51
805.04
805.33
805.87
806.25
806.77
807.23
807.79
808.27
808.93
809.38
810.08
810.59
811.23
811.96
812.48
813.2
813.97
814.55
815.28
816.09
816.8
817.49
818.28
819.13
819.97
820.7
821.48
822.33
823.22
824.13
825.04
825.89
826.75
827.63
828.54
829.46
830.41
831.37
832.34
833.32
834.31
835.31
836.32
837.33
838.36
839.39
840.44
841.5
842.57
843.66
844.78
845.91
847.03
848.11
849.19
850.27
851.38
852.53
853.71
854.93
856.09
857.2
858.32
859.5
860.74
862.01
863.15
864.29
865.49
866.77
868.05
869.2
870.38
871.65
873
874.17
875.35
876.64
878.01
879.18
880.39
881.73
883.07
884.25
885.52
886.92
888.16
889.38
890.75
892.1
893.3
894.64
896.05
897.25
898.57
900.02
901.23
902.54
904.01
905.22
906.54
908.01
909.23
910.57
912.04
913.26
914.64
916.07
917.31
918.73
920.12
921.38
922.85
924.17
925.49
927
928.25
929.64
931.09
932.35
933.82
935.17
936.5
938.02
939.27
940.71
942.13
943.43
944.96
946.24
947.65
949.11
950.4
951.93
953.23
954.65
956.11
957.41
958.96
960.24
961.69
963.13
964.45
966.01
967.28
968.77
970.16
971.53
973.06
974.34
975.89
977.22
978.65
980.12
981.45
983.02
984.3
985.82
987.19
988.6
990.1
991.42
993.01
994.28
995.8
997.19
998.6
1000.1
1001.4
1003
1004.3
1005.8
1007.2
1008.6
1010.1
1011.5
1013.1
1014.3
1015.9
1017.2
1018.7
1020.2
1021.6
1023.1
1024.4
1026
1027.3
1028.8
1030.2
1031.6
1033.1
1034.5
1036
1037.3
1038.9
1040.2
1041.6
1043.1
1044.4
1046
1047.2
1048.7
1050.1
1051.4
1052.8
1054
1054.6
1055
799.73
799.72
799.7
799.66
799.61
799.55
799.48
799.41
799.35
799.28
799.22
799.17
799.12
799.07
799.02
798.93
798.83
798.75
798.68
798.63
798.59
798.57
798.56
798.58
798.61
798.67
798.75
798.86
799
799.08
799.16
799.27
799.42
799.65
799.97
800.14
800.32
800.62
801.03
801.24
801.57
802.04
802.3
802.76
803.17
803.57
804.12
804.5
805.11
805.53
806.14
806.65
807.23
807.88
808.39
809.11
809.7
810.32
811.1
811.73
812.39
813.17
813.97
814.61
815.36
816.19
817.05
817.8
818.56
819.38
820.25
821.16
822.07
822.95
823.79
824.66
825.56
826.48
827.42
828.37
829.34
830.32
831.31
832.3
833.31
834.32
835.34
836.37
837.42
838.47
839.54
840.63
841.74
842.87
844.01
845.09
846.17
847.25
848.35
849.49
850.67
851.88
853.06
854.17
855.3
856.46
857.69
858.97
860.13
861.27
862.46
863.72
865.03
866.18
867.35
868.62
869.96
871.15
872.34
873.62
874.99
876.18
877.39
878.72
880.06
881.25
882.52
883.92
885.16
886.39
887.76
889.1
890.31
891.66
893.06
894.27
895.6
897.03
898.25
899.58
901.03
902.25
903.59
905.04
906.26
907.63
909.07
910.3
911.71
913.11
914.36
915.81
917.16
918.45
919.95
921.22
922.58
924.06
925.31
926.75
928.14
929.44
930.95
932.23
933.62
935.09
936.36
937.86
939.19
940.56
942.06
943.33
944.82
946.18
947.54
949.06
950.33
951.83
953.19
954.57
956.08
957.36
958.89
960.22
961.64
963.11
964.42
966
967.27
968.75
970.16
971.53
973.07
974.35
975.91
977.23
978.68
980.14
981.49
983.05
984.33
985.88
987.22
988.67
990.14
991.49
993.05
994.34
995.91
997.23
998.71
1000.2
1001.5
1003.1
1004.4
1006
1007.3
1008.8
1010.2
1011.6
1013.1
1014.5
1016
1017.3
1018.9
1020.2
1021.7
1023.2
1024.6
1026.1
1027.4
1029
1030.3
1031.9
1033.2
1034.7
1036.1
1037.5
1039
1040.3
1041.8
1043.2
1044.6
1046.1
1047.3
1048.9
1050.2
1051.4
1052.6
1053.3
1053.6
797.43
797.42
797.4
797.37
797.34
797.3
797.25
797.21
797.16
797.11
797.06
797.01
796.9
796.78
796.68
796.58
796.5
796.44
796.39
796.35
796.33
796.31
796.31
796.32
796.34
796.38
796.44
796.53
796.65
796.81
797
797.11
797.22
797.37
797.62
797.95
798.15
798.35
798.7
799.08
799.32
799.73
800.14
800.46
801.03
801.33
801.91
802.29
802.89
803.31
803.99
804.4
805.09
805.6
806.23
806.94
807.47
808.19
808.93
809.51
810.25
811.06
811.73
812.44
813.24
814.1
814.88
815.62
816.42
817.28
818.18
819.08
819.97
820.81
821.67
822.56
823.48
824.41
825.36
826.33
827.3
828.29
829.28
830.29
831.29
832.31
833.34
834.38
835.43
836.49
837.57
838.67
839.79
840.93
842.05
843.13
844.21
845.31
846.43
847.6
848.8
850.02
851.14
852.26
853.41
854.62
855.89
857.09
858.23
859.4
860.66
861.98
863.15
864.32
865.56
866.9
868.13
869.3
870.57
871.93
873.16
874.36
875.67
877.04
878.23
879.49
880.88
882.15
883.37
884.74
886.09
887.3
888.65
890.06
891.27
892.6
894.04
895.25
896.59
898.04
899.26
900.61
902.05
903.28
904.66
906.09
907.33
908.75
910.13
911.4
912.87
914.18
915.51
917.01
918.26
919.65
921.09
922.36
923.84
925.18
926.52
928.03
929.28
930.73
932.14
933.45
934.98
936.25
937.68
939.12
940.42
941.96
943.25
944.68
946.12
947.44
949
950.27
951.73
953.15
954.49
956.04
957.31
958.83
960.19
961.59
963.09
964.4
965.97
967.26
968.74
970.16
971.53
973.07
974.36
975.93
977.24
978.71
980.15
981.52
983.07
984.37
985.94
987.25
988.74
990.17
991.56
993.09
994.41
996.01
997.29
998.83
1000.2
1001.6
1003.1
1004.5
1006.1
1007.4
1008.9
1010.3
1011.8
1013.2
1014.6
1016.1
1017.5
1019
1020.3
1021.9
1023.2
1024.8
1026.2
1027.6
1029.1
1030.4
1032
1033.3
1034.9
1036.2
1037.7
1039.1
1040.5
1042
1043.3
1044.8
1046.2
1047.5
1049
1050.2
1051.3
1052.1
1052.3
795.2
795.2
795.19
795.17
795.14
795.11
795.08
795.03
794.96
794.85
794.74
794.63
794.53
794.44
794.37
794.3
794.25
794.21
794.18
794.15
794.14
794.13
794.12
794.13
794.15
794.18
794.22
794.27
794.35
794.47
794.63
794.84
795.05
795.17
795.33
795.58
795.95
796.16
796.4
796.79
797.14
797.42
797.93
798.24
798.68
799.16
799.57
800.13
800.56
801.15
801.65
802.22
802.85
803.36
804.09
804.64
805.28
806.05
806.64
807.32
808.12
808.84
809.51
810.29
811.13
811.94
812.66
813.45
814.3
815.18
816.09
816.97
817.8
818.65
819.54
820.45
821.39
822.34
823.3
824.27
825.26
826.25
827.25
828.25
829.27
830.29
831.32
832.37
833.42
834.49
835.58
836.69
837.82
838.98
840.08
841.16
842.25
843.36
844.51
845.69
846.92
848.09
849.2
850.34
851.53
852.78
854.04
855.18
856.34
857.57
858.87
860.11
861.26
862.48
863.8
865.09
866.26
867.5
868.85
870.12
871.31
872.6
874
875.2
876.44
877.82
879.13
880.34
881.69
883.07
884.28
885.61
887.04
888.25
889.58
891.02
892.24
893.57
895.03
896.25
897.61
899.05
900.29
901.67
903.09
904.34
905.77
907.14
908.42
909.9
911.2
912.54
914.03
915.28
916.7
918.12
919.4
920.91
922.21
923.58
925.07
926.33
927.81
929.17
930.52
932.04
933.31
934.78
936.17
937.52
939.04
940.31
941.81
943.18
944.55
946.07
947.35
948.88
950.21
951.64
953.11
954.43
956
957.28
958.76
960.17
961.55
963.08
964.37
965.94
967.25
968.72
970.16
971.53
973.07
974.37
975.94
977.25
978.74
980.17
981.56
983.09
984.41
986
987.29
988.82
990.2
991.64
993.13
994.48
996.06
997.35
998.94
1000.3
1001.8
1003.2
1004.6
1006.1
1007.5
1009
1010.3
1011.9
1013.3
1014.8
1016.2
1017.6
1019.1
1020.5
1022.1
1023.4
1025
1026.3
1027.8
1029.2
1030.6
1032.1
1033.5
1035
1036.3
1037.9
1039.2
1040.6
1042.1
1043.4
1045
1046.2
1047.6
1049
1050.1
1050.9
1051.1
793.01
793.01
792.98
792.94
792.89
792.81
792.74
792.65
792.56
792.47
792.39
792.32
792.26
792.2
792.15
792.11
792.06
792.02
791.98
791.92
791.88
791.86
791.85
791.87
791.91
791.98
792.03
792.08
792.14
792.22
792.32
792.47
792.69
792.97
793.13
793.3
793.56
793.95
794.18
794.44
794.89
795.2
795.55
796.06
796.37
796.94
797.3
797.88
798.3
798.94
799.37
800.06
800.52
801.18
801.82
802.38
803.13
803.77
804.4
805.17
805.93
806.57
807.32
808.15
808.98
809.68
810.46
811.3
812.18
813.08
813.94
814.76
815.62
816.5
817.41
818.35
819.29
820.26
821.23
822.21
823.2
824.2
825.2
826.21
827.23
828.26
829.29
830.34
831.4
832.48
833.57
834.69
835.84
837
838.09
839.18
840.28
841.4
842.57
843.77
845.01
846.14
847.26
848.42
849.65
850.93
852.12
853.26
854.46
855.74
857.04
858.2
859.39
860.68
862.02
863.2
864.41
865.73
867.07
868.25
869.52
870.9
872.15
873.38
874.73
876.08
877.29
878.62
880.03
881.24
882.55
884
885.22
886.53
887.98
889.22
890.53
892
893.24
894.58
896.04
897.27
898.65
900.08
901.33
902.76
904.14
905.42
906.91
908.2
909.55
911.04
912.29
913.73
915.13
916.43
917.94
919.23
920.62
922.09
923.37
924.87
926.2
927.58
929.08
930.36
931.87
933.2
934.6
936.09
937.38
938.91
940.23
941.66
943.12
944.44
946
947.28
948.77
950.17
951.55
953.07
954.37
955.92
957.24
958.7
960.15
961.51
963.06
964.35
965.91
967.24
968.71
970.15
971.53
973.07
974.38
975.96
977.27
978.78
980.18
981.6
983.11
984.45
986.03
987.33
988.89
990.24
991.72
993.16
994.57
996.1
997.43
999.03
1000.3
1001.9
1003.2
1004.7
1006.2
1007.6
1009.1
1010.5
1012
1013.3
1014.9
1016.3
1017.8
1019.2
1020.6
1022.1
1023.5
1025.1
1026.4
1028
1029.3
1030.8
1032.2
1033.6
1035.1
1036.5
1038
1039.3
1040.8
1042.2
1043.5
1045.1
1046.3
1047.6
1048.8
1049.5
1049.9
790.58
790.57
790.55
790.52
790.47
790.43
790.37
790.31
790.26
790.2
790.15
790.1
790.05
789.99
789.88
789.78
789.69
789.61
789.55
789.51
789.48
789.46
789.46
789.48
789.51
789.56
789.63
789.74
789.87
790.02
790.11
790.21
790.35
790.55
790.84
791.09
791.26
791.53
791.95
792.2
792.49
793
793.26
793.7
794.15
794.54
795.1
795.5
796.11
796.55
797.16
797.71
798.27
798.99
799.49
800.19
800.88
801.46
802.21
803
803.61
804.34
805.16
805.99
806.68
807.45
808.28
809.16
810.05
810.88
811.7
812.55
813.44
814.36
815.29
816.24
817.2
818.17
819.15
820.14
821.13
822.13
823.14
824.16
825.18
826.21
827.25
828.3
829.37
830.45
831.55
832.67
833.82
835
836.1
837.19
838.3
839.43
840.61
841.83
843.05
844.18
845.31
846.5
847.75
849.03
850.18
851.35
852.58
853.9
855.13
856.3
857.54
858.88
860.13
861.32
862.6
863.98
865.19
866.41
867.76
869.1
870.3
871.61
873.02
874.23
875.52
876.95
878.19
879.47
880.9
882.18
883.45
884.89
886.18
887.47
888.93
890.2
891.52
893
894.24
895.6
897.06
898.31
899.72
901.12
902.4
903.88
905.2
906.54
908.04
909.29
910.73
912.13
913.44
914.96
916.24
917.64
919.1
920.39
921.91
923.22
924.62
926.1
927.39
928.92
930.23
931.66
933.12
934.43
935.99
937.27
938.74
940.16
941.52
943.05
944.34
945.88
947.22
948.65
950.12
951.46
953.03
954.32
955.84
957.21
958.64
960.12
961.47
963.04
964.33
965.88
967.23
968.7
970.15
971.53
973.07
974.39
975.98
977.28
978.8
980.2
981.64
983.13
984.49
986.06
987.37
988.96
990.27
991.81
993.2
994.65
996.14
997.52
999.08
1000.4
1002
1003.3
1004.9
1006.2
1007.7
1009.2
1010.6
1012.1
1013.5
1015.1
1016.4
1018
1019.3
1020.8
1022.2
1023.7
1025.1
1026.5
1028.1
1029.4
1031
1032.3
1033.8
1035.2
1036.6
1038.1
1039.4
1041
1042.3
1043.7
1045.1
1046.3
1047.4
1048.2
1048.5
788.25
788.24
788.23
788.21
788.19
788.15
788.12
788.08
788.03
787.95
787.84
787.73
787.63
787.53
787.45
787.38
787.32
787.28
787.24
787.21
787.2
787.19
787.18
787.19
787.21
787.25
787.29
787.36
787.46
787.59
787.76
787.99
788.11
788.24
788.43
788.72
789.05
789.24
789.51
789.95
790.21
790.55
791.05
791.34
791.87
792.25
792.76
793.23
793.77
794.27
794.9
795.37
796.08
796.59
797.24
797.98
798.52
799.23
800.02
800.63
801.35
802.16
802.97
803.65
804.42
805.26
806.13
807.01
807.79
808.61
809.47
810.37
811.28
812.22
813.17
814.13
815.1
816.07
817.05
818.04
819.04
820.05
821.07
822.09
823.12
824.16
825.2
826.25
827.32
828.4
829.5
830.63
831.78
832.96
834.09
835.19
836.3
837.44
838.63
839.87
841.07
842.2
843.36
844.57
845.84
847.08
848.23
849.43
850.7
852.03
853.2
854.4
855.69
857.04
858.22
859.45
860.8
862.11
863.3
864.6
866.01
867.22
868.48
869.88
871.16
872.41
873.8
875.13
876.37
877.76
879.12
880.37
881.77
883.13
884.39
885.82
887.16
888.44
889.91
891.2
892.53
894.02
895.26
896.65
898.09
899.36
900.82
902.17
903.5
905.01
906.27
907.69
909.12
910.42
911.94
913.23
914.64
916.1
917.39
918.91
920.23
921.64
923.11
924.41
925.95
927.25
928.69
930.13
931.47
933.02
934.3
935.8
937.19
938.58
940.09
941.4
942.96
944.26
945.75
947.17
948.55
950.08
951.39
952.96
954.27
955.77
957.18
958.59
960.1
961.43
963.02
964.31
965.85
967.22
968.68
970.15
971.53
973.08
974.4
976
977.29
978.83
980.21
981.68
983.15
984.54
986.09
987.42
989.02
990.32
991.89
993.24
994.75
996.18
997.61
999.12
1000.5
1002.1
1003.4
1005
1006.3
1007.9
1009.2
1010.7
1012.2
1013.6
1015.1
1016.5
1018.1
1019.4
1021
1022.3
1023.9
1025.2
1026.7
1028.2
1029.6
1031.1
1032.4
1034
1035.3
1036.8
1038.2
1039.6
1041.1
1042.3
1043.8
1045.1
1046.2
1047.1
1047.2
786
785.99
785.96
785.92
785.87
785.8
785.72
785.64
785.56
785.47
785.4
785.33
785.26
785.21
785.16
785.11
785.07
785.04
785
784.95
784.91
784.89
784.89
784.91
784.96
785.01
785.05
785.11
785.17
785.25
785.36
785.52
785.74
786.01
786.16
786.33
786.61
787
787.21
787.49
787.96
788.23
788.61
789.1
789.44
790.02
790.37
791
791.38
792.04
792.48
793.14
793.69
794.29
795.03
795.56
796.25
797.03
797.63
798.34
799.14
799.92
800.6
801.37
802.21
803.08
803.9
804.68
805.51
806.38
807.28
808.2
809.14
810.08
811.03
811.98
812.92
813.88
814.86
815.85
816.86
817.89
818.93
819.99
821.04
822.08
823.13
824.19
825.25
826.33
827.43
828.56
829.71
830.9
832.06
833.17
834.29
835.43
836.63
837.88
839.08
840.22
841.38
842.61
843.9
845.12
846.28
847.5
848.8
850.09
851.26
852.5
853.84
855.12
856.31
857.6
858.99
860.2
861.44
862.81
864.12
865.35
866.69
868.07
869.29
870.63
872.05
873.27
874.61
876.04
877.27
878.63
880.06
881.3
882.68
884.1
885.35
886.78
888.15
889.44
890.91
892.21
893.56
895.05
896.3
897.73
899.14
900.44
901.95
903.24
904.63
906.1
907.38
908.88
910.21
911.6
913.08
914.37
915.89
917.22
918.62
920.1
921.41
922.95
924.25
925.7
927.14
928.49
930.04
931.32
932.84
934.2
935.62
937.11
938.44
940.01
941.3
942.81
944.2
945.62
947.11
948.46
950.03
951.33
952.87
954.23
955.69
957.15
958.53
960.08
961.4
962.99
964.29
965.82
967.21
968.67
970.14
971.52
973.08
974.4
976.01
977.31
978.86
980.23
981.72
983.17
984.59
986.11
987.47
989.05
990.37
991.97
993.29
994.84
996.22
997.71
999.17
1000.6
1002.1
1003.5
1005.1
1006.4
1008
1009.3
1010.9
1012.2
1013.8
1015.2
1016.6
1018.1
1019.5
1021.1
1022.4
1024
1025.3
1026.9
1028.2
1029.7
1031.2
1032.6
1034.1
1035.4
1037
1038.3
1039.7
1041.1
1042.4
1043.8
1045
1045.7
1046.1
783.48
783.47
783.46
783.43
783.39
783.35
783.3
783.25
783.2
783.15
783.1
783.05
782.99
782.88
782.78
782.69
782.62
782.55
782.5
782.46
782.44
782.42
782.42
782.44
782.47
782.52
782.59
782.69
782.82
782.99
783.09
783.19
783.32
783.52
783.79
784.07
784.24
784.5
784.9
785.18
785.47
785.96
786.25
786.68
787.15
787.54
788.11
788.52
789.12
789.59
790.19
790.77
791.32
792.05
792.58
793.25
794.02
794.6
795.31
796.11
796.83
797.52
798.31
799.15
800.01
800.75
801.55
802.39
803.27
804.18
805.11
806.03
806.93
807.83
808.75
809.69
810.65
811.63
812.62
813.62
814.64
815.67
816.72
817.78
818.86
819.96
821.04
822.11
823.18
824.26
825.35
826.47
827.63
828.81
830.02
831.14
832.26
833.41
834.6
835.86
837.08
838.22
839.39
840.63
841.94
843.14
844.31
845.56
846.88
848.13
849.32
850.59
851.96
853.18
854.4
855.74
857.08
858.29
859.59
861
862.22
863.5
864.91
866.18
867.45
868.87
870.17
871.44
872.88
874.18
875.47
876.93
878.21
879.53
881.01
882.26
883.63
885.08
886.33
887.77
889.15
890.45
891.95
893.24
894.62
896.08
897.36
898.84
900.19
901.55
903.05
904.33
905.8
907.18
908.54
910.05
911.34
912.83
914.2
915.58
917.08
918.39
919.92
921.24
922.68
924.14
925.48
927.03
928.32
929.84
931.21
932.64
934.12
935.46
937.03
938.32
939.86
941.22
942.67
944.14
945.51
947.06
948.37
949.95
951.27
952.78
954.19
955.62
957.12
958.48
960.05
961.36
962.95
964.27
965.79
967.2
968.65
970.14
971.52
973.08
974.41
976.02
977.32
978.89
980.25
981.76
983.19
984.63
986.13
987.52
989.08
990.42
992.03
993.34
994.93
996.27
997.81
999.21
1000.7
1002.2
1003.6
1005.1
1006.5
1008.1
1009.4
1011
1012.3
1013.9
1015.3
1016.8
1018.2
1019.7
1021.2
1022.6
1024.1
1025.4
1027
1028.3
1029.9
1031.2
1032.7
1034.2
1035.5
1037.1
1038.3
1039.9
1041.2
1042.4
1043.6
1044.3
1044.6
781.13
781.13
781.12
781.1
781.07
781.04
781
780.92
780.82
780.72
780.63
780.54
780.46
780.39
780.32
780.27
780.22
780.19
780.16
780.13
780.12
780.11
780.11
780.12
780.14
780.17
780.22
780.28
780.36
780.47
780.63
780.83
781.04
781.17
781.34
781.59
781.94
782.17
782.41
782.8
783.15
783.45
783.96
784.28
784.74
785.2
785.66
786.19
786.69
787.23
787.84
788.35
789.06
789.58
790.25
791
791.56
792.27
793.07
793.73
794.44
795.24
796.08
796.84
797.59
798.41
799.27
800.17
801.07
801.96
802.81
803.69
804.6
805.52
806.47
807.43
808.41
809.4
810.4
811.41
812.43
813.46
814.51
815.57
816.65
817.75
818.87
820.01
821.09
822.17
823.26
824.38
825.52
826.7
827.92
829.09
830.21
831.36
832.55
833.81
835.06
836.21
837.38
838.63
839.95
841.15
842.33
843.59
844.94
846.16
847.36
848.66
850.03
851.23
852.49
853.86
855.15
856.38
857.73
859.09
860.32
861.66
863.06
864.29
865.63
867.06
868.29
869.65
871.07
872.32
873.71
875.11
876.37
877.81
879.16
880.46
881.95
883.23
884.6
886.07
887.33
888.78
890.16
891.49
893.01
894.28
895.7
897.13
898.45
899.97
901.26
902.69
904.13
905.46
907
908.28
909.74
911.16
912.52
914.05
915.34
916.86
918.22
919.64
921.12
922.45
924.02
925.31
926.82
928.2
929.63
931.12
932.46
934.03
935.33
936.87
938.23
939.69
941.15
942.54
944.08
945.41
947
948.3
949.84
951.22
952.69
954.15
955.55
957.09
958.43
960.02
961.33
962.9
964.25
965.76
967.19
968.64
970.13
971.52
973.08
974.42
976.02
977.33
978.92
980.26
981.8
983.21
984.68
986.16
987.58
989.11
990.48
992.06
993.39
995.01
996.32
997.91
999.26
1000.8
1002.2
1003.7
1005.2
1006.6
1008.1
1009.5
1011.1
1012.4
1014
1015.4
1017
1018.3
1019.8
1021.2
1022.7
1024.2
1025.6
1027.1
1028.5
1030
1031.3
1032.9
1034.2
1035.7
1037.1
1038.4
1040
1041.2
1042.3
1043.1
1043.3
778.64
778.63
778.61
778.58
778.54
778.49
778.43
778.37
778.32
778.26
778.2
778.15
778.11
778.06
778.01
777.93
777.85
777.78
777.72
777.68
777.65
777.64
777.64
777.66
777.7
777.77
777.85
777.97
778.05
778.13
778.22
778.34
778.52
778.76
779.04
779.2
779.41
779.74
780.09
780.32
780.71
781.12
781.43
781.96
782.29
782.81
783.25
783.79
784.27
784.88
785.37
786.06
786.57
787.22
787.93
788.49
789.22
789.99
790.61
791.34
792.15
792.95
793.65
794.43
795.27
796.15
797.04
797.86
798.69
799.56
800.46
801.38
802.32
803.27
804.24
805.22
806.21
807.2
808.21
809.22
810.24
811.28
812.32
813.37
814.45
815.53
816.64
817.78
818.94
820.07
821.16
822.27
823.4
824.57
825.78
827.02
828.15
829.3
830.48
831.73
833.02
834.18
835.36
836.6
837.92
839.14
840.33
841.6
842.96
844.18
845.4
846.72
848.07
849.27
850.56
851.96
853.2
854.46
855.86
857.16
858.42
859.81
861.14
862.41
863.81
865.15
866.43
867.86
869.18
870.48
871.96
873.23
874.58
876.05
877.31
878.72
880.13
881.43
882.91
884.22
885.6
887.07
888.35
889.83
891.19
892.55
894.05
895.34
896.81
898.19
899.56
901.07
902.36
903.87
905.22
906.63
908.11
909.43
910.99
912.29
913.77
915.18
916.57
918.08
919.4
920.97
922.28
923.77
925.18
926.59
928.1
929.44
931.02
932.32
933.86
935.23
936.69
938.15
939.55
941.09
942.42
944.01
945.32
946.87
948.24
949.73
951.17
952.6
954.12
955.48
957.06
958.38
959.98
961.3
962.86
964.23
965.73
967.18
968.62
970.13
971.52
973.08
974.42
976.03
977.35
978.94
980.28
981.84
983.23
984.73
986.18
987.63
989.14
990.54
992.1
993.46
995.06
996.38
998.01
999.32
1000.9
1002.3
1003.8
1005.2
1006.7
1008.2
1009.6
1011.1
1012.6
1014.1
1015.5
1017.1
1018.4
1020
1021.3
1022.9
1024.2
1025.8
1027.2
1028.6
1030.1
1031.4
1033
1034.3
1035.8
1037.2
1038.5
1040
1041.1
1041.8
1042.1
776.18
776.18
776.17
776.15
776.12
776.09
776.06
776.01
775.94
775.84
775.75
775.65
775.57
775.49
775.43
775.37
775.32
775.28
775.25
775.23
775.21
775.21
775.21
775.22
775.25
775.28
775.34
775.41
775.51
775.65
775.82
776.02
776.14
776.28
776.48
776.77
777.07
777.27
777.56
778
778.25
778.61
779.08
779.4
779.95
780.31
780.87
781.3
781.91
782.37
783.05
783.53
784.19
784.83
785.41
786.15
786.83
787.47
788.23
789.04
789.73
790.47
791.28
792.14
793
793.77
794.58
795.44
796.33
797.25
798.19
799.13
800.09
801.05
802.02
803
803.99
804.99
806.01
807.03
808.06
809.1
810.14
811.2
812.26
813.34
814.43
815.55
816.7
817.87
819.05
820.16
821.28
822.42
823.62
824.86
826.08
827.22
828.39
829.62
830.92
832.13
833.31
834.54
835.86
837.12
838.31
839.58
840.95
842.18
843.41
844.74
846.09
847.3
848.61
850.02
851.24
852.54
853.96
855.22
856.51
857.95
859.22
860.52
861.98
863.24
864.58
866.04
867.29
868.67
870.1
871.37
872.81
874.17
875.49
877
878.27
879.67
881.11
882.41
883.9
885.23
886.62
888.09
889.39
890.89
892.23
893.63
895.11
896.42
897.95
899.26
900.71
902.15
903.5
905.04
906.34
907.86
909.22
910.65
912.13
913.48
915.03
916.34
917.87
919.23
920.69
922.15
923.53
925.07
926.4
927.98
929.29
930.82
932.21
933.67
935.14
936.53
938.08
939.42
941.01
942.32
943.88
945.25
946.75
948.19
949.63
951.13
952.52
954.08
955.42
957.02
958.34
959.92
961.27
962.81
964.22
965.7
967.17
968.6
970.12
971.51
973.08
974.43
976.04
977.36
978.97
980.3
981.87
983.25
984.78
986.21
987.69
989.17
990.61
992.13
993.53
995.09
996.46
998.06
999.39
1001
1002.3
1003.9
1005.3
1006.9
1008.2
1009.8
1011.2
1012.7
1014.2
1015.6
1017.1
1018.5
1020.1
1021.4
1023
1024.3
1025.9
1027.3
1028.8
1030.2
1031.6
1033.1
1034.4
1035.9
1037.2
1038.5
1039.7
1040.4
1040.8
773.64
773.63
773.61
773.58
773.54
773.5
773.44
773.39
773.33
773.28
773.23
773.18
773.13
773.09
773.04
773
772.93
772.87
772.82
772.78
772.76
772.75
772.76
772.78
772.83
772.9
772.99
773.05
773.12
773.2
773.3
773.44
773.63
773.89
774.1
774.26
774.5
774.86
775.15
775.4
775.82
776.17
776.52
777.04
777.37
777.93
778.32
778.92
779.35
780.02
780.47
781.14
781.71
782.32
783.07
783.66
784.34
785.12
785.83
786.51
787.29
788.13
788.94
789.68
790.49
791.34
792.23
793.14
794.05
794.95
795.84
796.75
797.68
798.63
799.6
800.58
801.58
802.59
803.62
804.66
805.72
806.8
807.89
809.01
810.08
811.16
812.24
813.34
814.46
815.62
816.81
818.02
819.15
820.28
821.45
822.67
823.94
825.13
826.29
827.5
828.78
830.07
831.24
832.46
833.77
835.08
836.28
837.54
838.9
840.16
841.39
842.73
844.09
845.31
846.63
848.04
849.27
850.59
852.02
853.26
854.59
856.03
857.28
858.63
860.07
861.32
862.72
864.12
865.4
866.85
868.19
869.53
871.02
872.29
873.7
875.13
876.43
877.94
879.25
880.65
882.11
883.41
884.93
886.25
887.66
889.12
890.45
891.99
893.29
894.75
896.17
897.54
899.06
900.37
901.9
903.24
904.69
906.15
907.52
909.06
910.37
911.92
913.26
914.75
916.18
917.59
919.1
920.45
922.03
923.34
924.89
926.25
927.75
929.18
930.61
932.12
933.49
935.06
936.39
937.99
939.31
940.86
942.24
943.74
945.19
946.63
948.14
949.53
951.09
952.44
954.04
955.36
956.97
958.3
959.87
961.25
962.77
964.2
965.67
967.16
968.59
970.12
971.51
973.08
974.44
976.04
977.37
979
980.32
981.91
983.27
984.83
986.23
987.75
989.19
990.67
992.16
993.6
995.13
996.53
998.1
999.47
1001.1
1002.4
1004
1005.4
1007
1008.3
1009.9
1011.3
1012.8
1014.2
1015.7
1017.2
1018.7
1020.1
1021.5
1023.1
1024.4
1026
1027.3
1028.9
1030.2
1031.7
1033.1
1034.5
1036
1037.2
1038.3
1039.2
1039.3
771.13
771.12
771.11
771.1
771.07
771.04
771.01
770.94
770.85
770.77
770.69
770.61
770.54
770.47
770.41
770.36
770.32
770.29
770.26
770.24
770.23
770.23
770.24
770.25
770.28
770.32
770.38
770.45
770.56
770.7
770.88
771.05
771.17
771.31
771.52
771.81
772.09
772.29
772.59
773.02
773.27
773.63
774.09
774.42
774.97
775.33
775.9
776.33
776.95
777.4
778.07
778.58
779.23
779.91
780.48
781.2
781.95
782.57
783.31
784.12
784.89
785.61
786.4
787.25
788.13
789.01
789.83
790.67
791.55
792.46
793.39
794.34
795.3
796.27
797.26
798.25
799.26
800.27
801.3
802.34
803.39
804.45
805.53
806.63
807.76
808.91
810.05
811.15
812.26
813.38
814.54
815.74
816.99
818.14
819.29
820.47
821.72
823.01
824.18
825.37
826.62
827.95
829.17
830.37
831.65
833.02
834.22
835.47
836.82
838.13
839.36
840.7
842.07
843.3
844.63
846.04
847.28
848.62
850.04
851.29
852.65
854.07
855.33
856.72
858.12
859.4
860.85
862.19
863.52
865.01
866.29
867.69
869.12
870.42
871.92
873.24
874.63
876.1
877.4
878.9
880.24
881.65
883.11
884.44
885.97
887.28
888.73
890.16
891.53
893.06
894.37
895.89
897.24
898.69
900.15
901.52
903.06
904.38
905.93
907.27
908.76
910.18
911.6
913.11
914.47
916.04
917.36
918.92
920.27
921.78
923.2
924.65
926.14
927.53
929.08
930.43
932.03
933.35
934.93
936.28
937.82
939.22
940.71
942.17
943.61
945.13
946.52
948.09
949.44
951.04
952.37
953.99
955.32
956.9
958.27
959.81
961.22
962.72
964.18
965.64
967.15
968.57
970.12
971.5
973.08
974.44
976.05
977.39
979.01
980.34
981.95
983.3
984.88
986.26
987.81
989.23
990.75
992.2
993.68
995.17
996.62
998.14
999.56
1001.1
1002.5
1004.1
1005.5
1007.1
1008.4
1010
1011.4
1013
1014.3
1015.9
1017.3
1018.8
1020.2
1021.7
1023.2
1024.6
1026.1
1027.4
1029
1030.3
1031.8
1033.2
1034.6
1036
1037.1
1037.9
1038.1
768.46
768.46
768.44
768.42
768.39
768.35
768.31
768.27
768.23
768.18
768.14
768.1
768.06
768.02
767.96
767.89
767.83
767.78
767.74
767.72
767.7
767.7
767.72
767.75
767.8
767.87
767.96
768.04
768.11
768.18
768.28
768.42
768.6
768.85
769.08
769.24
769.47
769.8
770.12
770.36
770.75
771.14
771.47
772
772.33
772.86
773.29
773.85
774.32
774.97
775.44
776.12
776.68
777.31
778.06
778.66
779.35
780.13
780.86
781.55
782.33
783.17
784.02
784.79
785.59
786.44
787.32
788.24
789.16
790.1
791.05
792.01
792.96
793.92
794.9
795.91
796.93
797.97
799.02
800.06
801.11
802.17
803.24
804.32
805.42
806.54
807.69
808.88
810.05
811.18
812.31
813.47
814.68
815.94
817.13
818.29
819.5
820.77
822.06
823.24
824.45
825.75
827.07
828.27
829.52
830.88
832.15
833.39
834.72
836.08
837.31
838.63
840.04
841.28
842.6
844.03
845.28
846.62
848.05
849.31
850.68
852.1
853.37
854.79
856.16
857.47
858.95
860.25
861.63
863.09
864.38
865.84
867.2
868.57
870.06
871.35
872.83
874.2
875.58
877.08
878.39
879.9
881.25
882.67
884.13
885.48
887.03
888.33
889.83
891.22
892.64
894.13
895.48
897.04
898.35
899.89
901.25
902.72
904.17
905.57
907.1
908.45
910.02
911.35
912.9
914.26
915.77
917.2
918.65
920.14
921.54
923.09
924.44
926.03
927.36
928.95
930.3
931.84
933.24
934.74
936.19
937.65
939.15
940.57
942.11
943.49
945.07
946.43
948.03
949.37
950.98
952.32
953.9
955.27
956.82
958.23
959.75
961.2
962.68
964.17
965.62
967.14
968.56
970.11
971.5
973.08
974.45
976.06
977.4
979.03
980.36
981.99
983.32
984.93
986.29
987.87
989.26
990.82
992.23
993.77
995.21
996.71
998.18
999.66
1001.2
1002.6
1004.1
1005.6
1007.1
1008.5
1010.1
1011.5
1013.1
1014.4
1016
1017.3
1019
1020.3
1021.8
1023.2
1024.7
1026.2
1027.6
1029.1
1030.4
1032
1033.2
1034.6
1035.8
1036.4
1036.8
765.89
765.88
765.86
765.84
765.8
765.75
765.7
765.64
765.58
765.52
765.47
765.41
765.36
765.32
765.28
765.25
765.22
765.19
765.18
765.16
765.16
765.16
765.17
765.19
765.22
765.26
765.31
765.38
765.47
765.6
765.76
765.97
766.11
766.24
766.42
766.68
767.02
767.21
767.47
767.87
768.18
768.5
769.01
769.32
769.8
770.24
770.73
771.24
771.79
772.31
772.97
773.47
774.15
774.78
775.4
776.14
776.84
777.5
778.27
779.09
779.84
780.59
781.4
782.25
783.14
784.03
784.88
785.74
786.63
787.55
788.49
789.44
790.42
791.4
792.4
793.41
794.43
795.47
796.52
797.59
798.68
799.79
800.92
802.04
803.14
804.24
805.36
806.5
807.68
808.9
810.09
811.24
812.4
813.62
814.89
816.12
817.3
818.52
819.81
821.1
822.29
823.54
824.89
826.16
827.38
828.7
830.06
831.29
832.59
834
835.24
836.54
837.97
839.23
840.54
841.99
843.25
844.59
846.04
847.31
848.68
850.11
851.39
852.83
854.19
855.53
857.02
858.3
859.72
861.14
862.47
863.98
865.28
866.71
868.14
869.48
871.01
872.31
873.78
875.19
876.57
878.08
879.4
880.93
882.27
883.73
885.17
886.55
888.08
889.41
890.97
892.29
893.79
895.21
896.64
898.13
899.5
901.06
902.39
903.97
905.3
906.83
908.23
909.71
911.17
912.6
914.12
915.5
917.07
918.41
920.01
921.34
922.92
924.28
925.82
927.23
928.73
930.19
931.65
933.15
934.58
936.12
937.51
939.08
940.45
942.05
943.39
945.01
946.34
947.95
949.3
950.88
952.27
953.82
955.23
956.76
958.21
959.7
961.18
962.65
964.15
965.59
967.13
968.55
970.11
971.5
973.09
974.46
976.06
977.42
979.04
980.38
982.02
983.35
984.99
986.32
987.94
989.3
990.9
992.27
993.86
995.25
996.81
998.23
999.77
1001.2
1002.7
1004.2
1005.7
1007.2
1008.6
1010.1
1011.6
1013.1
1014.5
1016.1
1017.4
1019.1
1020.4
1022
1023.3
1024.9
1026.2
1027.7
1029.1
1030.5
1032
1033.2
1034.3
1035.2
1035.4
763.16
763.16
763.15
763.14
763.12
763.09
763.07
763.04
763
762.94
762.87
762.81
762.76
762.7
762.65
762.61
762.57
762.55
762.52
762.51
762.51
762.52
762.54
762.57
762.62
762.68
762.76
762.87
763
763.09
763.18
763.29
763.44
763.65
763.92
764.12
764.31
764.58
764.97
765.22
765.53
766
766.29
766.72
767.18
767.6
768.14
768.59
769.17
769.7
770.27
770.94
771.48
772.18
772.85
773.47
774.22
775.01
775.67
776.42
777.24
778.08
778.89
779.68
780.51
781.39
782.29
783.21
784.15
785.1
786.06
787.03
788.01
789.01
790.01
791.03
792.06
793.1
794.14
795.2
796.26
797.35
798.45
799.57
800.72
801.91
803.07
804.2
805.34
806.51
807.73
808.99
810.16
811.34
812.56
813.84
815.1
816.29
817.54
818.86
820.13
821.35
822.64
824.02
825.24
826.52
827.9
829.19
830.45
831.84
833.16
834.44
835.84
837.18
838.47
839.9
841.22
842.54
844.01
845.28
846.66
848.1
849.39
850.84
852.2
853.56
855.05
856.34
857.79
859.18
860.54
862.05
863.35
864.83
866.21
867.61
869.1
870.43
871.97
873.29
874.76
876.18
877.58
879.09
880.43
881.99
883.31
884.81
886.22
887.65
889.14
890.52
892.07
893.4
894.98
896.31
897.84
899.24
900.72
902.18
903.6
905.12
906.51
908.07
909.42
911.02
912.35
913.93
915.29
916.84
918.25
919.75
921.2
922.67
924.16
925.6
927.13
928.54
930.1
931.48
933.07
934.43
936.04
937.38
939
940.34
941.95
943.31
944.89
946.28
947.84
949.25
950.79
952.22
953.74
955.2
956.7
958.18
959.65
961.16
962.61
964.14
965.57
967.12
968.54
970.11
971.5
973.09
974.47
976.07
977.44
979.06
980.41
982.04
983.39
985.02
986.37
988.01
989.35
990.98
992.32
993.95
995.31
996.92
998.29
999.88
1001.3
1002.8
1004.2
1005.8
1007.2
1008.8
1010.2
1011.7
1013.2
1014.6
1016.2
1017.6
1019.1
1020.5
1022.1
1023.4
1025
1026.3
1027.8
1029.2
1030.6
1032
1033.1
1034
1034.2
760.36
760.36
760.35
760.33
760.31
760.29
760.26
760.24
760.21
760.18
760.15
760.12
760.09
760.07
760.05
760.03
760.01
759.99
759.97
759.97
759.97
759.99
760.01
760.04
760.07
760.11
760.15
760.21
760.29
760.39
760.51
760.68
760.9
761.08
761.23
761.42
761.69
762.03
762.25
762.54
762.97
763.26
763.63
764.11
764.47
765.03
765.41
766.02
766.45
767.09
767.6
768.23
768.88
769.46
770.18
770.89
771.53
772.28
773.09
773.83
774.57
775.38
776.24
777.11
778
778.83
779.7
780.59
781.51
782.46
783.42
784.39
785.38
786.39
787.4
788.43
789.47
790.53
791.61
792.71
793.82
794.97
796.08
797.19
798.3
799.43
800.6
801.81
803.04
804.19
805.36
806.56
807.83
809.09
810.27
811.49
812.79
814.09
815.29
816.55
817.9
819.17
820.41
821.75
823.1
824.34
825.67
827.06
828.31
829.65
831.07
832.33
833.69
835.1
836.38
837.79
839.16
840.47
841.94
843.25
844.62
846.08
847.38
848.83
850.2
851.57
853.06
854.36
855.84
857.22
858.61
860.09
861.42
862.94
864.28
865.73
867.17
868.55
870.07
871.41
872.95
874.29
875.77
877.2
878.62
880.12
881.48
883.04
884.38
885.93
887.29
888.79
890.22
891.67
893.16
894.56
896.1
897.47
899.05
900.39
901.98
903.33
904.89
906.27
907.8
909.23
910.72
912.19
913.64
915.15
916.58
918.12
919.52
921.09
922.47
924.06
925.42
927.03
928.38
930
931.34
932.95
934.31
935.9
937.29
938.86
940.26
941.82
943.24
944.78
946.22
947.74
949.2
950.71
952.19
953.67
955.17
956.64
958.16
959.61
961.14
962.58
964.13
965.56
967.12
968.53
970.11
971.51
973.1
974.49
976.08
977.47
979.07
980.45
982.06
983.43
985.05
986.42
988.04
989.4
991.04
992.38
994.02
995.37
997.01
998.35
1000
1001.3
1003
1004.3
1005.9
1007.3
1008.9
1010.3
1011.9
1013.2
1014.8
1016.2
1017.7
1019.2
1020.6
1022.1
1023.5
1025.1
1026.4
1027.9
1029.2
1030.6
1031.8
1032.5
1032.9
757.53
757.53
757.52
757.5
757.49
757.47
757.44
757.42
757.39
757.36
757.34
757.31
757.29
757.27
757.25
757.24
757.23
757.22
757.22
757.22
757.23
757.24
757.26
757.29
757.33
757.38
757.45
757.53
757.64
757.78
757.94
758.08
758.19
758.34
758.53
758.8
759.07
759.27
759.54
759.93
760.21
760.54
761.02
761.33
761.8
762.24
762.73
763.23
763.77
764.31
764.96
765.47
766.16
766.79
767.42
768.17
768.89
769.56
770.33
771.15
771.97
772.72
773.53
774.38
775.27
776.18
777.1
778.03
778.96
779.9
780.85
781.83
782.83
783.85
784.88
785.94
787.01
788.07
789.13
790.21
791.29
792.4
793.53
794.69
795.88
797.07
798.2
799.36
800.54
801.78
803.05
804.22
805.42
806.68
808
809.21
810.43
811.73
813.07
814.29
815.57
816.94
818.21
819.48
820.86
822.17
823.45
824.84
826.18
827.47
828.89
830.21
831.53
833
834.28
835.65
837.09
838.39
839.83
841.2
842.55
844.04
845.34
846.79
848.19
849.56
851.06
852.37
853.86
855.24
856.65
858.13
859.48
861.02
862.34
863.84
865.23
866.67
868.15
869.53
871.07
872.41
873.97
875.31
876.82
878.23
879.69
881.16
882.57
884.1
885.47
887.04
888.39
889.97
891.32
892.87
894.27
895.78
897.22
898.69
900.18
901.62
903.14
904.56
906.11
907.5
909.08
910.45
912.05
913.4
915.02
916.37
917.98
919.33
920.93
922.31
923.89
925.28
926.85
928.26
929.81
931.24
932.78
934.22
935.75
937.21
938.72
940.2
941.69
943.18
944.67
946.17
947.65
949.16
950.63
952.16
953.61
955.15
956.59
958.14
959.58
961.13
962.56
964.12
965.55
967.12
968.53
970.11
971.52
973.1
974.51
976.1
977.5
979.09
980.49
982.09
983.48
985.09
986.47
988.08
989.47
991.08
992.46
994.07
995.45
997.07
998.44
1000.1
1001.4
1003.1
1004.4
1006
1007.4
1009
1010.4
1012
1013.3
1014.9
1016.3
1017.9
1019.2
1020.8
1022.2
1023.6
1025.1
1026.5
1028
1029.2
1030.4
1031.2
1031.4
754.64
754.63
754.63
754.62
754.61
754.59
754.58
754.56
754.54
754.52
754.5
754.49
754.48
754.46
754.45
754.45
754.45
754.45
754.45
754.47
754.49
754.51
754.54
754.59
754.64
754.71
754.8
754.91
755.02
755.1
755.19
755.31
755.45
755.64
755.89
756.1
756.28
756.52
756.86
757.15
757.43
757.83
758.2
758.57
759.07
759.45
760.02
760.43
761.05
761.52
762.15
762.72
763.34
764.06
764.66
765.35
766.12
766.85
767.56
768.35
769.18
770.04
770.84
771.66
772.53
773.42
774.34
775.28
776.24
777.2
778.18
779.18
780.19
781.21
782.24
783.28
784.34
785.41
786.5
787.61
788.75
789.92
791.07
792.2
793.33
794.5
795.71
796.96
798.15
799.33
800.54
801.82
803.09
804.29
805.54
806.86
808.14
809.37
810.68
812.04
813.28
814.58
815.98
817.24
818.55
819.97
821.25
822.58
824.02
825.29
826.66
828.09
829.38
830.8
832.18
833.51
835
836.3
837.71
839.14
840.47
841.98
843.3
844.73
846.17
847.53
849.05
850.37
851.86
853.25
854.68
856.15
857.52
859.06
860.39
861.93
863.29
864.78
866.21
867.65
869.14
870.53
872.08
873.43
875.01
876.35
877.9
879.28
880.8
882.23
883.7
885.18
886.62
888.14
889.54
891.1
892.48
894.06
895.43
897.03
898.38
899.99
901.34
902.93
904.31
905.88
907.28
908.83
910.26
911.79
913.24
914.76
916.22
917.73
919.2
920.7
922.19
923.68
925.18
926.66
928.17
929.64
931.16
932.62
934.15
935.61
937.15
938.6
940.14
941.59
943.14
944.58
946.13
947.57
949.13
950.57
952.13
953.56
955.12
956.55
958.12
959.55
961.12
962.55
964.12
965.54
967.12
968.54
970.12
971.54
973.12
974.54
976.12
977.54
979.12
980.54
982.12
983.54
985.12
986.55
988.12
989.55
991.12
992.55
994.12
995.55
997.12
998.54
1000.1
1001.5
1003.1
1004.5
1006.1
1007.5
1009.1
1010.5
1012.1
1013.4
1015.1
1016.4
1018
1019.3
1020.9
1022.2
1023.8
1025.2
1026.6
1028
1029.1
1030
1030.2
751.64
751.64
751.64
751.64
751.63
751.63
751.63
751.62
751.62
751.61
751.62
751.62
751.62
751.62
751.63
751.64
751.65
751.67
751.69
751.72
751.75
751.79
751.84
751.9
751.97
752.03
752.09
752.15
752.22
752.3
752.41
752.55
752.73
752.95
753.11
753.27
753.48
753.77
754.08
754.31
754.63
755.05
755.35
755.77
756.2
756.62
757.14
757.6
758.17
758.69
759.27
759.92
760.48
761.18
761.86
762.51
763.25
764.05
764.76
765.52
766.34
767.19
768.07
768.92
769.77
770.65
771.57
772.5
773.46
774.43
775.42
776.42
777.44
778.48
779.53
780.6
781.69
782.8
783.94
785.07
786.17
787.29
788.43
789.6
790.82
792.05
793.21
794.39
795.61
796.9
798.14
799.34
800.59
801.92
803.18
804.42
805.73
807.08
808.32
809.63
811.03
812.28
813.6
815.02
816.29
817.63
819.06
820.34
821.72
823.13
824.44
825.88
827.23
828.59
830.06
831.37
832.81
834.2
835.57
837.06
838.38
839.87
841.24
842.66
844.13
845.49
847.02
848.35
849.85
851.25
852.69
854.16
855.55
857.08
858.44
860.01
861.35
862.88
864.27
865.77
867.21
868.66
870.16
871.57
873.11
874.49
876.06
877.42
879.02
880.37
881.95
883.32
884.88
886.28
887.82
889.25
890.76
892.22
893.71
895.2
896.67
898.17
899.64
901.16
902.61
904.14
905.58
907.13
908.56
910.12
911.54
913.11
914.52
916.1
917.51
919.1
920.5
922.09
923.5
925.09
926.49
928.09
929.49
931.09
932.49
934.09
935.49
937.09
938.49
940.09
941.5
943.09
944.5
946.1
947.51
949.1
950.51
952.1
953.52
955.11
956.53
958.11
959.53
961.12
962.54
964.12
965.55
967.12
968.56
970.13
971.57
973.14
974.58
976.14
977.6
979.15
980.61
982.15
983.62
985.16
986.63
988.16
989.65
991.17
992.66
994.17
995.66
997.18
998.67
1000.2
1001.7
1003.2
1004.7
1006.2
1007.6
1009.2
1010.6
1012.1
1013.6
1015.1
1016.5
1018.1
1019.4
1021
1022.3
1023.9
1025.2
1026.6
1027.9
1028.6
1029
748.55
748.55
748.55
748.55
748.56
748.57
748.57
748.58
748.6
748.62
748.64
748.66
748.68
748.7
748.73
748.76
748.8
748.84
748.88
748.93
748.98
749.02
749.06
749.09
749.14
749.19
749.24
749.31
749.39
749.5
749.62
749.78
749.97
750.11
750.25
750.42
750.66
750.97
751.19
751.43
751.78
752.14
752.45
752.91
753.28
753.73
754.21
754.7
755.23
755.79
756.34
757.02
757.57
758.24
758.97
759.6
760.33
761.12
761.89
762.63
763.44
764.29
765.17
766.07
766.96
767.84
768.75
769.69
770.65
771.64
772.64
773.65
774.69
775.75
776.83
777.93
779.04
780.13
781.23
782.34
783.48
784.65
785.86
787.07
788.23
789.4
790.62
791.9
793.14
794.34
795.59
796.91
798.17
799.41
800.72
802.07
803.31
804.62
806.01
807.27
808.59
810.01
811.29
812.62
814.05
815.34
816.73
818.13
819.45
820.9
822.24
823.62
825.08
826.4
827.86
829.23
830.63
832.1
833.44
834.95
836.29
837.74
839.18
840.57
842.08
843.43
844.98
846.33
847.82
849.24
850.69
852.17
853.58
855.1
856.48
858.04
859.4
860.97
862.34
863.88
865.28
866.8
868.24
869.72
871.2
872.65
874.16
875.6
877.13
878.54
880.1
881.5
883.08
884.47
886.06
887.44
889.04
890.41
892.03
893.39
895.01
896.38
898
899.37
900.99
902.36
903.98
905.35
906.97
908.35
909.97
911.35
912.97
914.35
915.97
917.35
918.98
920.35
921.99
923.36
925
926.37
928.01
929.38
931.02
932.39
934.03
935.4
937.04
938.41
940.05
941.43
943.06
944.44
946.07
947.46
949.08
950.48
952.09
953.49
955.1
956.51
958.11
959.53
961.12
962.55
964.13
965.57
967.14
968.59
970.15
971.62
973.16
974.64
976.17
977.66
979.18
980.69
982.19
983.71
985.2
986.74
988.21
989.76
991.22
992.78
994.23
995.8
997.24
998.82
1000.2
1001.8
1003.2
1004.8
1006.2
1007.8
1009.2
1010.8
1012.2
1013.7
1015.2
1016.7
1018.2
1019.6
1021.1
1022.4
1024
1025.3
1026.4
1027.3
1027.5
745.35
745.35
745.35
745.36
745.38
745.4
745.42
745.44
745.48
745.51
745.55
745.59
745.64
745.69
745.74
745.79
745.85
745.91
745.98
746.03
746.07
746.11
746.15
746.19
746.24
746.3
746.37
746.44
746.54
746.65
746.78
746.94
747.08
747.19
747.34
747.52
747.76
748.04
748.24
748.49
748.83
749.16
749.48
749.93
750.29
750.74
751.21
751.69
752.23
752.77
753.33
754
754.56
755.24
755.95
756.6
757.33
758.13
758.9
759.66
760.47
761.32
762.21
763.11
764.03
764.94
765.87
766.82
767.79
768.79
769.81
770.85
771.91
773
774.07
775.15
776.24
777.34
778.47
779.63
780.82
782.03
783.19
784.36
785.57
786.82
788.09
789.28
790.52
791.81
793.11
794.34
795.63
797
798.25
799.54
800.93
802.22
803.52
804.93
806.24
807.56
809.01
810.3
811.67
813.1
814.41
815.84
817.22
818.58
820.06
821.38
822.84
824.23
825.62
827.1
828.45
829.97
831.31
832.77
834.2
835.61
837.11
838.48
840.03
841.38
842.91
844.29
845.78
847.22
848.68
850.17
851.59
853.12
854.51
856.07
857.45
859.03
860.4
861.99
863.36
864.93
866.32
867.88
869.29
870.83
872.26
873.79
875.24
876.75
878.22
879.72
881.21
882.7
884.2
885.69
887.19
888.68
890.19
891.67
893.18
894.67
896.18
897.68
899.19
900.68
902.19
903.69
905.2
906.71
908.2
909.72
911.21
912.74
914.22
915.76
917.23
918.79
920.25
921.81
923.26
924.84
926.28
927.87
929.29
930.9
932.31
933.94
935.33
936.97
938.35
940
941.38
943.03
944.4
946.04
947.43
949.06
950.45
952.08
953.48
955.09
956.51
958.11
959.54
961.12
962.57
964.14
965.61
967.16
968.64
970.17
971.68
973.19
974.71
976.21
977.75
979.22
980.79
982.24
983.83
985.26
986.86
988.28
989.9
991.29
992.93
994.31
995.96
997.33
998.98
1000.3
1002
1003.3
1005
1006.3
1008
1009.3
1011
1012.3
1013.9
1015.3
1016.8
1018.2
1019.7
1021.2
1022.6
1024.1
1025.2
1026.1
1026.2
742.06
742.06
742.07
742.09
742.11
742.14
742.17
742.21
742.26
742.31
742.36
742.42
742.48
742.55
742.62
742.7
742.78
742.86
742.95
743.02
743.08
743.13
743.18
743.23
743.29
743.35
743.42
743.5
743.59
743.71
743.84
743.99
744.1
744.21
744.35
744.52
744.74
745.01
745.21
745.44
745.76
746.11
746.4
746.81
747.21
747.62
748.13
748.57
749.14
749.64
750.24
750.85
751.44
752.15
752.81
753.49
754.25
755.05
755.8
756.58
757.42
758.28
759.18
760.09
761.02
761.94
762.89
763.86
764.85
765.87
766.91
767.97
769.04
770.11
771.19
772.29
773.4
774.54
775.71
776.91
778.1
779.26
780.45
781.68
782.96
784.18
785.39
786.66
788
789.23
790.49
791.83
793.15
794.41
795.76
797.12
798.4
799.78
801.15
802.45
803.86
805.22
806.55
808.02
809.33
810.73
812.15
813.5
814.99
816.32
817.76
819.19
820.57
822.07
823.41
824.92
826.29
827.75
829.2
830.61
832.11
833.49
835.04
836.39
837.94
839.32
840.83
842.26
843.74
845.21
846.67
848.17
849.6
851.13
852.55
854.1
855.5
857.08
858.47
860.06
861.44
863.04
864.42
866.02
867.4
869.01
870.38
871.99
873.37
874.98
876.36
877.98
879.36
880.98
882.36
883.99
885.37
887
888.38
890.01
891.39
893.02
894.4
896.03
897.42
899.05
900.44
902.06
903.46
905.08
906.49
908.09
909.52
911.11
912.55
914.13
915.59
917.15
918.62
920.17
921.67
923.19
924.71
926.21
927.75
929.23
930.8
932.26
933.85
935.28
936.9
938.31
939.95
941.34
943
944.38
946.03
947.41
949.05
950.45
952.08
953.49
955.1
956.53
958.12
959.57
961.14
962.61
964.16
965.66
967.19
968.71
970.21
971.76
973.23
974.81
976.26
977.86
979.28
980.91
982.31
983.96
985.34
987
988.37
990.03
991.39
993.05
994.42
996.06
997.45
999.08
1000.5
1002.1
1003.5
1005.1
1006.5
1008.1
1009.5
1011.1
1012.4
1014.1
1015.4
1017
1018.3
1019.9
1021.2
1022.7
1024
1024.7
1025.1
738.53
738.53
738.55
738.58
738.62
738.67
738.74
738.82
738.91
739.01
739.08
739.16
739.24
739.32
739.4
739.49
739.58
739.68
739.78
739.88
739.98
740.05
740.12
740.18
740.24
740.3
740.37
740.45
740.54
740.63
740.75
740.88
741.03
741.13
741.26
741.41
741.59
741.82
742.08
742.29
742.55
742.91
743.23
743.57
744.03
744.39
744.89
745.34
745.89
746.4
747.04
747.58
748.24
748.93
749.57
750.3
751.08
751.83
752.59
753.42
754.28
755.16
756.07
756.98
757.9
758.84
759.81
760.8
761.82
762.86
763.92
765.01
766.08
767.17
768.27
769.39
770.53
771.7
772.92
774.11
775.28
776.48
777.72
779.01
780.22
781.46
782.75
784.07
785.31
786.6
787.97
789.25
790.55
791.94
793.25
794.57
796
797.3
798.66
800.09
801.4
802.83
804.21
805.57
807.05
808.38
809.83
811.23
812.62
814.11
815.46
816.99
818.34
819.82
821.24
822.67
824.16
825.55
827.08
828.46
830.02
831.38
832.92
834.32
835.83
837.26
838.76
840.23
841.7
843.19
844.65
846.17
847.61
849.15
850.58
852.13
853.56
855.12
856.55
858.11
859.54
861.11
862.53
864.11
865.53
867.11
868.53
870.11
871.54
873.12
874.55
876.12
877.57
879.14
880.59
882.15
883.62
885.16
886.65
888.18
889.68
891.2
892.72
894.22
895.77
897.25
898.81
900.27
901.86
903.3
904.92
906.33
907.97
909.37
911.02
912.41
914.05
915.45
917.08
918.5
920.11
921.55
923.13
924.61
926.16
927.67
929.19
930.73
932.22
933.79
935.25
936.85
938.29
939.92
941.33
942.98
944.37
946.02
947.41
949.06
950.46
952.09
953.51
955.11
956.56
958.14
959.62
961.17
962.68
964.2
965.74
967.23
968.8
970.26
971.87
973.29
974.93
976.33
977.99
979.36
981.03
982.4
984.06
985.45
987.08
988.49
990.11
991.54
993.13
994.58
996.14
997.61
999.16
1000.6
1002.2
1003.7
1005.2
1006.7
1008.2
1009.7
1011.2
1012.6
1014.1
1015.6
1017.1
1018.5
1020.1
1021.3
1022.6
1023.4
1023.8
734.95
734.96
734.99
735.03
735.07
735.12
735.19
735.27
735.35
735.45
735.56
735.67
735.81
735.95
736.07
736.17
736.27
736.37
736.47
736.57
736.67
736.78
736.89
737
737.07
737.14
737.2
737.27
737.35
737.43
737.52
737.62
737.74
737.89
738.04
738.17
738.31
738.49
738.72
739.01
739.24
739.51
739.87
740.22
740.59
741.06
741.46
742.01
742.47
743.07
743.6
744.24
744.89
745.52
746.25
747.01
747.72
748.49
749.32
750.18
751.05
751.93
752.82
753.73
754.68
755.65
756.65
757.67
758.7
759.77
760.85
761.97
763.08
764.18
765.3
766.45
767.62
768.83
770.06
771.24
772.44
773.69
774.99
776.22
777.46
778.76
780.1
781.35
782.66
784.04
785.31
786.64
788.05
789.34
790.71
792.12
793.43
794.85
796.23
797.59
799.06
800.39
801.83
803.23
804.62
806.1
807.46
808.97
810.33
811.81
813.24
814.67
816.15
817.55
819.09
820.46
822.02
823.39
824.94
826.33
827.85
829.28
830.79
832.24
833.74
835.22
836.7
838.2
839.67
841.18
842.65
844.17
845.63
847.17
848.63
850.17
851.63
853.17
854.64
856.17
857.65
859.18
860.67
862.19
863.69
865.2
866.72
868.22
869.75
871.24
872.79
874.26
875.83
877.29
878.88
880.32
881.94
883.35
884.99
886.39
888.03
889.43
891.06
892.48
894.09
895.53
897.13
898.59
900.16
901.66
903.19
904.73
906.23
907.8
909.27
910.87
912.31
913.95
915.36
917.02
918.41
920.06
921.47
923.09
924.53
926.13
927.6
929.16
930.68
932.2
933.75
935.24
936.83
938.28
939.91
941.32
942.99
944.37
946.04
947.43
949.07
950.49
952.11
953.56
955.14
956.63
958.17
959.7
961.21
962.77
964.25
965.85
967.28
968.93
970.33
972
973.38
975.04
976.43
978.07
979.48
981.1
982.54
984.13
985.6
987.16
988.66
990.19
991.72
993.21
994.78
996.24
997.83
999.26
1000.9
1002.3
1003.9
1005.3
1006.9
1008.3
1009.9
1011.3
1012.9
1014.2
1015.8
1017.2
1018.7
1020.1
1021.3
1022.2
1022.4
731.19
731.2
731.22
731.26
731.31
731.37
731.45
731.55
731.66
731.79
731.94
732.08
732.2
732.32
732.45
732.59
732.74
732.89
733.03
733.14
733.24
733.34
733.44
733.53
733.63
733.72
733.82
733.91
734.01
734.08
734.15
734.23
734.31
734.41
734.53
734.67
734.84
735.04
735.22
735.42
735.68
736.02
736.3
736.65
737.07
737.45
737.95
738.4
738.97
739.48
740.11
740.7
741.35
742.08
742.76
743.49
744.29
745.11
745.95
746.77
747.64
748.55
749.48
750.44
751.42
752.42
753.44
754.48
755.53
756.62
757.73
758.86
760.03
761.16
762.3
763.47
764.67
765.92
767.15
768.35
769.59
770.89
772.17
773.41
774.72
776.07
777.34
778.66
780.05
781.34
782.69
784.1
785.4
786.81
788.19
789.54
791.01
792.34
793.76
795.19
796.56
798.05
799.4
800.89
802.28
803.72
805.19
806.59
808.11
809.49
811.04
812.41
813.96
815.35
816.87
818.29
819.8
821.25
822.75
824.22
825.7
827.2
828.67
830.19
831.65
833.18
834.65
836.18
837.65
839.18
840.65
842.18
843.67
845.19
846.69
848.21
849.72
851.22
852.75
854.24
855.79
857.27
858.84
860.29
861.89
863.32
864.94
866.36
868
869.4
871.04
872.45
874.07
875.5
877.11
878.56
880.14
881.63
883.18
884.71
886.22
887.79
889.26
890.87
892.31
893.96
895.37
897.03
898.43
900.07
901.5
903.11
904.58
906.16
907.66
909.2
910.75
912.24
913.84
915.3
916.94
918.35
920.02
921.42
923.07
924.49
926.11
927.57
929.15
930.66
932.19
933.75
935.24
936.84
938.29
939.94
941.34
943.02
944.41
946.06
947.48
949.1
950.55
952.14
953.64
955.18
956.72
958.22
959.81
961.27
962.9
964.32
965.99
967.37
969.04
970.43
972.08
973.5
975.12
976.58
978.15
979.65
981.19
982.73
984.22
985.81
987.26
988.88
990.29
991.95
993.33
995.01
996.37
998.04
999.41
1001.1
1002.4
1004.1
1005.5
1007.1
1008.4
1010.1
1011.4
1013.1
1014.4
1016
1017.3
1018.9
1020.1
1021
1021.2
727.32
727.33
727.35
727.39
727.44
727.51
727.6
727.7
727.83
727.97
728.1
728.23
728.36
728.5
728.66
728.82
729
729.14
729.27
729.4
729.53
729.66
729.79
729.91
730.03
730.11
730.18
730.25
730.32
730.39
730.46
730.53
730.62
730.72
730.83
730.98
731.11
731.26
731.43
731.65
731.94
732.21
732.51
732.89
733.27
733.69
734.18
734.65
735.21
735.77
736.38
737.06
737.69
738.4
739.17
739.94
740.71
741.53
742.4
743.29
744.22
745.16
746.12
747.11
748.12
749.15
750.19
751.25
752.33
753.44
754.56
755.72
756.91
758.1
759.27
760.46
761.7
762.99
764.21
765.45
766.74
768.07
769.33
770.63
772.01
773.3
774.62
776.04
777.34
778.7
780.12
781.44
782.87
784.25
785.63
787.09
788.44
789.92
791.3
792.74
794.19
795.59
797.09
798.47
800.01
801.38
802.9
804.31
805.81
807.26
808.73
810.22
811.68
813.19
814.64
816.16
817.61
819.15
820.59
822.14
823.58
825.14
826.58
828.14
829.6
831.15
832.62
834.17
835.64
837.18
838.68
840.21
841.72
843.23
844.77
846.26
847.83
849.3
850.89
852.33
853.96
855.38
857.02
858.43
860.06
861.49
863.1
864.56
866.14
867.64
869.19
870.72
872.23
873.81
875.28
876.9
878.34
880
881.41
883.06
884.49
886.11
887.57
889.16
890.67
892.21
893.77
895.26
896.88
898.32
899.99
901.4
903.05
904.48
906.11
907.57
909.16
910.67
912.21
913.78
915.26
916.89
918.33
920
921.4
923.06
924.48
926.11
927.58
929.16
930.68
932.21
933.78
935.26
936.89
938.32
940
941.39
943.05
944.47
946.1
947.56
949.15
950.65
952.19
953.75
955.24
956.86
958.29
959.96
961.36
963.03
964.43
966.08
967.51
969.12
970.59
972.16
973.68
975.2
976.78
978.25
979.87
981.29
982.96
984.35
986.03
987.4
989.07
990.47
992.1
993.53
995.13
996.59
998.15
999.64
1001.2
1002.7
1004.2
1005.7
1007.2
1008.7
1010.2
1011.7
1013.2
1014.6
1016.1
1017.5
1018.9
1019.7
1020.1
723.4
723.41
723.43
723.46
723.5
723.56
723.64
723.73
723.83
723.96
724.08
724.19
724.32
724.46
724.6
724.76
724.94
725.1
725.24
725.38
725.51
725.65
725.79
725.92
726.04
726.13
726.21
726.28
726.34
726.41
726.47
726.53
726.6
726.69
726.79
726.91
727.06
727.21
727.38
727.59
727.87
728.17
728.47
728.86
729.26
729.7
730.2
730.71
731.28
731.89
732.5
733.2
733.91
734.62
735.4
736.22
737.08
737.93
738.8
739.71
740.66
741.63
742.62
743.64
744.69
745.77
746.87
748
749.12
750.24
751.39
752.56
753.78
755.03
756.23
757.45
758.71
760.03
761.28
762.55
763.9
765.21
766.5
767.88
769.22
770.55
771.98
773.3
774.68
776.11
777.45
778.91
780.29
781.7
783.16
784.53
786.04
787.41
788.91
790.31
791.78
793.23
794.68
796.17
797.6
799.13
800.55
802.1
803.51
805.07
806.48
808.06
809.46
811.05
812.46
814.05
815.46
817.06
818.47
820.07
821.49
823.09
824.52
826.11
827.56
829.14
830.61
832.17
833.67
835.21
836.73
838.24
839.81
841.29
842.89
844.34
845.98
847.4
849.04
850.47
852.09
853.54
855.14
856.63
858.19
859.73
861.24
862.83
864.3
865.94
867.38
869.03
870.46
872.09
873.55
875.15
876.66
878.21
879.78
881.27
882.9
884.34
886.01
887.43
889.08
890.53
892.14
893.64
895.2
896.76
898.26
899.89
901.33
903.01
904.42
906.08
907.52
909.13
910.64
912.19
913.76
915.25
916.88
918.33
920.01
921.41
923.07
924.51
926.13
927.62
929.18
930.73
932.24
933.86
935.3
936.98
938.38
940.05
941.47
943.11
944.57
946.16
947.68
949.21
950.8
952.27
953.91
955.33
957.02
958.41
960.07
961.5
963.12
964.59
966.17
967.7
969.21
970.81
972.27
973.92
975.33
977.01
978.39
980.06
981.47
983.11
984.55
986.14
987.64
989.18
990.73
992.22
993.81
995.26
996.88
998.29
999.94
1001.3
1003
1004.3
1006
1007.3
1009
1010.3
1012
1013.3
1014.9
1016.2
1017.5
1018.4
1018.8
719.48
719.48
719.49
719.51
719.53
719.57
719.61
719.66
719.72
719.8
719.88
719.98
720.08
720.18
720.29
720.41
720.54
720.68
720.84
721
721.14
721.27
721.39
721.5
721.61
721.71
721.8
721.88
721.95
722.02
722.08
722.14
722.2
722.28
722.36
722.47
722.61
722.79
723.02
723.24
723.5
723.83
724.19
724.57
725.04
725.49
726.05
726.58
727.2
727.83
728.5
729.23
730
730.75
731.55
732.41
733.3
734.21
735.15
736.12
737.11
738.12
739.16
740.21
741.29
742.38
743.5
744.65
745.83
747.05
748.22
749.42
750.65
751.94
753.19
754.44
755.74
757.08
758.36
759.68
761.07
762.36
763.73
765.13
766.45
767.88
769.26
770.64
772.1
773.45
774.93
776.31
777.75
779.21
780.62
782.12
783.52
785.05
786.44
787.99
789.38
790.92
792.34
793.87
795.31
796.84
798.3
799.83
801.29
802.83
804.3
805.85
807.31
808.88
810.33
811.92
813.36
814.97
816.39
818.02
819.44
821.06
822.5
824.1
825.56
827.15
828.64
830.2
831.73
833.25
834.83
836.31
837.94
839.38
841.03
842.46
844.09
845.55
847.15
848.66
850.21
851.77
853.28
854.9
856.35
858.02
859.44
861.09
862.55
864.15
865.67
867.22
868.81
870.29
871.95
873.38
875.05
876.49
878.12
879.61
881.18
882.75
884.26
885.89
887.34
889.02
890.44
892.09
893.56
895.16
896.7
898.23
899.84
901.31
902.99
904.4
906.07
907.51
909.13
910.64
912.2
913.78
915.27
916.92
918.35
920.04
921.45
923.1
924.57
926.16
927.7
929.22
930.84
932.3
933.98
935.38
937.06
938.48
940.12
941.6
943.17
944.73
946.23
947.86
949.3
950.99
952.38
954.06
955.48
957.12
958.59
960.17
961.71
963.22
964.83
966.28
967.95
969.35
971.04
972.44
974.09
975.53
977.14
978.63
980.18
981.74
983.23
984.85
986.28
987.95
989.34
991.03
992.4
994.07
995.47
997.1
998.53
1000.1
1001.6
1003.1
1004.6
1006.2
1007.6
1009.2
1010.6
1012.1
1013.6
1015.1
1016.3
1017.2
1017.5
715.61
715.61
715.6
715.6
715.59
715.58
715.57
715.56
715.56
715.56
715.57
715.59
715.62
715.66
715.72
715.79
715.88
715.99
716.1
716.21
716.32
716.43
716.54
716.65
716.75
716.85
716.93
717.01
717.08
717.14
717.2
717.27
717.34
717.43
717.54
717.68
717.86
718.07
718.3
718.57
718.9
719.26
719.65
720.12
720.59
721.14
721.69
722.32
723
723.66
724.39
725.18
725.99
726.8
727.66
728.55
729.48
730.44
731.42
732.43
733.47
734.53
735.61
736.73
737.88
739.05
740.2
741.37
742.56
743.81
745.08
746.3
747.56
748.88
750.18
751.46
752.8
754.16
755.47
756.86
758.22
759.57
761.02
762.36
763.78
765.2
766.58
768.07
769.44
770.94
772.33
773.81
775.25
776.71
778.2
779.64
781.15
782.59
784.13
785.55
787.11
788.54
790.1
791.54
793.11
794.55
796.12
797.58
799.15
800.61
802.17
803.66
805.21
806.73
808.25
809.8
811.3
812.89
814.35
816
817.42
819.06
820.51
822.12
823.6
825.18
826.71
828.25
829.84
831.32
832.97
834.41
836.06
837.51
839.13
840.64
842.2
843.77
845.28
846.92
848.37
850.04
851.49
853.12
854.61
856.19
857.76
859.27
860.92
862.37
864.04
865.49
867.12
868.63
870.2
871.78
873.28
874.95
876.39
878.06
879.51
881.14
882.66
884.21
885.82
887.3
888.98
890.41
892.07
893.54
895.15
896.68
898.22
899.84
901.31
903.01
904.42
906.09
907.55
909.16
910.7
912.23
913.86
915.31
917.01
918.42
920.09
921.54
923.15
924.69
926.22
927.84
929.3
931
932.4
934.07
935.52
937.14
938.65
940.2
941.79
943.27
944.94
946.35
948.04
949.46
951.11
952.58
954.16
955.71
957.22
958.84
960.29
961.98
963.38
965.06
966.48
968.12
969.59
971.17
972.71
974.22
975.84
977.28
978.96
980.35
982.04
983.44
985.09
986.53
988.14
989.63
991.18
992.72
994.22
995.81
997.26
998.89
1000.3
1002
1003.3
1005
1006.3
1008
1009.3
1011
1012.3
1013.9
1015.2
1016.1
1016.3
711.87
711.86
711.83
711.79
711.73
711.66
711.58
711.49
711.41
711.33
711.24
711.17
711.1
711.05
711.01
710.99
710.99
711.01
711.05
711.1
711.17
711.24
711.32
711.4
711.47
711.55
711.62
711.69
711.76
711.83
711.92
712.02
712.13
712.25
712.41
712.59
712.81
713.08
713.37
713.7
714.11
714.51
715.01
715.5
716.08
716.65
717.31
718.01
718.7
719.45
720.26
721.1
721.97
722.84
723.76
724.71
725.69
726.7
727.74
728.82
729.92
731.05
732.17
733.31
734.47
735.67
736.92
738.15
739.37
740.63
741.96
743.23
744.52
745.87
747.21
748.52
749.93
751.27
752.64
754.08
755.43
756.87
758.27
759.68
761.15
762.54
764.05
765.44
766.96
768.36
769.87
771.31
772.82
774.28
775.78
777.26
778.77
780.26
781.77
783.27
784.8
786.29
787.84
789.32
790.9
792.35
793.97
795.41
797.03
798.47
800.09
801.55
803.14
804.64
806.2
807.75
809.27
810.88
812.35
814.01
815.45
817.09
818.56
820.16
821.7
823.24
824.85
826.33
828
829.44
831.09
832.58
834.17
835.73
837.26
838.89
840.36
842.04
843.49
845.13
846.64
848.21
849.81
851.31
852.99
854.43
856.09
857.58
859.18
860.75
862.27
863.93
865.38
867.06
868.52
870.15
871.69
873.23
874.87
876.34
878.03
879.47
881.12
882.63
884.2
885.8
887.3
888.99
890.41
892.09
893.56
895.17
896.73
898.25
899.91
901.36
903.05
904.49
906.13
907.64
909.2
910.81
912.29
913.99
915.41
917.08
918.54
920.15
921.7
923.23
924.87
926.32
928.02
929.43
931.1
932.57
934.17
935.72
937.24
938.88
940.32
942.02
943.43
945.1
946.56
948.16
949.7
951.23
952.86
954.3
956.01
957.4
959.08
960.51
962.14
963.64
965.2
966.78
968.26
969.93
971.34
973.04
974.43
976.1
977.54
979.15
980.66
982.2
983.79
985.26
986.91
988.32
990.02
991.39
993.07
994.46
996.11
997.54
999.14
1000.6
1002.2
1003.7
1005.2
1006.7
1008.2
1009.7
1011.2
1012.6
1014.1
1015
1015.2
708.24
708.23
708.19
708.12
708.02
707.87
707.69
707.5
707.32
707.14
706.93
706.71
706.53
706.36
706.22
706.1
706
705.91
705.86
705.83
705.82
705.83
705.86
705.9
705.95
706.01
706.07
706.14
706.22
706.32
706.42
706.55
706.7
706.89
707.12
707.36
707.65
708
708.37
708.78
709.25
709.74
710.3
710.9
711.52
712.21
712.92
713.66
714.45
715.29
716.16
717.06
717.99
718.94
719.92
720.94
721.99
723.06
724.15
725.25
726.38
727.54
728.73
729.98
731.19
732.4
733.66
734.99
736.25
737.54
738.9
740.22
741.54
742.96
744.29
745.67
747.11
748.46
749.92
751.31
752.74
754.2
755.61
757.11
758.51
760.05
761.45
763.01
764.41
765.97
767.39
768.96
770.39
771.97
773.4
775
776.43
778.04
779.47
781.08
782.53
784.12
785.6
787.18
788.69
790.24
791.8
793.3
794.92
796.39
798.04
799.49
801.12
802.61
804.2
805.76
807.29
808.92
810.39
812.06
813.53
815.15
816.68
818.24
819.86
821.35
823.03
824.48
826.12
827.64
829.22
830.83
832.33
834.01
835.47
837.12
838.63
840.21
841.83
843.32
845.02
846.47
848.12
849.64
851.22
852.84
854.33
856.02
857.47
859.12
860.65
862.22
863.85
865.33
867.03
868.48
870.13
871.66
873.22
874.86
876.34
878.03
879.48
881.13
882.66
884.22
885.86
887.33
889.03
890.47
892.12
893.65
895.21
896.84
898.32
900.02
901.45
903.11
904.62
906.2
907.8
909.29
911
912.41
914.09
915.57
917.17
918.74
920.25
921.93
923.36
925.06
926.49
928.13
929.65
931.21
932.83
934.3
936
937.41
939.09
940.54
942.16
943.7
945.23
946.87
948.31
950.02
951.42
953.1
954.56
956.16
957.7
959.23
960.86
962.31
964.01
965.4
967.08
968.52
970.14
971.66
973.2
974.81
976.27
977.95
979.35
981.05
982.45
984.1
985.55
987.15
988.67
990.2
991.79
993.25
994.89
996.3
997.99
999.35
1001
1002.4
1004.1
1005.4
1007.1
1008.4
1010.1
1011.4
1012.9
1013.8
1014.2
704.79
704.76
704.67
704.54
704.38
704.19
703.96
703.63
703.33
703.04
702.68
702.36
702.07
701.76
701.49
701.26
701.06
700.87
700.72
700.6
700.51
700.45
700.42
700.41
700.41
700.44
700.49
700.56
700.66
700.78
700.93
701.12
701.33
701.57
701.86
702.19
702.55
702.98
703.42
703.94
704.47
705.08
705.68
706.36
707.09
707.83
708.61
709.44
710.31
711.21
712.15
713.11
714.1
715.12
716.17
717.24
718.33
719.44
720.59
721.77
723.01
724.2
725.41
726.67
727.99
729.25
730.53
731.89
733.22
734.54
735.95
737.29
738.67
740.11
741.46
742.93
744.32
745.76
747.22
748.65
750.15
751.56
753.1
754.51
756.07
757.49
759.06
760.49
762.07
763.5
765.09
766.54
768.12
769.59
771.17
772.67
774.22
775.76
777.28
778.88
780.36
782.01
783.46
785.09
786.57
788.17
789.71
791.26
792.88
794.37
796.03
797.5
799.13
800.66
802.23
803.85
805.35
807.03
808.5
810.14
811.68
813.24
814.88
816.37
818.05
819.53
821.16
822.73
824.27
825.95
827.42
829.09
830.6
832.2
833.81
835.32
837.02
838.48
840.13
841.68
843.24
844.9
846.38
848.07
849.56
851.17
852.77
854.29
855.99
857.44
859.11
860.63
862.21
863.85
865.34
867.04
868.5
870.14
871.7
873.25
874.92
876.38
878.07
879.56
881.17
882.76
884.28
885.98
887.42
889.1
890.6
892.19
893.8
895.3
897.01
898.44
900.11
901.62
903.2
904.82
906.31
908.02
909.45
911.11
912.62
914.2
915.82
917.3
919.01
920.43
922.1
923.59
925.18
926.78
928.27
929.97
931.39
933.08
934.53
936.15
937.71
939.23
940.89
942.33
944.04
945.45
947.11
948.6
950.18
951.77
953.26
954.95
956.36
958.06
959.48
961.13
962.63
964.19
965.79
967.27
968.96
970.36
972.06
973.47
975.12
976.6
978.18
979.75
981.24
982.89
984.31
986.02
987.4
989.08
990.49
992.13
993.6
995.17
996.7
998.21
999.78
1001.2
1002.9
1004.3
1005.9
1007.3
1008.9
1010.3
1011.7
1012.7
1013.1
701.49
701.45
701.36
701.21
701
700.65
700.31
699.94
699.48
699.07
698.59
698.17
697.72
697.32
696.96
696.59
696.29
696.02
695.76
695.55
695.39
695.27
695.17
695.12
695.09
695.1
695.14
695.21
695.32
695.46
695.64
695.87
696.15
696.45
696.81
697.22
697.65
698.16
698.67
699.27
699.89
700.55
701.27
702.03
702.79
703.61
704.47
705.38
706.31
707.28
708.27
709.3
710.34
711.42
712.52
713.66
714.83
716.04
717.23
718.43
719.67
720.98
722.24
723.52
724.87
726.2
727.52
728.93
730.28
731.65
733.1
734.46
735.93
737.32
738.77
740.23
741.67
743.17
744.6
746.13
747.57
749.12
750.56
752.12
753.58
755.15
756.62
758.18
759.68
761.23
762.77
764.29
765.88
767.37
769.01
770.46
772.1
773.58
775.18
776.73
778.28
779.91
781.39
783.06
784.54
786.16
787.71
789.27
790.92
792.41
794.08
795.58
797.19
798.79
800.32
802.01
803.48
805.13
806.69
808.26
809.92
811.41
813.09
814.61
816.21
817.84
819.35
821.05
822.54
824.17
825.77
827.3
829.01
830.47
832.13
833.69
835.26
836.94
838.41
840.1
841.62
843.21
844.86
846.36
848.06
849.55
851.17
852.78
854.3
856.02
857.47
859.13
860.69
862.25
863.93
865.4
867.09
868.59
870.2
871.83
873.32
875.04
876.49
878.14
879.71
881.25
882.95
884.4
886.09
887.59
889.19
890.81
892.31
894.02
895.46
897.13
898.66
900.23
901.89
903.35
905.06
906.51
908.15
909.71
911.25
912.93
914.37
916.07
917.53
919.16
920.73
922.25
923.94
925.37
927.07
928.53
930.16
931.71
933.24
934.92
936.35
938.06
939.49
941.14
942.66
944.21
945.85
947.31
949.02
950.43
952.11
953.58
955.18
956.75
958.25
959.94
961.35
963.06
964.47
966.13
967.62
969.19
970.79
972.27
973.96
975.36
977.06
978.47
980.12
981.6
983.18
984.75
986.24
987.89
989.31
991.02
992.39
994.07
995.47
997.12
998.55
1000.1
1001.6
1003.2
1004.7
1006.2
1007.7
1009.2
1010.5
1011.6
1012.1
698.39
698.35
698.23
698.05
697.69
697.31
696.87
696.34
695.81
695.25
694.67
694.15
693.58
693.11
692.6
692.19
691.76
691.4
691.1
690.8
690.55
690.36
690.22
690.12
690.07
690.06
690.09
690.17
690.28
690.45
690.66
690.95
691.26
691.62
692.07
692.51
693.05
693.58
694.21
694.86
695.54
696.29
697.09
697.89
698.73
699.61
700.53
701.5
702.49
703.51
704.57
705.65
706.78
707.94
709.11
710.28
711.47
712.71
714.01
715.26
716.53
717.87
719.2
720.51
721.92
723.27
724.64
726.09
727.45
728.93
730.32
731.78
733.24
734.69
736.19
737.63
739.16
740.62
742.16
743.63
745.18
746.67
748.21
749.74
751.26
752.83
754.33
755.95
757.42
759.06
760.53
762.15
763.68
765.25
766.85
768.36
770.03
771.51
773.14
774.69
776.26
777.9
779.4
781.08
782.59
784.2
785.81
787.34
789.04
790.52
792.17
793.76
795.31
797.01
798.49
800.15
801.72
803.29
804.99
806.47
808.14
809.71
811.28
812.98
814.46
816.13
817.7
819.27
820.97
822.45
824.12
825.69
827.26
828.96
830.44
832.12
833.67
835.25
836.94
838.42
840.11
841.65
843.23
844.92
846.4
848.09
849.62
851.22
852.88
854.37
856.08
857.58
859.19
860.83
862.33
864.05
865.53
867.17
868.77
870.3
872.02
873.47
875.14
876.7
878.25
879.96
881.41
883.1
884.62
886.21
887.86
889.34
891.06
892.52
894.16
895.75
897.27
899
900.42
902.11
903.63
905.21
906.86
908.33
910.05
911.49
913.14
914.7
916.24
917.92
919.36
921.07
922.53
924.16
925.74
927.25
928.95
930.38
932.08
933.54
935.16
936.74
938.25
939.94
941.37
943.07
944.52
946.15
947.7
949.23
950.9
952.33
954.05
955.46
957.13
958.63
960.2
961.81
963.28
965
966.39
968.08
969.52
971.15
972.68
974.22
975.86
977.3
979.02
980.4
982.09
983.52
985.15
986.66
988.2
989.81
991.26
992.94
994.33
996.03
997.4
999.08
1000.5
1002.1
1003.5
1005.1
1006.6
1008.1
1009.4
1010.5
1011
695.46
695.41
695.26
695.04
694.58
694.14
693.54
692.98
692.29
691.61
691
690.31
689.68
689.12
688.52
688.04
687.52
687.11
686.69
686.35
686.07
685.8
685.59
685.45
685.37
685.35
685.37
685.45
685.58
685.79
686.06
686.35
686.71
687.15
687.6
688.15
688.7
689.33
690.03
690.71
691.46
692.28
693.13
694.02
694.92
695.86
696.84
697.87
698.93
700.02
701.13
702.25
703.39
704.58
705.82
707.08
708.31
709.58
710.92
712.23
713.54
714.94
716.28
717.66
719.1
720.46
721.95
723.34
724.8
726.26
727.72
729.21
730.68
732.2
733.67
735.21
736.71
738.24
739.77
741.29
742.87
744.36
745.99
747.45
749.09
750.57
752.18
753.73
755.29
756.93
758.42
760.08
761.59
763.2
764.81
766.34
768.03
769.52
771.16
772.75
774.31
776.01
777.49
779.15
780.74
782.3
784.01
785.5
787.16
788.75
790.31
792.03
793.53
795.17
796.8
798.34
800.05
801.57
803.2
804.85
806.37
808.08
809.62
811.23
812.91
814.41
816.11
817.66
819.25
820.96
822.45
824.13
825.71
827.28
829.01
830.48
832.15
833.75
835.29
837.02
838.5
840.16
841.77
843.31
845.04
846.52
848.17
849.79
851.31
853.04
854.52
856.17
857.79
859.31
861.04
862.51
864.16
865.77
867.3
869.03
870.49
872.15
873.74
875.28
877.01
878.46
880.13
881.7
883.25
884.97
886.41
888.11
889.63
891.22
892.89
894.36
896.07
897.55
899.18
900.79
902.3
904.03
905.46
907.13
908.68
910.23
911.92
913.37
915.08
916.55
918.17
919.77
921.28
923.01
924.42
926.11
927.61
929.2
930.83
932.3
934.03
935.44
937.12
938.63
940.21
941.84
943.3
945.03
946.44
948.12
949.62
951.2
952.81
954.29
956.01
957.41
959.1
960.57
962.17
963.75
965.25
966.94
968.35
970.07
971.48
973.14
974.65
976.2
977.82
979.28
981
982.38
984.08
985.5
987.14
988.63
990.19
991.77
993.25
994.91
996.31
998.02
999.37
1001.1
1002.4
1004.1
1005.5
1007.1
1008.4
1009.5
1010
692.74
692.66
692.44
692.15
691.64
691.11
690.4
689.68
688.99
688.2
687.42
686.7
686.05
685.34
684.71
684.14
683.56
683.09
682.6
682.22
681.86
681.55
681.32
681.17
681.07
681.03
681.04
681.13
681.26
681.47
681.75
682.12
682.49
683
683.48
684.09
684.68
685.36
686.11
686.86
687.65
688.5
689.4
690.34
691.31
692.31
693.35
694.41
695.51
696.64
697.83
699.05
700.23
701.45
702.72
704.05
705.31
706.63
708.03
709.34
710.73
712.15
713.51
715.01
716.38
717.86
719.3
720.78
722.26
723.75
725.25
726.76
728.27
729.81
731.31
732.9
734.37
736.01
737.47
739.1
740.6
742.2
743.77
745.31
746.97
748.46
750.11
751.65
753.24
754.89
756.4
758.09
759.62
761.23
762.88
764.4
766.09
767.64
769.25
770.93
772.44
774.12
775.7
777.29
779.01
780.51
782.17
783.8
785.35
787.06
788.6
790.22
791.91
793.43
795.12
796.71
798.29
800.02
801.52
803.18
804.83
806.37
808.09
809.63
811.24
812.95
814.45
816.14
817.74
819.3
821.04
822.53
824.18
825.84
827.36
829.08
830.62
832.23
833.93
835.42
837.12
838.69
840.26
842
843.47
845.15
846.75
848.29
850.03
851.51
853.17
854.8
856.32
858.05
859.54
861.18
862.83
864.33
866.06
867.56
869.19
870.84
872.34
874.07
875.55
877.19
878.83
880.33
882.06
883.54
885.18
886.8
888.31
890.04
891.5
893.16
894.75
896.28
898.01
899.45
901.13
902.68
904.24
905.94
907.38
909.09
910.59
912.19
913.83
915.31
917.04
918.48
920.14
921.7
923.24
924.94
926.37
928.09
929.55
931.18
932.78
934.27
936.01
937.41
939.11
940.59
942.19
943.81
945.29
947.02
948.42
950.11
951.6
953.19
954.8
956.28
958.01
959.4
961.1
962.57
964.18
965.76
967.26
968.96
970.36
972.07
973.5
975.15
976.67
978.21
979.85
981.29
983.02
984.4
986.09
987.52
989.15
990.66
992.2
993.8
995.26
996.94
998.31
1000
1001.4
1003.1
1004.4
1006.1
1007.4
1008.5
1009
690.16
690.1
689.84
689.39
688.9
688.2
687.41
686.59
685.77
684.98
684.14
683.31
682.53
681.83
681.16
680.47
679.9
679.32
678.82
678.35
678
677.61
677.35
677.17
677.06
677.01
677.02
677.1
677.25
677.47
677.79
678.18
678.58
679.12
679.65
680.28
680.98
681.65
682.42
683.26
684.13
685.05
685.99
686.96
687.98
689.04
690.11
691.21
692.34
693.51
694.73
696.02
697.24
698.49
699.83
701.17
702.47
703.88
705.25
706.63
708.1
709.47
710.99
712.38
713.9
715.33
716.86
718.32
719.88
721.35
722.95
724.41
726.04
727.5
729.12
730.62
732.21
733.79
735.33
737
738.48
740.13
741.69
743.27
744.95
746.45
748.12
749.69
751.28
752.99
754.49
756.16
757.77
759.33
761.05
762.58
764.22
765.89
767.42
769.12
770.71
772.3
774.03
775.55
777.2
778.88
780.41
782.12
783.72
785.3
787.04
788.57
790.21
791.91
793.43
795.13
796.75
798.32
800.06
801.59
803.22
804.94
806.45
808.14
809.76
811.32
813.06
814.59
816.22
817.93
819.43
821.13
822.74
824.3
826.04
827.55
829.2
830.88
832.38
834.11
835.67
837.26
839
840.47
842.15
843.78
845.31
847.06
848.56
850.19
851.87
853.37
855.09
856.63
858.23
859.94
861.41
863.12
864.68
866.25
868
869.45
871.14
872.72
874.27
876.02
877.47
879.15
880.74
882.28
884.02
885.47
887.15
888.73
890.27
892.01
893.45
895.14
896.7
898.25
899.98
901.41
903.12
904.64
906.22
907.91
909.36
911.09
912.57
914.19
915.82
917.3
919.04
920.47
922.15
923.7
925.24
926.95
928.38
930.09
931.57
933.18
934.8
936.29
938.02
939.43
941.12
942.63
944.21
945.86
947.31
949.04
950.46
952.13
953.65
955.21
956.87
958.31
960.05
961.45
963.13
964.63
966.2
967.84
969.29
971.03
972.42
974.11
975.57
977.18
978.76
980.25
981.95
983.34
985.06
986.46
988.13
989.6
991.18
992.75
994.24
995.89
997.29
999.01
1000.4
1002.1
1003.4
1005.1
1006.4
1007.5
1008.1
687.69
687.57
687.29
686.88
686.22
685.41
684.56
683.66
682.76
681.88
681.03
680.15
679.3
678.5
677.78
677.11
676.41
675.83
675.26
674.77
674.33
674.01
673.66
673.43
673.29
673.24
673.25
673.33
673.5
673.77
674.12
674.48
675.01
675.48
676.12
676.75
677.44
678.23
679.07
679.91
680.79
681.72
682.7
683.73
684.8
685.92
687.06
688.2
689.36
690.58
691.86
693.15
694.4
695.74
697.12
698.43
699.86
701.25
702.65
704.13
705.52
707.06
708.46
710.04
711.45
713.05
714.48
716.09
717.55
719.15
720.67
722.24
723.84
725.35
727.03
728.51
730.15
731.73
733.3
734.99
736.49
738.15
739.75
741.32
743.04
744.56
746.2
747.87
749.41
751.12
752.71
754.3
756.03
757.57
759.22
760.91
762.45
764.14
765.78
767.35
769.08
770.65
772.27
774.01
775.54
777.2
778.9
780.44
782.14
783.78
785.35
787.09
788.66
790.27
792.03
793.55
795.21
796.92
798.44
800.15
801.78
803.34
805.08
806.64
808.26
810.01
811.51
813.18
814.86
816.39
818.11
819.7
821.28
823.04
824.54
826.2
827.89
829.4
831.12
832.71
834.28
836.04
837.53
839.19
840.87
842.37
844.1
845.66
847.25
849
850.47
852.16
853.78
855.31
857.06
858.56
860.2
861.88
863.37
865.1
866.64
868.23
869.96
871.42
873.13
874.7
876.26
878.01
879.46
881.15
882.74
884.28
886.03
887.47
889.15
890.75
892.28
894.03
895.47
897.15
898.73
900.27
902.01
903.44
905.14
906.69
908.24
909.97
911.4
913.11
914.62
916.21
917.89
919.34
921.08
922.54
924.17
925.78
927.28
929.02
930.44
932.13
933.65
935.22
936.9
938.34
940.07
941.51
943.16
944.74
946.25
947.98
949.38
951.1
952.56
954.18
955.78
957.27
959.01
960.39
962.1
963.57
965.18
966.77
968.26
969.99
971.38
973.09
974.53
976.17
977.72
979.24
980.92
982.33
984.06
985.45
987.13
988.59
990.18
991.75
993.24
994.9
996.3
998.02
999.37
1001.1
1002.4
1004.1
1005.4
1006.6
1007.1
685.34
685.25
685.01
684.37
683.67
682.84
681.91
680.94
679.96
679.01
678.06
677.14
676.25
675.39
674.6
673.91
673.19
672.51
671.99
671.39
670.99
670.52
670.22
670.02
669.82
669.73
669.74
669.86
670.07
670.29
670.63
671.1
671.55
672.16
672.77
673.43
674.21
675.04
675.85
676.72
677.65
678.63
679.66
680.73
681.85
683.02
684.17
685.33
686.56
687.86
689.15
690.42
691.78
693.16
694.49
695.98
697.33
698.79
700.24
701.69
703.2
704.67
706.2
707.7
709.23
710.78
712.3
713.93
715.41
717.07
718.56
720.18
721.78
723.33
725.03
726.53
728.18
729.81
731.36
733.07
734.62
736.25
737.96
739.48
741.17
742.82
744.38
746.1
747.7
749.3
751.05
752.6
754.24
755.99
757.52
759.2
760.9
762.44
764.15
765.81
767.38
769.11
770.73
772.32
774.08
775.65
777.27
779.04
780.58
782.23
783.98
785.5
787.19
788.89
790.43
792.15
793.8
795.36
797.11
798.7
800.3
802.06
803.6
805.24
807
808.49
810.18
811.87
813.4
815.13
816.74
818.31
820.07
821.6
823.23
824.98
826.47
828.16
829.82
831.35
833.1
834.65
836.25
838.02
839.5
841.18
842.84
844.36
846.1
847.65
849.25
851.01
852.47
854.16
855.8
857.32
859.08
860.58
862.21
863.92
865.4
867.12
868.68
870.26
872.02
873.47
875.16
876.77
878.3
880.05
881.52
883.18
884.82
886.32
888.07
889.55
891.19
892.85
894.33
896.08
897.56
899.19
900.85
902.33
904.07
905.54
907.18
908.82
910.31
912.06
913.5
915.16
916.76
918.28
920.02
921.44
923.14
924.68
926.24
927.95
929.37
931.1
932.58
934.19
935.82
937.3
939.04
940.46
942.14
943.68
945.23
946.93
948.35
950.08
951.52
953.17
954.75
956.26
957.99
959.38
961.1
962.56
964.18
965.77
967.26
969
970.38
972.1
973.54
975.17
976.74
978.25
979.95
981.34
983.07
984.48
986.14
987.64
989.2
990.81
992.26
993.97
995.34
997.06
998.42
1000.1
1001.5
1003.1
1004.5
1005.7
1006.2
683.19
683.11
682.68
682.12
681.26
680.31
679.29
678.25
677.22
676.21
675.22
674.26
673.34
672.45
671.62
670.89
670.15
669.41
668.82
668.25
667.74
667.31
667.02
666.7
666.5
666.42
666.43
666.53
666.75
667.08
667.39
667.88
668.36
669.03
669.61
670.34
671.15
672.01
672.86
673.77
674.74
675.76
676.83
677.96
679.1
680.24
681.42
682.66
684.01
685.25
686.55
687.98
689.29
690.68
692.14
693.51
695.05
696.43
698.02
699.41
701.02
702.45
704.07
705.53
707.14
708.67
710.24
711.88
713.39
715.07
716.6
718.22
719.88
721.41
723.11
724.69
726.29
728.03
729.56
731.22
732.92
734.46
736.16
737.83
739.4
741.12
742.75
744.35
746.09
747.7
749.31
751.07
752.65
754.28
756.05
757.61
759.26
761.02
762.57
764.23
766
767.53
769.21
770.96
772.5
774.19
775.92
777.46
779.17
780.87
782.42
784.15
785.82
787.38
789.13
790.76
792.34
794.1
795.69
797.3
799.07
800.62
802.25
804.03
805.54
807.21
808.95
810.46
812.17
813.85
815.38
817.12
818.73
820.31
822.07
823.61
825.24
827.01
828.49
830.18
831.86
833.38
835.12
836.71
838.28
840.05
841.55
843.21
844.93
846.41
848.14
849.74
851.3
853.06
854.56
856.21
857.92
859.4
861.13
862.7
864.27
866.03
867.5
869.18
870.83
872.34
874.09
875.6
877.22
878.94
880.39
882.12
883.67
885.25
887.01
888.44
890.14
891.72
893.27
895.03
896.46
898.15
899.74
901.28
903.03
904.47
906.15
907.73
909.27
911.02
912.45
914.14
915.7
917.25
919
920.41
922.12
923.64
925.22
926.92
928.35
930.09
931.56
933.19
934.81
936.3
938.04
939.46
941.14
942.68
944.24
945.94
947.36
949.09
950.54
952.18
953.78
955.27
957.02
958.41
960.12
961.6
963.2
964.82
966.29
968.03
969.42
971.12
972.61
974.2
975.82
977.28
979.02
980.4
982.11
983.56
985.18
986.74
988.24
989.93
991.32
993.05
994.42
996.11
997.53
999.15
1000.6
1002.2
1003.7
1005
1005.2
681.14
681.05
680.51
679.92
679.03
678.01
676.87
675.74
674.63
673.56
672.53
671.54
670.58
669.68
668.84
668.05
667.23
666.48
665.88
665.25
664.72
664.26
663.95
663.6
663.4
663.32
663.32
663.42
663.64
664.01
664.33
664.84
665.35
666.04
666.66
667.39
668.23
669.12
670.05
671.02
672.03
673.08
674.15
675.26
676.41
677.63
678.93
680.18
681.44
682.82
684.18
685.52
687.02
688.36
689.87
691.28
692.8
694.27
695.82
697.3
698.92
700.38
702.04
703.52
705.15
706.72
708.29
710
711.49
713.16
714.79
716.36
718.08
719.65
721.27
723.02
724.55
726.22
727.95
729.49
731.19
732.9
734.46
736.17
737.87
739.44
741.16
742.86
744.43
746.16
747.86
749.43
751.16
752.86
754.43
756.16
757.86
759.43
761.16
762.86
764.43
766.16
767.86
769.42
771.16
772.85
774.42
776.15
777.84
779.41
781.15
782.83
784.39
786.14
787.8
789.37
791.13
792.76
794.34
796.11
797.72
799.31
801.09
802.66
804.28
806.06
807.6
809.24
811.02
812.53
814.2
815.95
817.45
819.17
820.84
822.37
824.12
825.73
827.3
829.07
830.61
832.24
834.01
835.49
837.18
838.87
840.38
842.12
843.72
845.29
847.06
848.56
850.21
851.94
853.42
855.14
856.75
858.3
860.07
861.57
863.21
864.93
866.4
868.13
869.71
871.27
873.04
874.5
876.18
877.84
879.34
881.09
882.6
884.22
885.94
887.39
889.12
890.67
892.25
894
895.43
897.14
898.71
900.26
902.02
903.45
905.15
906.72
908.26
910.02
911.44
913.14
914.71
916.25
918.01
919.42
921.13
922.66
924.23
925.95
927.38
929.11
930.59
932.2
933.87
935.32
937.07
938.51
940.17
941.75
943.27
945.01
946.41
948.12
949.62
951.21
952.87
954.32
956.06
957.48
959.15
960.7
962.24
963.95
965.35
967.09
968.52
970.17
971.73
973.25
974.97
976.36
978.09
979.51
981.16
982.7
984.23
985.91
987.31
989.05
990.43
992.12
993.56
995.17
996.7
998.22
999.84
1001.3
1002.9
1004.1
1004.4
679.16
679.06
678.47
677.76
676.78
675.63
674.46
673.32
672.21
671.14
670.08
669.05
668.05
667.09
666.16
665.27
664.43
663.7
663.07
662.37
661.87
661.34
661.03
660.65
660.43
660.34
660.35
660.45
660.69
661.07
661.39
661.98
662.46
663.16
663.89
664.61
665.44
666.34
667.29
668.29
669.33
670.41
671.54
672.74
674.01
675.21
676.45
677.8
679.16
680.46
681.95
683.29
684.75
686.21
687.68
689.19
690.7
692.22
693.79
695.3
696.96
698.43
700.1
701.64
703.24
704.93
706.45
708.14
709.76
711.34
713.08
714.66
716.29
718.04
719.6
721.26
723.02
724.58
726.25
728.02
729.58
731.25
733.03
734.6
736.27
738.05
739.63
741.29
743.07
744.67
746.31
748.09
749.72
751.34
753.11
754.76
756.36
758.13
759.8
761.39
763.14
764.84
766.41
768.16
769.87
771.43
773.17
774.89
776.45
778.18
779.91
781.46
783.18
784.92
786.46
788.18
789.91
791.45
793.18
794.9
796.43
798.17
799.87
801.41
803.15
804.83
806.38
808.13
809.77
811.34
813.11
814.7
816.3
818.08
819.63
821.26
823.04
824.54
826.21
827.97
829.46
831.17
832.85
834.37
836.12
837.72
839.3
841.07
842.59
844.23
846
847.46
849.17
850.84
852.35
854.11
855.66
857.26
859.03
860.5
862.18
863.87
865.36
867.11
868.66
870.25
872.02
873.47
875.17
876.81
878.32
880.09
881.58
883.22
884.93
886.39
888.12
889.67
891.25
893.01
894.44
896.15
897.74
899.28
901.04
902.48
904.17
905.77
907.29
909.05
910.49
912.17
913.78
915.29
917.05
918.48
920.16
921.75
923.27
925.03
926.44
928.14
929.69
931.25
932.99
934.39
936.12
937.61
939.21
940.89
942.33
944.08
945.52
947.17
948.76
950.27
952.02
953.41
955.13
956.62
958.21
959.87
961.31
963.06
964.47
966.15
967.69
969.23
970.93
972.34
974.08
975.5
977.16
978.7
980.23
981.92
983.33
985.06
986.45
988.14
989.62
991.2
992.79
994.26
995.97
997.33
999.05
1000.4
1002.1
1003.2
1003.6
677.24
677.13
676.53
675.72
674.63
673.43
672.25
671.1
669.92
668.72
667.58
666.5
665.46
664.47
663.53
662.65
661.85
661.09
660.3
659.64
659.12
658.54
658.17
657.88
657.6
657.49
657.49
657.62
657.92
658.21
658.61
659.17
659.75
660.38
661.18
662.03
662.86
663.76
664.73
665.77
666.88
668.03
669.16
670.32
671.56
672.92
674.2
675.5
676.97
678.29
679.74
681.19
682.64
684.17
685.65
687.19
688.74
690.27
691.91
693.4
695.08
696.61
698.23
699.92
701.45
703.15
704.79
706.36
708.1
709.72
711.33
713.09
714.71
716.33
718.09
719.73
721.35
723.11
724.77
726.38
728.14
729.84
731.43
733.17
734.92
736.5
738.21
740.01
741.57
743.26
745.05
746.65
748.3
750.09
751.73
753.35
755.13
756.81
758.4
760.16
761.89
763.46
765.19
766.96
768.51
770.22
772.01
773.55
775.24
777.04
778.59
780.26
782.06
783.62
785.27
787.07
788.64
790.28
792.07
793.65
795.28
797.07
798.64
800.28
802.07
803.62
805.27
807.06
808.59
810.25
812.04
813.55
815.23
817.01
818.5
820.2
821.94
823.44
825.17
826.85
828.38
830.13
831.75
833.32
835.09
836.65
838.26
840.04
841.54
843.21
844.95
846.43
848.16
849.8
851.33
853.1
854.65
856.25
858.03
859.5
861.19
862.87
864.37
866.12
867.68
869.26
871.04
872.5
874.18
875.86
877.35
879.11
880.63
882.24
884
885.43
887.15
888.75
890.29
892.05
893.51
895.18
896.83
898.33
900.09
901.57
903.2
904.89
906.35
908.1
909.6
911.21
912.91
914.36
916.1
917.6
919.21
920.9
922.35
924.1
925.57
927.2
928.86
930.32
932.08
933.52
935.18
936.79
938.29
940.04
941.45
943.15
944.7
946.24
947.98
949.38
951.11
952.58
954.2
955.84
957.3
959.05
960.46
962.15
963.68
965.23
966.94
968.34
970.09
971.51
973.17
974.73
976.25
977.97
979.35
981.09
982.51
984.16
985.7
987.23
988.91
990.31
992.05
993.41
995.12
996.54
998.16
999.67
1001.2
1002.3
1003
675.45
675.27
674.72
673.82
672.61
671.35
670.15
668.94
667.64
666.43
665.29
664.21
663.15
662.13
661.14
660.19
659.28
658.45
657.73
657.1
656.4
655.99
655.44
655.16
654.99
654.83
654.84
655.01
655.18
655.48
656.03
656.46
657.15
657.85
658.56
659.39
660.31
661.27
662.28
663.33
664.44
665.6
666.86
668.12
669.33
670.66
672.08
673.37
674.85
676.24
677.71
679.2
680.69
682.21
683.78
685.28
686.95
688.42
690.11
691.66
693.26
695
696.51
698.19
699.89
701.44
703.16
704.86
706.43
708.17
709.88
711.46
713.19
714.95
716.52
718.23
720.03
721.61
723.28
725.08
726.72
728.35
730.14
731.84
733.44
735.19
736.98
738.55
740.25
742.06
743.67
745.32
747.11
748.79
750.4
752.16
753.91
755.48
757.21
759.02
760.58
762.26
764.07
765.67
767.31
769.11
770.75
772.36
774.14
775.83
777.41
779.17
780.9
782.45
784.19
785.95
787.48
789.2
790.99
792.51
794.21
796.01
797.52
799.22
801.01
802.52
804.22
806.01
807.51
809.21
810.99
812.49
814.2
815.95
817.45
819.18
820.89
822.41
824.16
825.82
827.36
829.13
830.74
832.31
834.09
835.65
837.26
839.05
840.55
842.22
843.99
845.45
847.17
848.85
850.36
852.12
853.7
855.28
857.06
858.56
860.21
861.96
863.42
865.15
866.77
868.31
870.09
871.59
873.22
874.98
876.42
878.15
879.75
881.29
883.07
884.54
886.2
887.9
889.36
891.12
892.65
894.24
896.01
897.43
899.15
900.73
902.27
904.04
905.47
907.17
908.78
910.29
912.06
913.5
915.18
916.8
918.3
920.06
921.5
923.17
924.79
926.29
928.05
929.47
931.16
932.75
934.27
936.03
937.43
939.14
940.68
942.24
943.97
945.37
947.11
948.58
950.2
951.86
953.31
955.07
956.48
958.16
959.72
961.25
962.99
964.37
966.11
967.56
969.19
970.81
972.28
974.03
975.41
977.12
978.6
980.2
981.82
983.28
985.03
986.39
988.11
989.55
991.17
992.72
994.23
995.9
997.29
999.03
1000.3
1001.7
1002.2
673.9
673.58
673.04
672.03
670.73
669.37
668.14
666.85
665.51
664.3
663.16
662.04
660.91
659.81
658.78
657.83
656.96
656.1
655.25
654.51
654
653.33
652.98
652.51
652.28
652.19
652.2
652.29
652.54
653.02
653.36
654.04
654.58
655.31
656.16
657.07
658.01
659
660.04
661.11
662.22
663.38
664.63
666.01
667.24
668.57
670.05
671.36
672.9
674.28
675.85
677.29
678.92
680.36
682.05
683.52
685.17
686.79
688.34
690.08
691.64
693.27
695.04
696.6
698.26
700.04
701.62
703.28
705.07
706.7
708.34
710.12
711.81
713.42
715.18
716.96
718.54
720.25
722.06
723.69
725.35
727.14
728.86
730.47
732.21
734.02
735.61
737.29
739.1
740.78
742.4
744.17
745.95
747.52
749.24
751.06
752.66
754.32
756.12
757.8
759.4
761.17
762.94
764.5
766.22
768.03
769.6
771.27
773.08
774.69
776.33
778.12
779.78
781.37
783.15
784.86
786.42
788.18
789.92
791.46
793.19
794.96
796.48
798.2
799.99
801.5
803.21
805
806.5
808.21
809.99
811.49
813.2
814.97
816.47
818.19
819.93
821.44
823.18
824.88
826.4
828.15
829.81
831.35
833.13
834.73
836.31
838.09
839.64
841.26
843.05
844.54
846.22
847.98
849.45
851.17
852.84
854.36
856.12
857.7
859.28
861.06
862.55
864.21
865.96
867.42
869.15
870.77
872.3
874.08
875.58
877.22
878.97
880.41
882.15
883.74
885.29
887.06
888.53
890.19
891.88
893.35
895.11
896.63
898.23
899.99
901.41
903.14
904.7
906.26
908.03
909.45
911.16
912.75
914.28
916.05
917.47
919.16
920.77
922.28
924.05
925.47
927.16
928.75
930.27
932.04
933.44
935.15
936.7
938.25
940.01
941.4
943.13
944.63
946.22
947.93
949.34
951.09
952.54
954.19
955.81
957.28
959.05
960.44
962.14
963.67
965.23
966.94
968.34
970.09
971.51
973.17
974.74
976.25
978
979.36
981.1
982.53
984.17
985.74
987.24
988.96
990.33
992.07
993.45
995.14
996.59
998.18
999.69
1001.1
1001.4
672.22
672.08
671.27
670.2
668.99
667.5
666.19
664.92
663.51
662.26
661.1
659.9
658.69
657.55
656.49
655.49
654.55
653.69
652.95
652.17
651.43
650.99
650.38
650.1
649.83
649.66
649.66
649.85
650.11
650.41
651.02
651.48
652.21
653.03
653.81
654.67
655.62
656.65
657.76
658.95
660.12
661.28
662.55
663.98
665.24
666.62
668.11
669.47
671.06
672.45
674.08
675.53
677.15
678.72
680.28
682.01
683.51
685.18
686.88
688.43
690.16
691.86
693.43
695.17
696.92
698.5
700.22
702.02
703.61
705.29
707.1
708.78
710.4
712.18
713.98
715.56
717.27
719.09
720.76
722.4
724.18
725.99
727.57
729.28
731.1
732.77
734.4
736.18
737.99
739.57
741.27
743.1
744.75
746.39
748.17
749.95
751.52
753.25
755.07
756.68
758.33
760.14
761.85
763.43
765.2
767
768.55
770.25
772.07
773.66
775.31
777.12
778.77
780.37
782.15
783.86
785.43
787.18
788.95
790.48
792.21
794.01
795.52
797.23
799.03
800.55
802.24
804.04
805.57
807.25
809.05
810.57
812.24
814.05
815.56
817.24
819.04
820.54
822.23
824.02
825.51
827.21
828.99
830.46
832.19
833.91
835.41
837.16
838.83
840.36
842.13
843.73
845.3
847.09
848.62
850.25
852.04
853.51
855.2
856.94
858.41
860.15
861.78
863.32
865.1
866.62
868.24
870.02
871.47
873.18
874.85
876.34
878.11
879.65
881.25
883.03
884.46
886.17
887.81
889.32
891.09
892.58
894.22
895.95
897.38
899.13
900.68
902.25
904.03
905.44
907.16
908.76
910.28
912.05
913.49
915.17
916.8
918.29
920.07
921.5
923.18
924.81
926.3
928.07
929.5
931.17
932.79
934.28
936.05
937.47
939.16
940.74
942.26
944.03
945.42
947.14
948.66
950.23
951.96
953.36
955.1
956.56
958.19
959.83
961.29
963.06
964.45
966.15
967.69
969.23
970.96
972.34
974.09
975.52
977.17
978.75
980.25
982
983.36
985.1
986.52
988.17
989.71
991.23
992.92
994.3
996.05
997.39
999.09
1000.2
1000.9
670.8
670.44
669.73
668.5
667.18
665.8
664.33
663.07
661.64
660.3
659.11
657.87
656.6
655.43
654.34
653.31
652.32
651.4
650.55
649.86
649.15
648.47
648.08
647.6
647.32
647.21
647.21
647.33
647.62
648.1
648.51
649.18
649.94
650.63
651.47
652.41
653.41
654.47
655.6
656.84
658.09
659.27
660.59
662.05
663.32
664.83
666.23
667.76
669.23
670.83
672.31
674.01
675.48
677.15
678.78
680.34
682.09
683.7
685.32
687.1
688.74
690.36
692.14
693.85
695.46
697.21
699.02
700.62
702.31
704.12
705.83
707.46
709.22
711.05
712.67
714.35
716.15
717.93
719.54
721.27
723.1
724.78
726.42
728.2
730.02
731.62
733.32
735.13
736.87
738.48
740.23
742.06
743.68
745.34
747.15
748.91
750.49
752.23
754.06
755.67
757.33
759.14
760.86
762.45
764.21
766.02
767.58
769.27
771.09
772.72
774.35
776.15
777.85
779.43
781.19
782.98
784.51
786.23
788.04
789.58
791.26
793.07
794.65
796.29
798.1
799.7
801.31
803.12
804.74
806.33
808.13
809.76
811.34
813.13
814.76
816.34
818.13
819.75
821.33
823.12
824.72
826.31
828.11
829.68
831.29
833.09
834.62
836.26
838.06
839.56
841.23
843.02
844.48
846.19
847.93
849.41
851.16
852.81
854.33
856.11
857.68
859.27
861.06
862.54
864.21
865.97
867.42
869.16
870.79
872.31
874.1
875.61
877.23
879.01
880.44
882.17
883.8
885.31
887.09
888.59
890.22
891.97
893.4
895.14
896.72
898.27
900.05
901.48
903.18
904.82
906.31
908.09
909.55
911.2
912.89
914.34
916.11
917.59
919.21
920.93
922.36
924.11
925.61
927.22
928.94
930.36
932.11
933.6
935.21
936.91
938.34
940.1
941.56
943.19
944.85
946.3
948.07
949.5
951.17
952.77
954.27
956.03
957.42
959.14
960.66
962.22
963.94
965.34
967.09
968.53
970.18
971.78
973.26
975.02
976.39
978.12
979.58
981.19
982.82
984.27
986.03
987.39
989.11
990.55
992.17
993.73
995.23
996.91
998.27
999.64
1000.2
669.29
669.11
668.21
667.05
665.5
664.12
662.63
661.22
659.91
658.44
657.18
655.96
654.62
653.4
652.28
651.22
650.21
649.24
648.33
647.51
646.89
646.2
645.66
645.24
645.05
644.89
644.89
645.06
645.25
645.69
646.22
646.95
647.57
648.38
649.29
650.27
651.3
652.39
653.55
654.84
656.12
657.34
658.76
660.16
661.54
663.09
664.5
666.11
667.59
669.18
670.81
672.34
674.07
675.63
677.26
679.04
680.61
682.28
684.07
685.7
687.35
689.14
690.88
692.49
694.23
696.06
697.71
699.37
701.17
702.99
704.59
706.31
708.13
709.89
711.51
713.26
715.1
716.79
718.44
720.22
722.05
723.69
725.37
727.17
729
730.59
732.3
734.13
735.86
737.48
739.23
741.07
742.71
744.36
746.17
747.97
749.55
751.27
753.1
754.76
756.39
758.18
759.99
761.54
763.26
765.09
766.71
768.35
770.15
771.89
773.46
775.21
777.03
778.57
780.26
782.09
783.69
785.32
787.13
788.79
790.38
792.16
793.89
795.43
797.19
798.96
800.48
802.21
804.01
805.52
807.22
809.03
810.54
812.23
814.04
815.55
817.23
819.04
820.55
822.23
824.03
825.53
827.22
829.02
830.5
832.21
833.99
835.46
837.19
838.92
840.41
842.16
843.83
845.35
847.13
848.74
850.3
852.1
853.63
855.25
857.05
858.52
860.2
861.96
863.41
865.16
866.79
868.32
870.1
871.63
873.24
875.03
876.47
878.18
879.86
881.34
883.11
884.65
886.24
888.03
889.46
891.17
892.81
894.31
896.09
897.57
899.21
900.95
902.38
904.13
905.68
907.25
909.03
910.44
912.16
913.75
915.27
917.05
918.48
920.17
921.79
923.29
925.07
926.5
928.17
929.81
931.29
933.07
934.49
936.17
937.79
939.28
941.05
942.46
944.16
945.73
947.25
949.03
950.41
952.14
953.66
955.22
956.96
958.35
960.1
961.55
963.19
964.83
966.28
968.05
969.44
971.14
972.67
974.22
975.94
977.33
979.09
980.49
982.16
983.72
985.23
986.96
988.32
990.08
991.45
993.14
994.62
996.19
997.75
999.12
999.5
668.09
667.7
666.86
665.42
664.06
662.44
661.08
659.51
658.15
656.73
655.31
654.08
652.75
651.45
650.28
649.19
648.15
647.15
646.2
645.31
644.55
644.02
643.33
643.03
642.61
642.43
642.43
642.62
643.04
643.35
644.04
644.6
645.35
646.24
647.2
648.2
649.26
650.37
651.6
652.97
654.2
655.52
657.04
658.35
659.95
661.34
663.01
664.43
666.11
667.67
669.26
671.03
672.56
674.23
676.03
677.6
679.28
681.09
682.75
684.39
686.18
687.99
689.59
691.3
693.13
694.89
696.52
698.27
700.11
701.83
703.48
705.25
707.09
708.79
710.45
712.23
714.08
715.76
717.42
719.21
721.06
722.71
724.38
726.19
728.03
729.64
731.34
733.16
734.97
736.56
738.28
740.12
741.84
743.46
745.23
747.07
748.7
750.36
752.17
753.96
755.53
757.26
759.09
760.74
762.37
764.17
765.96
767.52
769.24
771.08
772.68
774.32
776.14
777.84
779.42
781.19
783
784.52
786.24
788.06
789.62
791.28
793.1
794.72
796.33
798.13
799.8
801.37
803.16
804.86
806.4
808.17
809.91
811.43
813.18
814.94
816.44
818.19
819.95
821.44
823.18
824.94
826.43
828.18
829.91
831.41
833.17
834.87
836.38
838.15
839.8
841.34
843.13
844.73
846.3
848.1
849.64
851.25
853.06
854.54
856.21
858
859.44
861.17
862.86
864.35
866.13
867.7
869.27
871.07
872.55
874.21
875.97
877.41
879.15
880.77
882.29
884.09
885.57
887.21
888.98
890.4
892.14
893.74
895.27
897.06
898.51
900.19
901.88
903.33
905.11
906.61
908.22
909.99
911.39
913.14
914.69
916.25
918.03
919.43
921.15
922.74
924.26
926.04
927.45
929.16
930.75
932.26
934.05
935.45
937.15
938.74
940.25
942.03
943.42
945.14
946.69
948.23
950
951.38
953.12
954.61
956.21
957.91
959.32
961.09
962.52
964.17
965.79
967.26
969.04
970.41
972.13
973.63
975.21
976.9
978.3
980.07
981.46
983.15
984.67
986.22
987.91
989.3
991.06
992.42
994.13
995.57
997.16
998.39
999.11
666.78
666.36
665.39
664.1
662.47
661.06
659.4
658.04
656.43
655.09
653.58
652.22
650.99
649.58
648.33
647.2
646.13
645.1
644.12
643.2
642.35
641.69
641.14
640.62
640.28
640.17
640.17
640.29
640.64
641.15
641.73
642.38
643.23
644.16
645.14
646.18
647.26
648.43
649.74
651.1
652.35
653.85
655.23
656.76
658.24
659.87
661.34
663.06
664.59
666.23
668
669.54
671.23
673.04
674.64
676.31
678.13
679.86
681.49
683.25
685.09
686.78
688.44
690.23
692.08
693.77
695.44
697.23
699.08
700.79
702.46
704.24
706.1
707.82
709.47
711.25
713.11
714.83
716.48
718.26
720.11
721.83
723.48
725.25
727.1
728.81
730.45
732.23
734.08
735.75
737.4
739.2
741.05
742.66
744.34
746.16
747.97
749.55
751.27
753.11
754.81
756.42
758.2
760.04
761.62
763.3
765.13
766.84
768.43
770.2
772.03
773.58
775.27
777.1
778.74
780.35
782.16
783.9
785.45
787.2
789.02
790.55
792.25
794.07
795.65
797.29
799.11
800.73
802.33
804.13
805.8
807.36
809.15
810.85
812.39
814.16
815.89
817.4
819.17
820.9
822.41
824.17
825.9
827.4
829.17
830.87
832.38
834.15
835.83
837.35
839.14
840.78
842.32
844.12
845.7
847.28
849.09
850.62
852.24
854.05
855.52
857.21
858.99
860.43
862.17
863.84
865.34
867.12
868.69
870.26
872.07
873.54
875.2
876.97
878.4
880.15
881.76
883.29
885.08
886.57
888.21
889.98
891.39
893.14
894.74
896.27
898.06
899.51
901.19
902.88
904.33
906.11
907.62
909.22
911
912.39
914.14
915.7
917.25
919.03
920.44
922.15
923.75
925.26
927.05
928.46
930.16
931.77
933.27
935.05
936.46
938.16
939.75
941.26
943.04
944.43
946.15
947.71
949.24
951.02
952.39
954.13
955.63
957.21
958.94
960.33
962.1
963.54
965.18
966.82
968.27
970.05
971.43
973.14
974.66
976.21
977.93
979.32
981.08
982.48
984.15
985.7
987.22
988.94
990.3
992.07
993.42
995.13
996.54
998.06
998.4
665.5
665.2
664.17
662.71
661.15
659.51
658.06
656.38
655.01
653.36
652.03
650.47
649.15
647.82
646.45
645.25
644.14
643.08
642.07
641.12
640.22
639.44
638.96
638.33
638.09
637.94
637.95
638.1
638.34
638.99
639.47
640.24
641.14
642.1
643.12
644.19
645.31
646.56
648
649.24
650.67
652.15
653.61
655.17
656.75
658.28
660.03
661.54
663.22
665.01
666.56
668.26
670.08
671.74
673.4
675.19
677.03
678.66
680.36
682.19
684.03
685.69
687.39
689.21
691.07
692.76
694.45
696.24
698.1
699.85
701.52
703.29
705.14
706.95
708.58
710.32
712.17
714.01
715.64
717.36
719.19
721.04
722.68
724.37
726.19
728.04
729.68
731.37
733.19
735.03
736.65
738.34
740.17
742
743.59
745.3
747.14
748.9
750.5
752.25
754.09
755.76
757.39
759.19
761.02
762.58
764.28
766.12
767.81
769.41
771.19
773.02
774.56
776.26
778.1
779.73
781.35
783.15
784.9
786.45
788.2
790.03
791.55
793.25
795.08
796.66
798.29
800.11
801.75
803.34
805.14
806.83
808.37
810.16
811.88
813.4
815.17
816.92
818.42
820.18
821.94
823.43
825.18
826.94
828.43
830.18
831.92
833.41
835.17
836.89
838.38
840.15
841.83
843.35
845.13
846.76
848.3
850.11
851.67
853.26
855.07
856.57
858.22
860.02
861.47
863.18
864.91
866.37
868.14
869.75
871.29
873.09
874.59
876.22
878.02
879.44
881.17
882.83
884.32
886.11
887.63
889.23
891.02
892.44
894.16
895.81
897.3
899.09
900.57
902.21
903.96
905.37
907.13
908.69
910.24
912.04
913.44
915.16
916.78
918.27
920.07
921.5
923.17
924.83
926.3
928.08
929.52
931.18
932.86
934.3
936.08
937.53
939.18
940.85
942.29
944.08
945.5
947.17
948.8
950.27
952.06
953.45
955.15
956.73
958.24
960.02
961.38
963.12
964.62
966.2
967.92
969.31
971.08
972.5
974.16
975.75
977.24
979.02
980.36
982.11
983.55
985.18
986.79
988.25
990.01
991.34
993.09
994.47
996.14
997.35
998.1
664.36
664.11
663.05
661.37
659.87
658.19
656.55
655.07
653.37
651.96
650.31
648.95
647.37
646.09
644.67
643.34
642.18
641.09
640.04
639.05
638.13
637.28
636.62
636.15
635.78
635.53
635.53
635.8
636.16
636.65
637.29
638.15
639.08
640.07
641.12
642.22
643.42
644.8
646.16
647.51
649.08
650.49
652.12
653.66
655.25
657.01
658.53
660.22
662.03
663.63
665.31
667.13
668.89
670.53
672.28
674.13
675.92
677.57
679.32
681.17
683.02
684.69
686.41
688.23
690.1
691.85
693.53
695.3
697.16
699.01
700.67
702.39
704.22
706.08
707.81
709.48
711.27
713.13
714.93
716.57
718.31
720.16
722.01
723.63
725.34
727.18
729.03
730.66
732.35
734.18
736.03
737.65
739.34
741.17
743.01
744.61
746.31
748.15
749.94
751.52
753.26
755.11
756.8
758.41
760.2
762.04
763.63
765.3
767.14
768.87
770.45
772.21
774.05
775.62
777.29
779.12
780.81
782.39
784.18
785.99
787.51
789.23
791.07
792.63
794.28
796.11
797.75
799.34
801.14
802.85
804.39
806.17
807.94
809.44
811.19
813
814.48
816.2
818.02
819.51
821.21
823.03
824.52
826.22
828.03
829.52
831.21
833.03
834.5
836.2
838.01
839.47
841.19
842.97
844.42
846.17
847.89
849.37
851.15
852.8
854.32
856.12
857.69
859.27
861.08
862.58
864.22
866.02
867.46
869.18
870.89
872.35
874.13
875.72
877.27
879.07
880.55
882.2
883.98
885.4
887.15
888.76
890.28
892.08
893.55
895.2
896.96
898.37
900.13
901.71
903.25
905.05
906.47
908.17
909.84
911.3
913.09
914.56
916.2
917.93
919.34
921.12
922.63
924.22
925.99
927.37
929.13
930.66
932.22
934.01
935.38
937.13
938.66
940.22
942
943.37
945.12
946.63
948.21
949.96
951.34
953.11
954.58
956.19
957.89
959.3
961.08
962.5
964.16
965.77
967.25
969.04
970.4
972.13
973.63
975.2
976.92
978.3
980.08
981.47
983.15
984.69
986.21
987.94
989.3
991.07
992.43
994.13
995.56
997.08
997.45
663.3
663.05
661.86
660.21
658.53
657.01
655.23
653.6
652.07
650.35
648.9
647.26
645.83
644.29
643.01
641.53
640.26
639.12
638.03
637
636.05
635.16
634.38
633.97
633.42
633.24
633.25
633.43
633.99
634.4
635.18
636.07
637.03
638.06
639.15
640.3
641.62
643.07
644.38
646.01
647.38
649.07
650.58
652.22
653.99
655.54
657.24
659.07
660.72
662.4
664.2
666.05
667.73
669.43
671.24
673.11
674.89
676.57
678.34
680.19
682.06
683.79
685.5
687.29
689.16
691.02
692.71
694.43
696.25
698.12
699.94
701.6
703.35
705.2
707.07
708.79
710.47
712.26
714.13
715.95
717.58
719.33
721.17
723.03
724.68
726.37
728.2
730.06
731.73
733.4
735.21
737.07
738.74
740.4
742.21
744.06
745.71
747.37
749.19
751.03
752.63
754.31
756.15
757.94
759.51
761.25
763.1
764.77
766.38
768.18
770.02
771.57
773.27
775.11
776.78
778.37
780.17
781.99
783.51
785.23
787.07
788.66
790.3
792.12
793.81
795.37
797.16
798.94
800.45
802.2
804.02
805.53
807.23
809.06
810.59
812.25
814.08
815.64
817.27
819.1
820.68
822.28
824.1
825.7
827.29
829.11
830.69
832.28
834.1
835.67
837.27
839.09
840.64
842.25
844.07
845.58
847.23
849.04
850.51
852.2
854.01
855.44
857.17
858.9
860.36
862.14
863.77
865.3
867.1
868.63
870.24
872.05
873.5
875.19
876.93
878.37
880.14
881.74
883.27
885.08
886.56
888.2
889.98
891.39
893.14
894.75
896.27
898.07
899.53
901.19
902.92
904.35
906.12
907.66
909.23
911.03
912.43
914.15
915.77
917.27
919.06
920.49
922.17
923.84
925.29
927.08
928.53
930.18
931.88
933.31
935.09
936.55
938.19
939.88
941.3
943.09
944.53
946.18
947.85
949.29
951.07
952.49
954.16
955.79
957.26
959.05
960.43
962.14
963.69
965.22
967
968.35
970.11
971.57
973.18
974.85
976.27
978.06
979.43
981.14
982.65
984.2
985.91
987.29
989.06
990.42
992.13
993.59
995.17
996.46
997.16
662.3
662.03
660.72
659.13
657.34
655.7
654.08
652.28
650.65
649.08
647.33
645.83
644.21
642.7
641.21
639.84
638.39
637.18
636.05
634.93
633.94
633.06
632.22
631.59
631.19
631.05
631.06
631.2
631.61
632.23
633.08
633.98
634.99
636.08
637.21
638.45
639.95
641.27
642.84
644.29
646.02
647.51
649.2
650.98
652.56
654.27
656.11
657.85
659.52
661.29
663.15
665
666.67
668.42
670.25
672.13
673.97
675.66
677.42
679.25
681.13
683
684.69
686.43
688.26
690.14
692.01
693.69
695.43
697.25
699.13
700.98
702.64
704.38
706.22
708.1
709.88
711.54
713.31
715.17
717.04
718.7
720.4
722.22
724.09
725.83
727.48
729.26
731.12
732.91
734.53
736.28
738.14
739.94
741.54
743.28
745.13
746.91
748.51
750.26
752.11
753.83
755.44
757.22
759.07
760.71
762.35
764.17
766
767.55
769.26
771.11
772.79
774.38
776.18
778.01
779.55
781.25
783.1
784.73
786.34
788.15
789.91
791.44
793.2
795.03
796.56
798.24
800.08
801.67
803.29
805.12
806.77
808.34
810.14
811.85
813.38
815.16
816.91
818.41
820.17
821.95
823.43
825.18
826.97
828.44
830.18
831.97
833.44
835.18
836.95
838.42
840.17
841.91
843.38
845.15
846.85
848.34
850.13
851.77
853.3
855.11
856.67
858.26
860.07
861.57
863.22
865.03
866.46
868.18
869.91
871.36
873.13
874.75
876.28
878.08
879.58
881.21
883.01
884.42
886.16
887.82
889.3
891.1
892.61
894.22
896.02
897.42
899.15
900.79
902.28
904.08
905.55
907.19
908.94
910.35
912.12
913.66
915.23
917.02
918.42
920.15
921.75
923.25
925.05
926.46
928.16
929.8
931.27
933.07
934.49
936.17
937.82
939.27
941.07
942.48
944.16
945.8
947.26
949.06
950.45
952.15
953.75
955.24
957.03
958.4
960.13
961.67
963.21
964.98
966.34
968.1
969.56
971.18
972.84
974.27
976.06
977.43
979.14
980.66
982.2
983.93
985.3
987.07
988.44
990.14
991.63
993.19
994.81
996.15
996.71
661.34
661.06
659.68
658.09
656.26
654.51
652.89
651.14
649.33
647.69
646.08
644.3
642.74
641.15
639.54
638.12
636.64
635.26
634.09
632.91
631.8
630.89
630.09
629.32
629.01
628.64
628.64
629.01
629.33
630.1
630.92
631.84
632.96
634.11
635.3
636.72
638.16
639.65
641.21
642.9
644.44
646.18
647.97
649.58
651.31
653.15
655
656.68
658.42
660.25
662.13
664
665.71
667.47
669.3
671.18
673.07
674.85
676.59
678.38
680.24
682.13
684
685.71
687.46
689.28
691.17
693.05
694.79
696.51
698.3
700.18
702.06
703.8
705.5
707.29
709.16
711.04
712.72
714.43
716.24
718.12
719.93
721.57
723.32
725.17
727.04
728.7
730.38
732.21
734.08
735.78
737.43
739.22
741.09
742.8
744.44
746.22
748.09
749.77
751.4
753.2
755.06
756.7
758.35
760.17
762.01
763.57
765.27
767.12
768.85
770.43
772.2
774.05
775.63
777.29
779.13
780.86
782.42
784.19
786.03
787.57
789.25
791.1
792.73
794.33
796.14
797.88
799.41
801.18
803
804.5
806.21
808.05
809.58
811.24
813.08
814.64
816.27
818.1
819.7
821.29
823.11
824.73
826.3
828.12
829.74
831.3
833.12
834.73
836.29
838.11
839.71
841.28
843.1
844.66
846.26
848.08
849.6
851.23
853.05
854.53
856.2
858.01
859.44
861.17
862.91
864.36
866.14
867.77
869.29
871.1
872.62
874.23
876.04
877.48
879.18
880.92
882.35
884.13
885.72
887.26
889.07
890.53
892.19
893.95
895.37
897.13
898.72
900.25
902.06
903.49
905.17
906.88
908.32
910.1
911.61
913.21
915
916.38
918.13
919.71
921.24
923.04
924.44
926.15
927.77
929.26
931.06
932.47
934.16
935.8
937.27
939.06
940.48
942.16
943.8
945.26
947.06
948.46
950.15
951.76
953.25
955.04
956.42
958.14
959.69
961.22
963.01
964.36
966.11
967.59
969.19
970.89
972.29
974.07
975.47
977.15
978.72
980.22
981.99
983.33
985.09
986.5
988.15
989.72
991.21
992.94
994.28
995.82
996.27
660.46
660.12
658.74
657.09
655.23
653.43
651.73
650.05
648.19
646.39
644.72
643.07
641.26
639.62
638.08
636.38
635.01
633.42
632.15
630.92
629.7
628.67
627.85
627.13
626.54
626.28
626.28
626.55
627.14
627.87
628.7
629.73
630.97
632.17
633.47
635.05
636.45
638.13
639.75
641.36
643.15
644.95
646.61
648.36
650.2
652.08
653.88
655.61
657.41
659.26
661.16
663.06
664.85
666.61
668.41
670.27
672.17
674.07
675.89
677.64
679.42
681.27
683.17
685.07
686.85
688.58
690.37
692.23
694.13
696.01
697.7
699.44
701.27
703.15
705.03
706.73
708.45
710.26
712.14
714.01
715.68
717.39
719.22
721.11
722.89
724.54
726.29
728.16
730.02
731.66
733.36
735.19
737.06
738.73
740.4
742.21
744.08
745.76
747.4
749.2
751.07
752.72
754.37
756.18
758.04
759.63
761.31
763.15
764.95
766.51
768.24
770.1
771.77
773.37
775.18
777.02
778.55
780.25
782.1
783.76
785.35
787.16
788.97
790.48
792.21
794.06
795.62
797.27
799.11
800.76
802.33
804.14
805.88
807.4
809.17
810.98
812.46
814.2
816.03
817.52
819.21
821.05
822.56
824.23
826.06
827.58
829.23
831.06
832.59
834.23
836.06
837.57
839.22
841.05
842.54
844.21
846.03
847.49
849.19
851
852.44
854.17
855.92
857.37
859.14
860.81
862.31
864.11
865.69
867.26
869.07
870.56
872.21
874.01
875.43
877.16
878.86
880.32
882.11
883.68
885.24
887.05
888.5
890.18
891.92
893.35
895.12
896.7
898.24
900.05
901.48
903.17
904.87
906.31
908.1
909.61
911.21
913.01
914.39
916.14
917.72
919.24
921.05
922.45
924.16
925.8
927.27
929.07
930.5
932.17
933.85
935.29
937.08
938.52
940.17
941.85
943.29
945.08
946.51
948.17
949.83
951.27
953.06
954.47
956.15
957.77
959.25
961.04
962.41
964.13
965.68
967.21
968.98
970.34
972.1
973.55
975.17
976.83
978.26
980.04
981.4
983.12
984.62
986.19
987.86
989.26
991.04
992.37
994.1
995.31
996.1
659.7
659.21
657.89
656.13
654.26
652.43
650.67
648.97
647.12
645.25
643.43
641.72
640.04
638.21
636.47
634.93
633.23
631.72
630.23
628.98
627.63
626.49
625.54
624.85
624.22
624.03
624.03
624.22
624.86
625.56
626.51
627.66
629.01
630.26
631.78
633.27
635.01
636.57
638.28
640.12
641.92
643.62
645.4
647.26
649.15
651.05
652.87
654.65
656.47
658.33
660.23
662.14
664.05
665.87
667.65
669.47
671.32
673.22
675.13
677.04
678.82
680.58
682.39
684.26
686.16
688.06
689.85
691.59
693.37
695.23
697.13
699.02
700.73
702.46
704.28
706.16
708.05
709.78
711.48
713.28
715.16
717.04
718.72
720.42
722.24
724.12
725.94
727.58
729.31
731.17
733.04
734.7
736.38
738.2
740.08
741.77
743.42
745.21
747.09
748.79
750.41
752.21
754.08
755.74
757.37
759.18
761.04
762.65
764.31
766.15
767.96
769.51
771.24
773.09
774.76
776.36
778.17
780.01
781.54
783.24
785.09
786.74
788.34
790.15
791.93
793.45
795.2
797.04
798.58
800.25
802.09
803.71
805.3
807.13
808.82
810.36
812.15
813.91
815.41
817.17
818.98
820.46
822.19
824.01
825.49
827.2
829.02
830.5
832.2
834.03
835.5
837.2
839.02
840.48
842.19
844
845.44
847.17
848.95
850.4
852.16
853.87
855.35
857.13
858.78
860.29
862.1
863.67
865.25
867.06
868.55
870.2
872.01
873.43
875.16
876.86
878.32
880.11
881.69
883.24
885.06
886.51
888.18
889.94
891.36
893.13
894.73
896.25
898.06
899.51
901.18
902.92
904.34
906.12
907.66
909.23
911.03
912.43
914.15
915.79
917.27
919.07
920.51
922.17
923.88
925.31
927.09
928.57
930.19
931.94
933.33
935.11
936.6
938.2
939.96
941.34
943.11
944.6
946.2
947.94
949.33
951.1
952.57
954.18
955.9
957.3
959.08
960.51
962.16
963.81
965.26
967.05
968.43
970.14
971.69
973.21
974.99
976.33
978.1
979.53
981.16
982.79
984.24
986.02
987.35
989.1
990.52
992.16
993.7
995.13
995.66
659.05
658.36
657.08
655.21
653.34
651.51
649.72
647.97
646.1
644.2
642.31
640.47
638.7
637
635.14
633.32
631.66
630.08
628.4
627.05
625.59
624.36
623.32
622.43
621.93
621.46
621.46
621.94
622.44
623.32
624.37
625.62
627.07
628.43
630.11
631.73
633.38
635.19
637.06
638.86
640.63
642.45
644.32
646.23
648.15
650.08
651.98
653.79
655.62
657.48
659.36
661.26
663.19
665.12
667.03
668.86
670.66
672.48
674.34
676.23
678.15
680.07
681.91
683.67
685.46
687.3
689.2
691.11
692.99
694.7
696.46
698.29
700.18
702.08
703.88
705.58
707.35
709.21
711.11
712.93
714.6
716.35
718.2
720.09
721.87
723.53
725.29
727.16
729.04
730.7
732.39
734.21
736.09
737.83
739.47
741.24
743.12
744.9
746.5
748.25
750.12
751.9
753.49
755.24
757.11
758.84
760.43
762.21
764.08
765.73
767.35
769.17
771.02
772.57
774.26
776.11
777.83
779.4
781.18
783.03
784.58
786.26
788.11
789.78
791.36
793.16
794.96
796.47
798.21
800.05
801.6
803.25
805.1
806.72
808.31
810.13
811.82
813.36
815.15
816.91
818.4
820.17
821.97
823.44
825.18
827
828.46
830.19
832.01
833.47
835.19
837.01
838.46
840.18
841.99
843.43
845.17
846.94
848.4
850.15
851.88
853.35
855.13
856.79
858.3
860.11
861.69
863.26
865.07
866.58
868.21
870.03
871.46
873.17
874.92
876.35
878.13
879.75
881.27
883.08
884.57
886.2
888.01
889.41
891.15
892.81
894.29
896.09
897.59
899.21
901.01
902.4
904.14
905.77
907.26
909.07
910.52
912.18
913.91
915.33
917.11
918.63
920.21
922.01
923.38
925.13
926.7
928.23
930.03
931.42
933.14
934.75
936.24
938.04
939.44
941.15
942.76
944.25
946.04
947.43
949.14
950.73
952.23
954.03
955.4
957.13
958.68
960.21
962
963.35
965.11
966.59
968.18
969.89
971.29
973.07
974.47
976.15
977.73
979.22
981
982.34
984.1
985.52
987.16
988.76
990.22
991.98
993.29
994.88
995.31
658.23
657.72
656.21
654.36
652.52
650.71
648.9
647.05
645.13
643.2
641.27
639.36
637.49
635.65
633.85
632.05
630.17
628.36
626.73
625.14
623.6
622.26
621.14
620.16
619.37
619.09
619.09
619.37
620.17
621.15
622.27
623.62
625.16
626.77
628.4
630.21
632.09
633.97
635.77
637.62
639.49
641.4
643.32
645.25
647.2
649.15
651.1
653.04
654.93
656.78
658.64
660.51
662.4
664.3
666.23
668.16
670.1
672.02
673.83
675.64
677.46
679.32
681.22
683.15
685.06
686.89
688.65
690.44
692.29
694.18
696.1
697.95
699.67
701.43
703.26
705.16
707.06
708.81
710.52
712.3
714.18
716.07
717.84
719.51
721.29
723.16
725.05
726.74
728.42
730.23
732.11
733.93
735.55
737.29
739.15
741.02
742.64
744.33
746.17
748.04
749.67
751.34
753.17
755.03
756.64
758.32
760.15
762
763.57
765.27
767.12
768.88
770.45
772.21
774.07
775.7
777.32
779.15
780.96
782.49
784.22
786.07
787.69
789.31
791.13
792.89
794.42
796.18
798.03
799.55
801.23
803.08
804.68
806.29
808.12
809.79
811.34
813.14
814.89
816.39
818.16
819.96
821.44
823.18
825
826.47
828.19
830.02
831.49
833.19
835.02
836.49
838.19
840.01
841.47
843.18
844.99
846.43
848.17
849.94
851.39
853.15
854.86
856.34
858.13
859.77
861.29
863.1
864.66
866.24
868.06
869.54
871.2
873.01
874.43
876.16
877.86
879.32
881.11
882.69
884.24
886.06
887.51
889.18
890.95
892.36
894.13
895.73
897.25
899.06
900.52
902.18
903.92
905.34
907.11
908.67
910.23
912.03
913.43
915.15
916.8
918.27
920.07
921.52
923.17
924.89
926.31
928.09
929.58
931.19
932.94
934.33
936.11
937.61
939.2
940.97
942.34
944.11
945.61
947.2
948.95
950.33
952.1
953.58
955.18
956.9
958.3
960.08
961.52
963.16
964.82
966.26
968.05
969.43
971.14
972.7
974.21
975.99
977.33
979.09
980.53
982.16
983.79
985.23
987.02
988.34
990.09
991.51
993.14
994.44
995.17
657.58
657.12
655.47
653.7
651.89
650.04
648.1
646.15
644.2
642.25
640.3
638.36
636.42
634.48
632.57
630.67
628.81
627
625.12
623.29
621.67
620.18
618.91
617.76
617.02
616.42
616.42
617.02
617.78
618.93
620.19
621.7
623.31
625.14
627.03
628.88
630.75
632.66
634.59
636.53
638.48
640.43
642.39
644.35
646.3
648.26
650.23
652.19
654.15
656.11
658.07
660.01
661.89
663.74
665.61
667.48
669.37
671.28
673.21
675.14
677.08
678.98
680.76
682.56
684.39
686.27
688.18
690.1
692
693.74
695.51
697.32
699.21
701.12
703.01
704.73
706.46
708.28
710.17
712.07
713.83
715.53
717.3
719.18
721.07
722.82
724.49
726.27
728.15
730.03
731.69
733.38
735.2
737.09
738.84
740.47
742.24
744.12
745.92
747.52
749.26
751.13
752.93
754.52
756.25
758.12
759.89
761.47
763.23
765.09
766.78
768.39
770.18
772.04
773.63
775.29
777.13
778.9
780.45
782.2
784.06
785.66
787.29
789.13
790.87
792.41
794.18
796.02
797.55
799.23
801.08
802.69
804.29
806.12
807.82
809.36
811.15
812.93
814.42
816.18
818
819.48
821.2
823.03
824.52
826.21
828.04
829.55
831.22
833.05
834.56
836.22
838.05
839.55
841.21
843.04
844.52
846.2
848.02
849.48
851.18
852.99
854.42
856.16
857.9
859.36
861.14
862.8
864.3
866.1
867.68
869.25
871.07
872.55
874.2
876.01
877.43
879.15
880.86
882.32
884.11
885.68
887.24
889.05
890.5
892.17
893.92
895.35
897.12
898.7
900.24
902.05
903.48
905.17
906.88
908.31
910.1
911.62
913.21
915.01
916.39
918.13
919.73
921.24
923.05
924.46
926.15
927.81
929.27
931.07
932.51
934.17
935.86
937.29
939.08
940.53
942.17
943.87
945.29
947.08
948.52
950.17
951.84
953.27
955.07
956.48
958.15
959.78
961.25
963.04
964.42
966.13
967.69
969.21
970.99
972.34
974.1
975.55
977.17
978.83
980.25
982.04
983.39
985.12
986.6
988.18
989.84
991.24
993.01
994.22
995.02
657.13
656.4
655.03
653.12
651.17
649.22
647.27
645.31
643.36
641.39
639.42
637.44
635.46
633.46
631.46
629.46
627.46
625.48
623.53
621.64
619.87
618.14
616.57
615.3
614.32
613.86
613.86
614.33
615.31
616.58
618.15
619.89
621.67
623.57
625.52
627.51
629.52
631.54
633.56
635.57
637.59
639.59
641.59
643.58
645.56
647.53
649.49
651.45
653.41
655.36
657.31
659.26
661.22
663.18
665.14
667.09
669.03
670.92
672.75
674.59
676.45
678.33
680.24
682.17
684.1
686.01
687.8
689.57
691.39
693.26
695.17
697.09
698.95
700.67
702.44
704.27
706.17
708.07
709.87
711.57
713.34
715.2
717.1
718.94
720.6
722.35
724.2
726.09
727.87
729.53
731.29
733.15
735.03
736.69
738.38
740.2
742.08
743.8
745.44
747.22
749.1
750.85
752.46
754.23
756.1
757.83
759.43
761.21
763.08
764.75
766.37
768.18
770.03
771.62
773.29
775.13
776.91
778.46
780.21
782.07
783.68
785.31
787.13
788.91
790.44
792.19
794.04
795.6
797.26
799.1
800.76
802.33
804.14
805.9
807.41
809.17
811.01
812.5
814.2
816.04
817.57
819.23
821.07
822.63
824.25
826.09
827.67
829.26
831.09
832.69
834.27
836.09
837.69
839.26
841.09
842.67
844.25
846.08
847.62
849.23
851.06
852.57
854.21
856.03
857.5
859.18
860.99
862.42
864.16
865.88
867.34
869.12
870.75
872.27
874.08
875.61
877.22
879.03
880.47
882.17
883.91
885.34
887.12
888.71
890.25
892.06
893.52
895.18
896.95
898.36
900.12
901.72
903.24
905.05
906.49
908.17
909.88
911.31
913.1
914.62
916.2
918
919.38
921.13
922.71
924.23
926.04
927.44
929.15
930.78
932.26
934.06
935.48
937.16
938.82
940.27
942.06
943.48
945.16
946.81
948.26
950.06
951.46
953.15
954.78
956.24
958.04
959.42
961.13
962.7
964.22
966.01
967.36
969.11
970.6
972.18
973.89
975.28
977.07
978.46
980.14
981.71
983.21
984.97
986.31
988.08
989.46
991.14
992.64
994.11
994.65
656.53
656.06
654.31
652.43
650.52
648.61
646.67
644.72
642.74
640.75
638.73
636.7
634.64
632.57
630.49
628.42
626.34
624.27
622.2
620.15
618.13
616.16
614.33
612.93
611.7
611.09
611.09
611.7
612.94
614.34
616.17
618.14
620.17
622.22
624.3
626.38
628.47
630.58
632.68
634.78
636.88
638.96
641.01
643.03
645.04
647.05
649.04
651.03
653.02
654.99
656.93
658.86
660.78
662.69
664.59
666.49
668.4
670.32
672.25
674.19
676.14
678.08
680.01
681.82
683.63
685.45
687.32
689.22
691.14
693.06
694.91
696.66
698.44
700.28
702.18
704.09
705.95
707.66
709.41
711.25
713.14
715.04
716.77
718.47
720.27
722.15
724.04
725.75
727.44
729.24
731.13
732.99
734.62
736.33
738.18
740.06
741.76
743.41
745.21
747.09
748.83
750.45
752.22
754.1
755.83
757.44
759.21
761.08
762.78
764.39
766.19
768.05
769.67
771.31
773.14
774.97
776.51
778.23
780.09
781.76
783.35
785.16
787
788.52
790.23
792.08
793.71
795.31
797.13
798.88
800.41
802.18
804.02
805.52
807.22
809.06
810.63
812.26
814.09
815.73
817.3
819.12
820.8
822.33
824.13
825.85
827.36
829.14
830.88
832.37
834.15
835.89
837.37
839.15
840.88
842.36
844.14
845.84
847.33
849.13
850.79
852.3
854.11
855.71
857.26
859.08
860.63
862.23
864.05
865.52
867.19
869
870.42
872.15
873.87
875.33
877.11
878.71
880.25
882.07
883.55
885.19
886.99
888.4
890.14
891.8
893.28
895.08
896.59
898.2
900.01
901.4
903.14
904.78
906.26
908.07
909.53
911.18
912.93
914.33
916.11
917.65
919.21
921.02
922.4
924.13
925.74
927.24
929.05
930.45
932.15
933.8
935.26
937.06
938.48
940.16
941.81
943.26
945.06
946.48
948.15
949.8
951.26
953.05
954.45
956.14
957.75
959.23
961.03
962.4
964.12
965.67
967.2
968.97
970.33
972.09
973.55
975.17
976.83
978.25
980.04
981.4
983.12
984.62
986.18
987.86
989.26
991.04
992.36
994
994.38
656.2
655.49
654.03
652.1
650.13
648.15
646.17
644.17
642.17
640.15
638.13
636.09
634.04
631.91
629.72
627.53
625.36
623.22
621.09
618.83
616.53
614.32
612.21
610.33
609.05
608.17
608.17
609.05
610.33
612.22
614.33
616.55
618.86
621.11
623.25
625.4
627.6
629.82
632.02
634.1
636.16
638.21
640.25
642.29
644.32
646.35
648.36
650.37
652.37
654.35
656.33
658.31
660.28
662.24
664.21
666.17
668.14
670.1
672.05
673.97
675.82
677.66
679.51
681.37
683.27
685.19
687.13
689.06
690.91
692.68
694.47
696.31
698.2
700.12
702.03
703.79
705.53
707.33
709.2
711.11
712.99
714.68
716.41
718.24
720.13
722.02
723.7
725.41
727.23
729.12
730.97
732.61
734.33
736.18
738.06
739.77
741.43
743.22
745.1
746.87
748.49
750.24
752.11
753.9
755.5
757.24
759.11
760.87
762.46
764.22
766.08
767.78
769.38
771.18
773.04
774.63
776.29
778.13
779.9
781.45
783.2
785.06
786.67
788.29
790.13
791.88
793.42
795.18
797.03
798.56
800.24
802.08
803.71
805.3
807.12
808.83
810.37
812.15
813.94
815.44
817.18
819.01
820.49
822.2
824.03
825.54
827.21
829.05
830.57
832.22
834.05
835.57
837.22
839.05
840.56
842.21
844.04
845.53
847.2
849.03
850.49
852.18
854
855.43
857.16
858.91
860.37
862.14
863.81
865.3
867.1
868.69
870.25
872.07
873.56
875.2
877.01
878.43
880.15
881.87
883.32
885.11
886.68
888.24
890.05
891.5
893.17
894.92
896.35
898.12
899.7
901.24
903.05
904.48
906.16
907.88
909.31
911.1
912.62
914.2
916.01
917.39
919.13
920.73
922.24
924.04
925.46
927.15
928.81
930.27
932.07
933.5
935.16
936.85
938.28
940.07
941.52
943.17
944.86
946.28
948.07
949.51
951.16
952.83
954.27
956.06
957.47
959.15
960.77
962.24
964.03
965.4
967.12
968.67
970.2
971.97
973.32
975.09
976.53
978.16
979.8
981.24
983.03
984.37
986.1
987.56
989.16
990.79
992.22
993.72
994.26
656.01
655.2
653.52
651.65
649.71
647.75
645.76
643.74
641.69
639.62
637.52
635.42
633.31
631.21
629.11
626.93
624.58
622.31
620.1
617.68
615.27
612.9
610.32
608.07
606.33
605.4
605.4
606.33
608.07
610.33
612.91
615.28
617.7
620.12
622.34
624.64
627.01
629.15
631.26
633.4
635.55
637.72
639.87
642
644.05
646.08
648.1
650.11
652.12
654.12
656.11
658.1
660.08
662.06
664.03
665.99
667.89
669.78
671.67
673.55
675.43
677.33
679.25
681.19
683.13
685.06
686.96
688.75
690.55
692.38
694.25
696.17
698.09
699.98
701.71
703.47
705.3
707.18
709.09
710.96
712.66
714.4
716.24
718.13
720.02
721.73
723.43
725.24
727.13
729.01
730.67
732.37
734.2
736.09
737.86
739.5
741.26
743.13
744.98
746.59
748.3
750.15
752.01
753.62
755.3
757.15
759.01
760.59
762.28
764.13
765.95
767.51
769.24
771.1
772.81
774.4
776.18
778.04
779.63
781.28
783.12
784.88
786.43
788.19
790.04
791.61
793.26
795.1
796.79
798.35
800.15
801.95
803.46
805.19
807.04
808.57
810.23
812.08
813.67
815.27
817.1
818.76
820.31
822.12
823.82
825.34
827.14
828.86
830.36
832.14
833.87
835.37
837.14
838.87
840.36
842.14
843.84
845.34
847.13
848.8
850.31
852.11
853.73
855.27
857.09
858.65
860.24
862.06
863.56
865.2
867.02
868.45
870.16
871.92
873.36
875.13
876.77
878.27
880.08
881.61
883.21
885.02
886.45
888.16
889.87
891.32
893.1
894.66
896.22
898.04
899.46
901.16
902.86
904.31
906.1
907.62
909.2
911.01
912.4
914.13
915.75
917.25
919.05
920.49
922.16
923.85
925.29
927.08
928.55
930.18
931.92
933.32
935.1
936.59
938.19
939.94
941.33
943.1
944.6
946.19
947.93
949.32
951.09
952.57
954.18
955.9
957.29
959.08
960.52
962.16
963.82
965.26
967.05
968.43
970.13
971.71
973.21
974.99
976.34
978.09
979.54
981.16
982.8
984.24
986.02
987.36
989.1
990.53
992.15
993.47
994.19
655.64
655.07
653.26
651.33
649.36
647.38
645.37
643.35
641.31
639.26
637.2
635.13
633.04
630.82
628.52
626.28
624.1
621.71
619.28
616.93
614.29
611.67
609.04
606.33
604.16
603.08
603.08
604.16
606.33
609.04
611.68
614.3
616.96
619.3
621.76
624.12
626.33
628.61
630.95
633.1
635.2
637.29
639.4
641.51
643.62
645.71
647.78
649.84
651.88
653.89
655.89
657.87
659.84
661.79
663.73
665.66
667.58
669.49
671.41
673.33
675.26
677.2
679.15
681.09
683.03
684.88
686.68
688.5
690.35
692.24
694.16
696.08
697.97
699.72
701.49
703.31
705.19
707.11
709
710.72
712.45
714.27
716.16
718.06
719.82
721.51
723.29
725.16
727.06
728.79
730.47
732.25
734.13
736.01
737.64
739.34
741.18
743.06
744.76
746.41
748.21
750.08
751.82
753.44
755.21
757.09
758.81
760.42
762.2
764.07
765.73
767.36
769.17
771.03
772.61
774.28
776.12
777.89
779.45
781.2
783.06
784.67
786.3
788.13
789.89
791.43
793.19
795.04
796.59
798.25
800.09
801.75
803.32
805.13
806.88
808.4
810.17
812
813.48
815.2
817.04
818.56
820.22
822.06
823.61
825.24
827.08
828.65
830.25
832.08
833.66
835.26
837.08
838.66
840.25
842.08
843.63
845.24
847.07
848.59
850.22
852.05
853.53
855.2
857.02
858.46
860.17
861.95
863.39
865.14
866.83
868.31
870.11
871.7
873.25
875.07
876.56
878.2
880.01
881.42
883.15
884.85
886.31
888.1
889.65
891.22
893.04
894.47
896.16
897.88
899.32
901.1
902.65
904.22
906.02
907.43
909.15
910.81
912.27
914.07
915.54
917.18
918.93
920.33
922.1
923.64
925.2
927
928.38
930.12
931.7
933.22
935.02
936.41
938.13
939.72
941.23
943.03
944.41
946.13
947.72
949.22
951.02
952.39
954.12
955.68
957.21
959
960.35
962.11
963.6
965.18
966.91
968.3
970.08
971.5
973.15
974.78
976.23
978.02
979.37
981.11
982.58
984.17
985.83
987.25
989.03
990.36
992.09
993.32
994.13
655.48
654.97
653.18
651.22
649.24
647.25
645.24
643.22
641.19
639.14
637.08
635
632.75
630.49
628.27
626.1
623.74
621.31
619.01
616.34
613.78
611.07
608.17
605.4
603.08
601.39
601.39
603.08
605.4
608.17
611.07
613.8
616.36
619.03
621.33
623.8
626.13
628.32
630.59
632.9
635.08
637.16
639.24
641.33
643.41
645.49
647.56
649.62
651.66
653.68
655.68
657.67
659.64
661.6
663.55
665.49
667.43
669.36
671.3
673.24
675.19
677.14
679.09
681.03
682.9
684.72
686.54
688.38
690.27
692.18
694.11
696.03
697.82
699.58
701.38
703.24
705.15
707.06
708.86
710.58
712.35
714.21
716.11
718
719.68
721.4
723.23
725.12
727
728.65
730.37
732.2
734.09
735.87
737.51
739.27
741.14
743
744.62
746.32
748.16
750.03
751.67
753.34
755.17
757.04
758.66
760.32
762.15
764.01
765.59
767.28
769.13
770.92
772.48
774.22
776.08
777.75
779.35
781.16
783
784.53
786.23
788.09
789.74
791.33
793.14
794.94
796.46
798.19
800.04
801.6
803.25
805.09
806.73
808.31
810.12
811.85
813.37
815.15
816.94
818.43
820.17
822
823.48
825.19
827.02
828.51
830.2
832.03
833.52
835.2
837.03
838.51
840.19
842.02
843.49
845.18
847.01
848.45
850.17
851.96
853.4
855.15
856.88
858.35
860.13
861.78
863.29
865.1
866.67
868.24
870.06
871.55
873.19
875
876.42
878.15
879.85
881.32
883.1
884.68
886.23
888.05
889.5
891.17
892.93
894.35
896.12
897.71
899.24
901.05
902.49
904.17
905.89
907.32
909.1
910.64
912.21
914.01
915.4
917.13
918.75
920.25
922.05
923.48
925.16
926.84
928.28
930.07
931.53
933.17
934.88
936.3
938.08
939.55
941.17
942.9
944.3
946.08
947.55
949.17
950.87
952.29
954.07
955.51
957.16
958.82
960.26
962.05
963.45
965.14
966.73
968.22
970.01
971.36
973.11
974.6
976.18
977.87
979.27
981.05
982.43
984.13
985.65
987.19
988.89
990.26
992.03
993.24
994.06
655.46
654.95
653.17
651.21
649.23
647.24
645.23
643.21
641.18
639.13
637.08
634.98
632.73
630.47
628.26
626.09
623.72
621.3
619
616.33
613.77
611.07
608.16
605.39
603.08
601.39
601.39
603.08
605.4
608.17
611.07
613.79
616.35
619.02
621.33
623.79
626.12
628.31
630.57
632.88
635.07
637.15
639.23
641.31
643.39
645.47
647.54
649.59
651.63
653.65
655.66
657.64
659.62
661.58
663.53
665.47
667.41
669.34
671.28
673.23
675.18
677.13
679.08
681.02
682.86
684.68
686.5
688.36
690.25
692.17
694.1
696.01
697.78
699.54
701.35
703.22
705.13
707.04
708.81
710.53
712.32
714.19
716.1
717.94
719.63
721.37
723.21
725.1
726.94
728.6
730.33
732.18
734.07
735.8
737.46
739.24
741.12
742.94
744.56
746.28
748.14
750
751.61
753.3
755.14
757.01
758.59
760.28
762.13
763.95
765.52
767.24
769.1
770.84
772.42
774.19
776.05
777.66
779.3
781.13
782.92
784.46
786.2
788.06
789.66
791.28
793.12
794.85
796.39
798.17
800.01
801.52
803.21
805.06
806.64
808.26
810.1
811.75
813.31
815.12
816.84
818.36
820.14
821.9
823.4
825.16
826.95
828.42
830.17
831.97
833.43
835.17
836.97
838.43
840.16
841.95
843.41
845.15
846.91
848.37
850.14
851.85
853.33
855.12
856.77
858.29
860.09
861.67
863.24
865.06
866.56
868.2
870.02
871.45
873.16
874.89
876.34
878.12
879.74
881.26
883.07
884.56
886.19
888
889.4
891.14
892.8
894.28
896.08
897.59
899.2
901
902.39
904.13
905.76
907.26
909.06
910.52
912.17
913.9
915.32
917.1
918.63
920.2
922
923.38
925.12
926.7
928.23
930.03
931.42
933.14
934.75
936.24
938.04
939.44
941.14
942.76
944.24
946.04
947.43
949.14
950.74
952.23
954.03
955.4
957.12
958.68
960.21
962
963.35
965.1
966.59
968.18
969.89
971.28
973.07
974.47
976.14
977.73
979.22
981
982.33
984.09
985.51
987.15
988.74
990.21
991.94
993.19
993.99
655.58
655.04
653.23
651.29
649.32
647.33
645.33
643.31
641.27
639.23
637.17
635.11
633.02
630.77
628.49
626.26
624.08
621.67
619.26
616.9
614.27
611.65
609.04
606.32
604.16
603.08
603.08
604.16
606.32
609.04
611.66
614.28
616.93
619.28
621.72
624.11
626.3
628.57
630.89
633.08
635.17
637.26
639.36
641.46
643.56
645.64
647.71
649.76
651.79
653.81
655.8
657.78
659.75
661.7
663.64
665.57
667.49
669.41
671.34
673.27
675.21
677.16
679.11
681.05
682.94
684.75
686.57
688.4
690.28
692.19
694.11
696.03
697.83
699.59
701.38
703.24
705.15
707.06
708.85
710.57
712.34
714.2
716.11
717.97
719.65
721.38
723.21
725.11
726.96
728.61
730.34
732.18
734.07
735.82
737.47
739.24
741.12
742.95
744.56
746.28
748.14
750
751.6
753.3
755.14
757
758.59
760.28
762.13
763.94
765.51
767.24
769.1
770.82
772.41
774.18
776.04
777.64
779.29
781.13
782.89
784.44
786.19
788.05
789.63
791.27
793.11
794.82
796.37
798.16
799.98
801.49
803.2
805.05
806.6
808.25
810.09
811.71
813.29
815.11
816.79
818.33
820.13
821.86
823.37
825.14
826.9
828.39
830.15
831.92
833.39
835.15
836.91
838.39
840.15
841.89
843.37
845.14
846.85
848.34
850.12
851.78
853.3
855.1
856.7
858.26
860.08
861.6
863.22
865.04
866.5
868.18
869.97
871.39
873.14
874.82
876.3
878.1
879.66
881.23
883.04
884.5
886.17
887.93
889.35
891.12
892.72
894.25
896.06
897.52
899.17
900.92
902.34
904.11
905.68
907.22
909.03
910.45
912.15
913.82
915.28
917.07
918.54
920.18
921.92
923.32
925.1
926.61
928.2
929.98
931.36
933.11
934.66
936.21
938
939.37
941.12
942.66
944.21
946
947.36
949.11
950.64
952.2
953.97
955.33
957.1
958.58
960.18
961.9
963.29
965.07
966.5
968.15
969.79
971.24
973.03
974.39
976.11
977.63
979.18
980.89
982.27
984.05
985.42
987.12
988.63
990.18
991.83
993.16
993.87
655.88
655.15
653.42
651.53
649.6
647.63
645.65
643.63
641.59
639.53
637.45
635.35
633.26
631.17
629.08
626.85
624.53
622.27
620.08
617.63
615.25
612.86
610.31
608.07
606.32
605.39
605.39
606.32
608.07
610.31
612.88
615.26
617.66
620.09
622.3
624.58
626.94
629.12
631.22
633.34
635.47
637.62
639.76
641.88
643.98
646.02
648.05
650.06
652.07
654.07
656.06
658.04
660.02
661.99
663.91
665.82
667.72
669.62
671.51
673.4
675.31
677.24
679.18
681.12
683.06
684.94
686.74
688.54
690.38
692.25
694.17
696.09
697.99
699.73
701.49
703.31
705.19
707.1
708.98
710.69
712.43
714.25
716.14
718.04
719.76
721.46
723.26
725.14
727.03
728.71
730.4
732.21
734.1
735.91
737.54
739.28
741.14
743.01
744.63
746.32
748.16
750.03
751.67
753.33
755.16
757.03
758.64
760.31
762.15
764
765.56
767.26
769.11
770.87
772.44
774.2
776.06
777.68
779.31
781.14
782.93
784.47
786.2
788.06
789.66
791.28
793.12
794.84
796.39
798.16
800
801.5
803.21
805.05
806.62
808.25
810.09
811.72
813.3
815.11
816.8
818.34
820.13
821.86
823.37
825.15
826.9
828.39
830.15
831.91
833.39
835.15
836.91
838.38
840.15
841.88
843.36
845.13
846.84
848.33
850.12
851.77
853.29
855.1
856.69
858.25
860.07
861.59
863.21
865.03
866.48
868.17
869.94
871.38
873.13
874.79
876.29
878.09
879.63
881.22
883.03
884.47
886.16
887.89
889.33
891.11
892.69
894.23
896.04
897.48
899.16
900.88
902.32
904.1
905.64
907.21
909.02
910.41
912.14
913.77
915.26
917.06
918.5
920.16
921.87
923.3
925.08
926.57
928.18
929.93
931.32
933.1
934.6
936.19
937.95
939.34
941.1
942.61
944.19
945.95
947.33
949.1
950.58
952.18
953.91
955.3
957.08
958.53
960.16
961.83
963.26
965.05
966.44
968.14
969.72
971.22
973
974.34
976.1
977.56
979.17
980.82
982.24
984.03
985.37
987.1
988.56
990.16
991.75
993.14
993.79
656.14
655.36
653.89
652.03
650.07
648.09
646.11
644.11
642.11
640.1
638.08
636.04
633.95
631.79
629.62
627.45
625.31
623.18
621.05
618.75
616.48
614.29
612.19
610.31
609.03
608.16
608.16
609.04
610.31
612.2
614.29
616.49
618.78
621.07
623.2
625.34
627.51
629.71
631.91
634.05
636.11
638.15
640.19
642.22
644.24
646.26
648.27
650.27
652.26
654.25
656.23
658.21
660.19
662.16
664.13
666.09
668.05
670
671.86
673.71
675.56
677.43
679.32
681.23
683.16
685.1
687.02
688.82
690.6
692.41
694.27
696.17
698.09
699.98
701.71
703.46
705.28
707.17
709.08
710.91
712.6
714.36
716.21
718.11
719.96
721.63
723.36
725.2
727.09
728.88
730.53
732.29
734.15
736.03
737.69
739.37
741.19
743.07
744.78
746.41
748.21
750.08
751.8
753.42
755.2
757.07
758.76
760.38
762.18
764.05
765.67
767.31
769.14
770.97
772.52
774.24
776.09
777.78
779.37
781.16
783.01
784.55
786.24
788.09
789.74
791.33
793.14
794.92
796.44
798.19
800.03
801.57
803.23
805.08
806.68
808.28
810.11
811.78
813.33
815.13
816.86
818.37
820.15
821.92
823.4
825.16
826.95
828.42
830.16
831.96
833.43
835.16
836.95
838.41
840.16
841.92
843.39
845.14
846.87
848.35
850.13
851.8
853.3
855.11
856.71
858.26
860.08
861.61
863.22
865.04
866.5
868.18
869.96
871.39
873.14
874.81
876.29
878.09
879.64
881.22
883.04
884.48
886.16
887.9
889.33
891.11
892.69
894.23
896.05
897.48
899.16
900.89
902.32
904.1
905.64
907.21
909.01
910.41
912.14
913.77
915.25
917.06
918.49
920.16
921.86
923.29
925.08
926.56
928.18
929.91
931.32
933.09
934.59
936.19
937.94
939.32
941.1
942.59
944.18
945.93
947.31
949.09
950.56
952.17
953.88
955.29
957.07
958.5
960.15
961.8
963.25
965.04
966.42
968.13
969.69
971.2
972.97
974.32
976.09
977.53
979.16
980.79
982.23
984.02
985.35
987.09
988.53
990.15
991.71
993.13
993.75
656.38
655.92
654.21
652.29
650.36
648.43
646.49
644.53
642.56
640.57
638.57
636.54
634.5
632.45
630.39
628.33
626.27
624.21
622.15
620.11
618.09
616.12
614.28
612.86
611.64
611.06
611.06
611.65
612.86
614.29
616.13
618.1
620.12
622.17
624.24
626.3
628.38
630.46
632.54
634.62
636.7
638.76
640.81
642.84
644.86
646.86
648.85
650.82
652.78
654.73
656.67
658.6
660.52
662.44
664.37
666.3
668.24
670.18
672.13
674.08
676.01
677.84
679.65
681.48
683.34
685.23
687.16
689.08
690.97
692.73
694.5
696.32
698.2
700.12
702.02
703.76
705.49
707.3
709.18
711.08
712.9
714.58
716.34
718.19
720.09
721.89
723.56
725.31
727.17
729.05
730.77
732.43
734.23
736.11
737.92
739.54
741.27
743.13
744.99
746.59
748.29
750.14
752
753.58
755.28
757.13
758.95
760.52
762.24
764.1
765.84
767.42
769.19
771.06
772.68
774.31
776.14
777.94
779.48
781.21
783.07
784.68
786.3
788.13
789.88
791.42
793.18
795.02
796.55
798.23
800.08
801.69
803.29
805.11
806.8
808.35
810.14
811.9
813.4
815.16
816.97
818.45
820.18
822.01
823.48
825.19
827.02
828.5
830.19
832.02
833.5
835.19
837.02
838.48
840.18
842
843.45
845.17
846.95
848.4
850.15
851.88
853.35
855.13
856.79
858.29
860.1
861.68
863.24
865.06
866.55
868.2
870.01
871.43
873.15
874.87
876.33
878.11
879.7
881.24
883.06
884.52
886.18
887.95
889.37
891.12
892.74
894.25
896.06
897.52
899.17
900.93
902.34
904.11
905.67
907.22
909.03
910.43
912.14
913.8
915.27
917.07
918.52
920.17
921.89
923.31
925.09
926.58
928.18
929.94
931.33
933.1
934.61
936.19
937.96
939.34
941.1
942.61
944.19
945.94
947.32
949.09
950.57
952.18
953.89
955.29
957.08
958.51
960.16
961.81
963.25
965.04
966.42
968.13
969.69
971.21
972.98
974.33
976.09
977.53
979.16
980.79
982.23
984.01
985.35
987.09
988.52
990.15
991.71
993.13
993.74
657.02
656.25
654.75
653
651.07
649.12
647.16
645.2
643.23
641.26
639.29
637.31
635.32
633.33
631.34
629.34
627.35
625.37
623.41
621.52
619.74
618.09
616.48
615.25
614.27
613.76
613.76
614.27
615.25
616.49
618.09
619.77
621.55
623.45
625.4
627.39
629.39
631.4
633.41
635.41
637.42
639.41
641.4
643.39
645.37
647.34
649.31
651.28
653.24
655.21
657.17
659.14
661.1
663.05
664.97
666.82
668.67
670.53
672.4
674.3
676.22
678.15
680.08
681.99
683.76
685.55
687.37
689.25
691.16
693.08
694.93
696.67
698.43
700.27
702.16
704.07
705.87
707.58
709.34
711.2
713.1
714.94
716.61
718.35
720.2
722.09
723.88
725.54
727.29
729.16
731.04
732.71
734.38
736.2
738.08
739.82
741.45
743.23
745.1
746.86
748.47
750.23
752.1
753.84
755.44
757.21
759.08
760.75
762.37
764.17
766.03
767.62
769.28
771.13
772.9
774.45
776.2
778.06
779.67
781.3
783.13
784.89
786.43
788.18
790.03
791.58
793.24
795.09
796.73
798.31
800.13
801.86
803.39
805.16
806.97
808.46
810.19
812.03
813.53
815.21
817.05
818.58
820.23
822.07
823.62
825.24
827.07
828.63
830.24
832.07
833.62
835.24
837.07
838.6
840.22
842.05
843.56
845.21
847.03
848.5
850.18
852
853.43
855.16
856.9
858.36
860.13
861.79
863.29
865.09
866.66
868.23
870.05
871.52
873.18
874.97
876.39
878.14
879.8
881.28
883.09
884.61
886.21
888.02
889.43
891.15
892.83
894.29
896.09
897.6
899.2
901
902.39
904.13
905.75
907.25
909.06
910.49
912.16
913.87
915.3
917.09
918.58
920.19
921.95
923.34
925.11
926.64
928.2
930
931.37
933.11
934.67
936.21
938
939.37
941.11
942.66
944.2
945.99
947.35
949.11
950.62
952.19
953.94
955.32
957.09
958.55
960.17
961.85
963.27
965.06
966.46
968.14
969.73
971.22
973
974.35
976.1
977.56
979.16
980.82
982.24
984.03
985.37
987.1
988.55
990.15
991.73
993.14
993.77
657.35
656.94
655.26
653.41
651.57
649.73
647.9
646.03
644.09
642.14
640.18
638.22
636.27
634.32
632.39
630.48
628.61
626.8
625.03
623.2
621.52
620.11
618.75
617.62
616.89
616.32
616.32
616.89
617.63
618.77
620.12
621.54
623.21
625.05
626.85
628.67
630.55
632.46
634.4
636.35
638.31
640.27
642.23
644.2
646.17
648.13
650.1
652.05
654
655.87
657.74
659.61
661.49
663.39
665.3
667.22
669.16
671.1
673.03
674.85
676.65
678.47
680.32
682.22
684.14
686.06
687.89
689.64
691.42
693.27
695.17
697.08
698.91
700.62
702.38
704.23
706.13
708.02
709.72
711.44
713.25
715.14
717.02
718.7
720.4
722.22
724.11
725.93
727.57
729.3
731.16
733.04
734.7
736.37
738.19
740.07
741.77
743.41
745.2
747.08
748.77
750.4
752.19
754.06
755.72
757.35
759.17
761.03
762.61
764.28
766.13
767.91
769.46
771.21
773.07
774.7
776.32
778.14
779.93
781.47
783.2
785.06
786.64
788.28
790.11
791.81
793.37
795.16
796.96
798.47
800.19
802.04
803.57
805.23
807.07
808.66
810.27
812.1
813.73
815.3
817.11
818.78
820.32
822.12
823.81
825.33
827.13
828.82
830.33
832.13
833.81
835.32
837.12
838.77
840.3
842.11
843.72
845.27
847.09
848.65
850.24
852.06
853.56
855.2
857.02
858.47
860.17
861.94
863.38
865.13
866.8
868.29
870.09
871.65
873.23
875.04
876.49
878.17
879.93
881.36
883.12
884.73
886.25
888.06
889.53
891.18
892.95
894.36
896.12
897.71
899.24
901.05
902.48
904.16
905.87
907.3
909.09
910.59
912.19
913.98
915.36
917.12
918.68
920.22
922.02
923.41
925.13
926.74
928.24
930.04
931.43
933.14
934.76
936.24
938.04
939.43
941.14
942.75
944.23
946.03
947.41
949.13
950.7
952.22
954.01
955.36
957.11
958.62
960.19
961.93
963.31
965.08
966.52
968.16
969.8
971.24
973.03
974.39
976.11
977.62
979.18
980.88
982.27
984.05
985.41
987.12
988.61
990.17
991.8
993.15
993.83
658.1
657.38
656.06
654.18
652.27
650.39
648.54
646.72
644.92
643.05
641.13
639.2
637.29
635.41
633.58
631.82
630.06
628.22
626.51
625.03
623.42
622.15
621.05
620.07
619.25
618.99
618.99
619.26
620.08
621.05
622.16
623.44
625.05
626.55
628.25
630.09
631.91
633.68
635.5
637.38
639.29
641.22
643.16
645.1
647.04
648.93
650.78
652.64
654.51
656.4
658.31
660.23
662.17
664.1
666.03
667.86
669.66
671.49
673.34
675.24
677.16
679.08
680.95
682.7
684.48
686.32
688.2
690.12
692.01
693.74
695.48
697.3
699.18
701.09
702.9
704.59
706.35
708.21
710.1
711.93
713.6
715.34
717.19
719.08
720.84
722.5
724.27
726.14
728.01
729.64
731.34
733.18
735.06
736.73
738.39
740.2
742.07
743.77
745.4
747.2
749.07
750.73
752.36
754.18
756.04
757.64
759.3
761.14
762.96
764.51
766.23
768.09
769.78
771.37
773.17
775.01
776.55
778.24
780.09
781.76
783.34
785.15
786.95
788.46
790.2
792.04
793.6
795.25
797.09
798.72
800.3
802.12
803.83
805.36
807.15
808.92
810.42
812.17
813.98
815.46
817.18
819.01
820.49
822.19
824.02
825.5
827.19
829.02
830.5
832.19
834.01
835.47
837.18
838.99
840.44
842.16
843.94
845.39
847.14
848.86
850.33
852.12
853.76
855.28
857.09
858.65
860.23
862.05
863.52
865.19
866.99
868.41
870.14
871.83
873.3
875.1
876.66
878.23
880.04
881.48
883.17
884.9
886.34
888.11
889.69
891.23
893.04
894.48
896.16
897.87
899.31
901.1
902.62
904.2
906.01
907.39
909.13
910.74
912.24
914.05
915.47
917.15
918.82
920.27
922.07
923.52
925.17
926.87
928.29
930.08
931.54
933.17
934.89
936.3
938.08
939.54
941.17
942.87
944.28
946.07
947.5
949.16
950.82
952.26
954.05
955.44
957.14
958.73
960.22
962.01
963.37
965.11
966.61
968.18
969.9
971.29
973.07
974.47
976.14
977.72
979.21
980.98
982.32
984.08
985.48
987.14
988.7
990.2
991.89
993.18
993.93
658.64
658.16
656.67
655.02
653.14
651.24
649.37
647.55
645.78
644.02
642.13
640.24
638.39
636.64
634.97
633.16
631.39
629.85
628.22
626.8
625.37
624.21
623.18
622.27
621.66
621.29
621.29
621.67
622.28
623.19
624.22
625.39
626.84
628.24
629.91
631.44
633.19
635.04
636.76
638.51
640.33
642.22
644.13
646.04
647.87
649.68
651.51
653.38
655.27
657.19
659.12
661.04
662.86
664.65
666.47
668.33
670.23
672.15
674.06
675.9
677.65
679.44
681.29
683.19
685.1
686.97
688.68
690.44
692.28
694.17
696.07
697.85
699.55
701.33
703.19
705.09
706.9
708.57
710.33
712.19
714.08
715.83
717.49
719.27
721.14
723.01
724.65
726.35
728.19
730.07
731.76
733.41
735.21
737.09
738.82
740.44
742.22
744.09
745.8
747.42
749.2
751.07
752.73
754.36
756.17
758.03
759.61
761.28
763.13
764.9
766.46
768.21
770.07
771.69
773.31
775.14
776.92
778.45
780.2
782.05
783.62
785.27
787.11
788.79
790.35
792.15
793.93
795.44
797.18
799.02
800.53
802.22
804.06
805.61
807.25
809.08
810.68
812.27
814.1
815.73
817.29
819.11
820.76
822.3
824.11
825.77
827.3
829.11
830.75
832.29
834.1
835.72
837.27
839.09
840.67
842.25
844.07
845.6
847.22
849.04
850.51
852.19
854
855.43
857.15
858.88
860.34
862.12
863.74
865.27
867.08
868.59
870.21
872.02
873.45
875.16
876.87
878.32
880.11
881.68
883.23
885.04
886.48
888.16
889.89
891.32
893.1
894.65
896.22
898.03
899.43
901.15
902.8
904.27
906.07
907.54
909.18
910.92
912.33
914.1
915.62
917.2
918.99
920.37
922.12
923.68
925.22
927.01
928.39
930.12
931.7
933.22
935.02
936.39
938.12
939.69
941.21
943.01
944.37
946.11
947.64
949.2
950.96
952.33
954.09
955.57
957.17
958.88
960.28
962.06
963.47
965.14
966.75
968.23
970.01
971.36
973.1
974.58
976.17
977.85
979.26
981.04
982.4
984.11
985.6
987.17
988.82
990.23
992
993.21
994.03
659.31
658.98
657.39
655.72
654.03
652.16
650.29
648.48
646.76
645.05
643.18
641.35
639.64
638.02
636.22
634.55
633.06
631.39
630.07
628.62
627.35
626.27
625.31
624.53
624.08
623.71
623.72
624.08
624.54
625.32
626.29
627.37
628.65
630.09
631.44
633.09
634.62
636.27
638.08
639.79
641.48
643.28
645.15
647.04
648.79
650.56
652.38
654.25
656.16
658.06
659.88
661.65
663.45
665.31
667.2
669.12
671.01
672.76
674.52
676.34
678.22
680.13
682.02
683.75
685.5
687.31
689.19
691.09
692.91
694.6
696.36
698.22
700.11
701.96
703.62
705.36
707.21
709.1
710.9
712.55
714.3
716.17
718.05
719.73
721.4
723.22
725.1
726.86
728.49
730.25
732.12
733.93
735.53
737.27
739.13
740.94
742.52
744.25
746.12
747.88
749.47
751.22
753.09
754.77
756.38
758.18
760.04
761.62
763.28
765.13
766.88
768.44
770.2
772.05
773.63
775.28
777.12
778.84
780.39
782.17
784.01
785.52
787.22
789.07
790.66
792.28
794.11
795.79
797.34
799.14
800.89
802.4
804.16
805.97
807.45
809.18
811.01
812.49
814.2
816.03
817.52
819.2
821.04
822.53
824.21
826.04
827.53
829.2
831.03
832.5
834.19
836.01
837.46
839.17
840.96
842.41
844.15
845.88
847.35
849.13
850.78
852.29
854.1
855.67
857.24
859.06
860.54
862.19
864
865.42
867.15
868.85
870.31
872.1
873.67
875.23
877.05
878.5
880.17
881.92
883.34
885.12
886.7
888.24
890.05
891.49
893.16
894.88
896.32
898.1
899.63
901.21
903.01
904.4
906.13
907.75
909.25
911.05
912.47
914.16
915.83
917.28
919.07
920.53
922.17
923.88
925.3
927.08
928.55
930.18
931.89
933.3
935.08
936.54
938.17
939.87
941.29
943.07
944.51
946.16
947.82
949.26
951.05
952.45
954.14
955.74
957.23
959.02
960.38
962.11
963.62
965.19
966.92
968.3
970.07
971.48
973.15
974.74
976.22
978
979.34
981.09
982.52
984.15
985.75
987.21
988.97
990.3
992.06
993.26
994.09
660.17
659.64
658.26
656.54
654.9
653.12
651.27
649.5
647.85
646.11
644.28
642.59
641.03
639.25
637.65
636.13
634.55
633.16
631.84
630.5
629.35
628.34
627.46
626.86
626.26
626.09
626.09
626.26
626.87
627.47
628.35
629.37
630.53
631.89
633.19
634.62
636.17
637.76
639.32
641.1
642.77
644.42
646.21
648.08
649.82
651.53
653.32
655.19
657.08
658.87
660.61
662.4
664.25
666.15
668.04
669.79
671.54
673.34
675.21
677.11
678.98
680.68
682.43
684.26
686.16
688.04
689.77
691.49
693.29
695.17
697.06
698.78
700.48
702.27
704.15
706.03
707.69
709.4
711.22
713.11
714.89
716.53
718.28
720.15
722.01
723.64
725.34
727.18
729.05
730.7
732.36
734.19
736.05
737.7
739.35
741.18
743.04
744.65
746.32
748.15
750
751.55
753.26
755.11
756.85
758.42
760.2
762.05
763.65
765.3
767.13
768.89
770.44
772.2
774.05
775.62
777.27
779.11
780.8
782.36
784.16
785.96
787.47
789.2
791.04
792.57
794.24
796.08
797.67
799.28
801.11
802.76
804.31
806.13
807.82
809.35
811.14
812.86
814.37
816.15
817.89
819.38
821.15
822.89
824.37
826.15
827.87
829.36
831.14
832.83
834.33
836.12
837.78
839.3
841.1
842.7
844.26
846.08
847.61
849.22
851.04
852.51
854.18
855.98
857.41
859.15
860.84
862.31
864.11
865.68
867.24
869.06
870.52
872.18
873.96
875.38
877.13
878.76
880.27
882.07
883.56
885.19
886.98
888.38
890.13
891.74
893.25
895.06
896.5
898.17
899.89
901.31
903.1
904.61
906.2
908
909.37
911.12
912.7
914.23
916.03
917.42
919.14
920.75
922.24
924.04
925.45
927.14
928.77
930.25
932.05
933.45
935.14
936.76
938.24
940.04
941.42
943.13
944.71
946.22
948.01
949.37
951.11
952.64
954.19
955.95
957.32
959.09
960.54
962.16
963.82
965.25
967.04
968.42
970.12
971.66
973.2
974.93
976.3
978.07
979.47
981.14
982.7
984.2
985.93
987.28
989.06
990.41
992.11
993.36
994.14
661.06
660.43
659.19
657.45
655.84
654.12
652.29
650.59
649.02
647.21
645.51
644.01
642.25
640.7
639.17
637.66
636.23
635
633.61
632.41
631.35
630.41
629.64
629.08
628.49
628.26
628.26
628.5
629.09
629.65
630.43
631.37
632.44
633.66
635.03
636.26
637.75
639.21
640.83
642.33
644.09
645.7
647.34
649.15
650.94
652.57
654.32
656.17
658.03
659.72
661.45
663.27
665.14
667.01
668.71
670.45
672.27
674.16
676.03
677.75
679.47
681.28
683.16
685.04
686.76
688.47
690.28
692.16
694.03
695.72
697.42
699.24
701.12
702.96
704.6
706.33
708.18
710.06
711.76
713.43
715.23
717.11
718.88
720.51
722.27
724.13
725.95
727.55
729.28
731.14
732.96
734.55
736.27
738.13
739.92
741.5
743.24
745.1
746.82
748.41
750.2
752.06
753.67
755.32
757.15
758.95
760.49
762.23
764.08
765.72
767.33
769.15
770.94
772.47
774.21
776.05
777.62
779.27
781.11
782.78
784.35
786.15
787.92
789.43
791.18
793.02
794.52
796.21
798.05
799.59
801.24
803.08
804.66
806.26
808.09
809.7
811.28
813.1
814.73
816.29
818.11
819.73
821.29
823.1
824.72
826.28
828.1
829.68
831.26
833.08
834.63
836.24
838.06
839.56
841.21
843.03
844.48
846.18
847.97
849.4
851.15
852.85
854.32
856.11
857.71
859.25
861.07
862.56
864.2
866.01
867.42
869.15
870.84
872.31
874.1
875.65
877.22
879.03
880.46
882.16
883.86
885.31
887.1
888.63
890.21
892.02
893.41
895.14
896.78
898.26
900.07
901.52
903.17
904.9
906.31
908.1
909.6
911.2
912.98
914.36
916.11
917.66
919.21
921.01
922.38
924.12
925.69
927.22
929.01
930.38
932.12
933.67
935.21
937
938.36
940.11
941.64
943.2
944.96
946.33
948.09
949.57
951.17
952.88
954.28
956.07
957.48
959.15
960.76
962.23
964.02
965.37
967.11
968.61
970.18
971.88
973.27
975.06
976.44
978.13
979.67
981.19
982.91
984.28
986.05
987.41
989.12
990.59
992.16
993.51
994.2
661.91
661.32
660.15
658.43
656.86
655.15
653.37
651.79
650.13
648.4
646.91
645.22
643.69
642.18
640.72
639.26
638.04
636.68
635.44
634.35
633.36
632.48
631.82
631.19
630.79
630.48
630.49
630.8
631.19
631.84
632.5
633.38
634.38
635.48
636.74
638.08
639.31
640.83
642.23
643.85
645.32
647.06
648.6
650.26
652.07
653.7
655.36
657.18
659.01
660.65
662.37
664.2
666.06
667.77
669.47
671.27
673.14
675
676.66
678.39
680.22
682.1
683.89
685.56
687.32
689.18
691.06
692.76
694.45
696.25
698.13
699.96
701.6
703.33
705.18
707.05
708.73
710.41
712.22
714.09
715.82
717.46
719.24
721.11
722.87
724.48
726.25
728.11
729.87
731.47
733.24
735.1
736.81
738.42
740.21
742.07
743.71
745.35
747.17
749.01
750.57
752.26
754.11
755.83
757.41
759.19
761.04
762.6
764.27
766.11
767.81
769.38
771.17
773
774.52
776.22
778.07
779.66
781.28
783.12
784.8
786.35
788.15
789.92
791.42
793.18
795.01
796.49
798.2
800.04
801.55
803.22
805.06
806.59
808.23
810.07
811.61
813.24
815.07
816.62
818.24
820.07
821.61
823.23
825.06
826.58
828.22
830.05
831.53
833.2
835.02
836.47
838.18
839.97
841.41
843.15
844.87
846.34
848.12
849.75
851.27
853.09
854.62
856.22
858.04
859.48
861.17
862.93
864.36
866.13
867.75
869.27
871.07
872.57
874.2
876
877.4
879.14
880.78
882.27
884.08
885.55
887.19
888.96
890.36
892.12
893.71
895.24
897.04
898.46
900.15
901.83
903.28
905.08
906.54
908.18
909.91
911.32
913.1
914.6
916.19
917.96
919.34
921.11
922.63
924.2
925.98
927.35
929.11
930.62
932.2
933.96
935.33
937.1
938.59
940.18
941.91
943.3
945.08
946.53
948.16
949.83
951.26
953.05
954.44
956.14
957.72
959.22
961.01
962.35
964.1
965.58
967.17
968.86
970.27
972.05
973.42
975.13
976.65
978.19
979.91
981.28
983.06
984.42
986.12
987.61
989.17
990.82
992.22
993.73
994.26
662.77
662.28
661.15
659.46
657.97
656.2
654.53
653.04
651.28
649.77
648.18
646.63
645.16
643.71
642.26
641.05
639.69
638.43
637.32
636.3
635.36
634.55
634
633.29
633.04
632.76
632.76
633.04
633.29
634.01
634.57
635.38
636.33
637.35
638.48
639.77
641.09
642.33
643.84
645.23
646.81
648.28
650.02
651.48
653.18
654.92
656.47
658.21
660.04
661.65
663.34
665.16
666.99
668.61
670.34
672.18
674.03
675.68
677.39
679.21
681.08
682.8
684.48
686.26
688.13
689.94
691.58
693.32
695.17
697.04
698.69
700.39
702.21
704.08
705.79
707.44
709.24
711.11
712.85
714.48
716.25
718.11
719.87
721.48
723.25
725.11
726.85
728.46
730.23
732.09
733.78
735.4
737.2
739.05
740.67
742.32
744.15
745.97
747.52
749.24
751.1
752.77
754.37
756.17
758.01
759.54
761.25
763.09
764.74
766.34
768.15
769.94
771.46
773.2
775.05
776.6
778.26
780.1
781.73
783.31
785.13
786.84
788.37
790.16
791.94
793.43
795.18
797.01
798.48
800.2
802.03
803.52
805.21
807.04
808.55
810.22
812.05
813.55
815.22
817.05
818.54
820.21
822.04
823.52
825.2
827.02
828.48
830.18
831.98
833.42
835.16
836.9
838.36
840.14
841.8
843.3
845.11
846.69
848.25
850.07
851.56
853.2
855.02
856.44
858.16
859.88
861.33
863.11
864.7
866.25
868.06
869.52
871.18
872.95
874.36
876.13
877.73
879.25
881.06
882.51
884.18
885.92
887.34
889.11
890.66
892.22
894.03
895.43
897.15
898.79
900.27
902.07
903.51
905.17
906.88
908.3
910.09
911.57
913.19
914.93
916.33
918.1
919.6
921.19
922.95
924.33
926.1
927.6
929.19
930.94
932.32
934.09
935.57
937.18
938.89
940.29
942.08
943.51
945.16
946.82
948.26
950.05
951.44
953.14
954.71
956.22
958
959.35
961.1
962.58
964.17
965.86
967.27
969.05
970.43
972.13
973.66
975.2
976.93
978.29
980.06
981.44
983.13
984.65
986.19
987.87
989.26
991.03
992.34
993.98
994.36
663.72
663.26
662.16
660.56
659.07
657.31
655.81
654.18
652.59
651.12
649.53
648.13
646.65
645.24
644.03
642.65
641.4
640.28
639.24
638.26
637.36
636.61
636.07
635.4
635.13
635.01
635.01
635.13
635.41
636.08
636.64
637.38
638.28
639.27
640.31
641.46
642.75
644.08
645.31
646.81
648.21
649.73
651.23
652.89
654.36
656.1
657.68
659.29
661.09
662.72
664.35
666.16
667.93
669.52
671.27
673.11
674.83
676.47
678.25
680.1
681.82
683.47
685.25
687.11
688.86
690.5
692.27
694.13
695.91
697.54
699.29
701.14
702.96
704.56
706.3
708.15
709.97
711.57
713.29
715.15
716.96
718.55
720.28
722.13
723.91
725.5
727.25
729.11
730.82
732.42
734.21
736.06
737.69
739.33
741.16
742.99
744.53
746.25
748.1
749.77
751.37
753.17
755.01
756.54
758.24
760.09
761.73
763.33
765.15
766.92
768.45
770.2
772.04
773.58
775.25
777.09
778.7
780.3
782.13
783.82
785.36
787.15
788.91
790.41
792.17
793.98
795.46
797.19
799.02
800.5
802.2
804.03
805.52
807.21
809.04
810.52
812.21
814.03
815.51
817.2
819.02
820.49
822.19
824.01
825.45
827.17
828.96
830.4
832.15
833.88
835.35
837.13
838.78
840.29
842.1
843.67
845.24
847.06
848.54
850.2
852.01
853.42
855.15
856.86
858.32
860.11
861.68
863.24
865.05
866.51
868.18
869.93
871.36
873.12
874.72
876.25
878.06
879.51
881.17
882.91
884.33
886.11
887.66
889.22
891.02
892.42
894.14
895.78
897.26
899.07
900.51
902.17
903.88
905.3
907.09
908.57
910.19
911.93
913.33
915.1
916.6
918.19
919.96
921.34
923.1
924.61
926.19
927.95
929.33
931.1
932.58
934.18
935.9
937.3
939.08
940.52
942.16
943.83
945.26
947.05
948.45
950.14
951.73
953.22
955.01
956.36
958.11
959.6
961.18
962.88
964.28
966.06
967.45
969.14
970.7
972.21
973.97
975.31
977.08
978.49
980.14
981.71
983.21
984.94
986.29
988.06
989.42
991.12
992.56
994.09
994.56
664.73
664.28
663.2
661.73
660.16
658.52
657.08
655.41
654.04
652.4
651.08
649.55
648.2
646.98
645.57
644.33
643.22
642.18
641.17
640.22
639.35
638.66
638.11
637.52
637.21
637.1
637.1
637.21
637.53
638.12
638.69
639.37
640.24
641.2
642.2
643.26
644.4
645.68
647.06
648.27
649.73
651.17
652.62
654.17
655.72
657.25
658.99
660.45
662.16
663.86
665.41
667.17
668.93
670.49
672.23
674.06
675.68
677.35
679.16
680.97
682.56
684.29
686.13
687.89
689.51
691.26
693.11
694.84
696.47
698.24
700.1
701.81
703.44
705.23
707.09
708.76
710.41
712.21
714.06
715.7
717.36
719.18
721.03
722.61
724.3
726.15
727.93
729.51
731.25
733.1
734.78
736.39
738.19
740.03
741.6
743.28
745.12
746.84
748.41
750.19
752.03
753.59
755.26
757.11
758.78
760.36
762.16
763.96
765.48
767.21
769.05
770.6
772.26
774.1
775.73
777.32
779.13
780.84
782.37
784.16
785.93
787.43
789.18
791
792.47
794.2
796.02
797.51
799.21
801.04
802.53
804.21
806.04
807.53
809.21
811.04
812.52
814.21
816.03
817.5
819.19
821.01
822.46
824.18
825.97
827.41
829.16
830.89
832.36
834.13
835.79
837.3
839.1
840.68
842.25
844.07
845.55
847.2
849.01
850.43
852.16
853.87
855.33
857.12
858.7
860.25
862.06
863.52
865.18
866.95
868.37
870.13
871.74
873.26
875.07
876.52
878.18
879.93
881.35
883.12
884.68
886.23
888.04
889.44
891.15
892.81
894.28
896.07
897.53
899.18
900.9
902.32
904.1
905.6
907.2
908.96
910.35
912.11
913.64
915.2
916.99
918.36
920.11
921.64
923.2
924.98
926.35
928.11
929.61
931.19
932.94
934.32
936.09
937.56
939.18
940.87
942.28
944.07
945.48
947.15
948.77
950.24
952.03
953.39
955.12
956.64
958.2
959.93
961.3
963.08
964.49
966.15
967.76
969.23
971.01
972.35
974.1
975.55
977.16
978.79
980.23
982.01
983.34
985.09
986.5
988.14
989.69
991.19
992.86
994.17
994.86
665.81
665.34
664.28
662.99
661.29
659.88
658.25
656.86
655.28
653.99
652.43
651.14
649.85
648.47
647.26
646.16
645.1
644.08
643.11
642.19
641.34
640.7
640.15
639.64
639.28
639.17
639.17
639.29
639.66
640.16
640.73
641.36
642.21
643.14
644.12
645.14
646.2
647.33
648.59
650.01
651.22
652.62
654.11
655.49
657.1
658.53
660.15
661.73
663.27
665.04
666.53
668.21
670
671.51
673.22
675.03
676.6
678.28
680.11
681.77
683.4
685.19
687.01
688.59
690.3
692.13
693.87
695.48
697.24
699.09
700.75
702.4
704.2
706.04
707.65
709.33
711.16
712.96
714.54
716.27
718.11
719.83
721.43
723.21
725.06
726.67
728.33
730.15
731.95
733.5
735.24
737.09
738.73
740.35
742.16
743.97
745.5
747.23
749.08
750.69
752.32
754.14
755.88
757.42
759.19
761.02
762.55
764.24
766.08
767.68
769.3
771.12
772.8
774.36
776.15
777.91
779.42
781.18
783
784.48
786.2
788.03
789.53
791.22
793.05
794.56
796.23
798.06
799.58
801.23
803.06
804.58
806.23
808.06
809.57
811.22
813.05
814.54
816.21
818.03
819.5
821.19
823.01
824.45
826.17
827.94
829.39
831.15
832.84
834.33
836.12
837.73
839.27
841.08
842.6
844.22
846.03
847.47
849.17
850.92
852.36
854.13
855.75
857.27
859.08
860.57
862.2
864
865.4
867.14
868.79
870.28
872.08
873.57
875.2
876.99
878.38
880.13
881.73
883.25
885.06
886.49
888.17
889.87
891.3
893.09
894.58
896.19
897.96
899.35
901.11
902.66
904.21
906.01
907.39
909.13
910.69
912.22
914.02
915.4
917.13
918.7
920.22
922.02
923.39
925.13
926.68
928.21
930
931.36
933.11
934.62
936.2
937.94
939.32
941.09
942.54
944.17
945.84
947.27
949.06
950.45
952.14
953.72
955.22
957
958.35
960.1
961.56
963.17
964.84
966.26
968.04
969.41
971.12
972.63
974.19
975.89
977.27
979.05
980.41
982.12
983.61
985.17
986.82
988.24
990.01
991.32
993.07
994.27
995.08
666.95
666.44
665.43
664.13
662.56
661.13
659.6
658.17
656.78
655.3
654.07
652.68
651.35
650.19
649.09
648.01
646.93
645.96
645.05
644.16
643.32
642.72
642.17
641.75
641.36
641.23
641.24
641.37
641.77
642.18
642.76
643.34
644.18
645.08
646.02
647.01
648.06
649.14
650.25
651.47
652.88
654.16
655.48
657.04
658.35
660.01
661.36
663.05
664.47
666.14
667.73
669.28
671.06
672.58
674.24
676.03
677.57
679.25
681.06
682.64
684.3
686.12
687.79
689.4
691.19
693
694.56
696.27
698.11
699.79
701.4
703.19
705.03
706.6
708.3
710.13
711.86
713.45
715.22
717.06
718.68
720.33
722.15
723.94
725.5
727.24
729.08
730.71
732.34
734.16
735.95
737.49
739.23
741.07
742.67
744.31
746.14
747.86
749.42
751.19
753.02
754.55
756.24
758.08
759.68
761.3
763.13
764.82
766.37
768.16
769.93
771.44
773.19
775.02
776.51
778.22
780.05
781.57
783.24
785.07
786.62
788.25
790.08
791.65
793.27
795.09
796.67
798.27
800.09
801.67
803.27
805.09
806.65
808.26
810.08
811.62
813.24
815.07
816.58
818.22
820.04
821.52
823.2
825.01
826.45
828.17
829.93
831.38
833.14
834.81
836.31
838.11
839.68
841.25
843.07
844.55
846.2
848
849.41
851.15
852.83
854.31
856.1
857.65
859.23
861.04
862.47
864.17
865.88
867.32
869.11
870.65
872.22
874.03
875.44
877.15
878.82
880.29
882.08
883.56
885.19
886.96
888.35
890.12
891.67
893.22
895.02
896.41
898.14
899.74
901.25
903.05
904.45
906.15
907.79
909.26
911.06
912.47
914.15
915.8
917.26
919.06
920.46
922.15
923.77
925.25
927.04
928.43
930.14
931.72
933.23
935.02
936.38
938.12
939.64
941.2
942.94
944.32
946.09
947.53
949.16
950.82
952.25
954.04
955.41
957.13
958.66
960.2
961.94
963.31
965.08
966.49
968.15
969.74
971.22
973
974.33
976.09
977.51
979.15
980.74
982.21
983.96
985.3
987.07
988.43
990.12
991.59
993.16
994.5
995.19
668.07
667.62
666.68
665.27
663.98
662.36
661.07
659.54
658.19
656.94
655.49
654.24
653.11
651.97
650.77
649.67
648.66
647.74
646.95
646.12
645.3
644.73
644.19
643.83
643.43
643.29
643.3
643.44
643.86
644.2
644.77
645.32
646.14
647.01
647.82
648.75
649.78
650.9
652.06
653.17
654.35
655.71
657.09
658.35
659.89
661.23
662.77
664.22
665.82
667.28
669
670.42
672.13
673.71
675.28
677.06
678.58
680.24
682.04
683.57
685.25
687.06
688.62
690.29
692.1
693.74
695.36
697.16
698.91
700.47
702.22
704.05
705.64
707.31
709.13
710.84
712.43
714.2
716.03
717.6
719.29
721.12
722.81
724.4
726.19
728.01
729.56
731.26
733.1
734.74
736.35
738.16
739.93
741.47
743.21
745.05
746.61
748.27
750.11
751.75
753.34
755.15
756.89
758.42
760.19
762.01
763.51
765.22
767.05
768.59
770.25
772.08
773.66
775.28
777.11
778.72
780.31
782.12
783.77
785.33
787.13
788.8
790.34
792.14
793.81
795.34
797.14
798.81
800.33
802.13
803.79
805.32
807.12
808.75
810.3
812.11
813.7
815.27
817.09
818.63
820.24
822.06
823.55
825.21
827.02
828.46
830.18
831.94
833.38
835.14
836.8
838.3
840.1
841.66
843.24
845.05
846.51
848.18
849.95
851.38
853.14
854.76
856.27
858.08
859.57
861.2
863
864.39
866.14
867.77
869.27
871.07
872.54
874.19
875.94
877.35
879.12
880.68
882.23
884.03
885.43
887.15
888.79
890.27
892.07
893.5
895.17
896.86
898.3
900.09
901.55
903.18
904.91
906.31
908.09
909.57
911.19
912.92
914.32
916.09
917.56
919.18
920.9
922.3
924.08
925.53
927.17
928.84
930.27
932.06
933.47
935.15
936.76
938.24
940.03
941.39
943.12
944.65
946.2
947.95
949.31
951.09
952.52
954.16
955.79
957.24
959.03
960.38
962.12
963.61
965.18
966.88
968.27
970.05
971.42
973.13
974.64
976.19
977.89
979.27
981.05
982.4
984.11
985.58
987.17
988.78
990.22
991.97
993.28
994.85
995.3
669.16
668.89
668.01
666.57
665.19
663.83
662.33
661.09
659.68
658.32
657.14
656
654.72
653.54
652.44
651.41
650.45
649.56
648.79
648.08
647.27
646.73
646.2
645.9
645.5
645.35
645.35
645.51
645.92
646.21
646.77
647.29
648.1
648.86
649.63
650.52
651.49
652.54
653.67
654.9
656.09
657.24
658.52
660
661.23
662.66
664.14
665.53
667.11
668.53
670.14
671.66
673.22
674.9
676.36
678.1
679.65
681.25
683.04
684.54
686.22
688.01
689.52
691.22
693.02
694.55
696.25
698.06
699.63
701.29
703.11
704.75
706.36
708.16
709.9
711.46
713.21
715.04
716.59
718.28
720.1
721.75
723.36
725.16
726.93
728.47
730.22
732.05
733.61
735.28
737.11
738.75
740.35
742.15
743.9
745.44
747.19
749.02
750.53
752.23
754.07
755.63
757.28
759.1
760.73
762.32
764.13
765.81
767.36
769.15
770.88
772.4
774.17
775.94
777.43
779.18
780.98
782.45
784.19
786
787.46
789.19
791
792.46
794.19
796
797.45
799.18
800.97
802.43
804.17
805.92
807.39
809.16
810.87
812.35
814.14
815.79
817.31
819.11
820.7
822.27
824.08
825.6
827.22
829.04
830.49
832.19
833.96
835.39
837.15
838.81
840.3
842.1
843.65
845.23
847.04
848.49
850.18
851.92
853.35
855.12
856.71
858.25
860.06
861.51
863.18
864.92
866.34
868.12
869.68
871.23
873.04
874.45
876.16
877.82
879.29
881.08
882.55
884.19
885.94
887.34
889.11
890.64
892.21
894.01
895.38
897.13
898.69
900.23
902.02
903.41
905.13
906.72
908.23
910.03
911.41
913.13
914.71
916.23
918.02
919.39
921.12
922.67
924.21
925.99
927.35
929.11
930.6
932.19
933.91
935.3
937.08
938.51
940.16
941.8
943.25
945.04
946.41
948.13
949.66
951.2
952.95
954.31
956.08
957.5
959.16
960.76
962.23
964.02
965.35
967.1
968.56
970.17
971.81
973.24
975.02
976.36
978.1
979.54
981.16
982.76
984.22
985.98
987.3
989.07
990.42
992.12
993.55
995.08
995.53
670.28
670.1
669.17
668.02
666.5
665.17
663.89
662.43
661.19
660.03
658.72
657.48
656.33
655.26
654.23
653.24
652.29
651.41
650.65
650.04
649.24
648.71
648.21
647.95
647.55
647.4
647.4
647.57
647.97
648.22
648.75
649.27
650.06
650.71
651.47
652.35
653.3
654.3
655.34
656.45
657.66
658.97
660.15
661.35
662.76
664.13
665.44
667.02
668.32
669.95
671.3
672.99
674.36
676.07
677.5
679.16
680.76
682.29
684.06
685.55
687.21
688.97
690.45
692.18
693.9
695.42
697.18
698.9
700.44
702.19
703.96
705.48
707.21
709.02
710.55
712.25
714.07
715.65
717.3
719.11
720.76
722.36
724.16
725.89
727.44
729.2
731.01
732.53
734.24
736.07
737.64
739.29
741.11
742.75
744.34
746.14
747.85
749.4
751.17
752.95
754.46
756.2
758.02
759.52
761.22
763.05
764.57
766.24
768.07
769.61
771.26
773.08
774.65
776.27
778.09
779.67
781.27
783.1
784.67
786.27
788.09
789.66
791.27
793.09
794.64
796.25
798.08
799.61
801.24
803.06
804.56
806.22
808.03
809.5
811.19
813
814.43
816.17
817.9
819.37
821.14
822.79
824.3
826.11
827.67
829.25
831.06
832.54
834.2
836
837.42
839.15
840.83
842.31
844.11
845.65
847.23
849.04
850.48
852.17
853.9
855.34
857.12
858.68
860.24
862.04
863.47
865.17
866.86
868.31
870.1
871.6
873.21
875
876.39
878.13
879.72
881.25
883.05
884.46
886.16
887.81
889.28
891.07
892.52
894.17
895.87
897.3
899.09
900.55
902.18
903.89
905.31
907.09
908.55
910.18
911.88
913.3
915.08
916.52
918.17
919.84
921.28
923.07
924.48
926.15
927.77
929.24
931.04
932.41
934.13
935.67
937.21
938.98
940.33
942.1
943.55
945.17
946.84
948.26
950.05
951.42
953.13
954.67
956.2
957.95
959.31
961.08
962.49
964.15
965.73
967.22
968.99
970.33
972.09
973.5
975.15
976.73
978.21
979.97
981.3
983.07
984.44
986.13
987.62
989.18
990.81
992.23
993.97
995.19
995.94
671.52
671.25
670.39
669.22
668.03
666.56
665.24
664.07
662.76
661.46
660.28
659.19
658.13
657.1
656.1
655.13
654.19
653.29
652.52
651.96
651.21
650.68
650.21
649.97
649.59
649.43
649.44
649.6
650
650.22
650.72
651.23
652.01
652.58
653.34
654.23
655.17
656.15
657.16
658.2
659.28
660.43
661.71
663.04
664.22
665.52
667.02
668.26
669.75
671.18
672.63
674.15
675.63
677.18
678.73
680.24
681.93
683.36
685.1
686.6
688.22
689.97
691.43
693.16
694.81
696.35
698.12
699.73
701.32
703.11
704.71
706.31
708.11
709.73
711.33
713.13
714.78
716.36
718.15
719.84
721.4
723.17
724.92
726.45
728.2
730.01
731.52
733.23
735.05
736.59
738.26
740.08
741.66
743.29
745.11
746.73
748.32
750.13
751.79
753.35
755.15
756.85
758.38
760.16
761.9
763.41
765.17
766.94
768.43
770.18
771.96
773.44
775.18
776.97
778.44
780.18
781.96
783.43
785.18
786.94
788.42
790.17
791.91
793.39
795.16
796.86
798.36
800.14
801.8
803.32
805.12
806.72
808.28
810.09
811.64
813.24
815.06
816.54
818.21
820.01
821.45
823.17
824.9
826.36
828.13
829.75
831.28
833.09
834.6
836.22
838.03
839.45
841.17
842.87
844.33
846.11
847.67
849.24
851.05
852.48
854.17
855.89
857.33
859.11
860.65
862.23
864.03
865.44
867.16
868.81
870.28
872.08
873.55
875.19
876.93
878.34
880.11
881.64
883.22
885.01
886.39
888.13
889.71
891.24
893.03
894.42
896.14
897.74
899.24
901.04
902.43
904.14
905.75
907.24
909.04
910.42
912.14
913.72
915.23
917.02
918.39
920.12
921.66
923.21
924.98
926.34
928.1
929.57
931.18
932.88
934.28
936.07
937.47
939.15
940.75
942.23
944.02
945.37
947.11
948.59
950.18
951.87
953.28
955.06
956.44
958.14
959.68
961.2
962.94
964.3
966.08
967.47
969.14
970.7
972.21
973.95
975.3
977.07
978.45
980.13
981.65
983.19
984.87
986.25
988.03
989.35
991.09
992.47
994.13
995.38
996.14
672.93
672.51
671.81
670.6
669.28
668.1
666.81
665.46
664.26
663.15
662.06
660.95
659.85
658.81
657.86
656.99
656.09
655.21
654.4
653.83
653.18
652.63
652.2
651.98
651.61
651.46
651.46
651.63
652
652.21
652.67
653.2
653.9
654.45
655.24
656.13
657.05
658
658.98
660.02
661.08
662.15
663.26
664.46
665.81
667.11
668.32
669.75
671.14
672.47
674.05
675.35
677
678.33
680.01
681.37
683.07
684.49
686.15
687.7
689.25
691
692.43
694.15
695.76
697.31
699.08
700.61
702.25
704.04
705.53
707.22
709.01
710.49
712.21
713.99
715.48
717.21
719
720.49
722.21
724.01
725.52
727.22
729.03
730.55
732.24
734.05
735.59
737.25
739.07
740.62
742.27
744.09
745.66
747.28
749.1
750.69
752.3
754.11
755.72
757.31
759.12
760.74
762.32
764.12
765.75
767.32
769.12
770.76
772.32
774.12
775.74
777.31
779.12
780.72
782.29
784.11
785.69
787.28
789.09
790.64
792.25
794.07
795.58
797.23
799.04
800.52
802.2
804.01
805.45
807.18
808.92
810.38
812.15
813.8
815.31
817.11
818.68
820.26
822.07
823.55
825.21
827.01
828.43
830.16
831.85
833.33
835.11
836.68
838.25
840.05
841.5
843.18
844.93
846.36
848.13
849.71
851.25
853.06
854.5
856.18
857.9
859.33
861.11
862.65
864.22
866.02
867.42
869.15
870.78
872.27
874.07
875.51
877.18
878.88
880.31
882.1
883.58
885.19
886.95
888.34
890.11
891.62
893.21
894.98
896.36
898.11
899.63
901.21
902.98
904.35
906.11
907.62
909.2
910.95
912.33
914.1
915.57
917.18
918.89
920.3
922.08
923.5
925.16
926.8
928.25
930.04
931.42
933.13
934.68
936.21
937.98
939.33
941.1
942.54
944.17
945.82
947.26
949.04
950.4
952.12
953.64
955.19
956.91
958.29
960.07
961.45
963.14
964.68
966.2
967.94
969.3
971.07
972.45
974.14
975.66
977.2
978.9
980.27
982.05
983.39
985.11
986.55
988.16
989.74
991.21
992.91
994.25
995.77
996.27
674.15
673.95
673.15
672.09
670.83
669.46
668.24
667.11
665.98
664.75
663.59
662.49
661.46
660.47
659.54
658.69
657.95
657.13
656.31
655.71
655.15
654.58
654.19
653.97
653.62
653.47
653.47
653.63
654
654.2
654.62
655.17
655.77
656.35
657.17
658.03
658.81
659.67
660.61
661.61
662.69
663.83
665.02
666.14
667.27
668.52
669.94
671.17
672.47
674
675.25
676.74
678.17
679.62
681.15
682.61
684.16
685.69
687.21
688.85
690.3
692.04
693.47
695.16
696.75
698.29
700.06
701.53
703.2
704.93
706.41
708.15
709.8
711.34
713.12
714.72
716.3
718.1
719.67
721.28
723.09
724.64
726.27
728.08
729.64
731.27
733.08
734.64
736.27
738.08
739.64
741.27
743.09
744.65
746.27
748.09
749.65
751.27
753.09
754.65
756.27
758.09
759.64
761.27
763.08
764.63
766.26
768.08
769.61
771.25
773.07
774.58
776.23
778.05
779.54
781.22
783.03
784.5
786.2
788
789.45
791.18
792.92
794.39
796.15
797.84
799.34
801.13
802.74
804.29
806.1
807.63
809.24
811.05
812.52
814.2
815.99
817.42
819.16
820.84
822.33
824.12
825.69
827.25
829.06
830.53
832.2
833.97
835.39
837.14
838.77
840.28
842.08
843.57
845.2
846.99
848.39
850.14
851.76
853.27
855.07
856.53
858.19
859.92
861.34
863.12
864.65
866.23
868.02
869.42
871.15
872.76
874.26
876.06
877.48
879.17
880.84
882.29
884.08
885.53
887.18
888.88
890.3
892.09
893.55
895.18
896.89
898.31
900.09
901.54
903.18
904.87
906.29
908.08
909.51
911.17
912.82
914.27
916.06
917.45
919.15
920.74
922.24
924.02
925.38
927.12
928.63
930.2
931.94
933.31
935.09
936.51
938.16
939.78
941.24
943.03
944.39
946.12
947.62
949.19
950.89
952.28
954.06
955.44
957.14
958.68
960.2
961.94
963.3
965.07
966.46
968.14
969.68
971.2
972.93
974.29
976.06
977.43
979.13
980.62
982.18
983.83
985.24
987.01
988.33
990.08
991.45
993.13
994.57
996.08
996.52
675.37
675.19
674.42
673.37
672.21
671.09
669.87
668.6
667.42
666.31
665.25
664.22
663.23
662.25
661.32
660.46
659.7
659.05
658.23
657.59
657.12
656.52
656.17
655.95
655.61
655.47
655.47
655.62
655.97
656.18
656.55
657.14
657.65
658.26
659.09
659.81
660.55
661.41
662.34
663.31
664.33
665.39
666.51
667.7
668.99
670.14
671.3
672.62
674.04
675.25
676.66
678.11
679.42
681.02
682.31
683.94
685.29
686.95
688.32
690.02
691.4
693.09
694.55
696.18
697.78
699.29
701.05
702.49
704.17
705.82
707.33
709.1
710.63
712.25
714.03
715.51
717.2
718.95
720.43
722.17
723.86
725.38
727.15
728.79
730.34
732.13
733.75
735.32
737.12
738.71
740.3
742.1
743.68
745.29
747.09
748.65
750.27
752.08
753.62
755.26
757.07
758.59
760.24
762.05
763.55
765.23
767.03
768.52
770.21
772.01
773.47
775.19
776.96
778.42
780.17
781.89
783.38
785.15
786.81
788.33
790.12
791.72
793.28
795.09
796.62
798.24
800.05
801.52
803.2
805
806.43
808.16
809.86
811.34
813.12
814.72
816.27
818.08
819.57
821.21
823.01
824.43
826.16
827.84
829.32
831.11
832.65
834.24
836.04
837.47
839.17
840.88
842.33
844.11
845.65
847.23
849.03
850.45
852.16
853.82
855.29
857.09
858.57
860.2
861.96
863.36
865.12
866.67
868.23
870.03
871.42
873.15
874.76
876.26
878.06
879.47
881.16
882.81
884.27
886.07
887.5
889.17
890.83
892.28
894.07
895.5
897.17
898.82
900.27
902.06
903.47
905.16
906.78
908.25
910.04
911.43
913.14
914.71
916.23
918.01
919.37
921.12
922.61
924.19
925.91
927.3
929.08
930.5
932.16
933.77
935.24
937.03
938.38
940.12
941.61
943.19
944.89
946.28
948.06
949.45
951.14
952.69
954.21
955.95
957.31
959.08
960.48
962.15
963.71
965.21
966.96
968.31
970.08
971.46
973.14
974.68
976.2
977.9
979.28
981.05
982.39
984.11
985.56
987.16
988.74
990.21
991.92
993.27
995.02
996.21
997
676.86
676.5
675.98
674.98
673.74
672.48
671.3
670.2
669.14
668.09
667.06
666.05
665.07
664.11
663.18
662.29
661.49
660.89
660.17
659.47
659.08
658.45
658.15
657.9
657.58
657.45
657.45
657.6
657.93
658.16
658.49
659.1
659.53
660.2
660.99
661.58
662.36
663.24
664.18
665.15
666.14
667.16
668.2
669.27
670.4
671.64
672.97
674.15
675.34
676.74
678.11
679.36
680.87
682.2
683.64
685.13
686.52
688.11
689.5
691.12
692.55
694.15
695.67
697.21
698.86
700.31
702.05
703.48
705.16
706.76
708.29
710.05
711.52
713.19
714.88
716.37
718.13
719.71
721.28
723.07
724.58
726.23
728.02
729.48
731.19
732.93
734.42
736.16
737.84
739.36
741.14
742.77
744.32
746.12
747.7
749.29
751.09
752.64
754.26
756.07
757.58
759.24
761.04
762.52
764.21
766.01
767.46
769.19
770.93
772.41
774.16
775.85
777.35
779.14
780.76
782.3
784.11
785.66
787.26
789.07
790.57
792.22
794.02
795.47
797.18
798.92
800.38
802.14
803.78
805.3
807.1
808.64
810.24
812.05
813.5
815.19
816.94
818.38
820.14
821.76
823.28
825.09
826.58
828.21
830.01
831.42
833.15
834.8
836.29
838.09
839.58
841.21
843
844.4
846.14
847.75
849.27
851.07
852.51
854.18
855.89
857.33
859.11
860.62
862.21
864
865.39
867.13
868.71
870.24
872.04
873.44
875.15
876.76
878.26
880.05
881.46
883.16
884.79
886.27
888.06
889.47
891.16
892.79
894.26
896.05
897.45
899.15
900.76
902.25
904.04
905.42
907.14
908.7
910.22
912.01
913.36
915.11
916.61
918.19
919.92
921.31
923.08
924.5
926.16
927.79
929.25
931.03
932.39
934.12
935.63
937.2
938.91
940.3
942.07
943.47
945.15
946.72
948.22
949.99
951.33
953.09
954.51
956.16
957.76
959.23
961.01
962.34
964.09
965.52
967.16
968.74
970.22
971.98
973.31
975.08
976.46
978.14
979.66
981.19
982.87
984.26
986.03
987.35
989.09
990.48
992.14
993.63
995.17
996.49
997.18
678.17
678.04
677.25
676.28
675.2
674.12
673.03
671.87
670.74
669.66
668.63
667.65
666.73
665.89
665.06
664.17
663.33
662.68
662.1
661.37
661.02
660.38
660.12
659.85
659.54
659.42
659.42
659.56
659.87
660.13
660.42
661.05
661.42
662.13
662.77
663.4
664.22
665.12
666.04
666.94
667.88
668.89
669.96
671.05
672.12
673.21
674.35
675.61
676.99
678.17
679.41
680.87
682.17
683.5
685.04
686.31
687.89
689.24
690.78
692.21
693.77
695.23
696.83
698.27
699.97
701.35
703.07
704.5
706.16
707.73
709.26
711.02
712.44
714.15
715.74
717.28
719.06
720.52
722.2
723.9
725.38
727.13
728.73
730.29
732.08
733.59
735.23
737.02
738.48
740.19
741.92
743.4
745.16
746.81
748.34
750.12
751.71
753.29
755.09
756.61
758.25
760.05
761.53
763.21
765
766.45
768.18
769.89
771.38
773.15
774.78
776.32
778.11
779.67
781.26
783.07
784.57
786.22
788.02
789.46
791.18
792.9
794.37
796.14
797.75
799.29
801.09
802.61
804.23
806.03
807.47
809.18
810.9
812.36
814.13
815.72
817.27
819.07
820.54
822.2
823.97
825.39
827.14
828.76
830.28
832.08
833.55
835.2
836.96
838.38
840.13
841.72
843.26
845.06
846.49
848.17
849.86
851.31
853.1
854.6
856.21
857.98
859.37
861.13
862.68
864.23
866.03
867.42
869.15
870.75
872.26
874.05
875.46
877.16
878.78
880.26
882.06
883.47
885.16
886.79
888.26
890.06
891.46
893.15
894.76
896.25
898.04
899.43
901.14
902.71
904.23
906.01
907.38
909.12
910.63
912.2
913.94
915.32
917.09
918.53
920.17
921.82
923.26
925.05
926.42
928.13
929.67
931.21
932.96
934.32
936.09
937.51
939.16
940.77
942.24
944.02
945.36
947.11
948.57
950.18
951.82
953.25
955.03
956.38
958.11
959.58
961.18
962.82
964.25
966.03
967.37
969.11
970.55
972.16
973.77
975.23
976.99
978.32
980.08
981.45
983.13
984.63
986.18
987.82
989.23
991
992.3
994.06
995.37
996.99
997.35
679.49
679.28
678.74
677.88
676.77
675.59
674.45
673.36
672.31
671.29
670.29
669.33
668.41
667.55
666.8
666.07
665.22
664.49
664.03
663.28
662.91
662.32
662.09
661.78
661.5
661.38
661.39
661.51
661.8
662.11
662.35
662.98
663.32
664.06
664.57
665.27
666.12
666.96
667.71
668.56
669.49
670.46
671.48
672.55
673.68
674.87
676.06
677.17
678.32
679.61
681.02
682.2
683.5
685.01
686.24
687.67
689.13
690.46
692.06
693.37
695.02
696.34
698.02
699.36
701.05
702.43
704.11
705.55
707.17
708.74
710.26
712
713.4
715.12
716.64
718.23
719.96
721.4
723.13
724.69
726.26
728.04
729.49
731.19
732.87
734.36
736.12
737.69
739.27
741.06
742.54
744.21
745.98
747.43
749.17
750.83
752.34
754.12
755.69
757.28
759.07
760.57
762.23
764.02
765.47
767.18
768.9
770.38
772.14
773.76
775.3
777.1
778.63
780.25
782.05
783.51
785.2
786.95
788.4
790.15
791.79
793.31
795.1
796.64
798.24
800.04
801.49
803.19
804.92
806.37
808.14
809.73
811.27
813.07
814.55
816.2
817.98
819.4
821.15
822.76
824.28
826.08
827.56
829.2
830.96
832.38
834.14
835.72
837.26
839.06
840.49
842.18
843.87
845.32
847.1
848.6
850.21
851.99
853.38
855.13
856.7
858.24
860.03
861.43
863.15
864.76
866.26
868.06
869.47
871.16
872.8
874.28
876.07
877.49
879.17
880.81
882.28
884.07
885.48
887.16
888.79
890.26
892.06
893.45
895.15
896.75
898.24
900.03
901.41
903.13
904.67
906.22
907.99
909.35
911.11
912.58
914.19
915.87
917.29
919.07
920.47
922.15
923.73
925.23
927.01
928.36
930.11
931.57
933.18
934.84
936.27
938.05
939.42
941.13
942.64
944.2
945.91
947.29
949.07
950.45
952.14
953.67
955.2
956.92
958.29
960.07
961.44
963.13
964.65
966.19
967.88
969.27
971.05
972.39
974.11
975.57
977.17
978.78
980.23
981.99
983.31
985.07
986.43
988.12
989.58
991.17
992.74
994.21
995.86
997.16
997.78
681.06
680.8
680.19
679.26
678.24
677.19
676.14
675.11
674.09
673.09
672.11
671.15
670.22
669.32
668.51
667.85
667.13
666.35
665.85
665.22
664.77
664.26
664.06
663.69
663.44
663.34
663.35
663.45
663.72
664.07
664.29
664.84
665.25
665.95
666.41
667.17
668
668.65
669.43
670.31
671.24
672.21
673.21
674.22
675.26
676.34
677.48
678.71
680
681.14
682.31
683.63
685.04
686.23
687.6
689.07
690.32
691.85
693.2
694.65
696.14
697.55
699.12
700.52
702.12
703.55
705.15
706.64
708.19
709.79
711.26
712.99
714.38
716.1
717.57
719.19
720.84
722.32
724.07
725.53
727.19
728.86
730.34
732.1
733.61
735.23
736.99
738.43
740.16
741.77
743.31
745.09
746.59
748.23
750.01
751.45
753.17
754.83
756.34
758.11
759.67
761.26
763.05
764.52
766.2
767.95
769.4
771.15
772.78
774.31
776.1
777.63
779.24
781.04
782.49
784.19
785.9
787.37
789.13
790.73
792.28
794.08
795.56
797.21
798.99
800.42
802.16
803.8
805.3
807.1
808.6
810.22
812.02
813.43
815.16
816.81
818.31
820.1
821.6
823.22
825.01
826.41
828.15
829.76
831.28
833.07
834.53
836.19
837.91
839.34
841.12
842.64
844.23
846.02
847.41
849.15
850.74
852.26
854.05
855.47
857.17
858.81
860.28
862.07
863.51
865.18
866.85
868.3
870.08
871.53
873.18
874.87
876.3
878.09
879.53
881.18
882.86
884.29
886.08
887.5
889.17
890.81
892.27
894.06
895.46
897.15
898.74
900.24
902.03
903.39
905.13
906.65
908.21
909.95
911.33
913.09
914.54
916.17
917.82
919.26
921.05
922.42
924.13
925.66
927.21
928.94
930.31
932.08
933.49
935.16
936.74
938.23
940.01
941.34
943.1
944.54
946.17
947.78
949.24
951.02
952.35
954.1
955.54
957.16
958.77
960.23
962.01
963.33
965.09
966.5
968.15
969.71
971.21
972.93
974.29
976.06
977.41
979.12
980.58
982.17
983.78
985.22
986.97
988.29
990.06
991.39
993.11
994.5
996.14
997.37
998.13
682.32
682.19
681.63
680.88
679.89
678.81
677.72
676.67
675.66
674.7
673.79
672.94
672.07
671.17
670.31
669.59
669.03
668.24
667.66
667.16
666.63
666.21
666.01
665.6
665.38
665.3
665.3
665.39
665.63
666.03
666.23
666.69
667.18
667.75
668.28
669.08
669.71
670.4
671.24
672.15
673.09
674.04
675.01
676.01
677.04
678.09
679.15
680.23
681.36
682.59
683.93
685.13
686.31
687.66
689.07
690.28
691.71
693.12
694.42
696.01
697.28
698.84
700.22
701.75
703.2
704.72
706.2
707.76
709.23
710.86
712.29
714.01
715.38
717.09
718.53
720.17
721.75
723.27
725.02
726.42
728.13
729.67
731.25
733
734.42
736.14
737.72
739.27
741.04
742.49
744.18
745.84
747.33
749.1
750.62
752.24
754.01
755.45
757.17
758.81
760.32
762.1
763.62
765.24
767.02
768.46
770.17
771.85
773.34
775.12
776.66
778.25
780.04
781.5
783.19
784.9
786.36
788.13
789.7
791.27
793.06
794.52
796.2
797.93
799.37
801.13
802.72
804.27
806.06
807.52
809.19
810.92
812.36
814.13
815.69
817.25
819.05
820.48
822.17
823.85
825.32
827.1
828.61
830.22
832
833.4
835.14
836.72
838.26
840.05
841.47
843.17
844.82
846.29
848.08
849.54
851.19
852.9
854.32
856.1
857.59
859.2
860.94
862.34
864.11
865.61
867.21
868.96
870.35
872.11
873.61
875.2
876.95
878.34
880.11
881.58
883.19
884.91
886.31
888.09
889.54
891.18
892.84
894.28
896.07
897.47
899.15
900.75
902.24
904.03
905.39
907.12
908.63
910.2
911.93
913.31
915.09
916.51
918.16
919.77
921.24
923.03
924.38
926.12
927.6
929.19
930.87
932.28
934.06
935.43
937.13
938.65
940.2
941.92
943.29
945.07
946.45
948.14
949.67
951.2
952.92
954.29
956.06
957.43
959.13
960.63
962.19
963.87
965.27
967.04
968.38
970.11
971.55
973.17
974.76
976.22
977.97
979.3
981.07
982.42
984.12
985.58
987.17
988.75
990.21
991.92
993.27
995.03
996.32
997.89
998.3
683.95
683.65
683.16
682.28
681.32
680.3
679.28
678.28
677.29
676.33
675.41
674.55
673.77
673.04
672.18
671.37
670.79
670.16
669.49
669.09
668.49
668.16
667.9
667.51
667.32
667.25
667.25
667.33
667.53
667.94
668.18
668.55
669.12
669.56
670.19
670.92
671.47
672.24
673.12
673.99
674.77
675.63
676.55
677.53
678.55
679.61
680.73
681.91
683.06
684.16
685.28
686.51
687.87
689.12
690.31
691.71
693.1
694.33
695.82
697.17
698.54
700.08
701.38
703.01
704.31
705.94
707.28
708.93
710.29
711.97
713.33
715.04
716.4
718.09
719.52
721.16
722.7
724.23
725.93
727.35
729.09
730.54
732.18
733.81
735.3
737.06
738.5
740.18
741.8
743.31
745.07
746.54
748.2
749.88
751.35
753.11
754.63
756.24
758.01
759.44
761.16
762.78
764.3
766.08
767.57
769.21
770.96
772.4
774.14
775.74
777.28
779.07
780.54
782.2
783.93
785.38
787.13
788.71
790.27
792.06
793.51
795.19
796.9
798.35
800.12
801.67
803.25
805.04
806.47
808.17
809.84
811.32
813.1
814.6
816.22
818
819.4
821.14
822.73
824.26
826.06
827.49
829.18
830.85
832.31
834.1
835.58
837.2
838.95
840.36
842.12
843.65
845.23
847.01
848.4
850.14
851.7
853.24
855.03
856.42
858.14
859.72
861.25
863.04
864.43
866.15
867.72
869.24
871.03
872.41
874.14
875.7
877.23
879.02
880.39
882.13
883.65
885.21
886.97
888.34
890.11
891.58
893.19
894.88
896.3
898.08
899.49
901.16
902.76
904.25
906.03
907.39
909.12
910.63
912.2
913.92
915.3
917.08
918.48
920.16
921.74
923.23
925.01
926.35
928.1
929.55
931.17
932.81
934.25
936.03
937.38
939.12
940.58
942.18
943.83
945.26
947.03
948.38
950.11
951.57
953.17
954.8
956.24
958.02
959.35
961.1
962.52
964.16
965.73
967.22
968.95
970.3
972.07
973.43
975.13
976.6
978.18
979.8
981.23
983
984.31
986.07
987.42
989.12
990.56
992.16
993.7
995.2
996.82
998.15
998.71
685.25
685.16
684.61
683.97
683.05
682.05
681.06
680.07
679.09
678.14
677.2
676.28
675.44
674.72
674.06
673.23
672.55
672.07
671.35
671.02
670.37
670.11
669.77
669.42
669.26
669.21
669.21
669.27
669.44
669.81
670.13
670.42
671.05
671.4
672.11
672.66
673.3
674.13
674.92
675.62
676.43
677.32
678.26
679.23
680.22
681.24
682.28
683.35
684.47
685.66
686.93
688.1
689.23
690.45
691.84
693.12
694.33
695.75
697.12
698.39
699.93
701.22
702.66
704.14
705.5
707.09
708.41
710.06
711.39
713.05
714.4
716.07
717.45
719.11
720.54
722.16
723.67
725.21
726.86
728.3
730.04
731.44
733.13
734.65
736.22
737.92
739.35
741.1
742.57
744.2
745.87
747.34
749.09
750.57
752.21
753.91
755.36
757.11
758.63
760.23
762
763.41
765.15
766.73
768.27
770.05
771.5
773.18
774.86
776.34
778.11
779.62
781.23
783.01
784.42
786.15
787.76
789.29
791.07
792.53
794.2
795.91
797.36
799.12
800.66
802.24
804.03
805.45
807.16
808.79
810.29
812.08
813.55
815.2
816.92
818.35
820.12
821.65
823.23
825.01
826.41
828.15
829.74
831.26
833.05
834.47
836.17
837.81
839.29
841.07
842.51
844.18
845.85
847.31
849.09
850.54
852.19
853.88
855.31
857.09
858.55
860.19
861.88
863.31
865.09
866.53
868.18
869.85
871.29
873.08
874.5
876.17
877.8
879.27
881.05
882.45
884.15
885.72
887.24
889.02
890.38
892.12
893.63
895.2
896.93
898.32
900.09
901.51
903.17
904.79
906.25
908.04
909.4
911.13
912.63
914.2
915.91
917.3
919.07
920.47
922.15
923.71
925.22
926.99
928.33
930.09
931.51
933.16
934.75
936.23
938.01
939.34
941.1
942.52
944.16
945.75
947.23
948.99
950.33
952.09
953.49
955.15
956.7
958.21
959.93
961.29
963.06
964.42
966.13
967.61
969.18
970.82
972.24
974.01
975.34
977.09
978.47
980.14
981.64
983.19
984.83
986.24
988
989.31
991.07
992.4
994.11
995.51
997.14
998.37
999.13
686.87
686.6
686.17
685.35
684.47
683.51
682.55
681.61
680.7
679.85
679.03
678.13
677.24
676.44
675.81
675.13
674.36
673.92
673.24
672.83
672.28
672.06
671.63
671.33
671.21
671.17
671.17
671.22
671.35
671.67
672.08
672.31
672.92
673.28
674.02
674.45
675.18
675.98
676.59
677.35
678.22
679.14
680.08
681.04
682.02
683.02
684.04
685.08
686.14
687.2
688.3
689.48
690.77
692.05
693.19
694.41
695.82
697.12
698.34
699.8
701.15
702.45
704.02
705.27
706.79
708.18
709.63
711.14
712.54
714.12
715.51
717.12
718.52
720.13
721.58
723.16
724.68
726.21
727.82
729.27
731
732.37
734.09
735.53
737.17
738.75
740.26
742.01
743.4
745.12
746.63
748.22
749.93
751.36
753.1
754.59
756.21
757.91
759.36
761.11
762.61
764.22
765.96
767.38
769.13
770.66
772.24
774.02
775.43
777.15
778.75
780.28
782.06
783.5
785.18
786.85
788.32
790.1
791.59
793.21
794.96
796.38
798.13
799.68
801.25
803.03
804.45
806.16
807.78
809.29
811.07
812.52
814.19
815.88
817.33
819.1
820.59
822.21
823.96
825.37
827.12
828.65
830.23
832.01
833.4
835.14
836.7
838.24
840.03
841.42
843.15
844.72
846.25
848.04
849.43
851.15
852.73
854.25
856.03
857.42
859.14
860.71
862.24
864.02
865.4
867.13
868.67
870.22
871.99
873.36
875.11
876.6
878.2
879.91
881.32
883.09
884.52
886.17
887.81
889.27
891.05
892.43
894.14
895.69
897.22
898.98
900.34
902.1
903.55
905.18
906.82
908.27
910.05
911.42
913.13
914.64
916.2
917.91
919.3
921.07
922.46
924.15
925.7
927.22
928.96
930.32
932.08
933.48
935.15
936.71
938.22
939.96
941.31
943.08
944.47
946.15
947.68
949.21
950.92
952.29
954.06
955.42
957.13
958.61
960.18
961.83
963.25
965.02
966.35
968.1
969.5
971.15
972.69
974.2
975.9
977.27
979.04
980.37
982.1
983.5
985.15
986.67
988.19
989.83
991.24
992.98
994.29
996.05
997.34
998.92
999.3
688.23
688.15
687.66
687.06
686.15
685.19
684.22
683.26
682.33
681.44
680.62
679.9
679.11
678.25
677.52
677.01
676.23
675.67
675.16
674.63
674.2
673.96
673.49
673.26
673.16
673.12
673.12
673.17
673.28
673.53
674.01
674.23
674.71
675.19
675.78
676.29
677.08
677.67
678.34
679.19
680.08
680.91
681.72
682.6
683.53
684.5
685.52
686.57
687.67
688.82
690.01
691.11
692.21
693.36
694.64
696.01
697.17
698.38
699.8
701.13
702.36
703.85
705.17
706.52
708.06
709.32
710.9
712.23
713.75
715.19
716.66
718.17
719.63
721.17
722.65
724.18
725.71
727.21
728.81
730.26
731.95
733.33
735.06
736.45
738.13
739.61
741.2
742.83
744.29
746.04
747.44
749.14
750.67
752.23
753.95
755.37
757.11
758.6
760.21
761.9
763.34
765.1
766.57
768.2
769.9
771.34
773.1
774.59
776.21
777.93
779.36
781.12
782.63
784.23
785.98
787.39
789.13
790.68
792.25
794.02
795.43
797.15
798.74
800.27
802.05
803.48
805.17
806.8
808.29
810.08
811.52
813.19
814.87
816.32
818.1
819.57
821.2
822.92
824.34
826.11
827.61
829.21
830.95
832.36
834.12
835.62
837.22
838.97
840.36
842.12
843.63
845.22
846.97
848.36
850.11
851.61
853.21
854.94
856.34
858.1
859.57
861.19
862.89
864.31
866.09
867.52
869.18
870.82
872.28
874.06
875.45
877.15
878.72
880.24
882.02
883.38
885.12
886.61
888.2
889.91
891.31
893.08
894.5
896.16
897.76
899.24
901.02
902.38
904.12
905.6
907.19
908.87
910.28
912.06
913.44
915.14
916.66
918.21
919.93
921.3
923.08
924.47
926.15
927.69
929.21
930.95
932.31
934.08
935.46
937.15
938.68
940.21
941.92
943.29
945.06
946.43
948.13
949.63
951.19
952.85
954.26
956.03
957.37
959.11
960.54
962.16
963.74
965.22
966.96
968.3
970.07
971.42
973.12
974.58
976.17
977.77
979.23
980.96
982.3
984.06
985.39
987.11
988.52
990.15
991.67
993.19
994.81
996.22
997.91
999.17
999.77
689.87
689.62
689.2
688.48
687.72
686.87
686
685.07
684.13
683.21
682.32
681.52
680.86
680.13
679.31
678.72
678.14
677.46
677.08
676.46
676.14
675.78
675.37
675.2
675.12
675.08
675.08
675.12
675.21
675.4
675.84
676.16
676.52
677.12
677.55
678.18
678.87
679.41
680.19
681.05
681.76
682.51
683.36
684.28
685.23
686.2
687.2
688.21
689.24
690.29
691.38
692.53
693.75
695.01
696.14
697.27
698.53
699.92
701.15
702.36
703.79
705.13
706.38
707.9
709.19
710.58
712.09
713.38
715
716.28
717.86
719.23
720.78
722.21
723.75
725.21
726.77
728.22
729.83
731.26
732.92
734.31
736.03
737.39
739.09
740.51
742.16
743.68
745.22
746.9
748.32
750.06
751.47
753.15
754.69
756.24
757.97
759.37
761.11
762.58
764.2
765.87
767.32
769.08
770.53
772.18
773.82
775.3
777.07
778.5
780.18
781.81
783.3
785.07
786.5
788.18
789.82
791.3
793.07
794.52
796.18
797.84
799.31
801.08
802.54
804.19
805.86
807.32
809.09
810.56
812.2
813.89
815.33
817.1
818.57
820.2
821.91
823.34
825.1
826.58
828.2
829.92
831.34
833.1
834.58
836.2
837.91
839.33
841.1
842.56
844.19
845.88
847.31
849.09
850.53
852.18
853.83
855.29
857.07
858.48
860.16
861.76
863.26
865.04
866.42
868.14
869.68
871.22
872.98
874.35
876.11
877.58
879.19
880.86
882.29
884.07
885.47
887.15
888.72
890.23
892.01
893.36
895.11
896.57
898.19
899.84
901.27
903.05
904.42
906.14
907.65
909.21
910.92
912.3
914.07
915.46
917.15
918.69
920.22
921.95
923.31
925.08
926.47
928.15
929.69
931.21
932.94
934.3
936.07
937.45
939.14
940.66
942.2
943.89
945.28
947.05
948.4
950.12
951.58
953.18
954.79
956.24
958.01
959.33
961.09
962.48
964.14
965.66
967.2
968.86
970.26
972.03
973.35
975.1
976.49
978.15
979.66
981.19
982.84
984.24
986.01
987.31
989.07
990.41
992.11
993.52
995.15
996.63
998.17
999.45
1000.2
691.25
691.17
690.79
690.15
689.27
688.37
687.48
686.63
685.82
685.04
684.15
683.28
682.52
681.95
681.18
680.46
680.04
679.3
678.96
678.32
678.07
677.6
677.28
677.14
677.06
677.02
677.02
677.07
677.15
677.3
677.65
678.1
678.37
679.03
679.36
680.09
680.59
681.25
682.07
682.72
683.42
684.26
685.17
686.1
687.03
687.97
688.92
689.92
690.97
692.03
693.08
694.14
695.22
696.33
697.53
698.83
700.08
701.21
702.45
703.85
705.13
706.34
707.78
709.13
710.4
711.94
713.21
714.64
716.12
717.44
719.05
720.33
721.96
723.27
724.88
726.25
727.86
729.25
730.87
732.27
733.93
735.3
737.01
738.36
740.06
741.44
743.12
744.57
746.18
747.74
749.24
750.94
752.34
754.07
755.49
757.16
758.7
760.24
761.96
763.36
765.1
766.55
768.19
769.82
771.29
773.05
774.47
776.16
777.73
779.26
781.02
782.42
784.14
785.68
787.24
789
790.39
792.13
793.65
795.23
796.98
798.38
800.12
801.63
803.22
804.96
806.37
808.12
809.62
811.22
812.95
814.36
816.11
817.61
819.21
820.93
822.35
824.11
825.59
827.2
828.91
830.33
832.1
833.56
835.19
836.87
838.31
840.08
841.52
843.18
844.82
846.28
848.06
849.47
851.16
852.75
854.25
856.03
857.41
859.14
860.66
862.22
863.97
865.35
867.11
868.57
870.19
871.85
873.29
875.07
876.46
878.15
879.72
881.23
883.01
884.36
886.11
887.57
889.19
890.84
892.28
894.05
895.43
897.14
898.66
900.21
901.93
903.31
905.08
906.48
908.15
909.71
911.23
912.98
914.33
916.09
917.5
919.16
920.73
922.23
923.98
925.33
927.09
928.49
930.15
931.7
933.22
934.94
936.3
938.07
939.44
941.14
942.64
944.2
945.86
947.27
949.04
950.38
952.11
953.54
955.17
956.74
958.22
959.96
961.3
963.07
964.43
966.13
967.59
969.18
970.78
972.23
973.98
975.31
977.07
978.41
980.12
981.56
983.16
984.72
986.21
987.88
989.26
991.02
992.32
994.07
995.4
997.11
998.46
1000
1000.4
692.95
692.72
692.26
691.69
691.03
690.13
689.2
688.28
687.41
686.62
685.93
685.13
684.29
683.6
683.06
682.28
681.78
681.19
680.71
680.22
679.96
679.44
679.2
679.09
678.99
678.88
678.88
679
679.1
679.22
679.48
680.01
680.25
680.81
681.24
681.92
682.37
683.13
683.8
684.42
685.22
686.11
686.96
687.73
688.58
689.48
690.42
691.4
692.41
693.45
694.52
695.64
696.81
698.01
699.11
700.21
701.37
702.65
704.01
705.17
706.38
707.78
709.11
710.33
711.77
713.14
714.41
715.97
717.23
718.69
720.14
721.49
723.08
724.38
726.02
727.32
728.97
730.29
731.94
733.29
734.96
736.3
738
739.34
741.04
742.4
744.09
745.49
747.14
748.61
750.19
751.77
753.25
754.96
756.34
758.08
759.49
761.15
762.68
764.23
765.93
767.34
769.08
770.51
772.17
773.75
775.26
777.02
778.4
780.13
781.63
783.22
784.92
786.34
788.09
789.55
791.19
792.83
794.3
796.07
797.49
799.17
800.77
802.27
804.04
805.45
807.15
808.72
810.25
812.02
813.41
815.14
816.67
818.23
819.99
821.38
823.12
824.62
826.21
827.94
829.34
831.1
832.57
834.19
835.87
837.31
839.08
840.51
842.17
843.79
845.27
847.05
848.44
850.15
851.7
853.24
855
856.37
858.12
859.6
861.2
862.89
864.31
866.08
867.49
869.16
870.75
872.25
874.02
875.38
877.12
878.61
880.2
881.88
883.3
885.07
886.46
888.15
889.7
891.23
892.97
894.34
896.09
897.52
899.17
900.76
902.24
904.01
905.36
907.11
908.55
910.17
911.79
913.25
915.02
916.36
918.11
919.55
921.17
922.77
924.24
926.01
927.34
929.1
930.51
932.16
933.72
935.22
936.95
938.31
940.07
941.44
943.14
944.63
946.19
947.85
949.26
951.03
952.36
954.1
955.51
957.16
958.7
960.21
961.91
963.28
965.05
966.38
968.11
969.53
971.16
972.71
974.21
975.9
977.27
979.03
980.36
982.09
983.47
985.14
986.62
988.18
989.76
991.22
992.91
994.26
996.02
997.31
999.05
1000.2
1001
694.3
694.22
693.98
693.24
692.48
691.73
690.97
690.09
689.19
688.31
687.53
686.91
686.15
685.35
684.8
684.17
683.52
683.11
682.49
682.14
681.74
681.31
681.14
681.02
680.81
680.7
680.71
680.83
681.03
681.15
681.34
681.81
682.17
682.57
683.15
683.64
684.22
685
685.49
686.23
687.08
687.82
688.54
689.36
690.26
691.2
692.16
693.14
694.14
695.14
696.16
697.2
698.26
699.35
700.5
701.73
703.01
704.13
705.26
706.51
707.89
709.13
710.32
711.72
713.1
714.31
715.76
717.14
718.42
720
721.25
722.73
724.16
725.54
727.1
728.42
730.05
731.36
733.02
734.33
736.01
737.32
739.01
740.34
742.03
743.37
745.07
746.43
748.1
749.51
751.15
752.63
754.2
755.78
757.26
758.96
760.34
762.07
763.47
765.15
766.66
768.22
769.88
771.31
773.06
774.46
776.15
777.67
779.23
780.93
782.34
784.09
785.53
787.18
788.78
790.27
792.03
793.43
795.14
796.66
798.23
799.96
801.36
803.11
804.57
806.2
807.86
809.31
811.07
812.5
814.17
815.77
817.27
819.04
820.43
822.14
823.68
825.24
826.99
828.37
830.12
831.6
833.2
834.9
836.32
838.08
839.51
841.17
842.79
844.27
846.04
847.43
849.14
850.67
852.23
853.97
855.35
857.1
858.55
860.18
861.83
863.28
865.05
866.44
868.14
869.68
871.22
872.96
874.33
876.09
877.52
879.17
880.78
882.25
884.02
885.38
887.12
888.59
890.19
891.84
893.27
895.05
896.41
898.13
899.62
901.2
902.88
904.29
906.06
907.42
909.13
910.63
912.2
913.87
915.28
917.05
918.41
920.13
921.6
923.19
924.83
926.26
928.03
929.37
931.11
932.54
934.17
935.74
937.23
938.97
940.31
942.08
943.45
945.14
946.63
948.19
949.84
951.26
953.02
954.35
956.1
957.49
959.15
960.67
962.2
963.87
965.26
967.03
968.35
970.09
971.48
973.14
974.65
976.19
977.82
979.24
981
982.31
984.07
985.4
987.11
988.52
990.15
991.65
993.18
994.78
996.22
997.89
999.24
1000.7
1001.2
696.04
695.89
695.37
694.99
694.18
693.3
692.47
691.7
691
690.14
689.27
688.53
687.99
687.2
686.5
686.06
685.32
684.99
684.32
684.06
683.53
683.22
683.07
682.85
682.63
682.54
682.54
682.65
682.88
683.09
683.24
683.59
684.09
684.38
685.05
685.41
686.12
686.66
687.28
688.1
688.78
689.45
690.27
691.16
692.08
692.99
693.85
694.76
695.72
696.71
697.75
698.82
699.94
701.04
702.11
703.19
704.3
705.49
706.78
708.06
709.19
710.39
711.77
713.1
714.28
715.66
717.08
718.29
719.75
721.14
722.43
724.01
725.26
726.76
728.17
729.57
731.12
732.46
734.07
735.39
737.05
738.35
740.03
741.35
743.03
744.36
746.05
747.39
749.08
750.45
752.11
753.53
755.15
756.64
758.2
759.78
761.25
762.95
764.33
766.06
767.45
769.13
770.61
772.2
773.82
775.28
777.02
778.4
780.12
781.58
783.19
784.81
786.28
788.04
789.42
791.13
792.64
794.22
795.9
797.32
799.08
800.5
802.17
803.75
805.26
807.02
808.4
810.13
811.62
813.21
814.9
816.32
818.08
819.52
821.17
822.78
824.27
826.04
827.42
829.14
830.66
832.22
833.95
835.34
837.1
838.55
840.18
841.82
843.28
845.05
846.44
848.14
849.68
851.23
852.96
854.34
856.1
857.54
859.18
860.8
862.26
864.04
865.41
867.13
868.63
870.2
871.89
873.3
875.07
876.46
878.15
879.7
881.22
882.96
884.33
886.09
887.5
889.16
890.74
892.24
894
895.34
897.1
898.52
900.17
901.75
903.24
905
906.34
908.09
909.51
911.16
912.72
914.23
915.96
917.32
919.08
920.46
922.14
923.66
925.2
926.89
928.28
930.05
931.4
933.12
934.57
936.18
937.78
939.24
941
942.32
944.08
945.46
947.14
948.64
950.19
951.84
953.25
955.02
956.34
958.09
959.48
961.14
962.65
964.19
965.84
967.25
969.01
970.33
972.08
973.44
975.13
976.59
978.17
979.75
981.22
982.92
984.27
986.04
987.35
989.09
990.44
992.12
993.55
995.16
996.66
998.18
999.73
1001.1
1001.6
697.41
697.3
697.1
696.41
695.84
695.09
694.2
693.33
692.55
691.88
691.12
690.28
689.62
689.07
688.29
687.81
687.2
686.7
686.21
685.89
685.36
685.14
684.97
684.65
684.46
684.39
684.39
684.48
684.68
685.01
685.16
685.41
685.98
686.25
686.83
687.25
687.98
688.4
689.15
689.85
690.44
691.23
692.11
692.94
693.68
694.5
695.39
696.32
697.29
698.27
699.27
700.29
701.33
702.41
703.53
704.7
705.92
707.08
708.18
709.32
710.57
711.93
713.13
714.31
715.66
717.06
718.24
719.6
721.06
722.27
723.72
725.13
726.42
728.01
729.26
730.78
732.18
733.6
735.13
736.48
738.09
739.41
741.06
742.37
744.05
745.36
747.05
748.37
750.06
751.4
753.08
754.45
756.11
757.53
759.15
760.63
762.19
763.76
765.24
766.91
768.31
770.04
771.41
773.11
774.55
776.18
777.74
779.24
780.95
782.34
784.08
785.49
787.16
788.69
790.23
791.93
793.33
795.08
796.49
798.16
799.72
801.24
802.98
804.36
806.1
807.55
809.18
810.8
812.28
814.04
815.42
817.13
818.64
820.22
821.91
823.33
825.08
826.51
828.17
829.76
831.26
833.02
834.39
836.12
837.6
839.2
840.87
842.3
844.07
845.47
847.15
848.7
850.23
851.98
853.35
855.1
856.54
858.18
859.79
861.26
863.03
864.39
866.12
867.6
869.2
870.85
872.28
874.05
875.43
877.14
878.64
880.21
881.89
883.3
885.07
886.45
888.14
889.66
891.21
892.9
894.3
896.06
897.44
899.14
900.64
902.2
903.88
905.28
907.05
908.41
910.13
911.6
913.19
914.82
916.26
918.03
919.37
921.11
922.53
924.16
925.73
927.23
928.96
930.31
932.07
933.44
935.13
936.61
938.19
939.82
941.25
943.01
944.34
946.09
947.47
949.14
950.65
952.19
953.84
955.25
957.02
958.34
960.09
961.47
963.14
964.63
966.19
967.81
969.24
970.99
972.31
974.07
975.41
977.12
978.54
980.16
981.69
983.2
984.85
986.25
988
989.3
991.06
992.38
994.1
995.46
997.13
998.55
1000.1
1001.4
1002.1
699.11
699.05
698.57
698.13
697.35
696.65
695.99
695.14
694.26
693.48
692.86
692.14
691.34
690.8
690.17
689.51
689.1
688.46
688.12
687.63
687.24
687.07
686.75
686.47
686.33
686.27
686.28
686.34
686.49
686.8
687.09
687.27
687.72
688.15
688.56
689.15
689.66
690.23
691.01
691.51
692.24
693.08
693.8
694.51
695.32
696.22
697.16
698.11
699.07
700.04
701.03
702.04
703.06
704.1
705.14
706.19
707.27
708.4
709.61
710.89
712.09
713.21
714.41
715.76
717.08
718.24
719.55
721.02
722.21
723.54
725.04
726.26
727.7
729.12
730.42
732.01
733.26
734.79
736.18
737.61
739.13
740.49
742.09
743.42
745.07
746.38
748.05
749.37
751.05
752.38
754.06
755.4
757.08
758.45
760.11
761.51
763.14
764.6
766.18
767.72
769.22
770.86
772.28
774.01
775.37
777.09
778.49
780.15
781.65
783.21
784.84
786.28
788.03
789.39
791.11
792.56
794.18
795.77
797.26
799
800.37
802.1
803.54
805.18
806.77
808.26
810.01
811.38
813.11
814.57
816.19
817.81
819.28
821.04
822.42
824.13
825.63
827.21
828.88
830.31
832.07
833.47
835.15
836.69
838.23
839.96
841.34
843.09
844.52
846.17
847.76
849.25
851.01
852.37
854.11
855.56
857.18
858.81
860.27
862.03
863.4
865.12
866.6
868.19
869.84
871.28
873.04
874.41
876.13
877.61
879.2
880.85
882.28
884.05
885.41
887.13
888.6
890.19
891.83
893.27
895.04
896.39
898.12
899.57
901.18
902.79
904.25
906.01
907.35
909.1
910.51
912.16
913.71
915.22
916.94
918.3
920.07
921.43
923.13
924.61
926.19
927.81
929.25
931.01
932.34
934.09
935.48
937.15
938.66
940.2
941.86
943.26
945.03
946.36
948.1
949.5
951.15
952.67
954.2
955.85
957.26
959.02
960.34
962.09
963.46
965.14
966.62
968.18
969.79
971.23
972.96
974.3
976.05
977.39
979.11
980.5
982.15
983.64
985.18
986.79
988.22
989.93
991.27
993.03
994.33
996.07
997.39
999.1
1000.4
1002
1002.3
700.61
700.45
700.19
699.69
699.11
698.27
697.5
696.82
696.09
695.24
694.48
693.94
693.18
692.48
692.05
691.3
690.94
690.28
690.02
689.42
689.15
688.93
688.54
688.32
688.23
688.19
688.19
688.23
688.34
688.58
688.99
689.18
689.49
690.06
690.35
691.04
691.4
692.12
692.67
693.28
694.1
694.76
695.43
696.24
697.14
698.03
698.85
699.68
700.57
701.5
702.46
703.45
704.47
705.53
706.61
707.74
708.9
710.05
711.13
712.22
713.37
714.63
715.96
717.13
718.29
719.6
721.02
722.19
723.46
724.94
726.18
727.48
729.01
730.24
731.66
733.12
734.4
736
737.26
738.78
740.18
741.61
743.13
744.49
746.09
747.42
749.07
750.38
752.05
753.37
755.05
756.37
758.06
759.39
761.07
762.43
764.1
765.48
767.13
768.56
770.16
771.66
773.2
774.79
776.25
777.94
779.32
781.05
782.41
784.11
785.55
787.17
788.72
790.23
791.91
793.31
795.06
796.44
798.13
799.61
801.2
802.82
804.28
806.02
807.39
809.11
810.57
812.19
813.79
815.26
817.02
818.38
820.11
821.56
823.19
824.79
826.27
828.02
829.39
831.12
832.58
834.19
835.81
837.27
839.03
840.4
842.12
843.6
845.2
846.84
848.28
850.04
851.42
853.13
854.61
856.2
857.85
859.28
861.05
862.42
864.13
865.62
867.2
868.85
870.28
872.05
873.41
875.13
876.6
878.19
879.83
881.27
883.04
884.39
886.12
887.57
889.18
890.79
892.25
894.01
895.36
897.1
898.51
900.16
901.72
903.22
904.94
906.31
908.07
909.44
911.14
912.62
914.19
915.83
917.26
919.02
920.36
922.1
923.51
925.16
926.7
928.21
929.9
931.28
933.05
934.39
936.11
937.54
939.16
940.72
942.22
943.92
945.28
947.05
948.38
950.11
951.52
953.16
954.69
956.21
957.87
959.26
961.03
962.35
964.09
965.46
967.14
968.61
970.18
971.77
973.23
974.94
976.28
978.04
979.36
981.1
982.47
984.14
985.6
987.17
988.73
990.21
991.86
993.24
994.98
996.29
998.04
999.33
1001.1
1002.2
1003
702.19
702.14
701.86
701.26
700.68
700.07
699.22
698.41
697.74
697.08
696.25
695.55
695.05
694.27
693.75
693.18
692.63
692.17
691.75
691.27
691.07
690.69
690.36
690.22
690.15
690.12
690.12
690.15
690.23
690.4
690.75
691.1
691.31
691.86
692.22
692.77
693.24
693.95
694.39
695.14
695.82
696.42
697.21
698.08
698.84
699.58
700.4
701.29
702.23
703.19
704.16
705.15
706.15
707.16
708.18
709.22
710.28
711.37
712.52
713.73
714.99
716.11
717.23
718.42
719.74
721.06
722.21
723.46
724.89
726.15
727.38
728.84
730.15
731.43
732.97
734.21
735.62
737.1
738.38
739.97
741.25
742.75
744.17
745.59
747.13
748.48
750.09
751.41
753.06
754.37
756.04
757.35
759.04
760.35
762.04
763.37
765.06
766.39
768.08
769.44
771.11
772.51
774.14
775.6
777.18
778.71
780.22
781.84
783.27
784.99
786.34
788.07
789.45
791.13
792.59
794.18
795.76
797.25
798.95
800.33
802.07
803.46
805.14
806.63
808.2
809.83
811.28
813.03
814.39
816.11
817.56
819.18
820.77
822.25
824
825.36
827.1
828.52
830.17
831.73
833.24
834.97
836.34
838.09
839.5
841.16
842.71
844.23
845.95
847.33
849.08
850.48
852.15
853.69
855.22
856.93
858.32
860.07
861.46
863.15
864.66
866.21
867.89
869.3
871.06
872.43
874.13
875.62
877.2
878.84
880.27
882.03
883.39
885.11
886.56
888.18
889.77
891.24
892.99
894.34
896.09
897.48
899.15
900.67
902.21
903.89
905.28
907.05
908.4
910.12
911.56
913.17
914.75
916.23
917.97
919.31
921.07
922.44
924.13
925.6
927.18
928.79
930.24
932
933.32
935.08
936.44
938.13
939.6
941.18
942.78
944.24
945.97
947.31
949.07
950.41
952.12
953.56
955.17
956.72
958.21
959.9
961.27
963.03
964.36
966.09
967.47
969.14
970.61
972.18
973.76
975.22
976.92
978.28
980.03
981.35
983.09
984.44
986.13
987.56
989.16
990.68
992.19
993.79
995.22
996.9
998.25
999.99
1001.3
1002.7
1003.2
703.87
703.71
703.32
703.04
702.28
701.62
701.03
700.18
699.37
698.73
698.1
697.29
696.72
696.14
695.45
695.07
694.38
694.08
693.49
693.17
692.91
692.47
692.24
692.14
692.08
692.04
692.04
692.08
692.15
692.26
692.52
692.99
693.2
693.58
694.12
694.49
695.13
695.61
696.22
696.98
697.47
698.21
699.06
699.71
700.42
701.26
702.17
703.09
704.01
704.88
705.78
706.72
707.7
708.71
709.75
710.83
711.95
713.04
714.11
715.18
716.27
717.43
718.68
719.99
721.13
722.27
723.54
724.93
726.15
727.34
728.75
730.1
731.31
732.74
734.12
735.37
736.9
738.19
739.56
741.08
742.35
743.93
745.23
746.72
748.16
749.56
751.12
752.45
754.08
755.38
757.04
758.35
760.02
761.33
763.01
764.32
766.02
767.33
769.03
770.36
772.05
773.39
775.08
776.45
778.11
779.52
781.15
782.62
784.18
785.73
787.23
788.87
790.28
792.01
793.36
795.08
796.46
798.14
799.6
801.19
802.77
804.25
805.96
807.33
809.07
810.45
812.14
813.62
815.2
816.81
818.27
820.01
821.37
823.1
824.52
826.17
827.72
829.23
830.94
832.32
834.07
835.46
837.14
838.64
840.21
841.86
843.29
845.04
846.41
848.12
849.58
851.19
852.8
854.26
856.01
857.37
859.1
860.52
862.17
863.73
865.23
866.95
868.32
870.08
871.46
873.15
874.65
876.21
877.87
879.28
881.04
882.4
884.12
885.56
887.18
888.76
890.24
891.98
893.33
895.08
896.47
898.14
899.65
901.2
902.85
904.27
906.03
907.37
909.1
910.51
912.16
913.7
915.21
916.9
918.28
920.05
921.39
923.11
924.53
926.16
927.71
929.22
930.9
932.28
934.04
935.38
937.11
938.51
940.16
941.68
943.2
944.86
946.26
948.02
949.34
951.08
952.45
954.13
955.6
957.18
958.76
960.22
961.93
963.28
965.04
966.37
968.1
969.48
971.14
972.61
974.18
975.76
977.22
978.91
980.27
982.03
983.34
985.08
986.42
988.12
989.52
991.15
992.63
994.18
995.73
997.2
998.83
1000.2
1001.9
1003.2
1003.7
705.3
705.24
705.09
704.49
704.07
703.26
702.55
701.98
701.17
700.38
699.8
699.15
698.4
697.99
697.25
696.81
696.23
695.87
695.3
695.08
694.65
694.3
694.15
694.06
693.96
693.86
693.87
693.98
694.07
694.17
694.34
694.72
695.11
695.37
696
696.29
696.99
697.35
698.09
698.6
699.25
700.07
700.68
701.36
702.2
703.08
703.89
704.66
705.49
706.38
707.31
708.27
709.25
710.24
711.25
712.27
713.31
714.38
715.49
716.64
717.84
719.04
720.14
721.24
722.42
723.72
725.04
726.18
727.37
728.75
730.09
731.26
732.61
734.05
735.25
736.64
738.09
739.32
740.82
742.17
743.51
745.06
746.31
747.88
749.21
750.67
752.15
753.52
755.1
756.42
758.06
759.35
761.02
762.32
763.99
765.3
766.97
768.29
769.97
771.3
772.99
774.31
776.02
777.34
779.05
780.38
782.08
783.44
785.11
786.52
788.15
789.61
791.18
792.73
794.23
795.86
797.28
799.01
800.35
802.08
803.45
805.13
806.59
808.18
809.75
811.24
812.93
814.32
816.06
817.42
819.12
820.58
822.18
823.76
825.25
826.96
828.33
830.07
831.46
833.14
834.63
836.2
837.83
839.27
841.02
842.38
844.1
845.53
847.17
848.72
850.23
851.93
853.31
855.07
856.44
858.14
859.62
861.2
862.82
864.27
866.02
867.37
869.1
870.52
872.16
873.71
875.22
876.92
878.3
880.06
881.42
883.13
884.59
886.19
887.79
889.25
891
892.34
894.08
895.47
897.14
898.64
900.2
901.84
903.26
905.02
906.36
908.1
909.49
911.15
912.66
914.2
915.85
917.27
919.02
920.36
922.09
923.48
925.15
926.65
928.2
929.83
931.25
933.01
934.33
936.08
937.45
939.13
940.59
942.18
943.76
945.23
946.93
948.29
950.05
951.38
953.1
954.5
956.15
957.64
959.19
960.8
962.24
963.97
965.3
967.05
968.38
970.1
971.49
973.15
974.63
976.18
977.77
979.22
980.91
982.27
984.02
985.33
987.07
988.4
990.11
991.49
993.14
994.59
996.16
997.68
999.19
1000.8
1002.2
1003.5
1004.2
707.07
707.01
706.58
706.18
705.58
705.07
704.24
703.52
702.98
702.18
701.43
700.96
700.21
699.62
699.13
698.5
698.12
697.57
697.18
696.91
696.42
696.19
696.07
695.9
695.71
695.62
695.63
695.73
695.94
696.09
696.21
696.48
697
697.22
697.69
698.17
698.65
699.2
699.84
700.33
701.11
701.72
702.35
703.17
704.02
704.69
705.43
706.29
707.2
708.14
709.08
710.03
710.99
711.95
712.95
713.98
715.02
716.06
717.11
718.16
719.22
720.32
721.48
722.72
724
725.13
726.25
727.48
728.84
730.1
731.26
732.57
734.01
735.2
736.48
737.99
739.2
740.54
742.05
743.27
744.73
746.14
747.44
749.03
750.28
751.81
753.19
754.61
756.13
757.47
759.08
760.38
762.03
763.32
764.98
766.28
767.92
769.27
770.89
772.26
773.89
775.26
776.9
778.27
779.94
781.29
782.99
784.32
786.03
787.36
789.07
790.42
792.1
793.49
795.14
796.59
798.17
799.7
801.22
802.83
804.27
805.98
807.33
809.06
810.43
812.12
813.55
815.17
816.7
818.22
819.87
821.29
823.03
824.38
826.1
827.51
829.16
830.67
832.21
833.86
835.28
837.03
838.38
840.1
841.52
843.16
844.7
846.22
847.89
849.3
851.05
852.4
854.12
855.56
857.18
858.74
860.24
861.95
863.32
865.07
866.44
868.13
869.6
871.19
872.79
874.25
876
877.34
879.08
880.47
882.14
883.64
885.2
886.83
888.26
890.02
891.35
893.09
894.49
896.15
897.66
899.2
900.85
902.27
904.02
905.36
907.09
908.48
910.15
911.65
913.2
914.83
916.26
918.01
919.34
921.08
922.45
924.14
925.6
927.18
928.77
930.23
931.96
933.3
935.06
936.4
938.11
939.53
941.16
942.68
944.2
945.85
947.26
949.01
950.33
952.07
953.43
955.12
956.55
958.16
959.7
961.21
962.85
964.25
966.01
967.32
969.07
970.4
972.11
973.51
975.15
976.64
978.19
979.78
981.22
982.91
984.27
986.02
987.32
989.07
990.39
992.1
993.47
995.13
996.55
998.15
999.62
1001.2
1002.7
1004.1
1004.5
708.54
708.42
708.21
707.89
707.23
706.61
706.06
705.24
704.53
704.02
703.22
702.57
702.09
701.34
700.98
700.28
699.98
699.34
699.09
698.62
698.26
698.11
697.92
697.64
697.48
697.42
697.42
697.5
697.68
697.97
698.13
698.3
698.71
699.13
699.43
700.06
700.38
701.08
701.5
702.17
702.85
703.38
704.17
704.97
705.57
706.32
707.19
708.09
708.96
709.75
710.59
711.48
712.41
713.37
714.35
715.36
716.38
717.42
718.5
719.61
720.76
721.94
723.07
724.15
725.25
726.42
727.69
729.01
730.15
731.3
732.61
734.01
735.18
736.42
737.86
739.14
740.37
741.85
743.16
744.44
745.99
747.22
748.63
750.11
751.38
752.98
754.24
755.73
757.16
758.54
760.1
761.41
763.05
764.33
765.98
767.28
768.9
770.25
771.84
773.23
774.8
776.22
777.79
779.22
780.8
782.23
783.82
785.24
786.87
788.26
789.93
791.29
793
794.33
796.04
797.38
799.08
800.45
802.12
803.54
805.16
806.65
808.2
809.78
811.24
812.92
814.3
816.03
817.38
819.09
820.49
822.15
823.63
825.19
826.78
828.25
829.96
831.32
833.06
834.43
836.12
837.56
839.18
840.73
842.23
843.91
845.3
847.05
848.4
850.11
851.54
853.17
854.72
856.23
857.9
859.3
861.05
862.4
864.11
865.54
867.17
868.71
870.22
871.91
873.29
875.05
876.4
878.11
879.54
881.17
882.71
884.22
885.9
887.29
889.04
890.39
892.11
893.53
895.16
896.69
898.21
899.88
901.28
903.03
904.37
906.1
907.49
909.15
910.65
912.2
913.83
915.25
917
918.33
920.08
921.44
923.13
924.58
926.18
927.74
929.22
930.91
932.28
934.04
935.37
937.1
938.48
940.14
941.62
943.19
944.78
946.23
947.95
949.29
951.05
952.37
954.1
955.48
957.14
958.61
960.18
961.76
963.22
964.91
966.27
968.03
969.34
971.08
972.43
974.12
975.54
977.16
978.66
980.19
981.79
983.23
984.92
986.27
988.02
989.32
991.06
992.38
994.1
995.45
997.12
998.52
1000.1
1001.6
1003.2
1004.4
1005.1
710.17
710.13
709.96
709.37
709.03
708.26
707.63
707.07
706.25
705.6
705.08
704.29
703.8
703.19
702.62
702.16
701.64
701.2
700.91
700.38
700.16
700
699.65
699.42
699.31
699.27
699.27
699.32
699.45
699.7
700.03
700.18
700.45
701.02
701.25
701.8
702.22
702.82
703.28
704.04
704.48
705.2
706
706.54
707.27
708.13
708.98
709.67
710.45
711.31
712.23
713.17
714.13
715.1
716.08
717.08
718.08
719.1
720.12
721.16
722.2
723.26
724.36
725.52
726.75
728.01
729.12
730.23
731.42
732.74
734.05
735.19
736.41
737.81
739.11
740.3
741.69
743.09
744.28
745.71
747.11
748.35
749.87
751.18
752.53
754.07
755.32
756.88
758.2
759.64
761.13
762.47
764.07
765.35
767.01
768.28
769.89
771.24
772.8
774.21
775.74
777.2
778.7
780.19
781.68
783.18
784.68
786.19
787.7
789.2
790.73
792.21
793.78
795.23
796.84
798.26
799.92
801.29
803.01
804.34
806.05
807.4
809.09
810.48
812.13
813.58
815.17
816.69
818.21
819.83
821.26
822.97
824.32
826.06
827.41
829.11
830.53
832.16
833.67
835.21
836.82
838.26
839.99
841.34
843.07
844.44
846.13
847.58
849.18
850.74
852.23
853.91
855.3
857.04
858.39
860.11
861.52
863.16
864.68
866.21
867.86
869.27
871.02
872.36
874.09
875.48
877.15
878.63
880.2
881.81
883.25
884.99
886.33
888.07
889.44
891.13
892.58
894.18
895.75
897.23
898.93
900.3
902.05
903.39
905.11
906.52
908.16
909.67
911.2
912.84
914.26
916.01
917.33
919.08
920.44
922.13
923.57
925.17
926.73
928.22
929.89
931.27
933.03
934.35
936.09
937.46
939.13
940.59
942.18
943.73
945.22
946.89
948.27
950.02
951.34
953.08
954.43
956.12
957.55
959.16
960.68
962.2
963.83
965.24
966.97
968.3
970.05
971.37
973.09
974.46
976.13
977.57
979.16
980.69
982.2
983.81
985.23
986.93
988.27
990.02
991.32
993.06
994.37
996.09
997.43
999.11
1000.5
1002.1
1003.5
1005
1005.4
711.88
711.74
711.39
711.13
710.52
710.07
709.28
708.66
708.09
707.3
706.74
706.15
705.45
705.06
704.35
704.04
703.38
703.1
702.6
702.23
702.06
701.72
701.42
701.26
701.19
701.17
701.17
701.2
701.28
701.46
701.79
702.09
702.27
702.71
703.14
703.49
704.11
704.49
705.14
705.68
706.25
707.05
707.57
708.26
709.1
709.83
710.5
711.3
712.19
713.1
714.01
714.83
715.69
716.6
717.53
718.5
719.49
720.51
721.55
722.62
723.72
724.86
726.01
727.09
728.16
729.26
730.41
731.65
732.96
734.12
735.25
736.48
737.85
739.11
740.28
741.61
743.04
744.21
745.52
747.02
748.22
749.57
751.06
752.28
753.74
755.14
756.44
758.02
759.26
760.77
762.17
763.55
765.1
766.39
768.03
769.3
770.91
772.24
773.79
775.2
776.69
778.18
779.63
781.16
782.59
784.15
785.56
787.14
788.56
790.15
791.57
793.15
794.59
796.16
797.63
799.18
800.68
802.2
803.74
805.22
806.82
808.25
809.91
811.29
813.01
814.34
816.06
817.4
819.1
820.49
822.14
823.59
825.18
826.71
828.22
829.84
831.27
832.99
834.33
836.06
837.42
839.11
840.53
842.16
843.66
845.21
846.82
848.26
849.98
851.33
853.06
854.42
856.12
857.55
859.17
860.7
862.22
863.86
865.27
867.02
868.35
870.09
871.46
873.14
874.6
876.19
877.76
879.24
880.93
882.3
884.05
885.39
887.11
888.52
890.16
891.67
893.2
894.83
896.26
898
899.33
901.07
902.43
904.13
905.56
907.17
908.72
910.22
911.88
913.27
915.02
916.35
918.09
919.45
921.13
922.58
924.18
925.73
927.22
928.89
930.27
932.02
933.35
935.08
936.44
938.13
939.56
941.17
942.7
944.21
945.85
947.26
949
950.32
952.06
953.4
955.11
956.5
958.15
959.63
961.18
962.76
964.22
965.9
967.27
969.02
970.33
972.07
973.4
975.11
976.5
978.14
979.6
981.17
982.71
984.2
985.83
987.24
988.94
990.27
992.02
993.32
995.06
996.36
998.09
999.41
1001.1
1002.5
1004.1
1005.3
1006
713.33
713.26
713.13
712.74
712.21
711.63
711.1
710.31
709.74
709.13
708.38
707.96
707.24
706.74
706.19
705.72
705.22
704.91
704.36
704.13
703.85
703.46
703.26
703.16
703.11
703.08
703.08
703.11
703.17
703.28
703.52
703.94
704.16
704.44
705.03
705.28
705.91
706.27
706.99
707.37
708.11
708.67
709.28
710.1
710.76
711.41
712.22
713.1
713.93
714.66
715.47
716.34
717.26
718.21
719.18
720.16
721.14
722.14
723.15
724.17
725.2
726.24
727.3
728.4
729.56
730.76
732
733.11
734.21
735.36
736.63
737.98
739.14
740.3
741.6
743.02
744.18
745.42
746.87
748.15
749.38
750.86
752.16
753.44
754.99
756.22
757.61
759.1
760.35
761.92
763.21
764.65
766.13
767.45
769.06
770.32
771.94
773.25
774.79
776.2
777.67
779.16
780.58
782.14
783.52
785.12
786.47
788.1
789.45
791.1
792.44
794.1
795.44
797.1
798.46
800.11
801.48
803.12
804.52
806.14
807.57
809.16
810.63
812.18
813.7
815.21
816.78
818.24
819.88
821.28
822.99
824.32
826.05
827.39
829.09
830.47
832.13
833.57
835.17
836.69
838.21
839.82
841.26
842.96
844.31
846.05
847.39
849.1
850.5
852.15
853.62
855.19
856.76
858.24
859.92
861.3
863.04
864.37
866.1
867.48
869.14
870.61
872.19
873.76
875.24
876.92
878.29
880.04
881.38
883.1
884.49
886.15
887.62
889.19
890.78
892.24
893.94
895.3
897.05
898.38
900.1
901.49
903.15
904.63
906.19
907.78
909.24
910.94
912.3
914.04
915.38
917.1
918.48
920.14
921.61
923.18
924.76
926.23
927.91
929.28
931.03
932.35
934.08
935.44
937.13
938.56
940.17
941.69
943.2
944.83
946.25
947.98
949.31
951.05
952.38
954.1
955.47
957.14
958.59
960.17
961.71
963.21
964.84
966.25
967.98
969.3
971.05
972.36
974.09
975.44
977.12
978.54
980.15
981.64
983.18
984.75
986.21
987.86
989.24
990.96
992.28
994.02
995.32
997.06
998.36
1000.1
1001.4
1003.1
1004.4
1005.9
1006.3
715.09
715.05
714.75
714.29
714
713.27
712.72
712.13
711.37
710.88
710.19
709.56
709.11
708.41
708.07
707.41
707.11
706.58
706.21
706.02
705.56
705.28
705.15
705.07
705.01
704.93
704.94
705.02
705.08
705.17
705.31
705.64
706.06
706.25
706.72
707.16
707.56
708.14
708.61
709.2
709.86
710.35
711.13
711.77
712.38
713.19
714.04
714.71
715.44
716.28
717.18
718.11
719.03
719.91
720.79
721.71
722.66
723.64
724.64
725.68
726.74
727.83
728.95
730.04
731.11
732.17
733.26
734.39
735.61
736.89
738.08
739.2
740.37
741.68
743.03
744.18
745.39
746.79
748.11
749.29
750.67
752.08
753.27
754.69
756.1
757.33
758.83
760.16
761.48
763.04
764.28
765.78
767.17
768.53
770.09
771.36
772.99
774.26
775.81
777.2
778.66
780.16
781.55
783.12
784.47
786.09
787.41
789.07
790.37
792.05
793.35
795.03
796.34
798.03
799.33
801.03
802.34
804.04
805.35
807.05
808.38
810.07
811.41
813.09
814.45
816.11
817.5
819.14
820.56
822.16
823.64
825.19
826.73
828.22
829.83
831.25
832.94
834.3
836.03
837.36
839.07
840.43
842.12
843.52
845.15
846.63
848.19
849.76
851.23
852.89
854.28
856.01
857.35
859.07
860.43
862.12
863.54
865.16
866.67
868.2
869.81
871.25
872.96
874.31
876.05
877.39
879.1
880.49
882.15
883.62
885.19
886.76
888.23
889.91
891.29
893.03
894.36
896.09
897.46
899.13
900.58
902.18
903.72
905.22
906.87
908.27
910.01
911.33
913.07
914.42
916.12
917.53
919.16
920.66
922.2
923.8
925.24
926.95
928.29
930.04
931.37
933.09
934.46
936.13
937.57
939.17
940.7
942.21
943.84
945.25
946.97
948.3
950.05
951.37
953.09
954.46
956.13
957.57
959.17
960.68
962.2
963.81
965.24
966.93
968.28
970.03
971.34
973.07
974.41
976.11
977.49
979.14
980.59
982.17
983.69
985.19
986.79
988.22
989.89
991.25
992.98
994.29
996.03
997.32
999.06
1000.4
1002.1
1003.4
1005.1
1006.2
1007
716.63
716.52
716.28
716.09
715.47
715.08
714.33
713.83
713.17
712.47
712.04
711.28
710.85
710.22
709.78
709.23
708.91
708.33
708.11
707.72
707.33
707.16
707.06
706.89
706.73
706.65
706.66
706.75
706.93
707.08
707.19
707.39
707.82
708.14
708.43
709.04
709.31
710
710.33
711.06
711.48
712.17
712.86
713.39
714.18
714.99
715.58
716.32
717.18
718.08
718.89
719.65
720.48
721.37
722.29
723.25
724.22
725.2
726.19
727.2
728.21
729.24
730.28
731.34
732.44
733.58
734.77
735.99
737.1
738.19
739.31
740.53
741.84
743.08
744.21
745.42
746.79
748.09
749.25
750.56
752.01
753.2
754.48
755.99
757.2
758.52
760.03
761.25
762.67
764.11
765.37
766.94
768.21
769.64
771.12
772.42
774.03
775.28
776.85
778.21
779.67
781.15
782.53
784.11
785.43
787.07
788.36
790.03
791.32
792.98
794.29
795.93
797.27
798.89
800.26
801.87
803.25
804.87
806.25
807.88
809.26
810.9
812.27
813.94
815.29
816.99
818.31
820.02
821.34
823.05
824.38
826.08
827.43
829.11
830.49
832.14
833.56
835.16
836.65
838.19
839.74
841.22
842.85
844.26
845.96
847.31
849.04
850.37
852.08
853.45
855.12
856.54
858.16
859.65
861.2
862.78
864.24
865.91
867.29
869.02
870.35
872.08
873.43
875.12
876.54
878.16
879.66
881.2
882.79
884.24
885.93
887.29
889.03
890.36
892.09
893.46
895.13
896.57
898.17
899.7
901.21
902.83
904.25
905.98
907.31
909.05
910.39
912.1
913.48
915.14
916.6
918.18
919.73
921.22
922.86
924.26
926
927.32
929.06
930.39
932.11
933.49
935.14
936.6
938.18
939.73
941.21
942.86
944.25
945.99
947.31
949.05
950.37
952.09
953.46
955.13
956.56
958.16
959.67
961.19
962.79
964.23
965.91
967.27
969.01
970.32
972.06
973.38
975.1
976.46
978.13
979.55
981.16
982.64
984.18
985.74
987.21
988.83
990.23
991.92
993.26
995
996.3
998.04
999.33
1001.1
1002.4
1004.1
1005.4
1006.8
1007.3
718.22
718.18
718.08
717.62
717.19
716.65
716.14
715.41
714.98
714.23
713.65
713.14
712.47
712.09
711.44
711.11
710.56
710.19
709.94
709.43
709.19
709.07
708.84
708.6
708.46
708.41
708.41
708.48
708.64
708.9
709.09
709.23
709.52
710.03
710.24
710.72
711.17
711.63
712.18
712.73
713.25
714.02
714.46
715.19
715.98
716.53
717.26
718.12
718.93
719.61
720.39
721.26
722.18
723.11
724.05
724.98
725.88
726.82
727.78
728.77
729.79
730.84
731.92
733.01
734.06
735.12
736.18
737.25
738.36
739.55
740.8
742.04
743.15
744.28
745.52
746.87
748.1
749.25
750.52
751.95
753.16
754.37
755.8
757.12
758.33
759.78
761.13
762.37
763.89
765.18
766.51
768.05
769.28
770.77
772.16
773.5
775.07
776.32
777.91
779.22
780.7
782.16
783.53
785.1
786.41
788.05
789.33
790.99
792.28
793.89
795.24
796.81
798.22
799.75
801.2
802.71
804.19
805.68
807.18
808.67
810.18
811.67
813.19
814.69
816.19
817.71
819.2
820.75
822.22
823.79
825.23
826.85
828.25
829.91
831.28
832.98
834.31
836.03
837.35
839.06
840.4
842.1
843.47
845.13
846.54
848.16
849.63
851.19
852.73
854.22
855.83
857.25
858.95
860.3
862.03
863.36
865.08
866.43
868.12
869.52
871.15
872.63
874.19
875.74
877.22
878.87
880.27
882
883.32
885.06
886.39
888.1
889.48
891.14
892.59
894.18
895.71
897.21
898.84
900.26
901.98
903.31
905.05
906.38
908.1
909.47
911.13
912.57
914.17
915.69
917.21
918.82
920.25
921.95
923.29
925.04
926.36
928.09
929.44
931.12
932.54
934.16
935.65
937.19
938.77
940.23
941.89
943.27
945.01
946.32
948.06
949.39
951.1
952.47
954.13
955.57
957.16
958.67
960.2
961.79
963.23
964.9
966.27
968.01
969.31
971.05
972.37
974.09
975.44
977.12
978.52
980.15
981.61
983.17
984.7
986.2
987.79
989.22
990.88
992.25
993.96
995.28
997.02
998.3
1000
1001.3
1003.1
1004.4
1006.1
1007.2
1007.9
720.02
719.92
719.59
719.24
718.96
718.28
717.82
717.18
716.53
716.08
715.33
714.93
714.24
713.83
713.24
712.91
712.31
712.08
711.6
711.25
711.1
710.85
710.55
710.36
710.28
710.24
710.24
710.29
710.39
710.6
710.93
711.12
711.3
711.72
712.13
712.42
713.05
713.34
714.04
714.39
715.11
715.6
716.23
717.02
717.53
718.24
719.09
719.77
720.44
721.26
722.15
723.05
723.85
724.64
725.49
726.39
727.32
728.28
729.26
730.24
731.24
732.25
733.27
734.31
735.37
736.46
737.59
738.76
739.96
741.08
742.16
743.26
744.43
745.7
747.01
748.14
749.29
750.56
751.95
753.14
754.32
755.69
757.07
758.24
759.57
761.04
762.23
763.58
765.06
766.26
767.7
769.12
770.37
771.93
773.21
774.61
776.11
777.38
778.99
780.24
781.74
783.17
784.55
786.1
787.4
789.04
790.31
791.93
793.25
794.81
796.21
797.71
799.18
800.63
802.16
803.57
805.14
806.53
808.13
809.5
811.12
812.49
814.12
815.48
817.12
818.49
820.12
821.5
823.13
824.52
826.14
827.55
829.15
830.59
832.17
833.64
835.18
836.69
838.2
839.76
841.22
842.83
844.25
845.91
847.28
848.99
850.32
852.04
853.36
855.08
856.42
858.11
859.49
861.14
862.58
864.17
865.67
867.2
868.77
870.23
871.88
873.27
875
876.32
878.05
879.38
881.09
882.46
884.13
885.55
887.16
888.66
890.2
891.77
893.23
894.89
896.27
898.01
899.33
901.06
902.39
904.1
905.48
907.14
908.58
910.17
911.69
913.2
914.81
916.24
917.93
919.29
921.03
922.34
924.07
925.42
927.11
928.5
930.15
931.61
933.18
934.72
936.21
937.83
939.25
940.95
942.29
944.03
945.34
947.08
948.41
950.11
951.49
953.14
954.59
956.17
957.69
959.2
960.8
962.23
963.91
965.27
967.01
968.31
970.05
971.37
973.09
974.43
976.12
977.51
979.14
980.59
982.17
983.68
985.19
986.76
988.21
989.85
991.24
992.93
994.26
996
997.29
999.03
1000.3
1002
1003.3
1005.1
1006.3
1007.8
1008.2
721.45
721.37
721.21
721.05
720.44
720.09
719.38
719
718.25
717.71
717.16
716.52
716.11
715.46
715.11
714.54
714.17
713.84
713.34
713.14
712.92
712.54
712.32
712.21
712.16
712.14
712.14
712.17
712.23
712.35
712.61
713.01
713.17
713.42
713.99
714.23
714.73
715.18
715.69
716.2
716.84
717.3
718.08
718.59
719.25
720.07
720.69
721.35
722.19
723.06
723.79
724.53
725.35
726.24
727.17
728.12
729.07
730.02
730.96
731.91
732.89
733.89
734.93
735.99
737.03
738.08
739.12
740.17
741.24
742.34
743.49
744.71
745.98
747.11
748.21
749.38
750.66
752.01
753.15
754.32
755.65
757.04
758.2
759.45
760.9
762.15
763.38
764.85
766.15
767.4
768.92
770.19
771.52
773.05
774.27
775.74
777.15
778.45
780.04
781.28
782.81
784.18
785.58
787.11
788.41
790.04
791.3
792.9
794.23
795.75
797.18
798.63
800.15
801.53
803.12
804.46
806.09
807.41
809.07
810.37
812.05
813.35
815.04
816.34
818.03
819.33
821.02
822.33
824.03
825.33
827.03
828.34
830.04
831.36
833.06
834.38
836.07
837.4
839.09
840.44
842.11
843.48
845.13
846.53
848.15
849.59
851.17
852.65
854.19
855.72
857.21
858.81
860.24
861.89
863.27
864.98
866.31
868.04
869.36
871.08
872.42
874.11
875.49
877.14
878.57
880.17
881.67
883.2
884.77
886.23
887.87
889.27
890.98
892.31
894.04
895.37
897.09
898.44
900.12
901.52
903.15
904.62
906.18
907.72
909.21
910.84
912.25
913.95
915.29
917.03
918.35
920.08
921.42
923.11
924.5
926.14
927.59
929.17
930.69
932.2
933.8
935.24
936.91
938.27
940.01
941.32
943.06
944.38
946.1
947.45
949.13
950.54
952.15
953.63
955.18
956.73
958.21
959.83
961.24
962.94
964.28
966.02
967.32
969.06
970.38
972.09
973.44
975.12
976.51
978.14
979.59
981.17
982.67
984.19
985.75
987.21
988.83
990.23
991.91
993.26
994.98
996.28
998.02
999.31
1001
1002.3
1004.1
1005.3
1007.1
1008.2
1008.8
723.15
723.12
723.02
722.53
722.18
721.68
721.17
720.53
720.09
719.35
718.98
718.26
717.85
717.24
716.89
716.29
716.05
715.5
715.19
715.02
714.59
714.31
714.19
714.11
714.06
714.04
714.04
714.07
714.13
714.2
714.36
714.68
715.06
715.24
715.63
716.11
716.41
717.06
717.37
718.07
718.46
719.15
719.72
720.28
721.09
721.67
722.32
723.15
723.95
724.58
725.34
726.21
727.11
728.01
728.8
729.63
730.5
731.41
732.35
733.31
734.29
735.28
736.29
737.31
738.34
739.39
740.47
741.59
742.73
743.91
745.05
746.13
747.22
748.34
749.56
750.85
752.08
753.19
754.37
755.68
757.04
758.18
759.39
760.79
762.1
763.28
764.65
766.07
767.25
768.62
770.07
771.27
772.71
774.12
775.36
776.9
778.19
779.56
781.08
782.33
783.89
785.2
786.62
788.12
789.42
791.04
792.3
793.88
795.22
796.71
798.17
799.56
801.12
802.46
804.08
805.38
807.04
808.33
810
811.29
812.93
814.26
815.88
817.24
818.84
820.23
821.81
823.23
824.79
826.22
827.79
829.22
830.8
832.23
833.81
835.23
836.83
838.24
839.86
841.25
842.9
844.27
845.94
847.29
849
850.31
852.03
853.34
855.05
856.37
858.08
859.42
861.1
862.47
864.13
865.53
867.15
868.6
870.17
871.67
873.2
874.75
876.22
877.84
879.25
880.93
882.29
884.01
885.33
887.06
888.38
890.09
891.45
893.12
894.52
896.15
897.61
899.18
900.7
902.21
903.8
905.24
906.9
908.27
910.01
911.32
913.05
914.37
916.09
917.44
919.12
920.52
922.15
923.61
925.18
926.71
928.21
929.81
931.24
932.91
934.27
936.01
937.32
939.05
940.37
942.09
943.44
945.12
946.51
948.15
949.6
951.17
952.69
954.2
955.78
957.23
958.88
960.26
961.98
963.29
965.03
966.34
968.07
969.39
971.1
972.46
974.13
975.52
977.15
978.6
980.17
981.68
983.19
984.76
986.21
987.83
989.23
990.91
992.26
993.98
995.28
997.02
998.3
1000
1001.3
1003.1
1004.3
1006.1
1007.3
1008.8
1009.2
724.85
724.75
724.46
724.2
723.93
723.29
722.93
722.24
721.73
721.17
720.55
720.12
719.47
719.11
718.51
718.15
717.74
717.27
717.08
716.69
716.34
716.18
716.09
715.99
715.84
715.77
715.78
715.87
716.02
716.1
716.2
716.4
716.8
717.12
717.35
717.92
718.22
718.73
719.19
719.74
720.23
720.94
721.36
722.12
722.71
723.31
724.13
724.84
725.46
726.25
727.12
727.97
728.67
729.45
730.31
731.23
732.17
733.12
734.08
735.04
736.01
736.98
737.97
738.99
740.02
741.05
742.08
743.12
744.17
745.22
746.3
747.43
748.62
749.86
751.06
752.16
753.27
754.48
755.79
757.07
758.2
759.39
760.75
762.08
763.23
764.52
765.97
767.17
768.42
769.89
771.16
772.42
773.93
775.18
776.5
778.04
779.25
780.69
782.12
783.39
784.99
786.23
787.69
789.14
790.45
792.05
793.3
794.88
796.21
797.68
799.15
800.52
802.1
803.4
805.05
806.32
807.97
809.27
810.86
812.23
813.77
815.2
816.7
818.18
819.64
821.17
822.6
824.15
825.57
827.15
828.55
830.14
831.54
833.14
834.53
836.14
837.54
839.14
840.55
842.15
843.57
845.15
846.59
848.16
849.62
851.17
852.66
854.19
855.7
857.2
858.75
860.22
861.81
863.24
864.87
866.26
867.93
869.28
871
872.32
874.04
875.35
877.07
878.4
880.09
881.45
883.12
884.51
886.14
887.58
889.17
890.66
892.19
893.74
895.22
896.83
898.25
899.92
901.28
903.01
904.32
906.05
907.37
909.08
910.43
912.11
913.5
915.14
916.58
918.17
919.66
921.19
922.75
924.22
925.85
927.25
928.94
930.28
932.02
933.33
935.06
936.38
938.09
939.44
941.12
942.51
944.15
945.59
947.17
948.68
950.19
951.76
953.22
954.85
956.25
957.95
959.28
961.02
962.32
964.06
965.37
967.09
968.42
970.11
971.49
973.14
974.55
976.16
977.63
979.18
980.7
982.2
983.77
985.22
986.85
988.24
989.92
991.26
992.98
994.29
996.02
997.31
999.04
1000.3
1002.1
1003.3
1005.1
1006.4
1008.1
1009.2
1009.8
726.33
726.28
726.17
726.01
725.42
725.11
724.45
724.07
723.35
722.99
722.27
721.86
721.24
720.86
720.27
720.02
719.41
719.15
718.84
718.4
718.19
718.07
717.89
717.67
717.53
717.47
717.48
717.55
717.71
717.95
718.1
718.22
718.48
718.98
719.19
719.55
720.1
720.4
721.06
721.39
722.09
722.52
723.18
723.83
724.34
725.13
725.81
726.4
727.2
728.05
728.73
729.44
730.27
731.17
732.08
732.95
733.76
734.61
735.5
736.42
737.37
738.33
739.32
740.32
741.33
742.36
743.4
744.47
745.57
746.7
747.86
749.02
750.1
751.18
752.27
753.43
754.68
755.98
757.12
758.24
759.45
760.79
762.08
763.22
764.46
765.87
767.13
768.31
769.69
771.08
772.26
773.64
775.08
776.27
777.7
779.11
780.34
781.85
783.17
784.49
786.05
787.27
788.77
790.16
791.5
793.07
794.32
795.89
797.21
798.67
800.15
801.49
803.08
804.36
806.01
807.28
808.87
810.23
811.74
813.19
814.64
816.16
817.55
819.13
820.48
822.1
823.43
825.08
826.4
828.07
829.37
831.05
832.35
834.04
835.34
837.03
838.33
840.03
841.33
843.03
844.33
846.03
847.34
849.04
850.35
852.05
853.36
855.06
856.38
858.08
859.4
861.09
862.43
864.11
865.47
867.12
868.51
870.14
871.55
873.15
874.6
876.17
877.66
879.19
880.72
882.21
883.79
885.23
886.86
888.25
889.93
891.28
893.01
894.32
896.04
897.36
899.07
900.4
902.1
903.46
905.12
906.52
908.15
909.59
911.17
912.67
914.19
915.75
917.22
918.84
920.25
921.92
923.28
925.01
926.31
928.04
929.36
931.08
932.41
934.11
935.47
937.13
938.54
940.15
941.62
943.18
944.7
946.2
947.78
949.22
950.86
952.25
953.95
955.28
957.02
958.32
960.05
961.36
963.08
964.41
966.11
967.47
969.13
970.53
972.15
973.6
975.17
976.67
978.19
979.74
981.21
982.81
984.23
985.88
987.25
988.95
990.27
992
993.29
995.03
996.32
998.05
999.34
1001.1
1002.4
1004.1
1005.4
1007.1
1008.4
1009.8
1010.2
728.1
728.08
727.91
727.46
727.17
726.72
726.2
725.67
725.16
724.54
724.12
723.46
723.1
722.48
722.13
721.65
721.22
721.02
720.5
720.22
720.08
719.85
719.56
719.39
719.3
719.27
719.27
719.31
719.42
719.62
719.93
720.11
720.26
720.62
721.08
721.3
721.85
722.21
722.72
723.2
723.78
724.25
725.01
725.42
726.16
726.83
727.38
728.17
728.99
729.57
730.31
731.17
732.05
732.81
733.56
734.39
735.28
736.21
737.16
738.11
739.08
740.05
741.03
742.02
743.02
744.03
745.05
746.08
747.12
748.16
749.2
750.27
751.37
752.52
753.73
754.97
756.1
757.19
758.33
759.57
760.89
762.1
763.23
764.46
765.83
767.1
768.26
769.57
771.01
772.18
773.44
774.91
776.16
777.42
778.92
780.18
781.47
783.01
784.23
785.62
787.1
788.33
789.87
791.19
792.56
794.09
795.34
796.93
798.22
799.67
801.14
802.47
804.07
805.34
806.97
808.25
809.79
811.19
812.64
814.15
815.53
817.11
818.43
820.07
821.37
823.04
824.32
825.99
827.28
828.93
830.26
831.87
833.24
834.82
836.23
837.79
839.22
840.76
842.21
843.75
845.21
846.74
848.21
849.74
851.21
852.75
854.21
855.76
857.22
858.78
860.22
861.81
863.23
864.84
866.24
867.87
869.26
870.91
872.27
873.96
875.29
877
878.31
880.03
881.34
883.05
884.37
886.08
887.41
889.1
890.45
892.12
893.5
895.14
896.55
898.15
899.61
901.17
902.67
904.19
905.74
907.21
908.81
910.24
911.89
913.26
914.96
916.29
918.02
919.33
921.05
922.37
924.08
925.42
927.11
928.47
930.13
931.53
933.15
934.6
936.17
937.67
939.19
940.75
942.21
943.82
945.24
946.9
948.26
949.98
951.29
953.03
954.33
956.06
957.37
959.09
960.42
962.11
963.47
965.13
966.53
968.15
969.59
971.17
972.66
974.19
975.73
977.2
978.79
980.22
981.86
983.24
984.92
986.26
987.99
989.29
991.02
992.31
994.04
995.33
997.06
998.36
1000.1
1001.4
1003.1
1004.4
1006.1
1007.4
1009.1
1010.2
1010.9
729.69
729.6
729.37
729.18
728.91
728.31
728.02
727.3
726.94
726.25
725.83
725.23
724.82
724.24
723.95
723.34
723.1
722.66
722.27
722.11
721.86
721.52
721.32
721.22
721.17
721.15
721.15
721.18
721.23
721.35
721.58
721.96
722.14
722.34
722.81
723.16
723.48
724.08
724.38
725.06
725.41
726.11
726.57
727.2
727.93
728.41
729.17
729.93
730.49
731.24
732.1
732.86
733.54
734.33
735.21
736.12
737.04
737.87
738.7
739.57
740.48
741.41
742.37
743.35
744.34
745.35
746.36
747.4
748.46
749.54
750.65
751.79
752.96
754.06
755.14
756.21
757.32
758.51
759.77
761.03
762.15
763.28
764.51
765.87
767.1
768.24
769.51
770.92
772.14
773.33
774.72
776.09
777.26
778.64
780.07
781.26
782.66
784.09
785.3
786.78
788.14
789.42
790.99
792.22
793.64
795.11
796.38
797.97
799.23
800.69
802.14
803.47
805.06
806.32
807.92
809.23
810.73
812.17
813.56
815.12
816.44
818.07
819.35
821.01
822.29
823.9
825.24
826.8
828.21
829.72
831.19
832.65
834.17
835.59
837.15
838.55
840.13
841.51
843.12
844.48
846.11
847.47
849.11
850.45
852.1
853.45
855.1
856.45
858.1
859.45
861.11
862.46
864.11
865.47
867.12
868.48
870.12
871.51
873.13
874.53
876.14
877.56
879.15
880.59
882.17
883.63
885.18
886.67
888.19
889.72
891.21
892.77
894.22
895.82
897.24
898.88
900.26
901.94
903.28
905
906.31
908.03
909.34
911.06
912.37
914.08
915.41
917.1
918.46
920.12
921.51
923.14
924.57
926.16
927.63
929.18
930.69
932.2
933.76
935.22
936.83
938.24
939.9
941.26
942.97
944.29
946.02
947.32
949.05
950.36
952.08
953.4
955.1
956.45
958.12
959.5
961.14
962.56
964.16
965.62
967.17
968.68
970.19
971.74
973.21
974.8
976.23
977.86
979.24
980.93
982.27
983.99
985.29
987.02
988.31
990.04
991.34
993.06
994.36
996.08
997.39
999.09
1000.4
1002.1
1003.4
1005.1
1006.4
1008.1
1009.4
1010.9
1011.3
731.25
731.22
731.13
730.94
730.4
730.12
729.52
729.13
728.48
728.1
727.43
727.09
726.43
726.11
725.55
725.18
724.87
724.35
724.14
723.92
723.52
723.28
723.17
723.11
723.06
723.04
723.04
723.07
723.12
723.19
723.32
723.6
724.02
724.18
724.46
725.03
725.25
725.78
726.2
726.71
727.2
727.81
728.27
729.04
729.48
730.18
730.93
731.45
732.21
733.05
733.68
734.37
735.21
736.1
736.93
737.66
738.46
739.33
740.24
741.19
742.14
743.11
744.07
745.05
746.04
747.03
748.04
749.05
750.08
751.11
752.14
753.18
754.23
755.31
756.42
757.6
758.82
760.03
761.13
762.22
763.38
764.64
765.97
767.13
768.26
769.5
770.88
772.12
773.27
774.59
776.02
777.19
778.44
779.91
781.16
782.4
783.88
785.16
786.42
787.96
789.2
790.53
792.06
793.27
794.74
796.14
797.43
799.02
800.25
801.73
803.15
804.48
806.06
807.31
808.9
810.22
811.68
813.15
814.5
816.09
817.37
819.02
820.29
821.89
823.23
824.75
826.19
827.64
829.16
830.55
832.13
833.47
835.1
836.41
838.07
839.37
841.04
842.33
844.02
845.31
846.99
848.29
849.96
851.28
852.93
854.27
855.91
857.26
858.89
860.26
861.89
863.25
864.89
866.25
867.89
869.26
870.9
872.26
873.92
875.27
876.94
878.28
879.96
881.29
883
884.3
886.01
887.32
889.03
890.33
892.05
893.36
895.06
896.38
898.08
899.41
901.1
902.44
904.11
905.48
907.13
908.52
910.14
911.56
913.16
914.61
916.17
917.66
919.19
920.72
922.2
923.77
925.22
926.83
928.24
929.89
931.26
932.95
934.28
936.01
937.31
939.04
940.34
942.06
943.37
945.08
946.41
948.1
949.46
951.12
952.5
954.14
955.55
957.16
958.61
960.17
961.66
963.19
964.72
966.2
967.78
969.22
970.84
972.24
973.9
975.26
976.95
978.28
980
981.3
983.03
984.32
986.05
987.35
989.07
990.37
992.08
993.4
995.1
996.42
998.11
999.45
1001.1
1002.5
1004.1
1005.5
1007.1
1008.5
1010.1
1011.2
1011.9
733.06
733.02
732.79
732.41
732.16
731.75
731.22
730.81
730.22
729.76
729.2
728.75
728.21
727.85
727.28
727.05
726.5
726.19
726.01
725.56
725.28
725.15
725.07
724.96
724.82
724.75
724.76
724.84
725
725.09
725.18
725.33
725.67
726.07
726.25
726.66
727.12
727.42
728.06
728.36
729.06
729.42
730.12
730.61
731.22
732
732.46
733.2
734.02
734.57
735.29
736.14
736.97
737.63
738.39
739.25
740.16
741.08
741.96
742.78
743.64
744.53
745.46
746.4
747.37
748.35
749.35
750.36
751.39
752.43
753.5
754.59
755.71
756.86
758.01
759.09
760.16
761.24
762.37
763.57
764.84
766.06
767.17
768.31
769.56
770.91
772.12
773.26
774.53
775.94
777.15
778.33
779.71
781.08
782.26
783.61
785.05
786.24
787.6
789.07
790.26
791.69
793.11
794.34
795.86
797.17
798.5
800.05
801.28
802.78
804.16
805.5
807.07
808.31
809.88
811.21
812.64
814.14
815.45
817.06
818.33
819.95
821.24
822.77
824.19
825.63
827.14
828.5
830.1
831.41
833.06
834.34
836.01
837.29
838.93
840.25
841.84
843.23
844.77
846.21
847.71
849.19
850.66
852.17
853.62
855.16
856.59
858.15
859.56
861.15
862.55
864.14
865.53
867.14
868.53
870.14
871.52
873.14
874.53
876.14
877.53
879.14
880.54
882.14
883.55
885.15
886.57
888.16
889.59
891.16
892.62
894.17
895.64
897.18
898.67
900.19
901.71
903.2
904.74
906.21
907.78
909.22
910.82
912.24
913.87
915.25
916.92
918.27
919.96
921.29
923.01
924.31
926.03
927.33
929.05
930.36
932.07
933.39
935.09
936.42
938.11
939.46
941.12
942.5
944.14
945.55
947.15
948.59
950.17
951.64
953.18
954.69
956.19
957.74
959.21
960.8
962.22
963.85
965.24
966.9
968.26
969.96
971.28
973
974.3
976.03
977.32
979.05
980.34
982.07
983.37
985.08
986.4
988.1
989.43
991.11
992.45
994.12
995.48
997.13
998.5
1000.1
1001.5
1003.1
1004.5
1006.1
1007.5
1009.1
1010.5
1012
1012.3
734.55
734.48
734.31
734.15
733.88
733.32
733.05
732.38
732.06
731.37
731.05
730.38
730.08
729.46
729.14
728.7
728.25
728.07
727.64
727.3
727.15
727.04
726.81
726.61
726.49
726.44
726.44
726.51
726.65
726.87
727.07
727.18
727.36
727.78
728.12
728.35
728.92
729.22
729.71
730.18
730.69
731.2
731.83
732.29
733.06
733.52
734.21
735.01
735.52
736.24
737.09
737.77
738.44
739.25
740.14
741.02
741.75
742.53
743.37
744.27
745.21
746.16
747.12
748.09
749.06
750.05
751.04
752.04
753.05
754.07
755.09
756.12
757.16
758.2
759.25
760.34
761.47
762.65
763.88
765.06
766.15
767.25
768.41
769.69
771.01
772.14
773.27
774.53
775.91
777.12
778.28
779.59
781.02
782.18
783.42
784.87
786.14
787.36
788.82
790.14
791.37
792.86
794.16
795.44
796.99
798.21
799.59
801.09
802.32
803.85
805.18
806.53
808.08
809.32
810.89
812.2
813.62
815.12
816.42
818.04
819.29
820.87
822.21
823.68
825.16
826.52
828.1
829.4
831.05
832.31
833.96
835.26
836.83
838.21
839.72
841.18
842.62
844.15
845.54
847.13
848.48
850.11
851.43
853.08
854.39
856.06
857.36
859.04
860.33
862.03
863.31
865.01
866.3
867.99
869.29
870.97
872.28
873.96
875.28
876.95
878.28
879.95
881.27
882.95
884.28
885.95
887.28
888.97
890.28
891.98
893.29
895
896.3
898.01
899.31
901.02
902.32
904.03
905.33
907.04
908.35
910.06
911.37
913.07
914.38
916.08
917.41
919.09
920.43
922.11
923.46
925.12
926.49
928.13
929.52
931.14
932.56
934.15
935.6
937.17
938.64
940.18
941.68
943.19
944.72
946.2
947.77
949.22
950.81
952.23
953.86
955.24
956.9
958.26
959.95
961.28
963
964.3
966.02
967.32
969.04
970.34
972.06
973.36
975.07
976.39
978.09
979.41
981.1
982.44
984.11
985.47
987.12
988.5
990.13
991.52
993.14
994.55
996.15
997.57
999.15
1000.6
1002.2
1003.6
1005.2
1006.6
1008.2
1009.6
1011.1
1012.3
1013
736.2
736.17
736.1
735.86
735.38
735.12
734.59
734.17
733.64
733.17
732.65
732.18
731.74
731.23
730.96
730.36
730.12
729.77
729.34
729.16
729.03
728.72
728.47
728.33
728.26
728.24
728.24
728.27
728.36
728.52
728.8
729.06
729.19
729.43
729.94
730.18
730.53
731.09
731.36
732.04
732.34
733.05
733.42
734.12
734.64
735.24
736.03
736.51
737.22
738.05
738.64
739.32
740.17
741.03
741.71
742.44
743.28
744.18
745.11
746.02
746.85
747.69
748.57
749.48
750.42
751.38
752.36
753.35
754.35
755.37
756.4
757.45
758.52
759.62
760.75
761.9
763.03
764.11
765.17
766.26
767.4
768.61
769.89
771.08
772.18
773.33
774.59
775.94
777.12
778.26
779.54
780.94
782.14
783.32
784.69
786.07
787.24
788.56
790.03
791.21
792.53
794.03
795.22
796.58
798.06
799.27
800.71
802.12
803.37
804.93
806.2
807.58
809.09
810.33
811.9
813.21
814.62
816.12
817.4
819.02
820.27
821.81
823.19
824.6
826.13
827.44
829.06
830.32
831.96
833.25
834.8
836.2
837.66
839.16
840.54
842.12
843.44
845.08
846.37
848.04
849.32
851
852.28
853.91
855.25
856.84
858.23
859.78
861.21
862.72
864.19
865.68
867.18
868.64
870.17
871.61
873.16
874.58
876.15
877.57
879.15
880.55
882.14
883.54
885.14
886.53
888.14
889.53
891.14
892.53
894.14
895.54
897.14
898.55
900.15
901.56
903.15
904.57
906.15
907.58
909.16
910.6
912.17
913.62
915.17
916.64
918.18
919.67
921.19
922.7
924.19
925.72
927.2
928.75
930.21
931.79
933.22
934.82
936.23
937.86
939.24
940.89
942.26
943.93
945.27
946.97
948.28
950
951.3
953.02
954.32
956.04
957.34
959.05
960.36
962.07
963.38
965.08
966.4
968.1
969.43
971.11
972.45
974.12
975.48
977.13
978.51
980.14
981.54
983.15
984.56
986.15
987.59
989.16
990.62
992.17
993.64
995.17
996.66
998.18
999.67
1001.2
1002.7
1004.2
1005.7
1007.2
1008.7
1010.2
1011.6
1013.1
1013.3
738
737.93
737.68
737.36
737.15
736.78
736.25
735.95
735.29
735
734.31
734.03
733.37
733.09
732.54
732.19
731.93
731.42
731.18
731.03
730.68
730.4
730.25
730.18
730.14
730.12
730.12
730.14
730.19
730.28
730.46
730.78
731.08
731.23
731.55
732.05
732.27
732.78
733.18
733.63
734.17
734.65
735.2
735.83
736.3
737.07
737.55
738.22
739.04
739.57
740.27
741.11
741.85
742.49
743.28
744.16
745.05
745.82
746.58
747.41
748.3
749.23
750.18
751.13
752.1
753.07
754.05
755.03
756.03
757.03
758.05
759.07
760.1
761.13
762.16
763.21
764.27
765.36
766.5
767.69
768.91
770.07
771.16
772.26
773.44
774.71
776.02
777.14
778.28
779.53
780.91
782.12
783.27
784.57
786
787.17
788.39
789.82
791.12
792.32
793.74
795.11
796.31
797.75
799.12
800.35
801.85
803.16
804.45
806.01
807.23
808.64
810.11
811.36
812.94
814.21
815.63
817.12
818.39
820.01
821.25
822.76
824.17
825.53
827.1
828.37
830.01
831.27
832.83
834.2
835.66
837.15
838.51
840.1
841.4
843.05
844.32
845.97
847.26
848.85
850.22
851.75
853.19
854.65
856.16
857.57
859.14
860.51
862.12
863.45
865.1
866.41
868.07
869.37
871.06
872.35
874.04
875.32
877.02
878.31
880
881.29
882.98
884.28
885.96
887.27
888.94
890.27
891.93
893.26
894.92
896.26
897.91
899.26
900.91
902.26
903.92
905.26
906.92
908.26
909.93
911.27
912.94
914.27
915.96
917.28
918.97
920.28
921.99
923.29
925.01
926.3
928.02
929.31
931.03
932.32
934.04
935.33
937.05
938.35
940.06
941.36
943.07
944.38
946.08
947.4
949.09
950.41
952.1
953.44
955.11
956.46
958.12
959.48
961.13
962.5
964.14
965.53
967.14
968.56
970.15
971.58
973.16
974.61
976.17
977.63
979.17
980.66
982.18
983.68
985.19
986.71
988.19
989.73
991.2
992.75
994.2
995.77
997.21
998.78
1000.2
1001.8
1003.2
1004.8
1006.2
1007.8
1009.2
1010.7
1012.2
1013.4
1014.1
739.44
739.38
739.26
739.13
738.86
738.33
738.08
737.46
737.12
736.52
736.14
735.6
735.18
734.78
734.27
734.05
733.53
733.21
733.06
732.68
732.36
732.21
732.13
732.06
732.01
731.97
731.98
732.03
732.08
732.15
732.24
732.43
732.81
733.1
733.28
733.71
734.13
734.41
735.04
735.31
736
736.31
737.04
737.41
738.13
738.65
739.25
740.04
740.55
741.24
742.07
742.7
743.36
744.19
745.06
745.78
746.49
747.31
748.2
749.12
750.04
750.89
751.73
752.6
753.5
754.43
755.38
756.35
757.33
758.33
759.34
760.36
761.4
762.45
763.53
764.63
765.77
766.92
768.04
769.11
770.18
771.27
772.41
773.63
774.9
776.08
777.19
778.33
779.59
780.94
782.12
783.26
784.52
785.91
787.13
788.3
789.64
791.05
792.21
793.49
794.97
796.18
797.44
798.94
800.18
801.46
803
804.21
805.55
807.06
808.27
809.73
811.13
812.4
813.98
815.22
816.65
818.12
819.39
821
822.24
823.72
825.15
826.49
828.07
829.33
830.93
832.23
833.72
835.17
836.54
838.11
839.4
841.04
842.3
843.92
845.24
846.77
848.19
849.64
851.15
852.53
854.12
855.44
857.08
858.37
860.04
861.32
863
864.28
865.92
867.25
868.85
870.23
871.78
873.21
874.72
876.19
877.67
879.18
880.63
882.16
883.59
885.15
886.56
888.14
889.54
891.14
892.52
894.13
895.5
897.13
898.49
900.12
901.48
903.12
904.47
906.12
907.47
909.11
910.46
912.11
913.46
915.11
916.47
918.12
919.47
921.12
922.48
924.12
925.48
927.12
928.49
930.13
931.5
933.13
934.51
936.14
937.53
939.14
940.54
942.15
943.56
945.15
946.57
948.16
949.59
951.16
952.61
954.17
955.63
957.17
958.65
960.18
961.68
963.19
964.7
966.19
967.72
969.2
970.74
972.2
973.76
975.21
976.78
978.22
979.81
981.22
982.83
984.23
985.85
987.23
988.87
990.24
991.88
993.24
994.89
996.25
997.9
999.25
1000.9
1002.2
1003.9
1005.2
1006.9
1008.2
1009.9
1011.2
1012.8
1014.1
1014.5
741.16
741.14
741.07
740.8
740.36
740.13
739.66
739.2
738.8
738.24
737.9
737.28
737.03
736.4
736.12
735.7
735.27
735.09
734.73
734.36
734.19
734.09
733.99
733.79
733.66
733.61
733.61
733.69
733.84
734.02
734.12
734.22
734.45
734.88
735.14
735.37
735.93
736.2
736.65
737.15
737.56
738.15
738.61
739.19
739.81
740.3
741.08
741.57
742.23
743.05
743.61
744.29
745.13
745.9
746.53
747.3
748.18
749.07
749.87
750.62
751.44
752.31
753.24
754.18
755.14
756.1
757.07
758.04
759.02
760.01
761.01
762.02
763.04
764.06
765.09
766.12
767.16
768.21
769.27
770.36
771.51
772.7
773.92
775.07
776.16
777.26
778.44
779.71
781.01
782.14
783.27
784.52
785.88
787.11
788.25
789.53
790.95
792.15
793.35
794.74
796.09
797.27
798.64
800.07
801.25
802.62
804.07
805.27
806.68
808.11
809.33
810.83
812.16
813.45
815.02
816.24
817.68
819.13
820.4
822
823.24
824.7
826.14
827.45
829.05
830.29
831.86
833.2
834.63
836.13
837.44
839.06
840.32
841.94
843.24
844.76
846.18
847.6
849.13
850.47
852.09
853.37
855.03
856.3
857.94
859.25
860.83
862.21
863.72
865.18
866.63
868.16
869.55
871.13
872.49
874.11
875.43
877.09
878.39
880.06
881.35
883.04
884.32
886.02
887.3
888.99
890.28
891.95
893.27
894.91
896.26
897.88
899.25
900.85
902.24
903.83
905.23
906.81
908.23
909.8
911.22
912.79
914.22
915.78
917.22
918.78
920.21
921.77
923.21
924.77
926.21
927.77
929.21
930.77
932.21
933.78
935.22
936.79
938.22
939.79
941.22
942.8
944.22
945.82
947.23
948.83
950.23
951.84
953.23
954.85
956.24
957.87
959.24
960.88
962.25
963.9
965.25
966.92
968.26
969.93
971.26
972.95
974.27
975.96
977.27
978.98
980.28
981.99
983.28
985
986.29
988.01
989.29
991.01
992.3
994.02
995.3
997.02
998.3
1000
1001.3
1003
1004.3
1006
1007.3
1009
1010.3
1012
1013.2
1014.5
1015.1
742.88
742.81
742.59
742.32
742.14
741.8
741.28
741.03
740.37
740.08
739.46
739.13
738.61
738.19
737.9
737.35
737.13
736.81
736.38
736.19
736.07
735.86
735.61
735.44
735.36
735.32
735.33
735.37
735.48
735.67
735.94
736.1
736.23
736.49
736.99
737.19
737.52
738.07
738.32
738.97
739.27
739.93
740.29
741.02
741.39
742.12
742.65
743.25
744.05
744.57
745.25
746.09
746.73
747.38
748.2
749.08
749.82
750.52
751.33
752.21
753.13
754.05
754.91
755.74
756.6
757.5
758.42
759.37
760.33
761.31
762.3
763.3
764.32
765.34
766.38
767.43
768.51
769.62
770.76
771.91
773.04
774.11
775.18
776.27
777.41
778.63
779.9
781.08
782.18
783.32
784.57
785.91
787.11
788.24
789.48
790.86
792.11
793.27
794.58
796.01
797.18
798.42
799.87
801.14
802.35
803.81
805.13
806.35
807.83
809.15
810.4
811.94
813.19
814.52
816.05
817.27
818.73
820.14
821.41
823.01
824.24
825.69
827.14
828.43
830.03
831.27
832.79
834.18
835.55
837.1
838.37
840.01
841.26
842.8
844.19
845.61
847.13
848.46
850.07
851.34
853
854.27
855.85
857.22
858.71
860.17
861.59
863.14
864.49
866.1
867.4
869.06
870.34
872.02
873.3
874.95
876.26
877.86
879.23
880.79
882.21
883.72
885.19
886.66
888.17
889.6
891.16
892.56
894.14
895.52
897.13
898.48
900.12
901.46
903.1
904.43
906.09
907.41
909.09
910.39
912.08
913.38
915.07
916.37
918.06
919.36
921.06
922.35
924.05
925.34
927.05
928.34
930.04
931.34
933.04
934.33
936.04
937.33
939.04
940.33
942.04
943.33
945.04
946.33
948.04
949.33
951.04
952.34
954.05
955.34
957.05
958.34
960.05
961.34
963.06
964.35
966.06
967.35
969.06
970.36
972.06
973.36
975.07
976.36
978.07
979.37
981.07
982.37
984.07
985.38
987.08
988.38
990.08
991.38
993.08
994.38
996.08
997.38
999.08
1000.4
1002.1
1003.4
1005.1
1006.4
1008.1
1009.3
1011
1012.3
1014
1015.2
1015.6
744.35
744.31
744.22
744.11
743.83
743.34
743.1
742.55
742.16
741.7
741.21
740.87
740.29
740.05
739.48
739.17
738.93
738.43
738.19
738.06
737.78
737.49
737.32
737.23
737.18
737.17
737.17
737.19
737.25
737.35
737.56
737.89
738.1
738.25
738.58
739.06
739.25
739.73
740.15
740.53
741.12
741.48
742.12
742.56
743.18
743.79
744.29
745.07
745.58
746.24
747.06
747.63
748.3
749.14
749.94
750.56
751.32
752.19
753.08
753.9
754.64
755.45
756.32
757.24
758.18
759.14
760.1
761.06
762.03
763
763.96
764.95
765.96
766.99
768.02
769.05
770.08
771.12
772.15
773.2
774.26
775.35
776.49
777.68
778.91
780.07
781.15
782.25
783.42
784.68
786
787.13
788.25
789.48
790.83
792.09
793.23
794.47
795.88
797.12
798.29
799.65
801.05
802.22
803.52
805.01
806.19
807.48
809
810.2
811.51
813.03
814.23
815.62
817.09
818.3
819.79
821.15
822.44
824.02
825.24
826.7
828.13
829.42
831.02
832.25
833.74
835.16
836.49
838.07
839.32
840.91
842.22
843.68
845.15
846.49
848.08
849.35
851
852.26
853.81
855.2
856.65
858.15
859.51
861.1
862.4
864.05
865.32
866.98
868.27
869.86
871.22
872.75
874.19
875.64
877.16
878.56
880.13
881.48
883.11
884.42
886.08
887.37
889.05
890.33
892.02
893.3
894.98
896.27
897.92
899.25
900.87
902.24
903.82
905.22
906.78
908.21
909.74
911.2
912.71
914.19
915.68
917.18
918.65
920.17
921.63
923.17
924.61
926.16
927.59
929.16
930.57
932.15
933.56
935.15
936.55
938.14
939.54
941.14
942.53
944.14
945.53
947.14
948.52
950.14
951.52
953.13
954.51
956.13
957.51
959.13
960.51
962.13
963.51
965.13
966.51
968.13
969.51
971.13
972.51
974.13
975.51
977.13
978.51
980.13
981.51
983.13
984.51
986.13
987.51
989.13
990.5
992.13
993.5
995.13
996.49
998.13
999.48
1001.1
1002.5
1004.1
1005.5
1007.1
1008.4
1010.1
1011.4
1013.1
1014.3
1015.7
1016.2
746.12
746.1
746.03
745.73
745.34
745.13
744.72
744.24
743.96
743.32
743.06
742.43
742.13
741.67
741.23
741.03
740.52
740.22
740.07
739.75
739.42
739.25
739.16
739.11
739.07
739.05
739.05
739.08
739.12
739.18
739.28
739.5
739.88
740.12
740.29
740.71
741.12
741.36
741.99
742.25
742.83
743.22
743.83
744.26
744.99
745.36
746.11
746.63
747.25
748.05
748.57
749.26
750.09
750.75
751.4
752.21
753.09
753.85
754.54
755.34
756.22
757.14
758.06
758.92
759.74
760.59
761.48
762.4
763.34
764.31
765.28
766.27
767.27
768.27
769.29
770.31
771.35
772.4
773.48
774.59
775.73
776.88
778.03
779.1
780.17
781.26
782.39
783.6
784.87
786.07
787.17
788.3
789.53
790.86
792.09
793.22
794.43
795.79
797.09
798.23
799.49
800.92
802.15
803.34
804.74
806.1
807.28
808.66
810.08
811.26
812.65
814.09
815.28
816.73
818.12
819.35
820.87
822.17
823.48
825.04
826.26
827.71
829.14
830.41
832.01
833.24
834.71
836.14
837.45
839.04
840.28
841.82
843.19
844.58
846.11
847.4
849.03
850.28
851.84
853.2
854.65
856.15
857.48
859.09
860.36
862.02
863.28
864.88
866.22
867.73
869.18
870.6
872.14
873.49
875.1
876.4
878.06
879.34
881.01
882.29
883.93
885.25
886.83
888.22
889.74
891.19
892.67
894.17
895.6
897.15
898.54
900.13
901.49
903.11
904.44
906.1
907.41
909.08
910.37
912.06
913.35
915.04
916.32
918.02
919.31
921.01
922.29
923.98
925.28
926.94
928.26
929.92
931.26
932.89
934.25
935.86
937.24
938.84
940.23
941.83
943.23
944.81
946.22
947.79
949.22
950.78
952.21
953.77
955.21
956.76
958.21
959.74
961.2
962.74
964.2
965.73
967.2
968.72
970.2
971.71
973.19
974.7
976.19
977.7
979.19
980.69
982.19
983.68
985.18
986.68
988.18
989.67
991.18
992.66
994.18
995.65
997.17
998.63
1000.2
1001.6
1003.2
1004.6
1006.2
1007.6
1009.1
1010.5
1012.1
1013.5
1015.1
1016.2
1016.9
747.77
747.7
747.5
747.28
747.13
746.81
746.3
746.07
745.47
745.14
744.64
744.2
743.89
743.32
743.09
742.64
742.25
742.09
741.75
741.39
741.21
741.12
741.04
740.9
740.78
740.72
740.73
740.81
740.95
741.06
741.14
741.25
741.49
741.91
742.14
742.36
742.88
743.18
743.54
744.1
744.41
745.08
745.41
746.1
746.51
747.16
747.75
748.28
749.07
749.57
750.24
751.06
751.63
752.3
753.15
753.95
754.58
755.33
756.19
757.09
757.91
758.65
759.45
760.32
761.23
762.18
763.13
764.08
765.04
766
766.94
767.89
768.87
769.86
770.88
771.91
772.97
774.02
775.06
776.1
777.14
778.19
779.24
780.33
781.46
782.65
783.87
785.05
786.14
787.23
788.39
789.64
790.95
792.11
793.23
794.43
795.76
797.06
798.2
799.4
800.78
802.09
803.24
804.54
805.99
807.17
808.41
809.86
811.14
812.36
813.82
815.14
816.36
817.85
819.16
820.42
821.96
823.2
824.54
826.06
827.27
828.74
830.14
831.42
833.01
834.24
835.68
837.13
838.41
840.02
841.25
842.75
844.16
845.5
847.08
848.33
849.93
851.23
852.7
854.16
855.51
857.09
858.36
860.01
861.27
862.83
864.2
865.66
867.15
868.52
870.11
871.4
873.05
874.32
875.97
877.26
878.84
880.22
881.72
883.18
884.61
886.15
887.52
889.12
890.44
892.09
893.38
895.05
896.33
898.02
899.29
900.95
902.26
903.88
905.24
906.81
908.22
909.75
911.2
912.69
914.18
915.64
917.17
918.59
920.15
921.55
923.14
924.51
926.13
927.48
929.11
930.45
932.1
933.42
935.09
936.4
938.08
939.38
941.07
942.36
944.06
945.35
947.05
948.34
950.04
951.32
953.03
954.31
956.02
957.3
959.01
960.3
962
963.29
964.99
966.28
967.98
969.28
970.96
972.27
973.94
975.26
976.93
978.26
979.91
981.25
982.9
984.25
985.88
987.24
988.87
990.24
991.85
993.23
994.83
996.22
997.81
999.22
1000.8
1002.2
1003.8
1005.2
1006.7
1008.2
1009.7
1011.2
1012.6
1014.2
1015.5
1017
1017.3
749.29
749.26
749.19
749.09
748.8
748.34
748.12
747.63
747.2
746.88
746.29
746.05
745.45
745.15
744.79
744.31
744.11
743.79
743.39
743.19
743.09
742.93
742.69
742.52
742.42
742.38
742.39
742.44
742.56
742.75
743.01
743.12
743.24
743.5
743.98
744.18
744.46
745.03
745.26
745.8
746.2
746.69
747.19
747.73
748.23
748.92
749.33
750.1
750.61
751.24
752.05
752.57
753.25
754.09
754.76
755.4
756.21
757.09
757.85
758.54
759.34
760.22
761.14
762.05
762.9
763.71
764.56
765.45
766.37
767.32
768.28
769.25
770.24
771.23
772.23
773.24
774.25
775.27
776.31
777.36
778.44
779.54
780.67
781.83
783.01
784.09
785.16
786.23
787.35
788.55
789.81
791.04
792.15
793.27
794.47
795.79
797.06
798.19
799.37
800.7
802.05
803.19
804.4
805.8
807.1
808.27
809.6
811.04
812.21
813.5
815
816.19
817.47
819
820.2
821.51
823.03
824.23
825.62
827.09
828.3
829.79
831.15
832.44
834.02
835.24
836.67
838.13
839.39
841
842.23
843.69
845.14
846.44
848.04
849.28
850.82
852.19
853.58
855.11
856.4
858.03
859.28
860.84
862.2
863.64
865.14
866.48
868.09
869.36
871.01
872.27
873.86
875.22
876.71
878.17
879.57
881.13
882.46
884.09
885.37
887.04
888.31
889.97
891.26
892.86
894.22
895.75
897.19
898.66
900.17
901.58
903.14
904.51
906.12
907.44
909.09
910.39
912.07
913.35
915.04
916.32
918.01
919.29
920.96
922.27
923.9
925.25
926.84
928.23
929.79
931.21
932.75
934.2
935.71
937.19
938.67
940.18
941.63
943.17
944.6
946.16
947.57
949.15
950.54
952.14
953.51
955.13
956.49
958.12
959.47
961.11
962.45
964.11
965.43
967.1
968.41
970.09
971.4
973.08
974.38
976.07
977.37
979.07
980.36
982.06
983.34
985.05
986.33
988.04
989.32
991.03
992.31
994.02
995.3
997.01
998.29
999.99
1001.3
1003
1004.3
1005.9
1007.2
1008.9
1010.2
1011.8
1013.2
1014.7
1016.2
1017.3
1018.1
751.09
751.07
750.98
750.66
750.32
750.13
749.76
749.27
749.04
748.42
748.12
747.63
747.21
746.96
746.39
746.15
745.87
745.41
745.19
745.07
744.82
744.53
744.35
744.26
744.21
744.19
744.2
744.22
744.28
744.39
744.61
744.92
745.11
745.25
745.55
746.04
746.22
746.62
747.11
747.39
748.04
748.32
749.02
749.34
750.06
750.44
751.14
751.69
752.26
753.05
753.54
754.23
755.05
755.62
756.3
757.14
757.95
758.57
759.32
760.19
761.09
761.9
762.64
763.44
764.31
765.22
766.17
767.11
768.07
769.01
769.93
770.86
771.8
772.77
773.76
774.76
775.78
776.82
777.88
778.96
780.03
781.07
782.12
783.16
784.22
785.3
786.42
787.59
788.81
790.02
791.12
792.21
793.34
794.57
795.88
797.09
798.2
799.36
800.67
802.02
803.16
804.33
805.67
807.04
808.19
809.42
810.84
812.12
813.3
814.69
816.08
817.26
818.62
820.07
821.25
822.63
824.08
825.27
826.7
828.11
829.34
830.85
832.17
833.46
835.03
836.24
837.67
839.12
840.38
841.97
843.22
844.64
846.12
847.39
849
850.24
851.72
853.15
854.48
856.07
857.32
858.91
860.22
861.68
863.15
864.49
866.08
867.35
868.99
870.26
871.8
873.19
874.63
876.14
877.48
879.09
880.37
882.03
883.29
884.92
886.24
887.78
889.2
890.65
892.16
893.54
895.12
896.45
898.09
899.38
901.05
902.32
904
905.28
906.91
908.24
909.82
911.21
912.73
914.19
915.66
917.17
918.59
920.15
921.53
923.13
924.47
926.11
927.43
929.09
930.39
932.07
933.35
935.04
936.32
938.02
939.3
940.99
942.28
943.95
945.26
946.9
948.25
949.86
951.23
952.82
954.22
955.78
957.21
958.74
960.2
961.71
963.19
964.68
966.18
967.65
969.17
970.62
972.16
973.59
975.15
976.56
978.15
979.54
981.14
982.51
984.13
985.49
987.12
988.46
990.11
991.44
993.1
994.42
996.09
997.4
999.08
1000.4
1002.1
1003.4
1005.1
1006.3
1008
1009.3
1011
1012.3
1013.9
1015.2
1016.8
1018.1
1018.4
752.65
752.59
752.43
752.25
752.12
751.81
751.32
751.1
750.57
750.18
749.83
749.29
749.06
748.51
748.19
747.97
747.46
747.2
747.06
746.74
746.43
746.26
746.17
746.12
746.09
746.07
746.07
746.1
746.14
746.2
746.3
746.52
746.88
747.11
747.27
747.64
748.09
748.3
748.83
749.19
749.62
750.15
750.56
751.15
751.63
752.2
752.83
753.3
754.08
754.56
755.22
756.03
756.54
757.25
758.09
758.74
759.39
760.21
761.09
761.84
762.53
763.33
764.21
765.13
766.04
766.86
767.68
768.53
769.41
770.33
771.28
772.24
773.22
774.2
775.19
776.19
777.19
778.2
779.21
780.23
781.27
782.31
783.38
784.48
785.6
786.76
787.94
789.06
790.13
791.21
792.31
793.49
794.73
796.01
797.12
798.23
799.4
800.7
802.02
803.15
804.3
805.59
806.98
808.15
809.32
810.66
812.05
813.2
814.46
815.91
817.15
818.36
819.8
821.12
822.32
823.77
825.12
826.33
827.81
829.14
830.39
831.92
833.18
834.5
836.04
837.25
838.69
840.12
841.37
842.95
844.21
845.6
847.1
848.35
849.94
851.21
852.64
854.12
855.4
857.02
858.26
859.78
861.17
862.54
864.1
865.37
867.01
868.26
869.8
871.19
872.6
874.13
875.44
877.07
878.33
879.97
881.25
882.8
884.2
885.64
887.15
888.51
890.11
891.4
893.06
894.32
895.99
897.27
898.86
900.22
901.74
903.19
904.64
906.16
907.54
909.13
910.46
912.1
913.39
915.06
916.34
918.03
919.3
920.97
922.27
923.89
925.24
926.81
928.21
929.74
931.19
932.67
934.17
935.61
937.16
938.56
940.14
941.51
943.12
944.46
946.11
947.42
949.09
950.39
952.07
953.36
955.05
956.33
958.03
959.31
961.01
962.29
963.99
965.28
966.94
968.26
969.9
971.25
972.86
974.23
975.82
977.22
978.79
980.21
981.75
983.2
984.71
986.19
987.68
989.18
990.64
992.17
993.61
995.16
996.57
998.15
999.54
1001.1
1002.5
1004.1
1005.5
1007.1
1008.4
1010.1
1011.4
1013.1
1014.3
1016
1017.3
1018.6
1019.2
754.24
754.21
754.16
754.07
753.75
753.34
753.13
752.71
752.24
752.01
751.39
751.12
750.66
750.24
750.04
749.53
749.22
749.07
748.71
748.38
748.21
748.12
748.05
747.94
747.83
747.77
747.78
747.86
747.99
748.07
748.15
748.25
748.47
748.87
749.12
749.31
749.77
750.14
750.42
751.03
751.28
751.92
752.25
752.9
753.28
754.02
754.38
755.12
755.63
756.23
757.03
757.51
758.22
759.04
759.6
760.29
761.14
761.93
762.55
763.31
764.18
765.08
765.87
766.61
767.41
768.29
769.21
770.15
771.09
772.04
772.95
773.85
774.76
775.7
776.66
777.64
778.63
779.64
780.67
781.72
782.78
783.86
784.96
786.04
787.09
788.14
789.19
790.26
791.36
792.52
793.72
794.96
796.09
797.18
798.29
799.49
800.78
802.05
803.16
804.3
805.56
806.93
808.12
809.26
810.54
811.95
813.14
814.32
815.68
817.06
818.22
819.51
820.99
822.18
823.43
824.92
826.17
827.42
828.93
830.18
831.46
833
834.21
835.55
837.06
838.27
839.71
841.13
842.38
843.94
845.2
846.58
848.09
849.32
850.88
852.19
853.57
855.1
856.34
857.94
859.22
860.66
862.14
863.43
865.05
866.29
867.85
869.2
870.62
872.13
873.44
875.06
876.31
877.92
879.23
880.73
882.17
883.56
885.12
886.42
888.06
889.32
890.97
892.25
893.82
895.2
896.67
898.16
899.55
901.12
902.44
904.08
905.36
907.03
908.3
909.96
911.26
912.84
914.22
915.74
917.19
918.64
920.16
921.56
923.14
924.48
926.11
927.42
929.08
930.37
932.05
933.32
935.01
936.29
937.96
939.26
940.88
942.24
943.81
945.22
946.75
948.2
949.69
951.18
952.64
954.17
955.59
957.15
958.54
960.14
961.49
963.12
964.45
966.1
967.42
969.09
970.39
972.07
973.36
975.05
976.33
978.04
979.31
981.01
982.29
983.98
985.27
986.94
988.26
989.89
991.24
992.85
994.23
995.8
997.21
998.76
1000.2
1001.7
1003.2
1004.7
1006.2
1007.6
1009.2
1010.5
1012.1
1013.5
1015.1
1016.4
1018.1
1019.2
1019.7
756.05
756.03
755.89
755.59
755.3
755.13
754.79
754.3
754.08
753.53
753.18
752.84
752.3
752.09
751.62
751.25
751.08
750.72
750.35
750.18
750.08
749.93
749.7
749.54
749.44
749.41
749.41
749.47
749.58
749.77
750.01
750.12
750.23
750.46
750.91
751.15
751.38
751.93
752.2
752.6
753.12
753.46
754.1
754.44
755.11
755.53
756.16
756.74
757.26
758.05
758.51
759.2
760.01
760.51
761.23
762.07
762.71
763.37
764.2
765.07
765.8
766.5
767.31
768.2
769.11
770.02
770.81
771.62
772.47
773.37
774.29
775.25
776.21
777.18
778.17
779.15
780.15
781.14
782.15
783.16
784.17
785.19
786.22
787.26
788.32
789.4
790.52
791.67
792.85
794.02
795.1
796.17
797.26
798.41
799.64
800.91
802.09
803.19
804.33
805.59
806.92
808.11
809.24
810.47
811.84
813.1
814.24
815.51
816.93
818.14
819.33
820.72
822.08
823.25
824.59
826.04
827.22
828.53
830.03
831.21
832.55
834.05
835.24
836.62
838.08
839.29
840.75
842.14
843.39
844.95
846.2
847.57
849.08
850.31
851.84
853.18
854.51
856.07
857.3
858.84
860.19
861.56
863.1
864.35
865.96
867.23
868.7
870.15
871.47
873.07
874.32
875.93
877.23
878.71
880.16
881.52
883.1
884.38
886.03
887.28
888.87
890.22
891.69
893.16
894.54
896.12
897.42
899.06
900.33
901.99
903.26
904.85
906.22
907.72
909.18
910.6
912.14
913.49
915.11
916.41
918.07
919.34
921.02
922.29
923.94
925.25
926.84
928.22
929.74
931.19
932.66
934.17
935.58
937.14
938.51
940.12
941.44
943.09
944.39
946.07
947.35
949.04
950.31
952.01
953.28
954.94
956.26
957.88
959.24
960.82
962.22
963.75
965.2
966.7
968.18
969.64
971.17
972.59
974.15
975.54
977.14
978.5
980.12
981.46
983.11
984.42
986.09
987.39
989.07
990.35
992.05
993.33
995.03
996.3
998.01
999.28
1001
1002.3
1003.9
1005.2
1006.8
1008.2
1009.8
1011.2
1012.7
1014.2
1015.6
1017.1
1018.5
1019.9
1020.3
757.54
757.49
757.36
757.22
757.1
756.8
756.33
756.12
755.66
755.23
755
754.4
754.13
753.75
753.29
753.1
752.75
752.35
752.17
752.05
751.78
751.51
751.35
751.26
751.22
751.2
751.2
751.23
751.28
751.39
751.59
751.9
752.1
752.22
752.48
752.97
753.18
753.48
754.05
754.27
754.84
755.21
755.73
756.2
756.75
757.23
757.91
758.32
759.08
759.55
760.21
760.99
761.46
762.2
763.02
763.56
764.27
765.12
765.88
766.52
767.29
768.17
769.06
769.82
770.56
771.38
772.26
773.19
774.13
775.07
775.99
776.86
777.75
778.66
779.6
780.55
781.52
782.51
783.51
784.52
785.55
786.6
787.66
788.75
789.85
790.97
792.05
793.1
794.16
795.21
796.3
797.43
798.62
799.86
801.05
802.14
803.24
804.4
805.66
806.98
808.12
809.24
810.45
811.78
813.07
814.2
815.41
816.78
818.09
819.23
820.5
821.95
823.15
824.35
825.77
827.11
828.29
829.68
831.08
832.27
833.66
835.09
836.28
837.7
839.11
840.32
841.8
843.15
844.41
845.97
847.2
848.57
850.08
851.3
852.8
854.16
855.47
857.05
858.27
859.76
861.16
862.47
864.06
865.29
866.83
868.19
869.56
871.1
872.36
874
875.25
876.75
878.17
879.53
881.1
882.37
884.01
885.26
886.81
888.19
889.62
891.14
892.46
894.08
895.34
897
898.26
899.83
901.21
902.68
904.16
905.54
907.12
908.42
910.07
911.34
913.01
914.28
915.89
917.23
918.76
920.19
921.65
923.16
924.55
926.13
927.46
929.09
930.38
932.06
933.33
935.01
936.28
937.93
939.25
940.83
942.22
943.75
945.19
946.66
948.17
949.59
951.15
952.52
954.13
955.46
957.1
958.41
960.08
961.36
963.05
964.33
966.02
967.3
968.98
970.27
971.91
973.25
974.85
976.23
977.79
979.21
980.73
982.19
983.67
985.17
986.61
988.16
989.56
991.14
992.51
994.13
995.46
997.11
998.42
1000.1
1001.4
1003.1
1004.3
1006
1007.3
1009
1010.3
1011.9
1013.2
1014.8
1016.2
1017.7
1019.2
1020.3
1021
759.2
759.18
759.13
759.04
758.7
758.33
758.13
757.76
757.28
757.07
756.51
756.18
755.88
755.35
755.13
754.81
754.36
754.16
754.03
753.68
753.4
753.25
753.17
753.12
753.09
753.07
753.07
753.1
753.13
753.19
753.29
753.48
753.82
754.09
754.23
754.53
755.03
755.22
755.63
756.12
756.41
757.05
757.33
758.03
758.34
759.06
759.43
760.13
760.64
761.23
762.01
762.45
763.18
763.94
764.46
765.21
766.05
766.66
767.34
768.18
769.05
769.75
770.46
771.28
772.18
773.09
773.97
774.74
775.56
776.42
777.32
778.25
779.21
780.17
781.15
782.12
783.11
784.1
785.09
786.09
787.1
788.11
789.13
790.15
791.18
792.21
793.26
794.33
795.42
796.56
797.73
798.92
800.06
801.14
802.22
803.33
804.53
805.79
807.04
808.15
809.26
810.46
811.78
813.06
814.18
815.35
816.68
818.04
819.18
820.37
821.75
823.08
824.23
825.52
826.98
828.17
829.39
830.84
832.13
833.34
834.78
836.12
837.33
838.79
840.13
841.36
842.87
844.16
845.44
847
848.21
849.57
851.08
852.29
853.78
855.15
856.44
858.02
859.24
860.69
862.14
863.41
865.02
866.24
867.72
869.15
870.45
872.05
873.29
874.84
876.19
877.58
879.11
880.39
882.02
883.27
884.81
886.19
887.59
889.13
890.42
892.05
893.3
894.91
896.23
897.72
899.17
900.56
902.12
903.42
905.06
906.32
907.97
909.25
910.82
912.2
913.67
915.16
916.54
918.12
919.44
921.08
922.35
924.03
925.29
926.93
928.24
929.81
931.21
932.7
934.18
935.59
937.14
938.5
940.11
941.43
943.08
944.36
946.04
947.31
949
950.27
951.91
953.24
954.82
956.22
957.74
959.19
960.66
962.17
963.59
965.15
966.52
968.13
969.46
971.1
972.41
974.08
975.37
977.05
978.33
980.02
981.29
982.98
984.27
985.91
987.24
988.84
990.22
991.78
993.2
994.71
996.18
997.65
999.17
1000.6
1002.1
1003.5
1005.1
1006.5
1008.1
1009.4
1011.1
1012.4
1014
1015.3
1017
1018.3
1019.8
1021.1
1021.4
761.01
760.96
760.79
760.52
760.27
760.12
759.81
759.32
759.11
758.63
758.22
758.01
757.43
757.16
756.88
756.39
756.17
756.02
755.61
755.33
755.19
755.11
755.03
754.91
754.81
754.76
754.77
754.84
754.96
755.06
755.13
755.23
755.41
755.78
756.09
756.25
756.61
757.08
757.29
757.83
758.19
758.62
759.15
759.55
760.15
760.6
761.18
761.78
762.27
763.04
763.47
764.18
764.9
765.4
766.18
766.96
767.5
768.24
769.1
769.82
770.47
771.27
772.15
773.03
773.76
774.51
775.33
776.23
777.16
778.1
779.03
779.89
780.75
781.64
782.55
783.48
784.44
785.4
786.39
787.38
788.38
789.4
790.43
791.47
792.53
793.61
794.71
795.83
796.97
798.06
799.11
800.17
801.24
802.34
803.51
804.73
805.98
807.1
808.19
809.31
810.53
811.83
813.07
814.18
815.34
816.63
818
819.14
820.29
821.6
823.01
824.16
825.35
826.73
828.08
829.24
830.55
832.01
833.19
834.44
835.93
837.16
838.41
839.9
841.16
842.42
843.94
845.18
846.48
848.02
849.22
850.59
852.08
853.29
854.77
856.15
857.42
859.01
860.23
861.64
863.11
864.36
865.94
867.21
868.62
870.12
871.37
872.98
874.23
875.69
877.15
878.45
880.05
881.29
882.85
884.2
885.61
887.13
888.42
890.05
891.29
892.87
894.21
895.66
897.15
898.49
900.09
901.35
903.01
904.26
905.83
907.2
908.66
910.16
911.51
913.11
914.39
916.05
917.31
918.95
920.25
921.81
923.2
924.67
926.16
927.55
929.13
930.44
932.08
933.36
935.04
936.3
937.96
939.25
940.84
942.22
943.73
945.19
946.63
948.16
949.54
951.13
952.46
954.1
955.4
957.07
958.34
960.03
961.3
962.97
964.26
965.88
967.23
968.8
970.21
971.71
973.18
974.64
976.16
977.57
979.14
980.5
982.12
983.44
985.1
986.39
988.07
989.35
991.04
992.31
994.01
995.28
996.94
998.25
999.86
1001.2
1002.8
1004.2
1005.7
1007.2
1008.6
1010.2
1011.6
1013.1
1014.5
1016.1
1017.4
1019.1
1020.3
1021.6
1022.2
762.44
762.4
762.3
762.19
762.09
761.77
761.34
761.13
760.74
760.27
760.06
759.53
759.19
758.98
758.44
758.18
758.02
757.58
757.29
757.15
757.05
756.86
756.64
756.5
756.41
756.38
756.39
756.44
756.54
756.71
756.95
757.09
757.2
757.38
757.77
758.1
758.28
758.72
759.13
759.4
760.02
760.27
760.89
761.24
761.87
762.26
762.98
763.34
764.09
764.53
765.19
765.91
766.38
767.15
767.86
768.4
769.19
770.02
770.6
771.31
772.16
773.02
773.69
774.41
775.25
776.16
777.06
777.88
778.66
779.48
780.35
781.27
782.21
783.17
784.13
785.1
786.08
787.05
788.03
789.02
790.02
791.02
792.04
793.05
794.08
795.1
796.13
797.17
798.21
799.26
800.33
801.44
802.6
803.79
805
806.09
807.17
808.26
809.41
810.65
811.94
813.1
814.2
815.35
816.62
817.97
819.13
820.26
821.51
822.89
824.12
825.26
826.55
827.97
829.16
830.34
831.74
833.09
834.25
835.59
837.04
838.21
839.51
841.01
842.2
843.49
845.01
846.21
847.53
849.04
850.24
851.62
853.09
854.3
855.77
857.14
858.41
859.98
861.21
862.6
864.1
865.32
866.87
868.19
869.54
871.08
872.31
873.86
875.19
876.57
878.1
879.35
880.96
882.23
883.68
885.14
886.45
888.06
889.3
890.88
892.21
893.65
895.14
896.45
898.07
899.32
900.94
902.23
903.74
905.17
906.55
908.12
909.41
911.05
912.31
913.94
915.24
916.76
918.19
919.61
921.14
922.48
924.09
925.37
927.04
928.3
929.93
931.24
932.79
934.2
935.67
937.16
938.55
940.13
941.45
943.09
944.37
946.04
947.31
948.98
950.26
951.87
953.23
954.76
956.19
957.66
959.17
960.57
962.14
963.49
965.11
966.42
968.08
969.36
971.04
972.31
974
975.27
976.91
978.24
979.83
981.22
982.74
984.19
985.66
987.17
988.58
990.15
991.51
993.12
994.45
996.1
997.39
999.07
1000.3
1002
1003.3
1005
1006.3
1007.9
1009.2
1010.8
1012.2
1013.7
1015.2
1016.6
1018.2
1019.5
1021.1
1022.2
1022.8
764.16
764.14
764.1
764
763.65
763.31
763.13
762.8
762.31
762.1
761.63
761.23
761.04
760.5
760.2
760.03
759.57
759.27
759.13
759
758.68
758.45
758.31
758.23
758.2
758.18
758.18
758.21
758.25
758.35
758.52
758.8
759.06
759.18
759.37
759.81
760.12
760.34
760.87
761.18
761.56
762.11
762.42
763.08
763.4
764.09
764.46
765.14
765.64
766.22
766.96
767.39
768.15
768.8
769.35
770.15
770.87
771.44
772.22
773.07
773.75
774.42
775.24
776.12
776.98
777.68
778.44
779.29
780.2
781.13
782.06
782.94
783.77
784.64
785.52
786.44
787.38
788.34
789.31
790.29
791.28
792.28
793.28
794.3
795.32
796.36
797.41
798.48
799.57
800.68
801.82
802.97
804.06
805.13
806.19
807.27
808.39
809.58
810.83
812.04
813.14
814.24
815.4
816.67
817.99
819.13
820.25
821.46
822.81
824.08
825.21
826.42
827.8
829.09
830.24
831.51
832.95
834.15
835.35
836.76
838.1
839.27
840.64
842.07
843.24
844.59
846.06
847.24
848.6
850.07
851.26
852.67
854.1
855.31
856.79
858.14
859.4
860.96
862.2
863.57
865.08
866.3
867.8
869.16
870.47
872.05
873.27
874.75
876.16
877.46
879.05
880.28
881.8
883.18
884.53
886.09
887.33
888.94
890.22
891.68
893.15
894.46
896.07
897.31
898.91
900.22
901.69
903.16
904.49
906.09
907.35
909
910.26
911.81
913.2
914.63
916.14
917.47
919.09
920.35
922.02
923.27
924.86
926.22
927.71
929.17
930.56
932.13
933.44
935.08
936.35
938.02
939.28
940.91
942.24
943.78
945.2
946.65
948.16
949.54
951.13
952.45
954.09
955.37
957.05
958.31
959.99
961.27
962.88
964.23
965.77
967.2
968.67
970.17
971.58
973.14
974.5
976.11
977.42
979.08
980.36
982.05
983.31
985.01
986.27
987.92
989.24
[truncated: 32,974 more chars]
