# Supplementary material for: Investigating a Novel Activation-Repolarisation Time Metric to Predict Localised Vulnerability to Reentry Using Computational Modelling
Source: PLoS One. 2016 Mar 2;11(3):e0149342. doi: 10.1371/journal.pone.0149342 (PMC4775046; doi:10.1371/journal.pone.0149342)
Supplement: S1 Data — Specifically, this relates primarily to the data presented in Figs 3, 4 & 5. Data provided constitute AT, RT and RVI datasets, along with corresponding finite element mesh files required for visualisation and analysis. (ZIP) [file pone.0149342.s001.zip › Data/Figure5/Fig5_APD294_RT.dat]

1337.3
1337.3
1337.3
1337.3
1337.2
1337.2
1337.2
1337.2
1337.2
1337.2
1337.1
1337.1
1337.1
1337.1
1337
1337
1337
1337
1337
1336.9
1336.9
1336.9
1336.9
1336.9
1336.9
1336.9
1336.9
1336.9
1337
1337
1337
1337.1
1337.2
1337.3
1337.4
1337.5
1337.6
1337.7
1337.8
1338
1338.2
1338.3
1338.5
1338.7
1339
1339.2
1339.4
1339.7
1339.9
1340.2
1340.5
1340.8
1341.2
1341.5
1341.8
1342.2
1342.6
1343
1343.4
1343.8
1344.3
1344.7
1345.2
1345.6
1346.1
1346.6
1347.1
1347.6
1348.2
1348.7
1349.3
1349.8
1350.4
1351
1351.6
1352.2
1352.9
1353.5
1354.1
1354.8
1355.5
1356.1
1356.8
1357.5
1358.2
1358.9
1359.7
1360.4
1361.1
1361.9
1362.6
1363.4
1364.2
1365
1365.8
1366.6
1367.4
1368.2
1369
1369.9
1370.7
1371.6
1372.4
1373.3
1374.1
1375
1375.9
1376.8
1377.7
1378.6
1379.5
1380.4
1381.4
1382.3
1383.2
1384.2
1385.1
1386.1
1387.1
1388
1389
1390
1391
1392
1393
1394.1
1395.1
1396.1
1397.2
1398.2
1399.3
1400.3
1401.4
1402.5
1403.5
1404.6
1405.7
1406.8
1407.9
1409
1410.1
1411.2
1412.3
1413.4
1414.5
1415.7
1416.8
1417.9
1419.1
1420.2
1421.4
1422.6
1423.7
1424.9
1426
1427.2
1428.4
1429.6
1430.8
1432
1433.2
1434.4
1435.6
1436.8
1438
1439.2
1440.4
1441.6
1442.8
1444.1
1445.3
1446.5
1447.8
1449
1450.2
1451.5
1452.7
1454
1455.2
1456.5
1457.8
1459
1460.3
1461.6
1462.8
1464.1
1465.4
1466.7
1467.9
1469.2
1470.5
1471.8
1473.1
1474.4
1475.7
1477
1478.3
1479.6
1480.9
1482.2
1483.5
1484.8
1486.1
1487.5
1488.8
1490.1
1491.5
1492.8
1494.1
1495.5
1496.9
1498.2
1499.6
1500.9
1502.3
1503.7
1505.1
1506.4
1507.8
1509.2
1510.6
1512
1513.4
1514.9
1516.3
1517.7
1519.2
1520.6
1522.1
1523.5
1525
1526.5
1527.9
1529.4
1530.8
1532.3
1533.7
1535
1536.3
1537.6
1538.8
1539.9
1540.9
1541.9
1542.7
1543.4
1543.9
1544.4
1544.7
1545
1545.1
1337.2
1337.2
1337.2
1337.1
1337.1
1337.1
1337.1
1337.1
1337.1
1337.1
1337
1337
1337
1337
1336.9
1336.9
1336.9
1336.9
1336.8
1336.8
1336.8
1336.8
1336.8
1336.8
1336.8
1336.8
1336.8
1336.8
1336.9
1336.9
1336.9
1337
1337.1
1337.2
1337.2
1337.4
1337.5
1337.6
1337.7
1337.9
1338.1
1338.2
1338.4
1338.6
1338.9
1339.1
1339.3
1339.6
1339.8
1340.1
1340.4
1340.7
1341.1
1341.4
1341.8
1342.1
1342.5
1342.9
1343.3
1343.7
1344.2
1344.6
1345.1
1345.5
1346
1346.5
1347
1347.6
1348.1
1348.6
1349.2
1349.8
1350.3
1350.9
1351.5
1352.1
1352.8
1353.4
1354
1354.7
1355.4
1356
1356.7
1357.4
1358.1
1358.8
1359.6
1360.3
1361
1361.8
1362.6
1363.3
1364.1
1364.9
1365.7
1366.5
1367.3
1368.1
1368.9
1369.8
1370.6
1371.5
1372.3
1373.2
1374.1
1374.9
1375.8
1376.7
1377.6
1378.5
1379.4
1380.4
1381.3
1382.2
1383.2
1384.1
1385.1
1386
1387
1388
1388.9
1389.9
1390.9
1392
1393
1394
1395
1396.1
1397.1
1398.1
1399.2
1400.3
1401.3
1402.4
1403.5
1404.5
1405.6
1406.7
1407.8
1408.9
1410
1411.1
1412.2
1413.4
1414.5
1415.6
1416.7
1417.9
1419
1420.2
1421.3
1422.5
1423.6
1424.8
1426
1427.2
1428.3
1429.5
1430.7
1431.9
1433.1
1434.3
1435.5
1436.7
1437.9
1439.1
1440.3
1441.5
1442.8
1444
1445.2
1446.5
1447.7
1448.9
1450.2
1451.4
1452.7
1453.9
1455.2
1456.4
1457.7
1459
1460.2
1461.5
1462.8
1464
1465.3
1466.6
1467.9
1469.2
1470.5
1471.7
1473
1474.3
1475.6
1476.9
1478.2
1479.5
1480.8
1482.1
1483.4
1484.8
1486.1
1487.4
1488.7
1490.1
1491.4
1492.7
1494.1
1495.4
1496.8
1498.2
1499.5
1500.9
1502.3
1503.6
1505
1506.4
1507.8
1509.2
1510.6
1512
1513.4
1514.8
1516.2
1517.7
1519.1
1520.6
1522
1523.5
1525
1526.4
1527.9
1529.4
1530.8
1532.2
1533.6
1535
1536.3
1537.6
1538.7
1539.9
1540.9
1541.8
1542.6
1543.3
1543.9
1544.3
1544.7
1544.9
1545
1336.8
1336.8
1336.8
1336.8
1336.8
1336.8
1336.8
1336.8
1336.8
1336.7
1336.7
1336.7
1336.7
1336.6
1336.6
1336.6
1336.6
1336.5
1336.5
1336.5
1336.5
1336.5
1336.5
1336.5
1336.5
1336.5
1336.5
1336.5
1336.5
1336.6
1336.6
1336.7
1336.8
1336.8
1336.9
1337
1337.2
1337.3
1337.4
1337.6
1337.8
1338
1338.1
1338.4
1338.6
1338.8
1339
1339.3
1339.6
1339.9
1340.2
1340.5
1340.8
1341.1
1341.5
1341.9
1342.2
1342.6
1343
1343.5
1343.9
1344.4
1344.8
1345.3
1345.8
1346.3
1346.8
1347.3
1347.8
1348.4
1348.9
1349.5
1350.1
1350.7
1351.3
1351.9
1352.5
1353.1
1353.8
1354.5
1355.1
1355.8
1356.5
1357.2
1357.9
1358.6
1359.3
1360.1
1360.8
1361.6
1362.3
1363.1
1363.9
1364.6
1365.4
1366.2
1367.1
1367.9
1368.7
1369.5
1370.4
1371.2
1372.1
1372.9
1373.8
1374.7
1375.6
1376.5
1377.4
1378.3
1379.2
1380.1
1381
1382
1382.9
1383.9
1384.8
1385.8
1386.8
1387.7
1388.7
1389.7
1390.7
1391.7
1392.7
1393.8
1394.8
1395.8
1396.9
1397.9
1399
1400
1401.1
1402.2
1403.2
1404.3
1405.4
1406.5
1407.6
1408.7
1409.8
1410.9
1412
1413.1
1414.3
1415.4
1416.5
1417.7
1418.8
1420
1421.1
1422.3
1423.4
1424.6
1425.8
1426.9
1428.1
1429.3
1430.5
1431.7
1432.9
1434.1
1435.3
1436.5
1437.7
1438.9
1440.1
1441.3
1442.6
1443.8
1445
1446.3
1447.5
1448.7
1450
1451.2
1452.5
1453.7
1455
1456.3
1457.5
1458.8
1460
1461.3
1462.6
1463.9
1465.1
1466.4
1467.7
1469
1470.3
1471.6
1472.8
1474.1
1475.4
1476.7
1478
1479.3
1480.6
1481.9
1483.3
1484.6
1485.9
1487.2
1488.5
1489.9
1491.2
1492.6
1493.9
1495.3
1496.6
1498
1499.4
1500.7
1502.1
1503.5
1504.9
1506.2
1507.6
1509
1510.4
1511.8
1513.2
1514.7
1516.1
1517.5
1519
1520.4
1521.9
1523.3
1524.8
1526.3
1527.7
1529.2
1530.7
1532.1
1533.5
1534.8
1536.2
1537.4
1538.6
1539.7
1540.7
1541.7
1542.5
1543.1
1543.7
1544.1
1544.5
1544.7
1544.7
1336.3
1336.3
1336.3
1336.3
1336.3
1336.3
1336.2
1336.2
1336.2
1336.2
1336.2
1336.1
1336.1
1336.1
1336.1
1336.1
1336
1336
1336
1336
1336
1335.9
1335.9
1335.9
1335.9
1335.9
1336
1336
1336
1336.1
1336.1
1336.2
1336.2
1336.3
1336.4
1336.5
1336.7
1336.8
1336.9
1337.1
1337.3
1337.5
1337.7
1337.9
1338.1
1338.3
1338.6
1338.8
1339.1
1339.4
1339.7
1340
1340.3
1340.7
1341
1341.4
1341.8
1342.2
1342.6
1343
1343.5
1343.9
1344.4
1344.9
1345.3
1345.8
1346.4
1346.9
1347.4
1348
1348.5
1349.1
1349.7
1350.3
1350.9
1351.5
1352.1
1352.7
1353.4
1354
1354.7
1355.4
1356.1
1356.8
1357.5
1358.2
1358.9
1359.6
1360.4
1361.1
1361.9
1362.7
1363.5
1364.2
1365
1365.8
1366.7
1367.5
1368.3
1369.1
1370
1370.8
1371.7
1372.5
1373.4
1374.3
1375.2
1376.1
1377
1377.9
1378.8
1379.7
1380.6
1381.6
1382.5
1383.5
1384.4
1385.4
1386.4
1387.3
1388.3
1389.3
1390.3
1391.3
1392.4
1393.4
1394.4
1395.5
1396.5
1397.6
1398.6
1399.7
1400.7
1401.8
1402.9
1404
1405
1406.1
1407.2
1408.3
1409.4
1410.5
1411.7
1412.8
1413.9
1415
1416.2
1417.3
1418.5
1419.6
1420.8
1421.9
1423.1
1424.3
1425.4
1426.6
1427.8
1429
1430.2
1431.3
1432.5
1433.7
1434.9
1436.2
1437.4
1438.6
1439.8
1441
1442.2
1443.5
1444.7
1445.9
1447.2
1448.4
1449.7
1450.9
1452.2
1453.4
1454.7
1455.9
1457.2
1458.5
1459.7
1461
1462.3
1463.6
1464.8
1466.1
1467.4
1468.7
1470
1471.3
1472.5
1473.8
1475.1
1476.4
1477.7
1479
1480.3
1481.7
1483
1484.3
1485.6
1486.9
1488.3
1489.6
1490.9
1492.3
1493.6
1495
1496.4
1497.7
1499.1
1500.5
1501.8
1503.2
1504.6
1506
1507.4
1508.8
1510.2
1511.6
1513
1514.4
1515.8
1517.3
1518.7
1520.2
1521.6
1523.1
1524.6
1526
1527.5
1529
1530.4
1531.8
1533.2
1534.6
1535.9
1537.2
1538.4
1539.5
1540.5
1541.4
1542.2
1542.9
1543.4
1543.8
1544.1
1544.3
1544.4
1335.6
1335.6
1335.5
1335.5
1335.5
1335.5
1335.5
1335.5
1335.5
1335.4
1335.4
1335.4
1335.4
1335.4
1335.3
1335.3
1335.3
1335.3
1335.3
1335.2
1335.2
1335.2
1335.2
1335.2
1335.2
1335.2
1335.2
1335.3
1335.3
1335.3
1335.4
1335.4
1335.5
1335.6
1335.7
1335.8
1336
1336.1
1336.3
1336.4
1336.6
1336.8
1337
1337.2
1337.4
1337.7
1337.9
1338.2
1338.5
1338.8
1339.1
1339.4
1339.7
1340.1
1340.4
1340.8
1341.2
1341.6
1342
1342.4
1342.9
1343.3
1343.8
1344.3
1344.8
1345.3
1345.8
1346.3
1346.8
1347.4
1347.9
1348.5
1349.1
1349.7
1350.3
1350.9
1351.5
1352.2
1352.8
1353.5
1354.1
1354.8
1355.5
1356.2
1356.9
1357.6
1358.3
1359.1
1359.8
1360.6
1361.3
1362.1
1362.9
1363.7
1364.5
1365.3
1366.1
1366.9
1367.7
1368.6
1369.4
1370.3
1371.1
1372
1372.9
1373.7
1374.6
1375.5
1376.4
1377.3
1378.2
1379.2
1380.1
1381
1382
1382.9
1383.9
1384.8
1385.8
1386.8
1387.8
1388.8
1389.8
1390.8
1391.8
1392.9
1393.9
1394.9
1396
1397
1398.1
1399.2
1400.2
1401.3
1402.4
1403.5
1404.5
1405.6
1406.7
1407.8
1408.9
1410.1
1411.2
1412.3
1413.4
1414.6
1415.7
1416.8
1418
1419.1
1420.3
1421.4
1422.6
1423.8
1424.9
1426.1
1427.3
1428.5
1429.7
1430.9
1432.1
1433.3
1434.5
1435.7
1436.9
1438.1
1439.3
1440.6
1441.8
1443
1444.3
1445.5
1446.7
1448
1449.2
1450.5
1451.7
1453
1454.2
1455.5
1456.8
1458
1459.3
1460.6
1461.8
1463.1
1464.4
1465.7
1467
1468.3
1469.5
1470.8
1472.1
1473.4
1474.7
1476
1477.3
1478.6
1479.9
1481.2
1482.6
1483.9
1485.2
1486.5
1487.9
1489.2
1490.5
1491.9
1493.2
1494.6
1496
1497.3
1498.7
1500.1
1501.4
1502.8
1504.2
1505.6
1506.9
1508.3
1509.7
1511.2
1512.6
1514
1515.4
1516.9
1518.3
1519.8
1521.2
1522.7
1524.2
1525.6
1527.1
1528.6
1530
1531.5
1532.8
1534.2
1535.5
1536.8
1538
1539.1
1540.1
1541
1541.8
1542.5
1543
1543.4
1543.7
1543.9
1543.9
1334.6
1334.6
1334.6
1334.6
1334.6
1334.6
1334.6
1334.5
1334.5
1334.5
1334.5
1334.5
1334.4
1334.4
1334.4
1334.4
1334.3
1334.3
1334.3
1334.3
1334.3
1334.3
1334.3
1334.3
1334.3
1334.3
1334.3
1334.3
1334.4
1334.4
1334.5
1334.5
1334.6
1334.7
1334.8
1334.9
1335.1
1335.2
1335.4
1335.6
1335.8
1336
1336.2
1336.4
1336.6
1336.9
1337.1
1337.4
1337.7
1337.9
1338.3
1338.6
1338.9
1339.3
1339.7
1340
1340.4
1340.8
1341.3
1341.7
1342.1
1342.6
1343
1343.5
1344
1344.5
1345
1345.6
1346.1
1346.6
1347.2
1347.8
1348.4
1348.9
1349.5
1350.2
1350.8
1351.4
1352.1
1352.7
1353.4
1354.1
1354.8
1355.5
1356.2
1356.9
1357.6
1358.4
1359.1
1359.9
1360.6
1361.4
1362.2
1363
1363.8
1364.6
1365.4
1366.2
1367
1367.9
1368.7
1369.6
1370.4
1371.3
1372.2
1373
1373.9
1374.8
1375.7
1376.6
1377.6
1378.5
1379.4
1380.3
1381.3
1382.2
1383.2
1384.2
1385.1
1386.1
1387.1
1388.1
1389.1
1390.1
1391.1
1392.2
1393.2
1394.2
1395.3
1396.4
1397.4
1398.5
1399.5
1400.6
1401.7
1402.8
1403.9
1404.9
1406
1407.1
1408.3
1409.4
1410.5
1411.6
1412.7
1413.9
1415
1416.2
1417.3
1418.5
1419.6
1420.8
1421.9
1423.1
1424.3
1425.5
1426.7
1427.8
1429
1430.2
1431.4
1432.6
1433.8
1435
1436.3
1437.5
1438.7
1439.9
1441.2
1442.4
1443.6
1444.9
1446.1
1447.3
1448.6
1449.8
1451.1
1452.4
1453.6
1454.9
1456.1
1457.4
1458.7
1460
1461.2
1462.5
1463.8
1465.1
1466.4
1467.7
1468.9
1470.2
1471.5
1472.8
1474.1
1475.4
1476.7
1478
1479.4
1480.7
1482
1483.3
1484.6
1486
1487.3
1488.6
1490
1491.3
1492.7
1494
1495.4
1496.7
1498.1
1499.5
1500.8
1502.2
1503.6
1505
1506.4
1507.8
1509.2
1510.6
1512
1513.4
1514.9
1516.3
1517.8
1519.2
1520.7
1522.2
1523.6
1525.1
1526.6
1528
1529.5
1530.9
1532.3
1533.7
1535
1536.3
1537.4
1538.5
1539.6
1540.5
1541.3
1541.9
1542.5
1542.9
1543.1
1543.3
1543.3
1333.5
1333.4
1333.4
1333.4
1333.4
1333.4
1333.4
1333.4
1333.4
1333.4
1333.3
1333.3
1333.3
1333.3
1333.2
1333.2
1333.2
1333.2
1333.2
1333.2
1333.1
1333.1
1333.1
1333.1
1333.1
1333.1
1333.2
1333.2
1333.2
1333.3
1333.3
1333.4
1333.5
1333.6
1333.7
1333.8
1334
1334.2
1334.3
1334.5
1334.7
1334.9
1335.1
1335.4
1335.6
1335.9
1336.1
1336.4
1336.7
1337
1337.3
1337.6
1337.9
1338.3
1338.7
1339.1
1339.5
1339.9
1340.3
1340.7
1341.2
1341.6
1342.1
1342.6
1343.1
1343.6
1344.1
1344.6
1345.1
1345.7
1346.2
1346.8
1347.4
1348
1348.6
1349.2
1349.8
1350.5
1351.1
1351.8
1352.5
1353.1
1353.8
1354.5
1355.2
1356
1356.7
1357.4
1358.2
1358.9
1359.7
1360.5
1361.2
1362
1362.8
1363.6
1364.5
1365.3
1366.1
1366.9
1367.8
1368.6
1369.5
1370.4
1371.2
1372.1
1373
1373.9
1374.8
1375.7
1376.7
1377.6
1378.5
1379.4
1380.4
1381.3
1382.3
1383.3
1384.2
1385.2
1386.2
1387.2
1388.2
1389.2
1390.3
1391.3
1392.3
1393.4
1394.4
1395.5
1396.5
1397.6
1398.6
1399.7
1400.8
1401.9
1403
1404.1
1405.2
1406.3
1407.4
1408.5
1409.6
1410.7
1411.9
1413
1414.2
1415.3
1416.5
1417.6
1418.8
1419.9
1421.1
1422.3
1423.4
1424.6
1425.8
1427
1428.2
1429.4
1430.6
1431.8
1433
1434.2
1435.4
1436.7
1437.9
1439.1
1440.3
1441.6
1442.8
1444.1
1445.3
1446.5
1447.8
1449
1450.3
1451.6
1452.8
1454.1
1455.4
1456.6
1457.9
1459.2
1460.5
1461.7
1463
1464.3
1465.6
1466.9
1468.2
1469.5
1470.8
1472.1
1473.4
1474.7
1476
1477.3
1478.6
1479.9
1481.3
1482.6
1483.9
1485.2
1486.6
1487.9
1489.2
1490.6
1491.9
1493.3
1494.7
1496
1497.4
1498.7
1500.1
1501.5
1502.9
1504.3
1505.7
1507.1
1508.5
1509.9
1511.3
1512.7
1514.2
1515.6
1517.1
1518.5
1520
1521.5
1522.9
1524.4
1525.9
1527.4
1528.8
1530.2
1531.6
1533
1534.3
1535.6
1536.8
1537.9
1538.9
1539.8
1540.6
1541.2
1541.8
1542.2
1542.4
1542.6
1542.6
1332.1
1332.1
1332.1
1332.1
1332.1
1332.1
1332.1
1332.1
1332
1332
1332
1332
1332
1331.9
1331.9
1331.9
1331.9
1331.9
1331.8
1331.8
1331.8
1331.8
1331.8
1331.8
1331.8
1331.8
1331.9
1331.9
1331.9
1332
1332
1332.1
1332.2
1332.3
1332.4
1332.5
1332.7
1332.9
1333.1
1333.3
1333.5
1333.7
1333.9
1334.1
1334.4
1334.6
1334.9
1335.2
1335.5
1335.8
1336.1
1336.4
1336.8
1337.1
1337.5
1337.9
1338.3
1338.7
1339.1
1339.6
1340
1340.5
1340.9
1341.4
1341.9
1342.4
1342.9
1343.4
1344
1344.5
1345.1
1345.7
1346.3
1346.9
1347.5
1348.1
1348.7
1349.4
1350
1350.7
1351.3
1352
1352.7
1353.4
1354.1
1354.8
1355.6
1356.3
1357
1357.8
1358.6
1359.3
1360.1
1360.9
1361.7
1362.5
1363.3
1364.2
1365
1365.8
1366.7
1367.5
1368.4
1369.3
1370.1
1371
1371.9
1372.8
1373.7
1374.6
1375.6
1376.5
1377.4
1378.4
1379.3
1380.3
1381.2
1382.2
1383.2
1384.1
1385.1
1386.1
1387.1
1388.2
1389.2
1390.2
1391.2
1392.3
1393.3
1394.4
1395.4
1396.5
1397.6
1398.7
1399.7
1400.8
1401.9
1403
1404.1
1405.2
1406.3
1407.5
1408.6
1409.7
1410.8
1412
1413.1
1414.3
1415.4
1416.6
1417.7
1418.9
1420.1
1421.3
1422.4
1423.6
1424.8
1426
1427.2
1428.4
1429.6
1430.8
1432
1433.2
1434.5
1435.7
1436.9
1438.1
1439.4
1440.6
1441.8
1443.1
1444.3
1445.6
1446.8
1448.1
1449.4
1450.6
1451.9
1453.1
1454.4
1455.7
1457
1458.2
1459.5
1460.8
1462.1
1463.4
1464.7
1466
1467.3
1468.6
1469.9
1471.2
1472.5
1473.8
1475.1
1476.4
1477.7
1479
1480.4
1481.7
1483
1484.3
1485.7
1487
1488.4
1489.7
1491.1
1492.4
1493.8
1495.1
1496.5
1497.9
1499.3
1500.6
1502
1503.4
1504.8
1506.2
1507.6
1509
1510.5
1511.9
1513.3
1514.8
1516.2
1517.7
1519.2
1520.6
1522.1
1523.6
1525.1
1526.5
1528
1529.4
1530.8
1532.2
1533.5
1534.8
1536
1537.1
1538.1
1539
1539.8
1540.4
1541
1541.4
1541.6
1541.8
1541.8
1330.6
1330.6
1330.6
1330.6
1330.6
1330.6
1330.6
1330.6
1330.5
1330.5
1330.5
1330.5
1330.5
1330.4
1330.4
1330.4
1330.4
1330.4
1330.3
1330.3
1330.3
1330.3
1330.3
1330.3
1330.3
1330.3
1330.4
1330.4
1330.4
1330.5
1330.5
1330.6
1330.7
1330.8
1330.9
1331
1331.2
1331.4
1331.6
1331.8
1332
1332.2
1332.5
1332.7
1333
1333.2
1333.5
1333.8
1334.1
1334.4
1334.7
1335
1335.4
1335.7
1336.1
1336.5
1336.9
1337.3
1337.8
1338.2
1338.6
1339.1
1339.6
1340
1340.5
1341.1
1341.6
1342.1
1342.6
1343.2
1343.8
1344.3
1344.9
1345.5
1346.1
1346.8
1347.4
1348
1348.7
1349.3
1350
1350.7
1351.4
1352.1
1352.8
1353.5
1354.2
1355
1355.7
1356.5
1357.3
1358
1358.8
1359.6
1360.4
1361.2
1362
1362.9
1363.7
1364.5
1365.4
1366.2
1367.1
1368
1368.9
1369.7
1370.6
1371.5
1372.5
1373.4
1374.3
1375.2
1376.2
1377.1
1378
1379
1380
1380.9
1381.9
1382.9
1383.9
1384.9
1385.9
1386.9
1387.9
1389
1390
1391
1392.1
1393.1
1394.2
1395.3
1396.3
1397.4
1398.5
1399.6
1400.7
1401.8
1402.9
1404
1405.1
1406.2
1407.4
1408.5
1409.6
1410.8
1411.9
1413.1
1414.2
1415.4
1416.6
1417.7
1418.9
1420.1
1421.3
1422.4
1423.6
1424.8
1426
1427.2
1428.4
1429.7
1430.9
1432.1
1433.3
1434.5
1435.8
1437
1438.2
1439.5
1440.7
1442
1443.2
1444.5
1445.7
1447
1448.2
1449.5
1450.8
1452
1453.3
1454.6
1455.9
1457.2
1458.4
1459.7
1461
1462.3
1463.6
1464.9
1466.2
1467.5
1468.8
1470.1
1471.4
1472.7
1474
1475.4
1476.7
1478
1479.3
1480.7
1482
1483.3
1484.7
1486
1487.3
1488.7
1490
1491.4
1492.8
1494.1
1495.5
1496.9
1498.2
1499.6
1501
1502.4
1503.8
1505.2
1506.6
1508
1509.5
1510.9
1512.4
1513.8
1515.3
1516.7
1518.2
1519.7
1521.2
1522.7
1524.1
1525.6
1527.1
1528.5
1529.9
1531.3
1532.6
1533.9
1535
1536.2
1537.2
1538.1
1538.9
1539.5
1540
1540.4
1540.7
1540.8
1540.9
1328.9
1328.9
1328.9
1328.9
1328.9
1328.9
1328.9
1328.9
1328.9
1328.9
1328.8
1328.8
1328.8
1328.8
1328.8
1328.7
1328.7
1328.7
1328.7
1328.7
1328.7
1328.7
1328.7
1328.7
1328.7
1328.7
1328.7
1328.8
1328.8
1328.8
1328.9
1329
1329.1
1329.2
1329.3
1329.4
1329.6
1329.7
1329.9
1330.1
1330.3
1330.6
1330.8
1331.1
1331.3
1331.6
1331.9
1332.2
1332.5
1332.8
1333.1
1333.5
1333.8
1334.2
1334.6
1335
1335.4
1335.8
1336.2
1336.6
1337.1
1337.6
1338
1338.5
1339
1339.5
1340.1
1340.6
1341.1
1341.7
1342.3
1342.8
1343.4
1344
1344.6
1345.3
1345.9
1346.5
1347.2
1347.8
1348.5
1349.2
1349.9
1350.6
1351.3
1352
1352.8
1353.5
1354.3
1355
1355.8
1356.6
1357.4
1358.1
1358.9
1359.8
1360.6
1361.4
1362.2
1363.1
1363.9
1364.8
1365.7
1366.5
1367.4
1368.3
1369.2
1370.1
1371
1371.9
1372.9
1373.8
1374.7
1375.7
1376.6
1377.6
1378.5
1379.5
1380.5
1381.5
1382.5
1383.5
1384.5
1385.5
1386.5
1387.6
1388.6
1389.6
1390.7
1391.8
1392.8
1393.9
1395
1396
1397.1
1398.2
1399.3
1400.4
1401.5
1402.6
1403.8
1404.9
1406
1407.1
1408.3
1409.4
1410.6
1411.7
1412.9
1414
1415.2
1416.4
1417.6
1418.7
1419.9
1421.1
1422.3
1423.5
1424.7
1425.9
1427.1
1428.4
1429.6
1430.8
1432
1433.2
1434.5
1435.7
1436.9
1438.2
1439.4
1440.7
1441.9
1443.2
1444.5
1445.7
1447
1448.3
1449.5
1450.8
1452.1
1453.4
1454.6
1455.9
1457.2
1458.5
1459.8
1461.1
1462.4
1463.7
1465
1466.3
1467.6
1468.9
1470.2
1471.6
1472.9
1474.2
1475.5
1476.8
1478.2
1479.5
1480.8
1482.2
1483.5
1484.9
1486.2
1487.6
1488.9
1490.3
1491.6
1493
1494.4
1495.7
1497.1
1498.5
1499.9
1501.3
1502.7
1504.1
1505.5
1506.9
1508.4
1509.8
1511.3
1512.7
1514.2
1515.7
1517.1
1518.6
1520.1
1521.6
1523.1
1524.6
1526
1527.5
1528.9
1530.2
1531.6
1532.8
1534
1535.1
1536.1
1537
1537.8
1538.5
1539
1539.4
1539.6
1539.8
1539.8
1327.2
1327.2
1327.1
1327.1
1327.1
1327.1
1327.1
1327.1
1327.1
1327.1
1327
1327
1327
1327
1327
1326.9
1326.9
1326.9
1326.9
1326.9
1326.9
1326.9
1326.9
1326.9
1326.9
1326.9
1326.9
1327
1327
1327.1
1327.1
1327.2
1327.3
1327.4
1327.5
1327.6
1327.8
1327.9
1328.1
1328.3
1328.5
1328.7
1329
1329.2
1329.5
1329.8
1330.1
1330.4
1330.7
1331
1331.4
1331.7
1332.1
1332.4
1332.8
1333.2
1333.6
1334.1
1334.5
1334.9
1335.4
1335.9
1336.3
1336.8
1337.3
1337.8
1338.4
1338.9
1339.5
1340
1340.6
1341.2
1341.8
1342.4
1343
1343.6
1344.2
1344.9
1345.5
1346.2
1346.9
1347.6
1348.3
1349
1349.7
1350.4
1351.1
1351.9
1352.6
1353.4
1354.2
1354.9
1355.7
1356.5
1357.3
1358.1
1359
1359.8
1360.6
1361.5
1362.3
1363.2
1364.1
1364.9
1365.8
1366.7
1367.6
1368.5
1369.4
1370.3
1371.3
1372.2
1373.1
1374.1
1375
1376
1377
1378
1378.9
1379.9
1380.9
1381.9
1382.9
1384
1385
1386
1387.1
1388.1
1389.2
1390.2
1391.3
1392.4
1393.4
1394.5
1395.6
1396.7
1397.8
1398.9
1400
1401.1
1402.2
1403.4
1404.5
1405.6
1406.8
1407.9
1409.1
1410.2
1411.4
1412.6
1413.7
1414.9
1416.1
1417.3
1418.5
1419.7
1420.9
1422.1
1423.3
1424.5
1425.7
1426.9
1428.1
1429.4
1430.6
1431.8
1433.1
1434.3
1435.5
1436.8
1438
1439.3
1440.6
1441.8
1443.1
1444.3
1445.6
1446.9
1448.2
1449.4
1450.7
1452
1453.3
1454.6
1455.9
1457.2
1458.5
1459.8
1461.1
1462.4
1463.7
1465
1466.3
1467.6
1468.9
1470.3
1471.6
1472.9
1474.2
1475.6
1476.9
1478.2
1479.6
1480.9
1482.2
1483.6
1484.9
1486.3
1487.7
1489
1490.4
1491.7
1493.1
1494.5
1495.9
1497.3
1498.7
1500.1
1501.5
1502.9
1504.3
1505.7
1507.2
1508.6
1510.1
1511.5
1513
1514.5
1516
1517.4
1518.9
1520.4
1521.9
1523.4
1524.9
1526.3
1527.7
1529.1
1530.4
1531.7
1532.9
1534
1535
1535.9
1536.7
1537.3
1537.9
1538.3
1538.5
1538.6
1538.7
1325.2
1325.2
1325.2
1325.2
1325.2
1325.2
1325.2
1325.2
1325.2
1325.1
1325.1
1325.1
1325.1
1325.1
1325.1
1325
1325
1325
1325
1325
1325
1325
1325
1325
1325
1325
1325
1325.1
1325.1
1325.2
1325.2
1325.3
1325.4
1325.5
1325.6
1325.7
1325.9
1326
1326.2
1326.4
1326.6
1326.8
1327
1327.3
1327.5
1327.8
1328.1
1328.4
1328.8
1329.1
1329.4
1329.8
1330.2
1330.6
1330.9
1331.3
1331.8
1332.2
1332.6
1333.1
1333.5
1334
1334.5
1335
1335.5
1336
1336.6
1337.1
1337.6
1338.2
1338.8
1339.4
1340
1340.6
1341.2
1341.8
1342.4
1343.1
1343.8
1344.4
1345.1
1345.8
1346.5
1347.2
1347.9
1348.6
1349.4
1350.1
1350.9
1351.6
1352.4
1353.2
1354
1354.8
1355.6
1356.4
1357.2
1358
1358.9
1359.7
1360.6
1361.5
1362.3
1363.2
1364.1
1365
1365.9
1366.8
1367.7
1368.6
1369.6
1370.5
1371.4
1372.4
1373.4
1374.3
1375.3
1376.3
1377.3
1378.2
1379.2
1380.3
1381.3
1382.3
1383.3
1384.4
1385.4
1386.4
1387.5
1388.6
1389.6
1390.7
1391.8
1392.9
1394
1395
1396.2
1397.3
1398.4
1399.5
1400.6
1401.8
1402.9
1404
1405.2
1406.3
1407.5
1408.6
1409.8
1411
1412.2
1413.3
1414.5
1415.7
1416.9
1418.1
1419.3
1420.5
1421.7
1422.9
1424.1
1425.4
1426.6
1427.8
1429.1
1430.3
1431.5
1432.8
1434
1435.3
1436.5
1437.8
1439
1440.3
1441.6
1442.8
1444.1
1445.4
1446.7
1448
1449.2
1450.5
1451.8
1453.1
1454.4
1455.7
1457
1458.3
1459.6
1460.9
1462.3
1463.6
1464.9
1466.2
1467.5
1468.8
1470.2
1471.5
1472.8
1474.2
1475.5
1476.8
1478.2
1479.5
1480.9
1482.2
1483.6
1484.9
1486.3
1487.7
1489
1490.4
1491.8
1493.2
1494.5
1495.9
1497.3
1498.7
1500.1
1501.6
1503
1504.4
1505.9
1507.3
1508.8
1510.2
1511.7
1513.2
1514.7
1516.2
1517.7
1519.2
1520.7
1522.1
1523.6
1525.1
1526.5
1527.9
1529.2
1530.5
1531.7
1532.8
1533.8
1534.7
1535.5
1536.1
1536.6
1537
1537.3
1537.4
1537.4
1323.2
1323.2
1323.2
1323.2
1323.2
1323.2
1323.2
1323.2
1323.2
1323.1
1323.1
1323.1
1323.1
1323.1
1323
1323
1323
1323
1323
1323
1323
1323
1323
1323
1323
1323
1323
1323.1
1323.1
1323.2
1323.2
1323.3
1323.4
1323.5
1323.6
1323.7
1323.8
1324
1324.2
1324.3
1324.5
1324.8
1325
1325.2
1325.5
1325.8
1326
1326.4
1326.7
1327
1327.4
1327.8
1328.1
1328.5
1328.9
1329.3
1329.8
1330.2
1330.6
1331.1
1331.6
1332
1332.5
1333
1333.5
1334.1
1334.6
1335.2
1335.7
1336.3
1336.9
1337.4
1338
1338.6
1339.3
1339.9
1340.5
1341.2
1341.8
1342.5
1343.2
1343.9
1344.6
1345.3
1346
1346.7
1347.5
1348.2
1349
1349.8
1350.5
1351.3
1352.1
1352.9
1353.7
1354.5
1355.4
1356.2
1357
1357.9
1358.7
1359.6
1360.5
1361.4
1362.3
1363.1
1364
1365
1365.9
1366.8
1367.7
1368.7
1369.6
1370.6
1371.5
1372.5
1373.5
1374.5
1375.5
1376.5
1377.5
1378.5
1379.5
1380.5
1381.5
1382.6
1383.6
1384.7
1385.7
1386.8
1387.9
1388.9
1390
1391.1
1392.2
1393.3
1394.4
1395.5
1396.6
1397.8
1398.9
1400
1401.2
1402.3
1403.5
1404.6
1405.8
1406.9
1408.1
1409.3
1410.5
1411.7
1412.8
1414
1415.2
1416.4
1417.6
1418.8
1420.1
1421.3
1422.5
1423.7
1424.9
1426.2
1427.4
1428.7
1429.9
1431.2
1432.4
1433.7
1434.9
1436.2
1437.4
1438.7
1440
1441.3
1442.5
1443.8
1445.1
1446.4
1447.7
1449
1450.3
1451.6
1452.9
1454.2
1455.5
1456.8
1458.1
1459.4
1460.7
1462
1463.4
1464.7
1466
1467.3
1468.7
1470
1471.3
1472.7
1474
1475.4
1476.7
1478.1
1479.4
1480.8
1482.1
1483.5
1484.8
1486.2
1487.6
1489
1490.3
1491.7
1493.1
1494.5
1495.9
1497.3
1498.7
1500.2
1501.6
1503
1504.5
1505.9
1507.4
1508.9
1510.3
1511.8
1513.3
1514.8
1516.3
1517.8
1519.3
1520.8
1522.3
1523.7
1525.2
1526.6
1527.9
1529.2
1530.4
1531.5
1532.5
1533.4
1534.2
1534.8
1535.3
1535.7
1535.9
1536.1
1536.1
1321.1
1321.1
1321.1
1321.1
1321.1
1321.1
1321.1
1321.1
1321.1
1321
1321
1321
1321
1321
1320.9
1320.9
1320.9
1320.9
1320.9
1320.9
1320.9
1320.9
1320.9
1320.9
1320.9
1320.9
1321
1321
1321
1321.1
1321.2
1321.2
1321.3
1321.4
1321.5
1321.6
1321.8
1321.9
1322.1
1322.3
1322.4
1322.6
1322.9
1323.1
1323.4
1323.6
1323.9
1324.2
1324.5
1324.9
1325.2
1325.6
1326
1326.4
1326.8
1327.2
1327.6
1328.1
1328.5
1329
1329.5
1330
1330.5
1331
1331.5
1332
1332.6
1333.1
1333.7
1334.2
1334.8
1335.4
1336
1336.6
1337.3
1337.9
1338.5
1339.2
1339.8
1340.5
1341.2
1341.9
1342.6
1343.3
1344
1344.8
1345.5
1346.3
1347
1347.8
1348.6
1349.3
1350.1
1350.9
1351.8
1352.6
1353.4
1354.2
1355.1
1355.9
1356.8
1357.7
1358.5
1359.4
1360.3
1361.2
1362.1
1363
1364
1364.9
1365.8
1366.8
1367.7
1368.7
1369.6
1370.6
1371.6
1372.6
1373.6
1374.6
1375.6
1376.6
1377.6
1378.6
1379.7
1380.7
1381.8
1382.8
1383.9
1384.9
1386
1387.1
1388.2
1389.3
1390.4
1391.5
1392.6
1393.7
1394.8
1395.9
1397.1
1398.2
1399.4
1400.5
1401.7
1402.8
1404
1405.2
1406.3
1407.5
1408.7
1409.9
1411.1
1412.3
1413.5
1414.7
1415.9
1417.1
1418.3
1419.5
1420.8
1422
1423.2
1424.5
1425.7
1426.9
1428.2
1429.4
1430.7
1432
1433.2
1434.5
1435.8
1437
1438.3
1439.6
1440.9
1442.2
1443.4
1444.7
1446
1447.3
1448.6
1449.9
1451.2
1452.5
1453.9
1455.2
1456.5
1457.8
1459.1
1460.4
1461.8
1463.1
1464.4
1465.8
1467.1
1468.4
1469.8
1471.1
1472.5
1473.8
1475.2
1476.5
1477.9
1479.2
1480.6
1481.9
1483.3
1484.7
1486.1
1487.5
1488.8
1490.2
1491.6
1493
1494.4
1495.8
1497.3
1498.7
1500.1
1501.6
1503
1504.5
1505.9
1507.4
1508.9
1510.4
1511.9
1513.4
1514.9
1516.4
1517.9
1519.4
1520.9
1522.4
1523.8
1525.2
1526.5
1527.8
1529
1530.1
1531.1
1532
1532.8
1533.5
1534
1534.3
1534.6
1534.7
1534.8
1319
1319
1319
1318.9
1318.9
1318.9
1318.9
1318.9
1318.9
1318.9
1318.9
1318.8
1318.8
1318.8
1318.8
1318.8
1318.8
1318.8
1318.7
1318.7
1318.7
1318.7
1318.8
1318.8
1318.8
1318.8
1318.8
1318.9
1318.9
1319
1319
1319.1
1319.2
1319.3
1319.4
1319.5
1319.6
1319.8
1319.9
1320.1
1320.3
1320.5
1320.7
1320.9
1321.2
1321.4
1321.7
1322
1322.3
1322.7
1323
1323.4
1323.7
1324.1
1324.6
1325
1325.4
1325.9
1326.3
1326.8
1327.3
1327.8
1328.3
1328.8
1329.3
1329.9
1330.4
1331
1331.5
1332.1
1332.7
1333.3
1333.9
1334.5
1335.2
1335.8
1336.4
1337.1
1337.8
1338.4
1339.1
1339.8
1340.5
1341.3
1342
1342.7
1343.5
1344.2
1345
1345.7
1346.5
1347.3
1348.1
1348.9
1349.7
1350.5
1351.4
1352.2
1353.1
1353.9
1354.8
1355.7
1356.5
1357.4
1358.3
1359.2
1360.1
1361
1362
1362.9
1363.8
1364.8
1365.7
1366.7
1367.7
1368.7
1369.6
1370.6
1371.6
1372.6
1373.6
1374.6
1375.7
1376.7
1377.7
1378.8
1379.8
1380.9
1382
1383
1384.1
1385.2
1386.3
1387.4
1388.5
1389.6
1390.7
1391.8
1392.9
1394.1
1395.2
1396.3
1397.5
1398.6
1399.8
1401
1402.1
1403.3
1404.5
1405.7
1406.9
1408
1409.2
1410.4
1411.6
1412.9
1414.1
1415.3
1416.5
1417.7
1419
1420.2
1421.4
1422.7
1423.9
1425.2
1426.4
1427.7
1428.9
1430.2
1431.5
1432.7
1434
1435.3
1436.6
1437.8
1439.1
1440.4
1441.7
1443
1444.3
1445.6
1446.9
1448.2
1449.5
1450.8
1452.2
1453.5
1454.8
1456.1
1457.4
1458.8
1460.1
1461.4
1462.8
1464.1
1465.5
1466.8
1468.1
1469.5
1470.8
1472.2
1473.5
1474.9
1476.3
1477.6
1479
1480.4
1481.7
1483.1
1484.5
1485.9
1487.3
1488.7
1490.1
1491.5
1492.9
1494.3
1495.7
1497.1
1498.6
1500
1501.5
1502.9
1504.4
1505.9
1507.4
1508.9
1510.4
1511.9
1513.4
1514.9
1516.4
1517.9
1519.4
1520.9
1522.3
1523.7
1525.1
1526.4
1527.6
1528.7
1529.7
1530.6
1531.4
1532
1532.5
1532.9
1533.1
1533.3
1533.3
1316.7
1316.7
1316.7
1316.7
1316.7
1316.7
1316.7
1316.7
1316.7
1316.7
1316.6
1316.6
1316.6
1316.6
1316.6
1316.6
1316.6
1316.6
1316.5
1316.5
1316.5
1316.5
1316.6
1316.6
1316.6
1316.6
1316.6
1316.7
1316.7
1316.8
1316.8
1316.9
1317
1317.1
1317.2
1317.3
1317.5
1317.6
1317.7
1317.9
1318.1
1318.3
1318.5
1318.7
1319
1319.2
1319.5
1319.8
1320.1
1320.4
1320.7
1321.1
1321.5
1321.9
1322.3
1322.7
1323.1
1323.6
1324.1
1324.5
1325
1325.5
1326.1
1326.6
1327.1
1327.7
1328.2
1328.8
1329.4
1329.9
1330.5
1331.1
1331.7
1332.4
1333
1333.6
1334.3
1335
1335.6
1336.3
1337
1337.7
1338.4
1339.1
1339.9
1340.6
1341.3
1342.1
1342.9
1343.6
1344.4
1345.2
1346
1346.8
1347.6
1348.5
1349.3
1350.1
1351
1351.8
1352.7
1353.6
1354.5
1355.4
1356.3
1357.2
1358.1
1359
1359.9
1360.9
1361.8
1362.8
1363.7
1364.7
1365.7
1366.6
1367.6
1368.6
1369.6
1370.6
1371.6
1372.6
1373.7
1374.7
1375.8
1376.8
1377.9
1378.9
1380
1381.1
1382.1
1383.2
1384.3
1385.4
1386.5
1387.6
1388.7
1389.9
1391
1392.1
1393.3
1394.4
1395.6
1396.7
1397.9
1399.1
1400.2
1401.4
1402.6
1403.8
1405
1406.2
1407.4
1408.6
1409.8
1411
1412.2
1413.4
1414.6
1415.9
1417.1
1418.3
1419.6
1420.8
1422.1
1423.3
1424.6
1425.8
1427.1
1428.4
1429.7
1430.9
1432.2
1433.5
1434.8
1436.1
1437.3
1438.6
1439.9
1441.2
1442.5
1443.8
1445.2
1446.5
1447.8
1449.1
1450.4
1451.7
1453.1
1454.4
1455.7
1457.1
1458.4
1459.7
1461.1
1462.4
1463.8
1465.1
1466.5
1467.8
1469.2
1470.5
1471.9
1473.2
1474.6
1476
1477.3
1478.7
1480.1
1481.5
1482.9
1484.2
1485.6
1487
1488.4
1489.9
1491.3
1492.7
1494.1
1495.6
1497
1498.5
1499.9
1501.4
1502.9
1504.3
1505.8
1507.3
1508.9
1510.4
1511.9
1513.4
1514.9
1516.4
1517.9
1519.4
1520.8
1522.2
1523.6
1524.9
1526.1
1527.2
1528.2
1529.1
1529.9
1530.6
1531.1
1531.4
1531.7
1531.8
1531.9
1314.5
1314.5
1314.5
1314.5
1314.5
1314.5
1314.5
1314.4
1314.4
1314.4
1314.4
1314.4
1314.4
1314.4
1314.3
1314.3
1314.3
1314.3
1314.3
1314.3
1314.3
1314.3
1314.3
1314.3
1314.4
1314.4
1314.4
1314.5
1314.5
1314.6
1314.6
1314.7
1314.8
1314.9
1315
1315.1
1315.2
1315.4
1315.5
1315.7
1315.9
1316.1
1316.3
1316.5
1316.7
1317
1317.3
1317.5
1317.8
1318.2
1318.5
1318.8
1319.2
1319.6
1320
1320.4
1320.8
1321.3
1321.7
1322.2
1322.7
1323.2
1323.8
1324.3
1324.8
1325.4
1326
1326.5
1327.1
1327.7
1328.3
1328.9
1329.5
1330.2
1330.8
1331.4
1332.1
1332.8
1333.4
1334.1
1334.8
1335.5
1336.2
1337
1337.7
1338.4
1339.2
1339.9
1340.7
1341.5
1342.3
1343.1
1343.9
1344.7
1345.5
1346.3
1347.2
1348
1348.9
1349.7
1350.6
1351.5
1352.4
1353.3
1354.2
1355.1
1356
1356.9
1357.8
1358.8
1359.7
1360.7
1361.6
1362.6
1363.6
1364.6
1365.6
1366.6
1367.6
1368.6
1369.6
1370.6
1371.6
1372.7
1373.7
1374.8
1375.8
1376.9
1378
1379
1380.1
1381.2
1382.3
1383.4
1384.5
1385.6
1386.8
1387.9
1389
1390.2
1391.3
1392.5
1393.6
1394.8
1395.9
1397.1
1398.3
1399.5
1400.6
1401.8
1403
1404.2
1405.4
1406.6
1407.9
1409.1
1410.3
1411.5
1412.7
1414
1415.2
1416.5
1417.7
1418.9
1420.2
1421.5
1422.7
1424
1425.3
1426.5
1427.8
1429.1
1430.4
1431.6
1432.9
1434.2
1435.5
1436.8
1438.1
1439.4
1440.7
1442
1443.4
1444.7
1446
1447.3
1448.6
1450
1451.3
1452.6
1454
1455.3
1456.6
1458
1459.3
1460.7
1462
1463.4
1464.7
1466.1
1467.4
1468.8
1470.2
1471.5
1472.9
1474.3
1475.6
1477
1478.4
1479.8
1481.2
1482.6
1484
1485.4
1486.8
1488.2
1489.6
1491.1
1492.5
1493.9
1495.4
1496.8
1498.3
1499.8
1501.3
1502.7
1504.2
1505.8
1507.3
1508.8
1510.3
1511.8
1513.4
1514.9
1516.4
1517.9
1519.3
1520.7
1522.1
1523.4
1524.6
1525.7
1526.7
1527.6
1528.4
1529
1529.6
1529.9
1530.2
1530.3
1530.4
1312.2
1312.2
1312.2
1312.2
1312.2
1312.2
1312.2
1312.2
1312.1
1312.1
1312.1
1312.1
1312.1
1312.1
1312.1
1312
1312
1312
1312
1312
1312
1312
1312.1
1312.1
1312.1
1312.1
1312.2
1312.2
1312.3
1312.3
1312.4
1312.5
1312.6
1312.7
1312.8
1312.9
1313
1313.2
1313.3
1313.5
1313.7
1313.8
1314
1314.3
1314.5
1314.8
1315
1315.3
1315.6
1315.9
1316.2
1316.6
1316.9
1317.3
1317.7
1318.1
1318.5
1319
1319.4
1319.9
1320.4
1320.9
1321.5
1322
1322.5
1323.1
1323.7
1324.2
1324.8
1325.4
1326
1326.6
1327.3
1327.9
1328.5
1329.2
1329.9
1330.5
1331.2
1331.9
1332.6
1333.3
1334
1334.8
1335.5
1336.2
1337
1337.8
1338.5
1339.3
1340.1
1340.9
1341.7
1342.5
1343.4
1344.2
1345
1345.9
1346.7
1347.6
1348.5
1349.4
1350.2
1351.1
1352
1353
1353.9
1354.8
1355.7
1356.7
1357.6
1358.6
1359.6
1360.5
1361.5
1362.5
1363.5
1364.5
1365.5
1366.5
1367.5
1368.6
1369.6
1370.6
1371.7
1372.7
1373.8
1374.9
1375.9
1377
1378.1
1379.2
1380.3
1381.4
1382.5
1383.6
1384.8
1385.9
1387
1388.2
1389.3
1390.5
1391.6
1392.8
1394
1395.1
1396.3
1397.5
1398.7
1399.9
1401.1
1402.3
1403.5
1404.7
1405.9
1407.1
1408.4
1409.6
1410.8
1412.1
1413.3
1414.5
1415.8
1417
1418.3
1419.6
1420.8
1422.1
1423.4
1424.6
1425.9
1427.2
1428.5
1429.8
1431.1
1432.4
1433.7
1435
1436.3
1437.6
1438.9
1440.2
1441.5
1442.8
1444.2
1445.5
1446.8
1448.1
1449.5
1450.8
1452.2
1453.5
1454.8
1456.2
1457.5
1458.9
1460.2
1461.6
1463
1464.3
1465.7
1467.1
1468.4
1469.8
1471.2
1472.5
1473.9
1475.3
1476.7
1478.1
1479.5
1480.9
1482.3
1483.7
1485.1
1486.5
1487.9
1489.4
1490.8
1492.3
1493.7
1495.2
1496.7
1498.1
1499.6
1501.1
1502.6
1504.1
1505.7
1507.2
1508.7
1510.3
1511.8
1513.3
1514.8
1516.3
1517.8
1519.2
1520.5
1521.8
1523
1524.2
1525.2
1526.1
1526.9
1527.5
1528
1528.4
1528.6
1528.8
1528.8
1309.9
1309.9
1309.9
1309.9
1309.9
1309.9
1309.9
1309.8
1309.8
1309.8
1309.8
1309.8
1309.8
1309.8
1309.8
1309.8
1309.7
1309.7
1309.7
1309.7
1309.7
1309.8
1309.8
1309.8
1309.8
1309.9
1309.9
1309.9
1310
1310.1
1310.1
1310.2
1310.3
1310.4
1310.5
1310.6
1310.8
1310.9
1311.1
1311.2
1311.4
1311.6
1311.8
1312
1312.3
1312.5
1312.8
1313.1
1313.3
1313.7
1314
1314.3
1314.7
1315
1315.4
1315.8
1316.2
1316.7
1317.1
1317.6
1318.1
1318.6
1319.1
1319.6
1320.2
1320.7
1321.3
1321.9
1322.5
1323.1
1323.7
1324.3
1325
1325.6
1326.3
1326.9
1327.6
1328.3
1329
1329.7
1330.4
1331.1
1331.8
1332.5
1333.3
1334
1334.8
1335.6
1336.3
1337.1
1337.9
1338.7
1339.5
1340.4
1341.2
1342
1342.9
1343.7
1344.6
1345.4
1346.3
1347.2
1348.1
1349
1349.9
1350.8
1351.7
1352.7
1353.6
1354.6
1355.5
1356.5
1357.4
1358.4
1359.4
1360.4
1361.4
1362.4
1363.4
1364.4
1365.4
1366.5
1367.5
1368.6
1369.6
1370.7
1371.7
1372.8
1373.9
1375
1376.1
1377.2
1378.3
1379.4
1380.5
1381.6
1382.7
1383.9
1385
1386.2
1387.3
1388.5
1389.6
1390.8
1392
1393.1
1394.3
1395.5
1396.7
1397.9
1399.1
1400.3
1401.5
1402.7
1403.9
1405.2
1406.4
1407.6
1408.9
1410.1
1411.4
1412.6
1413.9
1415.1
1416.4
1417.6
1418.9
1420.2
1421.5
1422.7
1424
1425.3
1426.6
1427.9
1429.2
1430.5
1431.8
1433.1
1434.4
1435.7
1437
1438.4
1439.7
1441
1442.3
1443.7
1445
1446.3
1447.7
1449
1450.3
1451.7
1453
1454.4
1455.7
1457.1
1458.5
1459.8
1461.2
1462.5
1463.9
1465.3
1466.7
1468
1469.4
1470.8
1472.2
1473.6
1475
1476.4
1477.8
1479.2
1480.6
1482
1483.4
1484.8
1486.3
1487.7
1489.1
1490.6
1492
1493.5
1495
1496.5
1498
1499.5
1501
1502.5
1504
1505.6
1507.1
1508.6
1510.2
1511.7
1513.2
1514.7
1516.2
1517.6
1518.9
1520.2
1521.5
1522.6
1523.6
1524.5
1525.3
1526
1526.5
1526.8
1527.1
1527.2
1527.3
1307.6
1307.6
1307.6
1307.6
1307.6
1307.6
1307.5
1307.5
1307.5
1307.5
1307.5
1307.5
1307.5
1307.5
1307.4
1307.4
1307.4
1307.4
1307.4
1307.4
1307.4
1307.5
1307.5
1307.5
1307.5
1307.6
1307.6
1307.7
1307.7
1307.8
1307.9
1308
1308
1308.2
1308.3
1308.4
1308.5
1308.7
1308.8
1309
1309.2
1309.4
1309.6
1309.8
1310
1310.3
1310.5
1310.8
1311.1
1311.4
1311.7
1312.1
1312.4
1312.8
1313.2
1313.6
1314
1314.4
1314.8
1315.3
1315.8
1316.3
1316.8
1317.3
1317.8
1318.4
1319
1319.5
1320.1
1320.7
1321.4
1322
1322.7
1323.3
1324
1324.6
1325.3
1326
1326.7
1327.4
1328.1
1328.8
1329.6
1330.3
1331
1331.8
1332.6
1333.3
1334.1
1334.9
1335.7
1336.5
1337.3
1338.2
1339
1339.8
1340.7
1341.5
1342.4
1343.3
1344.2
1345
1345.9
1346.8
1347.8
1348.7
1349.6
1350.5
1351.5
1352.4
1353.4
1354.4
1355.3
1356.3
1357.3
1358.3
1359.3
1360.3
1361.3
1362.3
1363.4
1364.4
1365.4
1366.5
1367.5
1368.6
1369.7
1370.7
1371.8
1372.9
1374
1375.1
1376.2
1377.3
1378.4
1379.6
1380.7
1381.8
1383
1384.1
1385.3
1386.4
1387.6
1388.8
1390
1391.1
1392.3
1393.5
1394.7
1395.9
1397.1
1398.3
1399.5
1400.8
1402
1403.2
1404.4
1405.7
1406.9
1408.2
1409.4
1410.7
1411.9
1413.2
1414.4
1415.7
1417
1418.3
1419.5
1420.8
1422.1
1423.4
1424.7
1426
1427.3
1428.6
1429.9
1431.2
1432.5
1433.8
1435.2
1436.5
1437.8
1439.1
1440.5
1441.8
1443.1
1444.5
1445.8
1447.2
1448.5
1449.9
1451.2
1452.6
1453.9
1455.3
1456.7
1458
1459.4
1460.8
1462.1
1463.5
1464.9
1466.3
1467.6
1469
1470.4
1471.8
1473.2
1474.6
1476
1477.4
1478.8
1480.3
1481.7
1483.1
1484.5
1486
1487.4
1488.9
1490.3
1491.8
1493.3
1494.8
1496.3
1497.8
1499.3
1500.8
1502.4
1503.9
1505.5
1507
1508.5
1510.1
1511.6
1513.1
1514.6
1516
1517.4
1518.7
1519.9
1521
1522
1523
1523.7
1524.4
1524.9
1525.2
1525.5
1525.6
1525.7
1305.2
1305.2
1305.2
1305.2
1305.2
1305.2
1305.2
1305.2
1305.2
1305.2
1305.2
1305.2
1305.1
1305.1
1305.1
1305.1
1305.1
1305.1
1305.1
1305.1
1305.1
1305.2
1305.2
1305.2
1305.2
1305.3
1305.3
1305.4
1305.4
1305.5
1305.6
1305.7
1305.8
1305.9
1306
1306.1
1306.3
1306.4
1306.6
1306.8
1306.9
1307.1
1307.4
1307.6
1307.8
1308.1
1308.3
1308.6
1308.9
1309.2
1309.5
1309.8
1310.2
1310.6
1310.9
1311.3
1311.7
1312.2
1312.6
1313
1313.5
1314
1314.5
1315
1315.5
1316.1
1316.6
1317.2
1317.8
1318.4
1319
1319.7
1320.3
1321
1321.6
1322.3
1323
1323.7
1324.4
1325.1
1325.8
1326.6
1327.3
1328
1328.8
1329.6
1330.3
1331.1
1331.9
1332.7
1333.5
1334.3
1335.1
1336
1336.8
1337.6
1338.5
1339.4
1340.2
1341.1
1342
1342.9
1343.8
1344.7
1345.6
1346.5
1347.5
1348.4
1349.4
1350.3
1351.3
1352.2
1353.2
1354.2
1355.2
1356.2
1357.2
1358.2
1359.2
1360.2
1361.3
1362.3
1363.4
1364.4
1365.5
1366.5
1367.6
1368.7
1369.8
1370.9
1372
1373.1
1374.2
1375.3
1376.4
1377.5
1378.7
1379.8
1381
1382.1
1383.3
1384.4
1385.6
1386.8
1388
1389.1
1390.3
1391.5
1392.7
1393.9
1395.1
1396.3
1397.6
1398.8
1400
1401.2
1402.5
1403.7
1405
1406.2
1407.5
1408.7
1410
1411.2
1412.5
1413.8
1415.1
1416.3
1417.6
1418.9
1420.2
1421.5
1422.8
1424.1
1425.4
1426.7
1428
1429.3
1430.6
1432
1433.3
1434.6
1435.9
1437.3
1438.6
1439.9
1441.3
1442.6
1444
1445.3
1446.7
1448
1449.4
1450.7
1452.1
1453.5
1454.8
1456.2
1457.6
1459
1460.3
1461.7
1463.1
1464.5
1465.9
1467.3
1468.7
1470
1471.5
1472.9
1474.3
1475.7
1477.1
1478.5
1479.9
1481.4
1482.8
1484.3
1485.7
1487.2
1488.6
1490.1
1491.6
1493.1
1494.6
1496.1
1497.6
1499.2
1500.7
1502.3
1503.8
1505.4
1506.9
1508.4
1510
1511.5
1512.9
1514.4
1515.7
1517.1
1518.3
1519.4
1520.5
1521.4
1522.2
1522.8
1523.3
1523.7
1523.9
1524.1
1524.1
1302.9
1302.9
1302.9
1302.9
1302.9
1302.9
1302.9
1302.9
1302.9
1302.8
1302.8
1302.8
1302.8
1302.8
1302.8
1302.8
1302.8
1302.8
1302.8
1302.8
1302.8
1302.8
1302.9
1302.9
1302.9
1303
1303
1303.1
1303.2
1303.2
1303.3
1303.4
1303.5
1303.6
1303.7
1303.9
1304
1304.2
1304.3
1304.5
1304.7
1304.9
1305.1
1305.4
1305.6
1305.8
1306.1
1306.4
1306.7
1307
1307.3
1307.6
1308
1308.3
1308.7
1309.1
1309.5
1309.9
1310.4
1310.8
1311.3
1311.8
1312.3
1312.8
1313.3
1313.8
1314.4
1314.9
1315.5
1316.1
1316.7
1317.4
1318
1318.6
1319.3
1320
1320.7
1321.4
1322.1
1322.8
1323.5
1324.3
1325
1325.8
1326.6
1327.3
1328.1
1328.9
1329.7
1330.5
1331.3
1332.1
1332.9
1333.8
1334.6
1335.5
1336.3
1337.2
1338.1
1338.9
1339.8
1340.7
1341.6
1342.5
1343.5
1344.4
1345.3
1346.3
1347.2
1348.2
1349.1
1350.1
1351.1
1352.1
1353.1
1354.1
1355.1
1356.1
1357.1
1358.2
1359.2
1360.2
1361.3
1362.3
1363.4
1364.5
1365.5
1366.6
1367.7
1368.8
1369.9
1371
1372.1
1373.3
1374.4
1375.5
1376.7
1377.8
1378.9
1380.1
1381.3
1382.4
1383.6
1384.8
1386
1387.1
1388.3
1389.5
1390.7
1391.9
1393.2
1394.4
1395.6
1396.8
1398
1399.3
1400.5
1401.8
1403
1404.3
1405.5
1406.8
1408
1409.3
1410.6
1411.9
1413.1
1414.4
1415.7
1417
1418.3
1419.6
1420.9
1422.2
1423.5
1424.8
1426.1
1427.4
1428.8
1430.1
1431.4
1432.7
1434.1
1435.4
1436.7
1438.1
1439.4
1440.8
1442.1
1443.5
1444.8
1446.2
1447.6
1448.9
1450.3
1451.7
1453
1454.4
1455.8
1457.1
1458.5
1459.9
1461.3
1462.7
1464.1
1465.5
1466.9
1468.3
1469.7
1471.1
1472.5
1473.9
1475.3
1476.8
1478.2
1479.6
1481.1
1482.5
1484
1485.4
1486.9
1488.4
1489.9
1491.4
1492.9
1494.4
1495.9
1497.5
1499
1500.6
1502.1
1503.7
1505.3
1506.8
1508.3
1509.8
1511.3
1512.8
1514.1
1515.5
1516.7
1517.8
1518.9
1519.8
1520.6
1521.2
1521.7
1522.1
1522.3
1522.5
1522.5
1300.6
1300.6
1300.6
1300.6
1300.5
1300.5
1300.5
1300.5
1300.5
1300.5
1300.5
1300.5
1300.5
1300.5
1300.5
1300.5
1300.5
1300.5
1300.5
1300.5
1300.5
1300.5
1300.6
1300.6
1300.6
1300.7
1300.7
1300.8
1300.9
1300.9
1301
1301.1
1301.2
1301.4
1301.5
1301.6
1301.8
1301.9
1302.1
1302.3
1302.5
1302.7
1302.9
1303.1
1303.4
1303.6
1303.9
1304.2
1304.5
1304.8
1305.1
1305.4
1305.8
1306.1
1306.5
1306.9
1307.3
1307.7
1308.2
1308.6
1309.1
1309.5
1310
1310.5
1311.1
1311.6
1312.1
1312.7
1313.3
1313.9
1314.5
1315.1
1315.7
1316.4
1317
1317.7
1318.4
1319
1319.8
1320.5
1321.3
1322
1322.8
1323.5
1324.3
1325.1
1325.9
1326.7
1327.5
1328.3
1329.1
1329.9
1330.7
1331.6
1332.4
1333.3
1334.1
1335
1335.9
1336.8
1337.7
1338.6
1339.5
1340.4
1341.3
1342.3
1343.2
1344.1
1345.1
1346.1
1347
1348
1349
1350
1351
1352
1353
1354
1355
1356.1
1357.1
1358.2
1359.2
1360.3
1361.3
1362.4
1363.5
1364.6
1365.7
1366.8
1367.9
1369
1370.1
1371.2
1372.4
1373.5
1374.6
1375.8
1376.9
1378.1
1379.3
1380.4
1381.6
1382.8
1384
1385.2
1386.4
1387.6
1388.8
1390
1391.2
1392.4
1393.6
1394.9
1396.1
1397.3
1398.6
1399.8
1401.1
1402.3
1403.6
1404.8
1406.1
1407.4
1408.7
1409.9
1411.2
1412.5
1413.8
1415.1
1416.4
1417.7
1419
1420.3
1421.6
1422.9
1424.2
1425.6
1426.9
1428.2
1429.5
1430.9
1432.2
1433.5
1434.9
1436.2
1437.6
1438.9
1440.3
1441.6
1443
1444.4
1445.7
1447.1
1448.5
1449.8
1451.2
1452.6
1454
1455.3
1456.7
1458.1
1459.5
1460.9
1462.3
1463.7
1465.1
1466.5
1467.9
1469.3
1470.7
1472.2
1473.6
1475
1476.5
1477.9
1479.3
1480.8
1482.3
1483.7
1485.2
1486.7
1488.2
1489.7
1491.2
1492.7
1494.3
1495.8
1497.4
1498.9
1500.5
1502
1503.6
1505.1
1506.7
1508.2
1509.7
1511.1
1512.5
1513.8
1515.1
1516.2
1517.3
1518.2
1519
1519.6
1520.1
1520.5
1520.7
1520.9
1520.9
1298.2
1298.2
1298.2
1298.2
1298.2
1298.2
1298.2
1298.2
1298.2
1298.2
1298.1
1298.1
1298.1
1298.1
1298.1
1298.1
1298.1
1298.1
1298.1
1298.2
1298.2
1298.2
1298.2
1298.3
1298.3
1298.4
1298.4
1298.5
1298.6
1298.7
1298.8
1298.9
1299
1299.1
1299.2
1299.4
1299.5
1299.7
1299.9
1300.1
1300.3
1300.5
1300.7
1300.9
1301.2
1301.4
1301.7
1302
1302.3
1302.6
1302.9
1303.3
1303.6
1304
1304.3
1304.7
1305.1
1305.6
1306
1306.4
1306.9
1307.4
1307.8
1308.4
1308.9
1309.4
1309.9
1310.5
1311.1
1311.6
1312.2
1312.8
1313.5
1314.1
1314.8
1315.4
1316.1
1316.8
1317.5
1318.2
1318.9
1319.7
1320.5
1321.2
1322
1322.8
1323.6
1324.4
1325.2
1326
1326.9
1327.7
1328.5
1329.4
1330.2
1331.1
1332
1332.8
1333.7
1334.6
1335.5
1336.4
1337.3
1338.3
1339.2
1340.1
1341.1
1342
1343
1344
1344.9
1345.9
1346.9
1347.9
1348.9
1349.9
1350.9
1351.9
1353
1354
1355.1
1356.1
1357.2
1358.2
1359.3
1360.4
1361.5
1362.5
1363.6
1364.7
1365.9
1367
1368.1
1369.2
1370.3
1371.5
1372.6
1373.8
1374.9
1376.1
1377.3
1378.4
1379.6
1380.8
1382
1383.2
1384.4
1385.6
1386.8
1388
1389.2
1390.4
1391.7
1392.9
1394.1
1395.4
1396.6
1397.9
1399.1
1400.4
1401.6
1402.9
1404.2
1405.5
1406.7
1408
1409.3
1410.6
1411.9
1413.2
1414.5
1415.8
1417.1
1418.4
1419.7
1421
1422.3
1423.7
1425
1426.3
1427.7
1429
1430.3
1431.7
1433
1434.4
1435.7
1437.1
1438.4
1439.8
1441.2
1442.5
1443.9
1445.3
1446.6
1448
1449.4
1450.8
1452.2
1453.5
1454.9
1456.3
1457.7
1459.1
1460.5
1461.9
1463.3
1464.7
1466.1
1467.6
1469
1470.4
1471.8
1473.3
1474.7
1476.2
1477.6
1479.1
1480.5
1482
1483.5
1485
1486.5
1488
1489.5
1491
1492.6
1494.1
1495.7
1497.2
1498.8
1500.4
1501.9
1503.5
1505
1506.6
1508.1
1509.5
1510.9
1512.2
1513.5
1514.6
1515.7
1516.6
1517.4
1518
1518.5
1518.9
1519.2
1519.3
1519.4
1295.9
1295.9
1295.9
1295.8
1295.8
1295.8
1295.8
1295.8
1295.8
1295.8
1295.8
1295.8
1295.8
1295.8
1295.8
1295.8
1295.8
1295.8
1295.8
1295.8
1295.9
1295.9
1295.9
1296
1296
1296.1
1296.1
1296.2
1296.3
1296.4
1296.5
1296.6
1296.7
1296.8
1297
1297.1
1297.3
1297.4
1297.6
1297.8
1298
1298.2
1298.5
1298.7
1299
1299.2
1299.5
1299.8
1300.1
1300.4
1300.7
1301.1
1301.4
1301.8
1302.2
1302.6
1303
1303.4
1303.8
1304.3
1304.7
1305.2
1305.7
1306.2
1306.7
1307.2
1307.8
1308.3
1308.9
1309.5
1310
1310.7
1311.3
1311.9
1312.5
1313.2
1313.9
1314.6
1315.3
1316
1316.7
1317.4
1318.2
1319
1319.8
1320.6
1321.4
1322.2
1323
1323.8
1324.6
1325.5
1326.3
1327.2
1328
1328.9
1329.8
1330.7
1331.6
1332.5
1333.4
1334.3
1335.2
1336.1
1337.1
1338
1339
1339.9
1340.9
1341.9
1342.8
1343.8
1344.8
1345.8
1346.8
1347.8
1348.9
1349.9
1350.9
1352
1353
1354.1
1355.1
1356.2
1357.3
1358.3
1359.4
1360.5
1361.6
1362.7
1363.8
1365
1366.1
1367.2
1368.4
1369.5
1370.6
1371.8
1372.9
1374.1
1375.3
1376.5
1377.6
1378.8
1380
1381.2
1382.4
1383.6
1384.8
1386
1387.3
1388.5
1389.7
1391
1392.2
1393.4
1394.7
1395.9
1397.2
1398.5
1399.7
1401
1402.3
1403.5
1404.8
1406.1
1407.4
1408.7
1410
1411.3
1412.6
1413.9
1415.2
1416.5
1417.8
1419.2
1420.5
1421.8
1423.1
1424.5
1425.8
1427.1
1428.5
1429.8
1431.2
1432.5
1433.9
1435.2
1436.6
1438
1439.3
1440.7
1442.1
1443.4
1444.8
1446.2
1447.6
1449
1450.4
1451.7
1453.1
1454.5
1455.9
1457.3
1458.7
1460.1
1461.6
1463
1464.4
1465.8
1467.2
1468.7
1470.1
1471.5
1473
1474.4
1475.9
1477.3
1478.8
1480.3
1481.8
1483.3
1484.8
1486.3
1487.8
1489.3
1490.9
1492.4
1494
1495.6
1497.1
1498.7
1500.3
1501.8
1503.4
1504.9
1506.4
1507.9
1509.3
1510.6
1511.9
1513
1514.1
1515
1515.8
1516.4
1516.9
1517.3
1517.6
1517.7
1517.8
1293.5
1293.5
1293.5
1293.5
1293.5
1293.5
1293.5
1293.5
1293.5
1293.5
1293.5
1293.5
1293.4
1293.4
1293.4
1293.5
1293.5
1293.5
1293.5
1293.5
1293.5
1293.6
1293.6
1293.6
1293.7
1293.8
1293.8
1293.9
1294
1294.1
1294.2
1294.3
1294.4
1294.6
1294.7
1294.8
1295
1295.2
1295.4
1295.6
1295.8
1296
1296.3
1296.5
1296.8
1297
1297.3
1297.6
1297.9
1298.2
1298.6
1298.9
1299.3
1299.6
1300
1300.4
1300.8
1301.3
1301.7
1302.1
1302.6
1303.1
1303.6
1304
1304.6
1305.1
1305.6
1306.2
1306.7
1307.3
1307.9
1308.5
1309.1
1309.7
1310.4
1311
1311.7
1312.4
1313.1
1313.8
1314.5
1315.2
1316
1316.7
1317.5
1318.3
1319.1
1319.9
1320.7
1321.6
1322.4
1323.2
1324.1
1325
1325.8
1326.7
1327.6
1328.5
1329.4
1330.3
1331.2
1332.1
1333.1
1334
1334.9
1335.9
1336.8
1337.8
1338.8
1339.8
1340.7
1341.7
1342.7
1343.7
1344.8
1345.8
1346.8
1347.8
1348.9
1349.9
1351
1352
1353.1
1354.2
1355.2
1356.3
1357.4
1358.5
1359.6
1360.7
1361.8
1363
1364.1
1365.2
1366.4
1367.5
1368.7
1369.8
1371
1372.1
1373.3
1374.5
1375.7
1376.9
1378.1
1379.3
1380.5
1381.7
1382.9
1384.1
1385.3
1386.6
1387.8
1389
1390.3
1391.5
1392.8
1394
1395.3
1396.6
1397.8
1399.1
1400.4
1401.6
1402.9
1404.2
1405.5
1406.8
1408.1
1409.4
1410.7
1412
1413.3
1414.6
1416
1417.3
1418.6
1419.9
1421.3
1422.6
1423.9
1425.3
1426.6
1428
1429.3
1430.7
1432
1433.4
1434.8
1436.1
1437.5
1438.9
1440.3
1441.6
1443
1444.4
1445.8
1447.2
1448.6
1449.9
1451.3
1452.7
1454.1
1455.6
1457
1458.4
1459.8
1461.2
1462.6
1464
1465.5
1466.9
1468.3
1469.8
1471.2
1472.7
1474.1
1475.6
1477.1
1478.6
1480
1481.5
1483
1484.6
1486.1
1487.6
1489.2
1490.7
1492.3
1493.9
1495.5
1497
1498.6
1500.2
1501.7
1503.3
1504.8
1506.2
1507.7
1509
1510.2
1511.4
1512.5
1513.4
1514.2
1514.8
1515.4
1515.7
1516
1516.1
1516.2
1291.1
1291.1
1291.1
1291.1
1291.1
1291.1
1291.1
1291.1
1291.1
1291.1
1291.1
1291.1
1291.1
1291.1
1291.1
1291.1
1291.1
1291.1
1291.1
1291.2
1291.2
1291.2
1291.3
1291.3
1291.4
1291.4
1291.5
1291.6
1291.7
1291.8
1291.9
1292
1292.1
1292.3
1292.4
1292.6
1292.8
1292.9
1293.1
1293.3
1293.6
1293.8
1294
1294.3
1294.6
1294.8
1295.1
1295.4
1295.7
1296.1
1296.4
1296.8
1297.1
1297.5
1297.9
1298.3
1298.7
1299.1
1299.6
1300
1300.5
1300.9
1301.4
1301.9
1302.4
1303
1303.5
1304
1304.6
1305.2
1305.8
1306.4
1307
1307.6
1308.2
1308.9
1309.6
1310.2
1310.9
1311.6
1312.3
1313.1
1313.8
1314.6
1315.3
1316.1
1316.9
1317.7
1318.5
1319.3
1320.2
1321
1321.9
1322.7
1323.6
1324.5
1325.4
1326.3
1327.2
1328.1
1329.1
1330
1330.9
1331.9
1332.8
1333.8
1334.7
1335.7
1336.7
1337.7
1338.7
1339.7
1340.7
1341.7
1342.7
1343.7
1344.7
1345.8
1346.8
1347.9
1348.9
1350
1351.1
1352.1
1353.2
1354.3
1355.4
1356.5
1357.6
1358.7
1359.9
1361
1362.1
1363.2
1364.4
1365.5
1366.7
1367.9
1369
1370.2
1371.4
1372.6
1373.7
1374.9
1376.1
1377.3
1378.5
1379.7
1381
1382.2
1383.4
1384.6
1385.9
1387.1
1388.4
1389.6
1390.9
1392.1
1393.4
1394.7
1395.9
1397.2
1398.5
1399.8
1401
1402.3
1403.6
1404.9
1406.2
1407.5
1408.8
1410.2
1411.5
1412.8
1414.1
1415.4
1416.8
1418.1
1419.4
1420.8
1422.1
1423.5
1424.8
1426.2
1427.5
1428.9
1430.2
1431.6
1433
1434.3
1435.7
1437.1
1438.5
1439.8
1441.2
1442.6
1444
1445.4
1446.8
1448.2
1449.6
1451
1452.4
1453.8
1455.2
1456.6
1458
1459.4
1460.9
1462.3
1463.7
1465.2
1466.6
1468
1469.5
1470.9
1472.4
1473.9
1475.3
1476.8
1478.3
1479.8
1481.3
1482.9
1484.4
1485.9
1487.5
1489
1490.6
1492.2
1493.8
1495.4
1497
1498.5
1500.1
1501.6
1503.2
1504.6
1506
1507.4
1508.6
1509.8
1510.8
1511.8
1512.6
1513.3
1513.8
1514.1
1514.4
1514.5
1514.6
1288.8
1288.8
1288.8
1288.8
1288.8
1288.8
1288.8
1288.8
1288.8
1288.8
1288.8
1288.7
1288.7
1288.7
1288.8
1288.8
1288.8
1288.8
1288.8
1288.8
1288.9
1288.9
1288.9
1289
1289.1
1289.1
1289.2
1289.3
1289.4
1289.5
1289.6
1289.7
1289.8
1290
1290.1
1290.3
1290.5
1290.7
1290.9
1291.1
1291.3
1291.6
1291.8
1292.1
1292.3
1292.6
1292.9
1293.2
1293.6
1293.9
1294.2
1294.6
1295
1295.3
1295.7
1296.1
1296.6
1297
1297.4
1297.9
1298.3
1298.8
1299.3
1299.8
1300.3
1300.9
1301.4
1301.9
1302.5
1303.1
1303.7
1304.3
1304.9
1305.5
1306.1
1306.8
1307.4
1308.1
1308.8
1309.5
1310.2
1310.9
1311.7
1312.4
1313.2
1313.9
1314.7
1315.5
1316.3
1317.1
1318
1318.8
1319.7
1320.5
1321.4
1322.3
1323.2
1324.1
1325
1326
1326.9
1327.8
1328.8
1329.7
1330.7
1331.7
1332.6
1333.6
1334.6
1335.6
1336.6
1337.6
1338.6
1339.6
1340.6
1341.7
1342.7
1343.7
1344.8
1345.9
1346.9
1348
1349.1
1350.1
1351.2
1352.3
1353.4
1354.5
1355.6
1356.8
1357.9
1359
1360.1
1361.3
1362.4
1363.6
1364.7
1365.9
1367.1
1368.2
1369.4
1370.6
1371.8
1373
1374.2
1375.4
1376.6
1377.8
1379
1380.3
1381.5
1382.7
1384
1385.2
1386.5
1387.7
1389
1390.2
1391.5
1392.8
1394
1395.3
1396.6
1397.9
1399.2
1400.5
1401.8
1403.1
1404.4
1405.7
1407
1408.3
1409.6
1410.9
1412.3
1413.6
1414.9
1416.3
1417.6
1418.9
1420.3
1421.6
1423
1424.3
1425.7
1427
1428.4
1429.8
1431.1
1432.5
1433.9
1435.3
1436.7
1438
1439.4
1440.8
1442.2
1443.6
1445
1446.4
1447.8
1449.2
1450.6
1452
1453.4
1454.8
1456.3
1457.7
1459.1
1460.5
1462
1463.4
1464.9
1466.3
1467.8
1469.2
1470.7
1472.1
1473.6
1475.1
1476.6
1478.1
1479.6
1481.2
1482.7
1484.2
1485.8
1487.4
1488.9
1490.5
1492.1
1493.7
1495.3
1496.9
1498.5
1500
1501.5
1503
1504.4
1505.8
1507
1508.2
1509.2
1510.2
1511
1511.7
1512.2
1512.5
1512.8
1512.9
1513
1286.4
1286.4
1286.4
1286.4
1286.4
1286.4
1286.4
1286.4
1286.4
1286.4
1286.4
1286.4
1286.4
1286.4
1286.4
1286.4
1286.4
1286.4
1286.5
1286.5
1286.5
1286.6
1286.6
1286.7
1286.7
1286.8
1286.9
1287
1287.1
1287.2
1287.3
1287.4
1287.6
1287.7
1287.9
1288
1288.2
1288.4
1288.6
1288.8
1289.1
1289.3
1289.6
1289.8
1290.1
1290.4
1290.7
1291
1291.4
1291.7
1292
1292.4
1292.8
1293.2
1293.6
1294
1294.4
1294.9
1295.3
1295.8
1296.2
1296.7
1297.2
1297.7
1298.2
1298.8
1299.3
1299.9
1300.4
1301
1301.6
1302.2
1302.8
1303.4
1304.1
1304.7
1305.4
1306
1306.7
1307.4
1308.1
1308.8
1309.6
1310.3
1311.1
1311.8
1312.6
1313.4
1314.2
1315
1315.8
1316.7
1317.5
1318.4
1319.2
1320.1
1321
1321.9
1322.9
1323.8
1324.7
1325.7
1326.6
1327.6
1328.6
1329.5
1330.5
1331.5
1332.5
1333.5
1334.5
1335.5
1336.5
1337.5
1338.6
1339.6
1340.7
1341.7
1342.8
1343.8
1344.9
1346
1347
1348.1
1349.2
1350.3
1351.4
1352.5
1353.7
1354.8
1355.9
1357
1358.2
1359.3
1360.5
1361.6
1362.8
1364
1365.1
1366.3
1367.5
1368.7
1369.9
1371.1
1372.3
1373.5
1374.7
1375.9
1377.1
1378.4
1379.6
1380.8
1382.1
1383.3
1384.6
1385.8
1387.1
1388.4
1389.6
1390.9
1392.2
1393.5
1394.7
1396
1397.3
1398.6
1399.9
1401.2
1402.5
1403.8
1405.1
1406.5
1407.8
1409.1
1410.4
1411.8
1413.1
1414.4
1415.8
1417.1
1418.5
1419.8
1421.2
1422.5
1423.9
1425.2
1426.6
1428
1429.4
1430.7
1432.1
1433.5
1434.9
1436.3
1437.6
1439
1440.4
1441.8
1443.2
1444.6
1446
1447.4
1448.8
1450.3
1451.7
1453.1
1454.5
1455.9
1457.4
1458.8
1460.2
1461.7
1463.1
1464.6
1466
1467.5
1469
1470.4
1471.9
1473.4
1474.9
1476.4
1477.9
1479.5
1481
1482.6
1484.1
1485.7
1487.3
1488.9
1490.5
1492.1
1493.7
1495.2
1496.8
1498.4
1499.9
1501.4
1502.8
1504.1
1505.4
1506.6
1507.6
1508.6
1509.4
1510.1
1510.6
1510.9
1511.2
1511.4
1511.4
1284.1
1284.1
1284.1
1284.1
1284
1284
1284
1284
1284
1284
1284
1284
1284
1284
1284
1284.1
1284.1
1284.1
1284.1
1284.1
1284.2
1284.2
1284.3
1284.3
1284.4
1284.5
1284.6
1284.6
1284.7
1284.9
1285
1285.1
1285.3
1285.4
1285.6
1285.8
1285.9
1286.1
1286.4
1286.6
1286.8
1287.1
1287.3
1287.6
1287.9
1288.2
1288.5
1288.8
1289.2
1289.5
1289.9
1290.2
1290.6
1291
1291.4
1291.8
1292.3
1292.7
1293.2
1293.6
1294.1
1294.6
1295.1
1295.6
1296.1
1296.7
1297.2
1297.8
1298.3
1298.9
1299.5
1300.1
1300.7
1301.4
1302
1302.6
1303.3
1304
1304.7
1305.3
1306
1306.8
1307.5
1308.2
1309
1309.7
1310.5
1311.3
1312.1
1312.9
1313.7
1314.6
1315.4
1316.3
1317.1
1318
1318.9
1319.8
1320.7
1321.6
1322.6
1323.5
1324.5
1325.4
1326.4
1327.4
1328.4
1329.4
1330.4
1331.4
1332.4
1333.4
1334.5
1335.5
1336.5
1337.6
1338.6
1339.7
1340.7
1341.8
1342.9
1344
1345
1346.1
1347.2
1348.3
1349.5
1350.6
1351.7
1352.8
1353.9
1355.1
1356.2
1357.4
1358.5
1359.7
1360.9
1362
1363.2
1364.4
1365.6
1366.8
1368
1369.2
1370.4
1371.6
1372.8
1374
1375.3
1376.5
1377.7
1379
1380.2
1381.5
1382.7
1384
1385.2
1386.5
1387.8
1389
1390.3
1391.6
1392.9
1394.2
1395.5
1396.8
1398.1
1399.4
1400.7
1402
1403.3
1404.6
1406
1407.3
1408.6
1409.9
1411.3
1412.6
1414
1415.3
1416.7
1418
1419.4
1420.7
1422.1
1423.5
1424.8
1426.2
1427.6
1428.9
1430.3
1431.7
1433.1
1434.5
1435.9
1437.3
1438.7
1440.1
1441.5
1442.9
1444.3
1445.7
1447.1
1448.5
1449.9
1451.3
1452.8
1454.2
1455.6
1457.1
1458.5
1459.9
1461.4
1462.8
1464.3
1465.8
1467.2
1468.7
1470.2
1471.7
1473.2
1474.7
1476.2
1477.8
1479.3
1480.9
1482.4
1484
1485.6
1487.2
1488.8
1490.4
1492
1493.6
1495.2
1496.7
1498.3
1499.7
1501.2
1502.5
1503.8
1505
1506
1507
1507.8
1508.5
1509
1509.4
1509.6
1509.8
1509.8
1281.7
1281.7
1281.7
1281.7
1281.7
1281.7
1281.7
1281.7
1281.7
1281.7
1281.7
1281.7
1281.7
1281.7
1281.7
1281.7
1281.7
1281.7
1281.8
1281.8
1281.8
1281.9
1281.9
1282
1282.1
1282.1
1282.2
1282.3
1282.4
1282.5
1282.7
1282.8
1283
1283.1
1283.3
1283.5
1283.7
1283.9
1284.1
1284.3
1284.6
1284.8
1285.1
1285.4
1285.7
1286
1286.3
1286.6
1287
1287.3
1287.7
1288.1
1288.4
1288.8
1289.3
1289.7
1290.1
1290.6
1291
1291.5
1292
1292.5
1293
1293.5
1294
1294.6
1295.1
1295.7
1296.3
1296.9
1297.4
1298
1298.7
1299.3
1299.9
1300.6
1301.2
1301.9
1302.6
1303.3
1304
1304.7
1305.4
1306.2
1306.9
1307.7
1308.5
1309.2
1310
1310.8
1311.7
1312.5
1313.3
1314.2
1315
1315.9
1316.8
1317.7
1318.6
1319.5
1320.4
1321.4
1322.3
1323.3
1324.3
1325.3
1326.2
1327.3
1328.3
1329.3
1330.3
1331.3
1332.4
1333.4
1334.5
1335.5
1336.6
1337.6
1338.7
1339.8
1340.9
1342
1343
1344.1
1345.3
1346.4
1347.5
1348.6
1349.7
1350.9
1352
1353.1
1354.3
1355.4
1356.6
1357.8
1358.9
1360.1
1361.3
1362.5
1363.7
1364.9
1366.1
1367.3
1368.5
1369.7
1370.9
1372.1
1373.4
1374.6
1375.8
1377.1
1378.3
1379.6
1380.8
1382.1
1383.4
1384.6
1385.9
1387.2
1388.5
1389.8
1391
1392.3
1393.6
1394.9
1396.2
1397.6
1398.9
1400.2
1401.5
1402.8
1404.1
1405.5
1406.8
1408.1
1409.5
1410.8
1412.2
1413.5
1414.9
1416.2
1417.6
1418.9
1420.3
1421.7
1423
1424.4
1425.8
1427.2
1428.5
1429.9
1431.3
1432.7
1434.1
1435.5
1436.9
1438.3
1439.7
1441.1
1442.5
1443.9
1445.3
1446.8
1448.2
1449.6
1451
1452.5
1453.9
1455.3
1456.8
1458.2
1459.7
1461.1
1462.6
1464.1
1465.5
1467
1468.5
1470
1471.5
1473
1474.5
1476.1
1477.6
1479.2
1480.8
1482.3
1483.9
1485.5
1487.1
1488.8
1490.4
1492
1493.5
1495.1
1496.6
1498.1
1499.6
1500.9
1502.2
1503.4
1504.5
1505.4
1506.2
1506.9
1507.4
1507.8
1508
1508.2
1508.2
1279.3
1279.3
1279.3
1279.3
1279.3
1279.3
1279.3
1279.3
1279.3
1279.3
1279.3
1279.3
1279.3
1279.3
1279.3
1279.3
1279.4
1279.4
1279.4
1279.4
1279.5
1279.5
1279.6
1279.6
1279.7
1279.8
1279.9
1280
1280.1
1280.2
1280.3
1280.5
1280.6
1280.8
1281
1281.2
1281.4
1281.6
1281.8
1282
1282.3
1282.6
1282.8
1283.1
1283.4
1283.7
1284.1
1284.4
1284.7
1285.1
1285.5
1285.9
1286.3
1286.7
1287.1
1287.5
1288
1288.4
1288.9
1289.4
1289.9
1290.4
1290.9
1291.4
1291.9
1292.5
1293
1293.6
1294.2
1294.8
1295.4
1296
1296.6
1297.2
1297.9
1298.5
1299.2
1299.9
1300.6
1301.3
1302
1302.7
1303.4
1304.2
1304.9
1305.7
1306.4
1307.2
1308
1308.8
1309.6
1310.5
1311.3
1312.1
1313
1313.9
1314.7
1315.6
1316.5
1317.4
1318.4
1319.3
1320.3
1321.2
1322.2
1323.2
1324.1
1325.1
1326.1
1327.2
1328.2
1329.2
1330.3
1331.3
1332.4
1333.5
1334.5
1335.6
1336.7
1337.8
1338.8
1339.9
1341
1342.1
1343.3
1344.4
1345.5
1346.6
1347.8
1348.9
1350
1351.2
1352.3
1353.5
1354.7
1355.8
1357
1358.2
1359.4
1360.6
1361.8
1363
1364.2
1365.4
1366.6
1367.8
1369
1370.3
1371.5
1372.7
1374
1375.2
1376.5
1377.7
1379
1380.3
1381.5
1382.8
1384.1
1385.4
1386.6
1387.9
1389.2
1390.5
1391.8
1393.1
1394.4
1395.7
1397
1398.4
1399.7
1401
1402.3
1403.7
1405
1406.3
1407.7
1409
1410.4
1411.7
1413.1
1414.4
1415.8
1417.2
1418.5
1419.9
1421.3
1422.6
1424
1425.4
1426.8
1428.2
1429.6
1431
1432.3
1433.7
1435.1
1436.6
1438
1439.4
1440.8
1442.2
1443.6
1445
1446.5
1447.9
1449.3
1450.7
1452.2
1453.6
1455.1
1456.5
1458
1459.4
1460.9
1462.4
1463.8
1465.3
1466.8
1468.3
1469.8
1471.3
1472.9
1474.4
1476
1477.5
1479.1
1480.7
1482.3
1483.9
1485.5
1487.1
1488.7
1490.3
1491.9
1493.5
1495
1496.5
1497.9
1499.3
1500.6
1501.8
1502.9
1503.8
1504.6
1505.3
1505.8
1506.2
1506.4
1506.6
1506.7
1276.9
1276.9
1276.9
1276.9
1276.9
1276.9
1276.9
1276.9
1276.9
1276.9
1276.9
1276.9
1276.9
1276.9
1276.9
1277
1277
1277
1277
1277.1
1277.1
1277.2
1277.2
1277.3
1277.4
1277.4
1277.5
1277.6
1277.8
1277.9
1278
1278.2
1278.3
1278.5
1278.7
1278.9
1279.1
1279.3
1279.5
1279.8
1280
1280.3
1280.6
1280.9
1281.2
1281.5
1281.8
1282.2
1282.5
1282.9
1283.3
1283.7
1284.1
1284.5
1284.9
1285.3
1285.8
1286.3
1286.7
1287.2
1287.7
1288.2
1288.8
1289.3
1289.8
1290.4
1290.9
1291.5
1292.1
1292.7
1293.3
1293.9
1294.6
1295.2
1295.8
1296.5
1297.2
1297.8
1298.5
1299.2
1299.9
1300.7
1301.4
1302.1
1302.9
1303.7
1304.4
1305.2
1306
1306.8
1307.6
1308.4
1309.3
1310.1
1311
1311.8
1312.7
1313.6
1314.5
1315.4
1316.3
1317.3
1318.2
1319.2
1320.1
1321.1
1322.1
1323.1
1324.1
1325.1
1326.1
1327.1
1328.2
1329.2
1330.3
1331.4
1332.5
1333.5
1334.6
1335.7
1336.8
1337.9
1339
1340.1
1341.3
1342.4
1343.5
1344.6
1345.8
1346.9
1348.1
1349.2
1350.4
1351.6
1352.7
1353.9
1355.1
1356.3
1357.5
1358.7
1359.9
1361.1
1362.3
1363.5
1364.7
1365.9
1367.2
1368.4
1369.6
1370.9
1372.1
1373.4
1374.6
1375.9
1377.1
1378.4
1379.7
1381
1382.2
1383.5
1384.8
1386.1
1387.4
1388.7
1390
1391.3
1392.6
1393.9
1395.2
1396.6
1397.9
1399.2
1400.5
1401.9
1403.2
1404.6
1405.9
1407.2
1408.6
1409.9
1411.3
1412.7
1414
1415.4
1416.8
1418.1
1419.5
1420.9
1422.3
1423.6
1425
1426.4
1427.8
1429.2
1430.6
1432
1433.4
1434.8
1436.2
1437.6
1439
1440.5
1441.9
1443.3
1444.7
1446.2
1447.6
1449
1450.5
1451.9
1453.3
1454.8
1456.3
1457.7
1459.2
1460.7
1462.1
1463.6
1465.1
1466.6
1468.1
1469.7
1471.2
1472.7
1474.3
1475.8
1477.4
1479
1480.6
1482.2
1483.8
1485.5
1487.1
1488.7
1490.3
1491.9
1493.4
1494.9
1496.3
1497.7
1499
1500.2
1501.3
1502.2
1503
1503.7
1504.2
1504.6
1504.9
1505
1505.1
1274.5
1274.5
1274.5
1274.5
1274.5
1274.5
1274.5
1274.5
1274.5
1274.5
1274.5
1274.5
1274.5
1274.5
1274.6
1274.6
1274.6
1274.6
1274.7
1274.7
1274.7
1274.8
1274.9
1274.9
1275
1275.1
1275.2
1275.3
1275.4
1275.5
1275.7
1275.8
1276
1276.2
1276.3
1276.5
1276.8
1277
1277.2
1277.5
1277.7
1278
1278.3
1278.6
1278.9
1279.2
1279.6
1279.9
1280.3
1280.6
1281
1281.4
1281.8
1282.3
1282.7
1283.2
1283.6
1284.1
1284.6
1285.1
1285.6
1286.1
1286.6
1287.2
1287.7
1288.3
1288.8
1289.4
1290
1290.6
1291.2
1291.8
1292.5
1293.1
1293.8
1294.4
1295.1
1295.8
1296.5
1297.2
1297.9
1298.6
1299.4
1300.1
1300.9
1301.6
1302.4
1303.2
1304
1304.8
1305.6
1306.4
1307.3
1308.1
1309
1309.8
1310.7
1311.6
1312.5
1313.4
1314.3
1315.3
1316.2
1317.1
1318.1
1319.1
1320
1321
1322
1323
1324
1325.1
1326.1
1327.2
1328.2
1329.3
1330.4
1331.4
1332.5
1333.7
1334.8
1335.9
1337
1338.1
1339.3
1340.4
1341.5
1342.7
1343.8
1345
1346.1
1347.3
1348.4
1349.6
1350.8
1352
1353.2
1354.3
1355.5
1356.7
1357.9
1359.2
1360.4
1361.6
1362.8
1364
1365.3
1366.5
1367.8
1369
1370.3
1371.5
1372.8
1374
1375.3
1376.6
1377.9
1379.1
1380.4
1381.7
1383
1384.3
1385.6
1386.9
1388.2
1389.5
1390.8
1392.1
1393.5
1394.8
1396.1
1397.4
1398.8
1400.1
1401.4
1402.8
1404.1
1405.5
1406.8
1408.2
1409.5
1410.9
1412.3
1413.6
1415
1416.4
1417.8
1419.1
1420.5
1421.9
1423.3
1424.7
1426.1
1427.5
1428.9
1430.3
1431.7
1433.1
1434.5
1435.9
1437.3
1438.7
1440.2
1441.6
1443
1444.4
1445.9
1447.3
1448.7
1450.2
1451.6
1453.1
1454.6
1456
1457.5
1459
1460.4
1461.9
1463.4
1464.9
1466.4
1468
1469.5
1471.1
1472.6
1474.2
1475.8
1477.4
1479
1480.6
1482.2
1483.8
1485.4
1487.1
1488.7
1490.2
1491.8
1493.3
1494.7
1496.1
1497.4
1498.6
1499.7
1500.6
1501.4
1502.1
1502.6
1503
1503.3
1503.4
1503.5
1272.1
1272.1
1272.1
1272.1
1272.1
1272.1
1272.1
1272.1
1272.1
1272.1
1272.1
1272.1
1272.1
1272.2
1272.2
1272.2
1272.2
1272.2
1272.3
1272.3
1272.4
1272.4
1272.5
1272.6
1272.6
1272.7
1272.8
1272.9
1273
1273.2
1273.3
1273.5
1273.6
1273.8
1274
1274.2
1274.4
1274.7
1274.9
1275.1
1275.4
1275.7
1276
1276.3
1276.6
1276.9
1277.3
1277.6
1278
1278.4
1278.8
1279.2
1279.6
1280
1280.5
1280.9
1281.4
1281.9
1282.4
1282.9
1283.4
1283.9
1284.5
1285
1285.6
1286.1
1286.7
1287.3
1287.9
1288.5
1289.1
1289.8
1290.4
1291.1
1291.7
1292.4
1293.1
1293.8
1294.5
1295.2
1295.9
1296.6
1297.4
1298.1
1298.9
1299.6
1300.4
1301.2
1302
1302.8
1303.6
1304.5
1305.3
1306.1
1307
1307.9
1308.7
1309.6
1310.5
1311.4
1312.3
1313.3
1314.2
1315.1
1316.1
1317.1
1318
1319
1320
1321
1322
1323.1
1324.1
1325.1
1326.2
1327.2
1328.3
1329.4
1330.5
1331.6
1332.7
1333.8
1335
1336.1
1337.2
1338.4
1339.5
1340.7
1341.8
1343
1344.1
1345.3
1346.5
1347.7
1348.8
1350
1351.2
1352.4
1353.6
1354.8
1356
1357.3
1358.5
1359.7
1360.9
1362.2
1363.4
1364.7
1365.9
1367.2
1368.4
1369.7
1370.9
1372.2
1373.5
1374.7
1376
1377.3
1378.6
1379.9
1381.2
1382.5
1383.8
1385.1
1386.4
1387.7
1389
1390.3
1391.7
1393
1394.3
1395.6
1397
1398.3
1399.7
1401
1402.4
1403.7
1405.1
1406.4
1407.8
1409.1
1410.5
1411.9
1413.3
1414.6
1416
1417.4
1418.8
1420.2
1421.6
1422.9
1424.3
1425.7
1427.1
1428.5
1429.9
1431.4
1432.8
1434.2
1435.6
1437
1438.4
1439.9
1441.3
1442.7
1444.2
1445.6
1447
1448.5
1449.9
1451.4
1452.9
1454.3
1455.8
1457.3
1458.8
1460.2
1461.7
1463.3
1464.8
1466.3
1467.8
1469.4
1470.9
1472.5
1474.1
1475.7
1477.3
1478.9
1480.6
1482.2
1483.8
1485.4
1487
1488.6
1490.2
1491.7
1493.1
1494.5
1495.8
1497
1498.1
1499
1499.8
1500.5
1501
1501.4
1501.7
1501.8
1501.9
1269.7
1269.7
1269.7
1269.7
1269.7
1269.7
1269.7
1269.7
1269.7
1269.7
1269.7
1269.7
1269.7
1269.8
1269.8
1269.8
1269.8
1269.8
1269.9
1269.9
1270
1270
1270.1
1270.2
1270.3
1270.3
1270.4
1270.6
1270.7
1270.8
1271
1271.1
1271.3
1271.5
1271.7
1271.9
1272.1
1272.3
1272.6
1272.8
1273.1
1273.4
1273.7
1274
1274.3
1274.6
1275
1275.4
1275.7
1276.1
1276.5
1276.9
1277.4
1277.8
1278.3
1278.7
1279.2
1279.7
1280.2
1280.7
1281.2
1281.7
1282.3
1282.8
1283.4
1284
1284.6
1285.2
1285.8
1286.4
1287
1287.7
1288.3
1289
1289.6
1290.3
1291
1291.7
1292.4
1293.1
1293.9
1294.6
1295.3
1296.1
1296.9
1297.6
1298.4
1299.2
1300
1300.8
1301.7
1302.5
1303.3
1304.2
1305
1305.9
1306.8
1307.7
1308.6
1309.5
1310.4
1311.3
1312.2
1313.2
1314.1
1315.1
1316.1
1317
1318
1319
1320
1321.1
1322.1
1323.1
1324.2
1325.2
1326.3
1327.4
1328.5
1329.6
1330.7
1331.8
1332.9
1334.1
1335.2
1336.3
1337.5
1338.7
1339.8
1341
1342.2
1343.3
1344.5
1345.7
1346.9
1348.1
1349.3
1350.5
1351.7
1352.9
1354.1
1355.4
1356.6
1357.8
1359
1360.3
1361.5
1362.8
1364
1365.3
1366.6
1367.8
1369.1
1370.4
1371.6
1372.9
1374.2
1375.5
1376.8
1378.1
1379.4
1380.7
1382
1383.3
1384.6
1385.9
1387.2
1388.6
1389.9
1391.2
1392.5
1393.9
1395.2
1396.6
1397.9
1399.2
1400.6
1402
1403.3
1404.7
1406
1407.4
1408.8
1410.1
1411.5
1412.9
1414.3
1415.7
1417
1418.4
1419.8
1421.2
1422.6
1424
1425.4
1426.8
1428.2
1429.6
1431.1
1432.5
1433.9
1435.3
1436.7
1438.2
1439.6
1441
1442.5
1443.9
1445.4
1446.8
1448.3
1449.7
1451.2
1452.6
1454.1
1455.6
1457.1
1458.6
1460.1
1461.6
1463.1
1464.6
1466.2
1467.7
1469.3
1470.9
1472.5
1474.1
1475.7
1477.3
1478.9
1480.5
1482.2
1483.8
1485.4
1487
1488.6
1490.1
1491.5
1492.9
1494.2
1495.4
1496.5
1497.4
1498.3
1498.9
1499.4
1499.8
1500.1
1500.3
1500.3
1267.3
1267.3
1267.3
1267.3
1267.3
1267.3
1267.3
1267.3
1267.3
1267.3
1267.3
1267.3
1267.3
1267.3
1267.4
1267.4
1267.4
1267.4
1267.5
1267.5
1267.6
1267.6
1267.7
1267.8
1267.9
1268
1268.1
1268.2
1268.3
1268.4
1268.6
1268.7
1268.9
1269.1
1269.3
1269.5
1269.7
1270
1270.2
1270.5
1270.8
1271
1271.3
1271.7
1272
1272.3
1272.7
1273.1
1273.4
1273.8
1274.2
1274.7
1275.1
1275.5
1276
1276.5
1277
1277.5
1278
1278.5
1279
1279.5
1280.1
1280.7
1281.2
1281.8
1282.4
1283
1283.6
1284.3
1284.9
1285.6
1286.2
1286.9
1287.6
1288.2
1288.9
1289.6
1290.4
1291.1
1291.8
1292.6
1293.3
1294.1
1294.8
1295.6
1296.4
1297.2
1298
1298.8
1299.7
1300.5
1301.4
1302.2
1303.1
1303.9
1304.8
1305.7
1306.6
1307.5
1308.4
1309.4
1310.3
1311.2
1312.2
1313.2
1314.1
1315.1
1316.1
1317.1
1318.1
1319.1
1320.1
1321.2
1322.2
1323.3
1324.3
1325.4
1326.5
1327.6
1328.7
1329.8
1330.9
1332
1333.2
1334.3
1335.5
1336.6
1337.8
1339
1340.1
1341.3
1342.5
1343.7
1344.9
1346.1
1347.3
1348.5
1349.8
1351
1352.2
1353.4
1354.7
1355.9
1357.2
1358.4
1359.7
1360.9
1362.2
1363.4
1364.7
1366
1367.2
1368.5
1369.8
1371.1
1372.4
1373.7
1375
1376.3
1377.6
1378.9
1380.2
1381.5
1382.8
1384.1
1385.4
1386.8
1388.1
1389.4
1390.8
1392.1
1393.4
1394.8
1396.1
1397.5
1398.8
1400.2
1401.6
1402.9
1404.3
1405.7
1407
1408.4
1409.8
1411.2
1412.5
1413.9
1415.3
1416.7
1418.1
1419.5
1420.9
1422.3
1423.7
1425.1
1426.5
1427.9
1429.4
1430.8
1432.2
1433.6
1435
1436.5
1437.9
1439.3
1440.8
1442.2
1443.7
1445.1
1446.6
1448
1449.5
1451
1452.4
1453.9
1455.4
1456.9
1458.4
1459.9
1461.4
1463
1464.5
1466.1
1467.6
1469.2
1470.8
1472.4
1474
1475.6
1477.3
1478.9
1480.6
1482.2
1483.8
1485.4
1486.9
1488.5
1489.9
1491.3
1492.6
1493.8
1494.9
1495.8
1496.7
1497.3
1497.8
1498.2
1498.5
1498.7
1498.7
1264.9
1264.9
1264.9
1264.9
1264.9
1264.9
1264.9
1264.9
1264.9
1264.9
1264.9
1264.9
1264.9
1264.9
1264.9
1265
1265
1265
1265.1
1265.1
1265.2
1265.2
1265.3
1265.4
1265.5
1265.6
1265.7
1265.8
1265.9
1266
1266.2
1266.4
1266.5
1266.7
1266.9
1267.1
1267.4
1267.6
1267.9
1268.1
1268.4
1268.7
1269
1269.3
1269.7
1270
1270.4
1270.7
1271.1
1271.5
1271.9
1272.4
1272.8
1273.3
1273.7
1274.2
1274.7
1275.2
1275.7
1276.2
1276.8
1277.3
1277.9
1278.5
1279
1279.6
1280.2
1280.9
1281.5
1282.1
1282.8
1283.4
1284.1
1284.8
1285.4
1286.1
1286.8
1287.6
1288.3
1289
1289.8
1290.5
1291.3
1292
1292.8
1293.6
1294.4
1295.2
1296
1296.8
1297.7
1298.5
1299.4
1300.2
1301.1
1302
1302.9
1303.8
1304.7
1305.6
1306.5
1307.4
1308.4
1309.3
1310.3
1311.2
1312.2
1313.2
1314.2
1315.2
1316.2
1317.2
1318.2
1319.2
1320.3
1321.3
1322.4
1323.5
1324.6
1325.6
1326.7
1327.8
1329
1330.1
1331.2
1332.3
1333.5
1334.6
1335.8
1337
1338.1
1339.3
1340.5
1341.7
1342.9
1344.1
1345.3
1346.6
1347.8
1349
1350.3
1351.5
1352.8
1354
1355.2
1356.5
1357.8
1359
1360.3
1361.6
1362.8
1364.1
1365.4
1366.7
1368
1369.2
1370.5
1371.8
1373.1
1374.4
1375.7
1377.1
1378.4
1379.7
1381
1382.3
1383.7
1385
1386.3
1387.7
1389
1390.3
1391.7
1393
1394.4
1395.7
1397.1
1398.5
1399.8
1401.2
1402.6
1403.9
1405.3
1406.7
1408
1409.4
1410.8
1412.2
1413.6
1415
1416.4
1417.8
1419.2
1420.6
1422
1423.4
1424.8
1426.2
1427.7
1429.1
1430.5
1431.9
1433.3
1434.8
1436.2
1437.6
1439.1
1440.5
1442
1443.4
1444.9
1446.3
1447.8
1449.3
1450.8
1452.2
1453.7
1455.2
1456.7
1458.3
1459.8
1461.3
1462.9
1464.4
1466
1467.6
1469.2
1470.8
1472.4
1474
1475.7
1477.3
1478.9
1480.6
1482.2
1483.8
1485.3
1486.9
1488.3
1489.7
1491
1492.2
1493.3
1494.3
1495.1
1495.7
1496.2
1496.6
1496.9
1497.1
1497.1
1262.4
1262.4
1262.4
1262.4
1262.4
1262.4
1262.4
1262.4
1262.4
1262.4
1262.5
1262.5
1262.5
1262.5
1262.5
1262.5
1262.6
1262.6
1262.6
1262.7
1262.7
1262.8
1262.9
1263
1263
1263.1
1263.3
1263.4
1263.5
1263.6
1263.8
1264
1264.1
1264.3
1264.5
1264.8
1265
1265.2
1265.5
1265.8
1266
1266.3
1266.7
1267
1267.3
1267.7
1268
1268.4
1268.8
1269.2
1269.6
1270.1
1270.5
1271
1271.5
1271.9
1272.4
1272.9
1273.5
1274
1274.5
1275.1
1275.7
1276.2
1276.8
1277.4
1278
1278.7
1279.3
1279.9
1280.6
1281.3
1281.9
1282.6
1283.3
1284
1284.7
1285.5
1286.2
1286.9
1287.7
1288.4
1289.2
1290
1290.8
1291.6
1292.4
1293.2
1294
1294.8
1295.7
1296.5
1297.4
1298.3
1299.1
1300
1300.9
1301.8
1302.7
1303.6
1304.5
1305.5
1306.4
1307.4
1308.3
1309.3
1310.3
1311.3
1312.2
1313.2
1314.3
1315.3
1316.3
1317.3
1318.4
1319.4
1320.5
1321.6
1322.6
1323.7
1324.8
1325.9
1327
1328.1
1329.3
1330.4
1331.5
1332.7
1333.8
1335
1336.2
1337.4
1338.6
1339.7
1340.9
1342.2
1343.4
1344.6
1345.8
1347.1
1348.3
1349.6
1350.8
1352.1
1353.3
1354.6
1355.8
1357.1
1358.4
1359.7
1360.9
1362.2
1363.5
1364.8
1366.1
1367.4
1368.7
1370
1371.3
1372.6
1373.9
1375.2
1376.6
1377.9
1379.2
1380.5
1381.9
1383.2
1384.5
1385.9
1387.2
1388.6
1389.9
1391.3
1392.6
1394
1395.3
1396.7
1398.1
1399.4
1400.8
1402.2
1403.6
1404.9
1406.3
1407.7
1409.1
1410.5
1411.9
1413.3
1414.7
1416.1
1417.5
1418.9
1420.3
1421.7
1423.1
1424.5
1426
1427.4
1428.8
1430.2
1431.7
1433.1
1434.5
1436
1437.4
1438.9
1440.3
1441.8
1443.2
1444.7
1446.1
1447.6
1449.1
1450.6
1452.1
1453.6
1455.1
1456.6
1458.1
1459.7
1461.2
1462.8
1464.3
1465.9
1467.5
1469.1
1470.8
1472.4
1474
1475.7
1477.3
1478.9
1480.6
1482.2
1483.7
1485.3
1486.7
1488.1
1489.4
1490.6
1491.7
1492.7
1493.5
1494.1
1494.7
1495
1495.3
1495.5
1495.6
1260
1260
1260
1260
1260
1260
1260
1260
1260
1260
1260
1260
1260
1260
1260.1
1260.1
1260.1
1260.2
1260.2
1260.3
1260.3
1260.4
1260.4
1260.5
1260.6
1260.7
1260.8
1260.9
1261.1
1261.2
1261.4
1261.6
1261.7
1261.9
1262.1
1262.4
1262.6
1262.8
1263.1
1263.4
1263.7
1264
1264.3
1264.6
1265
1265.3
1265.7
1266.1
1266.5
1266.9
1267.3
1267.7
1268.2
1268.7
1269.1
1269.6
1270.1
1270.7
1271.2
1271.7
1272.3
1272.8
1273.4
1274
1274.6
1275.2
1275.8
1276.5
1277.1
1277.8
1278.4
1279.1
1279.8
1280.5
1281.2
1281.9
1282.6
1283.3
1284.1
1284.8
1285.6
1286.4
1287.1
1287.9
1288.7
1289.5
1290.3
1291.1
1292
1292.8
1293.7
1294.5
1295.4
1296.3
1297.1
1298
1298.9
1299.8
1300.7
1301.7
1302.6
1303.5
1304.5
1305.4
1306.4
1307.4
1308.4
1309.3
1310.3
1311.3
1312.3
1313.4
1314.4
1315.4
1316.5
1317.5
1318.6
1319.7
1320.7
1321.8
1322.9
1324
1325.1
1326.2
1327.4
1328.5
1329.6
1330.8
1331.9
1333.1
1334.3
1335.4
1336.6
1337.8
1339
1340.2
1341.4
1342.6
1343.9
1345.1
1346.3
1347.6
1348.8
1350.1
1351.4
1352.6
1353.9
1355.2
1356.5
1357.8
1359.1
1360.4
1361.6
1362.9
1364.2
1365.5
1366.9
1368.2
1369.5
1370.8
1372.1
1373.4
1374.7
1376.1
1377.4
1378.7
1380.1
1381.4
1382.8
1384.1
1385.5
1386.8
1388.2
1389.5
1390.9
1392.2
1393.6
1395
1396.3
1397.7
1399.1
1400.5
1401.8
1403.2
1404.6
1406
1407.4
1408.8
1410.2
1411.6
1413
1414.4
1415.8
1417.2
1418.6
1420
1421.4
1422.8
1424.3
1425.7
1427.1
1428.5
1430
1431.4
1432.8
1434.3
1435.7
1437.2
1438.6
1440.1
1441.5
1443
1444.5
1445.9
1447.4
1448.9
1450.4
1451.9
1453.4
1454.9
1456.5
1458
1459.6
1461.1
1462.7
1464.3
1465.9
1467.5
1469.1
1470.8
1472.4
1474
1475.7
1477.3
1479
1480.6
1482.1
1483.7
1485.1
1486.5
1487.8
1489
1490.1
1491.1
1491.9
1492.6
1493.1
1493.5
1493.8
1493.9
1494
1257.5
1257.5
1257.5
1257.5
1257.5
1257.5
1257.5
1257.5
1257.5
1257.5
1257.6
1257.6
1257.6
1257.6
1257.6
1257.6
1257.7
1257.7
1257.8
1257.8
1257.9
1257.9
1258
1258.1
1258.2
1258.3
1258.4
1258.5
1258.7
1258.8
1259
1259.1
1259.3
1259.5
1259.7
1259.9
1260.2
1260.4
1260.7
1261
1261.3
1261.6
1261.9
1262.2
1262.6
1262.9
1263.3
1263.7
1264.1
1264.5
1265
1265.4
1265.9
1266.3
1266.8
1267.3
1267.8
1268.4
1268.9
1269.4
1270
1270.6
1271.1
1271.7
1272.3
1273
1273.6
1274.2
1274.9
1275.5
1276.2
1276.9
1277.6
1278.3
1279
1279.7
1280.4
1281.2
1281.9
1282.7
1283.5
1284.2
1285
1285.8
1286.6
1287.4
1288.3
1289.1
1289.9
1290.8
1291.6
1292.5
1293.4
1294.3
1295.1
1296
1296.9
1297.9
1298.8
1299.7
1300.6
1301.6
1302.5
1303.5
1304.5
1305.5
1306.4
1307.4
1308.4
1309.4
1310.4
1311.5
1312.5
1313.5
1314.6
1315.6
1316.7
1317.8
1318.8
1319.9
1321
1322.1
1323.2
1324.3
1325.5
1326.6
1327.7
1328.9
1330
1331.2
1332.4
1333.5
1334.7
1335.9
1337.1
1338.3
1339.5
1340.7
1341.9
1343.2
1344.4
1345.7
1346.9
1348.2
1349.4
1350.7
1352
1353.2
1354.5
1355.8
1357.1
1358.4
1359.7
1361.1
1362.4
1363.7
1365
1366.3
1367.6
1368.9
1370.3
1371.6
1372.9
1374.3
1375.6
1376.9
1378.3
1379.6
1381
1382.3
1383.7
1385
1386.4
1387.8
1389.1
1390.5
1391.8
1393.2
1394.6
1396
1397.3
1398.7
1400.1
1401.5
1402.9
1404.3
1405.7
1407.1
1408.5
1409.9
1411.3
1412.7
1414.1
1415.5
1416.9
1418.3
1419.7
1421.2
1422.6
1424
1425.4
1426.9
1428.3
1429.7
1431.2
1432.6
1434.1
1435.5
1437
1438.4
1439.9
1441.3
1442.8
1444.3
1445.8
1447.3
1448.8
1450.3
1451.8
1453.3
1454.8
1456.4
1457.9
1459.5
1461.1
1462.7
1464.3
1465.9
1467.5
1469.1
1470.8
1472.4
1474.1
1475.7
1477.4
1479
1480.5
1482.1
1483.5
1484.9
1486.3
1487.5
1488.5
1489.5
1490.3
1491
1491.5
1491.9
1492.2
1492.4
1492.4
1255
1255
1255
1255
1255
1255.1
1255.1
1255.1
1255.1
1255.1
1255.1
1255.1
1255.1
1255.1
1255.1
1255.2
1255.2
1255.3
1255.3
1255.3
1255.4
1255.5
1255.6
1255.6
1255.7
1255.8
1255.9
1256.1
1256.2
1256.4
1256.5
1256.7
1256.9
1257.1
1257.3
1257.5
1257.8
1258
1258.3
1258.6
1258.9
1259.2
1259.5
1259.8
1260.2
1260.6
1260.9
1261.3
1261.7
1262.2
1262.6
1263
1263.5
1264
1264.5
1265
1265.5
1266
1266.6
1267.1
1267.7
1268.3
1268.9
1269.5
1270.1
1270.7
1271.3
1272
1272.6
1273.3
1274
1274.7
1275.4
1276.1
1276.8
1277.5
1278.3
1279
1279.8
1280.5
1281.3
1282.1
1282.9
1283.7
1284.5
1285.3
1286.2
1287
1287.9
1288.7
1289.6
1290.5
1291.3
1292.2
1293.1
1294
1294.9
1295.9
1296.8
1297.7
1298.7
1299.6
1300.6
1301.6
1302.5
1303.5
1304.5
1305.5
1306.5
1307.5
1308.5
1309.6
1310.6
1311.6
1312.7
1313.7
1314.8
1315.9
1317
1318.1
1319.1
1320.2
1321.4
1322.5
1323.6
1324.7
1325.9
1327
1328.2
1329.3
1330.5
1331.7
1332.8
1334
1335.2
1336.4
1337.6
1338.8
1340.1
1341.3
1342.5
1343.8
1345
1346.3
1347.5
1348.8
1350.1
1351.3
1352.6
1353.9
1355.2
1356.5
1357.8
1359.1
1360.5
1361.8
1363.1
1364.4
1365.8
1367.1
1368.4
1369.7
1371.1
1372.4
1373.8
1375.1
1376.5
1377.8
1379.2
1380.5
1381.9
1383.2
1384.6
1386
1387.3
1388.7
1390.1
1391.5
1392.8
1394.2
1395.6
1397
1398.4
1399.8
1401.2
1402.6
1403.9
1405.3
1406.8
1408.2
1409.6
1411
1412.4
1413.8
1415.2
1416.6
1418
1419.5
1420.9
1422.3
1423.8
1425.2
1426.6
1428.1
1429.5
1430.9
1432.4
1433.8
1435.3
1436.8
1438.2
1439.7
1441.2
1442.6
1444.1
1445.6
1447.1
1448.6
1450.1
1451.7
1453.2
1454.7
1456.3
1457.8
1459.4
1461
1462.6
1464.2
1465.9
1467.5
1469.2
1470.8
1472.5
1474.1
1475.8
1477.4
1478.9
1480.5
1482
1483.4
1484.7
1485.9
1487
1487.9
1488.7
1489.4
1489.9
1490.3
1490.6
1490.8
1490.8
1252.6
1252.6
1252.6
1252.6
1252.6
1252.6
1252.6
1252.6
1252.6
1252.6
1252.6
1252.6
1252.6
1252.7
1252.7
1252.7
1252.7
1252.8
1252.8
1252.9
1252.9
1253
1253.1
1253.2
1253.3
1253.4
1253.5
1253.6
1253.8
1253.9
1254.1
1254.2
1254.4
1254.6
1254.8
1255.1
1255.3
1255.6
1255.8
1256.1
1256.4
1256.7
1257.1
1257.4
1257.8
1258.1
1258.5
1258.9
1259.3
1259.8
1260.2
1260.7
1261.1
1261.6
1262.1
1262.6
1263.1
1263.7
1264.2
1264.8
1265.4
1265.9
1266.5
1267.1
1267.8
1268.4
1269
1269.7
1270.4
1271
1271.7
1272.4
1273.1
1273.8
1274.6
1275.3
1276.1
1276.8
1277.6
1278.4
1279.2
1279.9
1280.8
1281.6
1282.4
1283.2
1284.1
1284.9
1285.8
1286.6
1287.5
1288.4
1289.3
1290.2
1291.1
1292
1292.9
1293.9
1294.8
1295.7
1296.7
1297.7
1298.6
1299.6
1300.6
1301.6
1302.6
1303.6
1304.6
1305.6
1306.6
1307.7
1308.7
1309.7
1310.8
1311.9
1312.9
1314
1315.1
1316.2
1317.3
1318.4
1319.5
1320.6
1321.7
1322.9
1324
1325.2
1326.3
1327.5
1328.6
1329.8
1331
1332.2
1333.4
1334.6
1335.8
1337
1338.2
1339.4
1340.7
1341.9
1343.1
1344.4
1345.6
1346.9
1348.2
1349.5
1350.7
1352
1353.3
1354.6
1355.9
1357.2
1358.5
1359.9
1361.2
1362.5
1363.9
1365.2
1366.5
1367.9
1369.2
1370.6
1371.9
1373.3
1374.6
1376
1377.4
1378.7
1380.1
1381.5
1382.8
1384.2
1385.6
1386.9
1388.3
1389.7
1391.1
1392.5
1393.9
1395.2
1396.6
1398
1399.4
1400.8
1402.2
1403.6
1405
1406.4
1407.9
1409.3
1410.7
1412.1
1413.5
1414.9
1416.4
1417.8
1419.2
1420.6
1422.1
1423.5
1425
1426.4
1427.8
1429.3
1430.7
1432.2
1433.6
1435.1
1436.6
1438
1439.5
1441
1442.5
1444
1445.5
1447
1448.5
1450
1451.5
1453.1
1454.6
1456.2
1457.8
1459.4
1461
1462.6
1464.3
1465.9
1467.6
1469.2
1470.9
1472.5
1474.2
1475.8
1477.4
1478.9
1480.4
1481.8
1483.1
1484.3
1485.4
1486.4
1487.2
1487.8
1488.3
1488.7
1489
1489.2
1489.3
1250.1
1250.1
1250.1
1250.1
1250.1
1250.1
1250.1
1250.1
1250.1
1250.1
1250.1
1250.1
1250.1
1250.2
1250.2
1250.2
1250.2
1250.3
1250.3
1250.4
1250.5
1250.5
1250.6
1250.7
1250.8
1250.9
1251
1251.1
1251.3
1251.4
1251.6
1251.8
1252
1252.2
1252.4
1252.6
1252.9
1253.1
1253.4
1253.7
1254
1254.3
1254.6
1255
1255.4
1255.7
1256.1
1256.5
1256.9
1257.4
1257.8
1258.3
1258.7
1259.2
1259.7
1260.3
1260.8
1261.3
1261.9
1262.4
1263
1263.6
1264.2
1264.8
1265.5
1266.1
1266.7
1267.4
1268.1
1268.8
1269.5
1270.2
1270.9
1271.6
1272.3
1273.1
1273.8
1274.6
1275.4
1276.2
1277
1277.8
1278.6
1279.4
1280.2
1281.1
1281.9
1282.8
1283.7
1284.5
1285.4
1286.3
1287.2
1288.1
1289
1290
1290.9
1291.8
1292.8
1293.7
1294.7
1295.7
1296.6
1297.6
1298.6
1299.6
1300.6
1301.6
1302.6
1303.7
1304.7
1305.7
1306.8
1307.8
1308.9
1310
1311
1312.1
1313.2
1314.3
1315.4
1316.5
1317.6
1318.8
1319.9
1321
1322.2
1323.3
1324.5
1325.6
1326.8
1328
1329.2
1330.3
1331.5
1332.7
1333.9
1335.2
1336.4
1337.6
1338.8
1340.1
1341.3
1342.6
1343.8
1345.1
1346.3
1347.6
1348.9
1350.2
1351.5
1352.7
1354
1355.4
1356.7
1358
1359.3
1360.6
1362
1363.3
1364.6
1366
1367.3
1368.7
1370.1
1371.4
1372.8
1374.2
1375.5
1376.9
1378.3
1379.6
1381
1382.4
1383.8
1385.2
1386.6
1387.9
1389.3
1390.7
1392.1
1393.5
1394.9
1396.3
1397.7
1399.1
1400.5
1401.9
1403.3
1404.7
1406.1
1407.6
1409
1410.4
1411.8
1413.2
1414.7
1416.1
1417.5
1419
1420.4
1421.8
1423.3
1424.7
1426.2
1427.6
1429.1
1430.5
1432
1433.4
1434.9
1436.4
1437.9
1439.3
1440.8
1442.3
1443.8
1445.3
1446.8
1448.4
1449.9
1451.5
1453
1454.6
1456.2
1457.8
1459.4
1461
1462.6
1464.3
1465.9
1467.6
1469.3
1470.9
1472.6
1474.2
1475.8
1477.3
1478.8
1480.2
1481.5
1482.7
1483.8
1484.8
1485.6
1486.3
1486.8
1487.2
1487.5
1487.6
1487.7
1247.6
1247.6
1247.6
1247.6
1247.6
1247.6
1247.6
1247.6
1247.6
1247.6
1247.6
1247.6
1247.6
1247.7
1247.7
1247.7
1247.7
1247.8
1247.8
1247.9
1248
1248
1248.1
1248.2
1248.3
1248.4
1248.5
1248.7
1248.8
1249
1249.1
1249.3
1249.5
1249.7
1249.9
1250.2
1250.4
1250.7
1250.9
1251.2
1251.5
1251.9
1252.2
1252.5
1252.9
1253.3
1253.7
1254.1
1254.5
1254.9
1255.4
1255.9
1256.3
1256.8
1257.3
1257.9
1258.4
1258.9
1259.5
1260.1
1260.7
1261.2
1261.9
1262.5
1263.1
1263.8
1264.4
1265.1
1265.8
1266.5
1267.2
1267.9
1268.6
1269.3
1270.1
1270.8
1271.6
1272.4
1273.2
1273.9
1274.8
1275.6
1276.4
1277.2
1278.1
1278.9
1279.8
1280.6
1281.5
1282.4
1283.3
1284.2
1285.1
1286
1286.9
1287.9
1288.8
1289.8
1290.7
1291.7
1292.7
1293.6
1294.6
1295.6
1296.6
1297.6
1298.6
1299.7
1300.7
1301.7
1302.8
1303.8
1304.9
1305.9
1307
1308.1
1309.1
1310.2
1311.3
1312.4
1313.5
1314.7
1315.8
1316.9
1318
1319.2
1320.3
1321.5
1322.6
1323.8
1325
1326.1
1327.3
1328.5
1329.7
1330.9
1332.1
1333.3
1334.6
1335.8
1337
1338.2
1339.5
1340.7
1342
1343.2
1344.5
1345.8
1347
1348.3
1349.6
1350.9
1352.2
1353.5
1354.8
1356.1
1357.5
1358.8
1360.1
1361.4
1362.8
1364.1
1365.5
1366.8
1368.2
1369.5
1370.9
1372.3
1373.7
1375.1
1376.4
1377.8
1379.2
1380.6
1382
1383.4
1384.8
1386.1
1387.5
1388.9
1390.3
1391.7
1393.1
1394.5
1395.9
1397.4
1398.8
1400.2
1401.6
1403
1404.4
1405.8
1407.3
1408.7
1410.1
1411.6
1413
1414.4
1415.8
1417.3
1418.7
1420.2
1421.6
1423.1
1424.5
1426
1427.4
1428.9
1430.3
1431.8
1433.3
1434.7
1436.2
1437.7
1439.2
1440.7
1442.2
1443.7
1445.2
1446.7
1448.3
1449.8
1451.4
1453
1454.6
1456.2
1457.8
1459.4
1461
1462.7
1464.3
1466
1467.7
1469.3
1471
1472.6
1474.2
1475.7
1477.2
1478.6
1479.9
1481.1
1482.2
1483.2
1484
1484.7
1485.2
1485.6
1485.9
1486.1
1486.1
1245
1245
1245
1245
1245
1245
1245
1245
1245.1
1245.1
1245.1
1245.1
1245.1
1245.1
1245.2
1245.2
1245.2
1245.3
1245.3
1245.4
1245.4
1245.5
1245.6
1245.7
1245.8
1245.9
1246
1246.2
1246.3
1246.5
1246.6
1246.8
1247
1247.2
1247.4
1247.7
1247.9
1248.2
1248.5
1248.8
1249.1
1249.4
1249.7
1250.1
1250.5
1250.8
1251.2
1251.6
1252.1
1252.5
1253
1253.4
1253.9
1254.4
1254.9
1255.4
1256
1256.5
1257.1
1257.7
1258.3
1258.9
1259.5
1260.1
1260.8
1261.4
1262.1
1262.7
1263.4
1264.1
1264.8
1265.6
1266.3
1267
1267.8
1268.5
1269.3
1270.1
1270.9
1271.7
1272.5
1273.3
1274.2
1275
1275.9
1276.7
1277.6
1278.5
1279.3
1280.2
1281.1
1282.1
1283
1283.9
1284.8
1285.8
1286.7
1287.7
1288.7
1289.6
1290.6
1291.6
1292.6
1293.6
1294.6
1295.6
1296.6
1297.7
1298.7
1299.8
1300.8
1301.9
1302.9
1304
1305.1
1306.1
1307.2
1308.3
1309.4
1310.5
1311.7
1312.8
1313.9
1315
1316.2
1317.3
1318.5
1319.6
1320.8
1322
1323.1
1324.3
1325.5
1326.7
1327.9
1329.1
1330.3
1331.5
1332.7
1334
1335.2
1336.4
1337.7
1338.9
1340.2
1341.4
1342.7
1344
1345.2
1346.5
1347.8
1349.1
1350.4
1351.7
1353
1354.3
1355.6
1357
1358.3
1359.6
1360.9
1362.3
1363.6
1365
1366.3
1367.7
1369
1370.4
1371.8
1373.2
1374.6
1376
1377.4
1378.8
1380.2
1381.5
1382.9
1384.3
1385.7
1387.2
1388.6
1390
1391.4
1392.8
1394.2
1395.6
1397
1398.4
1399.9
1401.3
1402.7
1404.1
1405.6
1407
1408.4
1409.8
1411.3
1412.7
1414.2
1415.6
1417
1418.5
1419.9
1421.4
1422.8
1424.3
1425.7
1427.2
1428.7
1430.1
1431.6
1433.1
1434.6
1436
1437.5
1439
1440.5
1442.1
1443.6
1445.1
1446.7
1448.2
1449.8
1451.3
1452.9
1454.5
1456.1
1457.8
1459.4
1461.1
1462.7
1464.4
1466.1
1467.7
1469.4
1471
1472.6
1474.1
1475.6
1477
1478.4
1479.6
1480.7
1481.6
1482.5
1483.1
1483.6
1484
1484.3
1484.5
1484.6
1242.5
1242.5
1242.5
1242.5
1242.5
1242.5
1242.5
1242.5
1242.5
1242.5
1242.6
1242.6
1242.6
1242.6
1242.6
1242.7
1242.7
1242.7
1242.8
1242.9
1242.9
1243
1243.1
1243.2
1243.3
1243.4
1243.5
1243.6
1243.8
1243.9
1244.1
1244.3
1244.5
1244.7
1244.9
1245.2
1245.4
1245.7
1246
1246.3
1246.6
1246.9
1247.2
1247.6
1248
1248.4
1248.8
1249.2
1249.6
1250
1250.5
1251
1251.5
1252
1252.5
1253
1253.6
1254.1
1254.7
1255.3
1255.9
1256.5
1257.1
1257.7
1258.4
1259
1259.7
1260.4
1261.1
1261.8
1262.5
1263.2
1264
1264.7
1265.5
1266.2
1267
1267.8
1268.6
1269.4
1270.2
1271.1
1271.9
1272.8
1273.6
1274.5
1275.4
1276.3
1277.2
1278.1
1279
1279.9
1280.8
1281.8
1282.7
1283.7
1284.6
1285.6
1286.6
1287.5
1288.5
1289.5
1290.5
1291.6
1292.6
1293.6
1294.6
1295.7
1296.7
1297.8
1298.8
1299.9
1301
1302
1303.1
1304.2
1305.3
1306.4
1307.5
1308.6
1309.8
1310.9
1312
1313.2
1314.3
1315.5
1316.6
1317.8
1318.9
1320.1
1321.3
1322.5
1323.7
1324.9
1326.1
1327.3
1328.5
1329.7
1330.9
1332.2
1333.4
1334.6
1335.9
1337.1
1338.4
1339.7
1340.9
1342.2
1343.5
1344.7
1346
1347.3
1348.6
1349.9
1351.2
1352.5
1353.8
1355.2
1356.5
1357.8
1359.1
1360.5
1361.8
1363.2
1364.5
1365.9
1367.2
1368.6
1370
1371.3
1372.7
1374.1
1375.5
1376.9
1378.3
1379.7
1381.1
1382.5
1383.9
1385.3
1386.8
1388.2
1389.6
1391
1392.4
1393.8
1395.3
1396.7
1398.1
1399.5
1401
1402.4
1403.8
1405.3
1406.7
1408.1
1409.6
1411
1412.5
1413.9
1415.4
1416.8
1418.3
1419.7
1421.2
1422.6
1424.1
1425.5
1427
1428.5
1430
1431.4
1432.9
1434.4
1435.9
1437.4
1438.9
1440.4
1441.9
1443.5
1445
1446.6
1448.1
1449.7
1451.3
1452.9
1454.5
1456.2
1457.8
1459.5
1461.1
1462.8
1464.5
1466.1
1467.8
1469.4
1471
1472.6
1474
1475.5
1476.8
1478
1479.1
1480.1
1480.9
1481.6
1482.1
1482.5
1482.8
1482.9
1483
1239.9
1239.9
1239.9
1239.9
1240
1240
1240
1240
1240
1240
1240
1240
1240
1240.1
1240.1
1240.1
1240.2
1240.2
1240.3
1240.3
1240.4
1240.5
1240.5
1240.6
1240.7
1240.9
1241
1241.1
1241.3
1241.4
1241.6
1241.8
1242
1242.2
1242.4
1242.7
1242.9
1243.2
1243.5
1243.8
1244.1
1244.4
1244.8
1245.1
1245.5
1245.9
1246.3
1246.7
1247.1
1247.6
1248
1248.5
1249
1249.5
1250
1250.6
1251.1
1251.7
1252.2
1252.8
1253.4
1254
1254.7
1255.3
1256
1256.6
1257.3
1258
1258.7
1259.4
1260.1
1260.9
1261.6
1262.4
1263.1
1263.9
1264.7
1265.5
1266.3
1267.1
1268
1268.8
1269.7
1270.5
1271.4
1272.3
1273.1
1274
1274.9
1275.9
1276.8
1277.7
1278.6
1279.6
1280.5
1281.5
1282.5
1283.5
1284.4
1285.4
1286.4
1287.4
1288.5
1289.5
1290.5
1291.5
1292.6
1293.6
1294.7
1295.8
1296.8
1297.9
1299
1300.1
1301.2
1302.3
1303.4
1304.5
1305.6
1306.7
1307.8
1309
1310.1
1311.3
1312.4
1313.6
1314.7
1315.9
1317.1
1318.3
1319.5
1320.7
1321.8
1323.1
1324.3
1325.5
1326.7
1327.9
1329.1
1330.4
1331.6
1332.9
1334.1
1335.4
1336.6
1337.9
1339.1
1340.4
1341.7
1343
1344.3
1345.5
1346.8
1348.1
1349.4
1350.7
1352.1
1353.4
1354.7
1356
1357.4
1358.7
1360
1361.4
1362.7
1364.1
1365.4
1366.8
1368.2
1369.5
1370.9
1372.3
1373.7
1375.1
1376.5
1377.9
1379.3
1380.7
1382.1
1383.5
1384.9
1386.4
1387.8
1389.2
1390.6
1392
1393.5
1394.9
1396.3
1397.8
1399.2
1400.6
1402.1
1403.5
1405
1406.4
1407.9
1409.3
1410.8
1412.2
1413.7
1415.1
1416.6
1418
1419.5
1420.9
1422.4
1423.9
1425.3
1426.8
1428.3
1429.8
1431.3
1432.8
1434.2
1435.8
1437.3
1438.8
1440.3
1441.8
1443.4
1444.9
1446.5
1448.1
1449.7
1451.3
1452.9
1454.6
1456.2
1457.9
1459.5
1461.2
1462.9
1464.5
1466.2
1467.8
1469.4
1471
1472.5
1473.9
1475.2
1476.4
1477.5
1478.5
1479.3
1480
1480.5
1480.9
1481.2
1481.4
1481.4
1237.4
1237.4
1237.4
1237.4
1237.4
1237.4
1237.4
1237.4
1237.4
1237.4
1237.4
1237.5
1237.5
1237.5
1237.5
1237.6
1237.6
1237.7
1237.7
1237.8
1237.8
1237.9
1238
1238.1
1238.2
1238.3
1238.4
1238.6
1238.7
1238.9
1239.1
1239.2
1239.4
1239.7
1239.9
1240.1
1240.4
1240.7
1240.9
1241.2
1241.6
1241.9
1242.2
1242.6
1243
1243.4
1243.8
1244.2
1244.6
1245.1
1245.6
1246
1246.5
1247
1247.6
1248.1
1248.7
1249.2
1249.8
1250.4
1251
1251.6
1252.2
1252.9
1253.6
1254.2
1254.9
1255.6
1256.3
1257
1257.8
1258.5
1259.2
1260
1260.8
1261.6
1262.4
1263.2
1264
1264.8
1265.7
1266.5
1267.4
1268.2
1269.1
1270
1270.9
1271.8
1272.7
1273.6
1274.6
1275.5
1276.4
1277.4
1278.4
1279.3
1280.3
1281.3
1282.3
1283.3
1284.3
1285.3
1286.3
1287.4
1288.4
1289.5
1290.5
1291.6
1292.6
1293.7
1294.8
1295.9
1297
1298.1
1299.2
1300.3
1301.4
1302.5
1303.6
1304.8
1305.9
1307.1
1308.2
1309.4
1310.5
1311.7
1312.9
1314
1315.2
1316.4
1317.6
1318.8
1320
1321.2
1322.4
1323.6
1324.9
1326.1
1327.3
1328.6
1329.8
1331.1
1332.3
1333.6
1334.8
1336.1
1337.4
1338.6
1339.9
1341.2
1342.5
1343.8
1345.1
1346.4
1347.7
1349
1350.3
1351.6
1352.9
1354.3
1355.6
1356.9
1358.3
1359.6
1361
1362.3
1363.7
1365
1366.4
1367.8
1369.1
1370.5
1371.9
1373.3
1374.7
1376.1
1377.5
1378.9
1380.3
1381.7
1383.1
1384.5
1385.9
1387.4
1388.8
1390.2
1391.7
1393.1
1394.5
1396
1397.4
1398.9
1400.3
1401.8
1403.2
1404.7
1406.1
1407.6
1409
1410.5
1411.9
1413.4
1414.9
1416.3
1417.8
1419.3
1420.7
1422.2
1423.7
1425.1
1426.6
1428.1
1429.6
1431.1
1432.6
1434.1
1435.6
1437.1
1438.7
1440.2
1441.8
1443.3
1444.9
1446.5
1448.1
1449.7
1451.3
1452.9
1454.6
1456.3
1457.9
1459.6
1461.3
1462.9
1464.6
1466.2
1467.8
1469.4
1470.9
1472.3
1473.6
1474.8
1475.9
1476.9
1477.7
1478.4
1478.9
1479.3
1479.6
1479.8
1479.9
1234.8
1234.8
1234.8
1234.8
1234.8
1234.8
1234.8
1234.8
1234.8
1234.9
1234.9
1234.9
1234.9
1234.9
1235
1235
1235
1235.1
1235.1
1235.2
1235.3
1235.3
1235.4
1235.5
1235.6
1235.7
1235.9
1236
1236.2
1236.3
1236.5
1236.7
1236.9
1237.1
1237.3
1237.6
1237.8
1238.1
1238.4
1238.7
1239
1239.4
1239.7
1240.1
1240.5
1240.8
1241.3
1241.7
1242.1
1242.6
1243
1243.5
1244
1244.5
1245.1
1245.6
1246.2
1246.7
1247.3
1247.9
1248.5
1249.2
1249.8
1250.4
1251.1
1251.8
1252.5
1253.2
1253.9
1254.6
1255.3
1256.1
1256.9
1257.6
1258.4
1259.2
1260
1260.8
1261.6
1262.5
1263.3
1264.2
1265
1265.9
1266.8
1267.7
1268.6
1269.5
1270.4
1271.4
1272.3
1273.3
1274.2
1275.2
1276.1
1277.1
1278.1
1279.1
1280.1
1281.1
1282.1
1283.2
1284.2
1285.3
1286.3
1287.4
1288.4
1289.5
1290.6
1291.6
1292.7
1293.8
1294.9
1296
1297.1
1298.3
1299.4
1300.5
1301.7
1302.8
1303.9
1305.1
1306.3
1307.4
1308.6
1309.8
1311
1312.1
1313.3
1314.5
1315.7
1316.9
1318.1
1319.4
1320.6
1321.8
1323
1324.3
1325.5
1326.8
1328
1329.3
1330.5
1331.8
1333
1334.3
1335.6
1336.9
1338.1
1339.4
1340.7
1342
1343.3
1344.6
1345.9
1347.2
1348.6
1349.9
1351.2
1352.5
1353.9
1355.2
1356.5
1357.9
1359.2
1360.6
1361.9
1363.3
1364.6
1366
1367.4
1368.8
1370.1
1371.5
1372.9
1374.3
1375.7
1377.1
1378.5
1379.9
1381.3
1382.7
1384.1
1385.6
1387
1388.4
1389.8
1391.3
1392.7
1394.2
1395.6
1397.1
1398.5
1400
1401.5
1402.9
1404.4
1405.8
1407.3
1408.8
1410.2
1411.7
1413.2
1414.6
1416.1
1417.6
1419
1420.5
1422
1423.5
1425
1426.4
1427.9
1429.4
1430.9
1432.5
1434
1435.5
1437
1438.6
1440.1
1441.7
1443.3
1444.8
1446.4
1448.1
1449.7
1451.3
1453
1454.6
1456.3
1458
1459.7
1461.3
1463
1464.6
1466.2
1467.8
1469.3
1470.7
1472
1473.3
1474.4
1475.3
1476.1
1476.8
1477.3
1477.8
1478.1
1478.2
1478.3
1232.2
1232.2
1232.2
1232.2
1232.2
1232.2
1232.2
1232.2
1232.3
1232.3
1232.3
1232.3
1232.3
1232.3
1232.4
1232.4
1232.5
1232.5
1232.6
1232.6
1232.7
1232.8
1232.9
1232.9
1233.1
1233.2
1233.3
1233.4
1233.6
1233.8
1233.9
1234.1
1234.3
1234.5
1234.8
1235
1235.3
1235.6
1235.9
1236.2
1236.5
1236.8
1237.2
1237.5
1237.9
1238.3
1238.7
1239.2
1239.6
1240.1
1240.5
1241
1241.5
1242
1242.6
1243.1
1243.7
1244.2
1244.8
1245.4
1246.1
1246.7
1247.3
1248
1248.7
1249.3
1250
1250.7
1251.5
1252.2
1252.9
1253.7
1254.4
1255.2
1256
1256.8
1257.6
1258.4
1259.3
1260.1
1261
1261.8
1262.7
1263.6
1264.5
1265.4
1266.3
1267.2
1268.1
1269.1
1270
1271
1271.9
1272.9
1273.9
1274.9
1275.9
1276.9
1277.9
1278.9
1280
1281
1282
1283.1
1284.2
1285.2
1286.3
1287.4
1288.5
1289.6
1290.7
1291.8
1292.9
1294
1295.1
1296.2
1297.4
1298.5
1299.7
1300.8
1302
1303.1
1304.3
1305.5
1306.7
1307.8
1309
1310.2
1311.4
1312.6
1313.8
1315
1316.3
1317.5
1318.7
1320
1321.2
1322.4
1323.7
1324.9
1326.2
1327.4
1328.7
1330
1331.2
1332.5
1333.8
1335.1
1336.4
1337.7
1339
1340.3
1341.6
1342.9
1344.2
1345.5
1346.8
1348.1
1349.5
1350.8
1352.1
1353.5
1354.8
1356.1
1357.5
1358.8
1360.2
1361.6
1362.9
1364.3
1365.7
1367
1368.4
1369.8
1371.2
1372.6
1373.9
1375.3
1376.7
1378.1
1379.6
1381
1382.4
1383.8
1385.2
1386.6
1388.1
1389.5
1390.9
1392.4
1393.8
1395.3
1396.8
1398.2
1399.7
1401.1
1402.6
1404.1
1405.5
1407
1408.5
1409.9
1411.4
1412.9
1414.4
1415.8
1417.3
1418.8
1420.3
1421.8
1423.3
1424.8
1426.3
1427.8
1429.3
1430.8
1432.3
1433.8
1435.4
1436.9
1438.5
1440
1441.6
1443.2
1444.8
1446.4
1448.1
1449.7
1451.4
1453
1454.7
1456.4
1458.1
1459.7
1461.4
1463
1464.6
1466.2
1467.7
1469.1
1470.4
1471.7
1472.8
1473.7
1474.6
1475.2
1475.7
1476.2
1476.5
1476.7
1476.7
1229.6
1229.6
1229.6
1229.6
1229.6
1229.6
1229.6
1229.6
1229.7
1229.7
1229.7
1229.7
1229.7
1229.7
1229.8
1229.8
1229.9
1229.9
1230
1230
1230.1
1230.2
1230.3
1230.4
1230.5
1230.6
1230.7
1230.9
1231
1231.2
1231.4
1231.5
1231.8
1232
1232.2
1232.5
1232.7
1233
1233.3
1233.6
1233.9
1234.3
1234.6
1235
1235.4
1235.8
1236.2
1236.6
1237
1237.5
1238
1238.5
1239
1239.5
1240
1240.6
1241.2
1241.7
1242.3
1242.9
1243.6
1244.2
1244.8
1245.5
1246.2
1246.9
1247.6
1248.3
1249
1249.7
1250.5
1251.2
1252
1252.8
1253.6
1254.4
1255.2
1256
1256.9
1257.7
1258.6
1259.5
1260.3
1261.2
1262.1
1263
1264
1264.9
1265.8
1266.8
1267.7
1268.7
1269.7
1270.7
1271.6
1272.6
1273.7
1274.7
1275.7
1276.7
1277.8
1278.8
1279.9
1280.9
1282
1283.1
1284.1
1285.2
1286.3
1287.4
1288.5
1289.7
1290.8
1291.9
1293
1294.2
1295.3
1296.5
1297.6
1298.8
1300
1301.1
1302.3
1303.5
1304.7
1305.9
1307.1
1308.3
1309.5
1310.7
1311.9
1313.1
1314.4
1315.6
1316.8
1318.1
1319.3
1320.6
1321.8
1323.1
1324.4
1325.6
1326.9
1328.2
1329.4
1330.7
1332
1333.3
1334.6
1335.9
1337.2
1338.5
1339.8
1341.1
1342.4
1343.7
1345.1
1346.4
1347.7
1349
1350.4
1351.7
1353.1
1354.4
1355.8
1357.1
1358.5
1359.8
1361.2
1362.6
1363.9
1365.3
1366.7
1368.1
1369.4
1370.8
1372.2
1373.6
1375
1376.4
1377.8
1379.2
1380.6
1382
1383.5
1384.9
1386.3
1387.7
1389.2
1390.6
1392.1
1393.5
1395
1396.4
1397.9
1399.3
1400.8
1402.3
1403.8
1405.2
1406.7
1408.2
1409.7
1411.1
1412.6
1414.1
1415.6
1417.1
1418.6
1420.1
1421.6
1423.1
1424.6
1426.1
1427.6
1429.1
1430.6
1432.2
1433.7
1435.3
1436.8
1438.4
1440
1441.6
1443.2
1444.8
1446.4
1448.1
1449.7
1451.4
1453.1
1454.8
1456.4
1458.1
1459.8
1461.4
1463
1464.6
1466.1
1467.5
1468.8
1470.1
1471.2
1472.1
1473
1473.6
1474.2
1474.6
1474.9
1475.1
1475.2
1227
1227
1227
1227
1227
1227
1227
1227
1227
1227
1227.1
1227.1
1227.1
1227.1
1227.2
1227.2
1227.2
1227.3
1227.4
1227.4
1227.5
1227.6
1227.7
1227.8
1227.9
1228
1228.1
1228.3
1228.4
1228.6
1228.8
1228.9
1229.2
1229.4
1229.6
1229.9
1230.1
1230.4
1230.7
1231
1231.3
1231.7
1232
1232.4
1232.8
1233.2
1233.6
1234
1234.5
1235
1235.4
1235.9
1236.4
1237
1237.5
1238.1
1238.6
1239.2
1239.8
1240.4
1241
1241.7
1242.3
1243
1243.7
1244.4
1245.1
1245.8
1246.5
1247.3
1248
1248.8
1249.6
1250.4
1251.1
1252
1252.8
1253.6
1254.5
1255.3
1256.2
1257.1
1258
1258.9
1259.8
1260.7
1261.6
1262.5
1263.5
1264.4
1265.4
1266.4
1267.4
1268.4
1269.4
1270.4
1271.4
1272.4
1273.4
1274.5
1275.5
1276.6
1277.6
1278.7
1279.8
1280.9
1282
1283.1
1284.2
1285.3
1286.4
1287.5
1288.7
1289.8
1290.9
1292.1
1293.2
1294.4
1295.6
1296.7
1297.9
1299.1
1300.3
1301.5
1302.7
1303.9
1305.1
1306.3
1307.5
1308.7
1310
1311.2
1312.4
1313.7
1314.9
1316.2
1317.4
1318.7
1320
1321.2
1322.5
1323.8
1325
1326.3
1327.6
1328.9
1330.2
1331.5
1332.8
1334.1
1335.4
1336.7
1338
1339.3
1340.7
1342
1343.3
1344.6
1346
1347.3
1348.7
1350
1351.3
1352.7
1354
1355.4
1356.8
1358.1
1359.5
1360.8
1362.2
1363.6
1365
1366.4
1367.7
1369.1
1370.5
1371.9
1373.3
1374.7
1376.1
1377.5
1378.9
1380.3
1381.7
1383.2
1384.6
1386
1387.4
1388.9
1390.3
1391.8
1393.2
1394.7
1396.1
1397.6
1399
1400.5
1402
1403.4
1404.9
1406.4
1407.9
1409.4
1410.9
1412.4
1413.8
1415.3
1416.8
1418.3
1419.8
1421.4
1422.9
1424.4
1425.9
1427.4
1428.9
1430.5
1432
1433.6
1435.2
1436.7
1438.3
1439.9
1441.5
1443.1
1444.8
1446.4
1448.1
1449.8
1451.4
1453.1
1454.8
1456.5
1458.2
1459.8
1461.4
1463
1464.5
1465.9
1467.2
1468.5
1469.6
1470.6
1471.4
1472
1472.6
1473
1473.3
1473.5
1473.6
1224.4
1224.4
1224.4
1224.4
1224.4
1224.4
1224.4
1224.4
1224.4
1224.4
1224.4
1224.5
1224.5
1224.5
1224.5
1224.6
1224.6
1224.7
1224.7
1224.8
1224.9
1224.9
1225
1225.1
1225.2
1225.4
1225.5
1225.6
1225.8
1226
1226.1
1226.3
1226.5
1226.8
1227
1227.3
1227.5
1227.8
1228.1
1228.4
1228.7
1229.1
1229.4
1229.8
1230.2
1230.6
1231
1231.5
1231.9
1232.4
1232.9
1233.4
1233.9
1234.4
1234.9
1235.5
1236.1
1236.7
1237.3
1237.9
1238.5
1239.2
1239.8
1240.5
1241.2
1241.9
1242.6
1243.3
1244
1244.8
1245.5
1246.3
1247.1
1247.9
1248.7
1249.5
1250.3
1251.2
1252
1252.9
1253.8
1254.7
1255.6
1256.5
1257.4
1258.3
1259.2
1260.2
1261.1
1262.1
1263.1
1264
1265
1266
1267
1268.1
1269.1
1270.1
1271.2
1272.2
1273.3
1274.3
1275.4
1276.5
1277.6
1278.7
1279.8
1280.9
1282
1283.1
1284.2
1285.4
1286.5
1287.7
1288.8
1290
1291.1
1292.3
1293.5
1294.7
1295.9
1297
1298.2
1299.4
1300.7
1301.9
1303.1
1304.3
1305.5
1306.8
1308
1309.2
1310.5
1311.7
1313
1314.3
1315.5
1316.8
1318.1
1319.3
1320.6
1321.9
1323.2
1324.5
1325.8
1327.1
1328.4
1329.7
1331
1332.3
1333.6
1334.9
1336.2
1337.6
1338.9
1340.2
1341.5
1342.9
1344.2
1345.6
1346.9
1348.3
1349.6
1351
1352.3
1353.7
1355
1356.4
1357.8
1359.1
1360.5
1361.9
1363.3
1364.7
1366
1367.4
1368.8
1370.2
1371.6
1373
1374.4
1375.8
1377.2
1378.6
1380
1381.5
1382.9
1384.3
1385.7
1387.2
1388.6
1390
1391.5
1392.9
1394.4
1395.8
1397.3
1398.8
1400.2
1401.7
1403.2
1404.6
1406.1
1407.6
1409.1
1410.6
1412.1
1413.6
1415.1
1416.6
1418.1
1419.6
1421.1
1422.7
1424.2
1425.7
1427.2
1428.8
1430.3
1431.9
1433.5
1435.1
1436.6
1438.3
1439.9
1441.5
1443.1
1444.8
1446.4
1448.1
1449.8
1451.5
1453.2
1454.9
1456.5
1458.2
1459.8
1461.4
1462.9
1464.3
1465.6
1466.9
1468
1468.9
1469.8
1470.4
1471
1471.4
1471.8
1472
1472
1221.7
1221.7
1221.7
1221.7
1221.7
1221.7
1221.7
1221.7
1221.8
1221.8
1221.8
1221.8
1221.8
1221.9
1221.9
1221.9
1222
1222
1222.1
1222.1
1222.2
1222.3
1222.4
1222.5
1222.6
1222.7
1222.9
1223
1223.2
1223.3
1223.5
1223.7
1223.9
1224.1
1224.4
1224.6
1224.9
1225.2
1225.5
1225.8
1226.1
1226.5
1226.8
1227.2
1227.6
1228
1228.4
1228.9
1229.3
1229.8
1230.3
1230.8
1231.3
1231.8
1232.4
1232.9
1233.5
1234.1
1234.7
1235.3
1236
1236.6
1237.3
1237.9
1238.6
1239.3
1240
1240.8
1241.5
1242.3
1243
1243.8
1244.6
1245.4
1246.2
1247
1247.9
1248.7
1249.6
1250.5
1251.3
1252.2
1253.1
1254
1255
1255.9
1256.8
1257.8
1258.7
1259.7
1260.7
1261.7
1262.7
1263.7
1264.7
1265.7
1266.8
1267.8
1268.9
1269.9
1271
1272.1
1273.1
1274.2
1275.3
1276.4
1277.5
1278.7
1279.8
1280.9
1282
1283.2
1284.3
1285.5
1286.7
1287.8
1289
1290.2
1291.4
1292.6
1293.8
1295
1296.2
1297.4
1298.6
1299.8
1301
1302.3
1303.5
1304.8
1306
1307.3
1308.5
1309.8
1311
1312.3
1313.6
1314.9
1316.1
1317.4
1318.7
1320
1321.3
1322.6
1323.9
1325.2
1326.5
1327.8
1329.1
1330.5
1331.8
1333.1
1334.4
1335.8
1337.1
1338.4
1339.8
1341.1
1342.5
1343.8
1345.1
1346.5
1347.9
1349.2
1350.6
1351.9
1353.3
1354.7
1356.1
1357.4
1358.8
1360.2
1361.6
1363
1364.3
1365.7
1367.1
1368.5
1369.9
1371.3
1372.7
1374.1
1375.5
1376.9
1378.4
1379.8
1381.2
1382.6
1384
1385.5
1386.9
1388.4
1389.8
1391.2
1392.7
1394.1
1395.6
1397
1398.5
1400
1401.4
1402.9
1404.4
1405.9
1407.3
1408.8
1410.3
1411.8
1413.3
1414.8
1416.3
1417.8
1419.4
1420.9
1422.4
1424
1425.5
1427.1
1428.6
1430.2
1431.8
1433.4
1435
1436.6
1438.2
1439.8
1441.5
1443.1
1444.8
1446.5
1448.1
1449.8
1451.5
1453.2
1454.9
1456.5
1458.2
1459.7
1461.2
1462.7
1464
1465.2
1466.4
1467.3
1468.2
1468.8
1469.4
1469.9
1470.2
1470.4
1470.4
1219
1219
1219
1219
1219.1
1219.1
1219.1
1219.1
1219.1
1219.1
1219.1
1219.1
1219.2
1219.2
1219.2
1219.3
1219.3
1219.4
1219.4
1219.5
1219.6
1219.7
1219.7
1219.8
1220
1220.1
1220.2
1220.4
1220.5
1220.7
1220.9
1221.1
1221.3
1221.5
1221.7
1222
1222.3
1222.6
1222.8
1223.2
1223.5
1223.8
1224.2
1224.6
1225
1225.4
1225.8
1226.3
1226.7
1227.2
1227.7
1228.2
1228.7
1229.2
1229.8
1230.3
1230.9
1231.5
1232.1
1232.8
1233.4
1234
1234.7
1235.4
1236.1
1236.8
1237.5
1238.2
1239
1239.7
1240.5
1241.3
1242.1
1242.9
1243.7
1244.5
1245.4
1246.2
1247.1
1248
1248.9
1249.8
1250.7
1251.6
1252.5
1253.5
1254.4
1255.4
1256.3
1257.3
1258.3
1259.3
1260.3
1261.3
1262.4
1263.4
1264.4
1265.5
1266.5
1267.6
1268.7
1269.8
1270.9
1271.9
1273.1
1274.2
1275.3
1276.4
1277.5
1278.7
1279.8
1281
1282.1
1283.3
1284.5
1285.7
1286.8
1288
1289.2
1290.4
1291.6
1292.8
1294.1
1295.3
1296.5
1297.7
1299
1300.2
1301.5
1302.7
1304
1305.2
1306.5
1307.8
1309
1310.3
1311.6
1312.9
1314.2
1315.5
1316.8
1318.1
1319.4
1320.7
1322
1323.3
1324.6
1325.9
1327.3
1328.6
1329.9
1331.3
1332.6
1333.9
1335.3
1336.6
1338
1339.3
1340.7
1342
1343.4
1344.7
1346.1
1347.5
1348.8
1350.2
1351.6
1352.9
1354.3
1355.7
1357.1
1358.5
1359.9
1361.3
1362.6
1364
1365.4
1366.8
1368.2
1369.6
1371
1372.5
1373.9
1375.3
1376.7
1378.1
1379.5
1380.9
1382.4
1383.8
1385.2
1386.7
1388.1
1389.6
1391
1392.4
1393.9
1395.3
1396.8
1398.3
1399.7
1401.2
1402.7
1404.1
1405.6
1407.1
1408.6
1410.1
1411.6
1413.1
1414.6
1416.1
1417.6
1419.1
1420.7
1422.2
1423.8
1425.3
1426.9
1428.5
1430.1
1431.7
1433.3
1434.9
1436.5
1438.1
1439.8
1441.4
1443.1
1444.8
1446.5
1448.2
1449.9
1451.6
1453.2
1454.9
1456.5
1458.1
1459.6
1461
1462.4
1463.6
1464.7
1465.7
1466.5
1467.2
1467.8
1468.3
1468.6
1468.8
1468.9
1216.4
1216.4
1216.4
1216.4
1216.4
1216.4
1216.4
1216.4
1216.4
1216.4
1216.4
1216.5
1216.5
1216.5
1216.6
1216.6
1216.6
1216.7
1216.8
1216.8
1216.9
1217
1217.1
1217.2
1217.3
1217.4
1217.6
1217.7
1217.9
1218
1218.2
1218.4
1218.6
1218.8
1219.1
1219.3
1219.6
1219.9
1220.2
1220.5
1220.9
1221.2
1221.6
1221.9
1222.3
1222.8
1223.2
1223.6
1224.1
1224.6
1225
1225.6
1226.1
1226.6
1227.2
1227.7
1228.3
1228.9
1229.5
1230.2
1230.8
1231.5
1232.1
1232.8
1233.5
1234.2
1234.9
1235.7
1236.4
1237.2
1238
1238.8
1239.6
1240.4
1241.2
1242
1242.9
1243.7
1244.6
1245.5
1246.4
1247.3
1248.2
1249.1
1250.1
1251
1252
1252.9
1253.9
1254.9
1255.9
1256.9
1257.9
1258.9
1260
1261
1262.1
1263.1
1264.2
1265.3
1266.4
1267.4
1268.5
1269.6
1270.8
1271.9
1273
1274.1
1275.3
1276.4
1277.6
1278.8
1279.9
1281.1
1282.3
1283.5
1284.7
1285.9
1287.1
1288.3
1289.5
1290.7
1291.9
1293.2
1294.4
1295.6
1296.9
1298.1
1299.4
1300.7
1301.9
1303.2
1304.5
1305.8
1307
1308.3
1309.6
1310.9
1312.2
1313.5
1314.8
1316.1
1317.4
1318.8
1320.1
1321.4
1322.7
1324
1325.4
1326.7
1328.1
1329.4
1330.7
1332.1
1333.4
1334.8
1336.1
1337.5
1338.9
1340.2
1341.6
1343
1344.3
1345.7
1347.1
1348.4
1349.8
1351.2
1352.6
1354
1355.4
1356.8
1358.1
1359.5
1360.9
1362.3
1363.7
1365.1
1366.5
1367.9
1369.4
1370.8
1372.2
1373.6
1375
1376.4
1377.9
1379.3
1380.7
1382.1
1383.6
1385
1386.4
1387.9
1389.3
1390.8
1392.2
1393.7
1395.1
1396.6
1398
1399.5
1401
1402.4
1403.9
1405.4
1406.9
1408.4
1409.9
1411.4
1412.9
1414.4
1415.9
1417.4
1418.9
1420.5
1422
1423.6
1425.1
1426.7
1428.3
1429.9
1431.5
1433.1
1434.8
1436.4
1438.1
1439.7
1441.4
1443.1
1444.8
1446.5
1448.2
1449.9
1451.5
1453.2
1454.8
1456.4
1457.9
1459.4
1460.7
1462
1463.1
1464.1
1464.9
1465.6
1466.2
1466.7
1467
1467.2
1467.3
1213.7
1213.7
1213.7
1213.7
1213.7
1213.7
1213.7
1213.7
1213.7
1213.7
1213.8
1213.8
1213.8
1213.8
1213.9
1213.9
1214
1214
1214.1
1214.1
1214.2
1214.3
1214.4
1214.5
1214.6
1214.7
1214.9
1215
1215.2
1215.4
1215.5
1215.7
1215.9
1216.2
1216.4
1216.7
1216.9
1217.2
1217.5
1217.9
1218.2
1218.5
1218.9
1219.3
1219.7
1220.1
1220.5
1221
1221.4
1221.9
1222.4
1222.9
1223.5
1224
1224.5
1225.1
1225.7
1226.3
1226.9
1227.6
1228.2
1228.9
1229.5
1230.2
1230.9
1231.6
1232.4
1233.1
1233.9
1234.6
1235.4
1236.2
1237
1237.8
1238.7
1239.5
1240.4
1241.2
1242.1
1243
1243.9
1244.8
1245.7
1246.7
1247.6
1248.6
1249.5
1250.5
1251.5
1252.5
1253.5
1254.5
1255.5
1256.5
1257.6
1258.6
1259.7
1260.7
1261.8
1262.9
1264
1265.1
1266.2
1267.3
1268.4
1269.6
1270.7
1271.8
1273
1274.2
1275.3
1276.5
1277.7
1278.9
1280
1281.2
1282.4
1283.7
1284.9
1286.1
1287.3
1288.5
1289.8
1291
1292.3
1293.5
1294.8
1296
1297.3
1298.6
1299.8
1301.1
1302.4
1303.7
1305
1306.3
1307.6
1308.9
1310.2
1311.5
1312.8
1314.1
1315.5
1316.8
1318.1
1319.5
1320.8
1322.1
1323.5
1324.8
1326.2
1327.5
1328.9
1330.2
1331.6
1332.9
1334.3
1335.7
1337
1338.4
1339.8
1341.1
1342.5
1343.9
1345.3
1346.7
1348.1
1349.4
1350.8
1352.2
1353.6
1355
1356.4
1357.8
1359.2
1360.6
1362
1363.4
1364.8
1366.3
1367.7
1369.1
1370.5
1371.9
1373.3
1374.8
1376.2
1377.6
1379
1380.5
1381.9
1383.4
1384.8
1386.2
1387.7
1389.1
1390.6
1392
1393.5
1394.9
1396.4
1397.8
1399.3
1400.8
1402.3
1403.7
1405.2
1406.7
1408.2
1409.7
1411.2
1412.7
1414.2
1415.7
1417.2
1418.7
1420.3
1421.8
1423.4
1425
1426.6
1428.2
1429.8
1431.4
1433
1434.7
1436.3
1438
1439.7
1441.4
1443.1
1444.8
1446.5
1448.2
1449.8
1451.5
1453.1
1454.7
1456.2
1457.7
1459
1460.3
1461.4
1462.4
1463.3
1464
1464.6
1465.1
1465.4
1465.6
1465.7
1211
1211
1211
1211
1211
1211
1211
1211
1211
1211
1211
1211.1
1211.1
1211.1
1211.2
1211.2
1211.3
1211.3
1211.4
1211.4
1211.5
1211.6
1211.7
1211.8
1211.9
1212
1212.2
1212.3
1212.5
1212.7
1212.8
1213
1213.3
1213.5
1213.7
1214
1214.3
1214.6
1214.9
1215.2
1215.5
1215.9
1216.2
1216.6
1217
1217.4
1217.9
1218.3
1218.8
1219.3
1219.8
1220.3
1220.8
1221.3
1221.9
1222.5
1223.1
1223.7
1224.3
1224.9
1225.6
1226.2
1226.9
1227.6
1228.3
1229
1229.8
1230.5
1231.3
1232
1232.8
1233.6
1234.4
1235.3
1236.1
1237
1237.8
1238.7
1239.6
1240.5
1241.4
1242.3
1243.2
1244.2
1245.1
1246.1
1247
1248
1249
1250
1251
1252
1253.1
1254.1
1255.1
1256.2
1257.3
1258.3
1259.4
1260.5
1261.6
1262.7
1263.8
1265
1266.1
1267.2
1268.4
1269.5
1270.7
1271.9
1273
1274.2
1275.4
1276.6
1277.8
1279
1280.2
1281.4
1282.6
1283.9
1285.1
1286.4
1287.6
1288.8
1290.1
1291.4
1292.6
1293.9
1295.2
1296.5
1297.7
1299
1300.3
1301.6
1302.9
1304.2
1305.5
1306.8
1308.2
1309.5
1310.8
1312.1
1313.5
1314.8
1316.1
1317.5
1318.8
1320.2
1321.5
1322.9
1324.2
1325.6
1326.9
1328.3
1329.7
1331
1332.4
1333.8
1335.2
1336.6
1337.9
1339.3
1340.7
1342.1
1343.5
1344.9
1346.3
1347.7
1349.1
1350.5
1351.9
1353.3
1354.7
1356.1
1357.5
1358.9
1360.3
1361.7
1363.1
1364.5
1366
1367.4
1368.8
1370.2
1371.7
1373.1
1374.5
1375.9
1377.4
1378.8
1380.3
1381.7
1383.1
1384.6
1386
1387.5
1388.9
1390.4
1391.8
1393.3
1394.7
1396.2
1397.7
1399.1
1400.6
1402.1
1403.5
1405
1406.5
1408
1409.5
1411
1412.5
1414
1415.5
1417.1
1418.6
1420.1
1421.7
1423.3
1424.8
1426.4
1428
1429.7
1431.3
1432.9
1434.6
1436.2
1437.9
1439.6
1441.3
1443
1444.7
1446.4
1448.1
1449.8
1451.4
1453
1454.5
1456
1457.3
1458.6
1459.7
1460.7
1461.6
1462.4
1463
1463.5
1463.8
1464
1464.1
1208.2
1208.2
1208.2
1208.2
1208.2
1208.3
1208.3
1208.3
1208.3
1208.3
1208.3
1208.4
1208.4
1208.4
1208.4
1208.5
1208.5
1208.6
1208.7
1208.7
1208.8
1208.9
1209
1209.1
1209.2
1209.3
1209.5
1209.6
1209.8
1210
1210.1
1210.3
1210.6
1210.8
1211
1211.3
1211.6
1211.9
1212.2
1212.5
1212.8
1213.2
1213.6
1213.9
1214.3
1214.8
1215.2
1215.6
1216.1
1216.6
1217.1
1217.6
1218.1
1218.7
1219.2
1219.8
1220.4
1221
1221.7
1222.3
1222.9
1223.6
1224.3
1225
1225.7
1226.4
1227.2
1227.9
1228.7
1229.5
1230.2
1231
1231.9
1232.7
1233.5
1234.4
1235.3
1236.1
1237
1237.9
1238.8
1239.8
1240.7
1241.6
1242.6
1243.6
1244.5
1245.5
1246.5
1247.5
1248.5
1249.6
1250.6
1251.7
1252.7
1253.8
1254.8
1255.9
1257
1258.1
1259.2
1260.3
1261.5
1262.6
1263.7
1264.9
1266
1267.2
1268.4
1269.5
1270.7
1271.9
1273.1
1274.3
1275.5
1276.7
1277.9
1279.2
1280.4
1281.6
1282.9
1284.1
1285.4
1286.6
1287.9
1289.2
1290.5
1291.7
1293
1294.3
1295.6
1296.9
1298.2
1299.5
1300.8
1302.1
1303.5
1304.8
1306.1
1307.4
1308.8
1310.1
1311.4
1312.8
1314.1
1315.5
1316.8
1318.2
1319.5
1320.9
1322.3
1323.6
1325
1326.4
1327.8
1329.1
1330.5
1331.9
1333.3
1334.7
1336.1
1337.5
1338.8
1340.2
1341.6
1343
1344.4
1345.8
1347.3
1348.7
1350.1
1351.5
1352.9
1354.3
1355.7
1357.1
1358.6
1360
1361.4
1362.8
1364.2
1365.7
1367.1
1368.5
1370
1371.4
1372.8
1374.3
1375.7
1377.1
1378.6
1380
1381.5
1382.9
1384.4
1385.8
1387.3
1388.7
1390.2
1391.6
1393.1
1394.6
1396
1397.5
1399
1400.4
1401.9
1403.4
1404.9
1406.4
1407.8
1409.3
1410.8
1412.4
1413.9
1415.4
1416.9
1418.5
1420
1421.6
1423.2
1424.7
1426.3
1427.9
1429.6
1431.2
1432.8
1434.5
1436.2
1437.9
1439.6
1441.3
1443
1444.7
1446.3
1448
1449.6
1451.2
1452.8
1454.3
1455.6
1456.9
1458
1459.1
1460
1460.7
1461.4
1461.9
1462.2
1462.5
1462.5
1205.5
1205.5
1205.5
1205.5
1205.5
1205.5
1205.5
1205.5
1205.6
1205.6
1205.6
1205.6
1205.6
1205.7
1205.7
1205.8
1205.8
1205.9
1205.9
1206
1206.1
1206.2
1206.3
1206.4
1206.5
1206.6
1206.7
1206.9
1207.1
1207.2
1207.4
1207.6
1207.8
1208.1
1208.3
1208.6
1208.9
1209.1
1209.5
1209.8
1210.1
1210.5
1210.8
1211.2
1211.6
1212.1
1212.5
1212.9
1213.4
1213.9
1214.4
1214.9
1215.5
1216
1216.6
1217.1
1217.7
1218.4
1219
1219.6
1220.3
1221
1221.6
1222.3
1223.1
1223.8
1224.5
1225.3
1226
1226.8
1227.6
1228.4
1229.3
1230.1
1230.9
1231.8
1232.7
1233.6
1234.4
1235.4
1236.3
1237.2
1238.1
1239.1
1240.1
1241
1242
1243
1244
1245
1246
1247.1
1248.1
1249.2
1250.2
1251.3
1252.4
1253.5
1254.6
1255.7
1256.8
1257.9
1259.1
1260.2
1261.3
1262.5
1263.7
1264.8
1266
1267.2
1268.4
1269.6
1270.8
1272
1273.2
1274.4
1275.7
1276.9
1278.1
1279.4
1280.6
1281.9
1283.1
1284.4
1285.7
1287
1288.3
1289.5
1290.8
1292.1
1293.4
1294.7
1296
1297.4
1298.7
1300
1301.3
1302.7
1304
1305.3
1306.7
1308
1309.4
1310.7
1312.1
1313.5
1314.8
1316.2
1317.5
1318.9
1320.3
1321.7
1323
1324.4
1325.8
1327.2
1328.6
1330
1331.4
1332.8
1334.2
1335.6
1337
1338.4
1339.8
1341.2
1342.6
1344
1345.4
1346.8
1348.3
1349.7
1351.1
1352.5
1353.9
1355.4
1356.8
1358.2
1359.7
1361.1
1362.5
1363.9
1365.4
1366.8
1368.3
1369.7
1371.1
1372.6
1374
1375.5
1376.9
1378.4
1379.8
1381.3
1382.7
1384.2
1385.6
1387.1
1388.5
1390
1391.5
1392.9
1394.4
1395.8
1397.3
1398.8
1400.3
1401.7
1403.2
1404.7
1406.2
1407.7
1409.2
1410.7
1412.2
1413.8
1415.3
1416.8
1418.4
1419.9
1421.5
1423.1
1424.7
1426.3
1427.9
1429.5
1431.2
1432.8
1434.5
1436.2
1437.8
1439.5
1441.2
1442.9
1444.6
1446.3
1447.9
1449.5
1451
1452.5
1453.9
1455.2
1456.3
1457.4
1458.3
1459.1
1459.8
1460.3
1460.6
1460.9
1460.9
1202.7
1202.7
1202.7
1202.7
1202.8
1202.8
1202.8
1202.8
1202.8
1202.8
1202.8
1202.9
1202.9
1202.9
1203
1203
1203.1
1203.1
1203.2
1203.3
1203.3
1203.4
1203.5
1203.6
1203.7
1203.9
1204
1204.2
1204.3
1204.5
1204.7
1204.9
1205.1
1205.3
1205.6
1205.9
1206.1
1206.4
1206.7
1207.1
1207.4
1207.8
1208.1
1208.5
1208.9
1209.3
1209.8
1210.2
1210.7
1211.2
1211.7
1212.2
1212.8
1213.3
1213.9
1214.5
1215.1
1215.7
1216.3
1216.9
1217.6
1218.3
1219
1219.7
1220.4
1221.1
1221.9
1222.6
1223.4
1224.2
1225
1225.8
1226.6
1227.5
1228.3
1229.2
1230.1
1231
1231.9
1232.8
1233.7
1234.6
1235.6
1236.5
1237.5
1238.5
1239.5
1240.5
1241.5
1242.5
1243.5
1244.6
1245.6
1246.7
1247.8
1248.8
1249.9
1251
1252.1
1253.2
1254.4
1255.5
1256.6
1257.8
1258.9
1260.1
1261.3
1262.4
1263.6
1264.8
1266
1267.2
1268.4
1269.6
1270.9
1272.1
1273.3
1274.6
1275.8
1277.1
1278.3
1279.6
1280.9
1282.2
1283.4
1284.7
1286
1287.3
1288.6
1289.9
1291.2
1292.6
1293.9
1295.2
1296.5
1297.9
1299.2
1300.5
1301.9
1303.2
1304.6
1305.9
1307.3
1308.7
1310
1311.4
1312.8
1314.1
1315.5
1316.9
1318.3
1319.7
1321.1
1322.4
1323.8
1325.2
1326.6
1328
1329.4
1330.8
1332.2
1333.7
1335.1
1336.5
1337.9
1339.3
1340.7
1342.1
1343.6
1345
1346.4
1347.8
1349.3
1350.7
1352.1
1353.6
1355
1356.4
1357.9
1359.3
1360.8
1362.2
1363.6
1365.1
1366.5
1368
1369.4
1370.9
1372.3
1373.8
1375.2
1376.7
1378.1
1379.6
1381
1382.5
1383.9
1385.4
1386.9
1388.3
1389.8
1391.3
1392.7
1394.2
1395.7
1397.2
1398.6
1400.1
1401.6
1403.1
1404.6
1406.1
1407.6
1409.1
1410.6
1412.1
1413.6
1415.2
1416.7
1418.3
1419.8
1421.4
1423
1424.6
1426.2
1427.8
1429.5
1431.1
1432.8
1434.5
1436.2
1437.8
1439.5
1441.2
1442.9
1444.6
1446.2
1447.8
1449.3
1450.8
1452.2
1453.5
1454.7
1455.7
1456.7
1457.5
1458.1
1458.7
1459
1459.3
1459.4
1200
1200
1200
1200
1200
1200
1200
1200
1200
1200
1200.1
1200.1
1200.1
1200.2
1200.2
1200.2
1200.3
1200.4
1200.4
1200.5
1200.6
1200.7
1200.8
1200.9
1201
1201.1
1201.3
1201.4
1201.6
1201.7
1201.9
1202.1
1202.4
1202.6
1202.8
1203.1
1203.4
1203.7
1204
1204.3
1204.7
1205
1205.4
1205.8
1206.2
1206.6
1207
1207.5
1208
1208.5
1209
1209.5
1210
1210.6
1211.2
1211.8
1212.4
1213
1213.6
1214.3
1214.9
1215.6
1216.3
1217
1217.7
1218.5
1219.2
1220
1220.8
1221.5
1222.4
1223.2
1224
1224.8
1225.7
1226.6
1227.5
1228.3
1229.3
1230.2
1231.1
1232
1233
1234
1234.9
1235.9
1236.9
1237.9
1238.9
1240
1241
1242
1243.1
1244.2
1245.2
1246.3
1247.4
1248.5
1249.6
1250.8
1251.9
1253
1254.2
1255.3
1256.5
1257.7
1258.8
1260
1261.2
1262.4
1263.6
1264.8
1266.1
1267.3
1268.5
1269.8
1271
1272.3
1273.5
1274.8
1276
1277.3
1278.6
1279.9
1281.2
1282.5
1283.8
1285.1
1286.4
1287.7
1289
1290.4
1291.7
1293
1294.3
1295.7
1297
1298.4
1299.7
1301.1
1302.5
1303.8
1305.2
1306.6
1307.9
1309.3
1310.7
1312.1
1313.5
1314.8
1316.2
1317.6
1319
1320.4
1321.8
1323.2
1324.6
1326.1
1327.5
1328.9
1330.3
1331.7
1333.1
1334.6
1336
1337.4
1338.8
1340.3
1341.7
1343.1
1344.6
1346
1347.4
1348.9
1350.3
1351.7
1353.2
1354.6
1356.1
1357.5
1359
1360.4
1361.9
1363.3
1364.8
1366.2
1367.7
1369.1
1370.6
1372
1373.5
1375
1376.4
1377.9
1379.3
1380.8
1382.3
1383.7
1385.2
1386.7
1388.1
1389.6
1391.1
1392.6
1394
1395.5
1397
1398.5
1400
1401.5
1403
1404.5
1406
1407.5
1409
1410.5
1412
1413.6
1415.1
1416.7
1418.2
1419.8
1421.4
1423
1424.6
1426.2
1427.8
1429.5
1431.1
1432.8
1434.5
1436.2
1437.9
1439.6
1441.2
1442.9
1444.5
1446.1
1447.7
1449.1
1450.5
1451.8
1453
1454.1
1455
1455.9
1456.5
1457.1
1457.4
1457.7
1457.8
1197.2
1197.2
1197.2
1197.2
1197.2
1197.2
1197.2
1197.2
1197.2
1197.3
1197.3
1197.3
1197.3
1197.4
1197.4
1197.5
1197.5
1197.6
1197.6
1197.7
1197.8
1197.9
1198
1198.1
1198.2
1198.3
1198.5
1198.6
1198.8
1199
1199.2
1199.4
1199.6
1199.8
1200.1
1200.3
1200.6
1200.9
1201.2
1201.6
1201.9
1202.3
1202.6
1203
1203.4
1203.9
1204.3
1204.8
1205.2
1205.7
1206.2
1206.8
1207.3
1207.9
1208.4
1209
1209.6
1210.3
1210.9
1211.5
1212.2
1212.9
1213.6
1214.3
1215
1215.8
1216.5
1217.3
1218.1
1218.9
1219.7
1220.5
1221.3
1222.2
1223
1223.9
1224.8
1225.7
1226.6
1227.5
1228.5
1229.4
1230.4
1231.4
1232.3
1233.3
1234.3
1235.3
1236.4
1237.4
1238.4
1239.5
1240.6
1241.6
1242.7
1243.8
1244.9
1246
1247.1
1248.3
1249.4
1250.6
1251.7
1252.9
1254
1255.2
1256.4
1257.6
1258.8
1260
1261.2
1262.4
1263.7
1264.9
1266.1
1267.4
1268.6
1269.9
1271.2
1272.4
1273.7
1275
1276.3
1277.6
1278.9
1280.2
1281.5
1282.8
1284.1
1285.5
1286.8
1288.1
1289.5
1290.8
1292.1
1293.5
1294.8
1296.2
1297.6
1298.9
1300.3
1301.7
1303
1304.4
1305.8
1307.2
1308.6
1310
1311.4
1312.8
1314.2
1315.6
1317
1318.4
1319.8
1321.2
1322.6
1324
1325.5
1326.9
1328.3
1329.7
1331.2
1332.6
1334
1335.5
1336.9
1338.3
1339.8
1341.2
1342.7
1344.1
1345.6
1347
1348.5
1349.9
1351.3
1352.8
1354.3
1355.7
1357.2
1358.6
1360.1
1361.5
1363
1364.5
1365.9
1367.4
1368.8
1370.3
1371.8
1373.2
1374.7
1376.2
1377.6
1379.1
1380.6
1382
1383.5
1385
1386.5
1387.9
1389.4
1390.9
1392.4
1393.9
1395.4
1396.8
1398.3
1399.8
1401.3
1402.8
1404.3
1405.8
1407.4
1408.9
1410.4
1411.9
1413.5
1415
1416.6
1418.2
1419.7
1421.3
1422.9
1424.6
1426.2
1427.8
1429.5
1431.2
1432.8
1434.5
1436.2
1437.9
1439.6
1441.2
1442.8
1444.4
1446
1447.5
1448.9
1450.2
1451.4
1452.5
1453.4
1454.2
1454.9
1455.5
1455.8
1456.1
1456.2
1194.4
1194.4
1194.4
1194.4
1194.4
1194.4
1194.4
1194.4
1194.4
1194.5
1194.5
1194.5
1194.5
1194.6
1194.6
1194.7
1194.7
1194.8
1194.8
1194.9
1195
1195.1
1195.2
1195.3
1195.4
1195.6
1195.7
1195.9
1196
1196.2
1196.4
1196.6
1196.8
1197.1
1197.3
1197.6
1197.8
1198.1
1198.5
1198.8
1199.1
1199.5
1199.9
1200.3
1200.7
1201.1
1201.5
1202
1202.5
1203
1203.5
1204
1204.6
1205.1
1205.7
1206.3
1206.9
1207.5
1208.2
1208.8
1209.5
1210.2
1210.9
1211.6
1212.3
1213.1
1213.8
1214.6
1215.4
1216.2
1217
1217.8
1218.7
1219.5
1220.4
1221.3
1222.2
1223.1
1224
1224.9
1225.8
1226.8
1227.8
1228.7
1229.7
1230.7
1231.7
1232.8
1233.8
1234.8
1235.9
1236.9
1238
1239.1
1240.2
1241.3
1242.4
1243.5
1244.6
1245.8
1246.9
1248.1
1249.2
1250.4
1251.6
1252.8
1253.9
1255.1
1256.4
1257.6
1258.8
1260
1261.3
1262.5
1263.7
1265
1266.3
1267.5
1268.8
1270.1
1271.4
1272.7
1274
1275.3
1276.6
1277.9
1279.2
1280.5
1281.8
1283.2
1284.5
1285.9
1287.2
1288.6
1289.9
1291.3
1292.6
1294
1295.4
1296.7
1298.1
1299.5
1300.9
1302.3
1303.7
1305.1
1306.5
1307.9
1309.3
1310.7
1312.1
1313.5
1314.9
1316.3
1317.7
1319.2
1320.6
1322
1323.4
1324.9
1326.3
1327.7
1329.2
1330.6
1332.1
1333.5
1334.9
1336.4
1337.8
1339.3
1340.7
1342.2
1343.7
1345.1
1346.6
1348
1349.5
1350.9
1352.4
1353.9
1355.3
1356.8
1358.3
1359.7
1361.2
1362.7
1364.1
1365.6
1367.1
1368.5
1370
1371.5
1373
1374.4
1375.9
1377.4
1378.9
1380.3
1381.8
1383.3
1384.8
1386.3
1387.8
1389.2
1390.7
1392.2
1393.7
1395.2
1396.7
1398.2
1399.7
1401.2
1402.7
1404.2
1405.7
1407.3
1408.8
1410.3
1411.9
1413.4
1415
1416.5
1418.1
1419.7
1421.3
1422.9
1424.6
1426.2
1427.9
1429.5
1431.2
1432.9
1434.6
1436.2
1437.9
1439.6
1441.2
1442.8
1444.3
1445.8
1447.2
1448.5
1449.7
1450.8
1451.8
1452.6
1453.3
1453.8
1454.2
1454.5
1454.5
1191.6
1191.6
1191.6
1191.6
1191.6
1191.6
1191.6
1191.6
1191.6
1191.7
1191.7
1191.7
1191.7
1191.8
1191.8
1191.9
1191.9
1192
1192
1192.1
1192.2
1192.3
1192.4
1192.5
1192.6
1192.8
1192.9
1193.1
1193.2
1193.4
1193.6
1193.8
1194
1194.3
1194.5
1194.8
1195.1
1195.4
1195.7
1196
1196.3
1196.7
1197.1
1197.5
1197.9
1198.3
1198.8
1199.2
1199.7
1200.2
1200.7
1201.2
1201.8
1202.4
1202.9
1203.5
1204.1
1204.8
1205.4
1206.1
1206.7
1207.4
1208.1
1208.9
1209.6
1210.3
1211.1
1211.9
1212.7
1213.5
1214.3
1215.1
1216
1216.8
1217.7
1218.6
1219.5
1220.4
1221.3
1222.3
1223.2
1224.2
1225.1
1226.1
1227.1
1228.1
1229.1
1230.1
1231.2
1232.2
1233.3
1234.4
1235.4
1236.5
1237.6
1238.7
1239.8
1241
1242.1
1243.2
1244.4
1245.5
1246.7
1247.9
1249.1
1250.3
1251.5
1252.7
1253.9
1255.1
1256.3
1257.6
1258.8
1260.1
1261.3
1262.6
1263.9
1265.1
1266.4
1267.7
1269
1270.3
1271.6
1272.9
1274.2
1275.6
1276.9
1278.2
1279.5
1280.9
1282.2
1283.6
1284.9
1286.3
1287.7
1289
1290.4
1291.8
1293.1
1294.5
1295.9
1297.3
1298.7
1300.1
1301.5
1302.9
1304.3
1305.7
1307.1
1308.5
1309.9
1311.4
1312.8
1314.2
1315.7
1317.1
1318.5
1319.9
1321.4
1322.8
1324.3
1325.7
1327.2
1328.6
1330.1
1331.5
1333
1334.4
1335.9
1337.3
1338.8
1340.3
1341.7
1343.2
1344.6
1346.1
1347.6
1349
1350.5
1352
1353.5
1354.9
1356.4
1357.9
1359.4
1360.8
1362.3
1363.8
1365.3
1366.8
1368.2
1369.7
1371.2
1372.7
1374.2
1375.6
1377.1
1378.6
1380.1
1381.6
1383.1
1384.6
1386.1
1387.6
1389
1390.5
1392
1393.5
1395
1396.5
1398
1399.6
1401.1
1402.6
1404.1
1405.6
1407.2
1408.7
1410.2
1411.8
1413.4
1414.9
1416.5
1418.1
1419.7
1421.3
1422.9
1424.6
1426.2
1427.9
1429.6
1431.3
1432.9
1434.6
1436.3
1437.9
1439.6
1441.1
1442.7
1444.2
1445.6
1446.9
1448.1
1449.2
1450.2
1451
1451.7
1452.2
1452.6
1452.9
1452.9
1188.7
1188.7
1188.7
1188.7
1188.8
1188.8
1188.8
1188.8
1188.8
1188.8
1188.8
1188.9
1188.9
1188.9
1189
1189
1189.1
1189.2
1189.2
1189.3
1189.4
1189.5
1189.6
1189.7
1189.8
1189.9
1190.1
1190.2
1190.4
1190.6
1190.8
1191
1191.2
1191.5
1191.7
1192
1192.3
1192.6
1192.9
1193.2
1193.5
1193.9
1194.3
1194.7
1195.1
1195.5
1196
1196.4
1196.9
1197.4
1197.9
1198.5
1199
1199.6
1200.2
1200.8
1201.4
1202
1202.6
1203.3
1204
1204.7
1205.4
1206.1
1206.8
1207.6
1208.4
1209.1
1209.9
1210.8
1211.6
1212.4
1213.3
1214.1
1215
1215.9
1216.8
1217.7
1218.6
1219.6
1220.5
1221.5
1222.5
1223.5
1224.5
1225.5
1226.5
1227.5
1228.6
1229.6
1230.7
1231.7
1232.8
1233.9
1235
1236.1
1237.3
1238.4
1239.5
1240.7
1241.8
1243
1244.2
1245.4
1246.6
1247.8
1249
1250.2
1251.4
1252.6
1253.9
1255.1
1256.4
1257.6
1258.9
1260.2
1261.4
1262.7
1264
1265.3
1266.6
1267.9
1269.2
1270.5
1271.9
1273.2
1274.5
1275.9
1277.2
1278.6
1279.9
1281.3
1282.6
1284
1285.4
1286.7
1288.1
1289.5
1290.9
1292.3
1293.7
1295.1
1296.5
1297.9
1299.3
1300.7
1302.1
1303.5
1305
1306.4
1307.8
1309.2
1310.7
1312.1
1313.5
1315
1316.4
1317.9
1319.3
1320.8
1322.2
1323.7
1325.1
1326.6
1328
1329.5
1331
1332.4
1333.9
1335.4
1336.8
1338.3
1339.8
1341.2
1342.7
1344.2
1345.7
1347.1
1348.6
1350.1
1351.6
1353.1
1354.5
1356
1357.5
1359
1360.5
1362
1363.5
1364.9
1366.4
1367.9
1369.4
1370.9
1372.4
1373.9
1375.4
1376.9
1378.4
1379.9
1381.4
1382.8
1384.3
1385.8
1387.3
1388.8
1390.4
1391.9
1393.4
1394.9
1396.4
1397.9
1399.4
1400.9
1402.5
1404
1405.5
1407.1
1408.6
1410.2
1411.7
1413.3
1414.9
1416.5
1418.1
1419.7
1421.3
1423
1424.6
1426.3
1427.9
1429.6
1431.3
1433
1434.6
1436.3
1437.9
1439.5
1441
1442.5
1443.9
1445.2
1446.4
1447.5
1448.5
1449.4
1450
1450.6
1451
1451.2
1451.3
1185.9
1185.9
1185.9
1185.9
1185.9
1185.9
1185.9
1185.9
1186
1186
1186
1186
1186.1
1186.1
1186.1
1186.2
1186.3
1186.3
1186.4
1186.5
1186.5
1186.6
1186.7
1186.9
1187
1187.1
1187.3
1187.4
1187.6
1187.8
1188
1188.2
1188.4
1188.6
1188.9
1189.1
1189.4
1189.7
1190
1190.4
1190.7
1191.1
1191.5
1191.9
1192.3
1192.7
1193.2
1193.6
1194.1
1194.6
1195.1
1195.7
1196.2
1196.8
1197.4
1198
1198.6
1199.2
1199.9
1200.5
1201.2
1201.9
1202.6
1203.3
1204.1
1204.8
1205.6
1206.4
1207.2
1208
1208.8
1209.7
1210.5
1211.4
1212.3
1213.2
1214.1
1215
1215.9
1216.9
1217.8
1218.8
1219.8
1220.8
1221.8
1222.8
1223.8
1224.9
1225.9
1227
1228
1229.1
1230.2
1231.3
1232.4
1233.5
1234.7
1235.8
1237
1238.1
1239.3
1240.5
1241.6
1242.8
1244
1245.2
1246.5
1247.7
1248.9
1250.1
1251.4
1252.6
1253.9
1255.2
1256.4
1257.7
1259
1260.3
1261.6
1262.9
1264.2
1265.5
1266.8
1268.2
1269.5
1270.8
1272.2
1273.5
1274.9
1276.2
1277.6
1278.9
1280.3
1281.7
1283.1
1284.5
1285.8
1287.2
1288.6
1290
1291.4
1292.8
1294.2
1295.7
1297.1
1298.5
1299.9
1301.3
1302.8
1304.2
1305.6
1307.1
1308.5
1310
1311.4
1312.8
1314.3
1315.7
1317.2
1318.7
1320.1
1321.6
1323
1324.5
1326
1327.4
1328.9
1330.4
1331.9
1333.3
1334.8
1336.3
1337.8
1339.3
1340.7
1342.2
1343.7
1345.2
1346.7
1348.2
1349.7
1351.1
1352.6
1354.1
1355.6
1357.1
1358.6
1360.1
1361.6
1363.1
1364.6
1366.1
1367.6
1369.1
1370.6
1372.1
1373.6
1375.1
1376.6
1378.1
1379.6
1381.1
1382.6
1384.1
1385.6
1387.1
1388.6
1390.1
1391.7
1393.2
1394.7
1396.2
1397.7
1399.3
1400.8
1402.3
1403.9
1405.4
1407
1408.5
1410.1
1411.7
1413.3
1414.9
1416.5
1418.1
1419.7
1421.3
1423
1424.7
1426.3
1428
1429.7
1431.3
1433
1434.6
1436.3
1437.9
1439.4
1440.9
1442.3
1443.6
1444.8
1445.9
1446.9
1447.7
1448.4
1449
1449.4
1449.6
1449.7
1183
1183
1183
1183
1183
1183.1
1183.1
1183.1
1183.1
1183.1
1183.1
1183.2
1183.2
1183.3
1183.3
1183.3
1183.4
1183.5
1183.5
1183.6
1183.7
1183.8
1183.9
1184
1184.1
1184.3
1184.4
1184.6
1184.7
1184.9
1185.1
1185.3
1185.6
1185.8
1186
1186.3
1186.6
1186.9
1187.2
1187.5
1187.9
1188.3
1188.6
1189
1189.5
1189.9
1190.3
1190.8
1191.3
1191.8
1192.3
1192.8
1193.4
1194
1194.6
1195.2
1195.8
1196.4
1197.1
1197.7
1198.4
1199.1
1199.8
1200.6
1201.3
1202.1
1202.8
1203.6
1204.4
1205.3
1206.1
1206.9
1207.8
1208.7
1209.5
1210.4
1211.4
1212.3
1213.2
1214.2
1215.1
1216.1
1217.1
1218.1
1219.1
1220.1
1221.2
1222.2
1223.3
1224.3
1225.4
1226.5
1227.6
1228.7
1229.8
1230.9
1232.1
1233.2
1234.4
1235.5
1236.7
1237.9
1239.1
1240.3
1241.5
1242.7
1243.9
1245.1
1246.4
1247.6
1248.9
1250.1
1251.4
1252.7
1254
1255.2
1256.5
1257.8
1259.1
1260.4
1261.8
1263.1
1264.4
1265.7
1267.1
1268.4
1269.8
1271.1
1272.5
1273.9
1275.2
1276.6
1278
1279.4
1280.7
1282.1
1283.5
1284.9
1286.3
1287.7
1289.1
1290.6
1292
1293.4
1294.8
1296.3
1297.7
1299.1
1300.6
1302
1303.4
1304.9
1306.3
1307.8
1309.2
1310.7
1312.1
1313.6
1315.1
1316.5
1318
1319.5
1320.9
1322.4
1323.9
1325.4
1326.9
1328.3
1329.8
1331.3
1332.8
1334.3
1335.8
1337.2
1338.7
1340.2
1341.7
1343.2
1344.7
1346.2
1347.7
1349.2
1350.7
1352.2
1353.7
1355.2
1356.7
1358.2
1359.7
1361.2
1362.7
1364.2
1365.7
1367.3
1368.8
1370.3
1371.8
1373.3
1374.8
1376.3
1377.8
1379.3
1380.8
1382.4
1383.9
1385.4
1386.9
1388.4
1389.9
1391.5
1393
1394.5
1396
1397.6
1399.1
1400.7
1402.2
1403.8
1405.3
1406.9
1408.4
1410
1411.6
1413.2
1414.8
1416.4
1418.1
1419.7
1421.4
1423
1424.7
1426.4
1428
1429.7
1431.4
1433
1434.6
1436.2
1437.7
1439.2
1440.6
1441.9
1443.1
1444.2
1445.2
1446.1
1446.8
1447.3
1447.7
1447.9
1448
1180.2
1180.2
1180.2
1180.2
1180.2
1180.2
1180.2
1180.2
1180.2
1180.3
1180.3
1180.3
1180.3
1180.4
1180.4
1180.5
1180.5
1180.6
1180.7
1180.8
1180.8
1180.9
1181
1181.1
1181.3
1181.4
1181.6
1181.7
1181.9
1182.1
1182.3
1182.5
1182.7
1182.9
1183.2
1183.5
1183.7
1184
1184.4
1184.7
1185
1185.4
1185.8
1186.2
1186.6
1187
1187.5
1188
1188.5
1189
1189.5
1190
1190.6
1191.1
1191.7
1192.3
1193
1193.6
1194.3
1194.9
1195.6
1196.3
1197
1197.8
1198.5
1199.3
1200
1200.8
1201.7
1202.5
1203.3
1204.2
1205
1205.9
1206.8
1207.7
1208.6
1209.5
1210.5
1211.4
1212.4
1213.4
1214.4
1215.4
1216.4
1217.4
1218.5
1219.5
1220.6
1221.7
1222.7
1223.8
1224.9
1226
1227.2
1228.3
1229.4
1230.6
1231.8
1232.9
1234.1
1235.3
1236.5
1237.7
1238.9
1240.1
1241.4
1242.6
1243.8
1245.1
1246.4
1247.6
1248.9
1250.2
1251.5
1252.7
1254
1255.4
1256.7
1258
1259.3
1260.6
1262
1263.3
1264.7
1266
1267.4
1268.7
1270.1
1271.5
1272.8
1274.2
1275.6
1277
1278.4
1279.8
1281.2
1282.6
1284
1285.4
1286.9
1288.3
1289.7
1291.1
1292.6
1294
1295.4
1296.9
1298.3
1299.8
1301.2
1302.7
1304.1
1305.6
1307
1308.5
1310
1311.5
1312.9
1314.4
1315.9
1317.3
1318.8
1320.3
1321.8
1323.3
1324.8
1326.3
1327.7
1329.2
1330.7
1332.2
1333.7
1335.2
1336.7
1338.2
1339.7
1341.2
1342.7
1344.2
1345.7
1347.2
1348.8
1350.3
1351.8
1353.3
1354.8
1356.3
1357.8
1359.3
1360.8
1362.4
1363.9
1365.4
1366.9
1368.4
1369.9
1371.5
1373
1374.5
1376
1377.5
1379.1
1380.6
1382.1
1383.6
1385.2
1386.7
1388.2
1389.7
1391.3
1392.8
1394.3
1395.9
1397.4
1399
1400.5
1402.1
1403.6
1405.2
1406.8
1408.4
1410
1411.6
1413.2
1414.8
1416.4
1418.1
1419.7
1421.4
1423
1424.7
1426.4
1428
1429.7
1431.4
1433
1434.6
1436.1
1437.6
1439
1440.3
1441.5
1442.6
1443.6
1444.4
1445.1
1445.7
1446.1
1446.3
1446.4
1177.3
1177.3
1177.3
1177.3
1177.3
1177.3
1177.3
1177.3
1177.3
1177.4
1177.4
1177.4
1177.5
1177.5
1177.6
1177.6
1177.7
1177.7
1177.8
1177.9
1178
1178.1
1178.2
1178.3
1178.4
1178.5
1178.7
1178.8
1179
1179.2
1179.4
1179.6
1179.8
1180.1
1180.3
1180.6
1180.9
1181.2
1181.5
1181.8
1182.2
1182.6
1182.9
1183.3
1183.8
1184.2
1184.6
1185.1
1185.6
1186.1
1186.6
1187.2
1187.7
1188.3
1188.9
1189.5
1190.1
1190.8
1191.4
1192.1
1192.8
1193.5
1194.2
1194.9
1195.7
1196.5
1197.2
1198
1198.9
1199.7
1200.5
1201.4
1202.2
1203.1
1204
1204.9
1205.9
1206.8
1207.7
1208.7
1209.7
1210.7
1211.7
1212.7
1213.7
1214.7
1215.8
1216.8
1217.9
1219
1220
1221.1
1222.3
1223.4
1224.5
1225.6
1226.8
1228
1229.1
1230.3
1231.5
1232.7
1233.9
1235.1
1236.3
1237.5
1238.8
1240
1241.3
1242.5
1243.8
1245.1
1246.4
1247.6
1248.9
1250.2
1251.6
1252.9
1254.2
1255.5
1256.8
1258.2
1259.5
1260.9
1262.2
1263.6
1264.9
1266.3
1267.7
1269.1
1270.5
1271.8
1273.2
1274.6
1276
1277.4
1278.9
1280.3
1281.7
1283.1
1284.5
1286
1287.4
1288.8
1290.3
1291.7
1293.2
1294.6
1296.1
1297.5
1299
1300.4
1301.9
1303.4
1304.8
1306.3
1307.8
1309.3
1310.7
1312.2
1313.7
1315.2
1316.7
1318.2
1319.7
1321.2
1322.7
1324.1
1325.6
1327.1
1328.7
1330.2
1331.7
1333.2
1334.7
1336.2
1337.7
1339.2
1340.7
1342.2
1343.7
1345.3
1346.8
1348.3
1349.8
1351.3
1352.8
1354.4
1355.9
1357.4
1358.9
1360.5
1362
1363.5
1365
1366.6
1368.1
1369.6
1371.1
1372.7
1374.2
1375.7
1377.2
1378.8
1380.3
1381.8
1383.4
1384.9
1386.4
1388
1389.5
1391.1
1392.6
1394.1
1395.7
1397.2
1398.8
1400.4
1401.9
1403.5
1405.1
1406.7
1408.3
1409.9
1411.5
1413.1
1414.8
1416.4
1418
1419.7
1421.4
1423
1424.7
1426.4
1428
1429.7
1431.3
1432.9
1434.4
1435.9
1437.3
1438.6
1439.8
1440.9
1441.9
1442.7
1443.4
1444
1444.4
1444.6
1444.7
1174.4
1174.4
1174.4
1174.4
1174.4
1174.4
1174.4
1174.4
1174.4
1174.5
1174.5
1174.5
1174.6
1174.6
1174.7
1174.7
1174.8
1174.8
1174.9
1175
1175.1
1175.2
1175.3
1175.4
1175.5
1175.7
1175.8
1176
1176.1
1176.3
1176.5
1176.7
1176.9
1177.2
1177.4
1177.7
1178
1178.3
1178.6
1179
1179.3
1179.7
1180.1
1180.5
1180.9
1181.3
1181.8
1182.2
1182.7
1183.2
1183.8
1184.3
1184.9
1185.4
1186
1186.6
1187.3
1187.9
1188.6
1189.3
1189.9
1190.7
1191.4
1192.1
1192.9
1193.6
1194.4
1195.2
1196
1196.9
1197.7
1198.6
1199.4
1200.3
1201.2
1202.1
1203.1
1204
1205
1205.9
1206.9
1207.9
1208.9
1209.9
1210.9
1212
1213
1214.1
1215.2
1216.3
1217.4
1218.5
1219.6
1220.7
1221.8
1223
1224.1
1225.3
1226.5
1227.7
1228.9
1230.1
1231.3
1232.5
1233.7
1234.9
1236.2
1237.4
1238.7
1240
1241.2
1242.5
1243.8
1245.1
1246.4
1247.7
1249
1250.4
1251.7
1253
1254.4
1255.7
1257
1258.4
1259.8
1261.1
1262.5
1263.9
1265.3
1266.7
1268
1269.4
1270.8
1272.2
1273.7
1275.1
1276.5
1277.9
1279.3
1280.8
1282.2
1283.6
1285.1
1286.5
1288
1289.4
1290.9
1292.3
1293.8
1295.3
1296.7
1298.2
1299.7
1301.1
1302.6
1304.1
1305.6
1307.1
1308.6
1310
1311.5
1313
1314.5
1316
1317.5
1319
1320.5
1322
1323.5
1325
1326.6
1328.1
1329.6
1331.1
1332.6
1334.1
1335.6
1337.2
1338.7
1340.2
1341.7
1343.2
1344.8
1346.3
1347.8
1349.4
1350.9
1352.4
1353.9
1355.5
1357
1358.5
1360.1
1361.6
1363.1
1364.7
1366.2
1367.7
1369.3
1370.8
1372.3
1373.9
1375.4
1376.9
1378.5
1380
1381.6
1383.1
1384.7
1386.2
1387.7
1389.3
1390.8
1392.4
1393.9
1395.5
1397.1
1398.6
1400.2
1401.8
1403.4
1405
1406.6
1408.2
1409.8
1411.4
1413.1
1414.7
1416.4
1418
1419.7
1421.4
1423
1424.7
1426.4
1428
1429.6
1431.2
1432.7
1434.2
1435.6
1436.9
1438.1
1439.2
1440.2
1441
1441.7
1442.3
1442.7
1442.9
1443
1171.5
1171.5
1171.5
1171.5
1171.5
1171.5
1171.5
1171.5
1171.5
1171.6
1171.6
1171.6
1171.7
1171.7
1171.7
1171.8
1171.9
1171.9
1172
1172.1
1172.2
1172.3
1172.4
1172.5
1172.6
1172.8
1172.9
1173.1
1173.2
1173.4
1173.6
1173.8
1174.1
1174.3
1174.6
1174.8
1175.1
1175.4
1175.7
1176.1
1176.4
1176.8
1177.2
1177.6
1178
1178.4
1178.9
1179.4
1179.9
1180.4
1180.9
1181.4
1182
1182.6
1183.2
1183.8
1184.4
1185
1185.7
1186.4
1187.1
1187.8
1188.5
1189.3
1190
1190.8
1191.6
1192.4
1193.2
1194
1194.9
1195.8
1196.6
1197.5
1198.4
1199.3
1200.3
1201.2
1202.2
1203.2
1204.1
1205.1
1206.1
1207.2
1208.2
1209.2
1210.3
1211.4
1212.4
1213.5
1214.6
1215.7
1216.9
1218
1219.1
1220.3
1221.5
1222.6
1223.8
1225
1226.2
1227.4
1228.6
1229.9
1231.1
1232.3
1233.6
1234.8
1236.1
1237.4
1238.7
1239.9
1241.2
1242.5
1243.9
1245.2
1246.5
1247.8
1249.2
1250.5
1251.8
1253.2
1254.6
1255.9
1257.3
1258.7
1260
1261.4
1262.8
1264.2
1265.6
1267
1268.4
1269.8
1271.3
1272.7
1274.1
1275.5
1277
1278.4
1279.8
1281.3
1282.7
1284.2
1285.6
1287.1
1288.6
1290
1291.5
1293
1294.4
1295.9
1297.4
1298.9
1300.4
1301.9
1303.3
1304.8
1306.3
1307.8
1309.3
1310.8
1312.3
1313.8
1315.3
1316.9
1318.4
1319.9
1321.4
1322.9
1324.4
1325.9
1327.5
1329
1330.5
1332
1333.6
1335.1
1336.6
1338.1
1339.7
1341.2
1342.7
1344.3
1345.8
1347.3
1348.9
1350.4
1352
1353.5
1355
1356.6
1358.1
1359.7
1361.2
1362.7
1364.3
1365.8
1367.4
1368.9
1370.5
1372
1373.5
1375.1
1376.6
1378.2
1379.7
1381.3
1382.8
1384.4
1385.9
1387.5
1389.1
1390.6
1392.2
1393.7
1395.3
1396.9
1398.5
1400.1
1401.7
1403.3
1404.9
1406.5
1408.1
1409.7
1411.4
1413
1414.7
1416.3
1418
1419.7
1421.4
1423
1424.7
1426.3
1427.9
1429.5
1431
1432.5
1433.9
1435.2
1436.4
1437.5
1438.5
1439.3
1440
1440.6
1441
1441.2
1441.3
1168.5
1168.5
1168.5
1168.5
1168.5
1168.6
1168.6
1168.6
1168.6
1168.6
1168.7
1168.7
1168.7
1168.8
1168.8
1168.9
1168.9
1169
1169.1
1169.2
1169.3
1169.4
1169.5
1169.6
1169.7
1169.8
1170
1170.2
1170.3
1170.5
1170.7
1170.9
1171.1
1171.4
1171.6
1171.9
1172.2
1172.5
1172.8
1173.2
1173.5
1173.9
1174.3
1174.7
1175.1
1175.5
1176
1176.5
1177
1177.5
1178
1178.5
1179.1
1179.7
1180.3
1180.9
1181.5
1182.2
1182.8
1183.5
1184.2
1184.9
1185.7
1186.4
1187.2
1187.9
1188.7
1189.5
1190.4
1191.2
1192.1
1192.9
1193.8
1194.7
1195.6
1196.5
1197.5
1198.4
1199.4
1200.4
1201.3
1202.3
1203.4
1204.4
1205.4
1206.5
1207.5
1208.6
1209.7
1210.8
1211.9
1213
1214.1
1215.3
1216.4
1217.6
1218.8
1219.9
1221.1
1222.3
1223.5
1224.7
1226
1227.2
1228.4
1229.7
1231
1232.2
1233.5
1234.8
1236.1
1237.4
1238.7
1240
1241.3
1242.6
1243.9
1245.3
1246.6
1248
1249.3
1250.7
1252
1253.4
1254.8
1256.2
1257.6
1259
1260.4
1261.8
1263.2
1264.6
1266
1267.4
1268.8
1270.3
1271.7
1273.1
1274.6
1276
1277.5
1278.9
1280.4
1281.8
1283.3
1284.8
1286.2
1287.7
1289.2
1290.7
1292.1
1293.6
1295.1
1296.6
1298.1
1299.6
1301.1
1302.6
1304.1
1305.6
1307.1
1308.6
1310.1
1311.6
1313.2
1314.7
1316.2
1317.7
1319.2
1320.8
1322.3
1323.8
1325.3
1326.9
1328.4
1329.9
1331.5
1333
1334.5
1336.1
1337.6
1339.2
1340.7
1342.2
1343.8
1345.3
1346.9
1348.4
1350
1351.5
1353
1354.6
1356.1
1357.7
1359.2
1360.8
1362.3
1363.9
1365.5
1367
1368.6
1370.1
1371.7
1373.2
1374.8
1376.3
1377.9
1379.4
1381
1382.6
1384.1
1385.7
1387.3
1388.8
1390.4
1392
1393.5
1395.1
1396.7
1398.3
1399.9
1401.5
1403.1
1404.7
1406.4
1408
1409.7
1411.3
1413
1414.6
1416.3
1418
1419.6
1421.3
1423
1424.6
1426.2
1427.8
1429.3
1430.8
1432.2
1433.5
1434.7
1435.8
1436.8
1437.6
1438.3
1438.9
1439.3
1439.5
1439.6
1165.6
1165.6
1165.6
1165.6
1165.6
1165.6
1165.6
1165.7
1165.7
1165.7
1165.7
1165.8
1165.8
1165.8
1165.9
1166
1166
1166.1
1166.2
1166.2
1166.3
1166.4
1166.5
1166.7
1166.8
1166.9
1167.1
1167.2
1167.4
1167.6
1167.8
1168
1168.2
1168.5
1168.7
1169
1169.3
1169.6
1169.9
1170.3
1170.6
1171
1171.4
1171.8
1172.2
1172.6
1173.1
1173.6
1174.1
1174.6
1175.1
1175.6
1176.2
1176.8
1177.4
1178
1178.6
1179.3
1179.9
1180.6
1181.3
1182
1182.8
1183.5
1184.3
1185.1
1185.9
1186.7
1187.5
1188.3
1189.2
1190.1
1191
1191.9
1192.8
1193.7
1194.6
1195.6
1196.6
1197.5
1198.5
1199.5
1200.6
1201.6
1202.6
1203.7
1204.8
1205.8
1206.9
1208
1209.1
1210.3
1211.4
1212.6
1213.7
1214.9
1216
1217.2
1218.4
1219.6
1220.8
1222.1
1223.3
1224.5
1225.8
1227
1228.3
1229.6
1230.9
1232.2
1233.5
1234.8
1236.1
1237.4
1238.7
1240
1241.4
1242.7
1244.1
1245.4
1246.8
1248.1
1249.5
1250.9
1252.3
1253.7
1255.1
1256.5
1257.9
1259.3
1260.7
1262.1
1263.5
1265
1266.4
1267.8
1269.3
1270.7
1272.2
1273.6
1275.1
1276.5
1278
1279.5
1280.9
1282.4
1283.9
1285.4
1286.9
1288.4
1289.8
1291.3
1292.8
1294.3
1295.8
1297.3
1298.8
1300.3
1301.8
1303.4
1304.9
1306.4
1307.9
1309.4
1310.9
1312.5
1314
1315.5
1317.1
1318.6
1320.1
1321.7
1323.2
1324.7
1326.3
1327.8
1329.4
1330.9
1332.4
1334
1335.5
1337.1
1338.6
1340.2
1341.7
1343.3
1344.8
1346.4
1347.9
1349.5
1351
1352.6
1354.2
1355.7
1357.3
1358.8
1360.4
1361.9
1363.5
1365.1
1366.6
1368.2
1369.8
1371.3
1372.9
1374.4
1376
1377.6
1379.1
1380.7
1382.3
1383.8
1385.4
1387
1388.6
1390.2
1391.7
1393.3
1394.9
1396.5
1398.1
1399.7
1401.4
1403
1404.6
1406.3
1407.9
1409.6
1411.2
1412.9
1414.6
1416.2
1417.9
1419.6
1421.2
1422.9
1424.5
1426.1
1427.6
1429.1
1430.5
1431.8
1433
1434.1
1435
1435.9
1436.6
1437.1
1437.5
1437.8
1437.9
1162.6
1162.6
1162.6
1162.7
1162.7
1162.7
1162.7
1162.7
1162.7
1162.8
1162.8
1162.8
1162.9
1162.9
1163
1163
1163.1
1163.1
1163.2
1163.3
1163.4
1163.5
1163.6
1163.7
1163.9
1164
1164.1
1164.3
1164.5
1164.7
1164.9
1165.1
1165.3
1165.5
1165.8
1166.1
1166.4
1166.7
1167
1167.3
1167.7
1168
1168.4
1168.8
1169.3
1169.7
1170.2
1170.6
1171.1
1171.6
1172.2
1172.7
1173.3
1173.9
1174.5
1175.1
1175.7
1176.4
1177
1177.7
1178.4
1179.2
1179.9
1180.6
1181.4
1182.2
1183
1183.8
1184.6
1185.5
1186.3
1187.2
1188.1
1189
1189.9
1190.9
1191.8
1192.8
1193.7
1194.7
1195.7
1196.7
1197.8
1198.8
1199.8
1200.9
1202
1203.1
1204.2
1205.3
1206.4
1207.5
1208.7
1209.8
1211
1212.1
1213.3
1214.5
1215.7
1216.9
1218.1
1219.4
1220.6
1221.9
1223.1
1224.4
1225.7
1226.9
1228.2
1229.5
1230.8
1232.1
1233.5
1234.8
1236.1
1237.4
1238.8
1240.1
1241.5
1242.9
1244.2
1245.6
1247
1248.4
1249.8
1251.2
1252.6
1254
1255.4
1256.8
1258.2
1259.7
1261.1
1262.5
1264
1265.4
1266.9
1268.3
1269.8
1271.2
1272.7
1274.2
1275.6
1277.1
1278.6
1280.1
1281.5
1283
1284.5
1286
1287.5
1289
1290.5
1292
1293.5
1295
1296.5
1298.1
1299.6
1301.1
1302.6
1304.1
1305.7
1307.2
1308.7
1310.3
1311.8
1313.3
1314.9
1316.4
1317.9
1319.5
1321
1322.6
1324.1
1325.7
1327.2
1328.8
1330.3
1331.9
1333.4
1335
1336.5
1338.1
1339.7
1341.2
1342.8
1344.3
1345.9
1347.5
1349
1350.6
1352.2
1353.7
1355.3
1356.8
1358.4
1360
1361.6
1363.1
1364.7
1366.3
1367.8
1369.4
1371
1372.5
1374.1
1375.7
1377.3
1378.8
1380.4
1382
1383.6
1385.2
1386.7
1388.3
1389.9
1391.5
1393.1
1394.7
1396.3
1398
1399.6
1401.2
1402.8
1404.5
1406.1
1407.8
1409.5
1411.1
1412.8
1414.5
1416.2
1417.8
1419.5
1421.1
1422.8
1424.3
1425.9
1427.3
1428.7
1430
1431.2
1432.3
1433.3
1434.1
1434.8
1435.4
1435.8
1436
1436.1
1159.7
1159.7
1159.7
1159.7
1159.7
1159.7
1159.7
1159.8
1159.8
1159.8
1159.8
1159.9
1159.9
1160
1160
1160.1
1160.1
1160.2
1160.3
1160.4
1160.5
1160.6
1160.7
1160.8
1160.9
1161
1161.2
1161.4
1161.5
1161.7
1161.9
1162.1
1162.4
1162.6
1162.9
1163.1
1163.4
1163.7
1164
1164.4
1164.7
1165.1
1165.5
1165.9
1166.3
1166.8
1167.2
1167.7
1168.2
1168.7
1169.2
1169.8
1170.4
1170.9
1171.6
1172.2
1172.8
1173.5
1174.1
1174.8
1175.5
1176.2
1177
1177.7
1178.5
1179.3
1180.1
1180.9
1181.7
1182.6
1183.5
1184.3
1185.2
1186.1
1187.1
1188
1188.9
1189.9
1190.9
1191.9
1192.9
1193.9
1194.9
1196
1197
1198.1
1199.2
1200.3
1201.4
1202.5
1203.6
1204.7
1205.9
1207
1208.2
1209.4
1210.6
1211.8
1213
1214.2
1215.4
1216.7
1217.9
1219.2
1220.4
1221.7
1223
1224.3
1225.6
1226.9
1228.2
1229.5
1230.8
1232.2
1233.5
1234.8
1236.2
1237.5
1238.9
1240.3
1241.7
1243
1244.4
1245.8
1247.2
1248.6
1250
1251.5
1252.9
1254.3
1255.7
1257.2
1258.6
1260
1261.5
1262.9
1264.4
1265.9
1267.3
1268.8
1270.3
1271.7
1273.2
1274.7
1276.2
1277.7
1279.2
1280.7
1282.2
1283.7
1285.2
1286.7
1288.2
1289.7
1291.2
1292.7
1294.3
1295.8
1297.3
1298.8
1300.4
1301.9
1303.4
1305
1306.5
1308
1309.6
1311.1
1312.7
1314.2
1315.8
1317.3
1318.9
1320.4
1322
1323.5
1325.1
1326.6
1328.2
1329.8
1331.3
1332.9
1334.4
1336
1337.6
1339.1
1340.7
1342.3
1343.8
1345.4
1347
1348.6
1350.1
1351.7
1353.3
1354.8
1356.4
1358
1359.6
1361.1
1362.7
1364.3
1365.9
1367.5
1369
1370.6
1372.2
1373.8
1375.4
1376.9
1378.5
1380.1
1381.7
1383.3
1384.9
1386.5
1388.1
1389.7
1391.3
1392.9
1394.5
1396.1
1397.8
1399.4
1401.1
1402.7
1404.4
1406
1407.7
1409.4
1411.1
1412.7
1414.4
1416.1
1417.7
1419.4
1421
1422.6
1424.1
1425.6
1426.9
1428.3
1429.5
1430.6
1431.5
1432.4
1433.1
1433.6
1434
1434.3
1434.3
1156.7
1156.7
1156.7
1156.7
1156.7
1156.7
1156.8
1156.8
1156.8
1156.8
1156.9
1156.9
1156.9
1157
1157
1157.1
1157.2
1157.2
1157.3
1157.4
1157.5
1157.6
1157.7
1157.8
1158
1158.1
1158.3
1158.4
1158.6
1158.8
1159
1159.2
1159.4
1159.7
1159.9
1160.2
1160.5
1160.8
1161.1
1161.4
1161.8
1162.2
1162.6
1163
1163.4
1163.8
1164.3
1164.8
1165.3
1165.8
1166.3
1166.9
1167.4
1168
1168.6
1169.2
1169.9
1170.5
1171.2
1171.9
1172.6
1173.3
1174.1
1174.8
1175.6
1176.4
1177.2
1178
1178.8
1179.7
1180.6
1181.4
1182.3
1183.3
1184.2
1185.1
1186.1
1187
1188
1189
1190
1191
1192.1
1193.1
1194.2
1195.3
1196.4
1197.4
1198.6
1199.7
1200.8
1201.9
1203.1
1204.3
1205.4
1206.6
1207.8
1209
1210.2
1211.5
1212.7
1213.9
1215.2
1216.5
1217.7
1219
1220.3
1221.6
1222.9
1224.2
1225.5
1226.8
1228.2
1229.5
1230.9
1232.2
1233.6
1234.9
1236.3
1237.7
1239.1
1240.5
1241.9
1243.3
1244.7
1246.1
1247.5
1248.9
1250.4
1251.8
1253.2
1254.7
1256.1
1257.6
1259
1260.5
1261.9
1263.4
1264.9
1266.4
1267.8
1269.3
1270.8
1272.3
1273.8
1275.3
1276.8
1278.3
1279.8
1281.3
1282.8
1284.3
1285.8
1287.4
1288.9
1290.4
1291.9
1293.5
1295
1296.5
1298.1
1299.6
1301.2
1302.7
1304.2
1305.8
1307.3
1308.9
1310.4
1312
1313.6
1315.1
1316.7
1318.2
1319.8
1321.4
1322.9
1324.5
1326
1327.6
1329.2
1330.8
1332.3
1333.9
1335.5
1337
1338.6
1340.2
1341.8
1343.4
1344.9
1346.5
1348.1
1349.7
1351.3
1352.8
1354.4
1356
1357.6
1359.2
1360.7
1362.3
1363.9
1365.5
1367.1
1368.7
1370.3
1371.9
1373.4
1375
1376.6
1378.2
1379.8
1381.4
1383
1384.6
1386.2
1387.8
1389.5
1391.1
1392.7
1394.3
1396
1397.6
1399.2
1400.9
1402.6
1404.2
1405.9
1407.6
1409.3
1411
1412.6
1414.3
1416
1417.6
1419.2
1420.8
1422.3
1423.8
1425.2
1426.5
1427.7
1428.8
1429.8
1430.6
1431.3
1431.9
1432.2
1432.5
1432.6
1153.7
1153.7
1153.7
1153.7
1153.8
1153.8
1153.8
1153.8
1153.8
1153.9
1153.9
1153.9
1154
1154
1154.1
1154.1
1154.2
1154.3
1154.4
1154.4
1154.5
1154.6
1154.7
1154.9
1155
1155.1
1155.3
1155.5
1155.6
1155.8
1156
1156.2
1156.5
1156.7
1157
1157.2
1157.5
1157.8
1158.1
1158.5
1158.8
1159.2
1159.6
1160
1160.4
1160.9
1161.3
1161.8
1162.3
1162.8
1163.4
1163.9
1164.5
1165.1
1165.7
1166.3
1166.9
1167.6
1168.3
1168.9
1169.7
1170.4
1171.1
1171.9
1172.7
1173.5
1174.3
1175.1
1175.9
1176.8
1177.7
1178.5
1179.4
1180.4
1181.3
1182.2
1183.2
1184.2
1185.1
1186.1
1187.2
1188.2
1189.2
1190.3
1191.4
1192.4
1193.5
1194.6
1195.7
1196.9
1198
1199.1
1200.3
1201.5
1202.7
1203.9
1205.1
1206.3
1207.5
1208.7
1210
1211.2
1212.5
1213.7
1215
1216.3
1217.6
1218.9
1220.2
1221.5
1222.9
1224.2
1225.5
1226.9
1228.2
1229.6
1231
1232.3
1233.7
1235.1
1236.5
1237.9
1239.3
1240.7
1242.1
1243.5
1245
1246.4
1247.8
1249.3
1250.7
1252.2
1253.6
1255.1
1256.5
1258
1259.5
1261
1262.4
1263.9
1265.4
1266.9
1268.4
1269.9
1271.4
1272.9
1274.4
1275.9
1277.4
1278.9
1280.5
1282
1283.5
1285
1286.6
1288.1
1289.6
1291.2
1292.7
1294.2
1295.8
1297.3
1298.9
1300.4
1302
1303.5
1305.1
1306.7
1308.2
1309.8
1311.3
1312.9
1314.5
1316
1317.6
1319.2
1320.7
1322.3
1323.9
1325.5
1327
1328.6
1330.2
1331.8
1333.4
1334.9
1336.5
1338.1
1339.7
1341.3
1342.9
1344.5
1346
1347.6
1349.2
1350.8
1352.4
1354
1355.6
1357.2
1358.8
1360.3
1361.9
1363.5
1365.1
1366.7
1368.3
1369.9
1371.5
1373.1
1374.7
1376.3
1377.9
1379.5
1381.1
1382.7
1384.4
1386
1387.6
1389.2
1390.8
1392.5
1394.1
1395.8
1397.4
1399.1
1400.8
1402.4
1404.1
1405.8
1407.5
1409.2
1410.8
1412.5
1414.2
1415.8
1417.4
1419
1420.5
1422
1423.4
1424.7
1425.9
1427
1428
1428.8
1429.5
1430.1
1430.5
1430.7
1430.8
1150.7
1150.7
1150.8
1150.8
1150.8
1150.8
1150.8
1150.8
1150.8
1150.9
1150.9
1150.9
1151
1151
1151.1
1151.2
1151.2
1151.3
1151.4
1151.5
1151.6
1151.7
1151.8
1151.9
1152
1152.2
1152.3
1152.5
1152.7
1152.8
1153
1153.3
1153.5
1153.7
1154
1154.3
1154.6
1154.9
1155.2
1155.5
1155.9
1156.2
1156.6
1157
1157.5
1157.9
1158.4
1158.8
1159.3
1159.9
1160.4
1160.9
1161.5
1162.1
1162.7
1163.3
1164
1164.6
1165.3
1166
1166.7
1167.4
1168.2
1168.9
1169.7
1170.5
1171.3
1172.2
1173
1173.9
1174.7
1175.6
1176.5
1177.5
1178.4
1179.3
1180.3
1181.3
1182.3
1183.3
1184.3
1185.3
1186.4
1187.4
1188.5
1189.6
1190.7
1191.8
1192.9
1194
1195.2
1196.3
1197.5
1198.7
1199.9
1201.1
1202.3
1203.5
1204.7
1206
1207.2
1208.5
1209.7
1211
1212.3
1213.6
1214.9
1216.2
1217.5
1218.8
1220.2
1221.5
1222.9
1224.2
1225.6
1226.9
1228.3
1229.7
1231.1
1232.5
1233.9
1235.3
1236.7
1238.1
1239.5
1241
1242.4
1243.8
1245.3
1246.7
1248.2
1249.6
1251.1
1252.6
1254
1255.5
1257
1258.5
1260
1261.5
1263
1264.5
1266
1267.5
1269
1270.5
1272
1273.5
1275
1276.6
1278.1
1279.6
1281.1
1282.7
1284.2
1285.8
1287.3
1288.8
1290.4
1291.9
1293.5
1295
1296.6
1298.2
1299.7
1301.3
1302.8
1304.4
1306
1307.5
1309.1
1310.7
1312.3
1313.8
1315.4
1317
1318.6
1320.1
1321.7
1323.3
1324.9
1326.5
1328.1
1329.7
1331.2
1332.8
1334.4
1336
1337.6
1339.2
1340.8
1342.4
1344
1345.6
1347.2
1348.8
1350.4
1352
1353.6
1355.1
1356.8
1358.4
1359.9
1361.6
1363.2
1364.8
1366.4
1368
1369.6
1371.2
1372.8
1374.4
1376
1377.6
1379.2
1380.8
1382.5
1384.1
1385.7
1387.3
1389
1390.6
1392.3
1393.9
1395.6
1397.2
1398.9
1400.6
1402.3
1404
1405.7
1407.4
1409
1410.7
1412.4
1414
1415.6
1417.2
1418.7
1420.2
1421.6
1422.9
1424.1
1425.2
1426.2
1427
1427.7
1428.3
1428.7
1428.9
1429
1147.8
1147.8
1147.8
1147.8
1147.8
1147.8
1147.8
1147.8
1147.9
1147.9
1147.9
1148
1148
1148.1
1148.1
1148.2
1148.2
1148.3
1148.4
1148.5
1148.6
1148.7
1148.8
1148.9
1149
1149.2
1149.3
1149.5
1149.7
1149.9
1150.1
1150.3
1150.5
1150.8
1151
1151.3
1151.6
1151.9
1152.2
1152.5
1152.9
1153.3
1153.7
1154.1
1154.5
1154.9
1155.4
1155.9
1156.4
1156.9
1157.4
1158
1158.5
1159.1
1159.7
1160.4
1161
1161.7
1162.3
1163
1163.8
1164.5
1165.2
1166
1166.8
1167.6
1168.4
1169.2
1170.1
1170.9
1171.8
1172.7
1173.6
1174.5
1175.5
1176.4
1177.4
1178.4
1179.4
1180.4
1181.4
1182.4
1183.5
1184.6
1185.6
1186.7
1187.8
1188.9
1190.1
1191.2
1192.4
1193.5
1194.7
1195.9
1197.1
1198.3
1199.5
1200.7
1201.9
1203.2
1204.4
1205.7
1207
1208.3
1209.6
1210.9
1212.2
1213.5
1214.8
1216.1
1217.5
1218.8
1220.2
1221.6
1222.9
1224.3
1225.7
1227.1
1228.5
1229.9
1231.3
1232.7
1234.1
1235.5
1237
1238.4
1239.8
1241.3
1242.7
1244.2
1245.7
1247.1
1248.6
1250.1
1251.5
1253
1254.5
1256
1257.5
1259
1260.5
1262
1263.5
1265
1266.5
1268.1
1269.6
1271.1
1272.6
1274.2
1275.7
1277.2
1278.8
1280.3
1281.9
1283.4
1285
1286.5
1288.1
1289.6
1291.2
1292.8
1294.3
1295.9
1297.4
1299
1300.6
1302.2
1303.7
1305.3
1306.9
1308.5
1310
1311.6
1313.2
1314.8
1316.4
1318
1319.6
1321.1
1322.7
1324.3
1325.9
1327.5
1329.1
1330.7
1332.3
1333.9
1335.5
1337.1
1338.7
1340.3
1341.9
1343.5
1345.1
1346.7
1348.3
1349.9
1351.5
1353.1
1354.7
1356.3
1357.9
1359.6
1361.2
1362.8
1364.4
1366
1367.6
1369.2
1370.8
1372.5
1374.1
1375.7
1377.3
1378.9
1380.6
1382.2
1383.8
1385.5
1387.1
1388.8
1390.4
1392.1
1393.7
1395.4
1397.1
1398.8
1400.5
1402.1
1403.8
1405.5
1407.2
1408.9
1410.6
1412.2
1413.8
1415.4
1416.9
1418.4
1419.8
1421.1
1422.3
1423.4
1424.4
1425.2
1425.9
1426.5
1426.9
1427.1
1427.2
1144.7
1144.8
1144.8
1144.8
1144.8
1144.8
1144.8
1144.8
1144.9
1144.9
1144.9
1145
1145
1145.1
1145.1
1145.2
1145.3
1145.3
1145.4
1145.5
1145.6
1145.7
1145.8
1145.9
1146.1
1146.2
1146.4
1146.5
1146.7
1146.9
1147.1
1147.3
1147.5
1147.8
1148
1148.3
1148.6
1148.9
1149.2
1149.6
1149.9
1150.3
1150.7
1151.1
1151.5
1152
1152.4
1152.9
1153.4
1153.9
1154.4
1155
1155.6
1156.2
1156.8
1157.4
1158
1158.7
1159.4
1160.1
1160.8
1161.5
1162.3
1163
1163.8
1164.6
1165.4
1166.3
1167.1
1168
1168.9
1169.8
1170.7
1171.6
1172.5
1173.5
1174.5
1175.5
1176.5
1177.5
1178.5
1179.5
1180.6
1181.7
1182.8
1183.8
1185
1186.1
1187.2
1188.4
1189.5
1190.7
1191.9
1193
1194.3
1195.5
1196.7
1197.9
1199.2
1200.4
1201.7
1202.9
1204.2
1205.5
1206.8
1208.1
1209.4
1210.8
1212.1
1213.4
1214.8
1216.1
1217.5
1218.9
1220.3
1221.6
1223
1224.4
1225.8
1227.2
1228.7
1230.1
1231.5
1232.9
1234.4
1235.8
1237.3
1238.7
1240.2
1241.7
1243.1
1244.6
1246.1
1247.6
1249
1250.5
1252
1253.5
1255
1256.5
1258
1259.6
1261.1
1262.6
1264.1
1265.6
1267.2
1268.7
1270.2
1271.8
1273.3
1274.9
1276.4
1278
1279.5
1281.1
1282.6
1284.2
1285.8
1287.3
1288.9
1290.5
1292
1293.6
1295.2
1296.7
1298.3
1299.9
1301.5
1303.1
1304.7
1306.2
1307.8
1309.4
1311
1312.6
1314.2
1315.8
1317.4
1319
1320.6
1322.2
1323.8
1325.4
1327
1328.6
1330.2
1331.8
1333.4
1335
1336.6
1338.2
1339.8
1341.4
1343
1344.7
1346.3
1347.9
1349.5
1351.1
1352.7
1354.3
1355.9
1357.6
1359.2
1360.8
1362.4
1364
1365.6
1367.3
1368.9
1370.5
1372.1
1373.8
1375.4
1377
1378.7
1380.3
1381.9
1383.6
1385.2
1386.9
1388.5
1390.2
1391.9
1393.6
1395.2
1396.9
1398.6
1400.3
1402
1403.7
1405.4
1407.1
1408.7
1410.4
1412
1413.6
1415.1
1416.6
1418
1419.3
1420.5
1421.6
1422.6
1423.4
1424.1
1424.7
1425.1
1425.3
1425.4
1141.7
1141.7
1141.7
1141.8
1141.8
1141.8
1141.8
1141.8
1141.9
1141.9
1141.9
1142
1142
1142.1
1142.1
1142.2
1142.3
1142.3
1142.4
1142.5
1142.6
1142.7
1142.8
1142.9
1143.1
1143.2
1143.4
1143.5
1143.7
1143.9
1144.1
1144.3
1144.6
1144.8
1145
1145.3
1145.6
1145.9
1146.2
1146.6
1146.9
1147.3
1147.7
1148.1
1148.5
1149
1149.4
1149.9
1150.4
1150.9
1151.5
1152
1152.6
1153.2
1153.8
1154.4
1155.1
1155.7
1156.4
1157.1
1157.8
1158.6
1159.3
1160.1
1160.9
1161.7
1162.5
1163.3
1164.2
1165
1165.9
1166.8
1167.7
1168.7
1169.6
1170.6
1171.6
1172.5
1173.5
1174.6
1175.6
1176.6
1177.7
1178.8
1179.9
1181
1182.1
1183.2
1184.4
1185.5
1186.7
1187.8
1189
1190.2
1191.4
1192.6
1193.9
1195.1
1196.4
1197.6
1198.9
1200.2
1201.5
1202.8
1204.1
1205.4
1206.7
1208
1209.4
1210.7
1212.1
1213.5
1214.8
1216.2
1217.6
1219
1220.4
1221.8
1223.2
1224.6
1226
1227.5
1228.9
1230.3
1231.8
1233.2
1234.7
1236.2
1237.6
1239.1
1240.6
1242.1
1243.5
1245
1246.5
1248
1249.5
1251
1252.6
1254.1
1255.6
1257.1
1258.6
1260.2
1261.7
1263.2
1264.8
1266.3
1267.8
1269.4
1270.9
1272.5
1274
1275.6
1277.2
1278.7
1280.3
1281.9
1283.4
1285
1286.6
1288.1
1289.7
1291.3
1292.9
1294.5
1296.1
1297.6
1299.2
1300.8
1302.4
1304
1305.6
1307.2
1308.8
1310.4
1312
1313.6
1315.2
1316.8
1318.4
1320
1321.6
1323.2
1324.8
1326.5
1328.1
1329.7
1331.3
1332.9
1334.5
1336.1
1337.7
1339.4
1341
1342.6
1344.2
1345.8
1347.5
1349.1
1350.7
1352.3
1353.9
1355.6
1357.2
1358.8
1360.4
1362
1363.7
1365.3
1366.9
1368.6
1370.2
1371.8
1373.5
1375.1
1376.7
1378.4
1380
1381.7
1383.3
1385
1386.7
1388.3
1390
1391.7
1393.4
1395.1
1396.8
1398.5
1400.2
1401.9
1403.6
1405.2
1406.9
1408.6
1410.2
1411.8
1413.3
1414.8
1416.2
1417.5
1418.7
1419.8
1420.8
1421.6
1422.3
1422.9
1423.3
1423.5
1423.6
1138.7
1138.7
1138.7
1138.7
1138.8
1138.8
1138.8
1138.8
1138.8
1138.9
1138.9
1139
1139
1139.1
1139.1
1139.2
1139.3
1139.3
1139.4
1139.5
1139.6
1139.7
1139.8
1139.9
1140.1
1140.2
1140.4
1140.5
1140.7
1140.9
1141.1
1141.3
1141.6
1141.8
1142.1
1142.3
1142.6
1142.9
1143.2
1143.6
1143.9
1144.3
1144.7
1145.1
1145.5
1146
1146.4
1146.9
1147.4
1147.9
1148.5
1149
1149.6
1150.2
1150.8
1151.4
1152.1
1152.7
1153.4
1154.1
1154.8
1155.6
1156.3
1157.1
1157.9
1158.7
1159.5
1160.3
1161.2
1162.1
1163
1163.9
1164.8
1165.7
1166.7
1167.6
1168.6
1169.6
1170.6
1171.6
1172.7
1173.7
1174.8
1175.9
1177
1178.1
1179.2
1180.3
1181.5
1182.6
1183.8
1185
1186.2
1187.4
1188.6
1189.8
1191.1
1192.3
1193.6
1194.8
1196.1
1197.4
1198.7
1200
1201.3
1202.6
1204
1205.3
1206.7
1208
1209.4
1210.8
1212.1
1213.5
1214.9
1216.3
1217.7
1219.1
1220.6
1222
1223.4
1224.8
1226.3
1227.7
1229.2
1230.7
1232.1
1233.6
1235.1
1236.5
1238
1239.5
1241
1242.5
1244
1245.5
1247
1248.6
1250.1
1251.6
1253.1
1254.6
1256.2
1257.7
1259.3
1260.8
1262.3
1263.9
1265.4
1267
1268.6
1270.1
1271.7
1273.2
1274.8
1276.4
1278
1279.5
1281.1
1282.7
1284.3
1285.8
1287.4
1289
1290.6
1292.2
1293.8
1295.4
1297
1298.6
1300.2
1301.8
1303.4
1305
1306.6
1308.2
1309.8
1311.4
1313
1314.6
1316.2
1317.9
1319.5
1321.1
1322.7
1324.3
1325.9
1327.6
1329.2
1330.8
1332.4
1334
1335.7
1337.3
1338.9
1340.5
1342.2
1343.8
1345.4
1347
1348.7
1350.3
1351.9
1353.6
1355.2
1356.8
1358.4
1360.1
1361.7
1363.3
1365
1366.6
1368.3
1369.9
1371.5
1373.2
1374.8
1376.5
1378.1
1379.8
1381.4
1383.1
1384.8
1386.5
1388.1
1389.8
1391.5
1393.2
1394.9
1396.6
1398.3
1400
1401.7
1403.4
1405.1
1406.7
1408.4
1409.9
1411.5
1413
1414.4
1415.7
1416.9
1418
1418.9
1419.8
1420.5
1421
1421.4
1421.7
1421.8
1135.7
1135.7
1135.7
1135.7
1135.7
1135.8
1135.8
1135.8
1135.8
1135.9
1135.9
1135.9
1136
1136
1136.1
1136.2
1136.2
1136.3
1136.4
1136.5
1136.6
1136.7
1136.8
1136.9
1137.1
1137.2
1137.4
1137.6
1137.7
1137.9
1138.1
1138.3
1138.6
1138.8
1139.1
1139.3
1139.6
1139.9
1140.2
1140.6
1140.9
1141.3
1141.7
1142.1
1142.5
1143
1143.4
1143.9
1144.4
1144.9
1145.5
1146
1146.6
1147.2
1147.8
1148.4
1149.1
1149.7
1150.4
1151.1
1151.8
1152.6
1153.3
1154.1
1154.9
1155.7
1156.5
1157.4
1158.2
1159.1
1160
1160.9
1161.8
1162.8
1163.7
1164.7
1165.7
1166.7
1167.7
1168.7
1169.8
1170.8
1171.9
1173
1174.1
1175.2
1176.3
1177.5
1178.6
1179.8
1180.9
1182.1
1183.3
1184.5
1185.8
1187
1188.2
1189.5
1190.8
1192
1193.3
1194.6
1195.9
1197.2
1198.6
1199.9
1201.2
1202.6
1203.9
1205.3
1206.7
1208
1209.4
1210.8
1212.2
1213.6
1215.1
1216.5
1217.9
1219.3
1220.8
1222.2
1223.7
1225.1
1226.6
1228.1
1229.5
1231
1232.5
1234
1235.5
1237
1238.5
1240
1241.5
1243
1244.5
1246.1
1247.6
1249.1
1250.7
1252.2
1253.7
1255.3
1256.8
1258.4
1259.9
1261.5
1263
1264.6
1266.2
1267.7
1269.3
1270.9
1272.5
1274
1275.6
1277.2
1278.8
1280.4
1282
1283.6
1285.1
1286.7
1288.3
1289.9
1291.5
1293.1
1294.7
1296.3
1297.9
1299.6
1301.2
1302.8
1304.4
1306
1307.6
1309.2
1310.8
1312.5
1314.1
1315.7
1317.3
1318.9
1320.6
1322.2
1323.8
1325.5
1327.1
1328.7
1330.3
1332
1333.6
1335.2
1336.9
1338.5
1340.1
1341.7
1343.4
1345
1346.7
1348.3
1349.9
1351.6
1353.2
1354.8
1356.5
1358.1
1359.7
1361.4
1363
1364.7
1366.3
1368
1369.6
1371.3
1372.9
1374.6
1376.2
1377.9
1379.6
1381.2
1382.9
1384.6
1386.3
1388
1389.7
1391.4
1393.1
1394.8
1396.5
1398.2
1399.9
1401.6
1403.3
1404.9
1406.5
1408.1
1409.7
1411.1
1412.5
1413.9
1415.1
1416.2
1417.1
1418
1418.7
1419.2
1419.6
1419.9
1420
1132.7
1132.7
1132.7
1132.7
1132.7
1132.7
1132.8
1132.8
1132.8
1132.8
1132.9
1132.9
1133
1133
1133.1
1133.2
1133.2
1133.3
1133.4
1133.5
1133.6
1133.7
1133.8
1133.9
1134.1
1134.2
1134.4
1134.5
1134.7
1134.9
1135.1
1135.3
1135.6
1135.8
1136.1
1136.3
1136.6
1136.9
1137.2
1137.6
1137.9
1138.3
1138.7
1139.1
1139.5
1140
1140.4
1140.9
1141.4
1141.9
1142.5
1143
1143.6
1144.2
1144.8
1145.4
1146.1
1146.7
1147.4
1148.1
1148.8
1149.6
1150.3
1151.1
1151.9
1152.7
1153.6
1154.4
1155.3
1156.1
1157
1157.9
1158.9
1159.8
1160.8
1161.7
1162.7
1163.7
1164.8
1165.8
1166.8
1167.9
1169
1170.1
1171.2
1172.3
1173.4
1174.6
1175.7
1176.9
1178.1
1179.3
1180.5
1181.7
1182.9
1184.2
1185.4
1186.7
1188
1189.2
1190.5
1191.8
1193.1
1194.5
1195.8
1197.1
1198.5
1199.8
1201.2
1202.6
1204
1205.3
1206.7
1208.1
1209.6
1211
1212.4
1213.8
1215.3
1216.7
1218.2
1219.6
1221.1
1222.5
1224
1225.5
1227
1228.5
1229.9
1231.4
1232.9
1234.5
1236
1237.5
1239
1240.5
1242
1243.6
1245.1
1246.7
1248.2
1249.7
1251.3
1252.8
1254.4
1256
1257.5
1259.1
1260.7
1262.2
1263.8
1265.4
1266.9
1268.5
1270.1
1271.7
1273.3
1274.9
1276.5
1278.1
1279.7
1281.3
1282.9
1284.5
1286.1
1287.7
1289.3
1290.9
1292.5
1294.1
1295.7
1297.3
1299
1300.6
1302.2
1303.8
1305.4
1307.1
1308.7
1310.3
1311.9
1313.6
1315.2
1316.8
1318.5
1320.1
1321.7
1323.3
1325
1326.6
1328.3
1329.9
1331.5
1333.2
1334.8
1336.4
1338.1
1339.7
1341.4
1343
1344.6
1346.3
1347.9
1349.6
1351.2
1352.8
1354.5
1356.1
1357.8
1359.4
1361.1
1362.7
1364.4
1366
1367.7
1369.3
1371
1372.7
1374.3
1376
1377.7
1379.3
1381
1382.7
1384.4
1386.1
1387.8
1389.5
1391.2
1392.9
1394.7
1396.4
1398.1
1399.8
1401.5
1403.1
1404.7
1406.3
1407.9
1409.3
1410.7
1412.1
1413.3
1414.4
1415.4
1416.2
1416.9
1417.5
1417.9
1418.1
1418.2
1129.7
1129.7
1129.7
1129.7
1129.7
1129.7
1129.7
1129.8
1129.8
1129.8
1129.9
1129.9
1130
1130
1130.1
1130.1
1130.2
1130.3
1130.4
1130.5
1130.6
1130.7
1130.8
1130.9
1131.1
1131.2
1131.4
1131.5
1131.7
1131.9
1132.1
1132.3
1132.6
1132.8
1133
1133.3
1133.6
1133.9
1134.2
1134.6
1134.9
1135.3
1135.7
1136.1
1136.5
1136.9
1137.4
1137.9
1138.4
1138.9
1139.4
1140
1140.6
1141.2
1141.8
1142.4
1143.1
1143.7
1144.4
1145.1
1145.8
1146.6
1147.3
1148.1
1148.9
1149.7
1150.6
1151.4
1152.3
1153.2
1154.1
1155
1155.9
1156.8
1157.8
1158.8
1159.8
1160.8
1161.8
1162.9
1163.9
1165
1166.1
1167.2
1168.3
1169.4
1170.5
1171.7
1172.8
1174
1175.2
1176.4
1177.6
1178.9
1180.1
1181.3
1182.6
1183.9
1185.1
1186.4
1187.7
1189
1190.4
1191.7
1193
1194.4
1195.7
1197.1
1198.5
1199.9
1201.3
1202.6
1204
1205.5
1206.9
1208.3
1209.7
1211.2
1212.6
1214.1
1215.5
1217
1218.5
1219.9
1221.4
1222.9
1224.4
1225.9
1227.4
1228.9
1230.4
1231.9
1233.4
1235
1236.5
1238
1239.6
1241.1
1242.7
1244.2
1245.7
1247.3
1248.9
1250.4
1252
1253.6
1255.1
1256.7
1258.3
1259.8
1261.4
1263
1264.6
1266.2
1267.8
1269.4
1271
1272.6
1274.2
1275.8
1277.4
1279
1280.6
1282.2
1283.8
1285.4
1287
1288.7
1290.3
1291.9
1293.5
1295.1
1296.8
1298.4
1300
1301.6
1303.3
1304.9
1306.5
1308.2
1309.8
1311.4
1313.1
1314.7
1316.3
1318
1319.6
1321.3
1322.9
1324.5
1326.2
1327.8
1329.5
1331.1
1332.8
1334.4
1336
1337.7
1339.3
1341
1342.6
1344.3
1345.9
1347.6
1349.2
1350.9
1352.5
1354.2
1355.8
1357.5
1359.1
1360.8
1362.5
1364.1
1365.8
1367.4
1369.1
1370.8
1372.4
1374.1
1375.8
1377.5
1379.2
1380.9
1382.6
1384.3
1386
1387.7
1389.4
1391.1
1392.8
1394.5
1396.3
1398
1399.6
1401.3
1402.9
1404.5
1406.1
1407.5
1408.9
1410.3
1411.5
1412.6
1413.6
1414.4
1415.1
1415.7
1416.1
1416.3
1416.4
1126.6
1126.6
1126.6
1126.6
1126.7
1126.7
1126.7
1126.7
1126.8
1126.8
1126.8
1126.9
1126.9
1127
1127.1
1127.1
1127.2
1127.3
1127.4
1127.5
1127.6
1127.7
1127.8
1127.9
1128.1
1128.2
1128.4
1128.5
1128.7
1128.9
1129.1
1129.3
1129.5
1129.8
1130
1130.3
1130.6
1130.9
1131.2
1131.6
1131.9
1132.3
1132.7
1133.1
1133.5
1133.9
1134.4
1134.9
1135.4
1135.9
1136.4
1137
1137.6
1138.2
1138.8
1139.4
1140
1140.7
1141.4
1142.1
1142.8
1143.6
1144.3
1145.1
1145.9
1146.7
1147.6
1148.4
1149.3
1150.2
1151.1
1152
1152.9
1153.9
1154.8
1155.8
1156.8
1157.8
1158.9
1159.9
1161
1162.1
1163.1
1164.2
1165.4
1166.5
1167.6
1168.8
1170
1171.2
1172.4
1173.6
1174.8
1176
1177.3
1178.5
1179.8
1181.1
1182.3
1183.6
1185
1186.3
1187.6
1188.9
1190.3
1191.6
1193
1194.4
1195.8
1197.1
1198.5
1199.9
1201.4
1202.8
1204.2
1205.6
1207.1
1208.5
1210
1211.5
1212.9
1214.4
1215.9
1217.4
1218.8
1220.3
1221.8
1223.3
1224.9
1226.4
1227.9
1229.4
1230.9
1232.5
1234
1235.5
1237.1
1238.6
1240.2
1241.7
1243.3
1244.9
1246.4
1248
1249.6
1251.2
1252.7
1254.3
1255.9
1257.5
1259.1
1260.7
1262.3
1263.9
1265.5
1267.1
1268.7
1270.3
1271.9
1273.5
1275.1
1276.7
1278.3
1279.9
1281.6
1283.2
1284.8
1286.4
1288
1289.7
1291.3
1292.9
1294.6
1296.2
1297.8
1299.5
1301.1
1302.7
1304.4
1306
1307.7
1309.3
1310.9
1312.6
1314.2
1315.9
1317.5
1319.2
1320.8
1322.5
1324.1
1325.8
1327.4
1329.1
1330.7
1332.4
1334
1335.7
1337.3
1339
1340.6
1342.3
1343.9
1345.6
1347.3
1348.9
1350.6
1352.2
1353.9
1355.5
1357.2
1358.9
1360.5
1362.2
1363.9
1365.5
1367.2
1368.9
1370.6
1372.2
1373.9
1375.6
1377.3
1379
1380.7
1382.4
1384.1
1385.8
1387.6
1389.3
1391
1392.7
1394.4
1396.1
1397.8
1399.5
1401.1
1402.7
1404.3
1405.8
1407.2
1408.5
1409.7
1410.8
1411.8
1412.6
1413.3
1413.9
1414.3
1414.6
1414.6
1123.6
1123.6
1123.6
1123.6
1123.6
1123.6
1123.7
1123.7
1123.7
1123.8
1123.8
1123.9
1123.9
1124
1124
1124.1
1124.2
1124.3
1124.3
1124.4
1124.5
1124.7
1124.8
1124.9
1125
1125.2
1125.3
1125.5
1125.7
1125.9
1126.1
1126.3
1126.5
1126.8
1127
1127.3
1127.6
1127.9
1128.2
1128.5
1128.9
1129.3
1129.6
1130
1130.5
1130.9
1131.4
1131.9
1132.4
1132.9
1133.4
1134
1134.5
1135.1
1135.8
1136.4
1137
1137.7
1138.4
1139.1
1139.8
1140.6
1141.3
1142.1
1142.9
1143.7
1144.6
1145.4
1146.3
1147.2
1148.1
1149
1150
1150.9
1151.9
1152.9
1153.9
1154.9
1155.9
1157
1158
1159.1
1160.2
1161.3
1162.5
1163.6
1164.8
1165.9
1167.1
1168.3
1169.5
1170.7
1171.9
1173.2
1174.4
1175.7
1177
1178.2
1179.5
1180.9
1182.2
1183.5
1184.8
1186.2
1187.5
1188.9
1190.3
1191.7
1193
1194.4
1195.9
1197.3
1198.7
1200.1
1201.6
1203
1204.4
1205.9
1207.4
1208.8
1210.3
1211.8
1213.3
1214.8
1216.3
1217.8
1219.3
1220.8
1222.3
1223.8
1225.4
1226.9
1228.4
1230
1231.5
1233.1
1234.6
1236.2
1237.7
1239.3
1240.9
1242.5
1244
1245.6
1247.2
1248.8
1250.4
1251.9
1253.5
1255.1
1256.7
1258.3
1259.9
1261.5
1263.1
1264.8
1266.4
1268
1269.6
1271.2
1272.8
1274.5
1276.1
1277.7
1279.3
1281
1282.6
1284.2
1285.9
1287.5
1289.1
1290.8
1292.4
1294
1295.7
1297.3
1299
1300.6
1302.3
1303.9
1305.6
1307.2
1308.9
1310.5
1312.2
1313.8
1315.5
1317.1
1318.8
1320.4
1322.1
1323.7
1325.4
1327
1328.7
1330.4
1332
1333.7
1335.3
1337
1338.7
1340.3
1342
1343.6
1345.3
1347
1348.6
1350.3
1352
1353.6
1355.3
1357
1358.6
1360.3
1362
1363.7
1365.3
1367
1368.7
1370.4
1372.1
1373.8
1375.5
1377.2
1378.9
1380.6
1382.3
1384
1385.8
1387.5
1389.2
1390.9
1392.7
1394.4
1396.1
1397.7
1399.4
1401
1402.5
1404
1405.4
1406.7
1407.9
1409.1
1410
1410.9
1411.6
1412.2
1412.6
1412.8
1412.9
1120.5
1120.5
1120.6
1120.6
1120.6
1120.6
1120.6
1120.7
1120.7
1120.7
1120.8
1120.8
1120.9
1120.9
1121
1121.1
1121.1
1121.2
1121.3
1121.4
1121.5
1121.6
1121.8
1121.9
1122
1122.2
1122.3
1122.5
1122.7
1122.9
1123.1
1123.3
1123.5
1123.7
1124
1124.3
1124.6
1124.9
1125.2
1125.5
1125.9
1126.2
1126.6
1127
1127.4
1127.9
1128.3
1128.8
1129.3
1129.8
1130.4
1130.9
1131.5
1132.1
1132.7
1133.4
1134
1134.7
1135.4
1136.1
1136.8
1137.6
1138.3
1139.1
1139.9
1140.7
1141.6
1142.4
1143.3
1144.2
1145.1
1146
1147
1147.9
1148.9
1149.9
1150.9
1152
1153
1154
1155.1
1156.2
1157.3
1158.4
1159.6
1160.7
1161.9
1163
1164.2
1165.4
1166.6
1167.9
1169.1
1170.3
1171.6
1172.9
1174.2
1175.4
1176.8
1178.1
1179.4
1180.7
1182.1
1183.4
1184.8
1186.2
1187.6
1188.9
1190.3
1191.8
1193.2
1194.6
1196
1197.5
1198.9
1200.4
1201.8
1203.3
1204.8
1206.2
1207.7
1209.2
1210.7
1212.2
1213.7
1215.2
1216.7
1218.3
1219.8
1221.3
1222.9
1224.4
1226
1227.5
1229.1
1230.6
1232.2
1233.8
1235.3
1236.9
1238.5
1240
1241.6
1243.2
1244.8
1246.4
1248
1249.6
1251.2
1252.8
1254.4
1256
1257.6
1259.2
1260.9
1262.5
1264.1
1265.7
1267.3
1269
1270.6
1272.2
1273.8
1275.5
1277.1
1278.8
1280.4
1282
1283.7
1285.3
1287
1288.6
1290.3
1291.9
1293.5
1295.2
1296.8
1298.5
1300.2
1301.8
1303.5
1305.1
1306.8
1308.4
1310.1
1311.8
1313.4
1315.1
1316.7
1318.4
1320.1
1321.7
1323.4
1325
1326.7
1328.4
1330
1331.7
1333.4
1335
1336.7
1338.4
1340
1341.7
1343.4
1345
1346.7
1348.4
1350.1
1351.7
1353.4
1355.1
1356.8
1358.4
1360.1
1361.8
1363.5
1365.2
1366.9
1368.5
1370.2
1371.9
1373.6
1375.4
1377.1
1378.8
1380.5
1382.2
1384
1385.7
1387.4
1389.2
1390.9
1392.6
1394.3
1396
1397.6
1399.2
1400.8
1402.2
1403.7
1405
1406.2
1407.3
1408.3
1409.2
1409.9
1410.4
1410.8
1411.1
1411.2
1117.5
1117.5
1117.5
1117.5
1117.5
1117.6
1117.6
1117.6
1117.6
1117.7
1117.7
1117.8
1117.8
1117.9
1118
1118
1118.1
1118.2
1118.3
1118.4
1118.5
1118.6
1118.7
1118.8
1119
1119.1
1119.3
1119.5
1119.6
1119.8
1120
1120.2
1120.5
1120.7
1121
1121.2
1121.5
1121.8
1122.1
1122.5
1122.8
1123.2
1123.6
1124
1124.4
1124.9
1125.3
1125.8
1126.3
1126.8
1127.4
1127.9
1128.5
1129.1
1129.7
1130.3
1131
1131.7
1132.4
1133.1
1133.8
1134.6
1135.3
1136.1
1136.9
1137.7
1138.6
1139.4
1140.3
1141.2
1142.1
1143.1
1144
1145
1146
1147
1148
1149
1150.1
1151.1
1152.2
1153.3
1154.4
1155.5
1156.7
1157.8
1159
1160.2
1161.4
1162.6
1163.8
1165
1166.3
1167.5
1168.8
1170.1
1171.4
1172.7
1174
1175.3
1176.6
1178
1179.3
1180.7
1182.1
1183.5
1184.8
1186.2
1187.7
1189.1
1190.5
1191.9
1193.4
1194.8
1196.3
1197.7
1199.2
1200.7
1202.2
1203.7
1205.1
1206.6
1208.2
1209.7
1211.2
1212.7
1214.2
1215.8
1217.3
1218.8
1220.4
1221.9
1223.5
1225.1
1226.6
1228.2
1229.8
1231.3
1232.9
1234.5
1236.1
1237.7
1239.3
1240.9
1242.5
1244.1
1245.7
1247.3
1248.9
1250.5
1252.1
1253.7
1255.3
1257
1258.6
1260.2
1261.8
1263.5
1265.1
1266.7
1268.4
1270
1271.6
1273.3
1274.9
1276.6
1278.2
1279.9
1281.5
1283.2
1284.8
1286.5
1288.1
1289.8
1291.4
1293.1
1294.8
1296.4
1298.1
1299.7
1301.4
1303.1
1304.7
1306.4
1308.1
1309.7
1311.4
1313.1
1314.7
1316.4
1318.1
1319.7
1321.4
1323.1
1324.7
1326.4
1328.1
1329.8
1331.4
1333.1
1334.8
1336.5
1338.1
1339.8
1341.5
1343.2
1344.8
1346.5
1348.2
1349.9
1351.5
1353.2
1354.9
1356.6
1358.3
1360
1361.6
1363.3
1365
1366.7
1368.4
1370.1
1371.8
1373.6
1375.3
1377
1378.7
1380.5
1382.2
1383.9
1385.7
1387.4
1389.1
1390.9
1392.6
1394.2
1395.9
1397.5
1399
1400.5
1401.9
1403.3
1404.5
1405.6
1406.6
1407.5
1408.2
1408.7
1409.1
1409.4
1409.5
1114.4
1114.4
1114.4
1114.5
1114.5
1114.5
1114.5
1114.6
1114.6
1114.6
1114.7
1114.7
1114.8
1114.8
1114.9
1115
1115.1
1115.1
1115.2
1115.3
1115.4
1115.6
1115.7
1115.8
1115.9
1116.1
1116.3
1116.4
1116.6
1116.8
1117
1117.2
1117.4
1117.7
1117.9
1118.2
1118.5
1118.8
1119.1
1119.4
1119.8
1120.2
1120.5
1120.9
1121.4
1121.8
1122.3
1122.8
1123.3
1123.8
1124.3
1124.9
1125.5
1126.1
1126.7
1127.3
1128
1128.6
1129.3
1130.1
1130.8
1131.5
1132.3
1133.1
1133.9
1134.7
1135.6
1136.5
1137.3
1138.2
1139.2
1140.1
1141
1142
1143
1144
1145
1146.1
1147.1
1148.2
1149.3
1150.4
1151.5
1152.6
1153.8
1154.9
1156.1
1157.3
1158.5
1159.7
1160.9
1162.2
1163.4
1164.7
1166
1167.3
1168.6
1169.9
1171.2
1172.5
1173.9
1175.2
1176.6
1178
1179.4
1180.7
1182.1
1183.6
1185
1186.4
1187.8
1189.3
1190.7
1192.2
1193.7
1195.1
1196.6
1198.1
1199.6
1201.1
1202.6
1204.1
1205.6
1207.1
1208.7
1210.2
1211.7
1213.3
1214.8
1216.4
1217.9
1219.5
1221.1
1222.6
1224.2
1225.8
1227.4
1228.9
1230.5
1232.1
1233.7
1235.3
1236.9
1238.5
1240.1
1241.7
1243.4
1245
1246.6
1248.2
1249.8
1251.5
1253.1
1254.7
1256.3
1258
1259.6
1261.3
1262.9
1264.5
1266.2
1267.8
1269.5
1271.1
1272.8
1274.4
1276.1
1277.7
1279.4
1281
1282.7
1284.4
1286
1287.7
1289.4
1291
1292.7
1294.4
1296
1297.7
1299.4
1301
1302.7
1304.4
1306
1307.7
1309.4
1311.1
1312.7
1314.4
1316.1
1317.8
1319.5
1321.1
1322.8
1324.5
1326.2
1327.8
1329.5
1331.2
1332.9
1334.6
1336.2
1337.9
1339.6
1341.3
1343
1344.6
1346.3
1348
1349.7
1351.4
1353.1
1354.8
1356.5
1358.1
1359.8
1361.5
1363.2
1364.9
1366.7
1368.4
1370.1
1371.8
1373.5
1375.3
1377
1378.7
1380.5
1382.2
1383.9
1385.7
1387.4
1389.1
1390.8
1392.5
1394.2
1395.8
1397.3
1398.8
1400.3
1401.6
1402.8
1403.9
1404.9
1405.8
1406.5
1407.1
1407.5
1407.7
1407.8
1111.4
1111.4
1111.4
1111.4
1111.4
1111.4
1111.5
1111.5
1111.5
1111.6
1111.6
1111.7
1111.7
1111.8
1111.9
1111.9
1112
1112.1
1112.2
1112.3
1112.4
1112.5
1112.6
1112.8
1112.9
1113
1113.2
1113.4
1113.6
1113.7
1113.9
1114.2
1114.4
1114.6
1114.9
1115.2
1115.4
1115.7
1116.1
1116.4
1116.7
1117.1
1117.5
1117.9
1118.3
1118.8
1119.2
1119.7
1120.2
1120.7
1121.3
1121.8
1122.4
1123
1123.6
1124.3
1124.9
1125.6
1126.3
1127
1127.8
1128.5
1129.3
1130.1
1130.9
1131.7
1132.6
1133.5
1134.4
1135.3
1136.2
1137.1
1138.1
1139.1
1140
1141.1
1142.1
1143.1
1144.2
1145.3
1146.4
1147.5
1148.6
1149.7
1150.9
1152.1
1153.2
1154.4
1155.6
1156.9
1158.1
1159.4
1160.6
1161.9
1163.2
1164.5
1165.8
1167.1
1168.4
1169.8
1171.1
1172.5
1173.9
1175.3
1176.7
1178.1
1179.5
1180.9
1182.3
1183.8
1185.2
1186.7
1188.1
1189.6
1191.1
1192.5
1194
1195.5
1197
1198.5
1200.1
1201.6
1203.1
1204.6
1206.2
1207.7
1209.3
1210.8
1212.4
1213.9
1215.5
1217.1
1218.6
1220.2
1221.8
1223.4
1225
1226.6
1228.2
1229.8
1231.4
1233
1234.6
1236.2
1237.8
1239.5
1241.1
1242.7
1244.3
1245.9
1247.6
1249.2
1250.9
1252.5
1254.1
1255.8
1257.4
1259.1
1260.7
1262.4
1264
1265.7
1267.3
1269
1270.6
1272.3
1274
1275.6
1277.3
1279
1280.6
1282.3
1284
1285.6
1287.3
1289
1290.7
1292.3
1294
1295.7
1297.4
1299
1300.7
1302.4
1304.1
1305.8
1307.4
1309.1
1310.8
1312.5
1314.2
1315.8
1317.5
1319.2
1320.9
1322.6
1324.3
1326
1327.6
1329.3
1331
1332.7
1334.4
1336.1
1337.8
1339.4
1341.1
1342.8
1344.5
1346.2
1347.9
1349.6
1351.3
1353
1354.7
1356.4
1358.1
1359.8
1361.5
1363.2
1364.9
1366.6
1368.3
1370.1
1371.8
1373.5
1375.3
1377
1378.8
1380.5
1382.3
1384
1385.7
1387.5
1389.2
1390.9
1392.5
1394.1
1395.7
1397.2
1398.6
1399.9
1401.2
1402.3
1403.3
1404.2
1404.9
1405.4
1405.9
1406.1
1406.2
1108.3
1108.3
1108.3
1108.3
1108.3
1108.4
1108.4
1108.4
1108.5
1108.5
1108.6
1108.6
1108.7
1108.7
1108.8
1108.9
1108.9
1109
1109.1
1109.2
1109.3
1109.5
1109.6
1109.7
1109.8
1110
1110.2
1110.3
1110.5
1110.7
1110.9
1111.1
1111.3
1111.6
1111.8
1112.1
1112.4
1112.7
1113
1113.3
1113.7
1114.1
1114.4
1114.8
1115.3
1115.7
1116.2
1116.7
1117.2
1117.7
1118.2
1118.8
1119.4
1120
1120.6
1121.2
1121.9
1122.6
1123.3
1124
1124.7
1125.5
1126.3
1127.1
1127.9
1128.7
1129.6
1130.5
1131.4
1132.3
1133.2
1134.2
1135.1
1136.1
1137.1
1138.1
1139.2
1140.2
1141.3
1142.4
1143.5
1144.6
1145.7
1146.9
1148
1149.2
1150.4
1151.6
1152.8
1154
1155.3
1156.5
1157.8
1159.1
1160.4
1161.7
1163
1164.4
1165.7
1167.1
1168.4
1169.8
1171.2
1172.6
1174
1175.4
1176.8
1178.3
1179.7
1181.1
1182.6
1184.1
1185.5
1187
1188.5
1190
1191.5
1193
1194.5
1196
1197.6
1199.1
1200.6
1202.2
1203.7
1205.3
1206.8
1208.4
1209.9
1211.5
1213.1
1214.7
1216.3
1217.9
1219.4
1221
1222.6
1224.2
1225.9
1227.5
1229.1
1230.7
1232.3
1233.9
1235.6
1237.2
1238.8
1240.5
1242.1
1243.7
1245.4
1247
1248.7
1250.3
1252
1253.6
1255.3
1256.9
1258.6
1260.2
1261.9
1263.6
1265.2
1266.9
1268.6
1270.2
1271.9
1273.6
1275.2
1276.9
1278.6
1280.3
1281.9
1283.6
1285.3
1287
1288.7
1290.3
1292
1293.7
1295.4
1297.1
1298.8
1300.5
1302.1
1303.8
1305.5
1307.2
1308.9
1310.6
1312.3
1314
1315.6
1317.3
1319
1320.7
1322.4
1324.1
1325.8
1327.5
1329.2
1330.9
1332.6
1334.3
1336
1337.6
1339.3
1341
1342.7
1344.4
1346.1
1347.8
1349.5
1351.2
1352.9
1354.6
1356.3
1358
1359.8
1361.5
1363.2
1364.9
1366.6
1368.4
1370.1
1371.9
1373.6
1375.3
1377.1
1378.8
1380.6
1382.3
1384.1
1385.8
1387.5
1389.2
1390.9
1392.5
1394.1
1395.6
1397
1398.3
1399.6
1400.7
1401.7
1402.6
1403.3
1403.9
1404.3
1404.5
1404.6
1105.2
1105.2
1105.2
1105.2
1105.3
1105.3
1105.3
1105.3
1105.4
1105.4
1105.5
1105.5
1105.6
1105.6
1105.7
1105.8
1105.9
1106
1106.1
1106.2
1106.3
1106.4
1106.5
1106.6
1106.8
1106.9
1107.1
1107.2
1107.4
1107.6
1107.8
1108
1108.3
1108.5
1108.8
1109
1109.3
1109.6
1109.9
1110.3
1110.6
1111
1111.4
1111.8
1112.2
1112.7
1113.1
1113.6
1114.1
1114.6
1115.2
1115.7
1116.3
1116.9
1117.6
1118.2
1118.9
1119.5
1120.3
1121
1121.7
1122.5
1123.3
1124.1
1124.9
1125.7
1126.6
1127.5
1128.4
1129.3
1130.2
1131.2
1132.2
1133.1
1134.2
1135.2
1136.2
1137.3
1138.4
1139.5
1140.6
1141.7
1142.8
1144
1145.2
1146.3
1147.5
1148.8
1150
1151.2
1152.5
1153.8
1155
1156.3
1157.6
1159
1160.3
1161.6
1163
1164.4
1165.7
1167.1
1168.5
1169.9
1171.3
1172.8
1174.2
1175.6
1177.1
1178.5
1180
1181.5
1183
1184.5
1186
1187.5
1189
1190.5
1192
1193.5
1195.1
1196.6
1198.2
1199.7
1201.3
1202.8
1204.4
1206
1207.6
1209.1
1210.7
1212.3
1213.9
1215.5
1217.1
1218.7
1220.3
1221.9
1223.6
1225.2
1226.8
1228.4
1230.1
1231.7
1233.3
1235
1236.6
1238.3
1239.9
1241.6
1243.2
1244.9
1246.5
1248.2
1249.8
1251.5
1253.1
1254.8
1256.5
1258.1
1259.8
1261.5
1263.2
1264.8
1266.5
1268.2
1269.9
1271.5
1273.2
1274.9
1276.6
1278.3
1280
1281.6
1283.3
1285
1286.7
1288.4
1290.1
1291.8
1293.5
1295.2
1296.9
1298.5
1300.2
1301.9
1303.6
1305.3
1307
1308.7
1310.4
1312.1
1313.8
1315.5
1317.2
1318.9
1320.6
1322.3
1324
1325.7
1327.4
1329.1
1330.8
1332.5
1334.2
1335.9
1337.6
1339.3
1341
1342.7
1344.4
1346.1
1347.8
1349.5
1351.2
1352.9
1354.7
1356.4
1358.1
1359.8
1361.5
1363.3
1365
1366.7
1368.5
1370.2
1372
1373.7
1375.5
1377.2
1379
1380.7
1382.5
1384.2
1385.9
1387.6
1389.3
1390.9
1392.5
1394
1395.4
1396.8
1398
1399.2
1400.2
1401
1401.7
1402.3
1402.7
1403
1403
1102.1
1102.1
1102.1
1102.1
1102.2
1102.2
1102.2
1102.2
1102.3
1102.3
1102.4
1102.4
1102.5
1102.6
1102.6
1102.7
1102.8
1102.9
1103
1103.1
1103.2
1103.3
1103.4
1103.6
1103.7
1103.8
1104
1104.2
1104.3
1104.5
1104.7
1104.9
1105.2
1105.4
1105.7
1105.9
1106.2
1106.5
1106.8
1107.2
1107.5
1107.9
1108.3
1108.7
1109.1
1109.6
1110
1110.5
1111
1111.6
1112.1
1112.7
1113.3
1113.9
1114.5
1115.1
1115.8
1116.5
1117.2
1117.9
1118.7
1119.5
1120.2
1121.1
1121.9
1122.7
1123.6
1124.5
1125.4
1126.3
1127.3
1128.2
1129.2
1130.2
1131.2
1132.3
1133.3
1134.4
1135.5
1136.6
1137.7
1138.8
1140
1141.1
1142.3
1143.5
1144.7
1145.9
1147.2
1148.4
1149.7
1151
1152.3
1153.6
1154.9
1156.2
1157.6
1158.9
1160.3
1161.7
1163.1
1164.5
1165.9
1167.3
1168.7
1170.1
1171.6
1173
1174.5
1176
1177.5
1178.9
1180.4
1181.9
1183.4
1185
1186.5
1188
1189.6
1191.1
1192.6
1194.2
1195.8
1197.3
1198.9
1200.5
1202
1203.6
1205.2
1206.8
1208.4
1210
1211.6
1213.2
1214.8
1216.5
1218.1
1219.7
1221.3
1223
1224.6
1226.2
1227.9
1229.5
1231.2
1232.8
1234.5
1236.1
1237.8
1239.4
1241.1
1242.7
1244.4
1246.1
1247.7
1249.4
1251.1
1252.7
1254.4
1256.1
1257.8
1259.5
1261.1
1262.8
1264.5
1266.2
1267.9
1269.6
1271.3
1272.9
1274.6
1276.3
1278
1279.7
1281.4
1283.1
1284.8
1286.5
1288.2
1289.9
1291.6
1293.3
1295
1296.7
1298.4
1300.1
1301.8
1303.5
1305.2
1306.9
1308.6
1310.3
1312
1313.7
1315.4
1317.1
1318.8
1320.5
1322.2
1323.9
1325.7
1327.4
1329.1
1330.8
1332.5
1334.2
1335.9
1337.6
1339.3
1341
1342.7
1344.4
1346.1
1347.9
1349.6
1351.3
1353
1354.7
1356.4
1358.2
1359.9
1361.6
1363.4
1365.1
1366.9
1368.6
1370.4
1372.1
1373.9
1375.7
1377.4
1379.2
1380.9
1382.7
1384.4
1386.1
1387.8
1389.4
1391
1392.5
1393.9
1395.3
1396.5
1397.6
1398.7
1399.5
1400.2
1400.8
1401.2
1401.5
1401.6
1099
1099
1099
1099
1099
1099.1
1099.1
1099.1
1099.2
1099.2
1099.3
1099.3
1099.4
1099.4
1099.5
1099.6
1099.7
1099.8
1099.9
1100
1100.1
1100.2
1100.3
1100.4
1100.6
1100.7
1100.9
1101.1
1101.2
1101.4
1101.6
1101.8
1102.1
1102.3
1102.6
1102.8
1103.1
1103.4
1103.7
1104.1
1104.4
1104.8
1105.2
1105.6
1106
1106.5
1107
1107.4
1107.9
1108.5
1109
1109.6
1110.2
1110.8
1111.4
1112.1
1112.8
1113.5
1114.2
1114.9
1115.7
1116.4
1117.2
1118
1118.9
1119.7
1120.6
1121.5
1122.4
1123.3
1124.3
1125.3
1126.3
1127.3
1128.3
1129.3
1130.4
1131.5
1132.6
1133.7
1134.8
1136
1137.1
1138.3
1139.5
1140.7
1141.9
1143.2
1144.4
1145.7
1146.9
1148.2
1149.5
1150.9
1152.2
1153.5
1154.9
1156.3
1157.6
1159
1160.4
1161.8
1163.2
1164.7
1166.1
1167.6
1169
1170.5
1172
1173.4
1174.9
1176.4
1177.9
1179.5
1181
1182.5
1184
1185.6
1187.1
1188.7
1190.2
1191.8
1193.4
1194.9
1196.5
1198.1
1199.7
1201.3
1202.9
1204.5
1206.1
1207.7
1209.3
1211
1212.6
1214.2
1215.8
1217.5
1219.1
1220.8
1222.4
1224.1
1225.7
1227.4
1229
1230.7
1232.3
1234
1235.7
1237.3
1239
1240.7
1242.3
1244
1245.7
1247.4
1249
1250.7
1252.4
1254.1
1255.8
1257.5
1259.2
1260.9
1262.5
1264.2
1265.9
1267.6
1269.3
1271
1272.7
1274.4
1276.1
1277.8
1279.5
1281.2
1282.9
1284.6
1286.3
1288.1
1289.8
1291.5
1293.2
1294.9
1296.6
1298.3
1300
1301.7
1303.4
1305.1
1306.8
1308.6
1310.3
1312
1313.7
1315.4
1317.1
1318.8
1320.5
1322.2
1324
1325.7
1327.4
1329.1
1330.8
1332.5
1334.2
1335.9
1337.7
1339.4
1341.1
1342.8
1344.5
1346.2
1348
1349.7
1351.4
1353.1
1354.9
1356.6
1358.3
1360.1
1361.8
1363.6
1365.3
1367.1
1368.8
1370.6
1372.4
1374.1
1375.9
1377.7
1379.4
1381.2
1382.9
1384.6
1386.3
1387.9
1389.5
1391
1392.4
1393.8
1395
1396.2
1397.2
1398.1
1398.8
1399.4
1399.8
1400
1400.1
1095.9
1095.9
1095.9
1095.9
1095.9
1095.9
1096
1096
1096
1096.1
1096.1
1096.2
1096.2
1096.3
1096.4
1096.5
1096.5
1096.6
1096.7
1096.8
1096.9
1097.1
1097.2
1097.3
1097.5
1097.6
1097.8
1097.9
1098.1
1098.3
1098.5
1098.7
1098.9
1099.2
1099.4
1099.7
1100
1100.3
1100.6
1101
1101.3
1101.7
1102.1
1102.5
1102.9
1103.4
1103.8
1104.3
1104.8
1105.4
1105.9
1106.5
1107.1
1107.7
1108.4
1109
1109.7
1110.4
1111.1
1111.8
1112.6
1113.4
1114.2
1115
1115.9
1116.7
1117.6
1118.5
1119.4
1120.4
1121.3
1122.3
1123.3
1124.3
1125.4
1126.4
1127.5
1128.6
1129.7
1130.8
1132
1133.1
1134.3
1135.5
1136.7
1137.9
1139.1
1140.4
1141.6
1142.9
1144.2
1145.5
1146.8
1148.2
1149.5
1150.9
1152.2
1153.6
1155
1156.4
1157.8
1159.2
1160.7
1162.1
1163.6
1165
1166.5
1168
1169.5
1170.9
1172.5
1174
1175.5
1177
1178.5
1180.1
1181.6
1183.2
1184.7
1186.3
1187.9
1189.5
1191
1192.6
1194.2
1195.8
1197.4
1199
1200.6
1202.3
1203.9
1205.5
1207.1
1208.8
1210.4
1212
1213.7
1215.3
1217
1218.6
1220.3
1221.9
1223.6
1225.3
1226.9
1228.6
1230.3
1231.9
1233.6
1235.3
1237
1238.6
1240.3
1242
1243.7
1245.4
1247.1
1248.8
1250.5
1252.2
1253.8
1255.5
1257.2
1258.9
1260.6
1262.3
1264
1265.8
1267.5
1269.2
1270.9
1272.6
1274.3
1276
1277.7
1279.4
1281.1
1282.8
1284.6
1286.3
1288
1289.7
1291.4
1293.1
1294.8
1296.6
1298.3
1300
1301.7
1303.4
1305.1
1306.9
1308.6
1310.3
1312
1313.7
1315.5
1317.2
1318.9
1320.6
1322.3
1324
1325.8
1327.5
1329.2
1330.9
1332.6
1334.4
1336.1
1337.8
1339.5
1341.2
1343
1344.7
1346.4
1348.1
1349.9
1351.6
1353.3
1355.1
1356.8
1358.5
1360.3
1362
1363.8
1365.6
1367.3
1369.1
1370.9
1372.6
1374.4
1376.2
1377.9
1379.7
1381.4
1383.1
1384.8
1386.5
1388.1
1389.6
1391
1392.4
1393.6
1394.8
1395.8
1396.7
1397.4
1398
1398.4
1398.6
1398.7
1092.7
1092.7
1092.7
1092.7
1092.7
1092.8
1092.8
1092.8
1092.9
1092.9
1093
1093
1093.1
1093.1
1093.2
1093.3
1093.4
1093.5
1093.6
1093.7
1093.8
1093.9
1094
1094.1
1094.3
1094.4
1094.6
1094.8
1094.9
1095.1
1095.3
1095.6
1095.8
1096
1096.3
1096.6
1096.8
1097.1
1097.5
1097.8
1098.2
1098.5
1098.9
1099.4
1099.8
1100.2
1100.7
1101.2
1101.7
1102.3
1102.8
1103.4
1104
1104.6
1105.3
1105.9
1106.6
1107.3
1108
1108.8
1109.6
1110.4
1111.2
1112
1112.8
1113.7
1114.6
1115.5
1116.5
1117.4
1118.4
1119.4
1120.4
1121.4
1122.5
1123.5
1124.6
1125.7
1126.8
1128
1129.1
1130.3
1131.5
1132.7
1133.9
1135.1
1136.4
1137.6
1138.9
1140.2
1141.5
1142.8
1144.1
1145.5
1146.8
1148.2
1149.6
1151
1152.4
1153.8
1155.2
1156.7
1158.1
1159.6
1161
1162.5
1164
1165.5
1167
1168.5
1170
1171.5
1173.1
1174.6
1176.2
1177.7
1179.3
1180.8
1182.4
1184
1185.6
1187.2
1188.8
1190.4
1192
1193.6
1195.2
1196.8
1198.4
1200
1201.7
1203.3
1205
1206.6
1208.2
1209.9
1211.6
1213.2
1214.9
1216.5
1218.2
1219.9
1221.5
1223.2
1224.9
1226.6
1228.2
1229.9
1231.6
1233.3
1235
1236.7
1238.4
1240.1
1241.8
1243.5
1245.2
1246.9
1248.6
1250.3
1252
1253.7
1255.4
1257.1
1258.8
1260.5
1262.2
1263.9
1265.6
1267.4
1269.1
1270.8
1272.5
1274.2
1275.9
1277.7
1279.4
1281.1
1282.8
1284.5
1286.3
1288
1289.7
1291.4
1293.2
1294.9
1296.6
1298.3
1300
1301.8
1303.5
1305.2
1306.9
1308.7
1310.4
1312.1
1313.8
1315.6
1317.3
1319
1320.7
1322.5
1324.2
1325.9
1327.6
1329.4
1331.1
1332.8
1334.5
1336.3
1338
1339.7
1341.4
1343.2
1344.9
1346.6
1348.4
1350.1
1351.8
1353.6
1355.3
1357.1
1358.8
1360.6
1362.4
1364.1
1365.9
1367.7
1369.4
1371.2
1373
1374.8
1376.5
1378.3
1380
1381.8
1383.4
1385.1
1386.7
1388.2
1389.7
1391
1392.3
1393.4
1394.5
1395.3
1396.1
1396.6
1397.1
1397.3
1397.4
1089.5
1089.5
1089.5
1089.5
1089.6
1089.6
1089.6
1089.6
1089.7
1089.7
1089.8
1089.8
1089.9
1090
1090
1090.1
1090.2
1090.3
1090.4
1090.5
1090.6
1090.7
1090.8
1091
1091.1
1091.2
1091.4
1091.6
1091.8
1091.9
1092.1
1092.4
1092.6
1092.8
1093.1
1093.4
1093.7
1094
1094.3
1094.6
1095
1095.4
1095.8
1096.2
1096.6
1097.1
1097.6
1098.1
1098.6
1099.1
1099.7
1100.3
1100.9
1101.5
1102.2
1102.8
1103.5
1104.2
1105
1105.7
1106.5
1107.3
1108.1
1109
1109.8
1110.7
1111.6
1112.5
1113.5
1114.4
1115.4
1116.4
1117.5
1118.5
1119.6
1120.6
1121.7
1122.8
1124
1125.1
1126.3
1127.5
1128.7
1129.9
1131.1
1132.4
1133.6
1134.9
1136.2
1137.5
1138.8
1140.1
1141.5
1142.9
1144.2
1145.6
1147
1148.4
1149.8
1151.3
1152.7
1154.1
1155.6
1157.1
1158.6
1160
1161.5
1163
1164.6
1166.1
1167.6
1169.2
1170.7
1172.3
1173.8
1175.4
1177
1178.5
1180.1
1181.7
1183.3
1184.9
1186.5
1188.1
1189.7
1191.4
1193
1194.6
1196.3
1197.9
1199.5
1201.2
1202.8
1204.5
1206.2
1207.8
1209.5
1211.2
1212.8
1214.5
1216.2
1217.9
1219.5
1221.2
1222.9
1224.6
1226.3
1228
1229.7
1231.4
1233.1
1234.8
1236.5
1238.2
1239.9
1241.6
1243.3
1245
1246.7
1248.4
1250.1
1251.9
1253.6
1255.3
1257
1258.7
1260.4
1262.2
1263.9
1265.6
1267.3
1269.1
1270.8
1272.5
1274.2
1276
1277.7
1279.4
1281.1
1282.9
1284.6
1286.3
1288.1
1289.8
1291.5
1293.3
1295
1296.7
1298.4
1300.2
1301.9
1303.6
1305.4
1307.1
1308.8
1310.6
1312.3
1314
1315.8
1317.5
1319.2
1320.9
1322.7
1324.4
1326.1
1327.9
1329.6
1331.3
1333.1
1334.8
1336.5
1338.3
1340
1341.7
1343.5
1345.2
1346.9
1348.7
1350.4
1352.2
1353.9
1355.7
1357.4
1359.2
1361
1362.7
1364.5
1366.3
1368.1
1369.9
1371.6
1373.4
1375.2
1377
1378.7
1380.4
1382.1
1383.8
1385.4
1386.9
1388.4
1389.7
1391
1392.1
1393.2
1394.1
1394.8
1395.4
1395.8
1396
1396.1
1086.3
1086.3
1086.3
1086.3
1086.3
1086.4
1086.4
1086.4
1086.5
1086.5
1086.5
1086.6
1086.7
1086.7
1086.8
1086.9
1087
1087
1087.1
1087.2
1087.4
1087.5
1087.6
1087.7
1087.9
1088
1088.2
1088.3
1088.5
1088.7
1088.9
1089.1
1089.4
1089.6
1089.9
1090.1
1090.4
1090.7
1091.1
1091.4
1091.8
1092.2
1092.6
1093
1093.4
1093.9
1094.4
1094.9
1095.4
1096
1096.5
1097.1
1097.7
1098.4
1099
1099.7
1100.4
1101.1
1101.9
1102.6
1103.4
1104.2
1105.1
1105.9
1106.8
1107.7
1108.6
1109.5
1110.5
1111.5
1112.5
1113.5
1114.5
1115.6
1116.7
1117.8
1118.9
1120
1121.1
1122.3
1123.5
1124.7
1125.9
1127.1
1128.4
1129.6
1130.9
1132.2
1133.5
1134.8
1136.2
1137.5
1138.9
1140.2
1141.6
1143
1144.4
1145.9
1147.3
1148.7
1150.2
1151.7
1153.1
1154.6
1156.1
1157.6
1159.1
1160.7
1162.2
1163.7
1165.3
1166.8
1168.4
1169.9
1171.5
1173.1
1174.7
1176.3
1177.9
1179.5
1181.1
1182.7
1184.3
1186
1187.6
1189.2
1190.9
1192.5
1194.2
1195.8
1197.5
1199.1
1200.8
1202.5
1204.1
1205.8
1207.5
1209.1
1210.8
1212.5
1214.2
1215.9
1217.6
1219.3
1221
1222.7
1224.4
1226.1
1227.8
1229.5
1231.2
1232.9
1234.6
1236.3
1238.1
1239.8
1241.5
1243.2
1244.9
1246.7
1248.4
1250.1
1251.8
1253.6
1255.3
1257
1258.7
1260.5
1262.2
1263.9
1265.7
1267.4
1269.1
1270.9
1272.6
1274.3
1276.1
1277.8
1279.5
1281.3
1283
1284.7
1286.5
1288.2
1290
1291.7
1293.4
1295.2
1296.9
1298.6
1300.4
1302.1
1303.9
1305.6
1307.3
1309.1
1310.8
1312.5
1314.3
1316
1317.8
1319.5
1321.2
1323
1324.7
1326.4
1328.2
1329.9
1331.6
1333.4
1335.1
1336.9
1338.6
1340.3
1342.1
1343.8
1345.6
1347.3
1349.1
1350.8
1352.6
1354.3
1356.1
1357.9
1359.6
1361.4
1363.2
1365
1366.8
1368.6
1370.3
1372.1
1373.9
1375.7
1377.4
1379.2
1380.9
1382.5
1384.1
1385.7
1387.1
1388.5
1389.8
1390.9
1391.9
1392.8
1393.6
1394.2
1394.6
1394.8
1394.9
1083
1083
1083
1083
1083.1
1083.1
1083.1
1083.1
1083.2
1083.2
1083.3
1083.3
1083.4
1083.5
1083.5
1083.6
1083.7
1083.8
1083.9
1084
1084.1
1084.2
1084.3
1084.4
1084.6
1084.7
1084.9
1085.1
1085.2
1085.4
1085.6
1085.9
1086.1
1086.3
1086.6
1086.9
1087.2
1087.5
1087.8
1088.2
1088.5
1088.9
1089.3
1089.7
1090.2
1090.7
1091.2
1091.7
1092.2
1092.8
1093.3
1093.9
1094.6
1095.2
1095.9
1096.6
1097.3
1098
1098.8
1099.5
1100.3
1101.2
1102
1102.9
1103.8
1104.7
1105.6
1106.6
1107.5
1108.5
1109.5
1110.6
1111.6
1112.7
1113.8
1114.9
1116
1117.1
1118.3
1119.5
1120.7
1121.9
1123.1
1124.4
1125.6
1126.9
1128.2
1129.5
1130.9
1132.2
1133.5
1134.9
1136.3
1137.7
1139.1
1140.5
1141.9
1143.4
1144.8
1146.3
1147.7
1149.2
1150.7
1152.2
1153.7
1155.2
1156.8
1158.3
1159.8
1161.4
1163
1164.5
1166.1
1167.7
1169.3
1170.9
1172.5
1174.1
1175.7
1177.3
1178.9
1180.6
1182.2
1183.8
1185.5
1187.1
1188.8
1190.4
1192.1
1193.8
1195.4
1197.1
1198.8
1200.5
1202.1
1203.8
1205.5
1207.2
1208.9
1210.6
1212.3
1214
1215.7
1217.4
1219.1
1220.8
1222.5
1224.3
1226
1227.7
1229.4
1231.1
1232.8
1234.6
1236.3
1238
1239.8
1241.5
1243.2
1244.9
1246.7
1248.4
1250.1
1251.9
1253.6
1255.4
1257.1
1258.8
1260.6
1262.3
1264
1265.8
1267.5
1269.3
1271
1272.8
1274.5
1276.2
1278
1279.7
1281.5
1283.2
1285
1286.7
1288.5
1290.2
1291.9
1293.7
1295.4
1297.2
1298.9
1300.7
1302.4
1304.1
1305.9
1307.6
1309.4
1311.1
1312.9
1314.6
1316.3
1318.1
1319.8
1321.6
1323.3
1325.1
1326.8
1328.5
1330.3
1332
1333.8
1335.5
1337.3
1339
1340.8
1342.5
1344.3
1346
1347.8
1349.5
1351.3
1353
1354.8
1356.6
1358.4
1360.1
1361.9
1363.7
1365.5
1367.3
1369.1
1370.9
1372.7
1374.5
1376.2
1377.9
1379.7
1381.3
1382.9
1384.5
1385.9
1387.3
1388.6
1389.8
1390.8
1391.7
1392.4
1393
1393.4
1393.7
1393.8
1079.7
1079.7
1079.7
1079.7
1079.8
1079.8
1079.8
1079.8
1079.9
1079.9
1080
1080
1080.1
1080.1
1080.2
1080.3
1080.4
1080.5
1080.5
1080.6
1080.7
1080.9
1081
1081.1
1081.3
1081.4
1081.6
1081.7
1081.9
1082.1
1082.3
1082.5
1082.8
1083
1083.3
1083.6
1083.9
1084.2
1084.5
1084.9
1085.2
1085.6
1086
1086.5
1086.9
1087.4
1087.9
1088.4
1089
1089.5
1090.1
1090.7
1091.4
1092
1092.7
1093.4
1094.1
1094.9
1095.6
1096.4
1097.2
1098.1
1098.9
1099.8
1100.7
1101.6
1102.6
1103.6
1104.5
1105.6
1106.6
1107.6
1108.7
1109.8
1110.9
1112
1113.2
1114.3
1115.5
1116.7
1117.9
1119.2
1120.4
1121.7
1122.9
1124.2
1125.6
1126.9
1128.2
1129.6
1130.9
1132.3
1133.7
1135.1
1136.6
1138
1139.4
1140.9
1142.4
1143.8
1145.3
1146.8
1148.3
1149.8
1151.4
1152.9
1154.5
1156
1157.6
1159.1
1160.7
1162.3
1163.9
1165.5
1167.1
1168.7
1170.3
1171.9
1173.6
1175.2
1176.8
1178.5
1180.1
1181.8
1183.4
1185.1
1186.8
1188.4
1190.1
1191.8
1193.5
1195.1
1196.8
1198.5
1200.2
1201.9
1203.6
1205.3
1207
1208.7
1210.5
1212.2
1213.9
1215.6
1217.3
1219
1220.8
1222.5
1224.2
1225.9
1227.7
1229.4
1231.1
1232.9
1234.6
1236.3
1238.1
1239.8
1241.6
1243.3
1245
1246.8
1248.5
1250.3
1252
1253.8
1255.5
1257.3
1259
1260.7
1262.5
1264.2
1266
1267.7
1269.5
1271.2
1273
1274.7
1276.5
1278.2
1280
1281.8
1283.5
1285.3
1287
1288.8
1290.5
1292.3
1294
1295.8
1297.5
1299.3
1301
1302.8
1304.5
1306.3
1308
1309.8
1311.5
1313.3
1315
1316.8
1318.5
1320.3
1322
1323.7
1325.5
1327.2
1329
1330.7
1332.5
1334.2
1336
1337.7
1339.5
1341.2
1343
1344.8
1346.5
1348.3
1350
1351.8
1353.6
1355.4
1357.2
1358.9
1360.7
1362.5
1364.3
1366.1
1367.9
1369.7
1371.5
1373.3
1375.1
1376.8
1378.5
1380.2
1381.8
1383.3
1384.8
1386.2
1387.5
1388.6
1389.7
1390.6
1391.3
1391.9
1392.3
1392.6
1392.7
1076.4
1076.4
1076.4
1076.4
1076.4
1076.4
1076.4
1076.5
1076.5
1076.6
1076.6
1076.6
1076.7
1076.8
1076.8
1076.9
1077
1077.1
1077.2
1077.3
1077.4
1077.5
1077.6
1077.7
1077.9
1078
1078.2
1078.3
1078.5
1078.7
1078.9
1079.1
1079.4
1079.6
1079.9
1080.2
1080.5
1080.8
1081.1
1081.5
1081.9
1082.3
1082.7
1083.1
1083.6
1084.1
1084.6
1085.1
1085.7
1086.2
1086.8
1087.5
1088.1
1088.8
1089.5
1090.2
1090.9
1091.7
1092.5
1093.3
1094.1
1095
1095.8
1096.7
1097.7
1098.6
1099.6
1100.5
1101.6
1102.6
1103.6
1104.7
1105.8
1106.9
1108
1109.2
1110.3
1111.5
1112.7
1113.9
1115.2
1116.4
1117.7
1119
1120.3
1121.6
1122.9
1124.3
1125.6
1127
1128.4
1129.8
1131.2
1132.6
1134.1
1135.5
1137
1138.5
1139.9
1141.4
1142.9
1144.5
1146
1147.5
1149.1
1150.6
1152.2
1153.7
1155.3
1156.9
1158.5
1160.1
1161.7
1163.3
1164.9
1166.6
1168.2
1169.8
1171.5
1173.1
1174.8
1176.4
1178.1
1179.8
1181.4
1183.1
1184.8
1186.5
1188.2
1189.9
1191.6
1193.2
1194.9
1196.7
1198.4
1200.1
1201.8
1203.5
1205.2
1206.9
1208.7
1210.4
1212.1
1213.8
1215.6
1217.3
1219
1220.8
1222.5
1224.3
1226
1227.7
1229.5
1231.2
1233
1234.7
1236.5
1238.2
1240
1241.7
1243.5
1245.2
1247
1248.7
1250.5
1252.2
1254
1255.7
1257.5
1259.2
1261
1262.8
1264.5
1266.3
1268
1269.8
1271.6
1273.3
1275.1
1276.8
1278.6
1280.3
1282.1
1283.9
1285.6
1287.4
1289.1
1290.9
1292.7
1294.4
1296.2
1297.9
1299.7
1301.4
1303.2
1304.9
1306.7
1308.5
1310.2
1312
1313.7
1315.5
1317.2
1319
1320.7
1322.5
1324.2
1326
1327.8
1329.5
1331.3
1333
1334.8
1336.5
1338.3
1340
1341.8
1343.6
1345.3
1347.1
1348.9
1350.6
1352.4
1354.2
1356
1357.8
1359.6
1361.4
1363.2
1365
1366.8
1368.6
1370.4
1372.2
1374
1375.7
1377.4
1379.1
1380.7
1382.3
1383.7
1385.1
1386.4
1387.6
1388.6
1389.5
1390.3
1390.9
1391.3
1391.5
1391.6
1073
1073
1073
1073
1073
1073
1073
1073.1
1073.1
1073.1
1073.2
1073.2
1073.3
1073.3
1073.4
1073.5
1073.5
1073.6
1073.7
1073.8
1073.9
1074
1074.1
1074.3
1074.4
1074.6
1074.7
1074.9
1075.1
1075.3
1075.5
1075.7
1075.9
1076.2
1076.4
1076.7
1077
1077.4
1077.7
1078.1
1078.5
1078.9
1079.3
1079.7
1080.2
1080.7
1081.2
1081.8
1082.3
1082.9
1083.5
1084.2
1084.8
1085.5
1086.2
1086.9
1087.7
1088.5
1089.3
1090.1
1091
1091.8
1092.7
1093.6
1094.6
1095.5
1096.5
1097.5
1098.6
1099.6
1100.7
1101.8
1102.9
1104
1105.2
1106.3
1107.5
1108.7
1109.9
1111.2
1112.4
1113.7
1115
1116.3
1117.6
1119
1120.3
1121.7
1123.1
1124.5
1125.9
1127.3
1128.7
1130.2
1131.6
1133.1
1134.6
1136.1
1137.6
1139.1
1140.6
1142.1
1143.7
1145.2
1146.8
1148.4
1149.9
1151.5
1153.1
1154.7
1156.3
1158
1159.6
1161.2
1162.8
1164.5
1166.1
1167.8
1169.4
1171.1
1172.8
1174.5
1176.1
1177.8
1179.5
1181.2
1182.9
1184.6
1186.3
1188
1189.7
1191.4
1193.1
1194.8
1196.6
1198.3
1200
1201.7
1203.5
1205.2
1206.9
1208.7
1210.4
1212.1
1213.9
1215.6
1217.4
1219.1
1220.9
1222.6
1224.4
1226.1
1227.9
1229.6
1231.4
1233.1
1234.9
1236.7
1238.4
1240.2
1241.9
1243.7
1245.5
1247.2
1249
1250.8
1252.5
1254.3
1256
1257.8
1259.6
1261.3
1263.1
1264.9
1266.6
1268.4
1270.2
1271.9
1273.7
1275.5
1277.2
1279
1280.8
1282.5
1284.3
1286.1
1287.8
1289.6
1291.4
1293.1
1294.9
1296.7
1298.4
1300.2
1301.9
1303.7
1305.5
1307.2
1309
1310.7
1312.5
1314.3
1316
1317.8
1319.5
1321.3
1323.1
1324.8
1326.6
1328.3
1330.1
1331.8
1333.6
1335.4
1337.1
1338.9
1340.7
1342.4
1344.2
1346
1347.8
1349.5
1351.3
1353.1
1354.9
1356.7
1358.5
1360.3
1362.1
1363.9
1365.7
1367.5
1369.3
1371.1
1372.9
1374.7
1376.4
1378.1
1379.7
1381.2
1382.7
1384.1
1385.4
1386.6
1387.6
1388.5
1389.3
1389.9
1390.3
1390.6
1390.6
1069.5
1069.5
1069.5
1069.5
1069.5
1069.5
1069.6
1069.6
1069.6
1069.6
1069.7
1069.7
1069.8
1069.8
1069.9
1070
1070
1070.1
1070.2
1070.3
1070.4
1070.5
1070.6
1070.7
1070.9
1071
1071.2
1071.3
1071.5
1071.7
1071.9
1072.2
1072.4
1072.7
1072.9
1073.2
1073.5
1073.9
1074.2
1074.6
1075
1075.4
1075.8
1076.3
1076.8
1077.3
1077.8
1078.4
1078.9
1079.5
1080.2
1080.8
1081.5
1082.2
1082.9
1083.7
1084.4
1085.2
1086.1
1086.9
1087.8
1088.7
1089.6
1090.5
1091.5
1092.5
1093.5
1094.5
1095.6
1096.6
1097.7
1098.8
1100
1101.1
1102.3
1103.5
1104.7
1105.9
1107.2
1108.4
1109.7
1111
1112.3
1113.6
1115
1116.4
1117.7
1119.1
1120.5
1121.9
1123.4
1124.8
1126.3
1127.7
1129.2
1130.7
1132.2
1133.7
1135.2
1136.8
1138.3
1139.9
1141.4
1143
1144.6
1146.2
1147.8
1149.4
1151
1152.6
1154.2
1155.9
1157.5
1159.2
1160.8
1162.5
1164.1
1165.8
1167.5
1169.1
1170.8
1172.5
1174.2
1175.9
1177.6
1179.3
1181
1182.7
1184.5
1186.2
1187.9
1189.6
1191.3
1193.1
1194.8
1196.5
1198.3
1200
1201.8
1203.5
1205.3
1207
1208.8
1210.5
1212.3
1214
1215.8
1217.5
1219.3
1221
1222.8
1224.6
1226.3
1228.1
1229.9
1231.6
1233.4
1235.2
1236.9
1238.7
1240.5
1242.2
1244
1245.8
1247.6
1249.3
1251.1
1252.9
1254.7
1256.4
1258.2
1260
1261.7
1263.5
1265.3
1267.1
1268.8
1270.6
1272.4
1274.2
1275.9
1277.7
1279.5
1281.3
1283
1284.8
1286.6
1288.3
1290.1
1291.9
1293.7
1295.4
1297.2
1299
1300.7
1302.5
1304.3
1306
1307.8
1309.6
1311.3
1313.1
1314.9
1316.6
1318.4
1320.2
1321.9
1323.7
1325.4
1327.2
1329
1330.7
1332.5
1334.3
1336
1337.8
1339.6
1341.3
1343.1
1344.9
1346.7
1348.5
1350.3
1352
1353.8
1355.7
1357.5
1359.3
1361.1
1362.9
1364.7
1366.5
1368.3
1370.1
1371.9
1373.7
1375.4
1377.1
1378.7
1380.3
1381.8
1383.2
1384.5
1385.6
1386.7
1387.6
1388.3
1388.9
1389.4
1389.6
1389.7
1066
1066
1066
1066
1066
1066
1066
1066
1066.1
1066.1
1066.1
1066.2
1066.2
1066.3
1066.3
1066.4
1066.4
1066.5
1066.6
1066.7
1066.8
1066.9
1067
1067.1
1067.3
1067.4
1067.6
1067.7
1067.9
1068.1
1068.3
1068.5
1068.8
1069
1069.3
1069.6
1069.9
1070.3
1070.6
1071
1071.4
1071.8
1072.3
1072.8
1073.3
1073.8
1074.3
1074.9
1075.5
1076.1
1076.7
1077.4
1078.1
1078.8
1079.6
1080.4
1081.1
1082
1082.8
1083.7
1084.6
1085.5
1086.4
1087.4
1088.4
1089.4
1090.4
1091.5
1092.6
1093.7
1094.8
1095.9
1097.1
1098.2
1099.4
1100.7
1101.9
1103.1
1104.4
1105.7
1107
1108.3
1109.7
1111
1112.4
1113.8
1115.2
1116.6
1118
1119.4
1120.9
1122.4
1123.8
1125.3
1126.8
1128.3
1129.9
1131.4
1132.9
1134.5
1136.1
1137.6
1139.2
1140.8
1142.4
1144
1145.6
1147.3
1148.9
1150.5
1152.2
1153.8
1155.5
1157.1
1158.8
1160.5
1162.2
1163.9
1165.5
1167.2
1168.9
1170.6
1172.3
1174.1
1175.8
1177.5
1179.2
1180.9
1182.7
1184.4
1186.1
1187.9
1189.6
1191.4
1193.1
1194.9
1196.6
1198.4
1200.1
1201.9
1203.6
1205.4
1207.2
1208.9
1210.7
1212.5
1214.2
1216
1217.8
1219.5
1221.3
1223.1
1224.8
1226.6
1228.4
1230.2
1232
1233.7
1235.5
1237.3
1239.1
1240.8
1242.6
1244.4
1246.2
1248
1249.8
1251.5
1253.3
1255.1
1256.9
1258.7
1260.4
1262.2
1264
1265.8
1267.6
1269.3
1271.1
1272.9
1274.7
1276.5
1278.3
1280
1281.8
1283.6
1285.4
1287.1
1288.9
1290.7
1292.5
1294.3
1296
1297.8
1299.6
1301.3
1303.1
1304.9
1306.7
1308.4
1310.2
1312
1313.7
1315.5
1317.3
1319.1
1320.8
1322.6
1324.4
1326.1
1327.9
1329.7
1331.4
1333.2
1335
1336.8
1338.5
1340.3
1342.1
1343.9
1345.7
1347.4
1349.2
1351
1352.8
1354.6
1356.5
1358.3
1360.1
1361.9
1363.7
1365.6
1367.4
1369.2
1371
1372.7
1374.5
1376.1
1377.8
1379.4
1380.8
1382.3
1383.6
1384.7
1385.8
1386.7
1387.4
1388
1388.5
1388.7
1388.8
1062.4
1062.4
1062.4
1062.4
1062.4
1062.4
1062.4
1062.4
1062.4
1062.5
1062.5
1062.5
1062.6
1062.6
1062.7
1062.7
1062.8
1062.8
1062.9
1063
1063.1
1063.2
1063.3
1063.4
1063.5
1063.7
1063.8
1064
1064.2
1064.4
1064.6
1064.8
1065.1
1065.3
1065.6
1065.9
1066.3
1066.6
1067
1067.4
1067.8
1068.2
1068.7
1069.2
1069.7
1070.2
1070.8
1071.4
1072
1072.6
1073.3
1074
1074.7
1075.4
1076.2
1077
1077.8
1078.7
1079.5
1080.4
1081.3
1082.3
1083.2
1084.2
1085.3
1086.3
1087.4
1088.4
1089.5
1090.7
1091.8
1093
1094.2
1095.4
1096.6
1097.8
1099.1
1100.4
1101.7
1103
1104.3
1105.7
1107
1108.4
1109.8
1111.2
1112.6
1114.1
1115.5
1117
1118.5
1119.9
1121.4
1123
1124.5
1126
1127.6
1129.1
1130.7
1132.3
1133.8
1135.4
1137
1138.7
1140.3
1141.9
1143.5
1145.2
1146.8
1148.5
1150.1
1151.8
1153.5
1155.2
1156.9
1158.6
1160.2
1161.9
1163.7
1165.4
1167.1
1168.8
1170.5
1172.3
1174
1175.7
1177.5
1179.2
1180.9
1182.7
1184.4
1186.2
1187.9
1189.7
1191.5
1193.2
1195
1196.8
1198.5
1200.3
1202.1
1203.8
1205.6
1207.4
1209.2
1210.9
1212.7
1214.5
1216.3
1218.1
1219.8
1221.6
1223.4
1225.2
1227
1228.8
1230.6
1232.3
1234.1
1235.9
1237.7
1239.5
1241.3
1243.1
1244.9
1246.7
1248.4
1250.2
1252
1253.8
1255.6
1257.4
1259.2
1261
1262.8
1264.5
1266.3
1268.1
1269.9
1271.7
1273.5
1275.3
1277.1
1278.8
1280.6
1282.4
1284.2
1286
1287.8
1289.6
1291.3
1293.1
1294.9
1296.7
1298.5
1300.2
1302
1303.8
1305.6
1307.4
1309.1
1310.9
1312.7
1314.5
1316.2
1318
1319.8
1321.5
1323.3
1325.1
1326.9
1328.6
1330.4
1332.2
1334
1335.7
1337.5
1339.3
1341.1
1342.9
1344.7
1346.5
1348.3
1350.1
1351.9
1353.7
1355.5
1357.3
1359.1
1361
1362.8
1364.6
1366.4
1368.2
1370
1371.8
1373.5
1375.2
1376.9
1378.5
1380
1381.4
1382.7
1383.9
1384.9
1385.8
1386.6
1387.2
1387.6
1387.9
1387.9
1058.7
1058.7
1058.7
1058.7
1058.7
1058.7
1058.7
1058.7
1058.8
1058.8
1058.8
1058.8
1058.8
1058.9
1058.9
1059
1059
1059.1
1059.1
1059.2
1059.3
1059.4
1059.5
1059.6
1059.7
1059.9
1060
1060.2
1060.4
1060.6
1060.8
1061
1061.3
1061.6
1061.8
1062.2
1062.5
1062.8
1063.2
1063.6
1064
1064.5
1065
1065.5
1066
1066.6
1067.1
1067.8
1068.4
1069
1069.7
1070.5
1071.2
1072
1072.8
1073.6
1074.4
1075.3
1076.2
1077.1
1078.1
1079
1080
1081.1
1082.1
1083.2
1084.3
1085.4
1086.5
1087.7
1088.8
1090
1091.2
1092.5
1093.7
1095
1096.3
1097.6
1098.9
1100.3
1101.6
1103
1104.4
1105.8
1107.2
1108.7
1110.1
1111.6
1113
1114.5
1116
1117.6
1119.1
1120.6
1122.2
1123.7
1125.3
1126.9
1128.5
1130
1131.7
1133.3
1134.9
1136.5
1138.2
1139.8
1141.5
1143.1
1144.8
1146.5
1148.2
1149.8
1151.5
1153.2
1154.9
1156.7
1158.4
1160.1
1161.8
1163.5
1165.3
1167
1168.7
1170.5
1172.2
1174
1175.7
1177.5
1179.3
1181
1182.8
1184.5
1186.3
1188.1
1189.9
1191.6
1193.4
1195.2
1197
1198.7
1200.5
1202.3
1204.1
1205.9
1207.7
1209.5
1211.2
1213
1214.8
1216.6
1218.4
1220.2
1222
1223.8
1225.6
1227.4
1229.2
1231
1232.8
1234.6
1236.4
1238.2
1240
1241.8
1243.6
1245.4
1247.2
1249
1250.8
1252.6
1254.4
1256.2
1257.9
1259.7
1261.5
1263.3
1265.1
1266.9
1268.7
1270.5
1272.3
1274.1
1275.9
1277.7
1279.5
1281.3
1283.1
1284.9
1286.7
1288.4
1290.2
1292
1293.8
1295.6
1297.4
1299.2
1300.9
1302.7
1304.5
1306.3
1308.1
1309.9
1311.6
1313.4
1315.2
1317
1318.8
1320.5
1322.3
1324.1
1325.9
1327.6
1329.4
1331.2
1333
1334.8
1336.6
1338.3
1340.1
1341.9
1343.7
1345.5
1347.3
1349.1
1350.9
1352.7
1354.6
1356.4
1358.2
1360.1
1361.9
1363.7
1365.5
1367.3
1369.1
1370.9
1372.7
1374.4
1376
1377.6
1379.1
1380.5
1381.8
1383
1384
1385
1385.7
1386.3
1386.7
1387
1387.1
1055
1055
1055
1055
1055
1055
1055
1055
1055
1055
1055
1055
1055
1055
1055.1
1055.1
1055.1
1055.2
1055.3
1055.3
1055.4
1055.5
1055.6
1055.7
1055.8
1056
1056.1
1056.3
1056.5
1056.7
1056.9
1057.1
1057.4
1057.7
1057.9
1058.3
1058.6
1059
1059.4
1059.8
1060.2
1060.7
1061.2
1061.7
1062.3
1062.8
1063.4
1064.1
1064.7
1065.4
1066.1
1066.9
1067.6
1068.4
1069.3
1070.1
1071
1071.9
1072.8
1073.8
1074.8
1075.8
1076.8
1077.8
1078.9
1080
1081.1
1082.3
1083.5
1084.6
1085.9
1087.1
1088.3
1089.6
1090.9
1092.2
1093.5
1094.8
1096.2
1097.6
1099
1100.4
1101.8
1103.2
1104.7
1106.1
1107.6
1109.1
1110.6
1112.1
1113.6
1115.2
1116.7
1118.3
1119.9
1121.5
1123
1124.6
1126.3
1127.9
1129.5
1131.1
1132.8
1134.4
1136.1
1137.8
1139.4
1141.1
1142.8
1144.5
1146.2
1147.9
1149.6
1151.3
1153.1
1154.8
1156.5
1158.3
1160
1161.7
1163.5
1165.2
1167
1168.8
1170.5
1172.3
1174
1175.8
1177.6
1179.4
1181.1
1182.9
1184.7
1186.5
1188.3
1190.1
1191.9
1193.6
1195.4
1197.2
1199
1200.8
1202.6
1204.4
1206.2
1208
1209.8
1211.6
1213.4
1215.2
1217
1218.8
1220.6
1222.4
1224.2
1226
1227.8
1229.7
1231.5
1233.3
1235.1
1236.9
1238.7
1240.5
1242.3
1244.1
1245.9
1247.7
1249.5
1251.3
1253.1
1254.9
1256.7
1258.6
1260.4
1262.2
1264
1265.8
1267.6
1269.4
1271.2
1273
1274.8
1276.6
1278.4
1280.2
1282
1283.8
1285.6
1287.4
1289.1
1290.9
1292.7
1294.5
1296.3
1298.1
1299.9
1301.7
1303.5
1305.3
1307
1308.8
1310.6
1312.4
1314.2
1316
1317.8
1319.5
1321.3
1323.1
1324.9
1326.7
1328.5
1330.2
1332
1333.8
1335.6
1337.4
1339.2
1341
1342.8
1344.6
1346.4
1348.2
1350
1351.8
1353.7
1355.5
1357.3
1359.2
1361
1362.8
1364.6
1366.5
1368.3
1370
1371.8
1373.5
1375.1
1376.7
1378.2
1379.7
1381
1382.2
1383.2
1384.1
1384.9
1385.5
1385.9
1386.2
1386.3
1051.2
1051.2
1051.2
1051.2
1051.2
1051.2
1051.1
1051.1
1051.1
1051.1
1051.1
1051.1
1051.1
1051.1
1051.1
1051.2
1051.2
1051.2
1051.3
1051.3
1051.4
1051.5
1051.6
1051.7
1051.8
1051.9
1052.1
1052.2
1052.4
1052.6
1052.8
1053.1
1053.4
1053.6
1053.9
1054.3
1054.6
1055
1055.4
1055.9
1056.3
1056.8
1057.3
1057.9
1058.4
1059
1059.7
1060.3
1061
1061.7
1062.5
1063.2
1064
1064.9
1065.7
1066.6
1067.5
1068.4
1069.4
1070.4
1071.4
1072.5
1073.5
1074.6
1075.7
1076.9
1078
1079.2
1080.4
1081.6
1082.9
1084.1
1085.4
1086.7
1088
1089.4
1090.7
1092.1
1093.5
1094.9
1096.3
1097.7
1099.2
1100.7
1102.1
1103.6
1105.1
1106.6
1108.2
1109.7
1111.3
1112.8
1114.4
1116
1117.6
1119.2
1120.8
1122.4
1124.1
1125.7
1127.4
1129
1130.7
1132.4
1134.1
1135.7
1137.4
1139.1
1140.8
1142.6
1144.3
1146
1147.7
1149.5
1151.2
1153
1154.7
1156.5
1158.2
1160
1161.7
1163.5
1165.3
1167
1168.8
1170.6
1172.4
1174.2
1176
1177.7
1179.5
1181.3
1183.1
1184.9
1186.7
1188.5
1190.3
1192.1
1193.9
1195.7
1197.5
1199.3
1201.2
1203
1204.8
1206.6
1208.4
1210.2
1212
1213.8
1215.6
1217.5
1219.3
1221.1
1222.9
1224.7
1226.5
1228.4
1230.2
1232
1233.8
1235.6
1237.4
1239.2
1241.1
1242.9
1244.7
1246.5
1248.3
1250.1
1251.9
1253.8
1255.6
1257.4
1259.2
1261
1262.8
1264.6
1266.4
1268.2
1270
1271.8
1273.7
1275.5
1277.3
1279.1
1280.9
1282.7
1284.5
1286.3
1288.1
1289.9
1291.7
1293.5
1295.3
1297.1
1298.9
1300.7
1302.4
1304.2
1306
1307.8
1309.6
1311.4
1313.2
1315
1316.8
1318.6
1320.3
1322.1
1323.9
1325.7
1327.5
1329.3
1331.1
1332.9
1334.6
1336.4
1338.2
1340
1341.8
1343.6
1345.5
1347.3
1349.1
1350.9
1352.7
1354.6
1356.4
1358.3
1360.1
1361.9
1363.8
1365.6
1367.4
1369.2
1370.9
1372.6
1374.3
1375.9
1377.4
1378.8
1380.1
1381.3
1382.4
1383.3
1384
1384.6
1385.1
1385.3
1385.4
1047.3
1047.3
1047.3
1047.3
1047.3
1047.3
1047.2
1047.2
1047.2
1047.2
1047.2
1047.1
1047.1
1047.1
1047.1
1047.1
1047.1
1047.2
1047.2
1047.2
1047.3
1047.4
1047.4
1047.5
1047.6
1047.8
1047.9
1048.1
1048.3
1048.5
1048.7
1048.9
1049.2
1049.5
1049.8
1050.2
1050.5
1050.9
1051.4
1051.8
1052.3
1052.8
1053.3
1053.9
1054.5
1055.1
1055.8
1056.5
1057.2
1057.9
1058.7
1059.5
1060.4
1061.2
1062.1
1063
1064
1064.9
1065.9
1067
1068
1069.1
1070.2
1071.3
1072.5
1073.7
1074.9
1076.1
1077.3
1078.6
1079.9
1081.2
1082.5
1083.8
1085.2
1086.5
1087.9
1089.3
1090.8
1092.2
1093.7
1095.1
1096.6
1098.1
1099.6
1101.1
1102.7
1104.2
1105.8
1107.3
1108.9
1110.5
1112.1
1113.7
1115.3
1117
1118.6
1120.3
1121.9
1123.6
1125.3
1126.9
1128.6
1130.3
1132
1133.7
1135.5
1137.2
1138.9
1140.6
1142.4
1144.1
1145.9
1147.6
1149.4
1151.1
1152.9
1154.7
1156.4
1158.2
1160
1161.8
1163.6
1165.4
1167.1
1168.9
1170.7
1172.5
1174.3
1176.1
1177.9
1179.7
1181.6
1183.4
1185.2
1187
1188.8
1190.6
1192.4
1194.3
1196.1
1197.9
1199.7
1201.5
1203.3
1205.2
1207
1208.8
1210.6
1212.5
1214.3
1216.1
1217.9
1219.8
1221.6
1223.4
1225.2
1227
1228.9
1230.7
1232.5
1234.3
1236.2
1238
1239.8
1241.6
1243.5
1245.3
1247.1
1248.9
1250.7
1252.6
1254.4
1256.2
1258
1259.8
1261.7
1263.5
1265.3
1267.1
1268.9
1270.7
1272.5
1274.4
1276.2
1278
1279.8
1281.6
1283.4
1285.2
1287
1288.8
1290.6
1292.4
1294.2
1296
1297.8
1299.6
1301.4
1303.2
1305
1306.8
1308.6
1310.4
1312.2
1314
1315.8
1317.6
1319.4
1321.1
1322.9
1324.7
1326.5
1328.3
1330.1
1331.9
1333.7
1335.5
1337.3
1339.1
1340.9
1342.7
1344.5
1346.4
1348.2
1350
1351.8
1353.7
1355.5
1357.4
1359.2
1361
1362.9
1364.7
1366.5
1368.3
1370.1
1371.8
1373.4
1375
1376.5
1378
1379.3
1380.5
1381.5
1382.4
1383.2
1383.8
1384.2
1384.5
1384.6
1043.4
1043.4
1043.4
1043.3
1043.3
1043.3
1043.3
1043.2
1043.2
1043.1
1043.1
1043.1
1043
1043
1043
1043
1043
1043
1043
1043
1043.1
1043.1
1043.2
1043.3
1043.4
1043.5
1043.6
1043.8
1044
1044.2
1044.4
1044.7
1045
1045.3
1045.6
1045.9
1046.3
1046.8
1047.2
1047.7
1048.2
1048.7
1049.3
1049.9
1050.5
1051.1
1051.8
1052.6
1053.3
1054.1
1054.9
1055.7
1056.6
1057.5
1058.4
1059.4
1060.4
1061.4
1062.4
1063.5
1064.6
1065.7
1066.9
1068
1069.2
1070.5
1071.7
1072.9
1074.2
1075.5
1076.8
1078.2
1079.5
1080.9
1082.3
1083.7
1085.1
1086.6
1088
1089.5
1091
1092.5
1094
1095.5
1097.1
1098.6
1100.2
1101.8
1103.3
1104.9
1106.6
1108.2
1109.8
1111.4
1113.1
1114.7
1116.4
1118.1
1119.8
1121.4
1123.1
1124.8
1126.6
1128.3
1130
1131.7
1133.5
1135.2
1137
1138.7
1140.5
1142.2
1144
1145.8
1147.5
1149.3
1151.1
1152.9
1154.7
1156.5
1158.3
1160.1
1161.9
1163.7
1165.5
1167.3
1169.1
1170.9
1172.7
1174.5
1176.4
1178.2
1180
1181.8
1183.6
1185.5
1187.3
1189.1
1190.9
1192.8
1194.6
1196.4
1198.3
1200.1
1201.9
1203.8
1205.6
1207.4
1209.2
1211.1
1212.9
1214.7
1216.6
1218.4
1220.2
1222.1
1223.9
1225.7
1227.6
1229.4
1231.2
1233.1
1234.9
1236.7
1238.6
1240.4
1242.2
1244.1
1245.9
1247.7
1249.5
1251.4
1253.2
1255
1256.8
1258.7
1260.5
1262.3
1264.1
1266
1267.8
1269.6
1271.4
1273.2
1275
1276.9
1278.7
1280.5
1282.3
1284.1
1285.9
1287.7
1289.5
1291.4
1293.2
1295
1296.8
1298.6
1300.4
1302.2
1304
1305.8
1307.6
1309.4
1311.2
1313
1314.8
1316.6
1318.4
1320.2
1321.9
1323.7
1325.5
1327.3
1329.1
1330.9
1332.7
1334.5
1336.3
1338.1
1340
1341.8
1343.6
1345.4
1347.2
1349.1
1350.9
1352.7
1354.6
1356.4
1358.3
1360.1
1362
1363.8
1365.6
1367.4
1369.2
1370.9
1372.5
1374.1
1375.7
1377.1
1378.4
1379.6
1380.6
1381.5
1382.3
1382.9
1383.3
1383.6
1383.7
1039.4
1039.4
1039.4
1039.3
1039.3
1039.3
1039.2
1039.1
1039.1
1039
1039
1038.9
1038.9
1038.8
1038.8
1038.7
1038.7
1038.7
1038.7
1038.7
1038.7
1038.8
1038.8
1038.9
1039
1039.1
1039.2
1039.4
1039.6
1039.8
1040
1040.3
1040.6
1040.9
1041.2
1041.6
1042
1042.4
1042.9
1043.4
1043.9
1044.5
1045.1
1045.7
1046.4
1047.1
1047.8
1048.5
1049.3
1050.2
1051
1051.9
1052.8
1053.7
1054.7
1055.7
1056.8
1057.8
1058.9
1060
1061.2
1062.3
1063.5
1064.7
1066
1067.2
1068.5
1069.8
1071.1
1072.5
1073.8
1075.2
1076.6
1078
1079.4
1080.9
1082.3
1083.8
1085.3
1086.8
1088.3
1089.9
1091.4
1093
1094.5
1096.1
1097.7
1099.3
1100.9
1102.6
1104.2
1105.8
1107.5
1109.2
1110.8
1112.5
1114.2
1115.9
1117.6
1119.3
1121
1122.8
1124.5
1126.2
1128
1129.7
1131.5
1133.2
1135
1136.8
1138.6
1140.3
1142.1
1143.9
1145.7
1147.5
1149.3
1151.1
1152.9
1154.7
1156.5
1158.3
1160.2
1162
1163.8
1165.6
1167.4
1169.3
1171.1
1172.9
1174.8
1176.6
1178.4
1180.3
1182.1
1183.9
1185.8
1187.6
1189.4
1191.3
1193.1
1195
1196.8
1198.6
1200.5
1202.3
1204.2
1206
1207.8
1209.7
1211.5
1213.4
1215.2
1217.1
1218.9
1220.7
1222.6
1224.4
1226.3
1228.1
1230
1231.8
1233.6
1235.5
1237.3
1239.1
1241
1242.8
1244.7
1246.5
1248.3
1250.2
1252
1253.8
1255.7
1257.5
1259.3
1261.1
1263
1264.8
1266.6
1268.5
1270.3
1272.1
1273.9
1275.7
1277.6
1279.4
1281.2
1283
1284.8
1286.6
1288.5
1290.3
1292.1
1293.9
1295.7
1297.5
1299.3
1301.1
1302.9
1304.7
1306.5
1308.3
1310.1
1311.9
1313.7
1315.5
1317.3
1319.1
1320.9
1322.7
1324.5
1326.3
1328.1
1329.9
1331.7
1333.5
1335.4
1337.2
1339
1340.8
1342.6
1344.4
1346.3
1348.1
1349.9
1351.8
1353.6
1355.5
1357.3
1359.2
1361
1362.9
1364.7
1366.5
1368.2
1370
1371.6
1373.2
1374.7
1376.2
1377.5
1378.7
1379.7
1380.6
1381.4
1382
1382.4
1382.7
1382.8
1035.3
1035.3
1035.3
1035.3
1035.2
1035.2
1035.1
1035
1034.9
1034.8
1034.8
1034.7
1034.6
1034.5
1034.4
1034.4
1034.3
1034.3
1034.2
1034.2
1034.2
1034.3
1034.3
1034.4
1034.5
1034.6
1034.7
1034.9
1035
1035.3
1035.5
1035.8
1036.1
1036.4
1036.8
1037.1
1037.6
1038
1038.5
1039
1039.6
1040.2
1040.8
1041.5
1042.2
1042.9
1043.7
1044.5
1045.3
1046.2
1047
1048
1048.9
1049.9
1050.9
1052
1053.1
1054.2
1055.3
1056.5
1057.7
1058.9
1060.1
1061.4
1062.6
1063.9
1065.3
1066.6
1068
1069.4
1070.8
1072.2
1073.6
1075.1
1076.5
1078
1079.5
1081
1082.6
1084.1
1085.7
1087.2
1088.8
1090.4
1092
1093.6
1095.2
1096.9
1098.5
1100.2
1101.8
1103.5
1105.2
1106.9
1108.6
1110.3
1112
1113.7
1115.4
1117.2
1118.9
1120.7
1122.4
1124.2
1125.9
1127.7
1129.5
1131.3
1133.1
1134.9
1136.7
1138.4
1140.2
1142.1
1143.9
1145.7
1147.5
1149.3
1151.1
1152.9
1154.8
1156.6
1158.4
1160.3
1162.1
1163.9
1165.8
1167.6
1169.5
1171.3
1173.1
1175
1176.8
1178.7
1180.5
1182.4
1184.2
1186.1
1187.9
1189.8
1191.6
1193.5
1195.3
1197.2
1199
1200.9
1202.7
1204.6
1206.4
1208.3
1210.1
1212
1213.8
1215.7
1217.5
1219.4
1221.2
1223.1
1224.9
1226.8
1228.6
1230.5
1232.3
1234.2
1236
1237.9
1239.7
1241.5
1243.4
1245.2
1247.1
1248.9
1250.8
1252.6
1254.4
1256.3
1258.1
1259.9
1261.8
1263.6
1265.4
1267.3
1269.1
1270.9
1272.8
1274.6
1276.4
1278.2
1280
1281.9
1283.7
1285.5
1287.3
1289.1
1291
1292.8
1294.6
1296.4
1298.2
1300
1301.8
1303.6
1305.4
1307.3
1309.1
1310.9
1312.7
1314.5
1316.3
1318.1
1319.9
1321.7
1323.5
1325.3
1327.1
1328.9
1330.7
1332.5
1334.3
1336.1
1338
1339.8
1341.6
1343.4
1345.3
1347.1
1348.9
1350.8
1352.6
1354.5
1356.4
1358.2
1360
1361.9
1363.7
1365.5
1367.3
1369
1370.7
1372.3
1373.8
1375.2
1376.5
1377.7
1378.7
1379.7
1380.4
1381
1381.4
1381.7
1381.8
1031.2
1031.2
1031.2
1031.1
1031.1
1031
1030.9
1030.8
1030.7
1030.6
1030.5
1030.3
1030.2
1030.1
1030
1029.9
1029.8
1029.8
1029.7
1029.7
1029.7
1029.7
1029.7
1029.7
1029.8
1029.9
1030
1030.2
1030.4
1030.6
1030.8
1031.1
1031.4
1031.8
1032.1
1032.6
1033
1033.5
1034
1034.6
1035.2
1035.8
1036.5
1037.1
1037.9
1038.7
1039.5
1040.3
1041.2
1042.1
1043
1044
1045
1046.1
1047.1
1048.2
1049.4
1050.5
1051.7
1052.9
1054.1
1055.4
1056.7
1058
1059.3
1060.7
1062
1063.4
1064.8
1066.3
1067.7
1069.2
1070.6
1072.1
1073.6
1075.2
1076.7
1078.3
1079.8
1081.4
1083
1084.6
1086.2
1087.8
1089.4
1091.1
1092.7
1094.4
1096.1
1097.8
1099.5
1101.2
1102.9
1104.6
1106.3
1108
1109.8
1111.5
1113.3
1115
1116.8
1118.6
1120.3
1122.1
1123.9
1125.7
1127.5
1129.3
1131.1
1132.9
1134.7
1136.5
1138.4
1140.2
1142
1143.8
1145.7
1147.5
1149.3
1151.2
1153
1154.8
1156.7
1158.5
1160.4
1162.2
1164.1
1165.9
1167.8
1169.6
1171.5
1173.4
1175.2
1177.1
1178.9
1180.8
1182.6
1184.5
1186.4
1188.2
1190.1
1191.9
1193.8
1195.7
1197.5
1199.4
1201.2
1203.1
1205
1206.8
1208.7
1210.5
1212.4
1214.3
1216.1
1218
1219.8
1221.7
1223.6
1225.4
1227.3
1229.1
1231
1232.8
1234.7
1236.5
1238.4
1240.2
1242.1
1243.9
1245.8
1247.6
1249.5
1251.3
1253.2
1255
1256.8
1258.7
1260.5
1262.4
1264.2
1266
1267.9
1269.7
1271.5
1273.4
1275.2
1277
1278.8
1280.7
1282.5
1284.3
1286.1
1288
1289.8
1291.6
1293.4
1295.2
1297.1
1298.9
1300.7
1302.5
1304.3
1306.1
1307.9
1309.7
1311.5
1313.4
1315.2
1317
1318.8
1320.6
1322.4
1324.2
1326
1327.8
1329.6
1331.4
1333.2
1335.1
1336.9
1338.7
1340.5
1342.4
1344.2
1346
1347.9
1349.7
1351.6
1353.5
1355.3
1357.2
1359
1360.9
1362.7
1364.5
1366.2
1368
1369.6
1371.2
1372.7
1374.2
1375.5
1376.7
1377.7
1378.6
1379.4
1380
1380.4
1380.6
1380.7
1027.1
1027.1
1027
1027
1026.9
1026.8
1026.7
1026.5
1026.4
1026.3
1026.1
1025.9
1025.8
1025.6
1025.5
1025.4
1025.2
1025.1
1025.1
1025
1024.9
1024.9
1024.9
1025
1025
1025.1
1025.2
1025.4
1025.6
1025.8
1026.1
1026.3
1026.7
1027
1027.4
1027.9
1028.3
1028.9
1029.4
1030
1030.6
1031.3
1032
1032.7
1033.5
1034.3
1035.2
1036.1
1037
1038
1038.9
1040
1041
1042.1
1043.2
1044.4
1045.6
1046.8
1048
1049.3
1050.6
1051.9
1053.2
1054.6
1055.9
1057.4
1058.8
1060.2
1061.7
1063.1
1064.6
1066.1
1067.6
1069.2
1070.7
1072.3
1073.9
1075.4
1077
1078.7
1080.3
1081.9
1083.6
1085.2
1086.9
1088.6
1090.2
1091.9
1093.6
1095.3
1097.1
1098.8
1100.5
1102.3
1104
1105.8
1107.5
1109.3
1111.1
1112.9
1114.6
1116.4
1118.2
1120
1121.8
1123.6
1125.5
1127.3
1129.1
1130.9
1132.8
1134.6
1136.4
1138.3
1140.1
1141.9
1143.8
1145.6
1147.5
1149.3
1151.2
1153
1154.9
1156.8
1158.6
1160.5
1162.3
1164.2
1166.1
1167.9
1169.8
1171.7
1173.5
1175.4
1177.3
1179.1
1181
1182.9
1184.8
1186.6
1188.5
1190.4
1192.2
1194.1
1196
1197.8
1199.7
1201.6
1203.5
1205.3
1207.2
1209.1
1210.9
1212.8
1214.7
1216.5
1218.4
1220.3
1222.1
1224
1225.9
1227.7
1229.6
1231.4
1233.3
1235.2
1237
1238.9
1240.7
1242.6
1244.4
1246.3
1248.1
1250
1251.8
1253.7
1255.5
1257.4
1259.2
1261.1
1262.9
1264.7
1266.6
1268.4
1270.3
1272.1
1273.9
1275.8
1277.6
1279.4
1281.3
1283.1
1284.9
1286.7
1288.6
1290.4
1292.2
1294
1295.8
1297.7
1299.5
1301.3
1303.1
1304.9
1306.7
1308.6
1310.4
1312.2
1314
1315.8
1317.6
1319.4
1321.2
1323
1324.8
1326.7
1328.5
1330.3
1332.1
1333.9
1335.7
1337.6
1339.4
1341.2
1343.1
1344.9
1346.8
1348.6
1350.5
1352.3
1354.2
1356.1
1357.9
1359.8
1361.6
1363.4
1365.1
1366.9
1368.5
1370.1
1371.7
1373.1
1374.4
1375.6
1376.6
1377.5
1378.3
1378.8
1379.3
1379.5
1379.6
1022.9
1022.9
1022.8
1022.8
1022.7
1022.5
1022.4
1022.2
1022.1
1021.9
1021.7
1021.5
1021.3
1021.1
1020.9
1020.7
1020.6
1020.4
1020.3
1020.2
1020.1
1020.1
1020.1
1020.1
1020.1
1020.2
1020.3
1020.5
1020.7
1020.9
1021.1
1021.5
1021.8
1022.2
1022.6
1023.1
1023.6
1024.1
1024.7
1025.3
1026
1026.7
1027.4
1028.2
1029.1
1029.9
1030.8
1031.8
1032.8
1033.8
1034.8
1035.9
1037
1038.2
1039.3
1040.5
1041.8
1043
1044.3
1045.6
1047
1048.3
1049.7
1051.1
1052.6
1054
1055.5
1057
1058.5
1060
1061.5
1063.1
1064.6
1066.2
1067.8
1069.4
1071
1072.6
1074.3
1075.9
1077.6
1079.2
1080.9
1082.6
1084.3
1086
1087.7
1089.4
1091.2
1092.9
1094.6
1096.4
1098.2
1099.9
1101.7
1103.5
1105.3
1107
1108.8
1110.6
1112.5
1114.3
1116.1
1117.9
1119.7
1121.6
1123.4
1125.2
1127.1
1128.9
1130.8
1132.6
1134.5
1136.3
1138.2
1140
1141.9
1143.7
1145.6
1147.5
1149.3
1151.2
1153.1
1154.9
1156.8
1158.7
1160.6
1162.4
1164.3
1166.2
1168.1
1169.9
1171.8
1173.7
1175.6
1177.5
1179.3
1181.2
1183.1
1185
1186.9
1188.7
1190.6
1192.5
1194.4
1196.3
1198.1
1200
1201.9
1203.8
1205.6
1207.5
1209.4
1211.3
1213.1
1215
1216.9
1218.8
1220.6
1222.5
1224.4
1226.2
1228.1
1230
1231.8
1233.7
1235.6
1237.4
1239.3
1241.2
1243
1244.9
1246.7
1248.6
1250.4
1252.3
1254.1
1256
1257.9
1259.7
1261.6
1263.4
1265.2
1267.1
1268.9
1270.8
1272.6
1274.4
1276.3
1278.1
1279.9
1281.8
1283.6
1285.4
1287.3
1289.1
1290.9
1292.7
1294.6
1296.4
1298.2
1300
1301.9
1303.7
1305.5
1307.3
1309.1
1310.9
1312.7
1314.6
1316.4
1318.2
1320
1321.8
1323.6
1325.4
1327.2
1329.1
1330.9
1332.7
1334.5
1336.4
1338.2
1340
1341.9
1343.7
1345.6
1347.4
1349.3
1351.2
1353
1354.9
1356.7
1358.6
1360.4
1362.2
1364
1365.7
1367.4
1369
1370.5
1371.9
1373.2
1374.4
1375.4
1376.3
1377.1
1377.6
1378.1
1378.3
1378.4
1018.7
1018.7
1018.6
1018.5
1018.4
1018.3
1018.1
1017.9
1017.7
1017.4
1017.2
1017
1016.7
1016.5
1016.2
1016
1015.8
1015.6
1015.5
1015.3
1015.2
1015.2
1015.1
1015.1
1015.1
1015.2
1015.3
1015.4
1015.6
1015.9
1016.1
1016.5
1016.8
1017.2
1017.7
1018.2
1018.7
1019.3
1019.9
1020.6
1021.3
1022
1022.8
1023.7
1024.5
1025.5
1026.4
1027.4
1028.5
1029.5
1030.6
1031.8
1032.9
1034.1
1035.4
1036.6
1037.9
1039.2
1040.6
1042
1043.4
1044.8
1046.2
1047.7
1049.1
1050.6
1052.2
1053.7
1055.2
1056.8
1058.4
1060
1061.6
1063.2
1064.8
1066.5
1068.1
1069.8
1071.4
1073.1
1074.8
1076.5
1078.2
1079.9
1081.7
1083.4
1085.1
1086.9
1088.6
1090.4
1092.2
1094
1095.7
1097.5
1099.3
1101.1
1102.9
1104.8
1106.6
1108.4
1110.2
1112.1
1113.9
1115.7
1117.6
1119.4
1121.3
1123.1
1125
1126.8
1128.7
1130.6
1132.4
1134.3
1136.2
1138
1139.9
1141.8
1143.7
1145.6
1147.4
1149.3
1151.2
1153.1
1155
1156.8
1158.7
1160.6
1162.5
1164.4
1166.3
1168.2
1170.1
1171.9
1173.8
1175.7
1177.6
1179.5
1181.4
1183.3
1185.2
1187
1188.9
1190.8
1192.7
1194.6
1196.5
1198.4
1200.2
1202.1
1204
1205.9
1207.8
1209.7
1211.6
1213.4
1215.3
1217.2
1219.1
1221
1222.8
1224.7
1226.6
1228.5
1230.3
1232.2
1234.1
1235.9
1237.8
1239.7
1241.5
1243.4
1245.3
1247.1
1249
1250.8
1252.7
1254.6
1256.4
1258.3
1260.1
1262
1263.8
1265.7
1267.5
1269.4
1271.2
1273
1274.9
1276.7
1278.6
1280.4
1282.2
1284.1
1285.9
1287.7
1289.6
1291.4
1293.2
1295
1296.9
1298.7
1300.5
1302.3
1304.2
1306
1307.8
1309.6
1311.4
1313.2
1315
1316.9
1318.7
1320.5
1322.3
1324.1
1325.9
1327.8
1329.6
1331.4
1333.3
1335.1
1336.9
1338.8
1340.6
1342.5
1344.3
1346.2
1348
1349.9
1351.8
1353.6
1355.5
1357.3
1359.1
1360.9
1362.7
1364.4
1366.1
1367.7
1369.2
1370.6
1371.9
1373.1
1374.1
1375
1375.8
1376.3
1376.8
1377
1377.1
1014.4
1014.4
1014.4
1014.3
1014.1
1013.9
1013.7
1013.5
1013.2
1013
1012.7
1012.4
1012.1
1011.8
1011.5
1011.2
1011
1010.8
1010.6
1010.4
1010.2
1010.1
1010
1010
1010
1010.1
1010.2
1010.3
1010.5
1010.7
1011
1011.4
1011.7
1012.2
1012.6
1013.2
1013.7
1014.3
1015
1015.7
1016.5
1017.3
1018.1
1019
1020
1020.9
1022
1023
1024.1
1025.2
1026.4
1027.6
1028.8
1030.1
1031.4
1032.7
1034.1
1035.4
1036.8
1038.3
1039.7
1041.2
1042.7
1044.2
1045.7
1047.3
1048.8
1050.4
1052
1053.6
1055.2
1056.8
1058.5
1060.1
1061.8
1063.5
1065.2
1066.9
1068.6
1070.3
1072
1073.8
1075.5
1077.2
1079
1080.8
1082.5
1084.3
1086.1
1087.9
1089.7
1091.5
1093.3
1095.1
1096.9
1098.8
1100.6
1102.4
1104.3
1106.1
1108
1109.8
1111.7
1113.5
1115.4
1117.2
1119.1
1121
1122.9
1124.7
1126.6
1128.5
1130.4
1132.3
1134.1
1136
1137.9
1139.8
1141.7
1143.6
1145.5
1147.4
1149.3
1151.1
1153
1154.9
1156.8
1158.7
1160.6
1162.5
1164.4
1166.3
1168.2
1170.1
1172
1173.9
1175.8
1177.7
1179.6
1181.5
1183.4
1185.3
1187.2
1189.1
1191
1192.9
1194.8
1196.7
1198.5
1200.4
1202.3
1204.2
1206.1
1208
1209.9
1211.8
1213.7
1215.6
1217.4
1219.3
1221.2
1223.1
1225
1226.8
1228.7
1230.6
1232.5
1234.3
1236.2
1238.1
1240
1241.8
1243.7
1245.6
1247.4
1249.3
1251.2
1253
1254.9
1256.7
1258.6
1260.5
1262.3
1264.2
1266
1267.9
1269.7
1271.6
1273.4
1275.2
1277.1
1278.9
1280.8
1282.6
1284.4
1286.3
1288.1
1289.9
1291.8
1293.6
1295.4
1297.3
1299.1
1300.9
1302.7
1304.6
1306.4
1308.2
1310
1311.8
1313.6
1315.5
1317.3
1319.1
1320.9
1322.7
1324.6
1326.4
1328.2
1330
1331.9
1333.7
1335.6
1337.4
1339.3
1341.1
1343
1344.8
1346.7
1348.5
1350.4
1352.3
1354.1
1356
1357.8
1359.6
1361.4
1363.1
1364.8
1366.4
1367.9
1369.3
1370.6
1371.7
1372.8
1373.7
1374.4
1374.9
1375.4
1375.6
1375.7
1010.2
1010.2
1010.1
1010
1009.8
1009.6
1009.4
1009.1
1008.8
1008.5
1008.1
1007.8
1007.4
1007.1
1006.7
1006.4
1006.1
1005.8
1005.6
1005.3
1005.2
1005
1004.9
1004.8
1004.8
1004.9
1005
1005.1
1005.3
1005.5
1005.8
1006.2
1006.6
1007
1007.5
1008.1
1008.7
1009.4
1010.1
1010.8
1011.6
1012.5
1013.4
1014.4
1015.3
1016.4
1017.5
1018.6
1019.7
1020.9
1022.1
1023.4
1024.7
1026
1027.4
1028.7
1030.2
1031.6
1033
1034.5
1036
1037.6
1039.1
1040.7
1042.2
1043.8
1045.5
1047.1
1048.7
1050.4
1052
1053.7
1055.4
1057.1
1058.8
1060.5
1062.2
1064
1065.7
1067.5
1069.2
1071
1072.7
1074.5
1076.3
1078.1
1079.9
1081.7
1083.5
1085.3
1087.2
1089
1090.8
1092.7
1094.5
1096.3
1098.2
1100.1
1101.9
1103.8
1105.6
1107.5
1109.4
1111.3
1113.1
1115
1116.9
1118.8
1120.7
1122.6
1124.5
1126.4
1128.2
1130.1
1132
1133.9
1135.8
1137.7
1139.6
1141.5
1143.4
1145.3
1147.2
1149.2
1151.1
1153
1154.9
1156.8
1158.7
1160.6
1162.5
1164.4
1166.3
1168.2
1170.1
1172
1173.9
1175.8
1177.8
1179.7
1181.6
1183.5
1185.4
1187.3
1189.2
1191.1
1193
1194.9
1196.8
1198.7
1200.6
1202.5
1204.4
1206.3
1208.2
1210
1211.9
1213.8
1215.7
1217.6
1219.5
1221.4
1223.3
1225.2
1227
1228.9
1230.8
1232.7
1234.6
1236.4
1238.3
1240.2
1242.1
1243.9
1245.8
1247.7
1249.5
1251.4
1253.3
1255.1
1257
1258.9
1260.7
1262.6
1264.4
1266.3
1268.1
1270
1271.8
1273.7
1275.5
1277.4
1279.2
1281
1282.9
1284.7
1286.6
1288.4
1290.2
1292.1
1293.9
1295.8
1297.6
1299.4
1301.2
1303.1
1304.9
1306.7
1308.5
1310.3
1312.2
1314
1315.8
1317.6
1319.4
1321.3
1323.1
1324.9
1326.8
1328.6
1330.4
1332.3
1334.1
1336
1337.8
1339.7
1341.5
1343.4
1345.2
1347.1
1349
1350.8
1352.7
1354.5
1356.4
1358.2
1359.9
1361.7
1363.3
1364.9
1366.4
1367.8
1369.1
1370.3
1371.3
1372.2
1372.9
1373.5
1373.9
1374.1
1374.2
1006
1005.9
1005.9
1005.7
1005.5
1005.3
1005
1004.7
1004.3
1004
1003.6
1003.1
1002.7
1002.3
1001.9
1001.5
1001.2
1000.8
1000.5
1000.2
1000
999.83
999.69
999.61
999.57
999.59
999.67
999.8
999.99
1000.2
1000.6
1000.9
1001.3
1001.8
1002.4
1003
1003.6
1004.3
1005.1
1005.9
1006.7
1007.7
1008.6
1009.6
1010.7
1011.8
1012.9
1014.1
1015.3
1016.6
1017.9
1019.2
1020.5
1021.9
1023.3
1024.8
1026.2
1027.7
1029.2
1030.8
1032.3
1033.9
1035.5
1037.1
1038.8
1040.4
1042.1
1043.7
1045.4
1047.1
1048.8
1050.5
1052.3
1054
1055.7
1057.5
1059.2
1061
1062.8
1064.6
1066.4
1068.1
1069.9
1071.8
1073.6
1075.4
1077.2
1079
1080.9
1082.7
1084.6
1086.4
1088.3
1090.1
1092
1093.9
1095.8
1097.6
1099.5
1101.4
1103.3
1105.2
1107
1108.9
1110.8
1112.7
1114.6
1116.5
1118.4
1120.3
1122.3
1124.2
1126.1
1128
1129.9
1131.8
1133.7
1135.6
1137.5
1139.4
1141.4
1143.3
1145.2
1147.1
1149
1150.9
1152.8
1154.8
1156.7
1158.6
1160.5
1162.4
1164.3
1166.3
1168.2
1170.1
1172
1173.9
1175.8
1177.7
1179.6
1181.5
1183.5
1185.4
1187.3
1189.2
1191.1
1193
1194.9
1196.8
1198.7
1200.6
1202.5
1204.4
1206.3
1208.2
1210.1
1212
1213.9
1215.8
1217.7
1219.6
1221.5
1223.4
1225.3
1227.2
1229.1
1230.9
1232.8
1234.7
1236.6
1238.5
1240.3
1242.2
1244.1
1246
1247.8
1249.7
1251.6
1253.5
1255.3
1257.2
1259.1
1260.9
1262.8
1264.6
1266.5
1268.3
1270.2
1272
1273.9
1275.7
1277.6
1279.4
1281.3
1283.1
1284.9
1286.8
1288.6
1290.5
1292.3
1294.2
1296
1297.8
1299.6
1301.5
1303.3
1305.1
1306.9
1308.8
1310.6
1312.4
1314.2
1316
1317.9
1319.7
1321.5
1323.4
1325.2
1327
1328.9
1330.7
1332.6
1334.4
1336.3
1338.1
1340
1341.8
1343.7
1345.6
1347.4
1349.3
1351.1
1353
1354.8
1356.6
1358.4
1360.1
1361.8
1363.4
1364.9
1366.3
1367.6
1368.7
1369.7
1370.6
1371.3
1371.8
1372.2
1372.5
1372.6
1001.7
1001.7
1001.6
1001.5
1001.2
1001
1000.6
1000.3
999.86
999.43
998.97
998.5
998.02
997.55
997.07
996.62
996.19
995.79
995.43
995.11
994.83
994.6
994.43
994.31
994.26
994.26
994.32
994.45
994.65
994.9
995.22
995.61
996.06
996.57
997.15
997.78
998.48
999.23
1000
1000.9
1001.8
1002.8
1003.8
1004.9
1006
1007.2
1008.4
1009.6
1010.9
1012.2
1013.6
1014.9
1016.4
1017.8
1019.3
1020.8
1022.3
1023.9
1025.4
1027
1028.6
1030.3
1031.9
1033.6
1035.3
1036.9
1038.7
1040.4
1042.1
1043.8
1045.6
1047.3
1049.1
1050.9
1052.7
1054.4
1056.2
1058
1059.8
1061.6
1063.5
1065.3
1067.1
1069
1070.8
1072.6
1074.5
1076.4
1078.2
1080.1
1082
1083.8
1085.7
1087.6
1089.5
1091.4
1093.3
1095.2
1097.1
1099
1100.9
1102.8
1104.7
1106.6
1108.5
1110.4
1112.3
1114.2
1116.1
1118.1
1120
1121.9
1123.8
1125.8
1127.7
1129.6
1131.5
1133.4
1135.4
1137.3
1139.2
1141.1
1143
1145
1146.9
1148.8
1150.7
1152.7
1154.6
1156.5
1158.5
1160.4
1162.3
1164.2
1166.1
1168.1
1170
1171.9
1173.8
1175.7
1177.7
1179.6
1181.5
1183.4
1185.3
1187.2
1189.1
1191
1193
1194.9
1196.8
1198.7
1200.6
1202.5
1204.4
1206.4
1208.3
1210.2
1212.1
1214
1215.9
1217.8
1219.7
1221.6
1223.4
1225.3
1227.2
1229.1
1231
1232.9
1234.8
1236.7
1238.5
1240.4
1242.3
1244.2
1246.1
1247.9
1249.8
1251.7
1253.6
1255.4
1257.3
1259.2
1261
1262.9
1264.7
1266.6
1268.5
1270.3
1272.2
1274
1275.8
1277.7
1279.5
1281.4
1283.2
1285.1
1286.9
1288.8
1290.6
1292.5
1294.3
1296.1
1298
1299.8
1301.6
1303.5
1305.3
1307.1
1308.9
1310.8
1312.6
1314.4
1316.2
1318.1
1319.9
1321.7
1323.6
1325.4
1327.3
1329.1
1331
1332.8
1334.7
1336.5
1338.4
1340.2
1342.1
1344
1345.8
1347.7
1349.5
1351.4
1353.2
1355
1356.8
1358.5
1360.2
1361.8
1363.3
1364.7
1365.9
1367.1
1368.1
1368.9
1369.6
1370.1
1370.5
1370.7
1370.8
997.53
997.49
997.38
997.2
996.95
996.64
996.28
995.86
995.4
994.9
994.39
993.84
993.3
992.75
992.21
991.69
991.2
990.74
990.31
989.93
989.61
989.34
989.13
988.98
988.9
988.88
988.94
989.06
989.26
989.53
989.86
990.27
990.75
991.29
991.9
992.58
993.32
994.12
994.98
995.91
996.88
997.91
998.99
1000.1
1001.3
1002.5
1003.8
1005.1
1006.4
1007.8
1009.2
1010.7
1012.2
1013.7
1015.2
1016.8
1018.4
1020
1021.6
1023.3
1024.9
1026.6
1028.3
1030
1031.7
1033.5
1035.2
1037
1038.8
1040.5
1042.3
1044.1
1045.9
1047.7
1049.5
1051.4
1053.2
1055
1056.9
1058.7
1060.5
1062.4
1064.3
1066.1
1068
1069.9
1071.7
1073.6
1075.5
1077.4
1079.3
1081.2
1083.1
1085
1086.9
1088.8
1090.7
1092.7
1094.6
1096.5
1098.4
1100.3
1102.2
1104.2
1106.1
1108
1109.9
1111.9
1113.8
1115.7
1117.7
1119.6
1121.5
1123.5
1125.4
1127.3
1129.3
1131.2
1133.1
1135.1
1137
1138.9
1140.9
1142.8
1144.7
1146.7
1148.6
1150.5
1152.5
1154.4
1156.3
1158.3
1160.2
1162.1
1164.1
1166
1167.9
1169.8
1171.8
1173.7
1175.6
1177.5
1179.4
1181.4
1183.3
1185.2
1187.1
1189
1190.9
1192.9
1194.8
1196.7
1198.6
1200.6
1202.5
1204.4
1206.3
1208.2
1210.1
1212
1213.9
1215.8
1217.7
1219.6
1221.5
1223.4
1225.3
1227.2
1229.1
1231
1232.9
1234.8
1236.7
1238.5
1240.4
1242.3
1244.2
1246.1
1248
1249.9
1251.8
1253.6
1255.5
1257.4
1259.2
1261.1
1262.9
1264.8
1266.7
1268.5
1270.4
1272.2
1274.1
1275.9
1277.8
1279.6
1281.5
1283.3
1285.2
1287
1288.9
1290.7
1292.6
1294.4
1296.2
1298.1
1299.9
1301.7
1303.5
1305.4
1307.2
1309
1310.8
1312.7
1314.5
1316.3
1318.2
1320
1321.8
1323.7
1325.5
1327.4
1329.2
1331.1
1332.9
1334.8
1336.6
1338.5
1340.3
1342.2
1344.1
1345.9
1347.8
1349.6
1351.4
1353.2
1355
1356.7
1358.4
1360
1361.5
1362.9
1364.2
1365.3
1366.3
1367.1
1367.8
1368.3
1368.7
1368.9
1369
993.33
993.29
993.16
992.96
992.69
992.34
991.93
991.46
990.94
990.39
989.8
989.19
988.58
987.95
987.35
986.75
986.19
985.66
985.18
984.75
984.37
984.05
983.8
983.63
983.52
983.49
983.53
983.65
983.85
984.12
984.48
984.91
985.42
985.99
986.65
987.37
988.15
989
989.92
990.9
991.93
993.02
994.17
995.37
996.61
997.89
999.23
1000.6
1002
1003.5
1004.9
1006.5
1008
1009.6
1011.2
1012.8
1014.4
1016.1
1017.8
1019.5
1021.2
1022.9
1024.7
1026.4
1028.2
1030
1031.8
1033.6
1035.4
1037.2
1039.1
1040.9
1042.7
1044.6
1046.4
1048.3
1050.1
1052
1053.8
1055.7
1057.6
1059.5
1061.4
1063.3
1065.2
1067.1
1069
1070.9
1072.8
1074.7
1076.6
1078.5
1080.5
1082.4
1084.3
1086.2
1088.2
1090.1
1092
1094
1095.9
1097.9
1099.8
1101.7
1103.7
1105.6
1107.6
1109.5
1111.4
1113.4
1115.3
1117.3
1119.2
1121.2
1123.1
1125
1127
1128.9
1130.9
1132.8
1134.7
1136.7
1138.6
1140.6
1142.5
1144.5
1146.4
1148.3
1150.3
1152.2
1154.2
1156.1
1158
1160
1161.9
1163.9
1165.8
1167.7
1169.6
1171.6
1173.5
1175.4
1177.3
1179.3
1181.2
1183.1
1185
1187
1188.9
1190.8
1192.7
1194.7
1196.6
1198.5
1200.5
1202.4
1204.3
1206.2
1208.1
1210
1212
1213.9
1215.8
1217.7
1219.6
1221.5
1223.4
1225.3
1227.1
1229
1230.9
1232.8
1234.7
1236.6
1238.5
1240.4
1242.3
1244.2
1246.1
1248
1249.9
1251.7
1253.6
1255.5
1257.3
1259.2
1261.1
1262.9
1264.8
1266.6
1268.5
1270.3
1272.2
1274
1275.9
1277.8
1279.6
1281.5
1283.3
1285.2
1287
1288.9
1290.7
1292.5
1294.4
1296.2
1298
1299.9
1301.7
1303.5
1305.3
1307.2
1309
1310.8
1312.6
1314.5
1316.3
1318.1
1320
1321.8
1323.6
1325.5
1327.3
1329.2
1331
1332.9
1334.7
1336.6
1338.4
1340.3
1342.2
1344
1345.9
1347.7
1349.5
1351.3
1353.1
1354.8
1356.5
1358.1
1359.6
1361
1362.3
1363.4
1364.4
1365.2
1365.9
1366.4
1366.8
1367
1367
989.16
989.12
988.98
988.76
988.45
988.06
987.61
987.09
986.51
985.89
985.23
984.55
983.86
983.17
982.48
981.82
981.18
980.59
980.04
979.55
979.12
978.76
978.47
978.26
978.12
978.07
978.11
978.22
978.43
978.72
979.09
979.54
980.08
980.69
981.39
982.15
982.98
983.89
984.87
985.9
987
988.15
989.36
990.62
991.92
993.28
994.68
996.11
997.59
999.1
1000.6
1002.2
1003.8
1005.5
1007.1
1008.8
1010.5
1012.2
1014
1015.7
1017.5
1019.3
1021.1
1022.9
1024.7
1026.5
1028.4
1030.2
1032.1
1033.9
1035.8
1037.7
1039.5
1041.4
1043.3
1045.2
1047
1048.9
1050.8
1052.7
1054.6
1056.6
1058.5
1060.4
1062.3
1064.2
1066.2
1068.1
1070
1072
1073.9
1075.9
1077.8
1079.8
1081.7
1083.7
1085.6
1087.6
1089.5
1091.5
1093.4
1095.4
1097.3
1099.3
1101.2
1103.2
1105.1
1107.1
1109
1111
1113
1114.9
1116.9
1118.8
1120.8
1122.7
1124.7
1126.6
1128.6
1130.5
1132.5
1134.4
1136.4
1138.3
1140.3
1142.2
1144.2
1146.1
1148.1
1150
1152
1153.9
1155.9
1157.8
1159.8
1161.7
1163.6
1165.6
1167.5
1169.4
1171.4
1173.3
1175.2
1177.1
1179.1
1181
1182.9
1184.8
1186.8
1188.7
1190.6
1192.6
1194.5
1196.5
1198.4
1200.3
1202.3
1204.2
1206.1
1208
1209.9
1211.8
1213.7
1215.7
1217.6
1219.5
1221.4
1223.3
1225.1
1227
1228.9
1230.8
1232.7
1234.6
1236.5
1238.4
1240.3
1242.2
1244.1
1246
1247.9
1249.7
1251.6
1253.5
1255.4
1257.2
1259.1
1260.9
1262.8
1264.7
1266.5
1268.4
1270.2
1272.1
1273.9
1275.8
1277.6
1279.5
1281.3
1283.2
1285
1286.9
1288.7
1290.6
1292.4
1294.2
1296
1297.9
1299.7
1301.5
1303.4
1305.2
1307
1308.8
1310.7
1312.5
1314.3
1316.1
1318
1319.8
1321.7
1323.5
1325.3
1327.2
1329
1330.9
1332.7
1334.6
1336.4
1338.3
1340.2
1342
1343.9
1345.7
1347.5
1349.3
1351.1
1352.8
1354.5
1356.1
1357.6
1359
1360.3
1361.4
1362.4
1363.2
1363.9
1364.4
1364.7
1365
1365
985.03
984.98
984.84
984.59
984.25
983.83
983.32
982.75
982.11
981.42
980.69
979.93
979.16
978.39
977.63
976.89
976.18
975.52
974.9
974.36
973.87
973.46
973.13
972.89
972.73
972.66
972.68
972.8
973
973.31
973.7
974.18
974.75
975.4
976.13
976.94
977.83
978.8
979.83
980.92
982.08
983.3
984.57
985.9
987.27
988.69
990.15
991.66
993.2
994.78
996.39
998.02
999.7
1001.4
1003.1
1004.8
1006.6
1008.4
1010.2
1012
1013.8
1015.6
1017.5
1019.3
1021.2
1023.1
1025
1026.8
1028.7
1030.6
1032.5
1034.4
1036.3
1038.2
1040.2
1042.1
1044
1045.9
1047.8
1049.8
1051.7
1053.6
1055.6
1057.5
1059.5
1061.4
1063.4
1065.3
1067.3
1069.3
1071.2
1073.2
1075.2
1077.1
1079.1
1081.1
1083
1085
1087
1089
1090.9
1092.9
1094.9
1096.8
1098.8
1100.8
1102.7
1104.7
1106.7
1108.6
1110.6
1112.6
1114.5
1116.5
1118.5
1120.4
1122.4
1124.3
1126.3
1128.3
1130.2
1132.2
1134.1
1136.1
1138
1140
1141.9
1143.9
1145.9
1147.8
1149.8
1151.7
1153.7
1155.6
1157.6
1159.5
1161.5
1163.4
1165.3
1167.3
1169.2
1171.1
1173.1
1175
1176.9
1178.9
1180.8
1182.7
1184.7
1186.6
1188.5
1190.5
1192.4
1194.3
1196.3
1198.2
1200.1
1202.1
1204
1205.9
1207.8
1209.7
1211.6
1213.5
1215.5
1217.4
1219.3
1221.2
1223.1
1225
1226.9
1228.8
1230.6
1232.5
1234.4
1236.3
1238.2
1240.1
1242
1243.9
1245.8
1247.7
1249.5
1251.4
1253.3
1255.1
1257
1258.9
1260.7
1262.6
1264.4
1266.3
1268.2
1270
1271.9
1273.7
1275.6
1277.4
1279.3
1281.1
1283
1284.8
1286.6
1288.5
1290.3
1292.1
1294
1295.8
1297.6
1299.5
1301.3
1303.1
1304.9
1306.8
1308.6
1310.4
1312.2
1314.1
1315.9
1317.7
1319.6
1321.4
1323.3
1325.1
1326.9
1328.8
1330.6
1332.5
1334.4
1336.2
1338.1
1339.9
1341.8
1343.6
1345.4
1347.2
1349
1350.7
1352.4
1354
1355.5
1356.9
1358.2
1359.3
1360.3
1361.2
1361.8
1362.4
1362.7
1362.9
1362.9
981.01
980.95
980.79
980.52
980.15
979.69
979.13
978.5
977.8
977.04
976.24
975.4
974.56
973.7
972.86
972.04
971.26
970.52
969.84
969.23
968.69
968.23
967.86
967.59
967.4
967.32
967.33
967.44
967.66
967.97
968.38
968.89
969.49
970.18
970.96
971.82
972.77
973.78
974.87
976.03
977.25
978.54
979.87
981.27
982.71
984.2
985.73
987.3
988.9
990.55
992.22
993.92
995.66
997.41
999.18
1001
1002.8
1004.6
1006.5
1008.3
1010.2
1012.1
1014
1015.9
1017.8
1019.7
1021.6
1023.6
1025.5
1027.4
1029.4
1031.3
1033.2
1035.2
1037.1
1039
1041
1042.9
1044.9
1046.8
1048.8
1050.8
1052.7
1054.7
1056.7
1058.7
1060.7
1062.6
1064.6
1066.6
1068.6
1070.6
1072.6
1074.6
1076.6
1078.6
1080.6
1082.5
1084.5
1086.5
1088.5
1090.5
1092.5
1094.4
1096.4
1098.4
1100.4
1102.4
1104.3
1106.3
1108.3
1110.3
1112.3
1114.3
1116.2
1118.2
1120.2
1122.1
1124.1
1126
1128
1129.9
1131.9
1133.9
1135.8
1137.8
1139.7
1141.7
1143.7
1145.6
1147.6
1149.5
1151.5
1153.4
1155.4
1157.3
1159.3
1161.2
1163.1
1165.1
1167
1168.9
1170.9
1172.8
1174.8
1176.7
1178.6
1180.6
1182.5
1184.4
1186.4
1188.3
1190.2
1192.2
1194.1
1196
1198
1199.9
1201.8
1203.7
1205.7
1207.6
1209.5
1211.4
1213.3
1215.2
1217.1
1219
1220.9
1222.8
1224.7
1226.6
1228.5
1230.4
1232.3
1234.2
1236.1
1238
1239.9
1241.8
1243.7
1245.5
1247.4
1249.3
1251.2
1253
1254.9
1256.8
1258.6
1260.5
1262.3
1264.2
1266
1267.9
1269.8
1271.6
1273.5
1275.3
1277.2
1279
1280.9
1282.7
1284.5
1286.4
1288.2
1290
1291.9
1293.7
1295.5
1297.4
1299.2
1301
1302.8
1304.7
1306.5
1308.3
1310.1
1312
1313.8
1315.6
1317.5
1319.3
1321.1
1323
1324.8
1326.7
1328.5
1330.4
1332.2
1334.1
1335.9
1337.8
1339.7
1341.5
1343.3
1345.1
1346.9
1348.6
1350.2
1351.8
1353.3
1354.7
1356
1357.2
1358.2
1359.1
1359.8
1360.3
1360.6
1360.8
1360.9
977.19
977.13
976.95
976.66
976.25
975.75
975.14
974.45
973.69
972.86
971.98
971.07
970.14
969.21
968.29
967.39
966.53
965.72
964.98
964.31
963.71
963.21
962.8
962.49
962.28
962.17
962.18
962.29
962.51
962.84
963.28
963.81
964.45
965.18
966
966.91
967.91
968.98
970.13
971.35
972.64
973.98
975.39
976.85
978.36
979.91
981.51
983.14
984.81
986.52
988.26
990.02
991.81
993.62
995.46
997.31
999.18
1001.1
1003
1004.9
1006.8
1008.7
1010.7
1012.6
1014.6
1016.5
1018.5
1020.4
1022.4
1024.4
1026.3
1028.3
1030.3
1032.2
1034.2
1036.2
1038.1
1040.1
1042.1
1044.1
1046.1
1048.1
1050
1052
1054.1
1056.1
1058.1
1060.1
1062.1
1064.1
1066.1
1068.2
1070.2
1072.2
1074.2
1076.2
1078.2
1080.2
1082.2
1084.2
1086.2
1088.2
1090.2
1092.2
1094.2
1096.2
1098.2
1100.1
1102.1
1104.1
1106.1
1108.1
1110.1
1112.1
1114
1116
1118
1119.9
1121.9
1123.9
1125.8
1127.8
1129.7
1131.7
1133.7
1135.6
1137.6
1139.5
1141.5
1143.5
1145.4
1147.4
1149.3
1151.3
1153.2
1155.2
1157.1
1159
1161
1162.9
1164.9
1166.8
1168.7
1170.7
1172.6
1174.5
1176.5
1178.4
1180.4
1182.3
1184.2
1186.2
1188.1
1190
1192
1193.9
1195.8
1197.8
1199.7
1201.6
1203.5
1205.5
1207.4
1209.3
1211.2
1213.1
1215
1216.9
1218.8
1220.7
1222.6
1224.5
1226.4
1228.3
1230.2
1232.1
1234
1235.9
1237.8
1239.7
1241.6
1243.5
1245.3
1247.2
1249.1
1250.9
1252.8
1254.7
1256.5
1258.4
1260.3
1262.1
1264
1265.8
1267.7
1269.5
1271.4
1273.2
1275.1
1276.9
1278.8
1280.6
1282.5
1284.3
1286.1
1288
1289.8
1291.6
1293.5
1295.3
1297.1
1299
1300.8
1302.6
1304.4
1306.3
1308.1
1309.9
1311.7
1313.6
1315.4
1317.2
1319.1
1320.9
1322.8
1324.6
1326.5
1328.3
1330.2
1332
1333.9
1335.7
1337.6
1339.4
1341.2
1343
1344.8
1346.5
1348.1
1349.7
1351.3
1352.7
1354
1355.1
1356.1
1357
1357.7
1358.2
1358.6
1358.8
1358.8
973.65
973.59
973.4
973.08
972.64
972.09
971.44
970.7
969.87
968.97
968.02
967.03
966.02
965.01
964.01
963.04
962.11
961.24
960.43
959.7
959.05
958.5
958.05
957.71
957.48
957.36
957.36
957.47
957.7
958.04
958.5
959.06
959.73
960.5
961.37
962.33
963.38
964.51
965.71
966.99
968.34
969.75
971.22
972.74
974.31
975.92
977.59
979.29
981.02
982.79
984.58
986.4
988.25
990.12
992
993.91
995.83
997.76
999.71
1001.7
1003.6
1005.6
1007.6
1009.6
1011.6
1013.6
1015.5
1017.5
1019.5
1021.5
1023.5
1025.5
1027.5
1029.5
1031.5
1033.5
1035.5
1037.5
1039.5
1041.5
1043.5
1045.5
1047.6
1049.6
1051.6
1053.7
1055.7
1057.7
1059.8
1061.8
1063.9
1065.9
1068
1070
1072
1074
1076
1078
1080.1
1082.1
1084.1
1086.1
1088.1
1090.1
1092.1
1094.1
1096.1
1098
1100
1102
1104
1106
1108
1110
1111.9
1113.9
1115.9
1117.9
1119.8
1121.8
1123.8
1125.7
1127.7
1129.6
1131.6
1133.6
1135.5
1137.5
1139.4
1141.4
1143.3
1145.3
1147.3
1149.2
1151.1
1153.1
1155
1157
1158.9
1160.9
1162.8
1164.7
1166.7
1168.6
1170.6
1172.5
1174.4
1176.4
1178.3
1180.3
1182.2
1184.1
1186.1
1188
1189.9
1191.9
1193.8
1195.7
1197.7
1199.6
1201.5
1203.4
1205.4
1207.3
1209.2
1211.1
1213
1214.9
1216.8
1218.7
1220.6
1222.5
1224.4
1226.3
1228.2
1230.1
1232
1233.9
1235.8
1237.7
1239.6
1241.5
1243.3
1245.2
1247.1
1249
1250.8
1252.7
1254.6
1256.4
1258.3
1260.2
1262
1263.9
1265.7
1267.6
1269.4
1271.3
1273.1
1275
1276.8
1278.7
1280.5
1282.3
1284.2
1286
1287.9
1289.7
1291.5
1293.3
1295.2
1297
1298.8
1300.7
1302.5
1304.3
1306.1
1308
1309.8
1311.6
1313.5
1315.3
1317.1
1319
1320.8
1322.7
1324.5
1326.3
1328.2
1330
1331.9
1333.8
1335.6
1337.4
1339.2
1341
1342.8
1344.5
1346.2
1347.8
1349.3
1350.7
1352
1353.2
1354.2
1355.1
1355.8
1356.3
1356.7
1356.9
1356.9
970.45
970.38
970.17
969.83
969.37
968.78
968.08
967.28
966.4
965.43
964.41
963.35
962.27
961.18
960.11
959.07
958.07
957.13
956.26
955.48
954.78
954.19
953.71
953.33
953.08
952.95
952.94
953.05
953.29
953.65
954.12
954.72
955.42
956.23
957.14
958.14
959.24
960.42
961.68
963.01
964.42
965.89
967.42
969
970.63
972.31
974.03
975.79
977.58
979.4
981.25
983.12
985.02
986.94
988.88
990.83
992.8
994.78
996.77
998.77
1000.8
1002.8
1004.8
1006.8
1008.9
1010.9
1012.9
1014.9
1017
1019
1021
1023
1025.1
1027.1
1029.1
1031.1
1033.1
1035.2
1037.2
1039.2
1041.2
1043.3
1045.3
1047.4
1049.4
1051.5
1053.6
1055.6
1057.7
1059.8
1061.8
1063.9
1065.9
1067.9
1070
1072
1074
1076
1078.1
1080.1
1082.1
1084.1
1086.1
1088.1
1090.1
1092.1
1094.1
1096.1
1098.1
1100.1
1102.1
1104.1
1106.1
1108
1110
1112
1114
1115.9
1117.9
1119.9
1121.8
1123.8
1125.8
1127.7
1129.7
1131.7
1133.6
1135.6
1137.5
1139.5
1141.4
1143.4
1145.3
1147.3
1149.2
1151.2
1153.1
1155.1
1157
1159
1160.9
1162.8
1164.8
1166.7
1168.7
1170.6
1172.5
1174.5
1176.4
1178.4
1180.3
1182.2
1184.2
1186.1
1188
1190
1191.9
1193.9
1195.8
1197.7
1199.6
1201.6
1203.5
1205.4
1207.3
1209.2
1211.1
1213.1
1215
1216.9
1218.8
1220.7
1222.6
1224.5
1226.4
1228.3
1230.2
1232.1
1234
1235.9
1237.7
1239.6
1241.5
1243.4
1245.3
1247.1
1249
1250.9
1252.7
1254.6
1256.5
1258.3
1260.2
1262.1
1263.9
1265.8
1267.6
1269.5
1271.3
1273.2
1275
1276.9
1278.7
1280.5
1282.4
1284.2
1286
1287.9
1289.7
1291.5
1293.4
1295.2
1297
1298.9
1300.7
1302.5
1304.3
1306.2
1308
1309.8
1311.7
1313.5
1315.3
1317.2
1319
1320.8
1322.7
1324.5
1326.4
1328.2
1330.1
1331.9
1333.8
1335.6
1337.4
1339.2
1341
1342.7
1344.3
1345.9
1347.4
1348.9
1350.2
1351.3
1352.4
1353.3
1354
1354.5
1354.9
1355.1
1355.2
967.59
967.52
967.3
966.94
966.45
965.82
965.07
964.23
963.28
962.26
961.17
960.04
958.89
957.74
956.59
955.48
954.42
953.42
952.5
951.66
950.92
950.29
949.77
949.37
949.1
948.95
948.94
949.05
949.3
949.68
950.17
950.79
951.53
952.37
953.32
954.37
955.52
956.75
958.06
959.45
960.91
962.43
964.01
965.66
967.34
969.07
970.85
972.66
974.51
976.38
978.28
980.21
982.15
984.12
986.1
988.1
990.11
992.13
994.16
996.2
998.24
1000.3
1002.3
1004.4
1006.5
1008.5
1010.6
1012.6
1014.7
1016.7
1018.8
1020.8
1022.9
1024.9
1027
1029
1031
1033.1
1035.1
1037.2
1039.2
1041.3
1043.3
1045.4
1047.5
1049.6
1051.7
1053.7
1055.8
1057.9
1059.9
1062
1064.1
1066.1
1068.1
1070.2
1072.2
1074.2
1076.3
1078.3
1080.3
1082.3
1084.3
1086.4
1088.4
1090.4
1092.4
1094.4
1096.4
1098.4
1100.3
1102.3
1104.3
1106.3
1108.3
1110.3
1112.3
1114.2
1116.2
1118.2
1120.1
1122.1
1124
1126
1128
1129.9
1131.9
1133.8
1135.8
1137.8
1139.7
1141.7
1143.6
1145.6
1147.5
1149.5
1151.4
1153.3
1155.3
1157.2
1159.2
1161.1
1163.1
1165
1166.9
1168.9
1170.8
1172.8
1174.7
1176.6
1178.6
1180.5
1182.5
1184.4
1186.3
1188.3
1190.2
1192.1
1194.1
1196
1197.9
1199.9
1201.8
1203.7
1205.6
1207.5
1209.5
1211.4
1213.3
1215.2
1217.1
1219
1220.9
1222.8
1224.7
1226.6
1228.5
1230.4
1232.3
1234.2
1236.1
1238
1239.8
1241.7
1243.6
1245.5
1247.4
1249.2
1251.1
1253
1254.8
1256.7
1258.6
1260.4
1262.3
1264.1
1266
1267.8
1269.7
1271.5
1273.4
1275.2
1277.1
1278.9
1280.7
1282.6
1284.4
1286.3
1288.1
1289.9
1291.7
1293.6
1295.4
1297.2
1299.1
1300.9
1302.7
1304.5
1306.4
1308.2
1310
1311.9
1313.7
1315.5
1317.4
1319.2
1321.1
1322.9
1324.8
1326.6
1328.5
1330.3
1332.1
1334
1335.8
1337.6
1339.3
1341
1342.7
1344.3
1345.8
1347.2
1348.5
1349.7
1350.7
1351.6
1352.4
1352.9
1353.4
1353.6
1353.7
965.05
964.98
964.75
964.38
963.85
963.19
962.41
961.51
960.51
959.43
958.28
957.09
955.87
954.65
953.44
952.27
951.14
950.08
949.11
948.23
947.45
946.78
946.23
945.81
945.52
945.36
945.34
945.46
945.71
946.1
946.62
947.26
948.03
948.91
949.9
950.99
952.18
953.46
954.82
956.27
957.78
959.36
960.99
962.68
964.43
966.21
968.03
969.89
971.79
973.71
975.66
977.64
979.63
981.64
983.66
985.7
987.75
989.81
991.87
993.94
996.02
998.1
1000.2
1002.3
1004.4
1006.4
1008.5
1010.6
1012.7
1014.8
1016.8
1018.9
1021
1023
1025.1
1027.2
1029.2
1031.3
1033.3
1035.4
1037.4
1039.5
1041.6
1043.7
1045.8
1047.9
1050
1052
1054.1
1056.2
1058.3
1060.4
1062.4
1064.5
1066.5
1068.6
1070.6
1072.6
1074.7
1076.7
1078.7
1080.7
1082.8
1084.8
1086.8
1088.8
1090.8
1092.8
1094.8
1096.8
1098.8
1100.8
1102.8
1104.8
1106.8
1108.7
1110.7
1112.7
1114.7
1116.6
1118.6
1120.6
1122.5
1124.5
1126.5
1128.4
1130.4
1132.3
1134.3
1136.2
1138.2
1140.1
1142.1
1144
1146
1147.9
1149.9
1151.8
1153.8
1155.7
1157.6
1159.6
1161.5
1163.5
1165.4
1167.3
1169.3
1171.2
1173.2
1175.1
1177.1
1179
1180.9
1182.9
1184.8
1186.8
1188.7
1190.6
1192.6
1194.5
1196.4
1198.4
1200.3
1202.2
1204.1
1206
1208
1209.9
1211.8
1213.7
1215.6
1217.5
1219.4
1221.3
1223.2
1225.1
1227
1228.9
1230.8
1232.7
1234.6
1236.5
1238.4
1240.3
1242.1
1244
1245.9
1247.8
1249.6
1251.5
1253.4
1255.2
1257.1
1259
1260.8
1262.7
1264.5
1266.4
1268.2
1270.1
1271.9
1273.8
1275.6
1277.5
1279.3
1281.1
1283
1284.8
1286.7
1288.5
1290.3
1292.1
1294
1295.8
1297.6
1299.5
1301.3
1303.1
1304.9
1306.8
1308.6
1310.4
1312.3
1314.1
1315.9
1317.8
1319.6
1321.5
1323.3
1325.2
1327
1328.9
1330.7
1332.5
1334.3
1336.1
1337.9
1339.6
1341.2
1342.8
1344.3
1345.8
1347.1
1348.2
1349.3
1350.2
1350.9
1351.5
1352
1352.2
1352.3
962.83
962.75
962.51
962.11
961.57
960.88
960.05
959.11
958.06
956.92
955.72
954.46
953.18
951.89
950.63
949.39
948.21
947.1
946.07
945.14
944.32
943.62
943.04
942.6
942.29
942.12
942.1
942.22
942.49
942.89
943.43
944.1
944.89
945.81
946.84
947.97
949.21
950.54
951.95
953.44
955
956.63
958.32
960.06
961.85
963.68
965.56
967.47
969.41
971.38
973.37
975.38
977.42
979.47
981.53
983.61
985.69
987.78
989.88
991.99
994.1
996.21
998.33
1000.4
1002.6
1004.7
1006.8
1008.9
1011
1013.1
1015.2
1017.3
1019.3
1021.4
1023.5
1025.6
1027.7
1029.7
1031.8
1033.9
1035.9
1038
1040.1
1042.2
1044.2
1046.3
1048.4
1050.5
1052.6
1054.7
1056.8
1058.9
1061
1063
1065.1
1067.1
1069.2
1071.2
1073.3
1075.3
1077.3
1079.4
1081.4
1083.4
1085.4
1087.4
1089.5
1091.5
1093.5
1095.5
1097.5
1099.5
1101.5
1103.4
1105.4
1107.4
1109.4
1111.4
1113.3
1115.3
1117.3
1119.2
1121.2
1123.2
1125.1
1127.1
1129
1131
1132.9
1134.9
1136.8
1138.8
1140.7
1142.7
1144.6
1146.6
1148.5
1150.5
1152.4
1154.4
1156.3
1158.2
1160.2
1162.1
1164.1
1166
1167.9
1169.9
1171.8
1173.8
1175.7
1177.7
1179.6
1181.5
1183.5
1185.4
1187.4
1189.3
1191.2
1193.2
1195.1
1197
1199
1200.9
1202.8
1204.7
1206.7
1208.6
1210.5
1212.4
1214.3
1216.2
1218.1
1220
1221.9
1223.8
1225.7
1227.6
1229.5
1231.4
1233.3
1235.2
1237.1
1239
1240.9
1242.7
1244.6
1246.5
1248.4
1250.2
1252.1
1254
1255.8
1257.7
1259.6
1261.4
1263.3
1265.1
1267
1268.8
1270.7
1272.5
1274.4
1276.2
1278.1
1279.9
1281.7
1283.6
1285.4
1287.2
1289.1
1290.9
1292.7
1294.6
1296.4
1298.2
1300
1301.9
1303.7
1305.5
1307.4
1309.2
1311
1312.9
1314.7
1316.6
1318.4
1320.2
1322.1
1323.9
1325.8
1327.6
1329.4
1331.3
1333.1
1334.8
1336.6
1338.3
1340
1341.6
1343.1
1344.5
1345.8
1347
1348
1348.9
1349.7
1350.3
1350.7
1351
1351.1
960.87
960.79
960.54
960.13
959.56
958.84
957.97
956.98
955.89
954.7
953.44
952.12
950.78
949.44
948.11
946.82
945.59
944.42
943.35
942.37
941.51
940.77
940.17
939.7
939.38
939.21
939.18
939.31
939.58
939.99
940.56
941.25
942.08
943.03
944.1
945.28
946.56
947.92
949.39
950.92
952.54
954.21
955.95
957.74
959.58
961.46
963.38
965.34
967.32
969.33
971.37
973.42
975.5
977.58
979.68
981.79
983.91
986.03
988.17
990.3
992.44
994.58
996.72
998.86
1001
1003.1
1005.3
1007.4
1009.5
1011.6
1013.7
1015.9
1018
1020.1
1022.1
1024.2
1026.3
1028.4
1030.5
1032.6
1034.6
1036.7
1038.8
1040.9
1043
1045.1
1047.1
1049.2
1051.3
1053.4
1055.5
1057.6
1059.7
1061.8
1063.8
1065.9
1067.9
1070
1072
1074.1
1076.1
1078.2
1080.2
1082.2
1084.2
1086.3
1088.3
1090.3
1092.3
1094.3
1096.3
1098.3
1100.3
1102.3
1104.3
1106.3
1108.3
1110.2
1112.2
1114.2
1116.1
1118.1
1120.1
1122
1124
1125.9
1127.9
1129.8
1131.8
1133.8
1135.7
1137.6
1139.6
1141.5
1143.5
1145.4
1147.4
1149.3
1151.3
1153.2
1155.1
1157.1
1159
1161
1162.9
1164.8
1166.8
1168.7
1170.7
1172.6
1174.6
1176.5
1178.4
1180.4
1182.3
1184.3
1186.2
1188.1
1190.1
1192
1194
1195.9
1197.8
1199.7
1201.7
1203.6
1205.5
1207.4
1209.4
1211.3
1213.2
1215.1
1217
1218.9
1220.8
1222.7
1224.6
1226.5
1228.4
1230.3
1232.2
1234.1
1236
1237.9
1239.8
1241.7
1243.5
1245.4
1247.3
1249.2
1251
1252.9
1254.8
1256.6
1258.5
1260.3
1262.2
1264.1
1265.9
1267.8
1269.6
1271.5
1273.3
1275.1
1277
1278.8
1280.7
1282.5
1284.3
1286.2
1288
1289.8
1291.7
1293.5
1295.3
1297.2
1299
1300.8
1302.7
1304.5
1306.3
1308.1
1310
1311.8
1313.7
1315.5
1317.3
1319.2
1321
1322.9
1324.7
1326.5
1328.4
1330.2
1332
1333.8
1335.5
1337.2
1338.9
1340.5
1342
1343.4
1344.7
1345.9
1347
1347.9
1348.6
1349.2
1349.7
1349.9
1350
959.15
959.06
958.81
958.38
957.78
957.03
956.14
955.11
953.96
952.73
951.41
950.04
948.65
947.24
945.86
944.51
943.22
942
940.88
939.87
938.96
938.2
937.57
937.07
936.74
936.56
936.53
936.66
936.94
937.38
937.95
938.68
939.54
940.53
941.64
942.85
944.17
945.59
947.1
948.69
950.35
952.07
953.85
955.69
957.58
959.51
961.47
963.47
965.5
967.55
969.62
971.71
973.82
975.94
978.08
980.22
982.37
984.53
986.69
988.85
991.01
993.18
995.35
997.51
999.67
1001.8
1004
1006.1
1008.3
1010.4
1012.5
1014.7
1016.8
1018.9
1021
1023.1
1025.2
1027.3
1029.4
1031.5
1033.5
1035.6
1037.7
1039.8
1041.9
1044
1046.1
1048.2
1050.2
1052.3
1054.4
1056.5
1058.6
1060.7
1062.7
1064.8
1066.9
1068.9
1071
1073
1075.1
1077.1
1079.2
1081.2
1083.2
1085.3
1087.3
1089.3
1091.3
1093.3
1095.3
1097.3
1099.3
1101.3
1103.3
1105.3
1107.3
1109.3
1111.2
1113.2
1115.2
1117.1
1119.1
1121.1
1123
1125
1126.9
1128.9
1130.8
1132.8
1134.7
1136.7
1138.6
1140.6
1142.5
1144.4
1146.4
1148.3
1150.3
1152.2
1154.1
1156.1
1158
1160
1161.9
1163.9
1165.8
1167.7
1169.7
1171.6
1173.6
1175.5
1177.5
1179.4
1181.3
1183.3
1185.2
1187.2
1189.1
1191
1193
1194.9
1196.8
1198.8
1200.7
1202.6
1204.6
1206.5
1208.4
1210.3
1212.2
1214.2
1216.1
1218
1219.9
1221.8
1223.7
1225.6
1227.5
1229.4
1231.3
1233.2
1235.1
1237
1238.8
1240.7
1242.6
1244.5
1246.4
1248.2
1250.1
1252
1253.8
1255.7
1257.6
1259.4
1261.3
1263.1
1265
1266.8
1268.7
1270.6
1272.4
1274.2
1276.1
1277.9
1279.8
1281.6
1283.4
1285.3
1287.1
1288.9
1290.8
1292.6
1294.4
1296.3
1298.1
1299.9
1301.8
1303.6
1305.4
1307.3
1309.1
1310.9
1312.8
1314.6
1316.4
1318.3
1320.1
1322
1323.8
1325.6
1327.5
1329.3
1331.1
1332.9
1334.6
1336.3
1338
1339.5
1341.1
1342.5
1343.8
1345
1346
1347
1347.7
1348.3
1348.8
1349
1349.1
957.64
957.55
957.28
956.83
956.22
955.45
954.52
953.45
952.26
950.97
949.6
948.18
946.73
945.27
943.83
942.43
941.08
939.82
938.65
937.59
936.66
935.85
935.19
934.68
934.33
934.13
934.1
934.24
934.54
934.98
935.59
936.35
937.24
938.26
939.41
940.67
942.03
943.5
945.05
946.69
948.39
950.16
951.99
953.88
955.81
957.78
959.79
961.83
963.89
965.98
968.1
970.23
972.37
974.53
976.7
978.87
981.05
983.23
985.42
987.61
989.8
991.99
994.18
996.36
998.54
1000.7
1002.9
1005.1
1007.2
1009.4
1011.5
1013.7
1015.8
1017.9
1020
1022.2
1024.3
1026.4
1028.5
1030.6
1032.7
1034.7
1036.8
1038.9
1041
1043.1
1045.2
1047.3
1049.3
1051.4
1053.5
1055.6
1057.7
1059.7
1061.8
1063.9
1065.9
1068
1070.1
1072.1
1074.2
1076.2
1078.3
1080.3
1082.4
1084.4
1086.4
1088.4
1090.5
1092.5
1094.5
1096.5
1098.5
1100.5
1102.5
1104.5
1106.5
1108.5
1110.4
1112.4
1114.4
1116.3
1118.3
1120.3
1122.2
1124.2
1126.1
1128.1
1130
1132
1133.9
1135.8
1137.8
1139.7
1141.7
1143.6
1145.5
1147.5
1149.4
1151.4
1153.3
1155.2
1157.2
1159.1
1161.1
1163
1165
1166.9
1168.8
1170.8
1172.7
1174.7
1176.6
1178.6
1180.5
1182.5
1184.4
1186.3
1188.3
1190.2
1192.2
1194.1
1196
1198
1199.9
1201.8
1203.7
1205.7
1207.6
1209.5
1211.4
1213.3
1215.3
1217.2
1219.1
1221
1222.9
1224.8
1226.7
1228.6
1230.5
1232.4
1234.3
1236.2
1238.1
1239.9
1241.8
1243.7
1245.6
1247.5
1249.3
1251.2
1253.1
1254.9
1256.8
1258.7
1260.5
1262.4
1264.2
1266.1
1267.9
1269.8
1271.6
1273.5
1275.3
1277.2
1279
1280.9
1282.7
1284.5
1286.4
1288.2
1290
1291.9
1293.7
1295.5
1297.4
1299.2
1301
1302.8
1304.7
1306.5
1308.3
1310.2
1312
1313.9
1315.7
1317.5
1319.4
1321.2
1323
1324.9
1326.7
1328.5
1330.3
1332.1
1333.8
1335.5
1337.2
1338.8
1340.3
1341.7
1343
1344.2
1345.3
1346.2
1346.9
1347.5
1348
1348.2
1348.3
956.3
956.21
955.93
955.48
954.84
954.03
953.07
951.96
950.74
949.4
947.98
946.51
945
943.49
941.99
940.54
939.15
937.83
936.62
935.52
934.54
933.7
933.01
932.48
932.11
931.91
931.88
932.02
932.33
932.8
933.43
934.21
935.13
936.2
937.38
938.69
940.1
941.61
943.21
944.89
946.64
948.46
950.34
952.27
954.24
956.26
958.31
960.39
962.5
964.62
966.77
968.93
971.11
973.3
975.5
977.7
979.91
982.12
984.34
986.55
988.76
990.97
993.18
995.39
997.59
999.79
1002
1004.2
1006.3
1008.5
1010.7
1012.8
1015
1017.1
1019.3
1021.4
1023.5
1025.6
1027.7
1029.8
1031.9
1034
1036.1
1038.2
1040.3
1042.4
1044.5
1046.5
1048.6
1050.7
1052.8
1054.9
1056.9
1059
1061.1
1063.1
1065.2
1067.3
1069.3
1071.4
1073.4
1075.5
1077.5
1079.6
1081.6
1083.7
1085.7
1087.7
1089.7
1091.8
1093.8
1095.8
1097.8
1099.8
1101.8
1103.8
1105.8
1107.8
1109.7
1111.7
1113.7
1115.7
1117.6
1119.6
1121.5
1123.5
1125.4
1127.4
1129.3
1131.3
1133.2
1135.2
1137.1
1139
1141
1142.9
1144.8
1146.8
1148.7
1150.7
1152.6
1154.5
1156.5
1158.4
1160.4
1162.3
1164.2
1166.2
1168.1
1170.1
1172
1174
1175.9
1177.9
1179.8
1181.7
1183.7
1185.6
1187.6
1189.5
1191.5
1193.4
1195.3
1197.3
1199.2
1201.1
1203.1
1205
1206.9
1208.8
1210.8
1212.7
1214.6
1216.5
1218.4
1220.3
1222.2
1224.1
1226
1227.9
1229.8
1231.7
1233.6
1235.5
1237.4
1239.3
1241.2
1243
1244.9
1246.8
1248.7
1250.6
1252.4
1254.3
1256.2
1258
1259.9
1261.7
1263.6
1265.5
1267.3
1269.2
1271
1272.9
1274.7
1276.5
1278.4
1280.2
1282.1
1283.9
1285.7
1287.6
1289.4
1291.2
1293.1
1294.9
1296.7
1298.6
1300.4
1302.2
1304.1
1305.9
1307.7
1309.6
1311.4
1313.2
1315.1
1316.9
1318.7
1320.6
1322.4
1324.3
1326.1
1327.9
1329.7
1331.5
1333.2
1334.9
1336.5
1338.1
1339.6
1341
1342.4
1343.5
1344.6
1345.5
1346.3
1346.9
1347.3
1347.6
1347.7
955.12
955.02
954.74
954.27
953.62
952.78
951.79
950.65
949.38
948
946.54
945.01
943.45
941.88
940.34
938.83
937.38
936.02
934.76
933.61
932.6
931.73
931.01
930.46
930.07
929.86
929.83
929.97
930.3
930.79
931.44
932.25
933.21
934.31
935.54
936.89
938.35
939.9
941.55
943.28
945.07
946.94
948.86
950.84
952.86
954.91
957
959.12
961.27
963.43
965.62
967.81
970.02
972.24
974.47
976.7
978.93
981.17
983.41
985.65
987.88
990.11
992.34
994.57
996.79
999
1001.2
1003.4
1005.6
1007.8
1010
1012.1
1014.3
1016.5
1018.6
1020.7
1022.9
1025
1027.1
1029.2
1031.3
1033.4
1035.5
1037.6
1039.7
1041.8
1043.9
1046
1048.1
1050.1
1052.2
1054.3
1056.4
1058.4
1060.5
1062.5
1064.6
1066.7
1068.7
1070.8
1072.8
1074.9
1076.9
1078.9
1081
1083
1085.1
1087.1
1089.1
1091.1
1093.2
1095.2
1097.2
1099.2
1101.2
1103.2
1105.2
1107.2
1109.2
1111.1
1113.1
1115.1
1117.1
1119
1121
1122.9
1124.9
1126.8
1128.8
1130.7
1132.6
1134.6
1136.5
1138.5
1140.4
1142.3
1144.3
1146.2
1148.1
1150.1
1152
1154
1155.9
1157.8
1159.8
1161.7
1163.7
1165.6
1167.5
1169.5
1171.4
1173.4
1175.3
1177.3
1179.2
1181.2
1183.1
1185
1187
1188.9
1190.9
1192.8
1194.7
1196.7
1198.6
1200.6
1202.5
1204.4
1206.3
1208.3
1210.2
1212.1
1214
1215.9
1217.9
1219.8
1221.7
1223.6
1225.5
1227.4
1229.3
1231.2
1233.1
1235
1236.9
1238.7
1240.6
1242.5
1244.4
1246.3
1248.1
1250
1251.9
1253.8
1255.6
1257.5
1259.4
1261.2
1263.1
1264.9
1266.8
1268.6
1270.5
1272.3
1274.2
1276
1277.9
1279.7
1281.6
1283.4
1285.2
1287.1
1288.9
1290.7
1292.6
1294.4
1296.2
1298.1
1299.9
1301.7
1303.6
1305.4
1307.2
1309
1310.9
1312.7
1314.6
1316.4
1318.2
1320.1
1321.9
1323.7
1325.6
1327.4
1329.2
1330.9
1332.7
1334.4
1336
1337.6
1339.1
1340.5
1341.8
1343
1344.1
1345
1345.7
1346.3
1346.8
1347
1347.1
954.08
953.98
953.69
953.2
952.53
951.68
950.66
949.48
948.17
946.75
945.23
943.66
942.05
940.43
938.83
937.27
935.77
934.36
933.05
931.86
930.81
929.9
929.16
928.58
928.18
927.96
927.93
928.08
928.42
928.92
929.61
930.45
931.45
932.59
933.85
935.25
936.75
938.36
940.05
941.82
943.67
945.58
947.55
949.57
951.63
953.72
955.85
958.01
960.19
962.39
964.61
966.83
969.07
971.32
973.58
975.83
978.09
980.36
982.62
984.87
987.13
989.39
991.63
993.88
996.11
998.35
1000.6
1002.8
1005
1007.2
1009.4
1011.6
1013.8
1015.9
1018.1
1020.2
1022.4
1024.5
1026.6
1028.8
1030.9
1033
1035.1
1037.2
1039.3
1041.4
1043.5
1045.5
1047.6
1049.7
1051.8
1053.8
1055.9
1058
1060
1062.1
1064.2
1066.2
1068.3
1070.3
1072.4
1074.4
1076.4
1078.5
1080.5
1082.5
1084.6
1086.6
1088.6
1090.6
1092.7
1094.7
1096.7
1098.7
1100.7
1102.7
1104.7
1106.7
1108.7
1110.7
1112.7
1114.6
1116.6
1118.5
1120.5
1122.5
1124.4
1126.3
1128.3
1130.2
1132.2
1134.1
1136
1138
1139.9
1141.8
1143.8
1145.7
1147.7
1149.6
1151.5
1153.5
1155.4
1157.3
1159.3
1161.2
1163.2
1165.1
1167
1169
1170.9
1172.9
1174.8
1176.8
1178.7
1180.7
1182.6
1184.6
1186.5
1188.4
1190.4
1192.3
1194.3
1196.2
1198.1
1200.1
1202
1203.9
1205.9
1207.8
1209.7
1211.6
1213.6
1215.5
1217.4
1219.3
1221.2
1223.1
1225
1226.9
1228.8
1230.7
1232.6
1234.5
1236.4
1238.3
1240.2
1242.1
1243.9
1245.8
1247.7
1249.6
1251.4
1253.3
1255.2
1257
1258.9
1260.8
1262.6
1264.5
1266.4
1268.2
1270.1
1271.9
1273.8
1275.6
1277.4
1279.3
1281.1
1283
1284.8
1286.6
1288.5
1290.3
1292.1
1294
1295.8
1297.6
1299.5
1301.3
1303.1
1305
1306.8
1308.6
1310.5
1312.3
1314.1
1316
1317.8
1319.6
1321.5
1323.3
1325.1
1326.9
1328.7
1330.5
1332.2
1333.9
1335.6
1337.1
1338.6
1340
1341.4
1342.5
1343.6
1344.5
1345.3
1345.9
1346.3
1346.6
1346.7
953.16
953.06
952.76
952.26
951.57
950.69
949.65
948.44
947.09
945.62
944.06
942.45
940.79
939.12
937.47
935.85
934.31
932.84
931.49
930.26
929.16
928.22
927.45
926.85
926.43
926.21
926.17
926.33
926.68
927.21
927.91
928.79
929.82
931
932.32
933.75
935.3
936.95
938.7
940.52
942.41
944.37
946.38
948.44
950.54
952.67
954.84
957.03
959.25
961.48
963.73
965.98
968.25
970.53
972.81
975.09
977.38
979.66
981.94
984.22
986.5
988.77
991.04
993.3
995.56
997.8
1000
1002.3
1004.5
1006.7
1008.9
1011.1
1013.3
1015.5
1017.7
1019.8
1022
1024.1
1026.3
1028.4
1030.5
1032.6
1034.7
1036.8
1038.9
1041
1043.1
1045.2
1047.3
1049.4
1051.5
1053.5
1055.6
1057.7
1059.7
1061.8
1063.8
1065.9
1067.9
1070
1072
1074.1
1076.1
1078.1
1080.1
1082.2
1084.2
1086.2
1088.2
1090.3
1092.3
1094.3
1096.3
1098.3
1100.3
1102.3
1104.3
1106.3
1108.3
1110.3
1112.3
1114.2
1116.2
1118.2
1120.1
1122.1
1124
1126
1127.9
1129.8
1131.8
1133.7
1135.7
1137.6
1139.5
1141.5
1143.4
1145.3
1147.3
1149.2
1151.1
1153.1
1155
1156.9
1158.9
1160.8
1162.8
1164.7
1166.6
1168.6
1170.5
1172.5
1174.4
1176.4
1178.3
1180.3
1182.2
1184.2
1186.1
1188
1190
1191.9
1193.9
1195.8
1197.7
1199.7
1201.6
1203.5
1205.5
1207.4
1209.3
1211.3
1213.2
1215.1
1217
1218.9
1220.8
1222.7
1224.6
1226.6
1228.5
1230.4
1232.2
1234.1
1236
1237.9
1239.8
1241.7
1243.6
1245.5
1247.3
1249.2
1251.1
1253
1254.8
1256.7
1258.6
1260.4
1262.3
1264.1
1266
1267.9
1269.7
1271.6
1273.4
1275.3
1277.1
1278.9
1280.8
1282.6
1284.5
1286.3
1288.1
1290
1291.8
1293.6
1295.5
1297.3
1299.1
1301
1302.8
1304.6
1306.5
1308.3
1310.1
1312
1313.8
1315.6
1317.5
1319.3
1321.1
1323
1324.8
1326.6
1328.4
1330.1
1331.9
1333.6
1335.2
1336.8
1338.3
1339.7
1341
1342.2
1343.2
1344.1
1344.9
1345.5
1345.9
1346.2
1346.3
952.36
952.25
951.94
951.43
950.72
949.83
948.75
947.51
946.13
944.63
943.02
941.36
939.65
937.93
936.23
934.57
932.97
931.46
930.06
928.78
927.65
926.67
925.87
925.24
924.81
924.58
924.55
924.71
925.07
925.63
926.36
927.27
928.34
929.56
930.91
932.4
933.99
935.69
937.48
939.34
941.28
943.28
945.33
947.43
949.57
951.75
953.95
956.18
958.43
960.69
962.96
965.25
967.55
969.85
972.15
974.46
976.77
979.07
981.38
983.68
985.97
988.26
990.55
992.82
995.09
997.36
999.61
1001.9
1004.1
1006.3
1008.5
1010.8
1013
1015.1
1017.3
1019.5
1021.7
1023.8
1026
1028.1
1030.2
1032.4
1034.5
1036.6
1038.7
1040.8
1042.9
1045
1047.1
1049.2
1051.2
1053.3
1055.4
1057.4
1059.5
1061.6
1063.6
1065.7
1067.7
1069.7
1071.8
1073.8
1075.8
1077.9
1079.9
1081.9
1083.9
1086
1088
1090
1092
1094
1096
1098
1100
1102
1104
1106
1107.9
1109.9
1111.9
1113.9
1115.9
1117.8
1119.8
1121.7
1123.7
1125.6
1127.6
1129.5
1131.5
1133.4
1135.3
1137.3
1139.2
1141.1
1143.1
1145
1146.9
1148.9
1150.8
1152.7
1154.7
1156.6
1158.5
1160.5
1162.4
1164.4
1166.3
1168.2
1170.2
1172.1
1174.1
1176
1178
1179.9
1181.9
1183.8
1185.8
1187.7
1189.7
1191.6
1193.5
1195.5
1197.4
1199.4
1201.3
1203.2
1205.2
1207.1
1209
1210.9
1212.9
1214.8
1216.7
1218.6
1220.5
1222.4
1224.3
1226.2
1228.1
1230
1231.9
1233.8
1235.7
1237.6
1239.5
1241.4
1243.3
1245.2
1247
1248.9
1250.8
1252.7
1254.5
1256.4
1258.3
1260.1
1262
1263.9
1265.7
1267.6
1269.4
1271.3
1273.1
1275
1276.8
1278.7
1280.5
1282.3
1284.2
1286
1287.9
1289.7
1291.5
1293.4
1295.2
1297
1298.9
1300.7
1302.5
1304.3
1306.2
1308
1309.8
1311.7
1313.5
1315.4
1317.2
1319
1320.9
1322.7
1324.5
1326.3
1328.1
1329.8
1331.6
1333.3
1334.9
1336.5
1338
1339.4
1340.7
1341.9
1342.9
1343.8
1344.6
1345.2
1345.6
1345.9
1346
951.65
951.55
951.23
950.71
949.98
949.06
947.96
946.7
945.28
943.74
942.1
940.39
938.64
936.87
935.12
933.41
931.77
930.21
928.76
927.44
926.27
925.25
924.42
923.77
923.32
923.08
923.04
923.22
923.6
924.17
924.93
925.88
926.98
928.25
929.65
931.18
932.82
934.56
936.39
938.3
940.28
942.32
944.41
946.55
948.73
950.94
953.17
955.44
957.71
960
962.31
964.63
966.95
969.27
971.6
973.93
976.26
978.58
980.9
983.22
985.54
987.84
990.14
992.43
994.72
996.99
999.27
1001.5
1003.8
1006
1008.2
1010.5
1012.7
1014.9
1017.1
1019.3
1021.4
1023.6
1025.8
1027.9
1030
1032.2
1034.3
1036.4
1038.5
1040.6
1042.7
1044.8
1046.9
1049
1051.1
1053.2
1055.2
1057.3
1059.4
1061.4
1063.5
1065.5
1067.6
1069.6
1071.6
1073.7
1075.7
1077.7
1079.8
1081.8
1083.8
1085.8
1087.8
1089.8
1091.8
1093.8
1095.8
1097.8
1099.8
1101.8
1103.7
1105.7
1107.7
1109.7
1111.6
1113.6
1115.6
1117.5
1119.5
1121.5
1123.4
1125.4
1127.3
1129.2
1131.2
1133.1
1135.1
1137
1138.9
1140.9
1142.8
1144.7
1146.7
1148.6
1150.5
1152.5
1154.4
1156.3
1158.3
1160.2
1162.1
1164.1
1166
1168
1169.9
1171.9
1173.8
1175.8
1177.7
1179.7
1181.6
1183.5
1185.5
1187.4
1189.4
1191.3
1193.3
1195.2
1197.1
1199.1
1201
1203
1204.9
1206.8
1208.7
1210.7
1212.6
1214.5
1216.4
1218.4
1220.3
1222.2
1224.1
1226
1227.9
1229.8
1231.7
1233.6
1235.5
1237.4
1239.3
1241.2
1243
1244.9
1246.8
1248.7
1250.6
1252.4
1254.3
1256.2
1258
1259.9
1261.8
1263.6
1265.5
1267.3
1269.2
1271
1272.9
1274.7
1276.6
1278.4
1280.3
1282.1
1284
1285.8
1287.6
1289.5
1291.3
1293.1
1295
1296.8
1298.6
1300.5
1302.3
1304.1
1306
1307.8
1309.6
1311.5
1313.3
1315.1
1317
1318.8
1320.6
1322.4
1324.3
1326.1
1327.8
1329.6
1331.3
1333
1334.7
1336.2
1337.7
1339.1
1340.4
1341.6
1342.7
1343.6
1344.4
1344.9
1345.4
1345.6
1345.7
951.04
950.93
950.62
950.08
949.35
948.41
947.29
945.99
944.54
942.96
941.29
939.54
937.74
935.93
934.14
932.38
930.69
929.08
927.59
926.23
925.01
923.96
923.1
922.43
921.96
921.71
921.68
921.86
922.25
922.85
923.65
924.62
925.77
927.07
928.52
930.08
931.77
933.55
935.43
937.38
939.4
941.48
943.61
945.79
947.99
950.24
952.51
954.8
957.1
959.43
961.76
964.1
966.44
968.79
971.14
973.49
975.83
978.17
980.52
982.85
985.18
987.5
989.81
992.12
994.42
996.71
998.99
1001.3
1003.5
1005.8
1008
1010.3
1012.5
1014.7
1016.9
1019.1
1021.3
1023.5
1025.6
1027.8
1029.9
1032.1
1034.2
1036.3
1038.4
1040.6
1042.7
1044.8
1046.9
1048.9
1051
1053.1
1055.2
1057.2
1059.3
1061.4
1063.4
1065.5
1067.5
1069.5
1071.6
1073.6
1075.6
1077.7
1079.7
1081.7
1083.7
1085.7
1087.7
1089.7
1091.7
1093.7
1095.7
1097.7
1099.6
1101.6
1103.6
1105.5
1107.5
1109.5
1111.4
1113.4
1115.4
1117.3
1119.3
1121.2
1123.2
1125.1
1127.1
1129
1131
1132.9
1134.8
1136.8
1138.7
1140.6
1142.6
1144.5
1146.4
1148.4
1150.3
1152.2
1154.2
1156.1
1158
1160
1161.9
1163.9
1165.8
1167.7
1169.7
1171.6
1173.6
1175.5
1177.5
1179.4
1181.4
1183.3
1185.3
1187.2
1189.2
1191.1
1193
1195
1196.9
1198.9
1200.8
1202.7
1204.7
1206.6
1208.5
1210.5
1212.4
1214.3
1216.2
1218.1
1220.1
1222
1223.9
1225.8
1227.7
1229.6
1231.5
1233.4
1235.3
1237.2
1239.1
1241
1242.8
1244.7
1246.6
1248.5
1250.4
1252.2
1254.1
1256
1257.8
1259.7
1261.6
1263.4
1265.3
1267.2
1269
1270.9
1272.7
1274.6
1276.4
1278.3
1280.1
1281.9
1283.8
1285.6
1287.5
1289.3
1291.1
1293
1294.8
1296.6
1298.5
1300.3
1302.1
1303.9
1305.8
1307.6
1309.4
1311.3
1313.1
1314.9
1316.8
1318.6
1320.4
1322.3
1324.1
1325.9
1327.7
1329.4
1331.1
1332.8
1334.5
1336
1337.5
1338.9
1340.2
1341.4
1342.5
1343.4
1344.1
1344.7
1345.2
1345.4
1345.5
950.53
950.42
950.09
949.56
948.8
947.85
946.71
945.39
943.91
942.3
940.59
938.8
936.97
935.12
933.28
931.48
929.74
928.09
926.56
925.16
923.9
922.82
921.92
921.23
920.74
920.48
920.45
920.64
921.04
921.67
922.5
923.51
924.69
926.03
927.52
929.13
930.85
932.68
934.59
936.59
938.64
940.76
942.92
945.13
947.38
949.65
951.94
954.27
956.6
958.94
961.3
963.66
966.02
968.39
970.76
973.12
975.49
977.85
980.2
982.56
984.89
987.23
989.56
991.88
994.19
996.49
998.79
1001.1
1003.3
1005.6
1007.9
1010.1
1012.3
1014.6
1016.8
1019
1021.2
1023.4
1025.5
1027.7
1029.9
1032
1034.1
1036.3
1038.4
1040.5
1042.6
1044.7
1046.8
1048.9
1051
1053.1
1055.2
1057.2
1059.3
1061.4
1063.4
1065.5
1067.5
1069.6
1071.6
1073.6
1075.6
1077.7
1079.7
1081.7
1083.7
1085.7
1087.7
1089.7
1091.7
1093.6
1095.6
1097.6
1099.6
1101.5
1103.5
1105.5
1107.4
1109.4
1111.3
1113.3
1115.2
1117.1
1119.1
1121
1123
1124.9
1126.9
1128.8
1130.8
1132.7
1134.6
1136.6
1138.5
1140.4
1142.4
1144.3
1146.2
1148.2
1150.1
1152
1154
1155.9
1157.9
1159.8
1161.7
1163.7
1165.6
1167.6
1169.5
1171.5
1173.4
1175.4
1177.3
1179.2
1181.2
1183.1
1185.1
1187
1189
1190.9
1192.9
1194.8
1196.8
1198.7
1200.6
1202.6
1204.5
1206.4
1208.4
1210.3
1212.2
1214.1
1216.1
1218
1219.9
1221.8
1223.7
1225.6
1227.5
1229.4
1231.3
1233.2
1235.1
1237
1238.9
1240.8
1242.7
1244.6
1246.5
1248.3
1250.2
1252.1
1254
1255.8
1257.7
1259.6
1261.4
1263.3
1265.1
1267
1268.9
1270.7
1272.6
1274.4
1276.3
1278.1
1279.9
1281.8
1283.6
1285.5
1287.3
1289.1
1291
1292.8
1294.6
1296.5
1298.3
1300.1
1302
1303.8
1305.6
1307.5
1309.3
1311.1
1313
1314.8
1316.6
1318.5
1320.3
1322.1
1323.9
1325.7
1327.5
1329.3
1331
1332.7
1334.3
1335.9
1337.4
1338.8
1340.1
1341.2
1342.3
1343.2
1344
1344.6
1345
1345.3
1345.4
950.11
950
949.67
949.12
948.36
947.39
946.23
944.88
943.39
941.75
940
938.19
936.32
934.43
932.55
930.71
928.93
927.25
925.67
924.23
922.94
921.82
920.89
920.17
919.67
919.4
919.37
919.57
919.99
920.64
921.49
922.54
923.76
925.13
926.66
928.31
930.07
931.93
933.89
935.91
938
940.16
942.35
944.59
946.86
949.16
951.49
953.83
956.19
958.55
960.93
963.31
965.69
968.08
970.46
972.84
975.22
977.6
979.96
982.33
984.69
987.03
989.37
991.7
994.02
996.34
998.64
1000.9
1003.2
1005.5
1007.8
1010
1012.2
1014.5
1016.7
1018.9
1021.1
1023.3
1025.5
1027.7
1029.8
1032
1034.1
1036.3
1038.4
1040.5
1042.7
1044.8
1046.9
1049
1051
1053.1
1055.2
1057.3
1059.4
1061.4
1063.5
1065.5
1067.6
1069.6
1071.6
1073.7
1075.7
1077.7
1079.7
1081.7
1083.7
1085.7
1087.7
1089.7
1091.7
1093.7
1095.6
1097.6
1099.6
1101.5
1103.5
1105.4
1107.4
1109.3
1111.3
1113.2
1115.1
1117
1119
1120.9
1122.8
1124.8
1126.7
1128.6
1130.6
1132.5
1134.5
1136.4
1138.3
1140.3
1142.2
1144.2
1146.1
1148
1150
1151.9
1153.8
1155.8
1157.7
1159.7
1161.6
1163.5
1165.5
1167.4
1169.4
1171.3
1173.3
1175.2
1177.2
1179.1
1181
1183
1184.9
1186.9
1188.8
1190.8
1192.7
1194.7
1196.6
1198.6
1200.5
1202.4
1204.4
1206.3
1208.2
1210.2
1212.1
1214
1215.9
1217.8
1219.8
1221.7
1223.6
1225.5
1227.4
1229.3
1231.2
1233.1
1235
1236.9
1238.8
1240.7
1242.6
1244.5
1246.3
1248.2
1250.1
1252
1253.8
1255.7
1257.6
1259.4
1261.3
1263.2
1265
1266.9
1268.7
1270.6
1272.5
1274.3
1276.1
1278
1279.8
1281.7
1283.5
1285.4
1287.2
1289
1290.9
1292.7
1294.5
1296.4
1298.2
1300
1301.9
1303.7
1305.5
1307.4
1309.2
1311
1312.9
1314.7
1316.5
1318.4
1320.2
1322
1323.8
1325.6
1327.4
1329.1
1330.9
1332.5
1334.2
1335.7
1337.2
1338.6
1339.9
1341.1
1342.2
1343.1
1343.8
1344.4
1344.9
1345.1
1345.2
949.79
949.67
949.34
948.78
948.01
947.03
945.85
944.49
942.96
941.31
939.54
937.69
935.79
933.87
931.95
930.08
928.27
926.55
924.93
923.46
922.13
920.98
920.02
919.28
918.76
918.48
918.45
918.65
919.1
919.77
920.65
921.73
922.98
924.39
925.95
927.64
929.43
931.33
933.31
935.37
937.5
939.67
941.9
944.16
946.46
948.78
951.13
953.49
955.87
958.25
960.65
963.04
965.45
967.84
970.24
972.64
975.03
977.42
979.8
982.17
984.54
986.9
989.25
991.59
993.92
996.24
998.56
1000.9
1003.1
1005.4
1007.7
1010
1012.2
1014.5
1016.7
1018.9
1021.1
1023.3
1025.5
1027.7
1029.9
1032
1034.2
1036.3
1038.5
1040.6
1042.7
1044.8
1046.9
1049
1051.1
1053.2
1055.3
1057.4
1059.5
1061.5
1063.6
1065.6
1067.7
1069.7
1071.7
1073.8
1075.8
1077.8
1079.8
1081.8
1083.8
1085.8
1087.8
1089.8
1091.8
1093.7
1095.7
1097.7
1099.6
1101.6
1103.5
1105.5
1107.4
1109.3
1111.3
1113.2
1115.1
1117
1118.9
1120.8
1122.8
1124.7
1126.6
1128.5
1130.4
1132.4
1134.3
1136.3
1138.2
1140.1
1142.1
1144
1146
1147.9
1149.8
1151.8
1153.7
1155.7
1157.6
1159.5
1161.5
1163.4
1165.4
1167.3
1169.3
1171.2
1173.1
1175.1
1177
1179
1180.9
1182.9
1184.8
1186.8
1188.7
1190.7
1192.6
1194.6
1196.5
1198.5
1200.4
1202.3
1204.3
1206.2
1208.1
1210.1
1212
1213.9
1215.8
1217.7
1219.7
1221.6
1223.5
1225.4
1227.3
1229.2
1231.1
1233
1234.9
1236.8
1238.7
1240.6
1242.5
1244.4
1246.2
1248.1
1250
1251.9
1253.8
1255.6
1257.5
1259.4
1261.2
1263.1
1264.9
1266.8
1268.7
1270.5
1272.4
1274.2
1276.1
1277.9
1279.8
1281.6
1283.4
1285.3
1287.1
1288.9
1290.8
1292.6
1294.5
1296.3
1298.1
1299.9
1301.8
1303.6
1305.4
1307.3
1309.1
1310.9
1312.8
1314.6
1316.4
1318.3
1320.1
1321.9
1323.7
1325.5
1327.3
1329
1330.8
1332.4
1334.1
1335.6
1337.1
1338.5
1339.8
1341
1342
1343
1343.7
1344.3
1344.7
1345
1345.1
949.56
949.44
949.1
948.54
947.76
946.77
945.58
944.2
942.66
940.98
939.19
937.32
935.39
933.44
931.5
929.6
927.75
926
924.36
922.85
921.5
920.32
919.33
918.56
918.02
917.73
917.7
917.91
918.38
919.07
919.98
921.09
922.37
923.81
925.4
927.11
928.94
930.87
932.88
934.96
937.11
939.31
941.56
943.85
946.16
948.51
950.87
953.25
955.65
958.04
960.46
962.86
965.28
967.69
970.1
972.51
974.91
977.31
979.7
982.08
984.46
986.83
989.18
991.53
993.87
996.2
998.52
1000.8
1003.1
1005.4
1007.7
1010
1012.2
1014.5
1016.7
1018.9
1021.1
1023.4
1025.6
1027.7
1029.9
1032.1
1034.3
1036.4
1038.5
1040.7
1042.8
1044.9
1047
1049.2
1051.3
1053.3
1055.4
1057.5
1059.6
1061.6
1063.7
1065.8
1067.8
1069.8
1071.9
1073.9
1075.9
1077.9
1080
1082
1084
1086
1087.9
1089.9
1091.9
1093.9
1095.8
1097.8
1099.7
1101.7
1103.6
1105.5
1107.5
1109.4
1111.3
1113.2
1115.1
1117
1118.9
1120.8
1122.7
1124.6
1126.5
1128.4
1130.4
1132.3
1134.2
1136.1
1138.1
1140
1142
1143.9
1145.9
1147.8
1149.8
1151.7
1153.6
1155.6
1157.5
1159.5
1161.4
1163.3
1165.3
1167.2
1169.2
1171.1
1173.1
1175
1177
1178.9
1180.9
1182.8
1184.8
1186.7
1188.6
1190.6
1192.5
1194.5
1196.4
1198.4
1200.3
1202.2
1204.2
1206.1
1208
1210
1211.9
1213.8
1215.8
1217.7
1219.6
1221.5
1223.4
1225.3
1227.2
1229.1
1231
1232.9
1234.8
1236.7
1238.6
1240.5
1242.4
1244.3
1246.2
1248.1
1249.9
1251.8
1253.7
1255.6
1257.4
1259.3
1261.2
1263
1264.9
1266.7
1268.6
1270.4
1272.3
1274.1
1276
1277.8
1279.7
1281.5
1283.4
1285.2
1287
1288.9
1290.7
1292.6
1294.4
1296.2
1298
1299.9
1301.7
1303.5
1305.4
1307.2
1309
1310.9
1312.7
1314.5
1316.4
1318.2
1320
1321.8
1323.6
1325.4
1327.2
1329
1330.7
1332.4
1334
1335.6
1337
1338.4
1339.7
1340.9
1342
1342.9
1343.6
1344.2
1344.7
1344.9
1345
949.42
949.3
948.96
948.4
947.61
946.61
945.41
944.02
942.47
940.77
938.96
937.07
935.12
933.15
931.19
929.26
927.4
925.62
923.95
922.42
921.04
919.84
918.83
918.03
917.48
917.17
917.13
917.37
917.85
918.57
919.51
920.63
921.94
923.41
925.01
926.76
928.61
930.55
932.59
934.69
936.86
939.08
941.34
943.65
945.98
948.34
950.72
953.11
955.52
957.93
960.35
962.77
965.19
967.62
970.03
972.46
974.86
977.27
979.67
982.06
984.44
986.81
989.18
991.54
993.88
996.22
998.54
1000.9
1003.2
1005.5
1007.7
1010
1012.3
1014.5
1016.8
1019
1021.2
1023.4
1025.6
1027.8
1030
1032.2
1034.4
1036.5
1038.7
1040.8
1042.9
1045.1
1047.2
1049.3
1051.4
1053.5
1055.6
1057.7
1059.7
1061.8
1063.9
1065.9
1068
1070
1072.1
1074.1
1076.1
1078.1
1080.1
1082.1
1084.1
1086.1
1088.1
1090.1
1092.1
1094
1096
1097.9
1099.9
1101.8
1103.7
1105.7
1107.6
1109.5
1111.4
1113.3
1115.2
1117.1
1119
1120.9
1122.7
1124.6
1126.5
1128.4
1130.3
1132.2
1134.1
1136
1138
1139.9
1141.9
1143.8
1145.8
1147.7
1149.7
1151.6
1153.6
1155.5
1157.5
1159.4
1161.3
1163.3
1165.2
1167.2
1169.1
1171.1
1173
1175
1176.9
1178.9
1180.8
1182.7
1184.7
1186.6
1188.6
1190.5
1192.5
1194.4
1196.4
1198.3
1200.3
1202.2
1204.1
1206.1
1208
1209.9
1211.9
1213.8
1215.7
1217.6
1219.5
1221.5
1223.4
1225.3
1227.2
1229.1
1231
1232.9
1234.8
1236.7
1238.6
1240.5
1242.4
1244.2
1246.1
1248
1249.9
1251.8
1253.6
1255.5
1257.4
1259.2
1261.1
1263
1264.8
1266.7
1268.5
1270.4
1272.3
1274.1
1275.9
1277.8
1279.6
1281.5
1283.3
1285.2
1287
1288.8
1290.7
1292.5
1294.3
1296.2
1298
1299.8
1301.7
1303.5
1305.3
1307.2
1309
1310.8
1312.7
1314.5
1316.3
1318.1
1320
1321.8
1323.6
1325.4
1327.2
1328.9
1330.6
1332.3
1333.9
1335.5
1337
1338.4
1339.7
1340.8
1341.9
1342.8
1343.6
1344.2
1344.6
1344.8
1344.9
949.38
949.26
948.92
948.35
947.56
946.56
945.35
943.95
942.39
940.68
938.86
936.95
934.99
933.01
931.03
929.09
927.21
925.41
923.73
922.18
920.78
919.56
918.54
917.72
917.13
916.79
916.76
917.02
917.53
918.27
919.23
920.37
921.7
923.18
924.81
926.57
928.43
930.39
932.44
934.56
936.74
938.97
941.25
943.57
945.91
948.28
950.67
953.07
955.48
957.9
960.33
962.76
965.19
967.62
970.05
972.47
974.89
977.3
979.7
982.09
984.49
986.86
989.23
991.59
993.94
996.28
998.61
1000.9
1003.2
1005.5
1007.8
1010.1
1012.4
1014.6
1016.9
1019.1
1021.3
1023.6
1025.8
1028
1030.2
1032.3
1034.5
1036.7
1038.8
1041
1043.1
1045.2
1047.4
1049.5
1051.6
1053.7
1055.8
1057.9
1059.9
1062
1064.1
1066.1
1068.2
1070.2
1072.3
1074.3
1076.3
1078.3
1080.3
1082.3
1084.3
1086.3
1088.3
1090.3
1092.3
1094.2
1096.2
1098.1
1100
1102
1103.9
1105.8
1107.7
1109.6
1111.5
1113.4
1115.3
1117.2
1119.1
1120.9
1122.8
1124.7
1126.5
1128.4
1130.3
1132.2
1134.1
1136
1137.9
1139.9
1141.8
1143.8
1145.7
1147.7
1149.6
1151.6
1153.5
1155.5
1157.4
1159.4
1161.3
1163.3
1165.2
1167.1
1169.1
1171
1173
1174.9
1176.9
1178.8
1180.8
1182.7
1184.7
1186.6
1188.6
1190.5
1192.5
1194.4
1196.3
1198.3
1200.2
1202.2
1204.1
1206
1208
1209.9
1211.8
1213.7
1215.7
1217.6
1219.5
1221.4
1223.3
1225.2
1227.2
1229.1
1231
1232.9
1234.8
1236.7
1238.6
1240.4
1242.3
1244.2
1246.1
1248
1249.9
1251.7
1253.6
1255.5
1257.3
1259.2
1261.1
1262.9
1264.8
1266.7
1268.5
1270.4
1272.2
1274.1
1275.9
1277.8
1279.6
1281.5
1283.3
1285.1
1287
1288.8
1290.6
1292.5
1294.3
1296.1
1298
1299.8
1301.6
1303.5
1305.3
1307.1
1309
1310.8
1312.6
1314.5
1316.3
1318.1
1319.9
1321.7
1323.6
1325.3
1327.1
1328.9
1330.6
1332.3
1333.9
1335.4
1336.9
1338.3
1339.6
1340.8
1341.8
1342.8
1343.5
1344.1
1344.5
1344.8
1344.9
949.44
949.32
948.97
948.41
947.62
946.61
945.4
943.99
942.43
940.71
938.89
936.97
935
933.01
931.03
929.08
927.19
925.39
923.69
922.13
920.73
919.5
918.46
917.63
917.01
916.63
916.59
916.9
917.45
918.2
919.16
920.32
921.65
923.14
924.78
926.55
928.42
930.39
932.45
934.57
936.76
939
941.28
943.6
945.95
948.33
950.72
953.13
955.55
957.97
960.41
962.84
965.27
967.71
970.13
972.56
974.98
977.4
979.8
982.2
984.59
986.97
989.34
991.71
994.06
996.4
998.73
1001.1
1003.4
1005.7
1008
1010.2
1012.5
1014.8
1017
1019.3
1021.5
1023.7
1025.9
1028.1
1030.3
1032.5
1034.7
1036.8
1039
1041.2
1043.3
1045.4
1047.6
1049.7
1051.8
1053.9
1056
1058.1
1060.1
1062.2
1064.3
1066.3
1068.4
1070.4
1072.5
1074.5
1076.5
1078.6
1080.6
1082.6
1084.6
1086.6
1088.5
1090.5
1092.5
1094.4
1096.4
1098.3
1100.3
1102.2
1104.1
1106
1107.9
1109.8
1111.7
1113.6
1115.4
1117.3
1119.2
1121
1122.9
1124.7
1126.6
1128.5
1130.3
1132.2
1134.1
1136
1137.9
1139.8
1141.8
1143.7
1145.7
1147.6
1149.6
1151.6
1153.5
1155.5
1157.4
1159.4
1161.3
1163.3
1165.2
1167.1
1169.1
1171
1173
1174.9
1176.9
1178.8
1180.8
1182.7
1184.7
1186.6
1188.5
1190.5
1192.4
1194.4
1196.3
1198.3
1200.2
1202.1
1204.1
1206
1207.9
1209.9
1211.8
1213.7
1215.7
1217.6
1219.5
1221.4
1223.3
1225.2
1227.1
1229
1230.9
1232.9
1234.8
1236.6
1238.5
1240.4
1242.3
1244.2
1246.1
1248
1249.8
1251.7
1253.6
1255.5
1257.3
1259.2
1261.1
1262.9
1264.8
1266.6
1268.5
1270.4
1272.2
1274.1
1275.9
1277.8
1279.6
1281.4
1283.3
1285.1
1287
1288.8
1290.6
1292.5
1294.3
1296.1
1298
1299.8
1301.6
1303.5
1305.3
1307.1
1308.9
1310.8
1312.6
1314.4
1316.3
1318.1
1319.9
1321.7
1323.5
1325.3
1327.1
1328.8
1330.6
1332.2
1333.9
1335.4
1336.9
1338.3
1339.6
1340.8
1341.8
1342.7
1343.5
1344.1
1344.5
1344.8
1344.8
949.6
949.48
949.13
948.57
947.77
946.76
945.55
944.15
942.58
940.87
939.04
937.13
935.16
933.17
931.19
929.24
927.35
925.54
923.85
922.29
920.88
919.65
918.62
917.79
917.17
916.78
916.75
917.06
917.6
918.36
919.32
920.48
921.81
923.3
924.94
926.7
928.58
930.55
932.6
934.73
936.92
939.16
941.44
943.76
946.11
948.49
950.88
953.29
955.71
958.13
960.57
963
965.44
967.87
970.3
972.73
975.14
977.56
979.96
982.37
984.76
987.14
989.51
991.87
994.23
996.57
998.9
1001.2
1003.5
1005.8
1008.1
1010.4
1012.7
1015
1017.2
1019.5
1021.7
1023.9
1026.1
1028.3
1030.5
1032.7
1034.9
1037.1
1039.2
1041.4
1043.5
1045.6
1047.8
1049.9
1052
1054.1
1056.2
1058.3
1060.4
1062.5
1064.5
1066.6
1068.6
1070.7
1072.7
1074.8
1076.8
1078.8
1080.8
1082.8
1084.8
1086.8
1088.8
1090.7
1092.7
1094.7
1096.6
1098.5
1100.5
1102.4
1104.3
1106.2
1108.1
1110
1111.9
1113.7
1115.6
1117.5
1119.3
1121.2
1123
1124.9
1126.7
1128.6
1130.4
1132.3
1134.1
1136
1137.9
1139.8
1141.8
1143.7
1145.7
1147.6
1149.6
1151.6
1153.5
1155.5
1157.4
1159.4
1161.3
1163.3
1165.2
1167.2
1169.1
1171
1173
1174.9
1176.9
1178.8
1180.8
1182.7
1184.7
1186.6
1188.6
1190.5
1192.4
1194.4
1196.3
1198.3
1200.2
1202.2
1204.1
1206
1208
1209.9
1211.8
1213.7
1215.7
1217.6
1219.5
1221.4
1223.3
1225.2
1227.1
1229.1
1231
1232.9
1234.8
1236.7
1238.5
1240.4
1242.3
1244.2
1246.1
1248
1249.8
1251.7
1253.6
1255.5
1257.3
1259.2
1261.1
1262.9
1264.8
1266.7
1268.5
1270.4
1272.2
1274.1
1275.9
1277.8
1279.6
1281.4
1283.3
1285.1
1287
1288.8
1290.6
1292.5
1294.3
1296.1
1298
1299.8
1301.6
1303.5
1305.3
1307.1
1308.9
1310.8
1312.6
1314.4
1316.3
1318.1
1319.9
1321.7
1323.5
1325.3
1327.1
1328.8
1330.5
1332.2
1333.8
1335.4
1336.9
1338.3
1339.6
1340.7
1341.8
1342.7
1343.5
1344
1344.5
1344.7
1344.8
949.85
949.74
949.4
948.83
948.03
947.03
945.82
944.43
942.86
941.16
939.34
937.43
935.47
933.49
931.51
929.56
927.68
925.88
924.2
922.65
921.25
920.03
919
918.19
917.6
917.27
917.23
917.49
918
918.75
919.7
920.84
922.17
923.66
925.28
927.03
928.9
930.87
932.91
935.03
937.22
939.45
941.73
944.04
946.39
948.76
951.15
953.55
955.97
958.39
960.82
963.25
965.68
968.11
970.54
972.96
975.38
977.79
980.2
982.6
984.98
987.37
989.74
992.1
994.45
996.79
999.13
1001.5
1003.8
1006.1
1008.4
1010.6
1012.9
1015.2
1017.4
1019.7
1021.9
1024.1
1026.4
1028.6
1030.8
1032.9
1035.1
1037.3
1039.5
1041.6
1043.8
1045.9
1048
1050.1
1052.3
1054.4
1056.5
1058.6
1060.6
1062.7
1064.8
1066.8
1068.9
1070.9
1073
1075
1077
1079.1
1081.1
1083.1
1085.1
1087.1
1089
1091
1093
1094.9
1096.9
1098.8
1100.7
1102.6
1104.5
1106.4
1108.3
1110.2
1112.1
1113.9
1115.8
1117.6
1119.5
1121.3
1123.2
1125
1126.8
1128.7
1130.5
1132.4
1134.2
1136.1
1138
1139.9
1141.8
1143.7
1145.7
1147.6
1149.6
1151.6
1153.5
1155.5
1157.5
1159.4
1161.4
1163.3
1165.2
1167.2
1169.1
1171.1
1173
1175
1176.9
1178.9
1180.8
1182.7
1184.7
1186.6
1188.6
1190.5
1192.5
1194.4
1196.4
1198.3
1200.2
1202.2
1204.1
1206
1208
1209.9
1211.8
1213.8
1215.7
1217.6
1219.5
1221.4
1223.4
1225.3
1227.2
1229.1
1231
1232.9
1234.8
1236.7
1238.6
1240.5
1242.3
1244.2
1246.1
1248
1249.9
1251.7
1253.6
1255.5
1257.4
1259.2
1261.1
1262.9
1264.8
1266.7
1268.5
1270.4
1272.2
1274.1
1275.9
1277.8
1279.6
1281.5
1283.3
1285.1
1287
1288.8
1290.6
1292.5
1294.3
1296.1
1298
1299.8
1301.6
1303.5
1305.3
1307.1
1308.9
1310.8
1312.6
1314.4
1316.3
1318.1
1319.9
1321.7
1323.5
1325.3
1327.1
1328.8
1330.5
1332.2
1333.8
1335.4
1336.9
1338.3
1339.6
1340.7
1341.8
1342.7
1343.4
1344
1344.5
1344.7
1344.8
950.21
950.1
949.76
949.19
948.41
947.41
946.2
944.82
943.26
941.57
939.76
937.86
935.91
933.94
931.98
930.05
928.19
926.41
924.74
923.21
921.83
920.63
919.62
918.83
918.27
917.96
917.92
918.16
918.64
919.36
920.3
921.42
922.73
924.2
925.81
927.55
929.4
931.35
933.38
935.49
937.66
939.88
942.14
944.45
946.78
949.14
951.53
953.92
956.33
958.74
961.16
963.59
966.01
968.44
970.86
973.28
975.69
978.1
980.5
982.89
985.28
987.65
990.02
992.38
994.73
997.07
999.4
1001.7
1004
1006.3
1008.6
1010.9
1013.2
1015.4
1017.7
1019.9
1022.2
1024.4
1026.6
1028.8
1031
1033.2
1035.4
1037.6
1039.7
1041.9
1044
1046.2
1048.3
1050.4
1052.5
1054.6
1056.7
1058.8
1060.9
1063
1065.1
1067.1
1069.2
1071.2
1073.3
1075.3
1077.3
1079.3
1081.4
1083.4
1085.4
1087.3
1089.3
1091.3
1093.2
1095.2
1097.1
1099.1
1101
1102.9
1104.8
1106.7
1108.6
1110.4
1112.3
1114.2
1116
1117.9
1119.7
1121.5
1123.3
1125.2
1127
1128.8
1130.6
1132.5
1134.3
1136.2
1138.1
1139.9
1141.8
1143.8
1145.7
1147.7
1149.7
1151.6
1153.6
1155.6
1157.5
1159.5
1161.4
1163.4
1165.3
1167.2
1169.2
1171.1
1173.1
1175
1177
1178.9
1180.9
1182.8
1184.7
1186.7
1188.6
1190.6
1192.5
1194.5
1196.4
1198.3
1200.3
1202.2
1204.2
1206.1
1208
1210
1211.9
1213.8
1215.7
1217.6
1219.6
1221.5
1223.4
1225.3
1227.2
1229.1
1231
1232.9
1234.8
1236.7
1238.6
1240.5
1242.4
1244.3
1246.1
1248
1249.9
1251.8
1253.7
1255.5
1257.4
1259.3
1261.1
1263
1264.8
1266.7
1268.6
1270.4
1272.3
1274.1
1276
1277.8
1279.6
1281.5
1283.3
1285.2
1287
1288.8
1290.7
1292.5
1294.3
1296.2
1298
1299.8
1301.7
1303.5
1305.3
1307.1
1309
1310.8
1312.6
1314.5
1316.3
1318.1
1319.9
1321.7
1323.5
1325.3
1327.1
1328.8
1330.6
1332.2
1333.8
1335.4
1336.9
1338.3
1339.6
1340.7
1341.8
1342.7
1343.4
1344
1344.5
1344.7
1344.8
950.68
950.56
950.22
949.66
948.88
947.89
946.7
945.32
943.78
942.1
940.31
938.43
936.51
934.56
932.62
930.71
928.87
927.11
925.47
923.96
922.61
921.43
920.45
919.68
919.14
918.85
918.81
919.03
919.49
920.19
921.1
922.2
923.49
924.93
926.52
928.23
930.06
931.98
934
936.08
938.23
940.44
942.69
944.97
947.3
949.64
952
954.39
956.78
959.19
961.6
964.01
966.43
968.84
971.25
973.66
976.07
978.47
980.86
983.25
985.63
988
990.37
992.72
995.06
997.4
999.73
1002
1004.4
1006.7
1008.9
1011.2
1013.5
1015.8
1018
1020.2
1022.5
1024.7
1026.9
1029.1
1031.3
1033.5
1035.7
1037.9
1040
1042.2
1044.3
1046.5
1048.6
1050.7
1052.8
1054.9
1057
1059.1
1061.2
1063.3
1065.4
1067.4
1069.5
1071.5
1073.6
1075.6
1077.6
1079.6
1081.7
1083.7
1085.6
1087.6
1089.6
1091.6
1093.5
1095.5
1097.4
1099.3
1101.3
1103.2
1105.1
1106.9
1108.8
1110.7
1112.6
1114.4
1116.2
1118.1
1119.9
1121.7
1123.5
1125.3
1127.2
1129
1130.8
1132.6
1134.5
1136.3
1138.2
1140
1141.9
1143.9
1145.8
1147.8
1149.7
1151.7
1153.7
1155.6
1157.6
1159.6
1161.5
1163.4
1165.4
1167.3
1169.3
1171.2
1173.2
1175.1
1177
1179
1180.9
1182.9
1184.8
1186.8
1188.7
1190.6
1192.6
1194.5
1196.5
1198.4
1200.4
1202.3
1204.2
1206.2
1208.1
1210
1211.9
1213.9
1215.8
1217.7
1219.6
1221.5
1223.5
1225.4
1227.3
1229.2
1231.1
1233
1234.9
1236.8
1238.7
1240.5
1242.4
1244.3
1246.2
1248.1
1250
1251.8
1253.7
1255.6
1257.4
1259.3
1261.2
1263
1264.9
1266.7
1268.6
1270.5
1272.3
1274.1
1276
1277.8
1279.7
1281.5
1283.4
1285.2
1287
1288.9
1290.7
1292.5
1294.4
1296.2
1298
1299.9
1301.7
1303.5
1305.3
1307.2
1309
1310.8
1312.7
1314.5
1316.3
1318.1
1319.9
1321.8
1323.6
1325.4
1327.1
1328.9
1330.6
1332.2
1333.9
1335.4
1336.9
1338.3
1339.6
1340.8
1341.8
1342.7
1343.5
1344.1
1344.5
1344.7
1344.8
951.24
951.12
950.79
950.24
949.46
948.48
947.3
945.94
944.42
942.76
940.98
939.13
937.23
935.31
933.4
931.52
929.71
927.98
926.37
924.89
923.57
922.42
921.47
920.72
920.2
919.92
919.89
920.09
920.54
921.21
922.09
923.17
924.42
925.84
927.4
929.08
930.88
932.78
934.76
936.82
938.94
941.13
943.35
945.62
947.92
950.24
952.59
954.95
957.34
959.72
962.12
964.52
966.92
969.32
971.73
974.12
976.52
978.91
981.3
983.67
986.04
988.41
990.76
993.11
995.45
997.78
1000.1
1002.4
1004.7
1007
1009.3
1011.6
1013.8
1016.1
1018.3
1020.6
1022.8
1025
1027.2
1029.5
1031.6
1033.8
1036
1038.2
1040.3
1042.5
1044.6
1046.8
1048.9
1051
1053.2
1055.3
1057.4
1059.5
1061.5
1063.6
1065.7
1067.7
1069.8
1071.8
1073.9
1075.9
1077.9
1080
1082
1084
1086
1087.9
1089.9
1091.9
1093.8
1095.8
1097.7
1099.6
1101.5
1103.5
1105.3
1107.2
1109.1
1111
1112.8
1114.7
1116.5
1118.3
1120.1
1121.9
1123.7
1125.5
1127.4
1129.2
1131
1132.8
1134.6
1136.5
1138.3
1140.2
1142.1
1144
1145.9
1147.9
1149.8
1151.8
1153.8
1155.7
1157.7
1159.7
1161.6
1163.5
1165.5
1167.4
1169.4
1171.3
1173.3
1175.2
1177.1
1179.1
1181
1183
1184.9
1186.8
1188.8
1190.7
1192.7
1194.6
1196.6
1198.5
1200.4
1202.4
1204.3
1206.2
1208.2
1210.1
1212
1213.9
1215.9
1217.8
1219.7
1221.6
1223.5
1225.4
1227.3
1229.2
1231.1
1233
1234.9
1236.8
1238.7
1240.6
1242.5
1244.4
1246.3
1248.1
1250
1251.9
1253.8
1255.6
1257.5
1259.4
1261.2
1263.1
1264.9
1266.8
1268.7
1270.5
1272.4
1274.2
1276.1
1277.9
1279.7
1281.6
1283.4
1285.3
1287.1
1288.9
1290.8
1292.6
1294.4
1296.3
1298.1
1299.9
1301.7
1303.6
1305.4
1307.2
1309
1310.9
1312.7
1314.5
1316.4
1318.2
1320
1321.8
1323.6
1325.4
1327.2
1328.9
1330.6
1332.3
1333.9
1335.5
1336.9
1338.3
1339.6
1340.8
1341.8
1342.7
1343.5
1344.1
1344.5
1344.8
1344.9
951.9
951.79
951.46
950.91
950.14
949.18
948.01
946.67
945.17
943.54
941.79
939.96
938.09
936.21
934.33
932.49
930.71
929.02
927.45
926
924.71
923.6
922.67
921.95
921.45
921.18
921.14
921.34
921.77
922.42
923.27
924.31
925.53
926.91
928.44
930.08
931.85
933.72
935.67
937.7
939.79
941.94
944.14
946.38
948.65
950.95
953.28
955.62
957.98
960.35
962.73
965.11
967.5
969.88
972.27
974.66
977.04
979.42
981.79
984.16
986.52
988.87
991.22
993.56
995.89
998.21
1000.5
1002.8
1005.1
1007.4
1009.7
1012
1014.2
1016.5
1018.7
1021
1023.2
1025.4
1027.6
1029.8
1032
1034.2
1036.4
1038.5
1040.7
1042.8
1045
1047.1
1049.3
1051.4
1053.5
1055.6
1057.7
1059.8
1061.9
1063.9
1066
1068.1
1070.1
1072.2
1074.2
1076.2
1078.3
1080.3
1082.3
1084.3
1086.3
1088.3
1090.2
1092.2
1094.1
1096.1
1098
1099.9
1101.8
1103.7
1105.6
1107.5
1109.4
1111.2
1113.1
1114.9
1116.7
1118.6
1120.4
1122.2
1124
1125.8
1127.6
1129.4
1131.2
1133
1134.8
1136.6
1138.5
1140.3
1142.2
1144.1
1146.1
1148
1150
1151.9
1153.9
1155.9
1157.8
1159.8
1161.7
1163.7
1165.6
1167.6
1169.5
1171.4
1173.4
1175.3
1177.2
1179.2
1181.1
1183.1
1185
1187
1188.9
1190.8
1192.8
1194.7
1196.7
1198.6
1200.5
1202.5
1204.4
1206.3
1208.3
1210.2
1212.1
1214
1216
1217.9
1219.8
1221.7
1223.6
1225.5
1227.4
1229.3
1231.2
1233.1
1235
1236.9
1238.8
1240.7
1242.6
1244.5
1246.3
1248.2
1250.1
1252
1253.8
1255.7
1257.6
1259.4
1261.3
1263.2
1265
1266.9
1268.7
1270.6
1272.4
1274.3
1276.1
1278
1279.8
1281.7
1283.5
1285.3
1287.2
1289
1290.8
1292.7
1294.5
1296.3
1298.1
1300
1301.8
1303.6
1305.5
1307.3
1309.1
1310.9
1312.8
1314.6
1316.4
1318.2
1320
1321.9
1323.7
1325.4
1327.2
1328.9
1330.7
1332.3
1333.9
1335.5
1337
1338.4
1339.7
1340.8
1341.9
1342.8
1343.5
1344.1
1344.6
1344.8
1344.9
952.66
952.55
952.22
951.68
950.93
949.97
948.83
947.51
946.03
944.43
942.71
940.92
939.08
937.23
935.4
933.59
931.85
930.21
928.67
927.27
926.01
924.93
924.03
923.34
922.86
922.6
922.56
922.75
923.16
923.78
924.61
925.62
926.8
928.14
929.63
931.24
932.96
934.79
936.71
938.7
940.76
942.87
945.04
947.25
949.5
951.77
954.06
956.39
958.72
961.06
963.43
965.79
968.15
970.53
972.89
975.26
977.63
979.99
982.36
984.71
987.05
989.4
991.74
994.06
996.39
998.7
1001
1003.3
1005.6
1007.9
1010.1
1012.4
1014.7
1016.9
1019.1
1021.4
1023.6
1025.8
1028
1030.2
1032.4
1034.6
1036.8
1038.9
1041.1
1043.2
1045.4
1047.5
1049.6
1051.8
1053.9
1056
1058.1
1060.2
1062.2
1064.3
1066.4
1068.4
1070.5
1072.5
1074.6
1076.6
1078.6
1080.6
1082.6
1084.6
1086.6
1088.6
1090.6
1092.5
1094.5
1096.4
1098.3
1100.2
1102.2
1104
1105.9
1107.8
1109.7
1111.5
1113.4
1115.2
1117
1118.8
1120.6
1122.4
1124.2
1126
1127.8
1129.6
1131.4
1133.2
1135
1136.8
1138.7
1140.5
1142.4
1144.3
1146.2
1148.2
1150.1
1152.1
1154.1
1156
1158
1159.9
1161.9
1163.8
1165.8
1167.7
1169.6
1171.6
1173.5
1175.4
1177.4
1179.3
1181.3
1183.2
1185.1
1187.1
1189
1191
1192.9
1194.8
1196.8
1198.7
1200.7
1202.6
1204.5
1206.5
1208.4
1210.3
1212.2
1214.2
1216.1
1218
1219.9
1221.8
1223.7
1225.6
1227.5
1229.4
1231.3
1233.2
1235.1
1237
1238.9
1240.8
1242.7
1244.6
1246.4
1248.3
1250.2
1252.1
1253.9
1255.8
1257.7
1259.5
1261.4
1263.3
1265.1
1267
1268.8
1270.7
1272.5
1274.4
1276.2
1278
1279.9
1281.7
1283.6
1285.4
1287.2
1289.1
1290.9
1292.7
1294.6
1296.4
1298.2
1300
1301.9
1303.7
1305.5
1307.4
1309.2
1311
1312.8
1314.7
1316.5
1318.3
1320.1
1321.9
1323.7
1325.5
1327.3
1329
1330.7
1332.4
1334
1335.6
1337
1338.4
1339.7
1340.9
1341.9
1342.8
1343.6
1344.2
1344.6
1344.9
1345
953.51
953.4
953.08
952.55
951.81
950.87
949.75
948.45
947
945.43
943.75
941.99
940.2
938.39
936.59
934.83
933.14
931.54
930.04
928.68
927.47
926.42
925.56
924.88
924.42
924.17
924.13
924.31
924.71
925.3
926.1
927.07
928.22
929.52
930.96
932.53
934.21
935.99
937.87
939.82
941.84
943.92
946.05
948.23
950.44
952.68
954.95
957.24
959.55
961.87
964.2
966.54
968.89
971.24
973.59
975.94
978.29
980.64
982.98
985.32
987.66
989.98
992.31
994.62
996.93
999.24
1001.5
1003.8
1006.1
1008.4
1010.6
1012.9
1015.1
1017.4
1019.6
1021.8
1024
1026.3
1028.5
1030.6
1032.8
1035
1037.2
1039.3
1041.5
1043.6
1045.8
1047.9
1050
1052.1
1054.3
1056.4
1058.5
1060.5
1062.6
1064.7
1066.8
1068.8
1070.9
1072.9
1074.9
1077
1079
1081
1083
1085
1087
1088.9
1090.9
1092.9
1094.8
1096.7
1098.7
1100.6
1102.5
1104.4
1106.2
1108.1
1110
1111.8
1113.7
1115.5
1117.3
1119.1
1120.9
1122.7
1124.5
1126.3
1128
1129.8
1131.6
1133.4
1135.2
1137
1138.9
1140.7
1142.6
1144.5
1146.4
1148.4
1150.3
1152.3
1154.3
1156.2
1158.2
1160.1
1162.1
1164
1165.9
1167.9
1169.8
1171.7
1173.7
1175.6
1177.5
1179.5
1181.4
1183.4
1185.3
1187.2
1189.2
1191.1
1193.1
1195
1196.9
1198.9
1200.8
1202.7
1204.7
1206.6
1208.5
1210.4
1212.4
1214.3
1216.2
1218.1
1220
1221.9
1223.9
1225.8
1227.7
1229.6
1231.5
1233.4
1235.3
1237.1
1239
1240.9
1242.8
1244.7
1246.6
1248.4
1250.3
1252.2
1254
1255.9
1257.8
1259.6
1261.5
1263.4
1265.2
1267.1
1268.9
1270.8
1272.6
1274.5
1276.3
1278.2
1280
1281.8
1283.7
1285.5
1287.3
1289.2
1291
1292.8
1294.7
1296.5
1298.3
1300.1
1302
1303.8
1305.6
1307.4
1309.3
1311.1
1312.9
1314.7
1316.6
1318.4
1320.2
1322
1323.8
1325.6
1327.4
1329.1
1330.8
1332.5
1334.1
1335.6
1337.1
1338.5
1339.8
1341
1342
1342.9
1343.7
1344.2
1344.7
1344.9
1345
954.45
954.34
954.02
953.51
952.78
951.86
950.76
949.49
948.07
946.53
944.89
943.18
941.43
939.66
937.9
936.19
934.55
932.99
931.55
930.22
929.05
928.04
927.21
926.56
926.11
925.87
925.83
926
926.38
926.95
927.72
928.66
929.77
931.02
932.43
933.95
935.59
937.33
939.15
941.06
943.04
945.08
947.17
949.31
951.49
953.69
955.93
958.19
960.47
962.76
965.06
967.38
969.7
972.02
974.36
976.69
979.01
981.34
983.67
985.99
988.31
990.63
992.93
995.24
997.53
999.82
1002.1
1004.4
1006.7
1008.9
1011.2
1013.4
1015.7
1017.9
1020.1
1022.3
1024.5
1026.7
1028.9
1031.1
1033.3
1035.5
1037.6
1039.8
1041.9
1044.1
1046.2
1048.3
1050.5
1052.6
1054.7
1056.8
1058.9
1060.9
1063
1065.1
1067.1
1069.2
1071.2
1073.3
1075.3
1077.3
1079.4
1081.4
1083.4
1085.3
1087.3
1089.3
1091.3
1093.2
1095.2
1097.1
1099
1100.9
1102.8
1104.7
1106.6
1108.4
1110.3
1112.1
1113.9
1115.8
1117.6
1119.4
1121.2
1122.9
1124.7
1126.5
1128.3
1130.1
1131.9
1133.7
1135.5
1137.3
1139.1
1141
1142.9
1144.8
1146.7
1148.6
1150.6
1152.5
1154.5
1156.4
1158.4
1160.3
1162.3
1164.2
1166.1
1168.1
1170
1171.9
1173.9
1175.8
1177.7
1179.7
1181.6
1183.5
1185.5
1187.4
1189.3
1191.3
1193.2
1195.2
1197.1
1199
1201
1202.9
1204.8
1206.7
1208.7
1210.6
1212.5
1214.4
1216.4
1218.3
1220.2
1222.1
1224
1225.9
1227.8
1229.7
1231.6
1233.5
1235.4
1237.3
1239.2
1241
1242.9
1244.8
1246.7
1248.6
1250.4
1252.3
1254.2
1256
1257.9
1259.8
1261.6
1263.5
1265.3
1267.2
1269
1270.9
1272.7
1274.6
1276.4
1278.3
1280.1
1281.9
1283.8
1285.6
1287.4
1289.3
1291.1
1292.9
1294.8
1296.6
1298.4
1300.2
1302.1
1303.9
1305.7
1307.5
1309.4
1311.2
1313
1314.8
1316.7
1318.5
1320.3
1322.1
1323.9
1325.7
1327.4
1329.2
1330.9
1332.6
1334.2
1335.7
1337.2
1338.6
1339.9
1341
1342.1
1343
1343.7
1344.3
1344.8
1345
1345.1
955.48
955.38
955.06
954.56
953.85
952.94
951.87
950.63
949.24
947.74
946.13
944.47
942.76
941.04
939.34
937.67
936.07
934.57
933.16
931.89
930.76
929.78
928.97
928.36
927.92
927.69
927.65
927.82
928.18
928.73
929.46
930.37
931.44
932.65
934
935.49
937.07
938.77
940.55
942.41
944.35
946.34
948.39
950.49
952.62
954.79
956.99
959.22
961.46
963.73
966
968.29
970.58
972.88
975.19
977.5
979.8
982.11
984.42
986.72
989.02
991.32
993.62
995.9
998.18
1000.5
1002.7
1005
1007.3
1009.5
1011.7
1014
1016.2
1018.4
1020.6
1022.9
1025.1
1027.2
1029.4
1031.6
1033.8
1035.9
1038.1
1040.3
1042.4
1044.5
1046.7
1048.8
1050.9
1053
1055.1
1057.2
1059.3
1061.4
1063.4
1065.5
1067.6
1069.6
1071.7
1073.7
1075.7
1077.7
1079.7
1081.8
1083.7
1085.7
1087.7
1089.7
1091.6
1093.6
1095.5
1097.4
1099.4
1101.3
1103.1
1105
1106.9
1108.8
1110.6
1112.4
1114.3
1116.1
1117.9
1119.7
1121.5
1123.2
1125
1126.8
1128.6
1130.3
1132.1
1133.9
1135.7
1137.5
1139.4
1141.2
1143.1
1145
1146.9
1148.9
1150.8
1152.8
1154.7
1156.7
1158.6
1160.5
1162.5
1164.4
1166.3
1168.3
1170.2
1172.1
1174.1
1176
1177.9
1179.9
1181.8
1183.7
1185.7
1187.6
1189.5
1191.5
1193.4
1195.3
1197.3
1199.2
1201.1
1203.1
1205
1206.9
1208.8
1210.8
1212.7
1214.6
1216.5
1218.4
1220.3
1222.3
1224.2
1226.1
1228
1229.9
1231.8
1233.7
1235.5
1237.4
1239.3
1241.2
1243.1
1245
1246.8
1248.7
1250.6
1252.5
1254.3
1256.2
1258
1259.9
1261.8
1263.6
1265.5
1267.3
1269.2
1271
1272.9
1274.7
1276.6
1278.4
1280.2
1282.1
1283.9
1285.7
1287.6
1289.4
1291.2
1293.1
1294.9
1296.7
1298.5
1300.4
1302.2
1304
1305.8
1307.7
1309.5
1311.3
1313.1
1314.9
1316.8
1318.6
1320.4
1322.2
1324
1325.8
1327.5
1329.3
1331
1332.7
1334.3
1335.8
1337.3
1338.7
1340
1341.1
1342.2
1343.1
1343.8
1344.4
1344.8
1345.1
1345.2
956.59
956.49
956.19
955.69
954.99
954.12
953.06
951.85
950.51
949.03
947.48
945.85
944.19
942.52
940.86
939.25
937.7
936.24
934.89
933.66
932.57
931.63
930.85
930.25
929.84
929.61
929.58
929.73
930.08
930.61
931.31
932.18
933.21
934.38
935.69
937.12
938.67
940.31
942.04
943.86
945.75
947.7
949.7
951.75
953.85
955.98
958.14
960.33
962.54
964.77
967.01
969.27
971.54
973.81
976.09
978.37
980.66
982.94
985.23
987.51
989.79
992.07
994.35
996.62
998.88
1001.1
1003.4
1005.7
1007.9
1010.1
1012.4
1014.6
1016.8
1019
1021.2
1023.4
1025.6
1027.8
1030
1032.1
1034.3
1036.5
1038.6
1040.8
1042.9
1045
1047.2
1049.3
1051.4
1053.5
1055.6
1057.7
1059.7
1061.8
1063.9
1065.9
1068
1070
1072.1
1074.1
1076.1
1078.2
1080.2
1082.2
1084.1
1086.1
1088.1
1090.1
1092
1094
1095.9
1097.8
1099.7
1101.6
1103.5
1105.4
1107.2
1109.1
1110.9
1112.8
1114.6
1116.4
1118.2
1120
1121.7
1123.5
1125.3
1127.1
1128.8
1130.6
1132.4
1134.2
1136
1137.8
1139.7
1141.5
1143.4
1145.3
1147.2
1149.2
1151.1
1153
1155
1156.9
1158.9
1160.8
1162.7
1164.7
1166.6
1168.5
1170.4
1172.4
1174.3
1176.2
1178.1
1180.1
1182
1183.9
1185.9
1187.8
1189.7
1191.7
1193.6
1195.5
1197.5
1199.4
1201.3
1203.3
1205.2
1207.1
1209
1211
1212.9
1214.8
1216.7
1218.6
1220.5
1222.4
1224.3
1226.2
1228.1
1230
1231.9
1233.8
1235.7
1237.6
1239.5
1241.4
1243.3
1245.1
1247
1248.9
1250.7
1252.6
1254.5
1256.3
1258.2
1260.1
1261.9
1263.8
1265.6
1267.5
1269.3
1271.2
1273
1274.9
1276.7
1278.5
1280.4
1282.2
1284
1285.9
1287.7
1289.5
1291.4
1293.2
1295
1296.8
1298.7
1300.5
1302.3
1304.1
1306
1307.8
1309.6
1311.4
1313.3
1315.1
1316.9
1318.7
1320.5
1322.3
1324.1
1325.9
1327.7
1329.4
1331.1
1332.8
1334.4
1335.9
1337.4
1338.8
1340.1
1341.2
1342.3
1343.2
1343.9
1344.5
1345
1345.2
1345.3
957.78
957.69
957.39
956.9
956.23
955.37
954.35
953.16
951.85
950.42
948.9
947.33
945.71
944.09
942.49
940.92
939.43
938.01
936.71
935.52
934.47
933.56
932.82
932.24
931.84
931.63
931.59
931.74
932.07
932.58
933.25
934.09
935.07
936.21
937.47
938.85
940.35
941.94
943.63
945.4
947.24
949.14
951.09
953.1
955.16
957.25
959.37
961.52
963.69
965.88
968.1
970.32
972.56
974.8
977.05
979.31
981.57
983.83
986.09
988.36
990.62
992.88
995.13
997.39
999.64
1001.9
1004.1
1006.4
1008.6
1010.8
1013
1015.2
1017.4
1019.6
1021.8
1024
1026.2
1028.4
1030.6
1032.7
1034.9
1037
1039.2
1041.3
1043.4
1045.6
1047.7
1049.8
1051.9
1054
1056.1
1058.1
1060.2
1062.3
1064.4
1066.4
1068.5
1070.5
1072.5
1074.6
1076.6
1078.6
1080.6
1082.6
1084.6
1086.5
1088.5
1090.5
1092.4
1094.3
1096.3
1098.2
1100.1
1102
1103.9
1105.7
1107.6
1109.4
1111.3
1113.1
1114.9
1116.7
1118.5
1120.3
1122.1
1123.8
1125.6
1127.4
1129.1
1130.9
1132.7
1134.5
1136.3
1138.1
1140
1141.8
1143.7
1145.6
1147.5
1149.5
1151.4
1153.3
1155.3
1157.2
1159.1
1161.1
1163
1164.9
1166.8
1168.8
1170.7
1172.6
1174.5
1176.5
1178.4
1180.3
1182.2
1184.2
1186.1
1188
1190
1191.9
1193.8
1195.8
1197.7
1199.6
1201.6
1203.5
1205.4
1207.3
1209.3
1211.2
1213.1
1215
1216.9
1218.8
1220.7
1222.6
1224.5
1226.4
1228.3
1230.2
1232.1
1234
1235.9
1237.8
1239.7
1241.6
1243.4
1245.3
1247.2
1249.1
1250.9
1252.8
1254.7
1256.5
1258.4
1260.2
1262.1
1263.9
1265.8
1267.7
1269.5
1271.3
1273.2
1275
1276.9
1278.7
1280.5
1282.4
1284.2
1286
1287.9
1289.7
1291.5
1293.3
1295.2
1297
1298.8
1300.6
1302.5
1304.3
1306.1
1307.9
1309.7
1311.6
1313.4
1315.2
1317
1318.8
1320.7
1322.5
1324.3
1326
1327.8
1329.5
1331.2
1332.9
1334.5
1336.1
1337.5
1338.9
1340.2
1341.4
1342.4
1343.3
1344.1
1344.7
1345.1
1345.3
1345.4
959.05
958.95
958.67
958.19
957.54
956.7
955.7
954.56
953.28
951.88
950.42
948.88
947.32
945.75
944.19
942.68
941.24
939.87
938.61
937.47
936.45
935.58
934.86
934.31
933.93
933.72
933.68
933.82
934.14
934.62
935.27
936.07
937.02
938.12
939.34
940.67
942.12
943.67
945.3
947.01
948.81
950.66
952.57
954.54
956.55
958.59
960.67
962.78
964.91
967.07
969.25
971.44
973.65
975.86
978.08
980.31
982.54
984.78
987.01
989.26
991.5
993.73
995.97
998.2
1000.4
1002.7
1004.9
1007.1
1009.3
1011.5
1013.7
1015.9
1018.1
1020.3
1022.5
1024.7
1026.8
1029
1031.2
1033.3
1035.5
1037.6
1039.7
1041.9
1044
1046.1
1048.2
1050.3
1052.4
1054.5
1056.6
1058.7
1060.7
1062.8
1064.8
1066.9
1068.9
1071
1073
1075
1077
1079
1081
1083
1085
1087
1088.9
1090.9
1092.8
1094.7
1096.7
1098.6
1100.5
1102.4
1104.2
1106.1
1107.9
1109.8
1111.6
1113.4
1115.2
1117
1118.8
1120.6
1122.4
1124.1
1125.9
1127.7
1129.5
1131.2
1133
1134.8
1136.6
1138.5
1140.3
1142.2
1144
1146
1147.9
1149.8
1151.7
1153.7
1155.6
1157.5
1159.4
1161.4
1163.3
1165.2
1167.1
1169
1170.9
1172.9
1174.8
1176.7
1178.7
1180.6
1182.5
1184.4
1186.4
1188.3
1190.2
1192.2
1194.1
1196
1197.9
1199.9
1201.8
1203.7
1205.6
1207.6
1209.5
1211.4
1213.3
1215.2
1217.1
1219
1221
1222.9
1224.8
1226.7
1228.6
1230.5
1232.3
1234.2
1236.1
1238
1239.9
1241.8
1243.6
1245.5
1247.4
1249.3
1251.1
1253
1254.9
1256.7
1258.6
1260.4
1262.3
1264.1
1266
1267.8
1269.7
1271.5
1273.4
1275.2
1277
1278.9
1280.7
1282.5
1284.4
1286.2
1288
1289.9
1291.7
1293.5
1295.3
1297.2
1299
1300.8
1302.6
1304.4
1306.3
1308.1
1309.9
1311.7
1313.5
1315.4
1317.2
1319
1320.8
1322.6
1324.4
1326.2
1327.9
1329.7
1331.4
1333
1334.7
1336.2
1337.7
1339.1
1340.3
1341.5
1342.5
1343.4
1344.2
1344.8
1345.2
1345.5
1345.6
960.4
960.3
960.02
959.56
958.91
958.1
957.13
956.01
954.77
953.43
951.99
950.52
948.99
947.48
945.97
944.52
943.12
941.8
940.59
939.48
938.51
937.67
936.98
936.45
936.08
935.88
935.84
935.97
936.28
936.74
937.36
938.13
939.05
940.1
941.28
942.57
943.96
945.46
947.05
948.72
950.46
952.26
954.12
956.04
958
960
962.04
964.11
966.21
968.33
970.47
972.62
974.79
976.97
979.16
981.37
983.57
985.78
987.99
990.21
992.42
994.64
996.85
999.07
1001.3
1003.5
1005.7
1007.9
1010.1
1012.3
1014.5
1016.7
1018.8
1021
1023.2
1025.4
1027.5
1029.7
1031.8
1034
1036.1
1038.2
1040.3
1042.5
1044.6
1046.7
1048.8
1050.9
1053
1055
1057.1
1059.2
1061.3
1063.3
1065.4
1067.4
1069.4
1071.5
1073.5
1075.5
1077.5
1079.5
1081.5
1083.5
1085.5
1087.4
1089.4
1091.3
1093.2
1095.2
1097.1
1099
1100.9
1102.8
1104.6
1106.5
1108.3
1110.1
1112
1113.8
1115.6
1117.4
1119.2
1120.9
1122.7
1124.5
1126.2
1128
1129.8
1131.6
1133.3
1135.1
1137
1138.8
1140.6
1142.5
1144.4
1146.3
1148.2
1150.2
1152.1
1154
1155.9
1157.8
1159.8
1161.7
1163.6
1165.5
1167.4
1169.3
1171.2
1173.2
1175.1
1177
1178.9
1180.9
1182.8
1184.7
1186.6
1188.6
1190.5
1192.4
1194.4
1196.3
1198.2
1200.1
1202.1
1204
1205.9
1207.8
1209.7
1211.7
1213.6
1215.5
1217.4
1219.3
1221.2
1223.1
1225
1226.9
1228.8
1230.7
1232.6
1234.5
1236.3
1238.2
1240.1
1242
1243.9
1245.7
1247.6
1249.5
1251.3
1253.2
1255.1
1256.9
1258.8
1260.6
1262.5
1264.3
1266.2
1268
1269.9
1271.7
1273.6
1275.4
1277.2
1279.1
1280.9
1282.7
1284.6
1286.4
1288.2
1290
1291.9
1293.7
1295.5
1297.3
1299.2
1301
1302.8
1304.6
1306.4
1308.3
1310.1
1311.9
1313.7
1315.5
1317.3
1319.2
1321
1322.8
1324.6
1326.3
1328.1
1329.8
1331.5
1333.2
1334.8
1336.4
1337.8
1339.2
1340.5
1341.7
1342.7
1343.6
1344.3
1344.9
1345.4
1345.6
1345.7
961.8
961.71
961.44
960.98
960.36
959.58
958.63
957.55
956.34
955.03
953.65
952.21
950.75
949.28
947.82
946.42
945.06
943.8
942.63
941.56
940.62
939.82
939.15
938.65
938.29
938.09
938.06
938.19
938.48
938.92
939.52
940.26
941.13
942.14
943.28
944.53
945.88
947.33
948.86
950.48
952.17
953.93
955.74
957.61
959.53
961.49
963.48
965.51
967.56
969.64
971.74
973.86
975.99
978.15
980.31
982.48
984.65
986.83
989.02
991.21
993.4
995.59
997.79
999.97
1002.2
1004.4
1006.5
1008.7
1010.9
1013.1
1015.3
1017.4
1019.6
1021.8
1023.9
1026.1
1028.2
1030.4
1032.5
1034.6
1036.7
1038.9
1041
1043.1
1045.2
1047.3
1049.4
1051.5
1053.6
1055.6
1057.7
1059.8
1061.8
1063.9
1065.9
1067.9
1070
1072
1074
1076
1078
1080
1082
1083.9
1085.9
1087.9
1089.8
1091.8
1093.7
1095.6
1097.5
1099.4
1101.3
1103.2
1105
1106.9
1108.7
1110.5
1112.3
1114.1
1115.9
1117.7
1119.5
1121.3
1123
1124.8
1126.6
1128.3
1130.1
1131.9
1133.7
1135.5
1137.3
1139.2
1141
1142.9
1144.8
1146.7
1148.6
1150.5
1152.4
1154.4
1156.3
1158.2
1160.1
1162
1163.9
1165.8
1167.7
1169.6
1171.6
1173.5
1175.4
1177.3
1179.2
1181.2
1183.1
1185
1186.9
1188.9
1190.8
1192.7
1194.6
1196.6
1198.5
1200.4
1202.3
1204.3
1206.2
1208.1
1210
1211.9
1213.8
1215.7
1217.6
1219.6
1221.5
1223.4
1225.3
1227.1
1229
1230.9
1232.8
1234.7
1236.6
1238.5
1240.3
1242.2
1244.1
1246
1247.8
1249.7
1251.6
1253.4
1255.3
1257.1
1259
1260.9
1262.7
1264.6
1266.4
1268.2
1270.1
1271.9
1273.8
1275.6
1277.4
1279.3
1281.1
1282.9
1284.8
1286.6
1288.4
1290.2
1292.1
1293.9
1295.7
1297.5
1299.4
1301.2
1303
1304.8
1306.6
1308.4
1310.3
1312.1
1313.9
1315.7
1317.5
1319.3
1321.1
1322.9
1324.7
1326.5
1328.3
1330
1331.7
1333.4
1335
1336.5
1338
1339.4
1340.7
1341.8
1342.9
1343.8
1344.5
1345.1
1345.5
1345.8
1345.9
963.27
963.18
962.92
962.48
961.87
961.11
960.19
959.14
957.97
956.71
955.37
953.97
952.56
951.14
949.73
948.37
947.07
945.85
944.72
943.7
942.79
942.01
941.38
940.89
940.55
940.36
940.33
940.45
940.72
941.15
941.72
942.43
943.28
944.25
945.34
946.54
947.85
949.25
950.74
952.31
953.95
955.66
957.43
959.25
961.11
963.02
964.97
966.96
968.97
971.01
973.08
975.16
977.26
979.38
981.5
983.64
985.78
987.93
990.09
992.26
994.43
996.59
998.76
1000.9
1003.1
1005.3
1007.4
1009.6
1011.8
1013.9
1016.1
1018.2
1020.4
1022.5
1024.7
1026.8
1028.9
1031.1
1033.2
1035.3
1037.4
1039.5
1041.7
1043.7
1045.8
1047.9
1050
1052.1
1054.2
1056.2
1058.3
1060.3
1062.4
1064.4
1066.5
1068.5
1070.5
1072.5
1074.5
1076.5
1078.5
1080.5
1082.5
1084.4
1086.4
1088.4
1090.3
1092.2
1094.1
1096
1097.9
1099.8
1101.7
1103.6
1105.4
1107.3
1109.1
1110.9
1112.7
1114.5
1116.3
1118.1
1119.9
1121.6
1123.4
1125.2
1126.9
1128.7
1130.5
1132.3
1134
1135.9
1137.7
1139.5
1141.4
1143.3
1145.2
1147.1
1149
1150.9
1152.8
1154.7
1156.6
1158.5
1160.4
1162.3
1164.2
1166.2
1168.1
1170
1171.9
1173.8
1175.7
1177.6
1179.6
1181.5
1183.4
1185.3
1187.2
1189.2
1191.1
1193
1194.9
1196.9
1198.8
1200.7
1202.6
1204.6
1206.5
1208.4
1210.3
1212.2
1214.1
1216
1217.9
1219.8
1221.7
1223.6
1225.5
1227.4
1229.3
1231.2
1233.1
1235
1236.8
1238.7
1240.6
1242.5
1244.4
1246.2
1248.1
1249.9
1251.8
1253.7
1255.5
1257.4
1259.2
1261.1
1262.9
1264.8
1266.6
1268.5
1270.3
1272.2
1274
1275.8
1277.7
1279.5
1281.3
1283.2
1285
1286.8
1288.6
1290.5
1292.3
1294.1
1295.9
1297.7
1299.6
1301.4
1303.2
1305
1306.8
1308.6
1310.5
1312.3
1314.1
1315.9
1317.7
1319.5
1321.3
1323.1
1324.9
1326.7
1328.5
1330.2
1331.9
1333.6
1335.2
1336.7
1338.2
1339.6
1340.8
1342
1343
1343.9
1344.7
1345.3
1345.7
1346
1346
964.8
964.72
964.46
964.03
963.45
962.7
961.81
960.8
959.67
958.44
957.14
955.8
954.43
953.05
951.7
950.39
949.13
947.95
946.86
945.87
945
944.26
943.65
943.17
942.84
942.66
942.63
942.75
943
943.42
943.96
944.65
945.46
946.4
947.45
948.61
949.87
951.23
952.67
954.19
955.78
957.44
959.16
960.93
962.76
964.63
966.53
968.47
970.45
972.44
974.47
976.51
978.58
980.66
982.75
984.85
986.96
989.09
991.22
993.36
995.5
997.64
999.78
1001.9
1004.1
1006.2
1008.4
1010.5
1012.7
1014.8
1016.9
1019.1
1021.2
1023.3
1025.5
1027.6
1029.7
1031.8
1033.9
1036
1038.2
1040.3
1042.3
1044.4
1046.5
1048.6
1050.7
1052.7
1054.8
1056.8
1058.9
1060.9
1063
1065
1067
1069.1
1071.1
1073.1
1075.1
1077.1
1079
1081
1083
1084.9
1086.9
1088.8
1090.8
1092.7
1094.6
1096.5
1098.4
1100.3
1102.1
1104
1105.8
1107.7
1109.5
1111.3
1113.1
1114.9
1116.7
1118.5
1120.2
1122
1123.8
1125.5
1127.3
1129.1
1130.8
1132.6
1134.4
1136.3
1138.1
1139.9
1141.8
1143.7
1145.6
1147.5
1149.4
1151.3
1153.2
1155.1
1157
1158.9
1160.8
1162.7
1164.6
1166.5
1168.4
1170.3
1172.2
1174.1
1176.1
1178
1179.9
1181.8
1183.7
1185.7
1187.6
1189.5
1191.4
1193.3
1195.3
1197.2
1199.1
1201
1202.9
1204.9
1206.8
1208.7
1210.6
1212.5
1214.4
1216.3
1218.2
1220.1
1222
1223.9
1225.8
1227.7
1229.6
1231.5
1233.4
1235.2
1237.1
1239
1240.9
1242.8
1244.6
1246.5
1248.4
1250.2
1252.1
1253.9
1255.8
1257.6
1259.5
1261.4
1263.2
1265
1266.9
1268.7
1270.6
1272.4
1274.2
1276.1
1277.9
1279.7
1281.6
1283.4
1285.2
1287
1288.9
1290.7
1292.5
1294.3
1296.1
1298
1299.8
1301.6
1303.4
1305.2
1307
1308.9
1310.7
1312.5
1314.3
1316.1
1317.9
1319.7
1321.6
1323.4
1325.1
1326.9
1328.7
1330.4
1332.1
1333.8
1335.4
1336.9
1338.4
1339.8
1341
1342.2
1343.2
1344.1
1344.9
1345.5
1345.9
1346.2
1346.2
966.39
966.3
966.05
965.64
965.07
964.35
963.49
962.5
961.41
960.22
958.96
957.67
956.34
955.01
953.71
952.44
951.23
950.09
949.04
948.09
947.26
946.54
945.95
945.5
945.18
945
944.97
945.08
945.33
945.72
946.25
946.9
947.69
948.59
949.6
950.72
951.94
953.25
954.65
956.12
957.67
959.28
960.95
962.68
964.46
966.28
968.14
970.03
971.96
973.92
975.9
977.91
979.94
981.98
984.04
986.11
988.2
990.29
992.39
994.5
996.61
998.73
1000.8
1003
1005.1
1007.2
1009.3
1011.5
1013.6
1015.7
1017.8
1020
1022.1
1024.2
1026.3
1028.4
1030.5
1032.6
1034.7
1036.8
1038.9
1041
1043.1
1045.1
1047.2
1049.3
1051.3
1053.4
1055.5
1057.5
1059.5
1061.6
1063.6
1065.6
1067.6
1069.7
1071.7
1073.7
1075.6
1077.6
1079.6
1081.6
1083.5
1085.5
1087.4
1089.4
1091.3
1093.2
1095.1
1097
1098.9
1100.7
1102.6
1104.4
1106.3
1108.1
1109.9
1111.7
1113.5
1115.3
1117.1
1118.8
1120.6
1122.4
1124.1
1125.9
1127.7
1129.4
1131.2
1133
1134.8
1136.7
1138.5
1140.4
1142.2
1144.1
1146
1147.9
1149.8
1151.7
1153.6
1155.5
1157.4
1159.3
1161.2
1163.1
1165
1166.9
1168.8
1170.7
1172.6
1174.5
1176.4
1178.3
1180.3
1182.2
1184.1
1186
1187.9
1189.9
1191.8
1193.7
1195.6
1197.5
1199.5
1201.4
1203.3
1205.2
1207.1
1209
1210.9
1212.8
1214.7
1216.6
1218.5
1220.4
1222.3
1224.2
1226.1
1228
1229.9
1231.8
1233.7
1235.5
1237.4
1239.3
1241.2
1243
1244.9
1246.8
1248.6
1250.5
1252.4
1254.2
1256.1
1257.9
1259.8
1261.6
1263.5
1265.3
1267.2
1269
1270.8
1272.7
1274.5
1276.3
1278.2
1280
1281.8
1283.7
1285.5
1287.3
1289.1
1290.9
1292.8
1294.6
1296.4
1298.2
1300
1301.8
1303.7
1305.5
1307.3
1309.1
1310.9
1312.7
1314.5
1316.4
1318.2
1320
1321.8
1323.6
1325.4
1327.1
1328.9
1330.6
1332.3
1334
1335.6
1337.1
1338.6
1340
1341.2
1342.4
1343.4
1344.3
1345.1
1345.7
1346.1
1346.4
1346.4
968.02
967.94
967.7
967.3
966.75
966.04
965.21
964.26
963.2
962.05
960.84
959.58
958.3
957.02
955.76
954.54
953.37
952.27
951.26
950.35
949.54
948.85
948.28
947.84
947.54
947.37
947.34
947.44
947.68
948.05
948.56
949.19
949.94
950.81
951.79
952.87
954.05
955.32
956.67
958.09
959.6
961.16
962.79
964.47
966.2
967.97
969.79
971.65
973.53
975.45
977.39
979.36
981.35
983.36
985.38
987.42
989.47
991.53
993.6
995.68
997.77
999.85
1001.9
1004
1006.1
1008.3
1010.4
1012.5
1014.6
1016.7
1018.8
1020.9
1023
1025.1
1027.2
1029.3
1031.4
1033.4
1035.5
1037.6
1039.7
1041.8
1043.8
1045.9
1047.9
1050
1052.1
1054.1
1056.1
1058.2
1060.2
1062.2
1064.3
1066.3
1068.3
1070.3
1072.3
1074.3
1076.2
1078.2
1080.2
1082.1
1084.1
1086
1088
1089.9
1091.8
1093.7
1095.6
1097.5
1099.3
1101.2
1103
1104.9
1106.7
1108.5
1110.3
1112.1
1113.9
1115.7
1117.5
1119.2
1121
1122.8
1124.5
1126.3
1128.1
1129.8
1131.6
1133.4
1135.3
1137.1
1138.9
1140.8
1142.7
1144.6
1146.5
1148.4
1150.3
1152.2
1154
1155.9
1157.8
1159.7
1161.6
1163.5
1165.4
1167.3
1169.2
1171.1
1173
1174.9
1176.8
1178.7
1180.6
1182.6
1184.5
1186.4
1188.3
1190.2
1192.1
1194.1
1196
1197.9
1199.8
1201.7
1203.6
1205.5
1207.5
1209.4
1211.3
1213.2
1215.1
1217
1218.9
1220.8
1222.7
1224.6
1226.4
1228.3
1230.2
1232.1
1234
1235.9
1237.7
1239.6
1241.5
1243.3
1245.2
1247.1
1248.9
1250.8
1252.7
1254.5
1256.4
1258.2
1260.1
1261.9
1263.8
1265.6
1267.4
1269.3
1271.1
1272.9
1274.8
1276.6
1278.4
1280.3
1282.1
1283.9
1285.7
1287.6
1289.4
1291.2
1293
1294.8
1296.6
1298.5
1300.3
1302.1
1303.9
1305.7
1307.5
1309.3
1311.2
1313
1314.8
1316.6
1318.4
1320.2
1322
1323.8
1325.6
1327.4
1329.1
1330.8
1332.5
1334.2
1335.8
1337.3
1338.8
1340.2
1341.5
1342.6
1343.7
1344.6
1345.3
1345.9
1346.3
1346.6
1346.7
969.71
969.63
969.39
969
968.47
967.79
966.98
966.06
965.03
963.92
962.75
961.54
960.3
959.06
957.84
956.67
955.54
954.48
953.51
952.63
951.85
951.18
950.64
950.21
949.92
949.76
949.72
949.82
950.05
950.42
950.9
951.51
952.23
953.07
954.01
955.05
956.19
957.42
958.72
960.11
961.56
963.08
964.66
966.3
967.98
969.72
971.49
973.3
975.14
977.02
978.92
980.85
982.8
984.78
986.76
988.77
990.79
992.81
994.85
996.9
998.96
1001
1003.1
1005.2
1007.2
1009.3
1011.4
1013.5
1015.6
1017.7
1019.7
1021.8
1023.9
1026
1028.1
1030.1
1032.2
1034.3
1036.4
1038.4
1040.5
1042.6
1044.6
1046.7
1048.7
1050.7
1052.8
1054.8
1056.9
1058.9
1060.9
1062.9
1064.9
1066.9
1068.9
1070.9
1072.9
1074.9
1076.8
1078.8
1080.8
1082.7
1084.7
1086.6
1088.5
1090.4
1092.3
1094.2
1096.1
1098
1099.8
1101.7
1103.5
1105.4
1107.2
1109
1110.8
1112.6
1114.3
1116.1
1117.9
1119.6
1121.4
1123.2
1124.9
1126.7
1128.5
1130.3
1132.1
1133.9
1135.7
1137.5
1139.4
1141.3
1143.2
1145.1
1146.9
1148.8
1150.7
1152.6
1154.5
1156.4
1158.2
1160.1
1162
1163.9
1165.8
1167.7
1169.6
1171.5
1173.4
1175.3
1177.2
1179.1
1181
1182.9
1184.9
1186.8
1188.7
1190.6
1192.5
1194.4
1196.4
1198.3
1200.2
1202.1
1204
1205.9
1207.8
1209.7
1211.6
1213.5
1215.4
1217.3
1219.2
1221.1
1223
1224.9
1226.8
1228.7
1230.6
1232.4
1234.3
1236.2
1238.1
1239.9
1241.8
1243.7
1245.5
1247.4
1249.3
1251.1
1253
1254.8
1256.7
1258.5
1260.4
1262.2
1264
1265.9
1267.7
1269.6
1271.4
1273.2
1275.1
1276.9
1278.7
1280.6
1282.4
1284.2
1286
1287.8
1289.7
1291.5
1293.3
1295.1
1296.9
1298.7
1300.5
1302.4
1304.2
1306
1307.8
1309.6
1311.4
1313.2
1315
1316.8
1318.7
1320.5
1322.3
1324.1
1325.8
1327.6
1329.4
1331.1
1332.8
1334.4
1336
1337.6
1339
1340.4
1341.7
1342.9
1343.9
1344.8
1345.5
1346.1
1346.6
1346.8
1346.9
971.43
971.36
971.13
970.75
970.23
969.58
968.79
967.9
966.9
965.83
964.7
963.53
962.33
961.14
959.96
958.82
957.74
956.72
955.78
954.93
954.18
953.54
953.01
952.61
952.32
952.16
952.13
952.22
952.45
952.79
953.26
953.84
954.54
955.35
956.26
957.26
958.36
959.55
960.81
962.15
963.57
965.04
966.58
968.17
969.81
971.5
973.23
974.99
976.8
978.63
980.5
982.39
984.3
986.23
988.19
990.16
992.14
994.14
996.15
998.17
1000.2
1002.2
1004.3
1006.3
1008.4
1010.4
1012.5
1014.6
1016.6
1018.7
1020.7
1022.8
1024.9
1026.9
1029
1031.1
1033.1
1035.2
1037.2
1039.3
1041.3
1043.4
1045.4
1047.5
1049.5
1051.5
1053.5
1055.6
1057.6
1059.6
1061.6
1063.6
1065.6
1067.6
1069.6
1071.6
1073.6
1075.5
1077.5
1079.4
1081.4
1083.3
1085.2
1087.2
1089.1
1091
1092.9
1094.8
1096.6
1098.5
1100.3
1102.2
1104
1105.8
1107.6
1109.4
1111.2
1113
1114.8
1116.5
1118.3
1120.1
1121.8
1123.6
1125.4
1127.1
1128.9
1130.7
1132.5
1134.3
1136.2
1138
1139.9
1141.8
1143.6
1145.5
1147.4
1149.3
1151.2
1153.1
1154.9
1156.8
1158.7
1160.6
1162.5
1164.3
1166.2
1168.1
1170
1171.9
1173.8
1175.7
1177.6
1179.5
1181.5
1183.4
1185.3
1187.2
1189.1
1191
1192.9
1194.8
1196.7
1198.7
1200.6
1202.5
1204.4
1206.3
1208.2
1210.1
1212
1213.9
1215.8
1217.7
1219.6
1221.5
1223.4
1225.3
1227.1
1229
1230.9
1232.8
1234.7
1236.5
1238.4
1240.3
1242.1
1244
1245.9
1247.7
1249.6
1251.4
1253.3
1255.1
1257
1258.8
1260.7
1262.5
1264.4
1266.2
1268
1269.9
1271.7
1273.5
1275.4
1277.2
1279
1280.8
1282.7
1284.5
1286.3
1288.1
1289.9
1291.8
1293.6
1295.4
1297.2
1299
1300.8
1302.6
1304.4
1306.3
1308.1
1309.9
1311.7
1313.5
1315.3
1317.1
1318.9
1320.7
1322.5
1324.3
1326.1
1327.9
1329.6
1331.3
1333
1334.7
1336.3
1337.8
1339.3
1340.7
1341.9
1343.1
1344.1
1345
1345.8
1346.4
1346.8
1347
1347.1
973.2
973.12
972.9
972.54
972.03
971.4
970.64
969.78
968.82
967.78
966.68
965.55
964.4
963.24
962.11
961
959.96
958.97
958.07
957.25
956.53
955.91
955.4
955
954.73
954.58
954.55
954.64
954.85
955.18
955.63
956.2
956.87
957.65
958.52
959.5
960.56
961.7
962.93
964.23
965.6
967.03
968.53
970.07
971.67
973.32
975
976.73
978.49
980.28
982.11
983.96
985.83
987.73
989.65
991.59
993.54
995.5
997.48
999.47
1001.5
1003.5
1005.5
1007.5
1009.5
1011.6
1013.6
1015.6
1017.7
1019.7
1021.8
1023.8
1025.9
1027.9
1029.9
1032
1034
1036.1
1038.1
1040.2
1042.2
1044.2
1046.2
1048.3
1050.3
1052.3
1054.3
1056.3
1058.3
1060.4
1062.3
1064.3
1066.3
1068.3
1070.3
1072.3
1074.2
1076.2
1078.1
1080.1
1082
1083.9
1085.9
1087.8
1089.7
1091.6
1093.4
1095.3
1097.2
1099
1100.9
1102.7
1104.5
1106.3
1108.1
1109.9
1111.7
1113.5
1115.2
1117
1118.8
1120.5
1122.3
1124
1125.8
1127.6
1129.4
1131.2
1133
1134.8
1136.6
1138.5
1140.4
1142.3
1144.1
1146
1147.9
1149.8
1151.7
1153.5
1155.4
1157.3
1159.1
1161
1162.9
1164.8
1166.7
1168.6
1170.5
1172.4
1174.3
1176.2
1178.1
1180
1181.9
1183.8
1185.7
1187.6
1189.5
1191.4
1193.3
1195.3
1197.2
1199.1
1201
1202.9
1204.8
1206.7
1208.6
1210.5
1212.4
1214.3
1216.2
1218.1
1220
1221.9
1223.8
1225.6
1227.5
1229.4
1231.3
1233.1
1235
1236.9
1238.8
1240.6
1242.5
1244.4
1246.2
1248.1
1249.9
1251.8
1253.6
1255.5
1257.3
1259.2
1261
1262.9
1264.7
1266.5
1268.4
1270.2
1272
1273.9
1275.7
1277.5
1279.3
1281.2
1283
1284.8
1286.6
1288.4
1290.3
1292.1
1293.9
1295.7
1297.5
1299.3
1301.1
1302.9
1304.7
1306.5
1308.4
1310.2
1312
1313.8
1315.6
1317.4
1319.2
1321
1322.8
1324.6
1326.4
1328.1
1329.9
1331.6
1333.3
1335
1336.6
1338.1
1339.6
1340.9
1342.2
1343.4
1344.4
1345.3
1346
1346.6
1347.1
1347.3
1347.4
975
974.93
974.71
974.36
973.87
973.26
972.53
971.69
970.76
969.75
968.7
967.6
966.49
965.37
964.28
963.21
962.2
961.25
960.38
959.59
958.89
958.29
957.8
957.42
957.15
957
956.97
957.06
957.27
957.59
958.02
958.56
959.21
959.96
960.81
961.75
962.77
963.88
965.07
966.33
967.66
969.05
970.5
972
973.56
975.16
976.81
978.5
980.22
981.97
983.76
985.57
987.41
989.27
991.15
993.05
994.96
996.9
998.84
1000.8
1002.8
1004.8
1006.7
1008.7
1010.7
1012.7
1014.8
1016.8
1018.8
1020.8
1022.8
1024.9
1026.9
1028.9
1030.9
1033
1035
1037
1039
1041.1
1043.1
1045.1
1047.1
1049.1
1051.1
1053.1
1055.1
1057.1
1059.1
1061.1
1063.1
1065.1
1067.1
1069
1071
1073
1074.9
1076.9
1078.8
1080.7
1082.7
1084.6
1086.5
1088.4
1090.3
1092.1
1094
1095.9
1097.7
1099.6
1101.4
1103.2
1105
1106.8
1108.6
1110.4
1112.2
1113.9
1115.7
1117.5
1119.2
1121
1122.7
1124.5
1126.3
1128
1129.8
1131.6
1133.5
1135.3
1137.1
1139
1140.9
1142.8
1144.6
1146.5
1148.4
1150.3
1152.1
1154
1155.9
1157.7
1159.6
1161.5
1163.4
1165.3
1167.1
1169
1170.9
1172.8
1174.7
1176.6
1178.5
1180.4
1182.3
1184.2
1186.1
1188
1190
1191.9
1193.8
1195.7
1197.6
1199.5
1201.4
1203.3
1205.2
1207.1
1209
1210.9
1212.8
1214.7
1216.6
1218.5
1220.4
1222.3
1224.1
1226
1227.9
1229.8
1231.7
1233.5
1235.4
1237.3
1239.1
1241
1242.9
1244.7
1246.6
1248.4
1250.3
1252.1
1254
1255.8
1257.7
1259.5
1261.4
1263.2
1265
1266.9
1268.7
1270.5
1272.4
1274.2
1276
1277.8
1279.7
1281.5
1283.3
1285.1
1286.9
1288.8
1290.6
1292.4
1294.2
1296
1297.8
1299.6
1301.4
1303.2
1305
1306.8
1308.7
1310.5
1312.3
1314.1
1315.9
1317.7
1319.5
1321.3
1323.1
1324.9
1326.7
1328.4
1330.2
1331.9
1333.6
1335.2
1336.8
1338.4
1339.8
1341.2
1342.5
1343.6
1344.7
1345.6
1346.3
1346.9
1347.3
1347.6
1347.7
976.83
976.77
976.56
976.22
975.74
975.15
974.44
973.63
972.73
971.76
970.73
969.68
968.6
967.52
966.46
965.44
964.46
963.54
962.7
961.93
961.26
960.68
960.21
959.84
959.59
959.44
959.41
959.5
959.69
959.99
960.42
960.93
961.56
962.29
963.1
964.01
965
966.08
967.23
968.46
969.74
971.09
972.51
973.97
975.49
977.04
978.65
980.29
981.97
983.69
985.44
987.21
989.01
990.83
992.68
994.55
996.43
998.33
1000.2
1002.2
1004.1
1006.1
1008
1010
1012
1013.9
1015.9
1017.9
1019.9
1021.9
1023.9
1025.9
1027.9
1029.9
1031.9
1034
1036
1038
1040
1042
1044
1046
1048
1050
1052
1054
1056
1058
1059.9
1061.9
1063.9
1065.9
1067.8
1069.8
1071.7
1073.7
1075.6
1077.6
1079.5
1081.4
1083.3
1085.2
1087.1
1089
1090.9
1092.8
1094.6
1096.5
1098.3
1100.1
1101.9
1103.8
1105.6
1107.3
1109.1
1110.9
1112.7
1114.4
1116.2
1117.9
1119.7
1121.4
1123.2
1125
1126.7
1128.5
1130.3
1132.1
1134
1135.8
1137.7
1139.5
1141.4
1143.3
1145.2
1147
1148.9
1150.8
1152.6
1154.5
1156.4
1158.2
1160.1
1162
1163.9
1165.7
1167.6
1169.5
1171.4
1173.3
1175.2
1177.1
1179
1180.9
1182.8
1184.7
1186.6
1188.5
1190.4
1192.3
1194.2
1196.1
1198
1199.9
1201.8
1203.7
1205.6
1207.5
1209.4
1211.3
1213.2
1215.1
1217
1218.9
1220.8
1222.7
1224.6
1226.4
1228.3
1230.2
1232.1
1233.9
1235.8
1237.7
1239.5
1241.4
1243.2
1245.1
1247
1248.8
1250.7
1252.5
1254.4
1256.2
1258
1259.9
1261.7
1263.6
1265.4
1267.2
1269.1
1270.9
1272.7
1274.5
1276.4
1278.2
1280
1281.8
1283.6
1285.5
1287.3
1289.1
1290.9
1292.7
1294.5
1296.3
1298.1
1299.9
1301.8
1303.6
1305.4
1307.2
1309
1310.8
1312.6
1314.4
1316.2
1318
1319.8
1321.6
1323.4
1325.2
1327
1328.7
1330.5
1332.2
1333.9
1335.5
1337.1
1338.7
1340.1
1341.5
1342.8
1343.9
1345
1345.9
1346.6
1347.2
1347.6
1347.9
1347.9
978.7
978.64
978.43
978.1
977.64
977.06
976.38
975.59
974.72
973.78
972.79
971.77
970.73
969.69
968.67
967.67
966.73
965.84
965.02
964.29
963.64
963.08
962.62
962.27
962.02
961.88
961.85
961.93
962.12
962.42
962.82
963.32
963.92
964.63
965.42
966.3
967.26
968.3
969.41
970.6
971.85
973.16
974.53
975.95
977.43
978.95
980.52
982.12
983.76
985.44
987.14
988.88
990.65
992.44
994.25
996.07
997.93
999.79
1001.7
1003.6
1005.5
1007.4
1009.3
1011.3
1013.2
1015.2
1017.1
1019.1
1021.1
1023.1
1025
1027
1029
1031
1033
1035
1037
1039
1041
1042.9
1044.9
1046.9
1048.9
1050.9
1052.9
1054.8
1056.8
1058.8
1060.8
1062.7
1064.7
1066.6
1068.6
1070.5
1072.5
1074.4
1076.4
1078.3
1080.2
1082.1
1084
1085.9
1087.8
1089.7
1091.5
1093.4
1095.2
1097.1
1098.9
1100.7
1102.5
1104.3
1106.1
1107.9
1109.6
1111.4
1113.2
1114.9
1116.7
1118.4
1120.2
1121.9
1123.7
1125.5
1127.2
1129
1130.8
1132.7
1134.5
1136.4
1138.2
1140.1
1142
1143.8
1145.7
1147.6
1149.4
1151.3
1153.1
1155
1156.9
1158.7
1160.6
1162.5
1164.4
1166.2
1168.1
1170
1171.9
1173.8
1175.7
1177.6
1179.5
1181.4
1183.3
1185.2
1187.1
1189
1190.9
1192.8
1194.7
1196.6
1198.5
1200.4
1202.3
1204.2
1206.1
1208
1209.9
1211.8
1213.7
1215.6
1217.5
1219.3
1221.2
1223.1
1225
1226.9
1228.7
1230.6
1232.5
1234.3
1236.2
1238.1
1239.9
1241.8
1243.6
1245.5
1247.4
1249.2
1251.1
1252.9
1254.7
1256.6
1258.4
1260.3
1262.1
1263.9
1265.8
1267.6
1269.4
1271.3
1273.1
1274.9
1276.7
1278.6
1280.4
1282.2
1284
1285.8
1287.6
1289.4
1291.2
1293.1
1294.9
1296.7
1298.5
1300.3
1302.1
1303.9
1305.7
1307.5
1309.3
1311.1
1312.9
1314.7
1316.5
1318.3
1320.1
1321.9
1323.7
1325.5
1327.3
1329
1330.8
1332.5
1334.2
1335.8
1337.4
1339
1340.4
1341.8
1343.1
1344.2
1345.3
1346.1
1346.9
1347.5
1347.9
1348.2
1348.2
980.6
980.53
980.34
980.01
979.57
979
978.34
977.58
976.74
975.83
974.87
973.88
972.87
971.87
970.88
969.92
969
968.15
967.36
966.65
966.02
965.48
965.04
964.7
964.46
964.32
964.29
964.37
964.55
964.83
965.22
965.71
966.29
966.96
967.73
968.59
969.52
970.53
971.61
972.76
973.97
975.25
976.58
977.96
979.4
980.88
982.41
983.97
985.58
987.21
988.88
990.59
992.31
994.06
995.84
997.64
999.46
1001.3
1003.1
1005
1006.9
1008.8
1010.7
1012.6
1014.5
1016.5
1018.4
1020.3
1022.3
1024.2
1026.2
1028.2
1030.1
1032.1
1034.1
1036
1038
1040
1042
1043.9
1045.9
1047.9
1049.8
1051.8
1053.8
1055.7
1057.7
1059.7
1061.6
1063.6
1065.5
1067.5
1069.4
1071.3
1073.3
1075.2
1077.1
1079
1080.9
1082.8
1084.7
1086.6
1088.5
1090.3
1092.2
1094
1095.8
1097.7
1099.5
1101.3
1103.1
1104.9
1106.7
1108.4
1110.2
1111.9
1113.7
1115.4
1117.2
1118.9
1120.7
1122.4
1124.2
1126
1127.8
1129.6
1131.4
1133.2
1135.1
1136.9
1138.8
1140.6
1142.5
1144.4
1146.2
1148.1
1150
1151.8
1153.7
1155.5
1157.4
1159.3
1161.1
1163
1164.9
1166.8
1168.6
1170.5
1172.4
1174.3
1176.2
1178.1
1180
1181.9
1183.8
1185.7
1187.6
1189.5
1191.4
1193.3
1195.2
1197.1
1199
1200.9
1202.8
1204.7
1206.6
1208.5
1210.4
1212.2
1214.1
1216
1217.9
1219.8
1221.7
1223.5
1225.4
1227.3
1229.2
1231
1232.9
1234.8
1236.6
1238.5
1240.3
1242.2
1244.1
1245.9
1247.8
1249.6
1251.5
1253.3
1255.1
1257
1258.8
1260.7
1262.5
1264.3
1266.2
1268
1269.8
1271.6
1273.5
1275.3
1277.1
1278.9
1280.7
1282.6
1284.4
1286.2
1288
1289.8
1291.6
1293.4
1295.2
1297
1298.8
1300.6
1302.4
1304.2
1306
1307.8
1309.6
1311.4
1313.2
1315
1316.8
1318.7
1320.5
1322.2
1324
1325.8
1327.6
1329.4
1331.1
1332.8
1334.5
1336.2
1337.7
1339.3
1340.7
1342.1
1343.4
1344.5
1345.6
1346.5
1347.2
1347.8
1348.2
1348.5
1348.6
982.51
982.45
982.26
981.94
981.52
980.97
980.33
979.6
978.78
977.9
976.97
976.01
975.04
974.06
973.11
972.18
971.3
970.47
969.7
969.01
968.41
967.88
967.46
967.12
966.89
966.76
966.73
966.8
966.97
967.25
967.63
968.1
968.66
969.32
970.06
970.88
971.78
972.76
973.81
974.93
976.11
977.35
978.64
979.99
981.39
982.83
984.32
985.85
987.42
989.01
990.65
992.31
994
995.72
997.46
999.23
1001
1002.8
1004.6
1006.5
1008.3
1010.2
1012.1
1013.9
1015.8
1017.7
1019.7
1021.6
1023.5
1025.4
1027.4
1029.3
1031.3
1033.2
1035.2
1037.1
1039.1
1041
1043
1044.9
1046.9
1048.8
1050.8
1052.8
1054.7
1056.7
1058.6
1060.5
1062.5
1064.4
1066.4
1068.3
1070.2
1072.1
1074
1076
1077.9
1079.8
1081.7
1083.5
1085.4
1087.3
1089.1
1091
1092.8
1094.7
1096.5
1098.3
1100.1
1101.9
1103.7
1105.5
1107.2
1109
1110.7
1112.5
1114.2
1116
1117.7
1119.5
1121.2
1123
1124.7
1126.5
1128.3
1130.1
1131.9
1133.8
1135.6
1137.5
1139.3
1141.2
1143.1
1144.9
1146.8
1148.6
1150.5
1152.4
1154.2
1156.1
1157.9
1159.8
1161.7
1163.5
1165.4
1167.3
1169.2
1171
1172.9
1174.8
1176.7
1178.6
1180.5
1182.4
1184.3
1186.2
1188.1
1190
1191.9
1193.8
1195.7
1197.6
1199.5
1201.4
1203.3
1205.2
1207
1208.9
1210.8
1212.7
1214.6
1216.5
1218.4
1220.2
1222.1
1224
1225.9
1227.7
1229.6
1231.5
1233.3
1235.2
1237.1
1238.9
1240.8
1242.6
1244.5
1246.3
1248.2
1250
1251.9
1253.7
1255.6
1257.4
1259.2
1261.1
1262.9
1264.7
1266.6
1268.4
1270.2
1272
1273.9
1275.7
1277.5
1279.3
1281.1
1282.9
1284.7
1286.6
1288.4
1290.2
1292
1293.8
1295.6
1297.4
1299.2
1301
1302.8
1304.6
1306.4
1308.2
1310
1311.8
1313.6
1315.4
1317.2
1319
1320.8
1322.6
1324.4
1326.2
1327.9
1329.7
1331.4
1333.2
1334.8
1336.5
1338.1
1339.6
1341.1
1342.4
1343.7
1344.9
1345.9
1346.8
1347.5
1348.1
1348.5
1348.8
1348.9
984.45
984.39
984.21
983.9
983.49
982.96
982.34
981.62
980.83
979.98
979.08
978.15
977.21
976.27
975.34
974.45
973.59
972.79
972.05
971.38
970.79
970.29
969.87
969.55
969.32
969.19
969.17
969.24
969.41
969.67
970.03
970.49
971.03
971.67
972.39
973.18
974.06
975
976.02
977.11
978.26
979.46
980.72
982.03
983.4
984.81
986.26
987.75
989.28
990.84
992.44
994.06
995.72
997.41
999.11
1000.8
1002.6
1004.4
1006.2
1008
1009.8
1011.6
1013.5
1015.3
1017.2
1019.1
1021
1022.9
1024.8
1026.7
1028.6
1030.5
1032.4
1034.4
1036.3
1038.2
1040.2
1042.1
1044
1046
1047.9
1049.8
1051.8
1053.7
1055.7
1057.6
1059.5
1061.5
1063.4
1065.3
1067.2
1069.1
1071.1
1073
1074.9
1076.8
1078.7
1080.5
1082.4
1084.3
1086.1
1088
1089.8
1091.7
1093.5
1095.3
1097.1
1098.9
1100.7
1102.5
1104.3
1106
1107.8
1109.6
1111.3
1113
1114.8
1116.5
1118.3
1120
1121.8
1123.5
1125.3
1127.1
1128.9
1130.7
1132.5
1134.4
1136.2
1138.1
1139.9
1141.8
1143.7
1145.5
1147.4
1149.2
1151.1
1152.9
1154.8
1156.6
1158.5
1160.3
1162.2
1164.1
1165.9
1167.8
1169.7
1171.6
1173.5
1175.4
1177.2
1179.1
1181
1182.9
1184.8
1186.7
1188.6
1190.5
1192.4
1194.3
1196.2
1198.1
1200
1201.9
1203.8
1205.7
1207.5
1209.4
1211.3
1213.2
1215.1
1217
1218.8
1220.7
1222.6
1224.5
1226.3
1228.2
1230.1
1231.9
1233.8
1235.7
1237.5
1239.4
1241.2
1243.1
1244.9
1246.8
1248.6
1250.5
1252.3
1254.1
1256
1257.8
1259.7
1261.5
1263.3
1265.1
1267
1268.8
1270.6
1272.4
1274.3
1276.1
1277.9
1279.7
1281.5
1283.3
1285.1
1286.9
1288.8
1290.6
1292.4
1294.2
1296
1297.8
1299.6
1301.4
1303.2
1305
1306.8
1308.6
1310.4
1312.2
1314
1315.8
1317.6
1319.4
1321.1
1322.9
1324.7
1326.5
1328.3
1330
1331.8
1333.5
1335.2
1336.8
1338.4
1339.9
1341.4
1342.8
1344
1345.2
1346.2
1347.1
1347.8
1348.4
1348.9
1349.1
1349.2
986.41
986.35
986.17
985.88
985.48
984.96
984.36
983.67
982.9
982.08
981.21
980.31
979.4
978.48
977.59
976.72
975.89
975.11
974.4
973.75
973.18
972.69
972.29
971.97
971.75
971.63
971.6
971.67
971.83
972.09
972.44
972.88
973.41
974.02
974.72
975.49
976.34
977.26
978.25
979.3
980.42
981.59
982.82
984.09
985.42
986.8
988.21
989.67
991.16
992.69
994.25
995.84
997.47
999.11
1000.8
1002.5
1004.2
1005.9
1007.7
1009.5
1011.3
1013.1
1014.9
1016.7
1018.6
1020.4
1022.3
1024.1
1026
1027.9
1029.8
1031.7
1033.6
1035.5
1037.4
1039.3
1041.3
1043.2
1045.1
1047
1048.9
1050.9
1052.8
1054.7
1056.6
1058.5
1060.5
1062.4
1064.3
1066.2
1068.1
1070
1071.9
1073.8
1075.7
1077.6
1079.5
1081.3
1083.2
1085
1086.9
1088.7
1090.6
1092.4
1094.2
1096
1097.8
1099.6
1101.4
1103.1
1104.9
1106.7
1108.4
1110.1
1111.9
1113.6
1115.4
1117.1
1118.8
1120.6
1122.3
1124.1
1125.9
1127.7
1129.5
1131.3
1133.1
1135
1136.8
1138.7
1140.5
1142.4
1144.2
1146.1
1147.9
1149.8
1151.6
1153.5
1155.3
1157.2
1159
1160.9
1162.8
1164.6
1166.5
1168.4
1170.3
1172.1
1174
1175.9
1177.8
1179.7
1181.6
1183.5
1185.4
1187.2
1189.1
1191
1192.9
1194.8
1196.7
1198.6
1200.5
1202.4
1204.3
1206.2
1208
1209.9
1211.8
1213.7
1215.6
1217.5
1219.3
1221.2
1223.1
1224.9
1226.8
1228.7
1230.5
1232.4
1234.3
1236.1
1238
1239.8
1241.7
1243.5
1245.4
1247.2
1249.1
1250.9
1252.7
1254.6
1256.4
1258.3
1260.1
1261.9
1263.7
1265.6
1267.4
1269.2
1271
1272.9
1274.7
1276.5
1278.3
1280.1
1281.9
1283.7
1285.5
1287.3
1289.1
1291
1292.8
1294.6
1296.4
1298.2
1300
1301.8
1303.6
1305.3
1307.1
1308.9
1310.7
1312.5
1314.3
1316.1
1317.9
1319.7
1321.5
1323.3
1325.1
1326.9
1328.6
1330.4
1332.1
1333.9
1335.5
1337.2
1338.8
1340.3
1341.7
1343.1
1344.4
1345.5
1346.6
1347.5
1348.2
1348.8
1349.2
1349.5
1349.5
988.39
988.33
988.16
987.87
987.48
986.98
986.4
985.73
984.98
984.19
983.35
982.47
981.59
980.7
979.83
978.99
978.19
977.44
976.74
976.11
975.56
975.08
974.7
974.39
974.18
974.06
974.03
974.09
974.25
974.5
974.84
975.27
975.78
976.38
977.05
977.8
978.63
979.52
980.48
981.5
982.59
983.73
984.92
986.17
987.46
988.8
990.18
991.6
993.06
994.56
996.08
997.64
999.23
1000.8
1002.5
1004.1
1005.8
1007.5
1009.3
1011
1012.8
1014.6
1016.3
1018.1
1020
1021.8
1023.6
1025.5
1027.3
1029.2
1031.1
1032.9
1034.8
1036.7
1038.6
1040.5
1042.4
1044.3
1046.2
1048.1
1050
1051.9
1053.8
1055.7
1057.6
1059.5
1061.4
1063.3
1065.2
1067.1
1069
1070.9
1072.8
1074.7
1076.5
1078.4
1080.3
1082.1
1084
1085.8
1087.7
1089.5
1091.3
1093.1
1094.9
1096.7
1098.5
1100.3
1102
1103.8
1105.5
1107.3
1109
1110.8
1112.5
1114.2
1115.9
1117.7
1119.4
1121.2
1122.9
1124.7
1126.5
1128.3
1130.1
1131.9
1133.7
1135.6
1137.5
1139.3
1141.2
1143
1144.8
1146.7
1148.5
1150.4
1152.2
1154.1
1155.9
1157.8
1159.6
1161.5
1163.4
1165.2
1167.1
1169
1170.8
1172.7
1174.6
1176.5
1178.4
1180.2
1182.1
1184
1185.9
1187.8
1189.7
1191.6
1193.5
1195.4
1197.3
1199.1
1201
1202.9
1204.8
1206.7
1208.6
1210.5
1212.3
1214.2
1216.1
1218
1219.8
1221.7
1223.6
1225.4
1227.3
1229.2
1231
1232.9
1234.7
1236.6
1238.5
1240.3
1242.2
1244
1245.8
1247.7
1249.5
1251.4
1253.2
1255
1256.9
1258.7
1260.5
1262.4
1264.2
1266
1267.8
1269.6
1271.5
1273.3
1275.1
1276.9
1278.7
1280.5
1282.3
1284.1
1286
1287.8
1289.6
1291.4
1293.2
1295
1296.8
1298.6
1300.4
1302.1
1303.9
1305.7
1307.5
1309.3
1311.1
1312.9
1314.7
1316.5
1318.3
1320.1
1321.9
1323.7
1325.5
1327.2
1329
1330.8
1332.5
1334.2
1335.9
1337.5
1339.1
1340.7
1342.1
1343.5
1344.7
1345.9
1346.9
1347.8
1348.5
1349.1
1349.5
1349.8
1349.9
990.39
990.33
990.16
989.88
989.5
989.02
988.45
987.8
987.08
986.31
985.49
984.64
983.78
982.92
982.08
981.27
980.49
979.76
979.08
978.48
977.94
977.48
977.1
976.81
976.6
976.48
976.45
976.52
976.67
976.91
977.24
977.65
978.15
978.73
979.38
980.11
980.91
981.78
982.71
983.71
984.76
985.87
987.03
988.25
989.51
990.82
992.16
993.55
994.97
996.44
997.93
999.46
1001
1002.6
1004.2
1005.8
1007.5
1009.2
1010.9
1012.6
1014.3
1016.1
1017.8
1019.6
1021.4
1023.2
1025
1026.8
1028.7
1030.5
1032.3
1034.2
1036.1
1037.9
1039.8
1041.7
1043.5
1045.4
1047.3
1049.2
1051.1
1053
1054.9
1056.7
1058.6
1060.5
1062.4
1064.3
1066.2
1068.1
1069.9
1071.8
1073.7
1075.5
1077.4
1079.3
1081.1
1082.9
1084.8
1086.6
1088.4
1090.3
1092.1
1093.9
1095.6
1097.4
1099.2
1100.9
1102.7
1104.5
1106.2
1107.9
1109.7
1111.4
1113.1
1114.8
1116.6
1118.3
1120
1121.8
1123.5
1125.3
1127.1
1128.9
1130.7
1132.5
1134.4
1136.2
1138.1
1139.9
1141.8
1143.6
1145.5
1147.3
1149.1
1151
1152.8
1154.7
1156.5
1158.4
1160.2
1162.1
1163.9
1165.8
1167.7
1169.6
1171.4
1173.3
1175.2
1177.1
1178.9
1180.8
1182.7
1184.6
1186.5
1188.4
1190.3
1192.1
1194
1195.9
1197.8
1199.7
1201.6
1203.5
1205.3
1207.2
1209.1
1211
1212.9
1214.7
1216.6
1218.5
1220.4
1222.2
1224.1
1225.9
1227.8
1229.7
1231.5
1233.4
1235.2
1237.1
1238.9
1240.8
1242.6
1244.5
1246.3
1248.2
1250
1251.8
1253.7
1255.5
1257.3
1259.2
1261
1262.8
1264.6
1266.5
1268.3
1270.1
1271.9
1273.7
1275.5
1277.4
1279.2
1281
1282.8
1284.6
1286.4
1288.2
1290
1291.8
1293.6
1295.4
1297.2
1299
1300.8
1302.6
1304.4
1306.1
1307.9
1309.7
1311.5
1313.3
1315.1
1316.9
1318.7
1320.5
1322.3
1324.1
1325.9
1327.6
1329.4
1331.1
1332.9
1334.6
1336.3
1337.9
1339.5
1341
1342.5
1343.8
1345.1
1346.3
1347.3
1348.2
1348.9
1349.5
1349.9
1350.2
1350.2
992.39
992.34
992.17
991.9
991.54
991.07
990.52
989.88
989.18
988.43
987.64
986.82
985.98
985.15
984.34
983.55
982.79
982.08
981.43
980.83
980.31
979.87
979.5
979.21
979.01
978.9
978.87
978.93
979.08
979.31
979.63
980.03
980.51
981.07
981.71
982.42
983.19
984.04
984.95
985.92
986.94
988.02
989.16
990.34
991.57
992.84
994.16
995.52
996.91
998.34
999.8
1001.3
1002.8
1004.4
1005.9
1007.5
1009.2
1010.8
1012.5
1014.2
1015.9
1017.6
1019.3
1021.1
1022.8
1024.6
1026.4
1028.2
1030
1031.8
1033.6
1035.5
1037.3
1039.2
1041
1042.9
1044.7
1046.6
1048.4
1050.3
1052.2
1054
1055.9
1057.8
1059.7
1061.5
1063.4
1065.3
1067.1
1069
1070.9
1072.7
1074.6
1076.4
1078.3
1080.1
1082
1083.8
1085.6
1087.4
1089.2
1091
1092.8
1094.6
1096.4
1098.1
1099.9
1101.7
1103.4
1105.1
1106.9
1108.6
1110.3
1112
1113.7
1115.5
1117.2
1118.9
1120.6
1122.4
1124.2
1125.9
1127.7
1129.5
1131.4
1133.2
1135.1
1136.9
1138.7
1140.6
1142.4
1144.3
1146.1
1147.9
1149.8
1151.6
1153.4
1155.3
1157.1
1159
1160.8
1162.7
1164.6
1166.4
1168.3
1170.2
1172
1173.9
1175.8
1177.7
1179.5
1181.4
1183.3
1185.2
1187.1
1189
1190.8
1192.7
1194.6
1196.5
1198.4
1200.3
1202.1
1204
1205.9
1207.8
1209.7
1211.5
1213.4
1215.3
1217.1
1219
1220.9
1222.7
1224.6
1226.5
1228.3
1230.2
1232
1233.9
1235.7
1237.6
1239.4
1241.3
1243.1
1245
1246.8
1248.6
1250.5
1252.3
1254.1
1256
1257.8
1259.6
1261.5
1263.3
1265.1
1266.9
1268.7
1270.6
1272.4
1274.2
1276
1277.8
1279.6
1281.4
1283.2
1285
1286.8
1288.6
1290.4
1292.2
1294
1295.8
1297.6
1299.4
1301.2
1303
1304.8
1306.6
1308.4
1310.1
1311.9
1313.7
1315.5
1317.3
1319.1
1320.9
1322.7
1324.5
1326.2
1328
1329.8
1331.5
1333.3
1335
1336.7
1338.3
1339.9
1341.4
1342.9
1344.2
1345.5
1346.6
1347.7
1348.5
1349.3
1349.9
1350.3
1350.5
1350.6
994.41
994.36
994.2
993.93
993.58
993.12
992.59
991.97
991.3
990.57
989.8
989
988.19
987.39
986.59
985.82
985.08
984.4
983.76
983.19
982.69
982.25
981.89
981.62
981.42
981.31
981.28
981.34
981.48
981.71
982.01
982.41
982.87
983.42
984.03
984.72
985.48
986.3
987.19
988.13
989.13
990.18
991.29
992.44
993.64
994.88
996.17
997.49
998.85
1000.3
1001.7
1003.1
1004.6
1006.1
1007.7
1009.3
1010.9
1012.5
1014.1
1015.8
1017.4
1019.1
1020.8
1022.6
1024.3
1026
1027.8
1029.6
1031.4
1033.2
1035
1036.8
1038.6
1040.4
1042.2
1044.1
1045.9
1047.8
1049.6
1051.5
1053.3
1055.2
1057
1058.9
1060.7
1062.6
1064.4
1066.3
1068.1
1070
1071.8
1073.7
1075.5
1077.4
1079.2
1081
1082.8
1084.6
1086.4
1088.2
1090
1091.8
1093.6
1095.4
1097.1
1098.9
1100.6
1102.4
1104.1
1105.8
1107.5
1109.2
1111
1112.7
1114.4
1116.1
1117.8
1119.5
1121.3
1123
1124.8
1126.6
1128.4
1130.2
1132.1
1133.9
1135.7
1137.6
1139.4
1141.2
1143.1
1144.9
1146.7
1148.6
1150.4
1152.2
1154.1
1155.9
1157.8
1159.6
1161.5
1163.3
1165.2
1167
1168.9
1170.8
1172.6
1174.5
1176.4
1178.3
1180.1
1182
1183.9
1185.8
1187.7
1189.6
1191.4
1193.3
1195.2
1197.1
1199
1200.8
1202.7
1204.6
1206.5
1208.3
1210.2
1212.1
1214
1215.8
1217.7
1219.6
1221.4
1223.3
1225.1
1227
1228.9
1230.7
1232.6
1234.4
1236.3
1238.1
1240
1241.8
1243.6
1245.5
1247.3
1249.1
1251
1252.8
1254.6
1256.5
1258.3
1260.1
1261.9
1263.8
1265.6
1267.4
1269.2
1271
1272.8
1274.6
1276.5
1278.3
1280.1
1281.9
1283.7
1285.5
1287.3
1289.1
1290.9
1292.7
1294.5
1296.2
1298
1299.8
1301.6
1303.4
1305.2
1307
1308.8
1310.6
1312.4
1314.1
1315.9
1317.7
1319.5
1321.3
1323.1
1324.9
1326.7
1328.4
1330.2
1331.9
1333.7
1335.4
1337.1
1338.7
1340.3
1341.8
1343.2
1344.6
1345.9
1347
1348
1348.9
1349.7
1350.2
1350.7
1350.9
1351
996.44
996.39
996.24
995.98
995.63
995.19
994.67
994.07
993.42
992.71
991.96
991.18
990.4
989.62
988.84
988.09
987.38
986.72
986.1
985.54
985.05
984.63
984.28
984
983.82
983.71
983.68
983.74
983.87
984.09
984.4
984.77
985.23
985.76
986.36
987.02
987.76
988.57
989.43
990.35
991.32
992.35
993.42
994.55
995.72
996.93
998.19
999.48
1000.8
1002.2
1003.6
1005
1006.5
1008
1009.5
1011
1012.6
1014.2
1015.8
1017.4
1019
1020.7
1022.4
1024.1
1025.8
1027.5
1029.3
1031
1032.8
1034.5
1036.3
1038.1
1039.9
1041.7
1043.5
1045.3
1047.1
1049
1050.8
1052.6
1054.4
1056.3
1058.1
1060
1061.8
1063.6
1065.5
1067.3
1069.1
1071
1072.8
1074.6
1076.5
1078.3
1080.1
1081.9
1083.7
1085.5
1087.3
1089.1
1090.9
1092.6
1094.4
1096.1
1097.9
1099.6
1101.4
1103.1
1104.8
1106.5
1108.2
1109.9
1111.6
1113.3
1115
1116.8
1118.5
1120.2
1122
1123.7
1125.5
1127.3
1129.1
1130.9
1132.7
1134.6
1136.4
1138.2
1140.1
1141.9
1143.7
1145.6
1147.4
1149.2
1151
1152.9
1154.7
1156.6
1158.4
1160.3
1162.1
1164
1165.8
1167.7
1169.5
1171.4
1173.3
1175.1
1177
1178.9
1180.8
1182.6
1184.5
1186.4
1188.3
1190.2
1192
1193.9
1195.8
1197.7
1199.6
1201.4
1203.3
1205.2
1207
1208.9
1210.8
1212.7
1214.5
1216.4
1218.3
1220.1
1222
1223.8
1225.7
1227.6
1229.4
1231.3
1233.1
1234.9
1236.8
1238.6
1240.5
1242.3
1244.2
1246
1247.8
1249.7
1251.5
1253.3
1255.1
1257
1258.8
1260.6
1262.4
1264.2
1266.1
1267.9
1269.7
1271.5
1273.3
1275.1
1276.9
1278.7
1280.5
1282.3
1284.1
1285.9
1287.7
1289.5
1291.3
1293.1
1294.9
1296.7
1298.5
1300.3
1302.1
1303.8
1305.6
1307.4
1309.2
1311
1312.8
1314.6
1316.4
1318.1
1319.9
1321.7
1323.5
1325.3
1327.1
1328.8
1330.6
1332.4
1334.1
1335.8
1337.5
1339.1
1340.7
1342.2
1343.6
1345
1346.3
1347.4
1348.4
1349.3
1350.1
1350.6
1351.1
1351.3
1351.4
998.48
998.43
998.28
998.03
997.69
997.27
996.76
996.18
995.54
994.85
994.12
993.37
992.61
991.85
991.09
990.37
989.68
989.02
988.43
987.88
987.41
986.99
986.66
986.4
986.21
986.1
986.07
986.13
986.26
986.48
986.77
987.13
987.58
988.09
988.68
989.33
990.04
990.82
991.66
992.56
993.51
994.51
995.56
996.66
997.8
998.98
1000.2
1001.5
1002.8
1004.1
1005.5
1006.9
1008.3
1009.8
1011.3
1012.8
1014.3
1015.9
1017.4
1019
1020.7
1022.3
1023.9
1025.6
1027.3
1029
1030.7
1032.4
1034.2
1035.9
1037.7
1039.4
1041.2
1043
1044.8
1046.6
1048.4
1050.2
1052
1053.8
1055.6
1057.4
1059.2
1061.1
1062.9
1064.7
1066.5
1068.3
1070.2
1072
1073.8
1075.6
1077.4
1079.2
1081
1082.8
1084.6
1086.4
1088.2
1089.9
1091.7
1093.5
1095.2
1096.9
1098.7
1100.4
1102.1
1103.8
1105.5
1107.2
1108.9
1110.6
1112.3
1114
1115.7
1117.4
1119.2
1120.9
1122.6
1124.4
1126.2
1128
1129.8
1131.6
1133.5
1135.3
1137.1
1138.9
1140.8
1142.6
1144.4
1146.2
1148.1
1149.9
1151.7
1153.6
1155.4
1157.2
1159.1
1160.9
1162.8
1164.6
1166.5
1168.3
1170.2
1172
1173.9
1175.8
1177.7
1179.5
1181.4
1183.3
1185.1
1187
1188.9
1190.8
1192.7
1194.5
1196.4
1198.3
1200.2
1202
1203.9
1205.8
1207.6
1209.5
1211.4
1213.2
1215.1
1217
1218.8
1220.7
1222.5
1224.4
1226.3
1228.1
1230
1231.8
1233.6
1235.5
1237.3
1239.2
1241
1242.8
1244.7
1246.5
1248.3
1250.2
1252
1253.8
1255.7
1257.5
1259.3
1261.1
1262.9
1264.7
1266.6
1268.4
1270.2
1272
1273.8
1275.6
1277.4
1279.2
1281
1282.8
1284.6
1286.4
1288.2
1290
1291.8
1293.6
1295.4
1297.1
1298.9
1300.7
1302.5
1304.3
1306.1
1307.9
1309.7
1311.4
1313.2
1315
1316.8
1318.6
1320.4
1322.2
1323.9
1325.7
1327.5
1329.3
1331
1332.8
1334.5
1336.2
1337.9
1339.5
1341.1
1342.6
1344
1345.4
1346.7
1347.8
1348.8
1349.7
1350.5
1351
1351.5
1351.7
1351.8
1000.5
1000.5
1000.3
1000.1
999.76
999.35
998.85
998.29
997.67
996.99
996.29
995.56
994.82
994.07
993.35
992.64
991.96
991.34
990.75
990.22
989.76
989.36
989.02
988.77
988.59
988.49
988.46
988.51
988.64
988.85
989.13
989.49
989.92
990.42
990.99
991.63
992.33
993.08
993.9
994.77
995.7
996.68
997.7
998.78
999.89
1001
1002.2
1003.5
1004.8
1006.1
1007.4
1008.8
1010.2
1011.6
1013.1
1014.5
1016
1017.6
1019.1
1020.7
1022.3
1023.9
1025.5
1027.2
1028.8
1030.5
1032.2
1033.9
1035.6
1037.3
1039.1
1040.8
1042.6
1044.3
1046.1
1047.8
1049.6
1051.4
1053.2
1055
1056.8
1058.6
1060.4
1062.2
1064
1065.8
1067.6
1069.4
1071.2
1073
1074.8
1076.6
1078.4
1080.2
1082
1083.7
1085.5
1087.3
1089
1090.8
1092.5
1094.3
1096
1097.7
1099.5
1101.2
1102.9
1104.6
1106.3
1108
1109.7
1111.3
1113
1114.7
1116.4
1118.1
1119.9
1121.6
1123.3
1125.1
1126.9
1128.7
1130.5
1132.3
1134.2
1136
1137.8
1139.6
1141.5
1143.3
1145.1
1146.9
1148.7
1150.6
1152.4
1154.2
1156.1
1157.9
1159.7
1161.6
1163.4
1165.3
1167.1
1169
1170.8
1172.7
1174.6
1176.4
1178.3
1180.2
1182
1183.9
1185.8
1187.7
1189.5
1191.4
1193.3
1195.2
1197
1198.9
1200.8
1202.6
1204.5
1206.4
1208.2
1210.1
1212
1213.8
1215.7
1217.6
1219.4
1221.3
1223.1
1225
1226.8
1228.7
1230.5
1232.4
1234.2
1236
1237.9
1239.7
1241.6
1243.4
1245.2
1247.1
1248.9
1250.7
1252.5
1254.4
1256.2
1258
1259.8
1261.6
1263.4
1265.3
1267.1
1268.9
1270.7
1272.5
1274.3
1276.1
1277.9
1279.7
1281.5
1283.3
1285.1
1286.9
1288.7
1290.5
1292.3
1294
1295.8
1297.6
1299.4
1301.2
1303
1304.8
1306.5
1308.3
1310.1
1311.9
1313.7
1315.5
1317.2
1319
1320.8
1322.6
1324.4
1326.2
1327.9
1329.7
1331.5
1333.2
1334.9
1336.6
1338.3
1339.9
1341.5
1343
1344.5
1345.8
1347.1
1348.2
1349.2
1350.1
1350.9
1351.5
1351.9
1352.1
1352.2
1002.6
1002.5
1002.4
1002.2
1001.8
1001.4
1000.9
1000.4
999.8
999.15
998.46
997.75
997.02
996.31
995.6
994.91
994.25
993.64
993.07
992.56
992.1
991.71
991.39
991.14
990.96
990.86
990.84
990.89
991.01
991.22
991.49
991.84
992.26
992.75
993.3
993.92
994.6
995.34
996.13
996.98
997.89
998.84
999.85
1000.9
1002
1003.1
1004.3
1005.5
1006.7
1008
1009.3
1010.7
1012
1013.5
1014.9
1016.3
1017.8
1019.3
1020.8
1022.4
1023.9
1025.5
1027.1
1028.7
1030.4
1032
1033.7
1035.4
1037
1038.8
1040.5
1042.2
1043.9
1045.6
1047.4
1049.1
1050.9
1052.7
1054.4
1056.2
1058
1059.8
1061.5
1063.3
1065.1
1066.9
1068.7
1070.5
1072.3
1074
1075.8
1077.6
1079.4
1081.2
1082.9
1084.7
1086.4
1088.2
1089.9
1091.7
1093.4
1095.1
1096.8
1098.6
1100.3
1102
1103.7
1105.3
1107
1108.7
1110.4
1112.1
1113.8
1115.5
1117.1
1118.9
1120.6
1122.3
1124.1
1125.8
1127.6
1129.4
1131.3
1133.1
1134.9
1136.7
1138.6
1140.4
1142.2
1144
1145.8
1147.6
1149.4
1151.3
1153.1
1154.9
1156.7
1158.6
1160.4
1162.3
1164.1
1166
1167.8
1169.7
1171.5
1173.4
1175.2
1177.1
1179
1180.8
1182.7
1184.6
1186.5
1188.3
1190.2
1192.1
1193.9
1195.8
1197.7
1199.5
1201.4
1203.3
1205.1
1207
1208.9
1210.7
1212.6
1214.4
1216.3
1218.2
1220
1221.9
1223.7
1225.6
1227.4
1229.3
1231.1
1232.9
1234.8
1236.6
1238.5
1240.3
1242.1
1243.9
1245.8
1247.6
1249.4
1251.3
1253.1
1254.9
1256.7
1258.5
1260.3
1262.2
1264
1265.8
1267.6
1269.4
1271.2
1273
1274.8
1276.6
1278.4
1280.2
1282
1283.8
1285.6
1287.4
1289.2
1291
1292.7
1294.5
1296.3
1298.1
1299.9
1301.7
1303.4
1305.2
1307
1308.8
1310.6
1312.4
1314.1
1315.9
1317.7
1319.5
1321.3
1323
1324.8
1326.6
1328.4
1330.1
1331.9
1333.6
1335.4
1337.1
1338.7
1340.4
1341.9
1343.5
1344.9
1346.3
1347.5
1348.7
1349.7
1350.6
1351.3
1351.9
1352.3
1352.5
1352.6
1004.6
1004.6
1004.5
1004.2
1003.9
1003.5
1003.1
1002.5
1001.9
1001.3
1000.6
999.93
999.23
998.53
997.84
997.17
996.53
995.93
995.38
994.88
994.44
994.06
993.75
993.5
993.33
993.23
993.2
993.25
993.38
993.57
993.84
994.18
994.59
995.06
995.6
996.21
996.87
997.59
998.37
999.2
1000.1
1001
1002
1003
1004.1
1005.2
1006.3
1007.5
1008.7
1010
1011.3
1012.6
1013.9
1015.3
1016.7
1018.1
1019.6
1021.1
1022.6
1024.1
1025.6
1027.2
1028.7
1030.3
1031.9
1033.6
1035.2
1036.9
1038.5
1040.2
1041.9
1043.6
1045.3
1047
1048.7
1050.5
1052.2
1053.9
1055.7
1057.4
1059.2
1061
1062.7
1064.5
1066.3
1068
1069.8
1071.6
1073.3
1075.1
1076.9
1078.6
1080.4
1082.1
1083.9
1085.6
1087.4
1089.1
1090.8
1092.6
1094.3
1096
1097.7
1099.4
1101.1
1102.8
1104.4
1106.1
1107.8
1109.5
1111.1
1112.8
1114.5
1116.2
1117.9
1119.6
1121.3
1123.1
1124.8
1126.6
1128.4
1130.2
1132
1133.8
1135.7
1137.5
1139.3
1141.1
1142.9
1144.7
1146.5
1148.3
1150.2
1152
1153.8
1155.6
1157.5
1159.3
1161.1
1163
1164.8
1166.7
1168.5
1170.4
1172.2
1174.1
1175.9
1177.8
1179.7
1181.5
1183.4
1185.3
1187.1
1189
1190.9
1192.7
1194.6
1196.5
1198.3
1200.2
1202
1203.9
1205.8
1207.6
1209.5
1211.4
1213.2
1215.1
1216.9
1218.8
1220.6
1222.5
1224.3
1226.2
1228
1229.8
1231.7
1233.5
1235.4
1237.2
1239
1240.9
1242.7
1244.5
1246.3
1248.2
1250
1251.8
1253.6
1255.4
1257.3
1259.1
1260.9
1262.7
1264.5
1266.3
1268.1
1269.9
1271.7
1273.5
1275.3
1277.1
1278.9
1280.7
1282.5
1284.3
1286.1
1287.9
1289.7
1291.5
1293.2
1295
1296.8
1298.6
1300.4
1302.1
1303.9
1305.7
1307.5
1309.3
1311
1312.8
1314.6
1316.4
1318.2
1319.9
1321.7
1323.5
1325.3
1327.1
1328.8
1330.6
1332.3
1334.1
1335.8
1337.5
1339.2
1340.8
1342.4
1343.9
1345.3
1346.7
1347.9
1349.1
1350.1
1351
1351.7
1352.3
1352.7
1353
1353
1006.7
1006.7
1006.5
1006.3
1006
1005.6
1005.2
1004.6
1004.1
1003.5
1002.8
1002.1
1001.4
1000.8
1000.1
999.43
998.81
998.22
997.69
997.2
996.77
996.4
996.09
995.85
995.69
995.59
995.56
995.61
995.73
995.92
996.18
996.51
996.91
997.37
997.9
998.49
999.13
999.84
1000.6
1001.4
1002.3
1003.2
1004.1
1005.1
1006.2
1007.3
1008.4
1009.5
1010.7
1012
1013.2
1014.5
1015.8
1017.2
1018.6
1019.9
1021.4
1022.8
1024.3
1025.8
1027.3
1028.8
1030.4
1031.9
1033.5
1035.1
1036.7
1038.4
1040
1041.7
1043.3
1045
1046.7
1048.4
1050.1
1051.8
1053.5
1055.2
1057
1058.7
1060.4
1062.2
1063.9
1065.7
1067.4
1069.2
1070.9
1072.7
1074.4
1076.2
1077.9
1079.7
1081.4
1083.1
1084.9
1086.6
1088.3
1090
1091.8
1093.5
1095.2
1096.9
1098.5
1100.2
1101.9
1103.6
1105.2
1106.9
1108.6
1110.2
1111.9
1113.6
1115.3
1116.9
1118.6
1120.4
1122.1
1123.8
1125.6
1127.4
1129.2
1131
1132.8
1134.6
1136.4
1138.2
1140
1141.8
1143.7
1145.5
1147.3
1149.1
1150.9
1152.7
1154.5
1156.3
1158.2
1160
1161.8
1163.7
1165.5
1167.4
1169.2
1171.1
1172.9
1174.8
1176.6
1178.5
1180.3
1182.2
1184.1
1185.9
1187.8
1189.7
1191.5
1193.4
1195.3
1197.1
1199
1200.8
1202.7
1204.6
1206.4
1208.3
1210.1
1212
1213.8
1215.7
1217.5
1219.4
1221.2
1223.1
1224.9
1226.8
1228.6
1230.4
1232.3
1234.1
1235.9
1237.8
1239.6
1241.4
1243.3
1245.1
1246.9
1248.7
1250.6
1252.4
1254.2
1256
1257.8
1259.6
1261.4
1263.2
1265
1266.8
1268.7
1270.5
1272.3
1274
1275.8
1277.6
1279.4
1281.2
1283
1284.8
1286.6
1288.4
1290.2
1292
1293.7
1295.5
1297.3
1299.1
1300.9
1302.6
1304.4
1306.2
1308
1309.8
1311.5
1313.3
1315.1
1316.9
1318.6
1320.4
1322.2
1324
1325.8
1327.5
1329.3
1331.1
1332.8
1334.5
1336.3
1338
1339.6
1341.3
1342.8
1344.3
1345.8
1347.1
1348.4
1349.5
1350.5
1351.4
1352.2
1352.7
1353.2
1353.4
1353.5
1008.8
1008.7
1008.6
1008.4
1008.1
1007.7
1007.3
1006.8
1006.2
1005.6
1005
1004.3
1003.6
1003
1002.3
1001.7
1001.1
1000.5
999.98
999.51
999.08
998.73
998.43
998.2
998.03
997.93
997.91
997.95
998.07
998.26
998.52
998.84
999.22
999.68
1000.2
1000.8
1001.4
1002.1
1002.8
1003.6
1004.5
1005.4
1006.3
1007.3
1008.3
1009.3
1010.4
1011.6
1012.7
1013.9
1015.2
1016.4
1017.7
1019.1
1020.4
1021.8
1023.2
1024.6
1026
1027.5
1029
1030.5
1032
1033.6
1035.1
1036.7
1038.3
1039.9
1041.5
1043.1
1044.8
1046.4
1048.1
1049.8
1051.4
1053.1
1054.8
1056.5
1058.2
1060
1061.7
1063.4
1065.1
1066.9
1068.6
1070.3
1072.1
1073.8
1075.5
1077.3
1079
1080.7
1082.4
1084.2
1085.9
1087.6
1089.3
1091
1092.7
1094.4
1096.1
1097.7
1099.4
1101.1
1102.7
1104.4
1106.1
1107.7
1109.4
1111
1112.7
1114.4
1116
1117.7
1119.4
1121.1
1122.9
1124.6
1126.4
1128.2
1130
1131.8
1133.6
1135.4
1137.2
1139
1140.8
1142.6
1144.4
1146.2
1148
1149.8
1151.6
1153.4
1155.3
1157.1
1158.9
1160.7
1162.6
1164.4
1166.2
1168.1
1169.9
1171.8
1173.6
1175.5
1177.3
1179.2
1181
1182.9
1184.8
1186.6
1188.5
1190.4
1192.2
1194.1
1195.9
1197.8
1199.7
1201.5
1203.4
1205.2
1207.1
1208.9
1210.8
1212.6
1214.5
1216.3
1218.2
1220
1221.9
1223.7
1225.5
1227.4
1229.2
1231.1
1232.9
1234.7
1236.5
1238.4
1240.2
1242
1243.8
1245.7
1247.5
1249.3
1251.1
1252.9
1254.8
1256.6
1258.4
1260.2
1262
1263.8
1265.6
1267.4
1269.2
1271
1272.8
1274.6
1276.4
1278.2
1280
1281.8
1283.6
1285.3
1287.1
1288.9
1290.7
1292.5
1294.3
1296
1297.8
1299.6
1301.4
1303.1
1304.9
1306.7
1308.5
1310.2
1312
1313.8
1315.6
1317.3
1319.1
1320.9
1322.7
1324.5
1326.2
1328
1329.8
1331.5
1333.3
1335
1336.7
1338.4
1340.1
1341.7
1343.3
1344.8
1346.2
1347.6
1348.8
1350
1351
1351.9
1352.6
1353.2
1353.6
1353.8
1353.9
1010.8
1010.8
1010.7
1010.5
1010.2
1009.8
1009.4
1008.9
1008.3
1007.8
1007.1
1006.5
1005.8
1005.2
1004.6
1003.9
1003.3
1002.8
1002.3
1001.8
1001.4
1001
1000.8
1000.5
1000.4
1000.3
1000.3
1000.3
1000.4
1000.6
1000.8
1001.2
1001.5
1002
1002.5
1003
1003.7
1004.3
1005
1005.8
1006.6
1007.5
1008.4
1009.4
1010.4
1011.4
1012.5
1013.6
1014.8
1015.9
1017.1
1018.4
1019.6
1020.9
1022.3
1023.6
1025
1026.4
1027.8
1029.2
1030.7
1032.2
1033.7
1035.2
1036.7
1038.3
1039.8
1041.4
1043
1044.6
1046.2
1047.9
1049.5
1051.2
1052.8
1054.5
1056.2
1057.9
1059.5
1061.2
1062.9
1064.6
1066.4
1068.1
1069.8
1071.5
1073.2
1074.9
1076.6
1078.4
1080.1
1081.8
1083.5
1085.2
1086.9
1088.6
1090.3
1091.9
1093.6
1095.3
1097
1098.6
1100.3
1101.9
1103.6
1105.2
1106.9
1108.5
1110.2
1111.8
1113.5
1115.2
1116.8
1118.5
1120.2
1121.9
1123.7
1125.4
1127.2
1129
1130.8
1132.6
1134.4
1136.2
1138
1139.8
1141.6
1143.4
1145.2
1147
1148.8
1150.6
1152.4
1154.2
1156
1157.8
1159.7
1161.5
1163.3
1165.1
1167
1168.8
1170.7
1172.5
1174.4
1176.2
1178.1
1179.9
1181.8
1183.6
1185.5
1187.3
1189.2
1191
1192.9
1194.8
1196.6
1198.5
1200.3
1202.2
1204
1205.9
1207.7
1209.6
1211.4
1213.3
1215.1
1217
1218.8
1220.7
1222.5
1224.3
1226.2
1228
1229.8
1231.7
1233.5
1235.3
1237.2
1239
1240.8
1242.6
1244.5
1246.3
1248.1
1249.9
1251.7
1253.5
1255.3
1257.1
1258.9
1260.8
1262.6
1264.4
1266.2
1268
1269.8
1271.6
1273.4
1275.1
1276.9
1278.7
1280.5
1282.3
1284.1
1285.9
1287.7
1289.4
1291.2
1293
1294.8
1296.6
1298.3
1300.1
1301.9
1303.7
1305.4
1307.2
1309
1310.7
1312.5
1314.3
1316.1
1317.8
1319.6
1321.4
1323.2
1324.9
1326.7
1328.5
1330.2
1332
1333.8
1335.5
1337.2
1338.9
1340.6
1342.2
1343.7
1345.3
1346.7
1348
1349.3
1350.4
1351.5
1352.3
1353.1
1353.6
1354.1
1354.3
1354.4
1012.9
1012.9
1012.8
1012.5
1012.3
1011.9
1011.5
1011
1010.5
1009.9
1009.3
1008.7
1008
1007.4
1006.8
1006.2
1005.6
1005.1
1004.6
1004.1
1003.7
1003.4
1003.1
1002.9
1002.7
1002.6
1002.6
1002.6
1002.7
1002.9
1003.2
1003.5
1003.8
1004.3
1004.8
1005.3
1005.9
1006.6
1007.3
1008
1008.8
1009.7
1010.6
1011.5
1012.5
1013.5
1014.6
1015.6
1016.8
1017.9
1019.1
1020.3
1021.6
1022.8
1024.1
1025.5
1026.8
1028.2
1029.6
1031
1032.4
1033.9
1035.4
1036.8
1038.4
1039.9
1041.4
1043
1044.6
1046.1
1047.7
1049.3
1051
1052.6
1054.2
1055.9
1057.5
1059.2
1060.9
1062.5
1064.2
1065.9
1067.6
1069.3
1071
1072.7
1074.4
1076.1
1077.8
1079.5
1081.2
1082.8
1084.5
1086.2
1087.9
1089.6
1091.3
1092.9
1094.6
1096.2
1097.9
1099.5
1101.2
1102.8
1104.5
1106.1
1107.7
1109.4
1111
1112.7
1114.3
1116
1117.7
1119.3
1121.1
1122.8
1124.5
1126.3
1128.1
1129.8
1131.6
1133.4
1135.2
1137
1138.8
1140.6
1142.4
1144.2
1146
1147.8
1149.6
1151.4
1153.2
1155
1156.8
1158.6
1160.4
1162.2
1164.1
1165.9
1167.7
1169.6
1171.4
1173.3
1175.1
1176.9
1178.8
1180.6
1182.5
1184.4
1186.2
1188.1
1189.9
1191.8
1193.6
1195.5
1197.3
1199.2
1201
1202.9
1204.7
1206.6
1208.4
1210.3
1212.1
1214
1215.8
1217.6
1219.5
1221.3
1223.1
1225
1226.8
1228.6
1230.5
1232.3
1234.1
1236
1237.8
1239.6
1241.4
1243.2
1245.1
1246.9
1248.7
1250.5
1252.3
1254.1
1255.9
1257.7
1259.5
1261.3
1263.1
1264.9
1266.7
1268.5
1270.3
1272.1
1273.9
1275.7
1277.5
1279.3
1281.1
1282.8
1284.6
1286.4
1288.2
1290
1291.8
1293.5
1295.3
1297.1
1298.9
1300.6
1302.4
1304.2
1305.9
1307.7
1309.5
1311.3
1313
1314.8
1316.6
1318.3
1320.1
1321.9
1323.7
1325.4
1327.2
1329
1330.7
1332.5
1334.2
1336
1337.7
1339.4
1341
1342.7
1344.2
1345.7
1347.2
1348.5
1349.8
1350.9
1351.9
1352.8
1353.5
1354.1
1354.5
1354.8
1354.8
1015
1015
1014.8
1014.6
1014.4
1014
1013.6
1013.1
1012.6
1012.1
1011.5
1010.9
1010.2
1009.6
1009
1008.4
1007.9
1007.3
1006.8
1006.4
1006
1005.7
1005.4
1005.2
1005
1004.9
1004.9
1004.9
1005
1005.2
1005.5
1005.8
1006.1
1006.5
1007
1007.6
1008.1
1008.8
1009.5
1010.2
1011
1011.8
1012.7
1013.6
1014.6
1015.6
1016.6
1017.7
1018.8
1019.9
1021.1
1022.3
1023.5
1024.7
1026
1027.3
1028.6
1030
1031.4
1032.7
1034.2
1035.6
1037
1038.5
1040
1041.5
1043
1044.6
1046.1
1047.7
1049.2
1050.8
1052.4
1054
1055.6
1057.3
1058.9
1060.5
1062.2
1063.8
1065.5
1067.2
1068.8
1070.5
1072.2
1073.9
1075.5
1077.2
1078.9
1080.6
1082.3
1083.9
1085.6
1087.3
1088.9
1090.6
1092.2
1093.9
1095.5
1097.2
1098.8
1100.5
1102.1
1103.7
1105.3
1107
1108.6
1110.2
1111.9
1113.5
1115.2
1116.8
1118.5
1120.2
1121.9
1123.6
1125.4
1127.1
1128.9
1130.7
1132.5
1134.3
1136.1
1137.8
1139.6
1141.4
1143.2
1145
1146.8
1148.5
1150.3
1152.1
1153.9
1155.7
1157.6
1159.4
1161.2
1163
1164.8
1166.7
1168.5
1170.3
1172.2
1174
1175.9
1177.7
1179.5
1181.4
1183.2
1185.1
1186.9
1188.8
1190.6
1192.5
1194.3
1196.2
1198
1199.9
1201.7
1203.6
1205.4
1207.3
1209.1
1210.9
1212.8
1214.6
1216.5
1218.3
1220.1
1222
1223.8
1225.6
1227.5
1229.3
1231.1
1232.9
1234.8
1236.6
1238.4
1240.2
1242
1243.9
1245.7
1247.5
1249.3
1251.1
1252.9
1254.7
1256.5
1258.3
1260.1
1261.9
1263.7
1265.5
1267.3
1269.1
1270.9
1272.7
1274.5
1276.3
1278.1
1279.8
1281.6
1283.4
1285.2
1287
1288.7
1290.5
1292.3
1294.1
1295.8
1297.6
1299.4
1301.2
1302.9
1304.7
1306.5
1308.2
1310
1311.8
1313.6
1315.3
1317.1
1318.9
1320.6
1322.4
1324.2
1325.9
1327.7
1329.5
1331.2
1333
1334.7
1336.5
1338.2
1339.9
1341.5
1343.1
1344.7
1346.2
1347.6
1349
1350.2
1351.4
1352.4
1353.3
1354
1354.6
1355
1355.2
1355.3
1017.1
1017
1016.9
1016.7
1016.4
1016.1
1015.7
1015.3
1014.7
1014.2
1013.6
1013
1012.4
1011.8
1011.2
1010.7
1010.1
1009.6
1009.1
1008.7
1008.3
1008
1007.7
1007.5
1007.3
1007.2
1007.2
1007.3
1007.4
1007.5
1007.8
1008
1008.4
1008.8
1009.3
1009.8
1010.4
1011
1011.7
1012.4
1013.2
1014
1014.9
1015.8
1016.7
1017.7
1018.7
1019.7
1020.8
1021.9
1023
1024.2
1025.4
1026.6
1027.9
1029.2
1030.5
1031.8
1033.1
1034.5
1035.9
1037.3
1038.7
1040.2
1041.6
1043.1
1044.6
1046.1
1047.7
1049.2
1050.8
1052.3
1053.9
1055.5
1057.1
1058.7
1060.3
1061.9
1063.5
1065.2
1066.8
1068.5
1070.1
1071.8
1073.4
1075.1
1076.7
1078.4
1080.1
1081.7
1083.4
1085
1086.7
1088.3
1090
1091.6
1093.3
1094.9
1096.5
1098.1
1099.8
1101.4
1103
1104.6
1106.2
1107.8
1109.5
1111.1
1112.7
1114.4
1116
1117.7
1119.4
1121
1122.8
1124.5
1126.2
1128
1129.8
1131.6
1133.4
1135.1
1136.9
1138.7
1140.5
1142.2
1144
1145.8
1147.6
1149.4
1151.1
1152.9
1154.7
1156.5
1158.4
1160.2
1162
1163.8
1165.6
1167.5
1169.3
1171.1
1172.9
1174.8
1176.6
1178.5
1180.3
1182.1
1184
1185.8
1187.7
1189.5
1191.4
1193.2
1195.1
1196.9
1198.8
1200.6
1202.4
1204.3
1206.1
1208
1209.8
1211.6
1213.5
1215.3
1217.2
1219
1220.8
1222.7
1224.5
1226.3
1228.1
1230
1231.8
1233.6
1235.4
1237.2
1239
1240.9
1242.7
1244.5
1246.3
1248.1
1249.9
1251.7
1253.5
1255.3
1257.1
1258.9
1260.7
1262.5
1264.3
1266.1
1267.9
1269.7
1271.5
1273.3
1275.1
1276.8
1278.6
1280.4
1282.2
1284
1285.8
1287.5
1289.3
1291.1
1292.9
1294.6
1296.4
1298.2
1299.9
1301.7
1303.5
1305.2
1307
1308.8
1310.5
1312.3
1314.1
1315.8
1317.6
1319.4
1321.1
1322.9
1324.7
1326.4
1328.2
1330
1331.7
1333.5
1335.2
1337
1338.7
1340.4
1342
1343.6
1345.2
1346.7
1348.1
1349.5
1350.7
1351.9
1352.9
1353.7
1354.5
1355
1355.5
1355.7
1355.8
1019.1
1019.1
1019
1018.8
1018.5
1018.2
1017.8
1017.4
1016.9
1016.3
1015.8
1015.2
1014.6
1014
1013.4
1012.9
1012.3
1011.8
1011.4
1010.9
1010.6
1010.2
1010
1009.8
1009.6
1009.5
1009.5
1009.6
1009.7
1009.8
1010
1010.3
1010.7
1011.1
1011.5
1012
1012.6
1013.2
1013.9
1014.6
1015.4
1016.2
1017
1017.9
1018.8
1019.8
1020.7
1021.8
1022.8
1023.9
1025
1026.2
1027.4
1028.6
1029.8
1031
1032.3
1033.6
1034.9
1036.3
1037.7
1039
1040.4
1041.9
1043.3
1044.8
1046.2
1047.7
1049.2
1050.8
1052.3
1053.8
1055.4
1056.9
1058.5
1060.1
1061.7
1063.3
1064.9
1066.5
1068.1
1069.8
1071.4
1073
1074.7
1076.3
1077.9
1079.6
1081.2
1082.9
1084.5
1086.1
1087.8
1089.4
1091
1092.7
1094.3
1095.9
1097.5
1099.1
1100.7
1102.3
1103.9
1105.5
1107.1
1108.7
1110.4
1112
1113.6
1115.2
1116.9
1118.6
1120.2
1121.9
1123.7
1125.4
1127.1
1128.9
1130.7
1132.5
1134.2
1136
1137.8
1139.5
1141.3
1143.1
1144.8
1146.6
1148.4
1150.2
1152
1153.8
1155.6
1157.4
1159.2
1161
1162.8
1164.6
1166.4
1168.2
1170.1
1171.9
1173.7
1175.6
1177.4
1179.2
1181.1
1182.9
1184.8
1186.6
1188.4
1190.3
1192.1
1194
1195.8
1197.7
1199.5
1201.3
1203.2
1205
1206.8
1208.7
1210.5
1212.4
1214.2
1216
1217.8
1219.7
1221.5
1223.3
1225.2
1227
1228.8
1230.6
1232.4
1234.3
1236.1
1237.9
1239.7
1241.5
1243.3
1245.1
1246.9
1248.7
1250.5
1252.3
1254.1
1255.9
1257.7
1259.5
1261.3
1263.1
1264.9
1266.7
1268.5
1270.3
1272.1
1273.9
1275.6
1277.4
1279.2
1281
1282.8
1284.5
1286.3
1288.1
1289.9
1291.6
1293.4
1295.2
1297
1298.7
1300.5
1302.3
1304
1305.8
1307.6
1309.3
1311.1
1312.8
1314.6
1316.4
1318.1
1319.9
1321.7
1323.4
1325.2
1327
1328.7
1330.5
1332.2
1334
1335.7
1337.5
1339.2
1340.9
1342.5
1344.1
1345.7
1347.2
1348.6
1350
1351.2
1352.3
1353.4
1354.2
1355
1355.5
1355.9
1356.2
1356.3
1021.2
1021.2
1021.1
1020.9
1020.6
1020.3
1019.9
1019.5
1019
1018.5
1017.9
1017.4
1016.8
1016.2
1015.7
1015.1
1014.6
1014.1
1013.6
1013.2
1012.8
1012.5
1012.3
1012.1
1011.9
1011.8
1011.8
1011.8
1011.9
1012.1
1012.3
1012.6
1012.9
1013.3
1013.8
1014.3
1014.8
1015.4
1016.1
1016.8
1017.5
1018.3
1019.1
1020
1020.9
1021.8
1022.8
1023.8
1024.8
1025.9
1027
1028.1
1029.3
1030.5
1031.7
1032.9
1034.2
1035.5
1036.8
1038.1
1039.4
1040.8
1042.2
1043.6
1045
1046.4
1047.9
1049.3
1050.8
1052.3
1053.8
1055.3
1056.9
1058.4
1060
1061.5
1063.1
1064.7
1066.3
1067.9
1069.5
1071.1
1072.7
1074.3
1075.9
1077.5
1079.2
1080.8
1082.4
1084
1085.6
1087.3
1088.9
1090.5
1092.1
1093.7
1095.3
1096.9
1098.5
1100.1
1101.7
1103.3
1104.9
1106.5
1108.1
1109.7
1111.3
1112.9
1114.5
1116.1
1117.8
1119.5
1121.1
1122.8
1124.6
1126.3
1128.1
1129.8
1131.6
1133.3
1135.1
1136.9
1138.6
1140.4
1142.2
1143.9
1145.7
1147.5
1149.2
1151
1152.8
1154.6
1156.4
1158.2
1160
1161.8
1163.6
1165.4
1167.2
1169.1
1170.9
1172.7
1174.5
1176.4
1178.2
1180
1181.9
1183.7
1185.5
1187.4
1189.2
1191
1192.9
1194.7
1196.6
1198.4
1200.2
1202.1
1203.9
1205.7
1207.6
1209.4
1211.2
1213.1
1214.9
1216.7
1218.6
1220.4
1222.2
1224
1225.8
1227.7
1229.5
1231.3
1233.1
1234.9
1236.7
1238.6
1240.4
1242.2
1244
1245.8
1247.6
1249.4
1251.2
1253
1254.8
1256.6
1258.4
1260.2
1262
1263.7
1265.5
1267.3
1269.1
1270.9
1272.7
1274.5
1276.2
1278
1279.8
1281.6
1283.4
1285.1
1286.9
1288.7
1290.4
1292.2
1294
1295.8
1297.5
1299.3
1301
1302.8
1304.6
1306.3
1308.1
1309.9
1311.6
1313.4
1315.2
1316.9
1318.7
1320.4
1322.2
1324
1325.7
1327.5
1329.3
1331
1332.8
1334.5
1336.3
1338
1339.7
1341.4
1343
1344.6
1346.2
1347.7
1349.1
1350.5
1351.7
1352.8
1353.9
1354.7
1355.5
1356
1356.4
1356.7
1356.8
1023.3
1023.3
1023.2
1023
1022.7
1022.4
1022
1021.6
1021.1
1020.6
1020.1
1019.5
1019
1018.4
1017.9
1017.3
1016.8
1016.3
1015.9
1015.5
1015.1
1014.8
1014.5
1014.3
1014.2
1014.1
1014.1
1014.1
1014.2
1014.4
1014.6
1014.9
1015.2
1015.6
1016
1016.5
1017.1
1017.7
1018.3
1019
1019.7
1020.5
1021.3
1022.1
1023
1023.9
1024.9
1025.9
1026.9
1027.9
1029
1030.1
1031.2
1032.4
1033.6
1034.8
1036
1037.3
1038.6
1039.9
1041.2
1042.5
1043.9
1045.3
1046.7
1048.1
1049.5
1051
1052.4
1053.9
1055.4
1056.9
1058.4
1059.9
1061.4
1063
1064.5
1066.1
1067.7
1069.2
1070.8
1072.4
1074
1075.6
1077.2
1078.8
1080.4
1082
1083.6
1085.2
1086.8
1088.4
1090
1091.6
1093.2
1094.8
1096.3
1097.9
1099.5
1101.1
1102.7
1104.2
1105.8
1107.4
1109
1110.6
1112.2
1113.8
1115.4
1117
1118.7
1120.4
1122.1
1123.8
1125.5
1127.2
1129
1130.7
1132.5
1134.3
1136
1137.8
1139.5
1141.3
1143
1144.8
1146.6
1148.3
1150.1
1151.9
1153.7
1155.4
1157.2
1159
1160.8
1162.6
1164.4
1166.2
1168.1
1169.9
1171.7
1173.5
1175.3
1177.2
1179
1180.8
1182.7
1184.5
1186.3
1188.2
1190
1191.8
1193.7
1195.5
1197.3
1199.2
1201
1202.8
1204.7
1206.5
1208.3
1210.1
1212
1213.8
1215.6
1217.4
1219.3
1221.1
1222.9
1224.7
1226.5
1228.4
1230.2
1232
1233.8
1235.6
1237.4
1239.2
1241
1242.8
1244.6
1246.4
1248.2
1250
1251.8
1253.6
1255.4
1257.2
1259
1260.8
1262.6
1264.4
1266.2
1267.9
1269.7
1271.5
1273.3
1275.1
1276.8
1278.6
1280.4
1282.2
1283.9
1285.7
1287.5
1289.3
1291
1292.8
1294.6
1296.3
1298.1
1299.9
1301.6
1303.4
1305.1
1306.9
1308.7
1310.4
1312.2
1313.9
1315.7
1317.5
1319.2
1321
1322.7
1324.5
1326.3
1328
1329.8
1331.5
1333.3
1335
1336.8
1338.5
1340.2
1341.9
1343.5
1345.1
1346.7
1348.2
1349.6
1351
1352.2
1353.4
1354.4
1355.2
1356
1356.5
1356.9
1357.2
1357.3
1025.4
1025.3
1025.2
1025.1
1024.8
1024.5
1024.1
1023.7
1023.3
1022.8
1022.2
1021.7
1021.1
1020.6
1020.1
1019.5
1019
1018.5
1018.1
1017.7
1017.4
1017.1
1016.8
1016.6
1016.5
1016.4
1016.4
1016.4
1016.5
1016.7
1016.9
1017.1
1017.5
1017.8
1018.3
1018.7
1019.3
1019.9
1020.5
1021.1
1021.9
1022.6
1023.4
1024.2
1025.1
1026
1026.9
1027.9
1028.9
1029.9
1031
1032.1
1033.2
1034.3
1035.5
1036.7
1037.9
1039.1
1040.4
1041.7
1043
1044.3
1045.6
1047
1048.4
1049.8
1051.2
1052.6
1054
1055.5
1056.9
1058.4
1059.9
1061.4
1062.9
1064.4
1066
1067.5
1069.1
1070.6
1072.2
1073.7
1075.3
1076.9
1078.5
1080
1081.6
1083.2
1084.8
1086.4
1087.9
1089.5
1091.1
1092.7
1094.3
1095.8
1097.4
1099
1100.5
1102.1
1103.7
1105.2
1106.8
1108.4
1109.9
1111.5
1113.1
1114.7
1116.3
1118
1119.6
1121.3
1123
1124.7
1126.5
1128.2
1129.9
1131.7
1133.4
1135.2
1136.9
1138.7
1140.4
1142.2
1143.9
1145.7
1147.4
1149.2
1151
1152.7
1154.5
1156.3
1158.1
1159.9
1161.7
1163.5
1165.3
1167.1
1168.9
1170.7
1172.5
1174.3
1176.2
1178
1179.8
1181.6
1183.5
1185.3
1187.1
1189
1190.8
1192.6
1194.4
1196.3
1198.1
1199.9
1201.8
1203.6
1205.4
1207.2
1209.1
1210.9
1212.7
1214.5
1216.4
1218.2
1220
1221.8
1223.6
1225.4
1227.2
1229.1
1230.9
1232.7
1234.5
1236.3
1238.1
1239.9
1241.7
1243.5
1245.3
1247.1
1248.9
1250.7
1252.5
1254.3
1256.1
1257.9
1259.7
1261.4
1263.2
1265
1266.8
1268.6
1270.4
1272.1
1273.9
1275.7
1277.5
1279.2
1281
1282.8
1284.6
1286.3
1288.1
1289.9
1291.6
1293.4
1295.1
1296.9
1298.7
1300.4
1302.2
1304
1305.7
1307.5
1309.2
1311
1312.7
1314.5
1316.3
1318
1319.8
1321.5
1323.3
1325
1326.8
1328.6
1330.3
1332.1
1333.8
1335.6
1337.3
1339
1340.7
1342.4
1344.1
1345.7
1347.2
1348.7
1350.1
1351.5
1352.7
1353.9
1354.9
1355.7
1356.5
1357
1357.5
1357.7
1357.8
1027.5
1027.4
1027.3
1027.1
1026.9
1026.6
1026.2
1025.8
1025.4
1024.9
1024.4
1023.9
1023.3
1022.8
1022.2
1021.7
1021.2
1020.8
1020.3
1020
1019.6
1019.3
1019.1
1018.9
1018.7
1018.7
1018.6
1018.7
1018.8
1018.9
1019.1
1019.4
1019.7
1020.1
1020.5
1021
1021.5
1022
1022.7
1023.3
1024
1024.7
1025.5
1026.3
1027.2
1028.1
1029
1029.9
1030.9
1031.9
1033
1034
1035.1
1036.3
1037.4
1038.6
1039.8
1041
1042.2
1043.5
1044.8
1046.1
1047.4
1048.7
1050.1
1051.4
1052.8
1054.2
1055.6
1057.1
1058.5
1060
1061.4
1062.9
1064.4
1065.9
1067.4
1068.9
1070.5
1072
1073.5
1075.1
1076.6
1078.2
1079.7
1081.3
1082.9
1084.4
1086
1087.6
1089.1
1090.7
1092.2
1093.8
1095.3
1096.9
1098.5
1100
1101.6
1103.1
1104.7
1106.2
1107.8
1109.3
1110.9
1112.5
1114.1
1115.7
1117.3
1118.9
1120.6
1122.3
1124
1125.7
1127.4
1129.2
1130.9
1132.6
1134.4
1136.1
1137.8
1139.6
1141.3
1143.1
1144.8
1146.6
1148.3
1150.1
1151.8
1153.6
1155.4
1157.2
1159
1160.7
1162.5
1164.3
1166.1
1167.9
1169.7
1171.6
1173.4
1175.2
1177
1178.8
1180.6
1182.5
1184.3
1186.1
1187.9
1189.8
1191.6
1193.4
1195.2
1197.1
1198.9
1200.7
1202.5
1204.4
1206.2
1208
1209.8
1211.6
1213.5
1215.3
1217.1
1218.9
1220.7
1222.5
1224.3
1226.2
1228
1229.8
1231.6
1233.4
1235.2
1237
1238.8
1240.6
1242.4
1244.2
1246
1247.8
1249.6
1251.4
1253.2
1254.9
1256.7
1258.5
1260.3
1262.1
1263.9
1265.7
1267.4
1269.2
1271
1272.8
1274.5
1276.3
1278.1
1279.9
1281.6
1283.4
1285.2
1286.9
1288.7
1290.5
1292.2
1294
1295.7
1297.5
1299.3
1301
1302.8
1304.5
1306.3
1308
1309.8
1311.6
1313.3
1315.1
1316.8
1318.6
1320.3
1322.1
1323.8
1325.6
1327.4
1329.1
1330.9
1332.6
1334.4
1336.1
1337.8
1339.6
1341.3
1342.9
1344.6
1346.2
1347.8
1349.3
1350.7
1352
1353.3
1354.4
1355.4
1356.3
1357
1357.6
1358
1358.2
1358.3
1029.5
1029.5
1029.4
1029.2
1029
1028.7
1028.3
1027.9
1027.5
1027
1026.5
1026
1025.5
1024.9
1024.4
1023.9
1023.4
1023
1022.6
1022.2
1021.8
1021.6
1021.3
1021.1
1021
1020.9
1020.9
1020.9
1021
1021.2
1021.4
1021.6
1021.9
1022.3
1022.7
1023.2
1023.7
1024.2
1024.8
1025.5
1026.2
1026.9
1027.6
1028.4
1029.3
1030.1
1031
1032
1032.9
1033.9
1035
1036
1037.1
1038.2
1039.3
1040.5
1041.6
1042.8
1044
1045.3
1046.5
1047.8
1049.1
1050.4
1051.8
1053.1
1054.5
1055.9
1057.3
1058.7
1060.1
1061.5
1063
1064.4
1065.9
1067.4
1068.9
1070.4
1071.9
1073.4
1074.9
1076.4
1078
1079.5
1081
1082.6
1084.1
1085.7
1087.2
1088.7
1090.3
1091.8
1093.4
1094.9
1096.5
1098
1099.5
1101.1
1102.6
1104.1
1105.7
1107.2
1108.8
1110.3
1111.9
1113.5
1115.1
1116.7
1118.3
1119.9
1121.6
1123.3
1125
1126.7
1128.4
1130.1
1131.9
1133.6
1135.3
1137
1138.8
1140.5
1142.2
1144
1145.7
1147.5
1149.2
1151
1152.7
1154.5
1156.3
1158.1
1159.8
1161.6
1163.4
1165.2
1167
1168.8
1170.6
1172.4
1174.2
1176
1177.8
1179.7
1181.5
1183.3
1185.1
1186.9
1188.8
1190.6
1192.4
1194.2
1196
1197.9
1199.7
1201.5
1203.3
1205.1
1207
1208.8
1210.6
1212.4
1214.2
1216
1217.8
1219.7
1221.5
1223.3
1225.1
1226.9
1228.7
1230.5
1232.3
1234.1
1235.9
1237.7
1239.5
1241.3
1243.1
1244.9
1246.7
1248.5
1250.3
1252
1253.8
1255.6
1257.4
1259.2
1261
1262.7
1264.5
1266.3
1268.1
1269.9
1271.6
1273.4
1275.2
1276.9
1278.7
1280.5
1282.3
1284
1285.8
1287.5
1289.3
1291.1
1292.8
1294.6
1296.3
1298.1
1299.9
1301.6
1303.4
1305.1
1306.9
1308.6
1310.4
1312.1
1313.9
1315.6
1317.4
1319.1
1320.9
1322.7
1324.4
1326.2
1327.9
1329.7
1331.4
1333.2
1334.9
1336.7
1338.4
1340.1
1341.8
1343.5
1345.1
1346.7
1348.3
1349.8
1351.2
1352.5
1353.8
1354.9
1355.9
1356.8
1357.5
1358.1
1358.5
1358.7
1358.8
1031.6
1031.6
1031.5
1031.3
1031.1
1030.8
1030.4
1030
1029.6
1029.2
1028.7
1028.2
1027.6
1027.1
1026.6
1026.1
1025.6
1025.2
1024.8
1024.4
1024.1
1023.8
1023.6
1023.4
1023.2
1023.2
1023.1
1023.2
1023.3
1023.4
1023.6
1023.9
1024.2
1024.5
1024.9
1025.4
1025.9
1026.4
1027
1027.6
1028.3
1029
1029.8
1030.6
1031.4
1032.2
1033.1
1034
1035
1035.9
1036.9
1038
1039
1040.1
1041.2
1042.4
1043.5
1044.7
1045.9
1047.1
1048.3
1049.6
1050.9
1052.2
1053.5
1054.8
1056.2
1057.5
1058.9
1060.3
1061.7
1063.1
1064.5
1066
1067.4
1068.9
1070.3
1071.8
1073.3
1074.8
1076.3
1077.8
1079.3
1080.8
1082.3
1083.9
1085.4
1086.9
1088.4
1089.9
1091.5
1093
1094.5
1096
1097.6
1099.1
1100.6
1102.1
1103.6
1105.2
1106.7
1108.2
1109.8
1111.3
1112.9
1114.5
1116
1117.7
1119.3
1120.9
1122.6
1124.3
1126
1127.7
1129.4
1131.1
1132.8
1134.6
1136.3
1138
1139.7
1141.4
1143.2
1144.9
1146.7
1148.4
1150.1
1151.9
1153.7
1155.4
1157.2
1159
1160.7
1162.5
1164.3
1166.1
1167.9
1169.7
1171.5
1173.3
1175.1
1176.9
1178.7
1180.5
1182.3
1184.1
1186
1187.8
1189.6
1191.4
1193.2
1195
1196.9
1198.7
1200.5
1202.3
1204.1
1205.9
1207.7
1209.6
1211.4
1213.2
1215
1216.8
1218.6
1220.4
1222.2
1224
1225.8
1227.6
1229.4
1231.2
1233
1234.8
1236.6
1238.4
1240.2
1242
1243.8
1245.6
1247.4
1249.2
1250.9
1252.7
1254.5
1256.3
1258.1
1259.9
1261.6
1263.4
1265.2
1267
1268.7
1270.5
1272.3
1274
1275.8
1277.6
1279.4
1281.1
1282.9
1284.6
1286.4
1288.2
1289.9
1291.7
1293.4
1295.2
1297
1298.7
1300.5
1302.2
1304
1305.7
1307.5
1309.2
1311
1312.7
1314.5
1316.2
1318
1319.7
1321.5
1323.2
1325
1326.7
1328.5
1330.2
1332
1333.7
1335.5
1337.2
1338.9
1340.7
1342.4
1344
1345.7
1347.3
1348.8
1350.3
1351.7
1353.1
1354.3
1355.4
1356.4
1357.3
1358
1358.6
1359
1359.3
1359.4
1033.7
1033.6
1033.5
1033.4
1033.2
1032.9
1032.5
1032.2
1031.7
1031.3
1030.8
1030.3
1029.8
1029.3
1028.8
1028.3
1027.8
1027.4
1027
1026.6
1026.3
1026
1025.8
1025.6
1025.5
1025.4
1025.4
1025.4
1025.5
1025.6
1025.8
1026.1
1026.4
1026.7
1027.1
1027.6
1028.1
1028.6
1029.2
1029.8
1030.5
1031.1
1031.9
1032.7
1033.5
1034.3
1035.2
1036.1
1037
1038
1038.9
1040
1041
1042.1
1043.1
1044.3
1045.4
1046.6
1047.7
1048.9
1050.1
1051.4
1052.6
1053.9
1055.2
1056.5
1057.8
1059.2
1060.5
1061.9
1063.3
1064.7
1066.1
1067.5
1068.9
1070.4
1071.8
1073.3
1074.7
1076.2
1077.7
1079.2
1080.7
1082.2
1083.7
1085.2
1086.7
1088.2
1089.7
1091.2
1092.7
1094.2
1095.7
1097.2
1098.7
1100.2
1101.7
1103.2
1104.7
1106.2
1107.7
1109.3
1110.8
1112.3
1113.9
1115.5
1117.1
1118.7
1120.3
1122
1123.6
1125.3
1127
1128.7
1130.4
1132.1
1133.8
1135.5
1137.3
1139
1140.7
1142.4
1144.1
1145.9
1147.6
1149.3
1151.1
1152.8
1154.6
1156.3
1158.1
1159.9
1161.6
1163.4
1165.2
1167
1168.8
1170.6
1172.4
1174.2
1176
1177.8
1179.6
1181.4
1183.2
1185
1186.8
1188.6
1190.4
1192.2
1194.1
1195.9
1197.7
1199.5
1201.3
1203.1
1204.9
1206.7
1208.5
1210.3
1212.2
1214
1215.8
1217.6
1219.4
1221.2
1223
1224.8
1226.6
1228.4
1230.2
1232
1233.8
1235.6
1237.3
1239.1
1240.9
1242.7
1244.5
1246.3
1248.1
1249.9
1251.6
1253.4
1255.2
1257
1258.8
1260.5
1262.3
1264.1
1265.9
1267.6
1269.4
1271.2
1272.9
1274.7
1276.5
1278.2
1280
1281.8
1283.5
1285.3
1287
1288.8
1290.6
1292.3
1294.1
1295.8
1297.6
1299.3
1301.1
1302.8
1304.6
1306.3
1308.1
1309.8
1311.6
1313.3
1315.1
1316.8
1318.6
1320.3
1322.1
1323.8
1325.6
1327.3
1329.1
1330.8
1332.6
1334.3
1336
1337.8
1339.5
1341.2
1342.9
1344.6
1346.2
1347.8
1349.4
1350.9
1352.3
1353.6
1354.9
1356
1357
1357.8
1358.6
1359.1
1359.6
1359.8
1359.9
1035.7
1035.7
1035.6
1035.5
1035.2
1035
1034.6
1034.3
1033.8
1033.4
1032.9
1032.4
1031.9
1031.4
1031
1030.5
1030
1029.6
1029.2
1028.8
1028.5
1028.3
1028
1027.8
1027.7
1027.6
1027.6
1027.7
1027.7
1027.9
1028.1
1028.3
1028.6
1028.9
1029.3
1029.8
1030.2
1030.8
1031.3
1031.9
1032.6
1033.3
1034
1034.8
1035.5
1036.4
1037.2
1038.1
1039
1040
1040.9
1041.9
1042.9
1044
1045.1
1046.2
1047.3
1048.4
1049.6
1050.8
1052
1053.2
1054.4
1055.7
1056.9
1058.2
1059.5
1060.9
1062.2
1063.5
1064.9
1066.3
1067.7
1069.1
1070.5
1071.9
1073.3
1074.7
1076.2
1077.6
1079.1
1080.6
1082
1083.5
1085
1086.5
1087.9
1089.4
1090.9
1092.4
1093.9
1095.4
1096.8
1098.3
1099.8
1101.3
1102.8
1104.3
1105.8
1107.3
1108.8
1110.3
1111.8
1113.4
1114.9
1116.5
1118.1
1119.7
1121.4
1123
1124.7
1126.4
1128
1129.7
1131.4
1133.1
1134.8
1136.5
1138.2
1139.9
1141.7
1143.4
1145.1
1146.8
1148.5
1150.3
1152
1153.8
1155.5
1157.3
1159
1160.8
1162.6
1164.3
1166.1
1167.9
1169.7
1171.5
1173.3
1175.1
1176.9
1178.7
1180.5
1182.3
1184.1
1185.9
1187.7
1189.5
1191.3
1193.1
1194.9
1196.7
1198.5
1200.3
1202.1
1203.9
1205.7
1207.5
1209.3
1211.1
1212.9
1214.7
1216.6
1218.4
1220.1
1221.9
1223.7
1225.5
1227.3
1229.1
1230.9
1232.7
1234.5
1236.3
1238.1
1239.9
1241.7
1243.4
1245.2
1247
1248.8
1250.6
1252.3
1254.1
1255.9
1257.7
1259.5
1261.2
1263
1264.8
1266.5
1268.3
1270.1
1271.8
1273.6
1275.4
1277.1
1278.9
1280.7
1282.4
1284.2
1285.9
1287.7
1289.4
1291.2
1292.9
1294.7
1296.5
1298.2
1299.9
1301.7
1303.4
1305.2
1306.9
1308.7
1310.4
1312.2
1313.9
1315.7
1317.4
1319.2
1320.9
1322.7
1324.4
1326.1
1327.9
1329.6
1331.4
1333.1
1334.9
1336.6
1338.4
1340.1
1341.8
1343.5
1345.1
1346.8
1348.4
1349.9
1351.4
1352.8
1354.2
1355.4
1356.5
1357.5
1358.4
1359.1
1359.7
1360.1
1360.3
1360.4
1037.8
1037.8
1037.7
1037.5
1037.3
1037
1036.7
1036.4
1035.9
1035.5
1035
1034.6
1034.1
1033.6
1033.1
1032.7
1032.2
1031.8
1031.4
1031
1030.7
1030.5
1030.2
1030.1
1029.9
1029.9
1029.8
1029.9
1030
1030.1
1030.3
1030.5
1030.8
1031.1
1031.5
1031.9
1032.4
1032.9
1033.5
1034.1
1034.7
1035.4
1036.1
1036.8
1037.6
1038.4
1039.3
1040.1
1041
1042
1042.9
1043.9
1044.9
1045.9
1047
1048.1
1049.2
1050.3
1051.4
1052.6
1053.8
1055
1056.2
1057.4
1058.7
1059.9
1061.2
1062.5
1063.8
1065.2
1066.5
1067.9
1069.2
1070.6
1072
1073.4
1074.8
1076.2
1077.6
1079.1
1080.5
1081.9
1083.4
1084.8
1086.3
1087.8
1089.2
1090.7
1092.1
1093.6
1095.1
1096.5
1098
1099.5
1101
1102.4
1103.9
1105.4
1106.9
1108.4
1109.9
1111.4
1112.9
1114.4
1116
1117.6
1119.2
1120.8
1122.4
1124.1
1125.7
1127.4
1129.1
1130.8
1132.5
1134.2
1135.9
1137.6
1139.2
1140.9
1142.6
1144.4
1146.1
1147.8
1149.5
1151.2
1153
1154.7
1156.5
1158.2
1160
1161.7
1163.5
1165.3
1167
1168.8
1170.6
1172.4
1174.2
1176
1177.8
1179.6
1181.4
1183.1
1184.9
1186.7
1188.5
1190.3
1192.1
1193.9
1195.8
1197.6
1199.4
1201.2
1203
1204.8
1206.6
1208.4
1210.2
1212
1213.8
1215.6
1217.3
1219.1
1220.9
1222.7
1224.5
1226.3
1228.1
1229.9
1231.7
1233.5
1235.3
1237
1238.8
1240.6
1242.4
1244.2
1245.9
1247.7
1249.5
1251.3
1253.1
1254.8
1256.6
1258.4
1260.1
1261.9
1263.7
1265.5
1267.2
1269
1270.8
1272.5
1274.3
1276
1277.8
1279.6
1281.3
1283.1
1284.8
1286.6
1288.3
1290.1
1291.8
1293.6
1295.3
1297.1
1298.8
1300.6
1302.3
1304.1
1305.8
1307.6
1309.3
1311
1312.8
1314.5
1316.3
1318
1319.8
1321.5
1323.3
1325
1326.7
1328.5
1330.2
1332
1333.7
1335.5
1337.2
1338.9
1340.7
1342.4
1344
1345.7
1347.4
1348.9
1350.5
1352
1353.4
1354.7
1356
1357.1
1358.1
1358.9
1359.7
1360.2
1360.6
1360.9
1361
1039.9
1039.8
1039.8
1039.6
1039.4
1039.1
1038.8
1038.4
1038
1037.6
1037.2
1036.7
1036.2
1035.8
1035.3
1034.8
1034.4
1034
1033.6
1033.2
1032.9
1032.7
1032.5
1032.3
1032.2
1032.1
1032.1
1032.1
1032.2
1032.3
1032.5
1032.7
1033
1033.3
1033.7
1034.1
1034.6
1035.1
1035.6
1036.2
1036.8
1037.5
1038.2
1038.9
1039.7
1040.5
1041.3
1042.2
1043.1
1044
1044.9
1045.9
1046.9
1047.9
1048.9
1050
1051
1052.2
1053.3
1054.4
1055.6
1056.8
1058
1059.2
1060.4
1061.7
1062.9
1064.2
1065.5
1066.8
1068.1
1069.5
1070.8
1072.2
1073.5
1074.9
1076.3
1077.7
1079.1
1080.5
1081.9
1083.3
1084.8
1086.2
1087.6
1089.1
1090.5
1092
1093.4
1094.8
1096.3
1097.7
1099.2
1100.6
1102.1
1103.6
1105
1106.5
1108
1109.5
1111
1112.5
1114
1115.5
1117.1
1118.7
1120.3
1121.9
1123.5
1125.1
1126.8
1128.5
1130.2
1131.8
1133.5
1135.2
1136.9
1138.6
1140.3
1141.9
1143.7
1145.4
1147.1
1148.8
1150.5
1152.2
1154
1155.7
1157.4
1159.2
1160.9
1162.7
1164.5
1166.2
1168
1169.8
1171.5
1173.3
1175.1
1176.9
1178.7
1180.5
1182.3
1184
1185.8
1187.6
1189.4
1191.2
1193
1194.8
1196.6
1198.4
1200.2
1202
1203.8
1205.6
1207.4
1209.2
1211
1212.8
1214.6
1216.4
1218.2
1219.9
1221.7
1223.5
1225.3
1227.1
1228.9
1230.7
1232.5
1234.2
1236
1237.8
1239.6
1241.4
1243.1
1244.9
1246.7
1248.5
1250.2
1252
1253.8
1255.6
1257.3
1259.1
1260.9
1262.6
1264.4
1266.2
1267.9
1269.7
1271.4
1273.2
1275
1276.7
1278.5
1280.2
1282
1283.7
1285.5
1287.2
1289
1290.7
1292.5
1294.2
1296
1297.7
1299.5
1301.2
1303
1304.7
1306.4
1308.2
1309.9
1311.7
1313.4
1315.1
1316.9
1318.6
1320.4
1322.1
1323.9
1325.6
1327.3
1329.1
1330.8
1332.6
1334.3
1336
1337.8
1339.5
1341.2
1342.9
1344.6
1346.3
1347.9
1349.5
1351.1
1352.6
1354
1355.3
1356.5
1357.6
1358.6
1359.5
1360.2
1360.8
1361.2
1361.4
1361.5
1041.9
1041.9
1041.8
1041.7
1041.5
1041.2
1040.9
1040.5
1040.1
1039.7
1039.3
1038.8
1038.4
1037.9
1037.4
1037
1036.6
1036.1
1035.8
1035.4
1035.1
1034.9
1034.7
1034.5
1034.4
1034.3
1034.3
1034.3
1034.4
1034.5
1034.7
1034.9
1035.2
1035.5
1035.9
1036.3
1036.8
1037.2
1037.8
1038.4
1039
1039.6
1040.3
1041
1041.8
1042.6
1043.4
1044.2
1045.1
1046
1046.9
1047.8
1048.8
1049.8
1050.8
1051.9
1052.9
1054
1055.1
1056.3
1057.4
1058.6
1059.7
1060.9
1062.2
1063.4
1064.6
1065.9
1067.2
1068.5
1069.8
1071.1
1072.4
1073.7
1075.1
1076.4
1077.8
1079.2
1080.6
1082
1083.4
1084.8
1086.2
1087.6
1089
1090.4
1091.8
1093.2
1094.7
1096.1
1097.5
1098.9
1100.4
1101.8
1103.3
1104.7
1106.2
1107.6
1109.1
1110.6
1112.1
1113.6
1115.1
1116.6
1118.2
1119.8
1121.4
1123
1124.6
1126.3
1127.9
1129.6
1131.2
1132.9
1134.6
1136.3
1137.9
1139.6
1141.3
1143
1144.7
1146.4
1148.1
1149.8
1151.5
1153.2
1154.9
1156.7
1158.4
1160.2
1161.9
1163.7
1165.4
1167.2
1168.9
1170.7
1172.5
1174.3
1176
1177.8
1179.6
1181.4
1183.2
1185
1186.7
1188.5
1190.3
1192.1
1193.9
1195.7
1197.5
1199.3
1201.1
1202.9
1204.7
1206.4
1208.2
1210
1211.8
1213.6
1215.4
1217.2
1219
1220.8
1222.5
1224.3
1226.1
1227.9
1229.7
1231.5
1233.2
1235
1236.8
1238.6
1240.3
1242.1
1243.9
1245.7
1247.4
1249.2
1251
1252.7
1254.5
1256.3
1258
1259.8
1261.6
1263.3
1265.1
1266.9
1268.6
1270.4
1272.1
1273.9
1275.6
1277.4
1279.2
1280.9
1282.7
1284.4
1286.2
1287.9
1289.7
1291.4
1293.1
1294.9
1296.6
1298.4
1300.1
1301.9
1303.6
1305.3
1307.1
1308.8
1310.6
1312.3
1314
1315.8
1317.5
1319.3
1321
1322.7
1324.5
1326.2
1327.9
1329.7
1331.4
1333.2
1334.9
1336.6
1338.4
1340.1
1341.8
1343.5
1345.2
1346.9
1348.5
1350.1
1351.6
1353.1
1354.5
1355.9
1357.1
1358.2
1359.2
1360.1
1360.8
1361.4
1361.8
1362
1362.1
1044
1044
1043.9
1043.7
1043.5
1043.3
1043
1042.6
1042.2
1041.8
1041.4
1040.9
1040.5
1040
1039.6
1039.1
1038.7
1038.3
1038
1037.6
1037.3
1037.1
1036.9
1036.7
1036.6
1036.5
1036.5
1036.5
1036.6
1036.7
1036.9
1037.1
1037.4
1037.7
1038.1
1038.5
1038.9
1039.4
1039.9
1040.5
1041.1
1041.7
1042.4
1043.1
1043.8
1044.6
1045.4
1046.2
1047.1
1048
1048.9
1049.8
1050.8
1051.8
1052.8
1053.8
1054.8
1055.9
1057
1058.1
1059.2
1060.4
1061.5
1062.7
1063.9
1065.1
1066.3
1067.6
1068.8
1070.1
1071.4
1072.7
1074
1075.3
1076.6
1078
1079.3
1080.7
1082
1083.4
1084.8
1086.2
1087.5
1088.9
1090.3
1091.7
1093.1
1094.5
1095.9
1097.3
1098.8
1100.2
1101.6
1103
1104.4
1105.9
1107.3
1108.8
1110.2
1111.7
1113.2
1114.7
1116.2
1117.7
1119.3
1120.9
1122.5
1124.1
1125.7
1127.4
1129
1130.7
1132.3
1134
1135.7
1137.3
1139
1140.7
1142.3
1144
1145.7
1147.4
1149.1
1150.8
1152.5
1154.2
1155.9
1157.7
1159.4
1161.1
1162.9
1164.6
1166.4
1168.1
1169.9
1171.7
1173.4
1175.2
1177
1178.8
1180.5
1182.3
1184.1
1185.9
1187.7
1189.4
1191.2
1193
1194.8
1196.6
1198.4
1200.2
1201.9
1203.7
1205.5
1207.3
1209.1
1210.9
1212.7
1214.4
1216.2
1218
1219.8
1221.6
1223.4
1225.1
1226.9
1228.7
1230.5
1232.2
1234
1235.8
1237.6
1239.3
1241.1
1242.9
1244.7
1246.4
1248.2
1250
1251.7
1253.5
1255.3
1257
1258.8
1260.5
1262.3
1264.1
1265.8
1267.6
1269.3
1271.1
1272.8
1274.6
1276.3
1278.1
1279.8
1281.6
1283.3
1285.1
1286.8
1288.6
1290.3
1292.1
1293.8
1295.6
1297.3
1299
1300.8
1302.5
1304.3
1306
1307.7
1309.5
1311.2
1312.9
1314.7
1316.4
1318.1
1319.9
1321.6
1323.4
1325.1
1326.8
1328.6
1330.3
1332
1333.8
1335.5
1337.2
1339
1340.7
1342.4
1344.1
1345.8
1347.5
1349.1
1350.7
1352.2
1353.7
1355.1
1356.4
1357.7
1358.8
1359.8
1360.6
1361.4
1361.9
1362.3
1362.6
1362.7
1046.1
1046
1045.9
1045.8
1045.6
1045.3
1045
1044.7
1044.3
1043.9
1043.5
1043.1
1042.6
1042.2
1041.7
1041.3
1040.9
1040.5
1040.1
1039.8
1039.5
1039.3
1039
1038.9
1038.8
1038.7
1038.7
1038.7
1038.8
1038.9
1039.1
1039.3
1039.6
1039.9
1040.2
1040.6
1041.1
1041.5
1042.1
1042.6
1043.2
1043.8
1044.5
1045.2
1045.9
1046.7
1047.5
1048.3
1049.1
1050
1050.9
1051.8
1052.7
1053.7
1054.7
1055.7
1056.7
1057.8
1058.8
1059.9
1061
1062.2
1063.3
1064.5
1065.7
1066.9
1068.1
1069.3
1070.5
1071.8
1073
1074.3
1075.6
1076.9
1078.2
1079.5
1080.8
1082.2
1083.5
1084.9
1086.2
1087.6
1088.9
1090.3
1091.7
1093.1
1094.4
1095.8
1097.2
1098.6
1100
1101.4
1102.8
1104.2
1105.6
1107
1108.5
1109.9
1111.4
1112.8
1114.3
1115.8
1117.3
1118.9
1120.4
1122
1123.6
1125.3
1126.9
1128.5
1130.2
1131.8
1133.4
1135.1
1136.7
1138.4
1140
1141.7
1143.4
1145.1
1146.7
1148.4
1150.1
1151.8
1153.5
1155.2
1157
1158.7
1160.4
1162.1
1163.9
1165.6
1167.4
1169.1
1170.9
1172.6
1174.4
1176.2
1177.9
1179.7
1181.5
1183.3
1185
1186.8
1188.6
1190.4
1192.1
1193.9
1195.7
1197.5
1199.3
1201
1202.8
1204.6
1206.4
1208.2
1209.9
1211.7
1213.5
1215.3
1217.1
1218.8
1220.6
1222.4
1224.2
1225.9
1227.7
1229.5
1231.3
1233
1234.8
1236.6
1238.4
1240.1
1241.9
1243.7
1245.4
1247.2
1248.9
1250.7
1252.5
1254.2
1256
1257.8
1259.5
1261.3
1263
1264.8
1266.5
1268.3
1270
1271.8
1273.6
1275.3
1277
1278.8
1280.5
1282.3
1284
1285.8
1287.5
1289.3
1291
1292.7
1294.5
1296.2
1298
1299.7
1301.4
1303.2
1304.9
1306.6
1308.4
1310.1
1311.8
1313.6
1315.3
1317
1318.8
1320.5
1322.2
1324
1325.7
1327.4
1329.2
1330.9
1332.7
1334.4
1336.1
1337.9
1339.6
1341.3
1343
1344.7
1346.4
1348.1
1349.7
1351.3
1352.8
1354.3
1355.7
1357
1358.2
1359.4
1360.4
1361.2
1361.9
1362.5
1362.9
1363.2
1363.2
1048.1
1048.1
1048
1047.9
1047.7
1047.4
1047.1
1046.8
1046.4
1046
1045.6
1045.2
1044.7
1044.3
1043.9
1043.4
1043
1042.6
1042.3
1042
1041.7
1041.4
1041.2
1041.1
1040.9
1040.9
1040.9
1040.9
1041
1041.1
1041.3
1041.5
1041.7
1042
1042.4
1042.8
1043.2
1043.7
1044.2
1044.7
1045.3
1045.9
1046.6
1047.3
1048
1048.7
1049.5
1050.3
1051.1
1052
1052.9
1053.8
1054.7
1055.6
1056.6
1057.6
1058.6
1059.7
1060.7
1061.8
1062.9
1064
1065.1
1066.3
1067.4
1068.6
1069.8
1071
1072.2
1073.4
1074.7
1075.9
1077.2
1078.5
1079.8
1081.1
1082.4
1083.7
1085
1086.3
1087.7
1089
1090.3
1091.7
1093
1094.4
1095.8
1097.1
1098.5
1099.9
1101.2
1102.6
1104
1105.4
1106.8
1108.2
1109.7
1111.1
1112.5
1114
1115.5
1117
1118.5
1120
1121.6
1123.2
1124.8
1126.4
1128
1129.7
1131.3
1132.9
1134.6
1136.2
1137.8
1139.5
1141.1
1142.8
1144.5
1146.1
1147.8
1149.5
1151.2
1152.9
1154.6
1156.3
1158
1159.7
1161.4
1163.2
1164.9
1166.6
1168.4
1170.1
1171.9
1173.6
1175.4
1177.1
1178.9
1180.7
1182.4
1184.2
1186
1187.7
1189.5
1191.3
1193.1
1194.8
1196.6
1198.4
1200.2
1201.9
1203.7
1205.5
1207.3
1209
1210.8
1212.6
1214.4
1216.1
1217.9
1219.7
1221.5
1223.2
1225
1226.8
1228.5
1230.3
1232.1
1233.8
1235.6
1237.4
1239.1
1240.9
1242.7
1244.4
1246.2
1248
1249.7
1251.5
1253.2
1255
1256.8
1258.5
1260.3
1262
1263.8
1265.5
1267.3
1269
1270.8
1272.5
1274.3
1276
1277.8
1279.5
1281.2
1283
1284.7
1286.5
1288.2
1290
1291.7
1293.4
1295.2
1296.9
1298.6
1300.4
1302.1
1303.8
1305.6
1307.3
1309
1310.8
1312.5
1314.2
1316
1317.7
1319.4
1321.1
1322.9
1324.6
1326.3
1328.1
1329.8
1331.5
1333.3
1335
1336.7
1338.5
1340.2
1341.9
1343.6
1345.3
1347
1348.7
1350.3
1351.9
1353.4
1354.9
1356.3
1357.6
1358.8
1359.9
1360.9
1361.8
1362.5
1363.1
1363.5
1363.7
1363.8
1050.2
1050.1
1050
1049.9
1049.7
1049.5
1049.2
1048.9
1048.5
1048.1
1047.7
1047.3
1046.9
1046.4
1046
1045.6
1045.2
1044.8
1044.5
1044.1
1043.8
1043.6
1043.4
1043.2
1043.1
1043.1
1043
1043.1
1043.1
1043.3
1043.4
1043.6
1043.9
1044.2
1044.5
1044.9
1045.3
1045.8
1046.3
1046.8
1047.4
1048
1048.7
1049.3
1050
1050.8
1051.5
1052.3
1053.1
1054
1054.8
1055.7
1056.6
1057.6
1058.5
1059.5
1060.5
1061.5
1062.6
1063.6
1064.7
1065.8
1066.9
1068
1069.2
1070.3
1071.5
1072.7
1073.9
1075.1
1076.3
1077.6
1078.8
1080.1
1081.3
1082.6
1083.9
1085.2
1086.5
1087.8
1089.1
1090.4
1091.7
1093.1
1094.4
1095.7
1097.1
1098.4
1099.8
1101.1
1102.5
1103.9
1105.3
1106.6
1108
1109.4
1110.8
1112.3
1113.7
1115.2
1116.7
1118.2
1119.7
1121.2
1122.8
1124.4
1126
1127.6
1129.2
1130.8
1132.4
1134
1135.7
1137.3
1138.9
1140.6
1142.2
1143.9
1145.5
1147.2
1148.9
1150.5
1152.2
1153.9
1155.6
1157.3
1159
1160.7
1162.5
1164.2
1165.9
1167.6
1169.4
1171.1
1172.9
1174.6
1176.4
1178.1
1179.9
1181.6
1183.4
1185.2
1186.9
1188.7
1190.5
1192.2
1194
1195.8
1197.5
1199.3
1201.1
1202.8
1204.6
1206.4
1208.2
1209.9
1211.7
1213.5
1215.2
1217
1218.8
1220.5
1222.3
1224.1
1225.8
1227.6
1229.4
1231.1
1232.9
1234.7
1236.4
1238.2
1239.9
1241.7
1243.5
1245.2
1247
1248.7
1250.5
1252.3
1254
1255.8
1257.5
1259.3
1261
1262.8
1264.5
1266.3
1268
1269.8
1271.5
1273.3
1275
1276.7
1278.5
1280.2
1282
1283.7
1285.4
1287.2
1288.9
1290.7
1292.4
1294.1
1295.9
1297.6
1299.3
1301.1
1302.8
1304.5
1306.2
1308
1309.7
1311.4
1313.2
1314.9
1316.6
1318.3
1320.1
1321.8
1323.5
1325.3
1327
1328.7
1330.4
1332.2
1333.9
1335.6
1337.4
1339.1
1340.8
1342.5
1344.2
1345.9
1347.6
1349.3
1350.9
1352.5
1354
1355.5
1356.9
1358.2
1359.4
1360.5
1361.5
1362.4
1363.1
1363.7
1364.1
1364.3
1364.4
1052.2
1052.2
1052.1
1052
1051.8
1051.5
1051.3
1050.9
1050.6
1050.2
1049.8
1049.4
1049
1048.5
1048.1
1047.7
1047.3
1046.9
1046.6
1046.3
1046
1045.8
1045.6
1045.4
1045.3
1045.2
1045.2
1045.2
1045.3
1045.4
1045.6
1045.8
1046
1046.3
1046.7
1047.1
1047.5
1047.9
1048.4
1049
1049.5
1050.1
1050.7
1051.4
1052.1
1052.8
1053.6
1054.3
1055.1
1056
1056.8
1057.7
1058.6
1059.5
1060.5
1061.4
1062.4
1063.4
1064.4
1065.5
1066.5
1067.6
1068.7
1069.8
1070.9
1072.1
1073.2
1074.4
1075.6
1076.8
1078
1079.2
1080.4
1081.7
1082.9
1084.2
1085.4
1086.7
1088
1089.3
1090.6
1091.9
1093.2
1094.5
1095.8
1097.1
1098.4
1099.8
1101.1
1102.4
1103.8
1105.1
1106.5
1107.9
1109.3
1110.6
1112.1
1113.5
1114.9
1116.4
1117.9
1119.4
1120.9
1122.4
1124
1125.6
1127.2
1128.8
1130.4
1132
1133.6
1135.2
1136.8
1138.4
1140.1
1141.7
1143.3
1145
1146.6
1148.3
1149.9
1151.6
1153.3
1155
1156.7
1158.4
1160.1
1161.8
1163.5
1165.2
1166.9
1168.7
1170.4
1172.1
1173.9
1175.6
1177.4
1179.1
1180.9
1182.6
1184.4
1186.1
1187.9
1189.7
1191.4
1193.2
1194.9
1196.7
1198.5
1200.2
1202
1203.8
1205.5
1207.3
1209.1
1210.8
1212.6
1214.4
1216.1
1217.9
1219.6
1221.4
1223.2
1224.9
1226.7
1228.5
1230.2
1232
1233.7
1235.5
1237.3
1239
1240.8
1242.5
1244.3
1246
1247.8
1249.5
1251.3
1253
1254.8
1256.5
1258.3
1260
1261.8
1263.5
1265.3
1267
1268.8
1270.5
1272.2
1274
1275.7
1277.5
1279.2
1280.9
1282.7
1284.4
1286.2
1287.9
1289.6
1291.4
1293.1
1294.8
1296.6
1298.3
1300
1301.7
1303.5
1305.2
1306.9
1308.6
1310.4
1312.1
1313.8
1315.6
1317.3
1319
1320.7
1322.5
1324.2
1325.9
1327.6
1329.4
1331.1
1332.8
1334.5
1336.3
1338
1339.7
1341.4
1343.2
1344.9
1346.6
1348.2
1349.9
1351.5
1353.1
1354.6
1356.1
1357.5
1358.8
1360
1361.1
1362.1
1363
1363.7
1364.3
1364.7
1364.9
1365
1054.3
1054.2
1054.1
1054
1053.8
1053.6
1053.3
1053
1052.7
1052.3
1051.9
1051.5
1051.1
1050.7
1050.2
1049.8
1049.5
1049.1
1048.7
1048.4
1048.2
1047.9
1047.7
1047.6
1047.5
1047.4
1047.4
1047.4
1047.5
1047.6
1047.8
1048
1048.2
1048.5
1048.8
1049.2
1049.6
1050
1050.5
1051.1
1051.6
1052.2
1052.8
1053.5
1054.1
1054.9
1055.6
1056.4
1057.1
1058
1058.8
1059.7
1060.5
1061.5
1062.4
1063.3
1064.3
1065.3
1066.3
1067.3
1068.4
1069.4
1070.5
1071.6
1072.7
1073.8
1075
1076.1
1077.3
1078.4
1079.6
1080.8
1082
1083.3
1084.5
1085.7
1087
1088.2
1089.5
1090.7
1092
1093.3
1094.6
1095.9
1097.2
1098.5
1099.8
1101.1
1102.4
1103.7
1105.1
1106.4
1107.8
1109.1
1110.5
1111.9
1113.3
1114.7
1116.1
1117.6
1119.1
1120.6
1122.1
1123.7
1125.2
1126.8
1128.4
1130
1131.6
1133.2
1134.8
1136.4
1138
1139.6
1141.2
1142.8
1144.5
1146.1
1147.7
1149.4
1151
1152.7
1154.4
1156.1
1157.8
1159.5
1161.1
1162.9
1164.6
1166.3
1168
1169.7
1171.4
1173.2
1174.9
1176.7
1178.4
1180.1
1181.9
1183.6
1185.4
1187.1
1188.9
1190.6
1192.4
1194.1
1195.9
1197.7
1199.4
1201.2
1202.9
1204.7
1206.5
1208.2
1210
1211.7
1213.5
1215.3
1217
1218.8
1220.5
1222.3
1224
1225.8
1227.6
1229.3
1231.1
1232.8
1234.6
1236.3
1238.1
1239.8
1241.6
1243.3
1245.1
1246.8
1248.6
1250.3
1252.1
1253.8
1255.6
1257.3
1259.1
1260.8
1262.6
1264.3
1266
1267.8
1269.5
1271.3
1273
1274.7
1276.5
1278.2
1279.9
1281.7
1283.4
1285.1
1286.9
1288.6
1290.3
1292.1
1293.8
1295.5
1297.3
1299
1300.7
1302.4
1304.2
1305.9
1307.6
1309.3
1311.1
1312.8
1314.5
1316.2
1317.9
1319.7
1321.4
1323.1
1324.8
1326.6
1328.3
1330
1331.7
1333.5
1335.2
1336.9
1338.6
1340.4
1342.1
1343.8
1345.5
1347.2
1348.9
1350.5
1352.1
1353.7
1355.2
1356.7
1358.1
1359.4
1360.6
1361.7
1362.7
1363.6
1364.3
1364.9
1365.3
1365.5
1365.6
1056.3
1056.3
1056.2
1056.1
1055.9
1055.7
1055.4
1055.1
1054.7
1054.4
1054
1053.6
1053.2
1052.8
1052.4
1052
1051.6
1051.2
1050.9
1050.6
1050.3
1050.1
1049.9
1049.7
1049.6
1049.6
1049.6
1049.6
1049.6
1049.8
1049.9
1050.1
1050.4
1050.6
1051
1051.3
1051.7
1052.2
1052.6
1053.2
1053.7
1054.3
1054.9
1055.5
1056.2
1056.9
1057.6
1058.4
1059.1
1059.9
1060.8
1061.6
1062.5
1063.4
1064.3
1065.2
1066.2
1067.2
1068.2
1069.2
1070.2
1071.2
1072.3
1073.4
1074.5
1075.6
1076.7
1077.8
1079
1080.1
1081.3
1082.5
1083.7
1084.9
1086.1
1087.3
1088.5
1089.7
1091
1092.2
1093.5
1094.7
1096
1097.3
1098.5
1099.8
1101.1
1102.4
1103.7
1105
1106.4
1107.7
1109
1110.4
1111.7
1113.1
1114.5
1115.9
1117.4
1118.8
1120.3
1121.8
1123.4
1124.9
1126.5
1128
1129.6
1131.2
1132.8
1134.4
1135.9
1137.5
1139.1
1140.7
1142.3
1144
1145.6
1147.2
1148.9
1150.5
1152.2
1153.8
1155.5
1157.2
1158.8
1160.5
1162.2
1163.9
1165.6
1167.3
1169.1
1170.8
1172.5
1174.2
1175.9
1177.7
1179.4
1181.2
1182.9
1184.6
1186.4
1188.1
1189.9
1191.6
1193.4
1195.1
1196.9
1198.6
1200.4
1202.1
1203.9
1205.6
1207.4
1209.1
1210.9
1212.6
1214.4
1216.2
1217.9
1219.7
1221.4
1223.2
1224.9
1226.7
1228.4
1230.2
1231.9
1233.7
1235.4
1237.2
1238.9
1240.7
1242.4
1244.2
1245.9
1247.7
1249.4
1251.1
1252.9
1254.6
1256.4
1258.1
1259.8
1261.6
1263.3
1265.1
1266.8
1268.5
1270.3
1272
1273.8
1275.5
1277.2
1278.9
1280.7
1282.4
1284.1
1285.9
1287.6
1289.3
1291.1
1292.8
1294.5
1296.2
1298
1299.7
1301.4
1303.1
1304.9
1306.6
1308.3
1310
1311.7
1313.5
1315.2
1316.9
1318.6
1320.3
1322.1
1323.8
1325.5
1327.2
1328.9
1330.7
1332.4
1334.1
1335.8
1337.6
1339.3
1341
1342.7
1344.4
1346.1
1347.8
1349.5
1351.1
1352.7
1354.3
1355.8
1357.3
1358.7
1360
1361.2
1362.4
1363.3
1364.2
1364.9
1365.5
1365.9
1366.1
1366.2
1058.3
1058.3
1058.2
1058.1
1057.9
1057.7
1057.4
1057.1
1056.8
1056.5
1056.1
1055.7
1055.3
1054.9
1054.5
1054.1
1053.7
1053.4
1053
1052.7
1052.5
1052.2
1052
1051.9
1051.8
1051.7
1051.7
1051.7
1051.8
1051.9
1052.1
1052.3
1052.5
1052.8
1053.1
1053.5
1053.8
1054.3
1054.7
1055.3
1055.8
1056.4
1057
1057.6
1058.2
1058.9
1059.6
1060.4
1061.1
1061.9
1062.8
1063.6
1064.4
1065.3
1066.2
1067.1
1068.1
1069
1070
1071
1072
1073
1074.1
1075.2
1076.2
1077.3
1078.4
1079.5
1080.7
1081.8
1082.9
1084.1
1085.3
1086.5
1087.6
1088.8
1090
1091.3
1092.5
1093.7
1094.9
1096.2
1097.4
1098.7
1099.9
1101.2
1102.5
1103.8
1105
1106.4
1107.7
1109
1110.3
1111.7
1113
1114.4
1115.8
1117.2
1118.7
1120.1
1121.6
1123.1
1124.6
1126.2
1127.7
1129.3
1130.9
1132.4
1134
1135.6
1137.1
1138.7
1140.3
1141.9
1143.5
1145.1
1146.7
1148.4
1150
1151.6
1153.3
1154.9
1156.6
1158.3
1160
1161.6
1163.3
1165
1166.7
1168.4
1170.1
1171.8
1173.6
1175.3
1177
1178.7
1180.5
1182.2
1183.9
1185.7
1187.4
1189.1
1190.9
1192.6
1194.4
1196.1
1197.8
1199.6
1201.3
1203.1
1204.8
1206.6
1208.3
1210.1
1211.8
1213.6
1215.3
1217.1
1218.8
1220.6
1222.3
1224.1
1225.8
1227.6
1229.3
1231
1232.8
1234.5
1236.3
1238
1239.8
1241.5
1243.3
1245
1246.7
1248.5
1250.2
1252
1253.7
1255.4
1257.2
1258.9
1260.6
1262.4
1264.1
1265.8
1267.6
1269.3
1271
1272.8
1274.5
1276.2
1278
1279.7
1281.4
1283.2
1284.9
1286.6
1288.3
1290.1
1291.8
1293.5
1295.2
1297
1298.7
1300.4
1302.1
1303.8
1305.6
1307.3
1309
1310.7
1312.4
1314.1
1315.9
1317.6
1319.3
1321
1322.7
1324.5
1326.2
1327.9
1329.6
1331.3
1333
1334.8
1336.5
1338.2
1339.9
1341.6
1343.4
1345.1
1346.8
1348.5
1350.1
1351.8
1353.4
1354.9
1356.5
1357.9
1359.3
1360.6
1361.9
1363
1364
1364.8
1365.5
1366.1
1366.5
1366.7
1366.8
1060.4
1060.4
1060.3
1060.2
1060
1059.8
1059.5
1059.2
1058.9
1058.5
1058.1
1057.8
1057.4
1057
1056.6
1056.2
1055.8
1055.5
1055.2
1054.9
1054.6
1054.4
1054.2
1054
1053.9
1053.9
1053.9
1053.9
1053.9
1054
1054.2
1054.4
1054.6
1054.9
1055.2
1055.6
1056
1056.4
1056.8
1057.3
1057.9
1058.4
1059
1059.6
1060.3
1061
1061.7
1062.4
1063.1
1063.9
1064.7
1065.6
1066.4
1067.3
1068.1
1069
1070
1070.9
1071.9
1072.9
1073.9
1074.9
1075.9
1076.9
1078
1079.1
1080.1
1081.2
1082.4
1083.5
1084.6
1085.7
1086.9
1088.1
1089.2
1090.4
1091.6
1092.8
1094
1095.2
1096.4
1097.6
1098.9
1100.1
1101.3
1102.6
1103.8
1105.1
1106.4
1107.7
1109
1110.3
1111.6
1113
1114.3
1115.7
1117.1
1118.5
1119.9
1121.4
1122.9
1124.4
1125.9
1127.5
1129
1130.6
1132.1
1133.7
1135.2
1136.8
1138.3
1139.9
1141.5
1143.1
1144.7
1146.3
1147.9
1149.5
1151.2
1152.8
1154.4
1156.1
1157.7
1159.4
1161.1
1162.8
1164.4
1166.1
1167.8
1169.5
1171.2
1172.9
1174.6
1176.3
1178.1
1179.8
1181.5
1183.2
1185
1186.7
1188.4
1190.1
1191.9
1193.6
1195.4
1197.1
1198.8
1200.6
1202.3
1204.1
1205.8
1207.5
1209.3
1211
1212.8
1214.5
1216.2
1218
1219.7
1221.5
1223.2
1225
1226.7
1228.4
1230.2
1231.9
1233.7
1235.4
1237.1
1238.9
1240.6
1242.4
1244.1
1245.8
1247.6
1249.3
1251
1252.8
1254.5
1256.2
1258
1259.7
1261.4
1263.2
1264.9
1266.6
1268.4
1270.1
1271.8
1273.6
1275.3
1277
1278.7
1280.5
1282.2
1283.9
1285.6
1287.4
1289.1
1290.8
1292.5
1294.2
1296
1297.7
1299.4
1301.1
1302.8
1304.6
1306.3
1308
1309.7
1311.4
1313.1
1314.8
1316.6
1318.3
1320
1321.7
1323.4
1325.1
1326.8
1328.6
1330.3
1332
1333.7
1335.4
1337.1
1338.9
1340.6
1342.3
1344
1345.7
1347.4
1349.1
1350.8
1352.4
1354
1355.6
1357.1
1358.6
1360
1361.3
1362.5
1363.6
1364.6
1365.4
1366.1
1366.7
1367.1
1367.3
1367.4
1062.4
1062.4
1062.3
1062.2
1062
1061.8
1061.6
1061.3
1060.9
1060.6
1060.2
1059.8
1059.5
1059.1
1058.7
1058.3
1057.9
1057.6
1057.3
1057
1056.7
1056.5
1056.3
1056.2
1056.1
1056
1056
1056
1056.1
1056.2
1056.3
1056.5
1056.8
1057
1057.3
1057.7
1058.1
1058.5
1058.9
1059.4
1059.9
1060.5
1061.1
1061.7
1062.3
1063
1063.7
1064.4
1065.1
1065.9
1066.7
1067.5
1068.3
1069.2
1070.1
1071
1071.9
1072.8
1073.7
1074.7
1075.7
1076.7
1077.7
1078.7
1079.8
1080.8
1081.9
1083
1084.1
1085.2
1086.3
1087.4
1088.5
1089.7
1090.8
1092
1093.1
1094.3
1095.5
1096.7
1097.9
1099.1
1100.3
1101.5
1102.8
1104
1105.2
1106.5
1107.8
1109
1110.3
1111.6
1112.9
1114.3
1115.6
1117
1118.4
1119.8
1121.3
1122.7
1124.2
1125.7
1127.2
1128.8
1130.3
1131.8
1133.4
1134.9
1136.5
1138
1139.6
1141.1
1142.7
1144.3
1145.9
1147.5
1149.1
1150.7
1152.3
1154
1155.6
1157.2
1158.9
1160.5
1162.2
1163.9
1165.6
1167.2
1168.9
1170.6
1172.3
1174
1175.7
1177.4
1179.1
1180.8
1182.6
1184.3
1186
1187.7
1189.5
1191.2
1192.9
1194.6
1196.4
1198.1
1199.8
1201.6
1203.3
1205
1206.8
1208.5
1210.2
1212
1213.7
1215.5
1217.2
1218.9
1220.7
1222.4
1224.1
1225.9
1227.6
1229.3
1231.1
1232.8
1234.6
1236.3
1238
1239.8
1241.5
1243.2
1245
1246.7
1248.4
1250.1
1251.9
1253.6
1255.3
1257.1
1258.8
1260.5
1262.3
1264
1265.7
1267.4
1269.2
1270.9
1272.6
1274.3
1276.1
1277.8
1279.5
1281.2
1283
1284.7
1286.4
1288.1
1289.8
1291.6
1293.3
1295
1296.7
1298.4
1300.1
1301.8
1303.6
1305.3
1307
1308.7
1310.4
1312.1
1313.8
1315.6
1317.3
1319
1320.7
1322.4
1324.1
1325.8
1327.5
1329.2
1331
1332.7
1334.4
1336.1
1337.8
1339.5
1341.2
1343
1344.7
1346.4
1348.1
1349.7
1351.4
1353
1354.7
1356.2
1357.7
1359.2
1360.6
1361.9
1363.1
1364.2
1365.2
1366.1
1366.8
1367.3
1367.7
1368
1368
1064.5
1064.4
1064.4
1064.2
1064.1
1063.9
1063.6
1063.3
1063
1062.7
1062.3
1061.9
1061.5
1061.2
1060.8
1060.4
1060.1
1059.7
1059.4
1059.1
1058.9
1058.7
1058.5
1058.3
1058.2
1058.2
1058.1
1058.2
1058.2
1058.3
1058.5
1058.7
1058.9
1059.1
1059.5
1059.8
1060.2
1060.6
1061
1061.5
1062
1062.6
1063.1
1063.7
1064.4
1065
1065.7
1066.4
1067.1
1067.9
1068.7
1069.5
1070.3
1071.1
1072
1072.9
1073.8
1074.7
1075.6
1076.6
1077.5
1078.5
1079.5
1080.5
1081.5
1082.6
1083.6
1084.7
1085.8
1086.8
1087.9
1089
1090.2
1091.3
1092.4
1093.6
1094.7
1095.9
1097
1098.2
1099.4
1100.6
1101.8
1103
1104.2
1105.4
1106.6
1107.9
1109.1
1110.4
1111.7
1113
1114.3
1115.6
1117
1118.4
1119.7
1121.2
1122.6
1124.1
1125.6
1127.1
1128.6
1130.1
1131.6
1133.1
1134.6
1136.2
1137.7
1139.3
1140.8
1142.4
1143.9
1145.5
1147.1
1148.7
1150.3
1151.9
1153.5
1155.1
1156.8
1158.4
1160
1161.7
1163.4
1165
1166.7
1168.4
1170
1171.7
1173.4
1175.1
1176.8
1178.5
1180.2
1181.9
1183.6
1185.4
1187.1
1188.8
1190.5
1192.2
1193.9
1195.7
1197.4
1199.1
1200.8
1202.6
1204.3
1206
1207.8
1209.5
1211.2
1212.9
1214.7
1216.4
1218.1
1219.9
1221.6
1223.3
1225.1
1226.8
1228.5
1230.3
1232
1233.7
1235.4
1237.2
1238.9
1240.6
1242.4
1244.1
1245.8
1247.5
1249.3
1251
1252.7
1254.5
1256.2
1257.9
1259.6
1261.4
1263.1
1264.8
1266.5
1268.2
1270
1271.7
1273.4
1275.1
1276.8
1278.6
1280.3
1282
1283.7
1285.4
1287.2
1288.9
1290.6
1292.3
1294
1295.7
1297.4
1299.2
1300.9
1302.6
1304.3
1306
1307.7
1309.4
1311.1
1312.8
1314.6
1316.3
1318
1319.7
1321.4
1323.1
1324.8
1326.5
1328.2
1329.9
1331.6
1333.4
1335.1
1336.8
1338.5
1340.2
1341.9
1343.6
1345.3
1347
1348.7
1350.4
1352.1
1353.7
1355.3
1356.9
1358.4
1359.8
1361.2
1362.5
1363.8
1364.9
1365.8
1366.7
1367.4
1368
1368.4
1368.6
1368.7
1066.5
1066.5
1066.4
1066.3
1066.1
1065.9
1065.7
1065.4
1065.1
1064.7
1064.4
1064
1063.6
1063.3
1062.9
1062.5
1062.2
1061.8
1061.5
1061.3
1061
1060.8
1060.6
1060.5
1060.4
1060.3
1060.3
1060.3
1060.4
1060.5
1060.6
1060.8
1061
1061.3
1061.6
1061.9
1062.3
1062.7
1063.1
1063.6
1064.1
1064.6
1065.2
1065.8
1066.4
1067
1067.7
1068.4
1069.1
1069.9
1070.6
1071.4
1072.2
1073.1
1073.9
1074.8
1075.7
1076.6
1077.5
1078.4
1079.4
1080.3
1081.3
1082.3
1083.3
1084.3
1085.4
1086.4
1087.5
1088.5
1089.6
1090.7
1091.8
1092.9
1094
1095.1
1096.3
1097.4
1098.6
1099.7
1100.9
1102
1103.2
1104.4
1105.6
1106.8
1108
1109.3
1110.5
1111.8
1113
1114.3
1115.7
1117
1118.3
1119.7
1121.1
1122.5
1124
1125.4
1126.9
1128.4
1129.9
1131.4
1132.9
1134.4
1135.9
1137.5
1139
1140.5
1142.1
1143.6
1145.2
1146.7
1148.3
1149.9
1151.5
1153.1
1154.7
1156.3
1158
1159.6
1161.2
1162.9
1164.5
1166.2
1167.8
1169.5
1171.2
1172.9
1174.6
1176.2
1177.9
1179.6
1181.3
1183
1184.7
1186.4
1188.1
1189.8
1191.6
1193.3
1195
1196.7
1198.4
1200.1
1201.9
1203.6
1205.3
1207
1208.7
1210.5
1212.2
1213.9
1215.6
1217.4
1219.1
1220.8
1222.5
1224.3
1226
1227.7
1229.4
1231.2
1232.9
1234.6
1236.3
1238.1
1239.8
1241.5
1243.2
1245
1246.7
1248.4
1250.1
1251.9
1253.6
1255.3
1257
1258.7
1260.5
1262.2
1263.9
1265.6
1267.3
1269.1
1270.8
1272.5
1274.2
1275.9
1277.6
1279.4
1281.1
1282.8
1284.5
1286.2
1287.9
1289.6
1291.4
1293.1
1294.8
1296.5
1298.2
1299.9
1301.6
1303.3
1305
1306.7
1308.4
1310.2
1311.9
1313.6
1315.3
1317
1318.7
1320.4
1322.1
1323.8
1325.5
1327.2
1328.9
1330.6
1332.3
1334
1335.8
1337.5
1339.2
1340.9
1342.6
1344.3
1346
1347.7
1349.4
1351.1
1352.7
1354.4
1356
1357.5
1359
1360.5
1361.9
1363.2
1364.4
1365.5
1366.5
1367.3
1368
1368.6
1369
1369.2
1369.3
1068.5
1068.5
1068.4
1068.3
1068.1
1067.9
1067.7
1067.4
1067.1
1066.8
1066.4
1066.1
1065.7
1065.3
1065
1064.6
1064.3
1063.9
1063.6
1063.4
1063.1
1062.9
1062.7
1062.6
1062.5
1062.4
1062.4
1062.4
1062.5
1062.6
1062.7
1062.9
1063.1
1063.4
1063.7
1064
1064.4
1064.8
1065.2
1065.7
1066.2
1066.7
1067.2
1067.8
1068.4
1069.1
1069.7
1070.4
1071.1
1071.9
1072.6
1073.4
1074.2
1075
1075.8
1076.7
1077.6
1078.4
1079.4
1080.3
1081.2
1082.2
1083.1
1084.1
1085.1
1086.1
1087.1
1088.1
1089.2
1090.2
1091.3
1092.4
1093.4
1094.5
1095.6
1096.7
1097.8
1099
1100.1
1101.2
1102.4
1103.5
1104.7
1105.9
1107
1108.2
1109.5
1110.7
1111.9
1113.2
1114.4
1115.7
1117
1118.4
1119.7
1121.1
1122.5
1123.9
1125.4
1126.8
1128.3
1129.8
1131.3
1132.7
1134.2
1135.7
1137.2
1138.8
1140.3
1141.8
1143.3
1144.9
1146.4
1148
1149.6
1151.1
1152.7
1154.3
1155.9
1157.5
1159.2
1160.8
1162.4
1164.1
1165.7
1167.4
1169
1170.7
1172.3
1174
1175.7
1177.4
1179.1
1180.7
1182.4
1184.1
1185.8
1187.5
1189.2
1190.9
1192.6
1194.3
1196
1197.8
1199.5
1201.2
1202.9
1204.6
1206.3
1208
1209.8
1211.5
1213.2
1214.9
1216.6
1218.3
1220.1
1221.8
1223.5
1225.2
1226.9
1228.7
1230.4
1232.1
1233.8
1235.5
1237.3
1239
1240.7
1242.4
1244.1
1245.9
1247.6
1249.3
1251
1252.7
1254.4
1256.2
1257.9
1259.6
1261.3
1263
1264.7
1266.5
1268.2
1269.9
1271.6
1273.3
1275
1276.7
1278.4
1280.2
1281.9
1283.6
1285.3
1287
1288.7
1290.4
1292.1
1293.8
1295.5
1297.3
1299
1300.7
1302.4
1304.1
1305.8
1307.5
1309.2
1310.9
1312.6
1314.3
1316
1317.7
1319.4
1321.1
1322.8
1324.5
1326.2
1327.9
1329.6
1331.3
1333
1334.7
1336.4
1338.2
1339.9
1341.6
1343.3
1345
1346.7
1348.4
1350.1
1351.7
1353.4
1355
1356.6
1358.2
1359.7
1361.2
1362.5
1363.8
1365
1366.1
1367.1
1368
1368.7
1369.2
1369.6
1369.9
1370
1070.6
1070.5
1070.5
1070.3
1070.2
1070
1069.8
1069.5
1069.2
1068.9
1068.5
1068.2
1067.8
1067.4
1067.1
1066.7
1066.4
1066.1
1065.8
1065.5
1065.2
1065
1064.9
1064.7
1064.6
1064.6
1064.5
1064.6
1064.6
1064.7
1064.9
1065
1065.2
1065.5
1065.8
1066.1
1066.5
1066.9
1067.3
1067.7
1068.2
1068.8
1069.3
1069.9
1070.5
1071.1
1071.8
1072.4
1073.1
1073.8
1074.6
1075.4
1076.1
1076.9
1077.8
1078.6
1079.5
1080.3
1081.2
1082.1
1083
1084
1084.9
1085.9
1086.9
1087.9
1088.9
1089.9
1090.9
1091.9
1093
1094
1095.1
1096.1
1097.2
1098.3
1099.4
1100.5
1101.6
1102.7
1103.9
1105
1106.2
1107.3
1108.5
1109.7
1110.9
1112.1
1113.3
1114.6
1115.9
1117.2
1118.5
1119.8
1121.1
1122.5
1123.9
1125.4
1126.8
1128.3
1129.7
1131.2
1132.6
1134.1
1135.6
1137.1
1138.6
1140.1
1141.6
1143.1
1144.6
1146.2
1147.7
1149.3
1150.8
1152.4
1154
1155.6
1157.2
1158.8
1160.4
1162
1163.6
1165.3
1166.9
1168.5
1170.2
1171.9
1173.5
1175.2
1176.8
1178.5
1180.2
1181.9
1183.6
1185.2
1186.9
1188.6
1190.3
1192
1193.7
1195.4
1197.1
1198.8
1200.5
1202.2
1203.9
1205.6
1207.4
1209.1
1210.8
1212.5
1214.2
1215.9
1217.6
1219.3
1221
1222.8
1224.5
1226.2
1227.9
1229.6
1231.3
1233
1234.8
1236.5
1238.2
1239.9
1241.6
1243.3
1245
1246.7
1248.5
1250.2
1251.9
1253.6
1255.3
1257
1258.7
1260.4
1262.2
1263.9
1265.6
1267.3
1269
1270.7
1272.4
1274.1
1275.8
1277.5
1279.3
1281
1282.7
1284.4
1286.1
1287.8
1289.5
1291.2
1292.9
1294.6
1296.3
1298
1299.7
1301.4
1303.1
1304.8
1306.5
1308.2
1309.9
1311.6
1313.3
1315
1316.7
1318.4
1320.1
1321.8
1323.5
1325.2
1326.9
1328.6
1330.3
1332
1333.7
1335.4
1337.1
1338.8
1340.6
1342.3
1344
1345.7
1347.4
1349.1
1350.7
1352.4
1354.1
1355.7
1357.3
1358.8
1360.4
1361.8
1363.2
1364.5
1365.7
1366.8
1367.8
1368.6
1369.3
1369.9
1370.3
1370.5
1370.6
1072.6
1072.6
1072.5
1072.4
1072.2
1072
1071.8
1071.5
1071.2
1070.9
1070.6
1070.2
1069.9
1069.5
1069.2
1068.8
1068.5
1068.2
1067.9
1067.6
1067.4
1067.2
1067
1066.8
1066.8
1066.7
1066.7
1066.7
1066.7
1066.8
1067
1067.1
1067.4
1067.6
1067.9
1068.2
1068.6
1068.9
1069.4
1069.8
1070.3
1070.8
1071.4
1071.9
1072.5
1073.1
1073.8
1074.4
1075.1
1075.8
1076.6
1077.3
1078.1
1078.9
1079.7
1080.5
1081.4
1082.2
1083.1
1084
1084.9
1085.8
1086.8
1087.7
1088.7
1089.6
1090.6
1091.6
1092.6
1093.6
1094.7
1095.7
1096.7
1097.8
1098.8
1099.9
1101
1102.1
1103.2
1104.3
1105.4
1106.5
1107.7
1108.8
1110
1111.2
1112.4
1113.6
1114.8
1116
1117.3
1118.6
1119.9
1121.2
1122.6
1124
1125.4
1126.8
1128.2
1129.7
1131.1
1132.6
1134
1135.5
1136.9
1138.4
1139.9
1141.4
1142.9
1144.4
1145.9
1147.5
1149
1150.6
1152.1
1153.7
1155.2
1156.8
1158.4
1160
1161.6
1163.2
1164.9
1166.5
1168.1
1169.8
1171.4
1173
1174.7
1176.4
1178
1179.7
1181.4
1183
1184.7
1186.4
1188.1
1189.7
1191.4
1193.1
1194.8
1196.5
1198.2
1199.9
1201.6
1203.3
1205
1206.7
1208.4
1210.1
1211.8
1213.5
1215.2
1216.9
1218.6
1220.3
1222
1223.7
1225.5
1227.2
1228.9
1230.6
1232.3
1234
1235.7
1237.4
1239.1
1240.8
1242.5
1244.2
1245.9
1247.7
1249.4
1251.1
1252.8
1254.5
1256.2
1257.9
1259.6
1261.3
1263
1264.7
1266.4
1268.1
1269.8
1271.5
1273.3
1275
1276.7
1278.4
1280.1
1281.8
1283.5
1285.2
1286.9
1288.6
1290.3
1292
1293.7
1295.4
1297.1
1298.8
1300.5
1302.2
1303.9
1305.6
1307.3
1309
1310.7
1312.4
1314.1
1315.8
1317.5
1319.2
1320.9
1322.6
1324.3
1325.9
1327.7
1329.3
1331
1332.7
1334.4
1336.1
1337.8
1339.6
1341.3
1343
1344.7
1346.4
1348
1349.7
1351.4
1353.1
1354.7
1356.4
1358
1359.5
1361
1362.5
1363.9
1365.2
1366.4
1367.5
1368.4
1369.3
1370
1370.5
1370.9
1371.2
1371.3
1074.6
1074.6
1074.5
1074.4
1074.3
1074.1
1073.8
1073.6
1073.3
1073
1072.6
1072.3
1071.9
1071.6
1071.2
1070.9
1070.6
1070.3
1070
1069.7
1069.5
1069.3
1069.1
1069
1068.9
1068.8
1068.8
1068.8
1068.9
1069
1069.1
1069.3
1069.5
1069.7
1070
1070.3
1070.7
1071
1071.5
1071.9
1072.4
1072.9
1073.4
1074
1074.5
1075.2
1075.8
1076.4
1077.1
1077.8
1078.5
1079.3
1080
1080.8
1081.6
1082.4
1083.3
1084.1
1085
1085.8
1086.7
1087.7
1088.6
1089.5
1090.4
1091.4
1092.4
1093.4
1094.3
1095.3
1096.3
1097.4
1098.4
1099.4
1100.5
1101.5
1102.6
1103.7
1104.7
1105.8
1106.9
1108.1
1109.2
1110.3
1111.5
1112.7
1113.8
1115
1116.3
1117.5
1118.8
1120.1
1121.4
1122.7
1124.1
1125.5
1126.9
1128.3
1129.7
1131.1
1132.5
1134
1135.4
1136.9
1138.3
1139.8
1141.3
1142.8
1144.2
1145.8
1147.3
1148.8
1150.3
1151.9
1153.4
1155
1156.5
1158.1
1159.7
1161.3
1162.9
1164.5
1166.1
1167.7
1169.3
1171
1172.6
1174.2
1175.9
1177.5
1179.2
1180.9
1182.5
1184.2
1185.9
1187.5
1189.2
1190.9
1192.6
1194.2
1195.9
1197.6
1199.3
1201
1202.7
1204.4
1206.1
1207.8
1209.5
1211.1
1212.8
1214.5
1216.2
1217.9
1219.6
1221.3
1223
1224.7
1226.4
1228.1
1229.8
1231.5
1233.2
1234.9
1236.7
1238.4
1240.1
1241.8
1243.5
1245.2
1246.9
1248.6
1250.3
1252
1253.7
1255.4
1257.1
1258.8
1260.5
1262.2
1263.9
1265.6
1267.3
1269
1270.7
1272.4
1274.1
1275.8
1277.5
1279.2
1280.9
1282.6
1284.3
1286
1287.7
1289.4
1291.1
1292.8
1294.5
1296.2
1297.9
1299.6
1301.3
1303
1304.7
1306.4
1308.1
1309.7
1311.4
1313.1
1314.8
1316.5
1318.2
1319.9
1321.6
1323.3
1325
1326.7
1328.4
1330.1
1331.8
1333.5
1335.2
1336.9
1338.6
1340.3
1342
1343.7
1345.4
1347.1
1348.7
1350.4
1352.1
1353.8
1355.4
1357
1358.6
1360.2
1361.7
1363.2
1364.5
1365.8
1367
1368.1
1369.1
1369.9
1370.6
1371.2
1371.6
1371.8
1371.9
1076.7
1076.6
1076.6
1076.5
1076.3
1076.1
1075.9
1075.6
1075.3
1075
1074.7
1074.4
1074
1073.7
1073.3
1073
1072.7
1072.4
1072.1
1071.8
1071.6
1071.4
1071.2
1071.1
1071
1070.9
1070.9
1070.9
1071
1071.1
1071.2
1071.4
1071.6
1071.8
1072.1
1072.4
1072.8
1073.1
1073.5
1074
1074.4
1074.9
1075.5
1076
1076.6
1077.2
1077.8
1078.4
1079.1
1079.8
1080.5
1081.2
1082
1082.8
1083.5
1084.3
1085.2
1086
1086.9
1087.7
1088.6
1089.5
1090.4
1091.3
1092.2
1093.2
1094.1
1095.1
1096.1
1097.1
1098
1099
1100.1
1101.1
1102.1
1103.1
1104.2
1105.3
1106.3
1107.4
1108.5
1109.6
1110.7
1111.9
1113
1114.2
1115.4
1116.6
1117.8
1119
1120.3
1121.6
1122.9
1124.2
1125.6
1127
1128.4
1129.8
1131.2
1132.6
1134
1135.4
1136.8
1138.3
1139.7
1141.2
1142.6
1144.1
1145.6
1147.1
1148.6
1150.1
1151.7
1153.2
1154.7
1156.3
1157.8
1159.4
1161
1162.6
1164.2
1165.8
1167.4
1169
1170.6
1172.2
1173.8
1175.5
1177.1
1178.8
1180.4
1182
1183.7
1185.4
1187
1188.7
1190.4
1192
1193.7
1195.4
1197
1198.7
1200.4
1202.1
1203.8
1205.5
1207.1
1208.8
1210.5
1212.2
1213.9
1215.6
1217.3
1219
1220.7
1222.4
1224
1225.7
1227.4
1229.1
1230.8
1232.5
1234.2
1235.9
1237.6
1239.3
1241
1242.7
1244.4
1246.1
1247.8
1249.5
1251.2
1252.9
1254.6
1256.3
1258
1259.7
1261.4
1263.1
1264.8
1266.5
1268.2
1269.8
1271.5
1273.2
1274.9
1276.6
1278.3
1280
1281.7
1283.4
1285.1
1286.8
1288.5
1290.2
1291.9
1293.6
1295.3
1297
1298.7
1300.4
1302.1
1303.7
1305.4
1307.1
1308.8
1310.5
1312.2
1313.9
1315.6
1317.3
1319
1320.7
1322.3
1324
1325.7
1327.4
1329.1
1330.8
1332.5
1334.2
1335.9
1337.6
1339.3
1341
1342.7
1344.4
1346.1
1347.8
1349.4
1351.1
1352.8
1354.5
1356.1
1357.7
1359.3
1360.9
1362.4
1363.8
1365.2
1366.5
1367.7
1368.8
1369.8
1370.6
1371.3
1371.9
1372.3
1372.5
1372.6
1078.7
1078.7
1078.6
1078.5
1078.3
1078.2
1077.9
1077.7
1077.4
1077.1
1076.8
1076.4
1076.1
1075.8
1075.4
1075.1
1074.8
1074.5
1074.2
1073.9
1073.7
1073.5
1073.3
1073.2
1073.1
1073.1
1073
1073.1
1073.1
1073.2
1073.3
1073.5
1073.7
1073.9
1074.2
1074.5
1074.8
1075.2
1075.6
1076
1076.5
1077
1077.5
1078
1078.6
1079.2
1079.8
1080.5
1081.1
1081.8
1082.5
1083.2
1083.9
1084.7
1085.5
1086.3
1087.1
1087.9
1088.7
1089.6
1090.5
1091.3
1092.2
1093.1
1094
1095
1095.9
1096.9
1097.8
1098.8
1099.8
1100.7
1101.7
1102.7
1103.8
1104.8
1105.8
1106.9
1107.9
1109
1110.1
1111.2
1112.3
1113.4
1114.5
1115.7
1116.9
1118.1
1119.3
1120.6
1121.8
1123.1
1124.4
1125.8
1127.1
1128.5
1129.9
1131.3
1132.6
1134
1135.4
1136.8
1138.3
1139.7
1141.1
1142.6
1144
1145.5
1147
1148.5
1150
1151.5
1153
1154.5
1156.1
1157.6
1159.2
1160.7
1162.3
1163.9
1165.4
1167
1168.6
1170.2
1171.8
1173.5
1175.1
1176.7
1178.3
1180
1181.6
1183.3
1184.9
1186.6
1188.2
1189.9
1191.5
1193.2
1194.9
1196.5
1198.2
1199.9
1201.5
1203.2
1204.9
1206.6
1208.2
1209.9
1211.6
1213.3
1215
1216.6
1218.3
1220
1221.7
1223.4
1225.1
1226.8
1228.5
1230.1
1231.8
1233.5
1235.2
1236.9
1238.6
1240.3
1242
1243.7
1245.3
1247
1248.7
1250.4
1252.1
1253.8
1255.5
1257.2
1258.9
1260.6
1262.3
1263.9
1265.6
1267.3
1269
1270.7
1272.4
1274.1
1275.8
1277.5
1279.2
1280.9
1282.6
1284.3
1285.9
1287.6
1289.3
1291
1292.7
1294.4
1296.1
1297.8
1299.5
1301.2
1302.8
1304.5
1306.2
1307.9
1309.6
1311.3
1313
1314.7
1316.4
1318
1319.7
1321.4
1323.1
1324.8
1326.5
1328.2
1329.8
1331.5
1333.2
1334.9
1336.6
1338.3
1340
1341.7
1343.4
1345.1
1346.8
1348.5
1350.2
1351.8
1353.5
1355.2
1356.8
1358.4
1360
1361.6
1363.1
1364.5
1365.9
1367.2
1368.4
1369.5
1370.4
1371.3
1372
1372.5
1372.9
1373.2
1373.3
1080.7
1080.7
1080.6
1080.5
1080.4
1080.2
1080
1079.7
1079.5
1079.2
1078.8
1078.5
1078.2
1077.8
1077.5
1077.2
1076.9
1076.6
1076.3
1076
1075.8
1075.6
1075.5
1075.3
1075.2
1075.2
1075.2
1075.2
1075.2
1075.3
1075.4
1075.6
1075.8
1076
1076.3
1076.6
1076.9
1077.3
1077.7
1078.1
1078.6
1079.1
1079.6
1080.1
1080.7
1081.2
1081.8
1082.5
1083.1
1083.8
1084.5
1085.2
1085.9
1086.7
1087.4
1088.2
1089
1089.8
1090.6
1091.5
1092.3
1093.2
1094.1
1094.9
1095.9
1096.8
1097.7
1098.6
1099.6
1100.5
1101.5
1102.4
1103.4
1104.4
1105.4
1106.4
1107.5
1108.5
1109.5
1110.6
1111.7
1112.8
1113.9
1115
1116.1
1117.3
1118.5
1119.7
1120.9
1122.1
1123.4
1124.7
1126
1127.3
1128.7
1130
1131.4
1132.8
1134.1
1135.5
1136.9
1138.3
1139.7
1141.1
1142.6
1144
1145.5
1146.9
1148.4
1149.9
1151.4
1152.9
1154.4
1155.9
1157.4
1159
1160.5
1162.1
1163.6
1165.2
1166.8
1168.3
1169.9
1171.5
1173.1
1174.7
1176.4
1178
1179.6
1181.2
1182.8
1184.5
1186.1
1187.8
1189.4
1191.1
1192.7
1194.4
1196
1197.7
1199.3
1201
1202.7
1204.3
1206
1207.7
1209.3
1211
1212.7
1214.4
1216
1217.7
1219.4
1221.1
1222.8
1224.4
1226.1
1227.8
1229.5
1231.2
1232.8
1234.5
1236.2
1237.9
1239.6
1241.3
1242.9
1244.6
1246.3
1248
1249.7
1251.4
1253
1254.7
1256.4
1258.1
1259.8
1261.5
1263.2
1264.8
1266.5
1268.2
1269.9
1271.6
1273.3
1275
1276.7
1278.3
1280
1281.7
1283.4
1285.1
1286.8
1288.5
1290.2
1291.8
1293.5
1295.2
1296.9
1298.6
1300.3
1302
1303.6
1305.3
1307
1308.7
1310.4
1312.1
1313.8
1315.4
1317.1
1318.8
1320.5
1322.2
1323.9
1325.5
1327.2
1328.9
1330.6
1332.3
1334
1335.7
1337.3
1339
1340.7
1342.4
1344.1
1345.8
1347.5
1349.2
1350.9
1352.5
1354.2
1355.9
1357.5
1359.1
1360.7
1362.3
1363.8
1365.2
1366.6
1367.9
1369.1
1370.1
1371.1
1372
1372.7
1373.2
1373.6
1373.8
1373.9
1082.8
1082.7
1082.7
1082.6
1082.4
1082.2
1082
1081.8
1081.5
1081.2
1080.9
1080.6
1080.3
1079.9
1079.6
1079.3
1079
1078.7
1078.4
1078.2
1077.9
1077.7
1077.6
1077.5
1077.4
1077.3
1077.3
1077.3
1077.4
1077.4
1077.6
1077.7
1077.9
1078.1
1078.4
1078.7
1079
1079.4
1079.8
1080.2
1080.6
1081.1
1081.6
1082.1
1082.7
1083.3
1083.9
1084.5
1085.1
1085.8
1086.5
1087.2
1087.9
1088.6
1089.4
1090.1
1090.9
1091.7
1092.5
1093.4
1094.2
1095
1095.9
1096.8
1097.7
1098.6
1099.5
1100.4
1101.3
1102.3
1103.2
1104.2
1105.1
1106.1
1107.1
1108.1
1109.1
1110.1
1111.2
1112.2
1113.3
1114.4
1115.5
1116.6
1117.7
1118.9
1120.1
1121.3
1122.5
1123.7
1125
1126.3
1127.6
1128.9
1130.3
1131.6
1132.9
1134.3
1135.7
1137
1138.4
1139.8
1141.2
1142.6
1144
1145.5
1146.9
1148.4
1149.8
1151.3
1152.8
1154.3
1155.8
1157.3
1158.8
1160.3
1161.9
1163.4
1165
1166.5
1168.1
1169.7
1171.2
1172.8
1174.4
1176
1177.6
1179.2
1180.9
1182.5
1184.1
1185.7
1187.4
1189
1190.6
1192.3
1193.9
1195.6
1197.2
1198.9
1200.5
1202.2
1203.8
1205.5
1207.1
1208.8
1210.5
1212.1
1213.8
1215.5
1217.1
1218.8
1220.5
1222.1
1223.8
1225.5
1227.2
1228.8
1230.5
1232.2
1233.9
1235.5
1237.2
1238.9
1240.6
1242.2
1243.9
1245.6
1247.3
1248.9
1250.6
1252.3
1254
1255.7
1257.3
1259
1260.7
1262.4
1264.1
1265.8
1267.4
1269.1
1270.8
1272.5
1274.2
1275.8
1277.5
1279.2
1280.9
1282.6
1284.3
1285.9
1287.6
1289.3
1291
1292.7
1294.4
1296
1297.7
1299.4
1301.1
1302.8
1304.4
1306.1
1307.8
1309.5
1311.2
1312.9
1314.5
1316.2
1317.9
1319.6
1321.3
1322.9
1324.6
1326.3
1328
1329.7
1331.3
1333
1334.7
1336.4
1338.1
1339.8
1341.5
1343.1
1344.8
1346.5
1348.2
1349.9
1351.6
1353.3
1354.9
1356.6
1358.2
1359.8
1361.4
1363
1364.5
1365.9
1367.3
1368.6
1369.7
1370.8
1371.8
1372.6
1373.3
1373.9
1374.3
1374.5
1374.6
1084.8
1084.8
1084.7
1084.6
1084.5
1084.3
1084.1
1083.8
1083.6
1083.3
1083
1082.7
1082.3
1082
1081.7
1081.4
1081.1
1080.8
1080.5
1080.3
1080.1
1079.9
1079.7
1079.6
1079.5
1079.4
1079.4
1079.4
1079.5
1079.6
1079.7
1079.8
1080
1080.3
1080.5
1080.8
1081.1
1081.5
1081.9
1082.3
1082.7
1083.2
1083.7
1084.2
1084.7
1085.3
1085.9
1086.5
1087.1
1087.8
1088.5
1089.1
1089.9
1090.6
1091.3
1092.1
1092.8
1093.6
1094.4
1095.2
1096.1
1096.9
1097.8
1098.6
1099.5
1100.4
1101.3
1102.2
1103.1
1104
1104.9
1105.9
1106.8
1107.8
1108.8
1109.8
1110.8
1111.8
1112.8
1113.9
1114.9
1116
1117.1
1118.2
1119.4
1120.5
1121.7
1122.9
1124.1
1125.4
1126.7
1127.9
1129.2
1130.5
1131.8
1133.2
1134.5
1135.8
1137.2
1138.6
1139.9
1141.3
1142.7
1144.1
1145.5
1146.9
1148.4
1149.8
1151.3
1152.7
1154.2
1155.7
1157.2
1158.7
1160.2
1161.7
1163.2
1164.8
1166.3
1167.9
1169.4
1171
1172.6
1174.2
1175.7
1177.3
1178.9
1180.5
1182.1
1183.7
1185.4
1187
1188.6
1190.2
1191.9
1193.5
1195.1
1196.8
1198.4
1200
1201.7
1203.3
1205
1206.6
1208.3
1209.9
1211.6
1213.3
1214.9
1216.6
1218.2
1219.9
1221.6
1223.2
1224.9
1226.6
1228.2
1229.9
1231.6
1233.2
1234.9
1236.6
1238.2
1239.9
1241.6
1243.2
1244.9
1246.6
1248.2
1249.9
1251.6
1253.3
1254.9
1256.6
1258.3
1260
1261.6
1263.3
1265
1266.7
1268.3
1270
1271.7
1273.4
1275
1276.7
1278.4
1280.1
1281.8
1283.4
1285.1
1286.8
1288.5
1290.1
1291.8
1293.5
1295.2
1296.9
1298.5
1300.2
1301.9
1303.6
1305.3
1306.9
1308.6
1310.3
1312
1313.6
1315.3
1317
1318.7
1320.4
1322
1323.7
1325.4
1327.1
1328.7
1330.4
1332.1
1333.8
1335.5
1337.1
1338.8
1340.5
1342.2
1343.9
1345.6
1347.2
1348.9
1350.6
1352.3
1354
1355.6
1357.3
1358.9
1360.5
1362.1
1363.7
1365.2
1366.6
1368
1369.2
1370.4
1371.5
1372.5
1373.3
1374
1374.6
1375
1375.2
1375.3
1086.8
1086.8
1086.8
1086.7
1086.5
1086.3
1086.1
1085.9
1085.6
1085.4
1085
1084.7
1084.4
1084.1
1083.8
1083.5
1083.2
1082.9
1082.6
1082.4
1082.2
1082
1081.8
1081.7
1081.6
1081.6
1081.5
1081.5
1081.6
1081.7
1081.8
1082
1082.1
1082.4
1082.6
1082.9
1083.2
1083.6
1084
1084.4
1084.8
1085.3
1085.7
1086.3
1086.8
1087.3
1087.9
1088.5
1089.2
1089.8
1090.5
1091.1
1091.8
1092.5
1093.3
1094
1094.8
1095.6
1096.3
1097.1
1098
1098.8
1099.6
1100.5
1101.3
1102.2
1103.1
1104
1104.9
1105.8
1106.7
1107.6
1108.6
1109.5
1110.5
1111.5
1112.5
1113.5
1114.5
1115.5
1116.6
1117.7
1118.8
1119.9
1121
1122.2
1123.4
1124.6
1125.8
1127
1128.3
1129.6
1130.9
1132.2
1133.5
1134.8
1136.1
1137.4
1138.8
1140.1
1141.5
1142.8
1144.2
1145.6
1147
1148.4
1149.9
1151.3
1152.7
1154.2
1155.7
1157.1
1158.6
1160.1
1161.6
1163.1
1164.6
1166.2
1167.7
1169.3
1170.8
1172.4
1173.9
1175.5
1177.1
1178.7
1180.2
1181.8
1183.4
1185
1186.6
1188.2
1189.9
1191.5
1193.1
1194.7
1196.4
1198
1199.6
1201.2
1202.9
1204.5
1206.2
1207.8
1209.4
1211.1
1212.7
1214.4
1216
1217.7
1219.3
1221
1222.7
1224.3
1226
1227.6
1229.3
1230.9
1232.6
1234.3
1235.9
1237.6
1239.2
1240.9
1242.6
1244.2
1245.9
1247.6
1249.2
1250.9
1252.6
1254.2
1255.9
1257.6
1259.2
1260.9
1262.6
1264.2
1265.9
1267.6
1269.2
1270.9
1272.6
1274.3
1275.9
1277.6
1279.3
1280.9
1282.6
1284.3
1286
1287.6
1289.3
1291
1292.7
1294.3
1296
1297.7
1299.4
1301
1302.7
1304.4
1306.1
1307.7
1309.4
1311.1
1312.8
1314.4
1316.1
1317.8
1319.5
1321.1
1322.8
1324.5
1326.2
1327.8
1329.5
1331.2
1332.9
1334.5
1336.2
1337.9
1339.6
1341.2
1342.9
1344.6
1346.3
1348
1349.7
1351.3
1353
1354.7
1356.4
1358
1359.6
1361.2
1362.8
1364.4
1365.9
1367.3
1368.7
1369.9
1371.1
1372.2
1373.2
1374
1374.7
1375.3
1375.7
1375.9
1376
1088.9
1088.9
1088.8
1088.7
1088.6
1088.4
1088.2
1088
1087.7
1087.4
1087.1
1086.8
1086.5
1086.2
1085.9
1085.6
1085.3
1085
1084.7
1084.5
1084.3
1084.1
1083.9
1083.8
1083.7
1083.7
1083.7
1083.7
1083.7
1083.8
1083.9
1084.1
1084.3
1084.5
1084.7
1085
1085.3
1085.7
1086
1086.4
1086.9
1087.3
1087.8
1088.3
1088.8
1089.4
1090
1090.6
1091.2
1091.8
1092.5
1093.1
1093.8
1094.5
1095.2
1096
1096.7
1097.5
1098.3
1099
1099.9
1100.7
1101.5
1102.3
1103.2
1104
1104.9
1105.8
1106.7
1107.6
1108.5
1109.4
1110.3
1111.3
1112.2
1113.2
1114.2
1115.2
1116.2
1117.2
1118.3
1119.4
1120.5
1121.6
1122.7
1123.9
1125
1126.3
1127.5
1128.7
1130
1131.2
1132.5
1133.8
1135.1
1136.4
1137.7
1139
1140.3
1141.7
1143
1144.4
1145.8
1147.1
1148.5
1149.9
1151.4
1152.8
1154.2
1155.7
1157.1
1158.6
1160.1
1161.6
1163.1
1164.6
1166.1
1167.6
1169.1
1170.7
1172.2
1173.7
1175.3
1176.9
1178.4
1180
1181.6
1183.2
1184.7
1186.3
1187.9
1189.5
1191.1
1192.7
1194.4
1196
1197.6
1199.2
1200.8
1202.5
1204.1
1205.7
1207.4
1209
1210.6
1212.3
1213.9
1215.5
1217.2
1218.8
1220.5
1222.1
1223.8
1225.4
1227.1
1228.7
1230.4
1232
1233.7
1235.3
1237
1238.6
1240.3
1241.9
1243.6
1245.2
1246.9
1248.6
1250.2
1251.9
1253.5
1255.2
1256.9
1258.5
1260.2
1261.8
1263.5
1265.2
1266.8
1268.5
1270.2
1271.8
1273.5
1275.1
1276.8
1278.5
1280.1
1281.8
1283.5
1285.2
1286.8
1288.5
1290.2
1291.8
1293.5
1295.2
1296.8
1298.5
1300.2
1301.9
1303.5
1305.2
1306.9
1308.5
1310.2
1311.9
1313.6
1315.2
1316.9
1318.6
1320.2
1321.9
1323.6
1325.3
1326.9
1328.6
1330.3
1331.9
1333.6
1335.3
1337
1338.6
1340.3
1342
1343.7
1345.4
1347
1348.7
1350.4
1352.1
1353.7
1355.4
1357.1
1358.7
1360.3
1361.9
1363.5
1365.1
1366.6
1368
1369.4
1370.6
1371.8
1372.9
1373.9
1374.7
1375.4
1375.9
1376.3
1376.6
1376.7
1090.9
1090.9
1090.8
1090.7
1090.6
1090.4
1090.2
1090
1089.8
1089.5
1089.2
1088.9
1088.6
1088.3
1088
1087.7
1087.4
1087.1
1086.8
1086.6
1086.4
1086.2
1086.1
1085.9
1085.9
1085.8
1085.8
1085.8
1085.8
1085.9
1086
1086.2
1086.4
1086.6
1086.8
1087.1
1087.4
1087.8
1088.1
1088.5
1089
1089.4
1089.9
1090.4
1090.9
1091.4
1092
1092.6
1093.2
1093.8
1094.5
1095.1
1095.8
1096.5
1097.2
1097.9
1098.7
1099.4
1100.2
1101
1101.8
1102.6
1103.4
1104.2
1105
1105.9
1106.7
1107.6
1108.5
1109.4
1110.3
1111.2
1112.1
1113
1114
1114.9
1115.9
1116.9
1117.9
1119
1120
1121.1
1122.2
1123.3
1124.4
1125.6
1126.8
1128
1129.2
1130.4
1131.7
1132.9
1134.2
1135.5
1136.7
1138
1139.3
1140.6
1141.9
1143.3
1144.6
1146
1147.3
1148.7
1150.1
1151.5
1152.9
1154.3
1155.7
1157.2
1158.6
1160.1
1161.5
1163
1164.5
1166
1167.5
1169
1170.5
1172.1
1173.6
1175.1
1176.7
1178.2
1179.8
1181.4
1182.9
1184.5
1186.1
1187.7
1189.2
1190.8
1192.4
1194
1195.6
1197.2
1198.8
1200.5
1202.1
1203.7
1205.3
1206.9
1208.6
1210.2
1211.8
1213.4
1215.1
1216.7
1218.3
1220
1221.6
1223.2
1224.9
1226.5
1228.2
1229.8
1231.4
1233.1
1234.7
1236.4
1238
1239.7
1241.3
1243
1244.6
1246.3
1247.9
1249.6
1251.2
1252.9
1254.5
1256.2
1257.8
1259.5
1261.1
1262.8
1264.4
1266.1
1267.8
1269.4
1271.1
1272.7
1274.4
1276
1277.7
1279.4
1281
1282.7
1284.4
1286
1287.7
1289.4
1291
1292.7
1294.4
1296
1297.7
1299.4
1301
1302.7
1304.4
1306
1307.7
1309.4
1311
1312.7
1314.4
1316
1317.7
1319.4
1321
1322.7
1324.4
1326
1327.7
1329.4
1331
1332.7
1334.4
1336
1337.7
1339.4
1341.1
1342.7
1344.4
1346.1
1347.8
1349.4
1351.1
1352.8
1354.5
1356.1
1357.8
1359.4
1361.1
1362.7
1364.2
1365.8
1367.3
1368.7
1370
1371.3
1372.5
1373.6
1374.6
1375.4
1376.1
1376.6
1377
1377.3
1377.3
1093
1092.9
1092.9
1092.8
1092.7
1092.5
1092.3
1092.1
1091.8
1091.6
1091.3
1091
1090.7
1090.4
1090.1
1089.8
1089.5
1089.2
1089
1088.7
1088.5
1088.3
1088.2
1088.1
1088
1087.9
1087.9
1087.9
1088
1088
1088.2
1088.3
1088.5
1088.7
1088.9
1089.2
1089.5
1089.9
1090.2
1090.6
1091
1091.5
1091.9
1092.4
1092.9
1093.5
1094
1094.6
1095.2
1095.8
1096.5
1097.1
1097.8
1098.5
1099.2
1099.9
1100.6
1101.4
1102.1
1102.9
1103.7
1104.5
1105.3
1106.1
1106.9
1107.7
1108.6
1109.4
1110.3
1111.2
1112.1
1113
1113.9
1114.8
1115.8
1116.7
1117.7
1118.7
1119.7
1120.7
1121.8
1122.8
1123.9
1125.1
1126.2
1127.4
1128.5
1129.7
1130.9
1132.2
1133.4
1134.6
1135.9
1137.1
1138.4
1139.7
1140.9
1142.2
1143.6
1144.9
1146.2
1147.5
1148.9
1150.3
1151.6
1153
1154.4
1155.8
1157.3
1158.7
1160.1
1161.6
1163
1164.5
1166
1167.5
1169
1170.5
1172
1173.5
1175
1176.5
1178.1
1179.6
1181.2
1182.7
1184.3
1185.8
1187.4
1189
1190.6
1192.1
1193.7
1195.3
1196.9
1198.5
1200.1
1201.7
1203.3
1204.9
1206.5
1208.1
1209.8
1211.4
1213
1214.6
1216.2
1217.9
1219.5
1221.1
1222.7
1224.4
1226
1227.6
1229.3
1230.9
1232.5
1234.2
1235.8
1237.4
1239.1
1240.7
1242.4
1244
1245.6
1247.3
1248.9
1250.6
1252.2
1253.9
1255.5
1257.1
1258.8
1260.4
1262.1
1263.7
1265.4
1267
1268.7
1270.3
1272
1273.6
1275.3
1276.9
1278.6
1280.3
1281.9
1283.6
1285.2
1286.9
1288.6
1290.2
1291.9
1293.5
1295.2
1296.9
1298.5
1300.2
1301.8
1303.5
1305.2
1306.8
1308.5
1310.2
1311.8
1313.5
1315.2
1316.8
1318.5
1320.1
1321.8
1323.5
1325.1
1326.8
1328.5
1330.1
1331.8
1333.5
1335.1
1336.8
1338.5
1340.1
1341.8
1343.5
1345.2
1346.8
1348.5
1350.2
1351.8
1353.5
1355.2
1356.8
1358.5
1360.1
1361.8
1363.4
1364.9
1366.5
1368
1369.4
1370.7
1372
1373.2
1374.3
1375.2
1376.1
1376.8
1377.3
1377.7
1377.9
1378
1095
1095
1094.9
1094.8
1094.7
1094.5
1094.3
1094.1
1093.9
1093.6
1093.3
1093
1092.7
1092.4
1092.1
1091.9
1091.6
1091.3
1091.1
1090.8
1090.6
1090.5
1090.3
1090.2
1090.1
1090
1090
1090
1090.1
1090.2
1090.3
1090.4
1090.6
1090.8
1091.1
1091.3
1091.6
1092
1092.3
1092.7
1093.1
1093.6
1094
1094.5
1095
1095.5
1096.1
1096.7
1097.2
1097.9
1098.5
1099.1
1099.8
1100.5
1101.2
1101.9
1102.6
1103.3
1104.1
1104.8
1105.6
1106.4
1107.2
1108
1108.8
1109.6
1110.4
1111.3
1112.1
1113
1113.9
1114.8
1115.7
1116.6
1117.5
1118.5
1119.5
1120.5
1121.5
1122.5
1123.5
1124.6
1125.7
1126.8
1128
1129.1
1130.3
1131.5
1132.7
1133.9
1135.1
1136.3
1137.6
1138.8
1140.1
1141.3
1142.6
1143.9
1145.2
1146.5
1147.8
1149.1
1150.5
1151.8
1153.2
1154.6
1156
1157.4
1158.8
1160.2
1161.6
1163.1
1164.5
1166
1167.5
1168.9
1170.4
1171.9
1173.4
1174.9
1176.4
1177.9
1179.5
1181
1182.5
1184.1
1185.6
1187.2
1188.8
1190.3
1191.9
1193.5
1195
1196.6
1198.2
1199.8
1201.4
1203
1204.6
1206.2
1207.8
1209.4
1211
1212.6
1214.2
1215.8
1217.4
1219
1220.6
1222.3
1223.9
1225.5
1227.1
1228.8
1230.4
1232
1233.6
1235.3
1236.9
1238.5
1240.1
1241.8
1243.4
1245
1246.7
1248.3
1249.9
1251.6
1253.2
1254.8
1256.5
1258.1
1259.8
1261.4
1263
1264.7
1266.3
1268
1269.6
1271.2
1272.9
1274.5
1276.2
1277.8
1279.5
1281.1
1282.8
1284.4
1286.1
1287.8
1289.4
1291.1
1292.7
1294.4
1296
1297.7
1299.4
1301
1302.7
1304.3
1306
1307.6
1309.3
1311
1312.6
1314.3
1315.9
1317.6
1319.3
1320.9
1322.6
1324.2
1325.9
1327.6
1329.2
1330.9
1332.6
1334.2
1335.9
1337.6
1339.2
1340.9
1342.6
1344.2
1345.9
1347.6
1349.2
1350.9
1352.6
1354.2
1355.9
1357.6
1359.2
1360.9
1362.5
1364.1
1365.6
1367.2
1368.7
1370.1
1371.4
1372.7
1373.9
1375
1375.9
1376.8
1377.5
1378
1378.4
1378.6
1378.7
1097
1097
1096.9
1096.8
1096.7
1096.6
1096.4
1096.2
1095.9
1095.7
1095.4
1095.1
1094.8
1094.5
1094.2
1093.9
1093.7
1093.4
1093.2
1092.9
1092.7
1092.6
1092.4
1092.3
1092.2
1092.2
1092.1
1092.2
1092.2
1092.3
1092.4
1092.5
1092.7
1092.9
1093.2
1093.4
1093.7
1094
1094.4
1094.8
1095.2
1095.6
1096.1
1096.6
1097.1
1097.6
1098.1
1098.7
1099.3
1099.9
1100.5
1101.1
1101.8
1102.4
1103.1
1103.8
1104.5
1105.3
1106
1106.7
1107.5
1108.3
1109.1
1109.8
1110.7
1111.5
1112.3
1113.1
1114
1114.8
1115.7
1116.6
1117.5
1118.4
1119.3
1120.3
1121.3
1122.2
1123.3
1124.3
1125.3
1126.4
1127.5
1128.6
1129.8
1130.9
1132.1
1133.3
1134.4
1135.6
1136.8
1138
1139.3
1140.5
1141.7
1143
1144.3
1145.5
1146.8
1148.1
1149.4
1150.8
1152.1
1153.4
1154.8
1156.2
1157.5
1158.9
1160.3
1161.8
1163.2
1164.6
1166
1167.5
1168.9
1170.4
1171.9
1173.4
1174.9
1176.4
1177.9
1179.4
1180.9
1182.4
1183.9
1185.5
1187
1188.6
1190.1
1191.7
1193.2
1194.8
1196.3
1197.9
1199.5
1201.1
1202.6
1204.2
1205.8
1207.4
1209
1210.6
1212.2
1213.8
1215.4
1217
1218.6
1220.2
1221.8
1223.4
1225
1226.6
1228.3
1229.9
1231.5
1233.1
1234.7
1236.3
1238
1239.6
1241.2
1242.8
1244.4
1246.1
1247.7
1249.3
1250.9
1252.6
1254.2
1255.8
1257.5
1259.1
1260.7
1262.4
1264
1265.6
1267.3
1268.9
1270.5
1272.2
1273.8
1275.4
1277.1
1278.7
1280.4
1282
1283.7
1285.3
1287
1288.6
1290.3
1291.9
1293.6
1295.2
1296.9
1298.5
1300.2
1301.8
1303.5
1305.1
1306.8
1308.5
1310.1
1311.8
1313.4
1315.1
1316.7
1318.4
1320
1321.7
1323.4
1325
1326.7
1328.3
1330
1331.7
1333.3
1335
1336.6
1338.3
1340
1341.6
1343.3
1345
1346.6
1348.3
1350
1351.6
1353.3
1355
1356.6
1358.3
1359.9
1361.6
1363.2
1364.8
1366.3
1367.9
1369.4
1370.8
1372.1
1373.4
1374.6
1375.7
1376.6
1377.4
1378.1
1378.7
1379.1
1379.3
1379.4
1099
1099
1099
1098.9
1098.7
1098.6
1098.4
1098.2
1097.9
1097.7
1097.4
1097.1
1096.9
1096.6
1096.3
1096
1095.7
1095.5
1095.2
1095
1094.8
1094.7
1094.5
1094.4
1094.3
1094.3
1094.2
1094.3
1094.3
1094.4
1094.5
1094.6
1094.8
1095
1095.2
1095.5
1095.8
1096.1
1096.5
1096.8
1097.3
1097.7
1098.1
1098.6
1099.1
1099.6
1100.1
1100.7
1101.3
1101.9
1102.5
[truncated: 28,679 more chars]
