# Supplementary material for: Investigating a Novel Activation-Repolarisation Time Metric to Predict Localised Vulnerability to Reentry Using Computational Modelling
Source: PLoS One. 2016 Mar 2;11(3):e0149342. doi: 10.1371/journal.pone.0149342 (PMC4775046; doi:10.1371/journal.pone.0149342)
Supplement: S1 Data — Specifically, this relates primarily to the data presented in Figs 3, 4 & 5. Data provided constitute AT, RT and RVI datasets, along with corresponding finite element mesh files required for visualisation and analysis. (ZIP) [file pone.0149342.s001.zip › Data/Figure5/Fig5_APD294_RVI.dat]

188.95
189
188.98
188.95
188.76
188.43
187.66
186.36
184.83
182.94
180.89
178.68
176.61
175.2
173.82
172.48
171.2
169.99
168.81
167.75
166.77
165.87
165.04
164.28
163.59
162.97
162.4
161.89
161.43
161.01
160.65
160.32
159.54
159.76
159.54
159.36
159.21
159.1
159.57
162.54
165.62
168.79
172.04
175.38
178.81
182.33
185.99
189.81
193.68
196.79
197.1
185.14
185.32
185.37
185.36
185.27
185.1
184.85
184.38
183.54
182.28
180.58
178.63
176.82
175.51
174.17
172.86
171.63
170.44
169.35
168.33
167.34
166.45
165.64
164.88
164.2
163.56
162.99
162.48
162.02
161.58
161.21
160.88
160.59
160.35
160.13
159.96
159.81
159.69
159.87
162.86
165.96
168.91
172.41
175.76
179.19
182.72
186.36
190.1
193.7
195.57
194.35
179
179.26
179.34
179.37
179.31
179.18
179.03
178.78
178.37
177.74
176.79
175.43
174.06
172.96
171.82
170.66
169.53
168.44
167.39
166.43
165.51
164.68
163.89
163.18
162.54
161.95
161.29
160.91
160.47
160.08
159.73
159.41
159.14
158.91
158.72
158.56
158.44
158.36
158.5
161.51
164.62
167.67
171.09
174.43
177.84
181.31
184.84
188.3
191.08
191.71
190.08
172.33
172.63
172.75
172.82
172.83
172.77
172.7
172.56
172.31
171.92
171.34
170.5
169.62
168.86
168
167.07
166.12
165.19
164.27
163.39
162.58
161.82
161.12
160.47
159.87
159.33
158.83
158.3
158
157.65
157.24
157.07
156.84
156.65
156.5
156.37
156.28
156.22
156.36
159.27
162.37
165.45
168.93
172.21
175.54
178.88
182.14
185.02
187.03
186.92
185.5
165.49
165.81
165.96
166.08
166.15
166.18
166.19
166.15
166.03
165.8
165.42
164.84
164.37
163.87
163.3
162.65
161.98
161.27
160.56
159.85
159.2
158.56
157.97
157.42
156.92
156.46
156.04
155.68
155.35
155.06
154.81
154.6
154.42
154.28
154.18
154.11
154.06
154.05
154.2
156.81
159.92
163.17
166.34
169.54
172.72
175.82
178.64
180.97
182.61
182.66
180.92
158.41
158.74
158.93
159.09
159.2
159.29
159.38
159.42
159.42
159.32
159.1
158.87
158.69
158.37
157.97
157.54
157.03
156.6
156.15
155.64
155.21
154.76
154.33
153.93
153.56
153.23
152.92
152.66
152.44
152.16
152.07
151.92
151.83
151.75
151.7
151.69
151.71
151.74
151.92
153.88
157.02
160.35
163.43
166.49
169.41
172.22
174.61
176.65
178.1
178.12
176.38
151
151.36
151.57
151.75
151.75
152.03
152.18
152.29
152.38
152.39
152.32
152.54
152.58
152.39
152.14
151.87
151.58
151.28
151
150.68
150.46
150.19
149.97
149.77
149.58
149.41
149.28
149.15
149.06
148.99
148.93
148.91
148.89
148.93
148.89
149.02
149.12
149.21
149.36
151.39
154.27
157.25
160.2
163.02
165.75
168.17
170.31
172.17
173.53
173.62
171.85
143.23
143.6
143.83
144.04
144.2
144.38
144.56
144.73
144.89
145
145.24
145.83
146.03
145.94
145.82
145.63
145.54
145.38
145.26
145
145.04
144.93
144.9
144.87
144.85
144.85
144.89
144.94
145
145.11
145.2
145.31
145.38
145.57
145.74
145.9
146.09
146.29
146.4
148.2
150.92
153.8
156.61
159.24
161.66
163.88
165.87
167.6
168.88
168.98
167.25
135.09
135.47
135.72
135.94
136.13
136.32
136.54
136.75
136.97
137.29
138
138.87
139.22
139.23
139.21
139.18
139.16
139.12
139.11
139.14
139.17
139.24
139.31
139.44
139.57
139.74
139.93
140.13
140.34
140.59
140.86
141.11
141.39
141.67
141.91
142.2
142.58
142.84
143.19
145.08
147.3
149.87
152.49
154.94
157.22
159.32
161.22
162.87
164.09
164.18
162.49
126.62
127.02
127.29
127.52
127.72
127.93
128.17
128.42
128.84
129.7
130.77
131.88
132.37
132.43
132.49
132.56
132.63
132.72
132.8
132.99
133.11
133.32
133.53
133.8
134.08
134.37
134.68
135.04
135.42
135.77
136.17
136.58
136.97
137.38
137.81
138.24
138.66
138.94
139.65
141.33
143.4
145.68
147.96
150.32
152.45
154.55
156.39
158
159.17
159.26
157.59
117.84
118.25
118.53
118.78
118.99
119.22
119.48
120.14
121.15
122.42
123.8
125.1
125.71
125.84
125.98
126.13
126.29
126.5
126.69
126.99
127.25
127.6
127.93
128.34
128.75
129.19
129.64
130.13
130.63
131.15
131.65
132.17
132.72
133.25
133.78
134.31
134.87
135.36
136.05
137.7
139.67
141.78
143.8
145.86
147.86
149.83
151.72
153.29
154.45
154.54
152.9
108.5
108.91
109.18
109.42
109.65
110.44
111.52
112.78
114.24
115.85
117.49
118.98
119.71
119.94
120.18
120.43
120.71
121.03
121.38
121.78
122.18
122.65
123.15
123.67
124.22
124.78
125.37
125.97
126.59
127.23
127.85
128.48
129.14
129.79
130.43
131.06
131.7
132.23
133.07
134.73
136.66
138.71
140.62
142.43
144.27
145.9
147.54
149.1
150.25
150.36
148.74
100.57
101.59
101.97
102.26
103.03
104.49
105.95
107.53
109.25
111.09
112.92
114.57
115.41
115.74
116.08
116.44
116.82
117.23
117.7
118.18
118.73
119.27
119.86
120.49
121.13
121.8
122.48
123.18
123.87
124.6
125.31
126.01
126.74
127.46
128.17
128.87
129.57
130.23
131.02
132.78
134.77
136.86
138.81
140.66
142.27
143.86
145.26
146.61
147.7
147.32
144.86
96.675
97.627
97.906
98.128
99.102
100.48
102.06
103.78
105.65
107.62
109.58
111.35
112.28
112.7
113.14
113.58
114.06
114.55
115.12
115.67
116.3
116.91
117.53
118.22
119.01
119.72
120.48
121.26
122.01
122.78
123.56
124.33
125.09
125.86
126.62
127.37
128.11
128.88
129.7
131.44
133.57
135.77
137.81
139.73
141.45
142.99
144.4
145.75
146.83
146.77
143.92
92.734
93.54
93.644
93.762
94.745
96.207
97.927
99.802
101.84
103.99
106.1
108
109.07
109.59
110.16
110.73
111.29
111.89
112.58
113.19
113.91
114.6
115.36
116.12
116.92
117.71
118.46
119.37
120.18
121.01
121.85
122.66
123.47
124.29
125.1
125.89
126.69
127.48
128.36
130.24
132.4
134.69
136.82
138.79
140.55
142.12
143.53
144.88
145.96
145.88
143.06
89.02
89.62
89.495
89.479
90.437
91.952
93.791
95.815
98.021
100.34
102.62
104.68
105.87
106.52
107.22
107.92
108.61
109.32
110.12
110.81
111.62
112.4
113.24
114.08
114.93
115.8
116.67
117.57
118.45
119.31
120.2
121.06
121.93
122.8
123.64
124.48
125.3
126.12
127.06
129.02
131.27
133.65
135.85
137.9
139.72
141.33
142.77
144.14
145.22
145.13
142.37
85.754
86.107
85.706
85.533
86.447
87.998
89.932
92.205
94.425
96.82
99.335
101.54
102.86
103.65
104.47
105.3
106.13
106.96
107.85
108.65
109.55
110.41
111.33
112.23
113.15
114.07
114.99
115.94
116.86
117.78
118.72
119.62
120.54
121.44
122.32
123.2
124.05
124.91
125.76
127.92
130.27
132.75
135.04
137.16
139.07
140.76
142.26
143.65
144.54
144.65
141.99
83.072
83.146
82.431
82.081
82.943
84.53
86.554
88.804
91.262
93.855
96.418
98.744
100.18
101.1
102.06
103.02
103.96
104.91
105.9
106.82
107.79
108.74
109.71
110.68
111.64
112.63
113.61
114.58
115.54
116.52
117.47
118.42
119.37
120.3
121.24
122.14
123.03
123.92
124.88
127.04
129.48
132.05
134.46
136.7
138.7
140.48
142.06
143.49
144.56
144.51
141.97
81.087
80.865
79.817
79.279
80.088
81.712
83.822
86.172
88.718
91.386
94.03
96.445
97.971
99.014
100.09
101.17
102.24
103.29
104.38
105.34
106.45
107.48
108.5
109.52
110.54
111.56
112.56
113.57
114.59
115.51
116.55
117.54
118.52
119.49
120.43
121.36
122.28
123.21
124.19
126.4
128.95
131.66
134.21
136.55
138.66
140.53
142.19
143.67
144.78
144.75
142.31
79.935
79.419
78.045
77.323
78.066
79.721
81.908
84.346
86.961
89.666
92.33
94.774
96.353
97.491
98.659
99.842
101.03
102.2
103.35
104.48
105.59
106.68
107.75
108.82
109.89
110.91
111.95
112.99
114.01
115.02
116.02
117.05
118.02
118.99
119.96
120.92
121.86
122.79
123.8
126.08
128.72
131.57
134.28
136.78
138.95
140.92
142.65
144.2
145.17
145.36
143.02
79.762
78.965
77.295
76.397
77.07
78.739
80.985
83.491
86.15
88.851
91.477
93.794
95.453
96.639
97.873
99.131
100.4
101.66
102.88
104.02
105.26
106.39
107.52
108.6
109.67
110.75
111.78
112.81
113.84
114.87
115.88
116.86
117.86
118.84
119.83
120.72
121.74
122.67
123.68
126.03
128.79
131.76
134.67
137.32
139.62
141.65
143.46
145.05
146.08
146.31
144.06
80.741
79.682
77.738
76.686
77.286
78.948
81.231
83.772
86.439
89.098
91.623
93.874
95.387
96.572
97.818
99.119
100.43
101.73
103
104.24
105.44
106.62
107.72
108.84
109.91
110.96
112.01
113.03
114.04
115.06
116.04
117.04
118.03
119
119.96
120.93
121.86
122.79
123.79
126.23
129.1
132.24
135.31
138.17
140.62
142.76
144.6
146.23
147.45
147.55
145.37
83.093
81.797
79.611
78.417
78.935
80.573
82.856
85.385
87.995
90.546
92.895
94.908
96.264
97.374
98.577
99.82
101.12
102.42
103.67
104.92
106.1
107.27
108.38
109.46
110.52
111.55
112.57
113.56
114.56
115.55
116.52
117.5
118.45
119.4
120.34
121.29
122.21
123.12
124.11
126.63
129.63
132.91
136.16
139.25
141.92
144.18
146.12
147.75
148.95
149.05
146.93
87
85.527
83.178
81.899
82.349
83.925
86.136
88.565
91.008
93.326
95.394
97.048
98.124
99.072
100.1
101.22
102.41
103.62
104.83
106.02
107.16
108.28
109.36
110.4
111.42
112.41
113.4
114.31
115.32
116.26
117.21
118.09
119.07
119.99
120.93
121.84
122.74
123.64
124.63
127.2
130.3
133.72
137.16
140.48
143.41
145.88
147.93
149.52
150.78
150.83
148.75
92.449
90.897
88.526
87.19
87.622
89.127
91.202
93.413
95.586
97.523
99.122
100.23
100.89
101.55
102.31
103.19
104.19
105.25
106.33
107.44
108.51
109.56
110.58
111.57
112.55
113.48
114.41
115.34
116.25
117.16
118.06
118.96
119.85
120.75
121.64
122.52
123.4
124.29
125.26
127.88
131.07
134.63
138.23
141.79
145.04
147.76
150.01
151.81
152.98
152.94
150.9
99.315
97.824
95.497
94.247
94.65
96.044
97.914
99.818
101.52
102.89
103.84
104.21
104.3
104.56
104.96
105.46
106.24
107.12
108.04
109.03
110
110.97
111.91
112.84
113.75
114.53
115.53
116.41
117.28
118.13
118.99
119.86
120.72
121.57
122.42
123.28
124.15
125.01
125.94
128.62
131.9
135.58
139.34
143.1
146.65
149.74
152.25
154.25
155.52
155.46
153.45
107.4
106.01
103.88
102.71
103.13
104.43
105.97
107.35
108.37
108.95
109.03
108.52
107.99
107.78
107.75
107.94
108.39
109.01
109.77
110.61
111.49
112.38
113.25
114.12
114.97
115.81
116.64
117.46
118.29
119.11
119.93
120.75
121.57
122.4
123.23
124.06
124.9
125.73
126.65
129.38
132.74
136.52
140.42
144.37
148.17
151.67
154.56
156.86
158.4
158.31
156.42
116.34
115.15
113.16
112.21
112.74
113.9
114.95
115.56
115.68
115.26
114.28
112.84
111.64
110.92
110.46
110.29
110.42
110.81
111.39
112.11
112.88
113.68
114.49
115.3
116.1
116.89
117.68
118.47
119.25
120.03
120.82
121.61
122.4
123.2
123.99
124.79
125.6
126.41
127.31
130.09
133.51
137.38
141.4
145.51
149.52
153.34
156.71
159.38
161.2
161.37
159.62
125.76
124.77
123
122.33
123.04
124.1
124.42
123.95
122.92
121.34
119.23
116.82
115
113.8
112.9
112.38
112.23
112.4
112.82
113.4
114.08
114.81
115.57
116.33
117.09
117.85
118.6
119.35
120.11
120.86
121.56
122.37
123.13
123.9
124.67
125.45
126.23
127.01
127.89
130.71
134.18
138.13
142.24
146.49
150.68
154.77
158.57
161.76
164
164.42
162.89
135.45
134.47
132.81
132.43
133.66
134.66
133.74
131.88
129.52
126.66
123.48
120.3
117.85
116.21
114.94
114.11
113.72
113.71
114
114.48
115.09
115.76
116.47
117.19
117.92
118.64
119.36
120.08
120.8
121.53
122.26
122.99
123.73
124.47
125.22
125.98
126.75
127.52
128.38
131.22
134.74
138.76
142.94
147.29
151.61
155.89
160.05
163.82
166.62
167.57
166.13
144.18
142.9
141.22
141.07
142.93
144.04
141.57
138.29
134.66
130.71
126.68
122.86
119.98
117.95
116.45
115.41
114.85
114.71
114.9
115.31
115.86
116.48
117.15
117.85
118.55
119.25
119.95
120.65
121.34
122
122.76
123.47
124.19
124.91
125.65
126.39
127.14
127.89
128.74
131.59
135.11
139.22
143.46
147.88
152.31
156.74
161.09
165.37
168.82
170.39
169.3
147.18
146.75
145.44
145.27
146.39
146.95
145.36
141.83
137.5
132.97
128.47
124.33
121.19
119.03
117.34
116.19
115.55
115.36
115.5
115.86
116.38
116.98
117.63
118.3
118.98
119.66
120.35
121.03
121.71
122.4
123.09
123.78
124.49
125.16
125.93
126.66
127.39
128.14
128.98
131.83
135.41
139.51
143.8
148.27
152.77
157.29
161.84
166.38
170.51
172.8
172.17
144.25
143.88
142.96
142.67
143.23
143.77
143.28
141.11
137.36
133.01
128.58
124.49
121.4
119.25
117.59
116.46
115.84
115.66
115.8
116.18
116.68
117.27
117.91
118.57
119.24
119.91
120.58
121.24
121.91
122.59
123.27
123.91
124.64
125.35
126.06
126.79
127.52
128.26
129.09
131.93
135.51
139.62
143.94
148.44
152.98
157.55
162.17
166.86
171.38
174.52
174.06
136.51
136.11
135.16
134.8
135.2
135.92
136.27
135.78
133.91
130.72
127.01
123.42
120.64
118.7
117.22
116.25
115.75
115.65
115.85
116.26
116.78
117.38
118.03
118.68
119.34
120
120.66
121.32
121.98
122.65
123.31
123.99
124.68
125.38
126.09
126.81
127.53
128.27
129.11
131.87
135.48
139.55
143.91
148.42
152.97
157.54
162.2
166.93
171.53
174.96
174.88
128.64
128.01
126.77
126.24
126.58
127.51
128.37
128.75
128.27
126.68
124.2
121.38
119.18
117.57
116.43
115.7
115.39
115.43
115.72
116.18
116.74
117.36
118.01
118.66
119.32
119.96
120.61
121.27
121.92
122.57
123.24
123.91
124.55
125.29
126
126.71
127.44
128.18
129.01
131.8
135.27
139.4
143.69
148.19
152.72
157.3
161.93
166.61
171.08
174.07
173.63
121.82
121.02
119.56
118.87
119.22
120.34
121.59
122.56
122.9
122.38
120.99
119.06
117.42
116.27
115.44
114.99
114.9
115.09
115.49
115.98
116.62
117.26
117.91
118.56
119.21
119.85
120.49
121.13
121.78
122.44
123.09
123.76
124.44
125.13
125.84
126.55
127.28
128.02
128.85
131.61
135.08
139.11
143.36
147.81
152.29
156.8
161.35
165.88
170.01
171.9
170.89
116.16
115.04
113.65
112.82
113.24
114.53
116.1
117.53
118.49
118.75
118.15
116.97
115.83
115.07
114.55
114.36
114.45
114.78
115.26
115.85
116.49
117.14
117.79
118.45
119.09
119.71
120.35
120.99
121.62
122.27
122.92
123.59
124.27
124.95
125.66
126.38
127.1
127.84
128.67
131.4
134.83
138.79
142.97
147.35
151.75
156.17
160.59
164.87
168.42
169.54
168.33
111.76
110.82
109.1
108.23
108.7
110.16
111.97
113.73
115.15
115.98
116.03
115.41
114.73
114.25
114
113.99
114.22
114.64
115.19
115.8
116.44
117.09
117.73
118.37
119
119.62
120.25
120.87
121.5
122.14
122.79
123.45
124.12
124.81
125.52
126.24
126.96
127.7
128.52
131.22
134.6
138.5
142.6
146.89
151.19
155.45
159.74
163.75
166.77
167.43
166.07
108.97
107.88
106.09
105.18
105.7
107.24
109.19
111.17
112.89
114.14
114.68
114.52
114.16
113.92
113.87
114.01
114.33
114.79
115.35
115.96
116.59
117.21
117.84
118.44
119.04
119.65
120.25
120.86
121.48
122.11
122.75
123.4
124.07
124.75
125.46
126.17
126.9
127.64
128.46
131.07
134.45
138.29
142.32
146.53
150.73
154.92
159
162.74
165.22
165.83
164.46
109.73
108.7
107.02
106.16
106.49
107.72
109.47
111.28
113.07
114.47
115.14
115.17
114.87
114.75
114.73
114.81
115.08
115.47
115.93
116.44
116.96
117.48
118
118.52
119.04
119.56
120.09
120.64
121.19
121.77
122.36
122.98
123.61
124.27
124.94
125.64
126.34
127.07
127.87
130.53
133.86
137.71
141.77
146.02
150.3
154.59
158.74
162.36
164.75
165.32
163.94
112.53
111.73
110.37
109.65
109.95
110.99
112.39
113.85
115.3
116.49
117.18
117.21
116.9
116.65
116.47
116.4
116.53
116.76
117.04
117.38
117.72
118.08
118.46
118.84
119.24
119.66
120.11
120.57
121.06
121.57
122.11
122.68
123.26
123.88
124.52
125.19
125.88
126.56
127.34
130.02
133.41
137.35
141.53
145.98
150.42
154.75
158.8
162.46
164.82
165.28
163.99
116.84
116.34
115.39
114.88
115.11
115.92
117.03
118.2
119.21
120.05
120.53
120.42
119.94
119.44
119.1
118.8
118.54
118.58
118.61
118.7
118.83
118.99
119.2
119.44
119.71
120.02
120.35
120.73
121.14
121.59
122.07
122.58
123.12
123.7
124.31
124.94
125.58
126.24
126.99
129.74
133.25
137.37
141.83
146.32
150.74
155.06
159.17
162.79
165.2
165.8
164.38
122.06
121.81
121.18
120.84
121.02
121.63
122.45
123.32
124.05
124.45
124.59
124.21
123.57
122.9
122.13
121.64
121.15
120.81
120.53
120.36
120.25
120.16
120.23
120.31
120.44
120.61
120.84
121.12
121.44
121.82
122.24
122.69
123.19
123.73
124.29
124.88
125.49
126.11
126.82
129.68
133.37
137.81
142.32
146.79
151.13
155.51
159.65
163.34
165.87
166.53
165.07
127.67
127.59
127.18
126.96
127.11
127.55
128.14
128.74
129.19
129.33
129.07
128.43
127.51
126.59
125.63
124.73
123.96
123.31
122.62
122.36
122.03
121.78
121.61
121.51
121.48
121.52
121.63
121.81
122.04
122.33
122.69
123.09
123.53
124.02
124.54
125.08
125.65
126.22
126.9
129.93
133.94
138.44
142.92
147.36
151.75
156.07
160.25
164.06
166.77
167.45
166.03
133.39
133.42
133.16
133.01
133.13
133.45
133.85
134.22
134.41
134.28
133.7
132.67
131.45
130.25
129.01
127.85
126.82
125.91
125.14
124.43
123.94
123.49
123.14
122.88
122.7
122.61
122.6
122.67
122.81
123.02
123.29
123.63
124.02
124.45
124.92
125.41
125.92
126.44
127.1
130.37
134.68
139.13
143.57
147.98
152.37
156.69
160.91
164.85
167.81
168.64
167.22
139.09
139.19
139.03
138.94
139.04
139.27
139.51
139.68
139.63
139.23
138.33
136.82
135.21
133.74
132.26
130.87
129.61
128.5
127.52
126.67
125.95
125.32
124.8
124.39
124.07
123.85
123.72
123.68
123.73
123.86
124.06
124.33
124.65
125.02
125.42
125.86
126.3
126.78
127.4
131.06
135.45
139.85
144.24
148.63
153.01
157.34
161.6
165.66
168.93
170.02
168.6
144.75
144.91
144.82
144.76
144.85
145.01
145.11
145.09
144.79
144.09
142.77
140.71
138.67
136.99
135.31
133.74
132.22
131.01
129.88
128.86
127.99
127.23
126.57
126.02
125.58
125.25
125.01
124.87
124.84
124.89
124.9
125.2
125.45
125.74
126.08
126.45
126.84
127.14
127.84
131.91
136.22
140.56
144.91
149.27
153.61
157.95
162.25
166.43
170.07
171.49
170.16
150.39
150.59
150.56
150.53
150.62
150.61
150.68
150.45
149.83
148.67
146.76
144.19
141.78
139.93
138.12
136.42
134.77
133.46
132.21
131.08
130.09
129.22
128.46
127.81
127.27
126.85
126.52
126.31
126.19
126.17
126.21
126.33
126.49
126.71
126.98
127.28
127.6
127.95
128.51
132.71
136.95
141.22
145.51
149.83
154.16
158.5
162.82
167.09
171.01
173.08
171.89
155.96
156.18
156.17
156.18
156.28
156.33
156.12
155.56
154.36
152.4
149.83
146.89
144.29
142.34
140.45
138.69
137.07
135.6
134.26
133.08
132.02
131.09
130.24
129.51
128.91
128.42
128.04
127.74
127.56
127.46
127.42
127.46
127.56
127.71
127.9
128.13
128.39
128.67
129.23
133.33
137.49
141.68
145.93
150.2
154.5
158.82
163.16
167.48
171.6
174.4
173.73
160.59
160.75
160.72
160.75
160.92
160.93
160.29
158.83
156.63
154.01
151.16
148.06
145.34
143.35
141.46
139.69
138.02
136.53
135.18
133.97
132.86
131.89
131
130.25
129.6
129.06
128.62
128.29
128.05
127.89
127.81
127.8
127.85
127.95
128.09
128.25
128.46
128.71
129.4
133.43
137.52
141.67
145.87
150.13
154.41
158.71
163.03
167.39
171.62
174.96
175.35
162.59
162.01
161.49
161.56
162.32
162.22
160.38
158.17
155.7
152.99
150.1
147.01
143.77
141.78
139.83
137.99
136.29
134.74
133.33
132.05
130.9
129.88
128.98
128.18
127.48
126.88
126.39
126.01
125.73
125.53
125.42
125.38
125.4
125.48
125.59
125.75
125.95
126.21
128.34
132.35
136.44
140.59
144.8
149.07
153.34
157.63
161.95
166.3
170.58
174.05
NaN
