# Supplementary material for: Investigating a Novel Activation-Repolarisation Time Metric to Predict Localised Vulnerability to Reentry Using Computational Modelling
Source: PLoS One. 2016 Mar 2;11(3):e0149342. doi: 10.1371/journal.pone.0149342 (PMC4775046; doi:10.1371/journal.pone.0149342)
Supplement: S1 Data — Specifically, this relates primarily to the data presented in Figs 3, 4 & 5. Data provided constitute AT, RT and RVI datasets, along with corresponding finite element mesh files required for visualisation and analysis. (ZIP) [file pone.0149342.s001.zip › Data/Figure5/Fig5_APD328_AT.dat]

1347.2
1346.7
1345.6
1344.3
1343.2
1342.1
1341.1
1339.8
1338.5
1337.3
1336.2
1335.1
1334
1332.8
1331.5
1330.3
1329.2
1328.1
1327
1325.8
1324.5
1323.3
1322.2
1321.1
1320.1
1319
1317.7
1316.4
1315.3
1314.2
1313.1
1312.1
1311
1309.7
1308.5
1307.3
1306.2
1305.2
1304.1
1303.1
1302
1300.8
1299.5
1298.4
1297.3
1296.2
1295.2
1294.1
1293.1
1292
1290.9
1289.7
1288.5
1287.4
1286.3
1285.3
1284.2
1283.2
1282.2
1281.1
1280.1
1279.1
1278
1277
1275.9
1274.8
1273.7
1272.6
1271.6
1270.5
1269.5
1268.4
1267.4
1266.4
1265.4
1264.4
1263.4
1262.4
1261.4
1260.4
1259.4
1258.5
1257.5
1256.6
1255.6
1254.7
1253.8
1252.9
1252
1251
1250.1
1249.1
1248.2
1247.2
1246.2
1245.3
1244.4
1243.6
1242.8
1242
1241.1
1240.2
1239.2
1238.3
1237.4
1236.7
1236
1235.1
1234.2
1233.3
1232.5
1231.8
1231.1
1230.2
1229.3
1228.6
1228
1227.1
1226.3
1225.5
1224.9
1224.1
1223.3
1222.6
1222
1221.2
1220.4
1219.9
1219.2
1218.3
1217.8
1217.2
1216.3
1215.9
1215.2
1214.4
1214
1213.2
1212.7
1212.1
1211.4
1211
1210.3
1209.8
1209.2
1208.6
1208.2
1207.5
1207.1
1206.5
1206.1
1205.5
1205.2
1204.6
1204.2
1203.8
1203.2
1203
1202.4
1202.1
1201.6
1201.2
1201
1200.5
1200.2
1200
1199.5
1199.2
1199.1
1198.6
1198.3
1198.2
1198.1
1197.7
1197.4
1197.3
1197.2
1197.1
1197.1
1196.9
1196.8
1196.7
1196.6
1196.6
1196.6
1196.7
1196.8
1197
1197.1
1197.1
1197.2
1197.3
1197.6
1198
1198.2
1198.3
1198.7
1199.1
1199.3
1199.7
1200.1
1200.4
1201
1201.3
1201.8
1202.2
1202.7
1203.2
1203.7
1204.2
1204.9
1205.3
1206
1206.4
1207.2
1207.7
1208.3
1209.1
1209.6
1210.2
1211.1
1211.6
1212.3
1213.1
1213.8
1214.4
1215.2
1216.1
1216.7
1217.4
1218.2
1219.1
1219.9
1220.6
1221.4
1222.2
1223.1
1224
1224.8
1225.6
1226.4
1227.3
1228.2
1229.1
1230
1230.9
1231.6
1232.3
1233.1
1233.4
1233.6
1347.1
1346.5
1345.4
1344.2
1343.2
1342.1
1340.9
1339.6
1338.3
1337.2
1336.1
1335.1
1333.8
1332.5
1331.3
1330.2
1329.1
1328.1
1326.8
1325.5
1324.3
1323.2
1322.2
1321.1
1319.9
1318.7
1317.4
1316.3
1315.2
1314.1
1313.1
1311.9
1310.7
1309.4
1308.3
1307.2
1306.2
1305.1
1304
1302.9
1301.6
1300.4
1299.3
1298.2
1297.2
1296.1
1295.1
1294
1292.9
1291.7
1290.5
1289.4
1288.3
1287.2
1286.2
1285.2
1284.1
1283.1
1282
1281
1279.9
1278.8
1277.6
1276.5
1275.5
1274.4
1273.4
1272.3
1271.3
1270.3
1269.2
1268.2
1267.2
1266.2
1265.2
1264.2
1263.2
1262.2
1261.2
1260.2
1259.2
1258.2
1257.2
1256.3
1255.3
1254.3
1253.3
1252.4
1251.5
1250.6
1249.7
1248.8
1247.9
1247
1246.1
1245.1
1244.2
1243.2
1242.3
1241.4
1240.6
1239.8
1239
1238.1
1237.2
1236.3
1235.4
1234.7
1234
1233.1
1232.2
1231.3
1230.5
1229.9
1229.1
1228.2
1227.3
1226.7
1226
1225.2
1224.3
1223.7
1223.1
1222.2
1221.4
1220.9
1220.1
1219.3
1218.7
1218.1
1217.3
1216.6
1216.1
1215.3
1214.7
1214.1
1213.3
1212.9
1212.2
1211.5
1211.1
1210.3
1210
1209.2
1208.7
1208.2
1207.6
1207.1
1206.5
1206.1
1205.5
1205.1
1204.5
1204.1
1203.6
1203.2
1202.8
1202.2
1202
1201.4
1201.1
1200.7
1200.3
1200.1
1199.6
1199.2
1199.1
1198.6
1198.3
1198.1
1197.9
1197.5
1197.2
1197.1
1197
1196.8
1196.5
1196.3
1196.2
1196.2
1196.1
1196.1
1196.1
1196.1
1196.1
1196.1
1196.1
1196.2
1196.2
1196.4
1196.6
1196.9
1197.1
1197.2
1197.4
1197.9
1198.1
1198.3
1198.8
1199.1
1199.4
1200
1200.3
1200.8
1201.2
1201.7
1202.2
1202.7
1203.2
1203.7
1204.2
1204.9
1205.3
1206.1
1206.5
1207.2
1207.9
1208.4
1209.2
1209.9
1210.4
1211.2
1212
1212.5
1213.2
1214.1
1214.8
1215.4
1216.2
1217.1
1217.9
1218.6
1219.3
1220.2
1221.1
1222
1222.7
1223.4
1224.3
1225.2
1226.1
1227
1227.9
1228.7
1229.5
1230.3
1231.2
1232.1
1232.5
1233.1
1233.2
1346.5
1346.2
1345.2
1344.1
1342.9
1341.5
1340.3
1339.2
1338.1
1337
1335.7
1334.4
1333.3
1332.2
1331.1
1330
1328.7
1327.4
1326.3
1325.2
1324.1
1323
1321.7
1320.5
1319.3
1318.2
1317.1
1316.1
1314.9
1313.6
1312.4
1311.3
1310.2
1309.1
1308.1
1306.9
1305.7
1304.4
1303.3
1302.2
1301.2
1300.1
1299.1
1297.9
1296.7
1295.5
1294.4
1293.3
1292.2
1291.2
1290.1
1289.1
1288
1286.8
1285.7
1284.5
1283.4
1282.3
1281.3
1280.2
1279.2
1278.2
1277.1
1276.1
1275.1
1274
1273
1271.9
1270.8
1269.7
1268.6
1267.6
1266.5
1265.5
1264.5
1263.4
1262.4
1261.4
1260.4
1259.4
1258.4
1257.4
1256.5
1255.5
1254.5
1253.6
1252.7
1251.7
1250.8
1249.9
1249
1248.1
1247.1
1246.1
1245.2
1244.2
1243.2
1242.3
1241.4
1240.6
1239.8
1239
1238.1
1237.2
1236.2
1235.3
1234.5
1233.8
1233
1232.1
1231.2
1230.3
1229.6
1228.9
1228.1
1227.2
1226.3
1225.6
1225
1224.2
1223.3
1222.6
1222
1221.2
1220.3
1219.7
1219.1
1218.2
1217.5
1217
1216.2
1215.4
1215
1214.2
1213.5
1213
1212.2
1211.6
1211.1
1210.3
1209.9
1209.2
1208.6
1208.1
1207.4
1207.1
1206.3
1206
1205.2
1204.9
1204.2
1203.9
1203.2
1202.9
1202.3
1202
1201.3
1201.1
1200.5
1200.2
1199.9
1199.3
1199.1
1198.6
1198.2
1198.1
1197.6
1197.2
1197.1
1196.8
1196.3
1196.2
1196.1
1195.8
1195.4
1195.3
1195.2
1195.1
1195
1194.9
1194.7
1194.6
1194.6
1194.6
1194.6
1194.6
1194.7
1194.9
1195
1195.1
1195.2
1195.3
1195.6
1196
1196.1
1196.3
1196.7
1197.1
1197.3
1197.8
1198.1
1198.4
1199.1
1199.3
1200
1200.3
1200.9
1201.3
1202
1202.3
1203.1
1203.4
1204.1
1204.7
1205.2
1206
1206.5
1207.2
1208
1208.4
1209.2
1210
1210.6
1211.3
1212.1
1212.9
1213.5
1214.2
1215.1
1216
1216.6
1217.4
1218.2
1219.1
1220
1220.7
1221.5
1222.3
1223.2
1224.1
1225.1
1226
1226.7
1227.5
1228.4
1229.2
1230.1
1230.9
1231.3
1231.9
1232
1346.1
1345.5
1344.5
1343.3
1342.2
1341.1
1340
1338.7
1337.4
1336.2
1335.2
1334.1
1332.9
1331.6
1330.3
1329.2
1328.1
1327.1
1325.8
1324.5
1323.3
1322.2
1321.1
1320.1
1318.8
1317.6
1316.3
1315.2
1314.2
1313.1
1312
1310.7
1309.5
1308.3
1307.2
1306.2
1305.1
1304
1302.8
1301.5
1300.3
1299.3
1298.2
1297.1
1296.1
1295
1293.8
1292.6
1291.4
1290.3
1289.2
1288.2
1287.1
1286.1
1285
1283.9
1282.7
1281.6
1280.4
1279.3
1278.3
1277.2
1276.2
1275.2
1274.1
1273.1
1272.1
1271
1270
1268.9
1267.8
1266.8
1265.7
1264.7
1263.6
1262.6
1261.5
1260.5
1259.5
1258.5
1257.5
1256.5
1255.5
1254.5
1253.6
1252.6
1251.6
1250.7
1249.8
1248.9
1247.9
1247
1246.1
1245.1
1244.1
1243.2
1242.2
1241.2
1240.3
1239.4
1238.6
1237.8
1237
1236.1
1235.2
1234.2
1233.3
1232.5
1231.7
1231
1230.1
1229.2
1228.3
1227.5
1226.9
1226.1
1225.2
1224.3
1223.6
1223
1222.1
1221.3
1220.5
1220
1219.2
1218.3
1217.7
1217.1
1216.2
1215.5
1215
1214.2
1213.4
1213
1212.2
1211.5
1211
1210.2
1209.6
1209.1
1208.3
1208
1207.2
1206.7
1206.1
1205.4
1205.1
1204.3
1204
1203.3
1203
1202.3
1202
1201.3
1201
1200.3
1200.1
1199.5
1199.2
1198.7
1198.2
1198
1197.4
1197.2
1196.9
1196.3
1196.1
1195.9
1195.4
1195.2
1195.1
1194.7
1194.3
1194.2
1194.1
1193.9
1193.6
1193.4
1193.3
1193.2
1193.2
1193.1
1193.1
1193.1
1193.1
1193.1
1193.2
1193.2
1193.3
1193.4
1193.6
1194
1194.1
1194.2
1194.5
1194.9
1195.1
1195.4
1195.9
1196.2
1196.5
1197.1
1197.3
1198
1198.2
1198.9
1199.2
1199.9
1200.2
1201
1201.3
1202.1
1202.5
1203.2
1203.8
1204.3
1205.1
1205.7
1206.3
1207.1
1207.7
1208.3
1209.2
1210
1210.5
1211.3
1212.1
1213
1213.6
1214.3
1215.2
1216.1
1216.9
1217.6
1218.4
1219.2
1220.2
1221.1
1222
1222.7
1223.5
1224.4
1225.3
1226.2
1227.1
1228.1
1228.8
1229.4
1230.1
1230.3
1230.5
1345.3
1345.1
1344.1
1342.9
1341.5
1340.3
1339.2
1338.1
1337
1335.6
1334.4
1333.2
1332.1
1331.1
1329.8
1328.5
1327.3
1326.2
1325.1
1324
1322.7
1321.4
1320.3
1319.2
1318.1
1317
1315.7
1314.5
1313.3
1312.2
1311.1
1310.1
1308.9
1307.6
1306.4
1305.3
1304.2
1303.1
1302.1
1300.9
1299.6
1298.4
1297.3
1296.2
1295.2
1294.1
1293
1291.9
1290.7
1289.5
1288.3
1287.2
1286.2
1285.1
1284.1
1283
1281.9
1280.8
1279.6
1278.5
1277.4
1276.3
1275.2
1274.2
1273.2
1272.1
1271.1
1270.1
1269
1268
1266.9
1265.8
1264.8
1263.7
1262.6
1261.6
1260.5
1259.5
1258.5
1257.5
1256.4
1255.4
1254.4
1253.5
1252.5
1251.5
1250.5
1249.6
1248.6
1247.7
1246.8
1245.9
1245
1244
1243.1
1242.1
1241.1
1240.2
1239.2
1238.3
1237.4
1236.5
1235.7
1234.9
1234.1
1233.1
1232.2
1231.3
1230.4
1229.6
1228.9
1228.1
1227.2
1226.3
1225.5
1224.8
1224.1
1223.2
1222.3
1221.5
1220.9
1220.1
1219.2
1218.5
1217.9
1217.1
1216.3
1215.6
1215.1
1214.2
1213.5
1213
1212.2
1211.4
1211
1210.2
1209.5
1209
1208.2
1207.6
1207.1
1206.3
1206
1205.2
1204.7
1204.2
1203.5
1203.1
1202.4
1202.1
1201.3
1201.1
1200.3
1200.1
1199.4
1199.1
1198.5
1198.1
1197.6
1197.2
1196.9
1196.3
1196.1
1195.7
1195.2
1195.1
1194.6
1194.2
1194.1
1193.7
1193.3
1193.2
1193
1192.7
1192.4
1192.2
1192.1
1192.1
1191.9
1191.7
1191.6
1191.5
1191.4
1191.4
1191.4
1191.4
1191.5
1191.7
1191.9
1192
1192.1
1192.2
1192.4
1192.7
1193.1
1193.2
1193.5
1194
1194.2
1194.6
1195.1
1195.3
1195.9
1196.2
1196.8
1197.2
1197.7
1198.2
1198.8
1199.2
1200
1200.3
1201.1
1201.6
1202.2
1203
1203.4
1204.2
1204.9
1205.4
1206.2
1207
1207.6
1208.3
1209.1
1209.9
1210.5
1211.3
1212.2
1213
1213.7
1214.5
1215.3
1216.2
1217.1
1217.9
1218.7
1219.5
1220.3
1221.2
1222.2
1223.1
1224
1224.9
1225.7
1226.4
1227.3
1228.1
1228.6
1229.1
1229.2
1344.6
1344.2
1343.2
1342.1
1341
1339.7
1338.4
1337.2
1336.2
1335.1
1333.8
1332.5
1331.3
1330.2
1329.1
1328
1326.6
1325.4
1324.2
1323.2
1322.1
1320.9
1319.5
1318.3
1317.2
1316.1
1315.1
1313.9
1312.6
1311.3
1310.2
1309.2
1308.1
1307
1305.7
1304.4
1303.3
1302.2
1301.1
1300.1
1299
1297.7
1296.5
1295.3
1294.2
1293.2
1292.1
1291
1289.9
1288.7
1287.5
1286.3
1285.2
1284.2
1283.1
1282.1
1281
1279.9
1278.8
1277.6
1276.5
1275.3
1274.3
1273.2
1272.2
1271.2
1270.1
1269.1
1268.1
1267
1266
1264.9
1263.8
1262.7
1261.6
1260.6
1259.5
1258.5
1257.4
1256.4
1255.4
1254.4
1253.4
1252.4
1251.4
1250.4
1249.4
1248.5
1247.5
1246.6
1245.6
1244.7
1243.8
1242.9
1242
1241
1240.1
1239.1
1238.2
1237.2
1236.2
1235.3
1234.4
1233.6
1232.8
1232
1231.1
1230.2
1229.2
1228.3
1227.6
1226.8
1226.1
1225.2
1224.2
1223.4
1222.7
1222
1221.1
1220.2
1219.5
1218.9
1218.1
1217.2
1216.4
1215.9
1215.1
1214.3
1213.6
1213
1212.2
1211.4
1211
1210.2
1209.4
1208.9
1208.2
1207.4
1207
1206.2
1205.6
1205.1
1204.3
1204
1203.2
1202.7
1202.2
1201.5
1201.1
1200.4
1200.1
1199.4
1199.1
1198.4
1198.1
1197.4
1197.1
1196.6
1196.2
1195.8
1195.3
1195.1
1194.5
1194.2
1193.9
1193.3
1193.1
1192.9
1192.4
1192.2
1192
1191.6
1191.3
1191.2
1191.1
1190.8
1190.5
1190.3
1190.2
1190.2
1190.1
1190.1
1190.1
1190
1190
1190.1
1190.1
1190.1
1190.2
1190.2
1190.4
1190.7
1191
1191.1
1191.3
1191.7
1192.1
1192.2
1192.6
1193.1
1193.3
1193.9
1194.2
1194.7
1195.2
1195.6
1196.2
1196.6
1197.2
1197.8
1198.2
1199
1199.4
1200.1
1200.7
1201.3
1202.1
1202.6
1203.2
1204.1
1204.7
1205.3
1206.1
1206.9
1207.5
1208.3
1209.1
1210
1210.6
1211.3
1212.2
1213.1
1214
1214.7
1215.5
1216.3
1217.2
1218.1
1219.1
1219.9
1220.7
1221.5
1222.4
1223.3
1224.2
1225.1
1226
1226.6
1227.2
1227.6
1227.8
1344.1
1343.4
1342.4
1341.3
1340.2
1339.1
1337.8
1336.5
1335.3
1334.2
1333.1
1331.9
1330.6
1329.3
1328.2
1327.1
1326
1324.7
1323.4
1322.3
1321.2
1320.1
1319
1317.6
1316.4
1315.2
1314.2
1313.1
1311.9
1310.6
1309.4
1308.2
1307.2
1306.1
1305
1303.7
1302.5
1301.3
1300.2
1299.2
1298.1
1297
1295.7
1294.5
1293.3
1292.2
1291.2
1290.1
1289.1
1287.9
1286.7
1285.5
1284.3
1283.2
1282.2
1281.1
1280.1
1279
1277.9
1276.7
1275.6
1274.4
1273.3
1272.3
1271.2
1270.2
1269.1
1268.1
1267.1
1266
1265
1263.9
1262.8
1261.7
1260.6
1259.6
1258.5
1257.5
1256.4
1255.4
1254.4
1253.4
1252.3
1251.3
1250.3
1249.3
1248.4
1247.4
1246.4
1245.4
1244.5
1243.5
1242.6
1241.7
1240.8
1239.9
1239
1238
1237.1
1236.1
1235.2
1234.2
1233.3
1232.4
1231.5
1230.7
1229.9
1229.1
1228.1
1227.2
1226.3
1225.5
1224.7
1224
1223.1
1222.2
1221.3
1220.6
1220
1219.1
1218.2
1217.4
1216.8
1216.1
1215.2
1214.4
1213.8
1213.1
1212.2
1211.5
1211
1210.2
1209.4
1208.9
1208.2
1207.4
1206.9
1206.2
1205.4
1205
1204.2
1203.6
1203.1
1202.4
1202
1201.2
1200.8
1200.2
1199.6
1199.1
1198.5
1198.1
1197.4
1197.1
1196.5
1196.1
1195.6
1195.2
1194.7
1194.2
1194
1193.3
1193.1
1192.7
1192.2
1192.1
1191.6
1191.2
1191.1
1190.6
1190.3
1190.1
1190
1189.6
1189.3
1189.2
1189.1
1189
1188.7
1188.5
1188.4
1188.3
1188.3
1188.3
1188.3
1188.3
1188.3
1188.4
1188.6
1188.8
1189
1189.1
1189.2
1189.5
1189.9
1190.1
1190.3
1190.7
1191.1
1191.3
1192
1192.2
1192.7
1193.2
1193.5
1194.1
1194.5
1195.1
1195.6
1196.2
1196.8
1197.3
1198
1198.4
1199.2
1199.8
1200.3
1201.1
1201.8
1202.4
1203.2
1204
1204.5
1205.3
1206.1
1206.9
1207.5
1208.3
1209.2
1210.1
1210.8
1211.5
1212.3
1213.2
1214.1
1215
1215.8
1216.6
1217.4
1218.3
1219.2
1220.2
1221.1
1222
1222.9
1223.7
1224.4
1225.2
1225.9
1226.2
1226.2
1343.2
1342.9
1341.9
1340.6
1339.3
1338.2
1337.1
1336
1334.6
1333.3
1332.2
1331.1
1330
1328.7
1327.4
1326.2
1325.2
1324.1
1322.8
1321.5
1320.3
1319.2
1318.1
1317
1315.7
1314.4
1313.3
1312.2
1311.1
1310
1308.7
1307.4
1306.3
1305.2
1304.1
1303
1301.8
1300.5
1299.3
1298.2
1297.2
1296.1
1295
1293.8
1292.5
1291.3
1290.2
1289.2
1288.1
1287.1
1285.9
1284.7
1283.5
1282.3
1281.2
1280.2
1279.1
1278.1
1277
1275.9
1274.7
1273.6
1272.4
1271.3
1270.3
1269.2
1268.2
1267.1
1266.1
1265.1
1264
1262.9
1261.8
1260.7
1259.7
1258.6
1257.5
1256.4
1255.4
1254.4
1253.3
1252.3
1251.3
1250.3
1249.3
1248.3
1247.3
1246.3
1245.3
1244.3
1243.4
1242.4
1241.4
1240.5
1239.6
1238.7
1237.8
1236.9
1236
1235.1
1234.1
1233.1
1232.2
1231.2
1230.3
1229.4
1228.6
1227.8
1227
1226.1
1225.2
1224.3
1223.4
1222.6
1221.9
1221.1
1220.2
1219.3
1218.5
1217.9
1217.1
1216.2
1215.3
1214.7
1214.1
1213.2
1212.3
1211.7
1211.1
1210.2
1209.5
1209
1208.2
1207.4
1206.8
1206.2
1205.3
1204.9
1204.2
1203.4
1203
1202.2
1201.6
1201.1
1200.4
1200
1199.2
1198.8
1198.2
1197.6
1197.2
1196.5
1196.1
1195.5
1195.1
1194.6
1194.2
1193.7
1193.2
1192.9
1192.3
1192.1
1191.5
1191.2
1190.9
1190.3
1190.1
1189.8
1189.3
1189.2
1189
1188.5
1188.2
1188.1
1188
1187.6
1187.4
1187.2
1187.2
1187.1
1187.1
1187
1186.9
1186.9
1186.9
1186.9
1187
1187
1187.1
1187.2
1187.2
1187.4
1187.7
1188.1
1188.2
1188.4
1188.9
1189.2
1189.4
1190
1190.2
1190.6
1191.1
1191.5
1192.1
1192.4
1193.1
1193.4
1194.1
1194.6
1195.2
1195.8
1196.3
1197.1
1197.5
1198.2
1199
1199.5
1200.2
1201
1201.6
1202.3
1203.1
1203.9
1204.5
1205.2
1206.1
1207
1207.6
1208.4
1209.2
1210.1
1211
1211.8
1212.5
1213.4
1214.3
1215.2
1216.1
1217
1217.9
1218.7
1219.6
1220.4
1221.3
1222.2
1223.1
1223.9
1224.3
1224.9
1225
1342.4
1342.1
1341.1
1340
1338.7
1337.4
1336.2
1335.1
1334
1332.7
1331.4
1330.2
1329.2
1328.1
1326.8
1325.5
1324.3
1323.2
1322.1
1320.9
1319.6
1318.3
1317.2
1316.1
1315.1
1313.8
1312.5
1311.3
1310.2
1309.1
1308
1306.8
1305.5
1304.3
1303.2
1302.1
1301.1
1299.8
1298.6
1297.3
1296.2
1295.2
1294.1
1293
1291.8
1290.5
1289.3
1288.2
1287.2
1286.1
1285.1
1283.9
1282.7
1281.5
1280.3
1279.2
1278.2
1277.1
1276.1
1275
1273.9
1272.7
1271.5
1270.4
1269.3
1268.2
1267.2
1266.2
1265.1
1264.1
1263.1
1262
1260.9
1259.8
1258.7
1257.6
1256.5
1255.4
1254.4
1253.4
1252.3
1251.3
1250.3
1249.3
1248.3
1247.3
1246.3
1245.3
1244.3
1243.3
1242.3
1241.3
1240.3
1239.4
1238.4
1237.5
1236.6
1235.7
1234.8
1233.9
1233
1232.1
1231.1
1230.2
1229.2
1228.3
1227.4
1226.5
1225.7
1225
1224.1
1223.2
1222.2
1221.3
1220.5
1219.8
1219.1
1218.2
1217.2
1216.4
1215.8
1215.1
1214.2
1213.3
1212.6
1212
1211.2
1210.3
1209.6
1209.1
1208.2
1207.4
1206.9
1206.2
1205.3
1204.8
1204.1
1203.3
1202.8
1202.2
1201.4
1201
1200.2
1199.6
1199.1
1198.4
1198
1197.2
1196.8
1196.2
1195.7
1195.2
1194.6
1194.2
1193.6
1193.2
1192.7
1192.2
1191.8
1191.2
1191
1190.4
1190.1
1189.7
1189.2
1189.1
1188.5
1188.2
1188
1187.6
1187.2
1187.1
1186.9
1186.4
1186.2
1186.1
1186
1185.8
1185.5
1185.4
1185.3
1185.2
1185.2
1185.2
1185.2
1185.2
1185.2
1185.3
1185.3
1185.5
1185.8
1186
1186.1
1186.3
1186.6
1187
1187.2
1187.5
1188
1188.2
1188.6
1189.1
1189.4
1190.1
1190.3
1191
1191.3
1192.1
1192.4
1193.1
1193.6
1194.2
1194.9
1195.3
1196.1
1196.7
1197.3
1198.1
1198.7
1199.3
1200.1
1200.9
1201.5
1202.2
1203.1
1203.8
1204.5
1205.3
1206.2
1207.1
1207.8
1208.5
1209.3
1210.2
1211.1
1212.1
1212.9
1213.7
1214.5
1215.4
1216.3
1217.2
1218.2
1219.1
1220.1
1220.9
1221.6
1222.3
1223.1
1223.3
1223.4
1341.8
1341.3
1340.3
1339.2
1338.1
1336.9
1335.5
1334.3
1333.2
1332.1
1330.9
1329.5
1328.3
1327.2
1326.1
1324.9
1323.6
1322.3
1321.2
1320.1
1319
1317.7
1316.4
1315.2
1314.2
1313.1
1311.9
1310.6
1309.3
1308.2
1307.1
1306.1
1304.8
1303.5
1302.3
1301.2
1300.1
1299.1
1297.9
1296.6
1295.4
1294.2
1293.2
1292.1
1291
1289.8
1288.6
1287.4
1286.2
1285.2
1284.1
1283.1
1281.9
1280.7
1279.5
1278.3
1277.2
1276.2
1275.1
1274.1
1273
1271.8
1270.7
1269.5
1268.4
1267.3
1266.2
1265.2
1264.1
1263.1
1262.1
1261
1259.9
1258.8
1257.7
1256.6
1255.5
1254.5
1253.4
1252.3
1251.3
1250.3
1249.3
1248.2
1247.2
1246.2
1245.2
1244.2
1243.2
1242.2
1241.2
1240.2
1239.3
1238.3
1237.3
1236.3
1235.4
1234.5
1233.6
1232.7
1231.8
1230.9
1230
1229.1
1228.1
1227.2
1226.2
1225.3
1224.4
1223.6
1222.8
1222
1221.1
1220.2
1219.3
1218.4
1217.7
1217
1216.1
1215.2
1214.4
1213.7
1213
1212.2
1211.3
1210.5
1209.9
1209.1
1208.3
1207.6
1207
1206.2
1205.4
1204.8
1204.1
1203.3
1202.7
1202.1
1201.3
1200.8
1200.2
1199.4
1199
1198.2
1197.6
1197.1
1196.4
1196
1195.3
1194.9
1194.2
1193.7
1193.2
1192.7
1192.2
1191.7
1191.2
1190.8
1190.2
1190
1189.3
1189.1
1188.5
1188.2
1187.9
1187.3
1187.1
1186.8
1186.3
1186.1
1185.9
1185.4
1185.2
1185.1
1184.8
1184.5
1184.3
1184.2
1184.1
1184
1183.9
1183.7
1183.6
1183.6
1183.6
1183.6
1183.7
1183.8
1184
1184.1
1184.1
1184.2
1184.4
1184.8
1185.1
1185.2
1185.6
1186.1
1186.2
1186.7
1187.1
1187.4
1188
1188.3
1189
1189.3
1190
1190.3
1191
1191.4
1192.1
1192.6
1193.2
1194
1194.4
1195.2
1195.8
1196.4
1197.2
1197.9
1198.5
1199.2
1200.1
1200.8
1201.4
1202.2
1203.1
1203.9
1204.6
1205.4
1206.2
1207.1
1208
1208.8
1209.6
1210.4
1211.3
1212.2
1213.2
1214.1
1215
1215.9
1216.7
1217.6
1218.4
1219.3
1220.2
1221.1
1221.5
1222.1
1222.1
1341.1
1340.6
1339.6
1338.3
1337.2
1336.1
1335
1333.6
1332.3
1331.2
1330.1
1329
1327.6
1326.3
1325.2
1324.1
1323
1321.7
1320.4
1319.2
1318.1
1317
1315.8
1314.5
1313.3
1312.2
1311.1
1309.9
1308.6
1307.4
1306.2
1305.2
1304.1
1302.9
1301.6
1300.3
1299.2
1298.2
1297.1
1295.9
1294.6
1293.4
1292.3
1291.2
1290.1
1289
1287.8
1286.6
1285.4
1284.3
1283.2
1282.1
1281.1
1279.9
1278.7
1277.5
1276.3
1275.2
1274.2
1273.1
1272.1
1271
1269.8
1268.6
1267.5
1266.3
1265.3
1264.2
1263.2
1262.1
1261.1
1260.1
1259
1257.9
1256.8
1255.7
1254.6
1253.5
1252.4
1251.3
1250.3
1249.3
1248.3
1247.2
1246.2
1245.2
1244.2
1243.2
1242.2
1241.2
1240.2
1239.2
1238.2
1237.2
1236.2
1235.3
1234.3
1233.3
1232.4
1231.5
1230.6
1229.7
1228.8
1227.9
1227
1226.1
1225.1
1224.2
1223.2
1222.3
1221.5
1220.7
1220
1219.1
1218.2
1217.2
1216.4
1215.6
1214.9
1214.1
1213.2
1212.3
1211.6
1210.9
1210.1
1209.2
1208.4
1207.8
1207.1
1206.2
1205.5
1205
1204.2
1203.3
1202.7
1202.1
1201.3
1200.7
1200.1
1199.3
1198.8
1198.1
1197.4
1197
1196.2
1195.6
1195.1
1194.4
1194
1193.3
1192.9
1192.2
1191.8
1191.2
1190.7
1190.2
1189.8
1189.2
1188.9
1188.3
1188
1187.4
1187.1
1186.7
1186.2
1186
1185.5
1185.2
1185
1184.5
1184.2
1184.1
1183.7
1183.3
1183.2
1183.1
1182.9
1182.6
1182.4
1182.2
1182.2
1182.1
1182.1
1182.1
1182.1
1182.1
1182.1
1182.2
1182.2
1182.3
1182.5
1182.8
1183
1183.2
1183.3
1183.7
1184.1
1184.3
1184.7
1185.1
1185.4
1186
1186.3
1186.9
1187.2
1187.8
1188.2
1188.9
1189.3
1190
1190.4
1191.1
1191.7
1192.2
1193
1193.5
1194.2
1195
1195.5
1196.2
1197.1
1197.8
1198.4
1199.2
1200.1
1200.8
1201.5
1202.3
1203.2
1204.1
1204.8
1205.6
1206.4
1207.2
1208.2
1209.1
1210
1210.8
1211.7
1212.5
1213.4
1214.3
1215.2
1216.2
1217.1
1218.1
1218.9
1219.5
1220.2
1220.5
1220.7
1340.3
1340.1
1339.1
1337.8
1336.4
1335.2
1334.2
1333.1
1331.7
1330.4
1329.2
1328.1
1327
1325.7
1324.4
1323.2
1322.2
1321.1
1319.8
1318.4
1317.3
1316.2
1315.1
1313.9
1312.5
1311.3
1310.2
1309.1
1308
1306.7
1305.4
1304.2
1303.2
1302.1
1300.9
1299.6
1298.4
1297.2
1296.2
1295.1
1294
1292.7
1291.4
1290.3
1289.2
1288.1
1287
1285.8
1284.6
1283.4
1282.3
1281.2
1280.1
1279.1
1277.9
1276.7
1275.5
1274.3
1273.2
1272.2
1271.1
1270.1
1269
1267.8
1266.6
1265.4
1264.3
1263.3
1262.2
1261.2
1260.1
1259.1
1258
1256.9
1255.8
1254.7
1253.6
1252.5
1251.4
1250.3
1249.3
1248.3
1247.2
1246.2
1245.2
1244.2
1243.2
1242.2
1241.2
1240.2
1239.2
1238.2
1237.2
1236.2
1235.2
1234.2
1233.2
1232.2
1231.3
1230.3
1229.4
1228.5
1227.6
1226.7
1225.8
1225
1224.1
1223.1
1222.2
1221.2
1220.3
1219.4
1218.6
1217.8
1217
1216.1
1215.2
1214.3
1213.5
1212.8
1212.1
1211.2
1210.3
1209.5
1208.8
1208.1
1207.2
1206.4
1205.7
1205.1
1204.2
1203.4
1202.9
1202.1
1201.3
1200.7
1200.1
1199.2
1198.6
1198.1
1197.3
1196.7
1196.1
1195.3
1195
1194.2
1193.6
1193.1
1192.4
1192
1191.3
1190.9
1190.2
1189.8
1189.2
1188.8
1188.2
1187.9
1187.2
1187
1186.3
1186.1
1185.5
1185.2
1184.9
1184.3
1184.1
1183.7
1183.3
1183.1
1182.8
1182.3
1182.2
1182
1181.7
1181.3
1181.2
1181.1
1181
1180.8
1180.6
1180.5
1180.4
1180.4
1180.3
1180.4
1180.4
1180.5
1180.7
1180.9
1181.1
1181.1
1181.2
1181.5
1181.9
1182.1
1182.3
1182.8
1183.1
1183.4
1184
1184.2
1184.8
1185.2
1185.7
1186.2
1186.7
1187.2
1187.8
1188.3
1189
1189.4
1190.1
1190.7
1191.3
1192.1
1192.7
1193.3
1194.1
1194.8
1195.4
1196.2
1197
1197.7
1198.4
1199.2
1200.1
1200.9
1201.6
1202.4
1203.2
1204.1
1205.1
1205.9
1206.7
1207.5
1208.3
1209.3
1210.2
1211.1
1212.1
1213
1213.9
1214.8
1215.6
1216.5
1217.3
1218.2
1218.7
1219.1
1219.2
1339.6
1339.2
1338.2
1337.1
1336
1334.6
1333.3
1332.2
1331.1
1329.9
1328.5
1327.3
1326.2
1325.1
1323.8
1322.5
1321.3
1320.2
1319.1
1317.9
1316.5
1315.3
1314.2
1313.1
1312
1310.6
1309.3
1308.2
1307.1
1306
1304.8
1303.5
1302.3
1301.2
1300.1
1299
1297.7
1296.4
1295.3
1294.2
1293.1
1292
1290.7
1289.4
1288.3
1287.2
1286.1
1285.1
1283.9
1282.6
1281.4
1280.3
1279.2
1278.1
1277.1
1275.9
1274.7
1273.5
1272.3
1271.2
1270.2
1269.1
1268.1
1267
1265.8
1264.6
1263.4
1262.3
1261.2
1260.2
1259.1
1258.1
1257.1
1256
1254.9
1253.8
1252.6
1251.5
1250.4
1249.4
1248.3
1247.3
1246.2
1245.2
1244.2
1243.2
1242.2
1241.2
1240.2
1239.2
1238.1
1237.1
1236.1
1235.2
1234.2
1233.2
1232.2
1231.2
1230.2
1229.2
1228.3
1227.3
1226.4
1225.4
1224.6
1223.7
1222.9
1222
1221.1
1220.1
1219.2
1218.2
1217.3
1216.5
1215.7
1215
1214.1
1213.2
1212.2
1211.4
1210.7
1210
1209.1
1208.2
1207.4
1206.7
1206.1
1205.2
1204.3
1203.6
1203
1202.2
1201.3
1200.8
1200.1
1199.3
1198.6
1198.1
1197.2
1196.6
1196.1
1195.2
1194.7
1194.1
1193.3
1192.9
1192.2
1191.6
1191.1
1190.4
1190.1
1189.3
1189
1188.2
1187.9
1187.2
1186.9
1186.2
1186
1185.3
1185.1
1184.4
1184.1
1183.7
1183.2
1183
1182.4
1182.2
1181.9
1181.4
1181.2
1181
1180.6
1180.3
1180.1
1180
1179.7
1179.4
1179.2
1179.2
1179.1
1179.1
1179
1179
1179
1179
1179
1179.1
1179.1
1179.2
1179.3
1179.4
1179.8
1180.1
1180.2
1180.4
1180.9
1181.2
1181.4
1182
1182.2
1182.7
1183.2
1183.6
1184.1
1184.5
1185.1
1185.6
1186.2
1186.8
1187.3
1188
1188.4
1189.2
1189.9
1190.4
1191.2
1191.9
1192.4
1193.2
1194
1194.6
1195.3
1196.2
1197
1197.7
1198.4
1199.2
1200.2
1201
1201.8
1202.6
1203.4
1204.3
1205.2
1206.1
1207.1
1207.9
1208.8
1209.6
1210.5
1211.4
1212.3
1213.2
1214.2
1215.1
1216
1216.7
1217.2
1217.7
1217.9
1339.1
1338.4
1337.4
1336.2
1335.2
1334
1332.7
1331.4
1330.2
1329.1
1328
1326.6
1325.3
1324.2
1323.1
1322
1320.6
1319.3
1318.2
1317.1
1316
1314.6
1313.3
1312.2
1311.1
1310
1308.7
1307.4
1306.2
1305.2
1304.1
1302.8
1301.5
1300.3
1299.2
1298.1
1297
1295.7
1294.4
1293.3
1292.2
1291.1
1290
1288.8
1287.5
1286.3
1285.2
1284.1
1283.1
1281.9
1280.6
1279.4
1278.3
1277.2
1276.1
1275.1
1273.9
1272.7
1271.5
1270.3
1269.2
1268.2
1267.1
1266.1
1264.9
1263.7
1262.5
1261.4
1260.3
1259.2
1258.2
1257.1
1256.1
1255
1254
1252.8
1251.7
1250.6
1249.5
1248.4
1247.3
1246.3
1245.2
1244.2
1243.2
1242.2
1241.2
1240.1
1239.1
1238.1
1237.1
1236.1
1235.1
1234.1
1233.1
1232.1
1231.1
1230.1
1229.2
1228.2
1227.2
1226.2
1225.3
1224.3
1223.4
1222.4
1221.6
1220.7
1219.9
1219
1218.1
1217.1
1216.2
1215.3
1214.4
1213.6
1212.8
1212.1
1211.1
1210.2
1209.3
1208.6
1207.9
1207.1
1206.2
1205.3
1204.6
1204
1203.1
1202.3
1201.5
1201
1200.2
1199.3
1198.7
1198.1
1197.2
1196.5
1196
1195.2
1194.5
1194.1
1193.2
1192.6
1192.1
1191.3
1190.9
1190.2
1189.6
1189.1
1188.4
1188.1
1187.3
1187
1186.3
1185.9
1185.2
1185
1184.3
1184
1183.3
1183.1
1182.5
1182.2
1181.8
1181.3
1181.1
1180.6
1180.2
1180.1
1179.6
1179.3
1179.1
1178.9
1178.5
1178.2
1178.1
1178
1177.8
1177.6
1177.4
1177.3
1177.2
1177.2
1177.2
1177.2
1177.2
1177.3
1177.4
1177.5
1177.8
1178
1178.1
1178.3
1178.6
1179
1179.2
1179.5
1180
1180.2
1180.7
1181.1
1181.5
1182.1
1182.4
1183.1
1183.4
1184.1
1184.5
1185.2
1185.8
1186.3
1187.1
1187.5
1188.2
1189
1189.5
1190.2
1191.1
1191.6
1192.3
1193.2
1194
1194.6
1195.3
1196.2
1197.1
1197.8
1198.6
1199.3
1200.2
1201.1
1202.1
1202.9
1203.7
1204.5
1205.4
1206.3
1207.2
1208.2
1209.1
1210.1
1211
1212
1212.8
1213.6
1214.4
1215.2
1216
1216.2
1216.3
1338.2
1338
1336.9
1335.6
1334.3
1333.2
1332.1
1330.8
1329.5
1328.3
1327.2
1326.1
1324.7
1323.4
1322.2
1321.1
1320
1318.7
1317.4
1316.2
1315.1
1314
1312.7
1311.4
1310.2
1309.2
1308.1
1306.8
1305.5
1304.3
1303.2
1302.1
1300.9
1299.6
1298.3
1297.2
1296.1
1295.1
1293.8
1292.5
1291.3
1290.2
1289.1
1288
1286.8
1285.5
1284.3
1283.2
1282.1
1281.1
1279.9
1278.6
1277.4
1276.3
1275.2
1274.1
1273.1
1271.9
1270.7
1269.4
1268.3
1267.2
1266.2
1265.1
1264
1262.9
1261.7
1260.5
1259.4
1258.3
1257.2
1256.2
1255.1
1254.1
1253
1251.9
1250.8
1249.6
1248.5
1247.4
1246.3
1245.3
1244.2
1243.2
1242.2
1241.2
1240.2
1239.1
1238.1
1237.1
1236.1
1235.1
1234.1
1233.1
1232.1
1231.1
1230.1
1229.1
1228.1
1227.1
1226.1
1225.2
1224.2
1223.2
1222.2
1221.3
1220.4
1219.5
1218.6
1217.7
1216.9
1216
1215.1
1214.2
1213.2
1212.3
1211.5
1210.7
1210
1209.1
1208.2
1207.3
1206.5
1205.8
1205.1
1204.2
1203.3
1202.5
1201.9
1201.1
1200.2
1199.4
1198.9
1198.1
1197.3
1196.6
1196.1
1195.2
1194.5
1194
1193.2
1192.5
1192
1191.2
1190.6
1190.1
1189.3
1188.9
1188.2
1187.6
1187.1
1186.4
1186.1
1185.3
1185
1184.3
1184
1183.3
1183
1182.3
1182.1
1181.4
1181.1
1180.6
1180.2
1180
1179.4
1179.1
1178.8
1178.3
1178.1
1177.9
1177.4
1177.2
1177.1
1176.8
1176.5
1176.3
1176.2
1176.1
1176
1175.9
1175.8
1175.7
1175.7
1175.7
1175.7
1175.8
1176
1176.1
1176.1
1176.2
1176.4
1176.8
1177.1
1177.2
1177.5
1178.1
1178.2
1178.7
1179.1
1179.4
1180.1
1180.3
1181
1181.3
1182
1182.4
1183.1
1183.5
1184.2
1184.8
1185.3
1186.1
1186.6
1187.3
1188.1
1188.7
1189.3
1190.1
1190.9
1191.5
1192.3
1193.1
1194
1194.6
1195.4
1196.2
1197.1
1198
1198.8
1199.6
1200.4
1201.3
1202.2
1203.1
1204.1
1205
1205.9
1206.7
1207.6
1208.5
1209.4
1210.3
1211.3
1212.2
1213.1
1213.9
1214.4
1215
1215.1
1337.5
1337.2
1336.2
1335.1
1333.7
1332.4
1331.2
1330.1
1329
1327.6
1326.3
1325.2
1324.1
1322.9
1321.5
1320.3
1319.2
1318.1
1316.8
1315.5
1314.3
1313.2
1312.1
1310.8
1309.5
1308.3
1307.2
1306.1
1304.9
1303.5
1302.3
1301.2
1300.1
1299
1297.7
1296.4
1295.2
1294.2
1293.1
1291.9
1290.5
1289.3
1288.2
1287.1
1286.1
1284.8
1283.5
1282.3
1281.2
1280.2
1279.1
1277.9
1276.6
1275.4
1274.3
1273.2
1272.1
1271.1
1269.9
1268.7
1267.4
1266.3
1265.2
1264.2
1263.1
1262
1260.9
1259.7
1258.5
1257.3
1256.3
1255.2
1254.2
1253.1
1252.1
1251
1249.8
1248.7
1247.6
1246.4
1245.4
1244.3
1243.2
1242.2
1241.2
1240.2
1239.1
1238.1
1237.1
1236.1
1235.1
1234.1
1233.1
1232.1
1231.1
1230.1
1229.1
1228.1
1227.1
1226.1
1225.1
1224.1
1223.1
1222.2
1221.2
1220.2
1219.2
1218.3
1217.4
1216.5
1215.6
1214.8
1214
1213.1
1212.1
1211.2
1210.3
1209.4
1208.6
1207.8
1207.1
1206.1
1205.2
1204.4
1203.6
1203
1202.1
1201.2
1200.4
1199.8
1199.1
1198.2
1197.4
1196.8
1196.1
1195.2
1194.5
1194
1193.2
1192.4
1191.9
1191.2
1190.4
1190
1189.2
1188.5
1188.1
1187.3
1186.8
1186.2
1185.6
1185.1
1184.4
1184.1
1183.3
1183
1182.3
1182
1181.3
1181.1
1180.4
1180.1
1179.5
1179.2
1178.8
1178.3
1178.1
1177.5
1177.2
1177
1176.5
1176.2
1176.1
1175.7
1175.3
1175.2
1175.1
1174.9
1174.6
1174.4
1174.2
1174.2
1174.2
1174.1
1174.1
1174.1
1174.1
1174.2
1174.2
1174.3
1174.4
1174.7
1175
1175.1
1175.3
1175.7
1176.1
1176.2
1176.7
1177.1
1177.4
1178
1178.3
1178.9
1179.2
1179.9
1180.2
1181
1181.3
1182.1
1182.5
1183.2
1183.9
1184.3
1185.1
1185.8
1186.3
1187.2
1187.9
1188.5
1189.2
1190.1
1190.8
1191.5
1192.3
1193.2
1194
1194.8
1195.5
1196.3
1197.2
1198.1
1199.1
1199.9
1200.8
1201.6
1202.4
1203.3
1204.3
1205.2
1206.2
1207.1
1208.1
1209.1
1210
1210.8
1211.6
1212.3
1213.1
1213.3
1213.5
1337
1336.4
1335.3
1334.2
1333.1
1331.9
1330.5
1329.3
1328.2
1327.1
1325.7
1324.4
1323.2
1322.1
1321
1319.6
1318.3
1317.2
1316.1
1314.9
1313.6
1312.3
1311.2
1310.1
1308.9
1307.6
1306.3
1305.2
1304.1
1303
1301.6
1300.3
1299.2
1298.1
1297
1295.7
1294.4
1293.3
1292.2
1291.1
1289.9
1288.6
1287.3
1286.2
1285.2
1284.1
1282.9
1281.6
1280.3
1279.2
1278.2
1277.1
1275.9
1274.7
1273.4
1272.3
1271.2
1270.1
1269.1
1267.9
1266.6
1265.4
1264.3
1263.2
1262.2
1261.1
1260
1258.8
1257.6
1256.4
1255.3
1254.2
1253.2
1252.1
1251.1
1250
1248.9
1247.8
1246.6
1245.5
1244.4
1243.3
1242.3
1241.2
1240.2
1239.2
1238.1
1237.1
1236.1
1235.1
1234.1
1233
1232
1231
1230
1229
1228
1227
1226
1225
1224
1223.1
1222.1
1221.1
1220.1
1219.1
1218.2
1217.2
1216.2
1215.3
1214.4
1213.5
1212.6
1211.8
1211
1210.1
1209.1
1208.2
1207.3
1206.4
1205.7
1205
1204.1
1203.2
1202.3
1201.5
1200.9
1200.1
1199.2
1198.3
1197.6
1197
1196.2
1195.3
1194.7
1194.1
1193.2
1192.4
1191.9
1191.2
1190.3
1189.8
1189.2
1188.4
1187.9
1187.2
1186.5
1186.1
1185.3
1184.8
1184.2
1183.5
1183.1
1182.4
1182.1
1181.3
1181
1180.3
1180
1179.3
1179.1
1178.4
1178.1
1177.6
1177.2
1176.9
1176.3
1176.1
1175.7
1175.3
1175.1
1174.7
1174.3
1174.2
1174
1173.6
1173.3
1173.2
1173.1
1173
1172.8
1172.6
1172.5
1172.4
1172.4
1172.4
1172.4
1172.5
1172.6
1172.8
1173
1173.1
1173.2
1173.4
1173.8
1174.1
1174.3
1174.7
1175.1
1175.4
1176
1176.2
1176.8
1177.2
1177.7
1178.2
1178.7
1179.2
1179.9
1180.3
1181.1
1181.5
1182.2
1183
1183.4
1184.2
1185
1185.5
1186.2
1187.1
1187.7
1188.4
1189.2
1190.1
1190.9
1191.5
1192.3
1193.2
1194.1
1195
1195.8
1196.6
1197.4
1198.3
1199.2
1200.2
1201.1
1202.1
1203
1203.8
1204.7
1205.6
1206.5
1207.4
1208.4
1209.3
1210.2
1211.1
1211.5
1212.1
1212.1
1336.2
1335.9
1334.8
1333.4
1332.2
1331.1
1330
1328.6
1327.3
1326.2
1325.1
1323.9
1322.5
1321.3
1320.2
1319.1
1317.7
1316.4
1315.2
1314.1
1313
1311.7
1310.4
1309.2
1308.1
1307
1305.7
1304.4
1303.2
1302.1
1301
1299.7
1298.4
1297.2
1296.2
1295.1
1293.8
1292.5
1291.3
1290.2
1289.1
1288
1286.6
1285.4
1284.2
1283.2
1282.1
1280.9
1279.6
1278.4
1277.2
1276.2
1275.1
1274
1272.7
1271.4
1270.3
1269.2
1268.1
1267.1
1265.9
1264.6
1263.4
1262.3
1261.2
1260.1
1259.1
1258
1256.8
1255.6
1254.4
1253.3
1252.2
1251.2
1250.1
1249.1
1248
1246.9
1245.7
1244.6
1243.4
1242.3
1241.3
1240.2
1239.2
1238.2
1237.1
1236.1
1235.1
1234.1
1233.1
1232
1231
1230
1228.9
1227.9
1226.9
1225.9
1224.9
1223.9
1222.9
1222
1221
1220
1219.1
1218.1
1217.1
1216.1
1215.2
1214.2
1213.2
1212.3
1211.4
1210.5
1209.7
1208.9
1208
1207.1
1206.2
1205.2
1204.4
1203.6
1202.8
1202.1
1201.2
1200.2
1199.4
1198.7
1198
1197.2
1196.3
1195.5
1194.9
1194.1
1193.3
1192.5
1192
1191.2
1190.4
1189.8
1189.1
1188.3
1187.8
1187.1
1186.3
1185.9
1185.2
1184.4
1184.1
1183.3
1182.8
1182.2
1181.5
1181.1
1180.4
1180.1
1179.3
1179.1
1178.3
1178.1
1177.4
1177.1
1176.5
1176.2
1175.7
1175.2
1175
1174.4
1174.2
1173.9
1173.4
1173.2
1173
1172.5
1172.2
1172.1
1172
1171.6
1171.4
1171.2
1171.2
1171.1
1171.1
1171
1171
1171
1171
1171.1
1171.1
1171.2
1171.2
1171.4
1171.7
1172
1172.2
1172.3
1172.8
1173.1
1173.4
1173.9
1174.2
1174.7
1175.1
1175.5
1176.1
1176.5
1177.1
1177.6
1178.2
1178.9
1179.3
1180.1
1180.6
1181.2
1182
1182.5
1183.2
1184.1
1184.7
1185.3
1186.2
1187
1187.7
1188.4
1189.2
1190.1
1191
1191.7
1192.5
1193.3
1194.2
1195.1
1196.1
1197
1197.8
1198.6
1199.5
1200.4
1201.3
1202.3
1203.2
1204.2
1205.2
1206.1
1207.1
1208
1208.8
1209.5
1210.2
1210.5
1210.7
1335.4
1335.2
1334.1
1333
1331.6
1330.3
1329.2
1328.1
1326.8
1325.4
1324.2
1323.1
1322
1320.6
1319.3
1318.2
1317.1
1315.9
1314.5
1313.3
1312.2
1311.1
1309.8
1308.4
1307.2
1306.2
1305.1
1303.8
1302.4
1301.2
1300.2
1299.1
1297.8
1296.4
1295.3
1294.2
1293.1
1291.9
1290.5
1289.3
1288.2
1287.1
1286
1284.7
1283.4
1282.3
1281.2
1280.1
1278.9
1277.6
1276.4
1275.2
1274.2
1273.1
1272
1270.7
1269.4
1268.3
1267.2
1266.1
1265.1
1263.9
1262.6
1261.4
1260.3
1259.2
1258.1
1257.1
1256
1254.8
1253.5
1252.4
1251.3
1250.2
1249.2
1248.1
1247.1
1246
1244.8
1243.6
1242.5
1241.4
1240.3
1239.2
1238.2
1237.2
1236.1
1235.1
1234.1
1233.1
1232
1231
1230
1228.9
1227.9
1226.8
1225.8
1224.8
1223.8
1222.8
1221.8
1220.8
1219.8
1218.9
1217.9
1217
1216
1215.1
1214.1
1213.1
1212.2
1211.2
1210.2
1209.3
1208.4
1207.5
1206.7
1205.9
1205.1
1204.1
1203.2
1202.3
1201.4
1200.7
1200
1199.1
1198.2
1197.3
1196.6
1195.9
1195.1
1194.2
1193.4
1192.8
1192.1
1191.2
1190.4
1189.9
1189.1
1188.3
1187.7
1187.1
1186.3
1185.7
1185.1
1184.3
1183.8
1183.2
1182.4
1182
1181.2
1180.7
1180.2
1179.5
1179.1
1178.4
1178.1
1177.4
1177.1
1176.4
1176.1
1175.4
1175.1
1174.6
1174.2
1173.9
1173.3
1173.1
1172.6
1172.2
1172.1
1171.6
1171.2
1171.1
1170.8
1170.4
1170.2
1170.1
1170
1169.7
1169.5
1169.4
1169.3
1169.2
1169.2
1169.2
1169.2
1169.3
1169.3
1169.4
1169.7
1170
1170.1
1170.2
1170.5
1170.9
1171.1
1171.4
1171.9
1172.2
1172.6
1173.1
1173.4
1174.1
1174.4
1175.1
1175.4
1176.1
1176.6
1177.2
1177.9
1178.3
1179.1
1179.7
1180.3
1181.1
1181.7
1182.3
1183.2
1184
1184.6
1185.3
1186.2
1187
1187.7
1188.4
1189.3
1190.2
1191.1
1192
1192.7
1193.5
1194.4
1195.3
1196.2
1197.2
1198.1
1199.1
1200
1201
1201.8
1202.8
1203.7
1204.6
1205.5
1206.4
1207.3
1208.1
1208.7
1209.1
1209.2
1335
1334.3
1333.3
1332.2
1331.1
1329.8
1328.4
1327.2
1326.1
1325
1323.5
1322.3
1321.2
1320.1
1318.8
1317.4
1316.2
1315.1
1314
1312.6
1311.3
1310.2
1309.1
1307.9
1306.5
1305.3
1304.2
1303.1
1301.9
1300.5
1299.3
1298.2
1297.1
1295.9
1294.5
1293.3
1292.2
1291.1
1289.9
1288.6
1287.3
1286.2
1285.1
1284
1282.7
1281.4
1280.3
1279.2
1278.1
1277
1275.7
1274.4
1273.3
1272.2
1271.1
1270
1268.7
1267.4
1266.3
1265.2
1264.1
1263.1
1261.9
1260.6
1259.4
1258.3
1257.2
1256.1
1255.1
1254
1252.7
1251.5
1250.3
1249.3
1248.2
1247.1
1246.1
1245
1243.9
1242.7
1241.6
1240.4
1239.3
1238.3
1237.2
1236.2
1235.2
1234.1
1233.1
1232.1
1231
1230
1228.9
1227.8
1226.8
1225.7
1224.7
1223.7
1222.6
1221.6
1220.6
1219.6
1218.7
1217.7
1216.7
1215.8
1214.9
1213.9
1213
1212
1211.1
1210.1
1209.2
1208.2
1207.2
1206.3
1205.4
1204.6
1203.8
1203
1202.1
1201.2
1200.2
1199.3
1198.5
1197.8
1197.1
1196.2
1195.3
1194.4
1193.8
1193.1
1192.2
1191.3
1190.7
1190.1
1189.2
1188.4
1187.8
1187.1
1186.3
1185.6
1185.1
1184.2
1183.6
1183.1
1182.3
1181.7
1181.1
1180.4
1180
1179.2
1178.7
1178.2
1177.5
1177.1
1176.4
1176.1
1175.4
1175.1
1174.4
1174.1
1173.5
1173.1
1172.7
1172.2
1172
1171.4
1171.1
1170.8
1170.3
1170.1
1169.8
1169.4
1169.2
1169.1
1168.7
1168.4
1168.2
1168.1
1168.1
1168
1167.8
1167.7
1167.7
1167.6
1167.7
1167.8
1167.9
1168
1168.1
1168.2
1168.3
1168.6
1169
1169.2
1169.4
1170
1170.2
1170.5
1171.1
1171.3
1172
1172.3
1173
1173.3
1174
1174.4
1175.1
1175.5
1176.2
1176.9
1177.4
1178.1
1178.8
1179.4
1180.2
1181
1181.5
1182.3
1183.1
1183.9
1184.5
1185.3
1186.2
1187.1
1187.9
1188.6
1189.4
1190.3
1191.2
1192.1
1193.1
1194
1194.8
1195.7
1196.5
1197.4
1198.4
1199.3
1200.3
1201.2
1202.2
1203.2
1204.1
1205.1
1206
1206.7
1207.2
1207.7
1207.9
1334.2
1333.8
1332.7
1331.4
1330.2
1329.1
1327.9
1326.5
1325.3
1324.2
1323
1321.7
1320.3
1319.2
1318.1
1316.9
1315.5
1314.3
1313.2
1312.1
1310.7
1309.4
1308.2
1307.1
1306
1304.6
1303.3
1302.2
1301.1
1300
1298.6
1297.3
1296.2
1295.1
1294
1292.6
1291.3
1290.2
1289.1
1288
1286.7
1285.4
1284.2
1283.2
1282.1
1280.8
1279.5
1278.3
1277.2
1276.1
1275
1273.7
1272.4
1271.3
1270.2
1269.1
1268
1266.7
1265.4
1264.3
1263.2
1262.1
1261.1
1259.9
1258.6
1257.4
1256.3
1255.2
1254.1
1253.1
1251.9
1250.7
1249.5
1248.3
1247.2
1246.2
1245.1
1244.1
1243
1241.8
1240.7
1239.5
1238.4
1237.3
1236.2
1235.2
1234.2
1233.1
1232.1
1231.1
1230
1229
1227.9
1226.8
1225.7
1224.7
1223.6
1222.6
1221.5
1220.5
1219.5
1218.5
1217.5
1216.5
1215.6
1214.6
1213.6
1212.7
1211.8
1210.9
1210
1209
1208.1
1207.1
1206.2
1205.2
1204.2
1203.3
1202.4
1201.6
1200.8
1200
1199.1
1198.2
1197.3
1196.4
1195.7
1195
1194.1
1193.2
1192.3
1191.6
1191
1190.1
1189.3
1188.5
1188
1187.2
1186.3
1185.7
1185.1
1184.2
1183.5
1183
1182.2
1181.5
1181.1
1180.2
1179.6
1179.1
1178.3
1178
1177.2
1176.7
1176.2
1175.5
1175.1
1174.4
1174.1
1173.4
1173.1
1172.4
1172.1
1171.6
1171.2
1170.8
1170.3
1170.1
1169.5
1169.2
1169
1168.4
1168.2
1168
1167.6
1167.3
1167.1
1167
1166.7
1166.5
1166.3
1166.2
1166.2
1166.1
1166.1
1166.1
1166.1
1166.1
1166.2
1166.2
1166.3
1166.5
1166.9
1167.1
1167.2
1167.5
1168
1168.2
1168.5
1169.1
1169.3
1169.9
1170.2
1170.8
1171.2
1171.8
1172.2
1172.9
1173.3
1174.1
1174.5
1175.2
1176
1176.4
1177.2
1178
1178.5
1179.2
1180.1
1180.8
1181.4
1182.2
1183.1
1183.9
1184.6
1185.4
1186.2
1187.2
1188.1
1188.9
1189.7
1190.5
1191.4
1192.3
1193.2
1194.2
1195.1
1196.1
1197.1
1198
1199
1199.9
1200.8
1201.7
1202.6
1203.5
1204.4
1205.2
1206
1206.2
1206.3
1333.4
1333.1
1332.1
1331
1329.5
1328.3
1327.2
1326
1324.7
1323.3
1322.2
1321.1
1319.8
1318.5
1317.2
1316.1
1315
1313.6
1312.3
1311.2
1310.1
1308.9
1307.5
1306.3
1305.2
1304.1
1302.8
1301.4
1300.2
1299.1
1298
1296.7
1295.4
1294.2
1293.1
1292
1290.7
1289.4
1288.2
1287.1
1286
1284.7
1283.4
1282.2
1281.2
1280.1
1278.9
1277.5
1276.3
1275.2
1274.1
1273
1271.7
1270.4
1269.3
1268.2
1267.1
1266
1264.7
1263.5
1262.3
1261.2
1260.1
1259.1
1257.8
1256.6
1255.4
1254.3
1253.2
1252.1
1251
1249.9
1248.6
1247.4
1246.3
1245.2
1244.2
1243.1
1242.1
1241
1239.8
1238.6
1237.4
1236.3
1235.3
1234.2
1233.2
1232.1
1231.1
1230.1
1229
1227.9
1226.8
1225.8
1224.7
1223.6
1222.5
1221.5
1220.5
1219.4
1218.4
1217.4
1216.4
1215.4
1214.4
1213.4
1212.5
1211.5
1210.6
1209.6
1208.7
1207.8
1206.9
1206
1205.1
1204.1
1203.2
1202.2
1201.2
1200.3
1199.5
1198.7
1197.9
1197.1
1196.1
1195.2
1194.3
1193.5
1192.8
1192.1
1191.2
1190.3
1189.5
1188.9
1188.1
1187.2
1186.4
1185.8
1185.1
1184.2
1183.5
1183
1182.2
1181.4
1181
1180.2
1179.4
1179
1178.2
1177.6
1177.1
1176.3
1175.9
1175.2
1174.7
1174.2
1173.5
1173.1
1172.4
1172.1
1171.4
1171.1
1170.5
1170.1
1169.6
1169.2
1168.9
1168.3
1168.1
1167.6
1167.2
1167.1
1166.6
1166.3
1166.1
1165.9
1165.5
1165.2
1165.1
1165.1
1164.9
1164.7
1164.5
1164.4
1164.3
1164.3
1164.3
1164.4
1164.5
1164.7
1164.9
1165.1
1165.2
1165.3
1165.6
1166.1
1166.2
1166.5
1167.1
1167.3
1167.8
1168.2
1168.6
1169.1
1169.6
1170.2
1170.7
1171.2
1171.9
1172.3
1173.1
1173.6
1174.2
1175
1175.5
1176.2
1177.1
1177.7
1178.3
1179.2
1180
1180.7
1181.4
1182.2
1183.1
1184
1184.8
1185.5
1186.4
1187.3
1188.2
1189.1
1190.1
1191
1191.8
1192.7
1193.6
1194.5
1195.4
1196.4
1197.3
1198.3
1199.2
1200.2
1201.2
1202.2
1203.1
1203.9
1204.3
1204.9
1205.1
1333
1332.3
1331.3
1330.2
1329.1
1327.7
1326.3
1325.2
1324.1
1322.8
1321.4
1320.2
1319.1
1318
1316.6
1315.3
1314.2
1313.1
1311.8
1310.4
1309.2
1308.1
1307
1305.6
1304.3
1303.2
1302.1
1300.9
1299.5
1298.3
1297.2
1296.1
1294.8
1293.4
1292.2
1291.2
1290.1
1288.8
1287.4
1286.2
1285.2
1284.1
1282.8
1281.5
1280.3
1279.2
1278.1
1276.9
1275.6
1274.3
1273.2
1272.1
1271
1269.8
1268.5
1267.3
1266.2
1265.1
1264
1262.7
1261.5
1260.3
1259.2
1258.1
1257
1255.8
1254.6
1253.4
1252.2
1251.2
1250.1
1249
1247.8
1246.6
1245.4
1244.3
1243.2
1242.2
1241.1
1240
1238.9
1237.7
1236.5
1235.4
1234.3
1233.2
1232.2
1231.1
1230.1
1229.1
1228
1226.9
1225.8
1224.7
1223.6
1222.6
1221.5
1220.4
1219.4
1218.4
1217.3
1216.3
1215.3
1214.3
1213.3
1212.3
1211.3
1210.4
1209.4
1208.4
1207.5
1206.6
1205.6
1204.8
1203.9
1203
1202.1
1201.1
1200.2
1199.2
1198.3
1197.4
1196.5
1195.7
1195
1194.1
1193.2
1192.2
1191.4
1190.7
1190
1189.1
1188.2
1187.4
1186.7
1186.1
1185.2
1184.3
1183.7
1183.1
1182.2
1181.4
1180.9
1180.2
1179.3
1178.8
1178.2
1177.4
1176.9
1176.2
1175.5
1175.1
1174.3
1173.9
1173.2
1172.6
1172.1
1171.5
1171.1
1170.4
1170.1
1169.4
1169.1
1168.5
1168.2
1167.7
1167.2
1167
1166.4
1166.1
1165.8
1165.3
1165.1
1164.9
1164.4
1164.2
1164.1
1163.8
1163.5
1163.3
1163.2
1163.1
1163.1
1163
1162.9
1162.9
1162.9
1163
1163
1163.1
1163.2
1163.3
1163.5
1163.8
1164.1
1164.2
1164.6
1165.1
1165.2
1165.7
1166.1
1166.5
1167.1
1167.4
1168.1
1168.4
1169.1
1169.6
1170.2
1170.8
1171.3
1172.1
1172.6
1173.3
1174.1
1174.7
1175.3
1176.2
1177
1177.6
1178.3
1179.2
1180
1180.7
1181.5
1182.3
1183.2
1184.1
1185
1185.8
1186.6
1187.5
1188.4
1189.3
1190.2
1191.2
1192.2
1193.1
1194.1
1195.1
1196
1197
1197.9
1198.9
1199.8
1200.7
1201.5
1202.3
1203.1
1203.3
1203.5
1332.2
1331.9
1330.8
1329.4
1328.2
1327.1
1325.9
1324.5
1323.2
1322.1
1321
1319.6
1318.3
1317.2
1316.1
1314.7
1313.4
1312.2
1311.1
1309.9
1308.5
1307.3
1306.2
1305.1
1303.7
1302.4
1301.2
1300.1
1299
1297.6
1296.3
1295.2
1294.1
1292.9
1291.5
1290.3
1289.2
1288.1
1286.9
1285.5
1284.3
1283.2
1282.1
1280.9
1279.5
1278.3
1277.2
1276.1
1275
1273.6
1272.4
1271.2
1270.1
1269.1
1267.8
1266.5
1265.3
1264.2
1263.1
1262
1260.7
1259.5
1258.3
1257.2
1256.1
1255
1253.8
1252.6
1251.3
1250.2
1249.2
1248.1
1247
1245.8
1244.6
1243.4
1242.3
1241.2
1240.1
1239.1
1238
1236.8
1235.6
1234.5
1233.3
1232.3
1231.2
1230.2
1229.1
1228.1
1227
1226
1224.8
1223.7
1222.6
1221.5
1220.5
1219.4
1218.4
1217.3
1216.3
1215.3
1214.3
1213.3
1212.3
1211.3
1210.3
1209.3
1208.3
1207.3
1206.3
1205.4
1204.4
1203.5
1202.6
1201.7
1200.8
1200
1199.1
1198.1
1197.2
1196.2
1195.3
1194.4
1193.6
1192.8
1192
1191.1
1190.2
1189.3
1188.5
1187.8
1187.1
1186.2
1185.3
1184.6
1184
1183.1
1182.3
1181.6
1181
1180.2
1179.3
1178.8
1178.1
1177.3
1176.7
1176.1
1175.3
1174.8
1174.2
1173.4
1173.1
1172.3
1171.8
1171.2
1170.6
1170.1
1169.5
1169.1
1168.4
1168.1
1167.5
1167.1
1166.6
1166.2
1165.8
1165.3
1165.1
1164.5
1164.2
1164
1163.4
1163.2
1163
1162.6
1162.3
1162.2
1162.1
1161.8
1161.5
1161.4
1161.3
1161.2
1161.2
1161.2
1161.2
1161.2
1161.2
1161.3
1161.5
1161.7
1162
1162.1
1162.3
1162.7
1163.1
1163.2
1163.7
1164.1
1164.4
1165
1165.3
1166
1166.3
1167
1167.3
1168.1
1168.5
1169.2
1169.8
1170.3
1171.1
1171.7
1172.3
1173.1
1173.9
1174.5
1175.2
1176.1
1176.9
1177.5
1178.3
1179.2
1180.1
1180.9
1181.6
1182.4
1183.3
1184.2
1185.2
1186.1
1187
1188
1188.8
1189.7
1190.6
1191.5
1192.5
1193.4
1194.4
1195.3
1196.3
1197.3
1198.3
1199.2
1200.2
1201
1201.5
1202.1
1202.1
1331.5
1331.2
1330.1
1329
1327.5
1326.3
1325.2
1324
1322.6
1321.3
1320.2
1319.1
1317.8
1316.4
1315.2
1314.1
1312.9
1311.5
1310.3
1309.2
1308
1306.7
1305.3
1304.2
1303.1
1301.9
1300.5
1299.3
1298.2
1297.1
1295.7
1294.4
1293.2
1292.1
1291
1289.6
1288.3
1287.2
1286.1
1285
1283.6
1282.3
1281.2
1280.1
1279
1277.6
1276.3
1275.2
1274.1
1273
1271.7
1270.4
1269.2
1268.2
1267.1
1265.8
1264.5
1263.3
1262.2
1261.1
1260
1258.8
1257.5
1256.3
1255.2
1254.1
1253
1251.8
1250.5
1249.3
1248.2
1247.2
1246.1
1245
1243.8
1242.5
1241.3
1240.2
1239.2
1238.1
1237.1
1236
1234.7
1233.6
1232.4
1231.3
1230.2
1229.2
1228.1
1227.1
1226.1
1225
1223.9
1222.7
1221.6
1220.5
1219.4
1218.4
1217.3
1216.3
1215.3
1214.2
1213.2
1212.2
1211.2
1210.2
1209.2
1208.2
1207.2
1206.2
1205.2
1204.3
1203.3
1202.3
1201.4
1200.4
1199.5
1198.7
1197.8
1197
1196.1
1195.1
1194.2
1193.2
1192.3
1191.4
1190.6
1189.9
1189.1
1188.2
1187.2
1186.4
1185.7
1185
1184.1
1183.2
1182.4
1181.8
1181.1
1180.2
1179.4
1178.9
1178.1
1177.3
1176.7
1176.1
1175.2
1174.6
1174.1
1173.3
1172.7
1172.1
1171.4
1171
1170.2
1169.8
1169.2
1168.6
1168.1
1167.5
1167.1
1166.4
1166.1
1165.5
1165.1
1164.6
1164.2
1163.9
1163.3
1163.1
1162.6
1162.2
1162.1
1161.6
1161.3
1161.1
1160.9
1160.5
1160.3
1160.2
1160.1
1160
1159.8
1159.6
1159.5
1159.5
1159.5
1159.6
1159.7
1159.8
1160
1160.1
1160.2
1160.4
1160.8
1161.1
1161.3
1161.7
1162.1
1162.3
1163
1163.2
1163.8
1164.2
1164.8
1165.2
1165.9
1166.3
1167.1
1167.5
1168.2
1168.9
1169.4
1170.2
1170.9
1171.4
1172.2
1173.1
1173.7
1174.4
1175.2
1176.1
1176.9
1177.6
1178.4
1179.2
1180.2
1181.1
1181.9
1182.7
1183.6
1184.4
1185.3
1186.3
1187.2
1188.2
1189.2
1190.1
1191.1
1192.1
1193.1
1194.1
1195
1196
1197
1197.8
1198.7
1199.4
1200.1
1200.4
1200.6
1331
1330.4
1329.3
1328.2
1327.1
1325.7
1324.4
1323.2
1322.1
1320.8
1319.4
1318.2
1317.1
1315.9
1314.5
1313.3
1312.2
1311
1309.6
1308.3
1307.2
1306.1
1304.8
1303.4
1302.2
1301.1
1300
1298.6
1297.3
1296.2
1295.1
1293.8
1292.5
1291.3
1290.2
1289.1
1287.7
1286.4
1285.2
1284.1
1283
1281.7
1280.4
1279.2
1278.1
1277
1275.7
1274.4
1273.2
1272.1
1271
1269.7
1268.4
1267.2
1266.2
1265.1
1263.9
1262.5
1261.3
1260.2
1259.1
1258
1256.8
1255.5
1254.3
1253.2
1252.1
1251
1249.8
1248.5
1247.3
1246.2
1245.2
1244.1
1243
1241.7
1240.5
1239.3
1238.2
1237.2
1236.1
1235
1233.9
1232.7
1231.5
1230.3
1229.3
1228.2
1227.2
1226.1
1225.1
1224
1222.9
1221.7
1220.6
1219.5
1218.4
1217.3
1216.3
1215.3
1214.2
1213.2
1212.2
1211.2
1210.2
1209.2
1208.2
1207.2
1206.2
1205.2
1204.2
1203.2
1202.2
1201.2
1200.2
1199.3
1198.3
1197.4
1196.5
1195.6
1194.8
1193.9
1193.1
1192.1
1191.2
1190.2
1189.3
1188.5
1187.7
1187
1186.1
1185.2
1184.3
1183.5
1182.8
1182.1
1181.2
1180.3
1179.6
1179
1178.2
1177.3
1176.7
1176.1
1175.2
1174.5
1174
1173.2
1172.5
1172.1
1171.2
1170.6
1170.1
1169.3
1169
1168.2
1167.7
1167.2
1166.5
1166.1
1165.5
1165.1
1164.5
1164.1
1163.5
1163.2
1162.7
1162.2
1162
1161.4
1161.1
1160.8
1160.3
1160.1
1159.8
1159.4
1159.2
1159.1
1158.8
1158.5
1158.3
1158.2
1158.1
1158.1
1158.1
1158.1
1158.1
1158.1
1158.1
1158.1
1158.2
1158.3
1158.6
1159
1159.1
1159.3
1159.7
1160.1
1160.3
1160.9
1161.2
1161.6
1162.1
1162.5
1163.1
1163.6
1164.2
1164.8
1165.3
1166.1
1166.5
1167.2
1168
1168.5
1169.2
1170
1170.6
1171.3
1172.2
1173
1173.6
1174.4
1175.2
1176.1
1177
1177.7
1178.5
1179.4
1180.3
1181.2
1182.1
1183.1
1184
1184.9
1185.8
1186.7
1187.6
1188.6
1189.5
1190.5
1191.4
1192.4
1193.4
1194.4
1195.3
1196.3
1197.2
1198.1
1198.6
1199.1
1199.2
1330.2
1330
1328.9
1327.4
1326.2
1325.1
1323.9
1322.5
1321.2
1320.1
1319
1317.6
1316.3
1315.2
1314
1312.7
1311.3
1310.2
1309.1
1307.8
1306.4
1305.2
1304.1
1303
1301.5
1300.3
1299.2
1298.1
1296.7
1295.4
1294.2
1293.1
1292
1290.6
1289.3
1288.2
1287.1
1285.8
1284.5
1283.3
1282.2
1281.1
1279.7
1278.4
1277.2
1276.1
1275
1273.7
1272.4
1271.2
1270.2
1269.1
1267.8
1266.4
1265.3
1264.2
1263.1
1261.9
1260.6
1259.3
1258.2
1257.1
1256
1254.8
1253.5
1252.3
1251.2
1250.1
1249
1247.8
1246.5
1245.3
1244.2
1243.1
1242.1
1240.9
1239.7
1238.4
1237.3
1236.2
1235.2
1234.1
1233
1231.8
1230.6
1229.4
1228.3
1227.2
1226.2
1225.1
1224.1
1223
1221.9
1220.8
1219.6
1218.5
1217.4
1216.3
1215.3
1214.2
1213.2
1212.2
1211.2
1210.2
1209.1
1208.1
1207.1
1206.1
1205.1
1204.1
1203.1
1202.1
1201.1
1200.2
1199.2
1198.2
1197.2
1196.2
1195.3
1194.4
1193.5
1192.6
1191.7
1190.9
1190.1
1189.1
1188.2
1187.2
1186.3
1185.5
1184.8
1184
1183.1
1182.2
1181.4
1180.7
1180
1179.1
1178.3
1177.5
1176.9
1176.1
1175.3
1174.6
1174
1173.2
1172.4
1172
1171.2
1170.4
1170
1169.2
1168.6
1168.1
1167.3
1166.9
1166.2
1165.7
1165.2
1164.5
1164.1
1163.4
1163.1
1162.5
1162.1
1161.6
1161.2
1160.8
1160.2
1160.1
1159.5
1159.2
1159
1158.4
1158.2
1158
1157.6
1157.3
1157.2
1157.1
1156.9
1156.6
1156.4
1156.3
1156.3
1156.2
1156.2
1156.3
1156.3
1156.4
1156.6
1156.9
1157.1
1157.2
1157.4
1157.8
1158.1
1158.3
1158.8
1159.2
1159.5
1160.1
1160.4
1161.1
1161.4
1162.1
1162.5
1163.2
1163.7
1164.3
1165.1
1165.5
1166.2
1167
1167.6
1168.3
1169.1
1169.8
1170.5
1171.3
1172.1
1173
1173.7
1174.4
1175.3
1176.2
1177.1
1178
1178.8
1179.7
1180.5
1181.4
1182.3
1183.3
1184.2
1185.2
1186.2
1187.2
1188.1
1189.1
1190.1
1191.1
1192.1
1193.1
1194
1195
1195.8
1196.5
1197.2
1197.6
1197.8
1329.6
1329.2
1328.2
1327
1325.6
1324.3
1323.2
1322.1
1320.7
1319.3
1318.2
1317.1
1315.8
1314.4
1313.2
1312.1
1310.8
1309.4
1308.2
1307.1
1306
1304.5
1303.3
1302.2
1301
1299.7
1298.3
1297.2
1296.1
1294.9
1293.5
1292.3
1291.2
1290
1288.7
1287.3
1286.2
1285.1
1283.9
1282.5
1281.3
1280.2
1279.1
1277.8
1276.5
1275.3
1274.2
1273.1
1271.8
1270.5
1269.3
1268.2
1267.1
1265.8
1264.5
1263.3
1262.2
1261.1
1259.9
1258.6
1257.3
1256.2
1255.1
1254
1252.8
1251.5
1250.3
1249.2
1248.1
1247
1245.8
1244.5
1243.3
1242.2
1241.1
1240.1
1238.9
1237.6
1236.4
1235.3
1234.2
1233.1
1232.1
1231
1229.7
1228.5
1227.4
1226.3
1225.2
1224.2
1223.1
1222.1
1221
1219.8
1218.7
1217.5
1216.4
1215.3
1214.3
1213.2
1212.2
1211.2
1210.2
1209.1
1208.1
1207.1
1206.1
1205.1
1204.1
1203.1
1202.1
1201.1
1200.1
1199.1
1198.1
1197.1
1196.1
1195.2
1194.2
1193.2
1192.3
1191.3
1190.4
1189.6
1188.7
1187.9
1187.1
1186.1
1185.2
1184.3
1183.4
1182.6
1181.9
1181.1
1180.2
1179.3
1178.5
1177.8
1177.1
1176.2
1175.4
1174.7
1174.1
1173.2
1172.4
1171.9
1171.2
1170.3
1169.8
1169.1
1168.3
1167.9
1167.2
1166.5
1166.1
1165.3
1164.8
1164.2
1163.6
1163.1
1162.5
1162.1
1161.4
1161.1
1160.5
1160.1
1159.6
1159.2
1158.9
1158.3
1158.1
1157.6
1157.2
1157.1
1156.6
1156.2
1156.1
1155.9
1155.5
1155.3
1155.2
1155.1
1155
1154.9
1154.8
1154.7
1154.7
1154.7
1154.8
1155
1155.1
1155.1
1155.2
1155.5
1155.9
1156.1
1156.3
1156.8
1157.1
1157.4
1158
1158.3
1158.9
1159.3
1159.9
1160.3
1161
1161.4
1162.1
1162.7
1163.3
1164.1
1164.6
1165.3
1166.1
1166.7
1167.4
1168.2
1169.1
1169.7
1170.4
1171.3
1172.2
1173
1173.8
1174.6
1175.4
1176.3
1177.2
1178.2
1179.1
1180.1
1181
1181.9
1182.8
1183.7
1184.7
1185.6
1186.6
1187.5
1188.5
1189.5
1190.5
1191.4
1192.4
1193.4
1194.3
1195.2
1195.8
1196.2
1196.2
1329.1
1328.5
1327.4
1326.2
1325.1
1323.8
1322.4
1321.2
1320.1
1318.9
1317.4
1316.2
1315.1
1313.9
1312.5
1311.3
1310.1
1309
1307.6
1306.3
1305.2
1304.1
1302.7
1301.3
1300.2
1299.1
1297.8
1296.4
1295.2
1294.1
1293
1291.6
1290.3
1289.2
1288.1
1286.8
1285.4
1284.2
1283.1
1282
1280.6
1279.3
1278.2
1277.1
1275.9
1274.5
1273.3
1272.2
1271.1
1269.9
1268.5
1267.3
1266.2
1265.1
1263.9
1262.5
1261.3
1260.2
1259.1
1258
1256.6
1255.4
1254.2
1253.1
1252.1
1250.8
1249.5
1248.3
1247.2
1246.1
1245
1243.7
1242.5
1241.3
1240.2
1239.1
1238.1
1236.9
1235.6
1234.4
1233.3
1232.2
1231.1
1230.1
1228.9
1227.7
1226.5
1225.3
1224.2
1223.2
1222.1
1221.1
1220
1218.9
1217.7
1216.6
1215.4
1214.3
1213.3
1212.2
1211.2
1210.2
1209.1
1208.1
1207.1
1206.1
1205.1
1204
1203
1202
1201
1200
1199
1198
1197
1196.1
1195.1
1194.1
1193.1
1192.1
1191.2
1190.2
1189.2
1188.3
1187.4
1186.5
1185.7
1184.9
1184.1
1183.1
1182.2
1181.3
1180.4
1179.7
1179
1178.1
1177.2
1176.4
1175.7
1175
1174.2
1173.3
1172.6
1172
1171.2
1170.3
1169.8
1169.1
1168.3
1167.7
1167.1
1166.3
1165.8
1165.2
1164.4
1164
1163.2
1162.7
1162.2
1161.5
1161.1
1160.5
1160.1
1159.4
1159.1
1158.5
1158.1
1157.7
1157.2
1157
1156.3
1156.1
1155.7
1155.3
1155.1
1154.8
1154.4
1154.2
1154.1
1153.8
1153.5
1153.3
1153.2
1153.2
1153.1
1153.1
1153.1
1153.1
1153.1
1153.2
1153.2
1153.4
1153.7
1154
1154.2
1154.3
1154.8
1155.1
1155.4
1156
1156.2
1156.7
1157.2
1157.7
1158.2
1158.8
1159.2
1160
1160.4
1161.1
1161.7
1162.3
1163.1
1163.7
1164.3
1165.2
1166
1166.5
1167.3
1168.2
1169
1169.7
1170.5
1171.3
1172.2
1173.1
1174
1174.9
1175.7
1176.6
1177.5
1178.4
1179.3
1180.3
1181.2
1182.2
1183.2
1184.2
1185.2
1186.1
1187.1
1188.1
1189.1
1190.1
1191.1
1192.1
1193
1193.7
1194.3
1194.7
1195
1328.3
1328.1
1327
1325.6
1324.3
1323.2
1322
1320.6
1319.3
1318.2
1317
1315.6
1314.3
1313.2
1312.1
1310.7
1309.3
1308.2
1307.1
1305.8
1304.4
1303.2
1302.1
1300.9
1299.4
1298.2
1297.1
1296
1294.6
1293.3
1292.2
1291.1
1289.7
1288.4
1287.2
1286.1
1284.9
1283.5
1282.3
1281.2
1280.1
1278.7
1277.4
1276.2
1275.1
1274
1272.6
1271.3
1270.2
1269.1
1267.9
1266.6
1265.3
1264.2
1263.1
1261.9
1260.6
1259.3
1258.2
1257.1
1256
1254.7
1253.4
1252.2
1251.1
1250.1
1248.8
1247.5
1246.3
1245.2
1244.1
1243
1241.7
1240.5
1239.3
1238.2
1237.1
1236
1234.8
1233.5
1232.3
1231.2
1230.2
1229.1
1228
1226.8
1225.6
1224.4
1223.3
1222.2
1221.2
1220.1
1219.1
1217.9
1216.8
1215.6
1214.5
1213.3
1212.3
1211.2
1210.2
1209.2
1208.1
1207.1
1206.1
1205.1
1204
1203
1202
1200.9
1199.9
1198.9
1197.9
1196.9
1195.9
1194.9
1194
1193
1192
1191.1
1190.1
1189.1
1188.2
1187.2
1186.2
1185.3
1184.4
1183.5
1182.7
1181.9
1181.1
1180.1
1179.2
1178.3
1177.5
1176.8
1176.1
1175.2
1174.3
1173.5
1172.9
1172.1
1171.2
1170.4
1169.9
1169.1
1168.3
1167.6
1167.1
1166.2
1165.6
1165.1
1164.2
1163.7
1163.1
1162.3
1162
1161.2
1160.7
1160.2
1159.5
1159.1
1158.4
1158.1
1157.4
1157.1
1156.5
1156.2
1155.7
1155.2
1155
1154.4
1154.2
1153.9
1153.4
1153.2
1153
1152.6
1152.3
1152.2
1152.1
1151.9
1151.6
1151.5
1151.4
1151.3
1151.3
1151.3
1151.4
1151.5
1151.7
1151.9
1152.1
1152.2
1152.4
1152.8
1153.1
1153.3
1153.9
1154.2
1154.6
1155.1
1155.5
1156.1
1156.5
1157.1
1157.6
1158.2
1158.9
1159.4
1160.1
1160.8
1161.3
1162.1
1162.9
1163.4
1164.2
1165.1
1165.8
1166.5
1167.3
1168.2
1169.1
1169.9
1170.6
1171.4
1172.3
1173.2
1174.2
1175.1
1176.1
1177
1178
1178.9
1179.8
1180.7
1181.7
1182.6
1183.6
1184.6
1185.6
1186.6
1187.6
1188.5
1189.5
1190.5
1191.3
1192.2
1193
1193.2
1193.3
1327.8
1327.2
1326.2
1325.1
1323.8
1322.4
1321.2
1320.1
1318.8
1317.4
1316.2
1315.1
1313.8
1312.4
1311.2
1310.1
1308.9
1307.4
1306.2
1305.1
1303.9
1302.5
1301.3
1300.1
1299
1297.6
1296.3
1295.2
1294.1
1292.7
1291.3
1290.2
1289.1
1287.9
1286.5
1285.2
1284.1
1283
1281.6
1280.3
1279.2
1278.1
1276.9
1275.5
1274.3
1273.2
1272
1270.7
1269.4
1268.2
1267.1
1266
1264.6
1263.3
1262.2
1261.1
1260
1258.6
1257.3
1256.2
1255.1
1254
1252.7
1251.4
1250.2
1249.2
1248.1
1246.8
1245.5
1244.3
1243.2
1242.1
1241
1239.7
1238.4
1237.3
1236.2
1235.1
1234
1232.8
1231.5
1230.3
1229.2
1228.2
1227.1
1226
1224.8
1223.5
1222.4
1221.3
1220.2
1219.1
1218.1
1217
1215.8
1214.7
1213.5
1212.4
1211.3
1210.2
1209.2
1208.2
1207.1
1206.1
1205.1
1204
1203
1201.9
1200.8
1199.8
1198.7
1197.7
1196.7
1195.7
1194.7
1193.7
1192.7
1191.8
1190.8
1189.9
1189
1188
1187.1
1186.1
1185.1
1184.2
1183.2
1182.3
1181.4
1180.5
1179.7
1179
1178.1
1177.2
1176.2
1175.4
1174.6
1173.9
1173.1
1172.2
1171.3
1170.7
1170
1169.2
1168.3
1167.7
1167.1
1166.2
1165.5
1165
1164.2
1163.4
1163
1162.2
1161.5
1161.1
1160.3
1159.9
1159.2
1158.6
1158.1
1157.5
1157.1
1156.4
1156.1
1155.4
1155.1
1154.5
1154.2
1153.8
1153.2
1153.1
1152.5
1152.2
1152
1151.5
1151.2
1151.1
1150.8
1150.5
1150.3
1150.2
1150.1
1150
1149.9
1149.9
1149.8
1149.8
1149.9
1150
1150.1
1150.2
1150.3
1150.5
1150.9
1151.1
1151.3
1151.8
1152.2
1152.5
1153.1
1153.3
1154
1154.3
1155
1155.4
1156.1
1156.5
1157.2
1157.9
1158.4
1159.1
1159.8
1160.4
1161.2
1162
1162.6
1163.3
1164.2
1165.1
1165.8
1166.5
1167.3
1168.2
1169.1
1170.1
1170.9
1171.8
1172.6
1173.5
1174.4
1175.3
1176.3
1177.2
1178.2
1179.2
1180.2
1181.2
1182.2
1183.2
1184.2
1185.2
1186.2
1187.2
1188.1
1189.1
1190.1
1190.8
1191.3
1191.9
1192.1
1327.2
1326.7
1325.6
1324.3
1323.2
1322
1320.6
1319.3
1318.2
1317
1315.6
1314.3
1313.2
1312
1310.6
1309.3
1308.2
1307
1305.6
1304.3
1303.2
1302.1
1300.7
1299.3
1298.2
1297.1
1295.7
1294.4
1293.2
1292.1
1290.9
1289.4
1288.2
1287.1
1286
1284.6
1283.3
1282.2
1281.1
1279.8
1278.4
1277.2
1276.1
1275
1273.6
1272.3
1271.2
1270.1
1268.8
1267.4
1266.2
1265.2
1264
1262.7
1261.4
1260.2
1259.1
1258
1256.7
1255.4
1254.2
1253.1
1252
1250.7
1249.4
1248.2
1247.2
1246.1
1244.8
1243.5
1242.3
1241.2
1240.1
1239
1237.7
1236.4
1235.3
1234.2
1233.1
1232
1230.7
1229.5
1228.3
1227.2
1226.1
1225.1
1223.9
1222.7
1221.5
1220.3
1219.2
1218.2
1217.1
1216.1
1214.9
1213.7
1212.5
1211.4
1210.3
1209.2
1208.2
1207.2
1206.1
1205.1
1204.1
1203
1201.9
1200.8
1199.7
1198.7
1197.6
1196.6
1195.5
1194.5
1193.5
1192.5
1191.5
1190.5
1189.6
1188.6
1187.7
1186.8
1185.9
1185
1184
1183.1
1182.1
1181.2
1180.2
1179.3
1178.4
1177.5
1176.7
1176
1175.1
1174.2
1173.3
1172.4
1171.7
1171
1170.2
1169.3
1168.5
1167.9
1167.1
1166.2
1165.5
1165
1164.2
1163.4
1162.8
1162.1
1161.3
1160.9
1160.2
1159.4
1159
1158.2
1157.8
1157.2
1156.5
1156.1
1155.4
1155.1
1154.4
1154.1
1153.4
1153.1
1152.6
1152.2
1151.8
1151.3
1151.1
1150.6
1150.2
1150.1
1149.7
1149.3
1149.2
1149
1148.8
1148.5
1148.3
1148.2
1148.2
1148.1
1148.1
1148.1
1148.2
1148.2
1148.3
1148.4
1148.7
1149
1149.2
1149.4
1149.8
1150.1
1150.4
1151
1151.2
1151.8
1152.2
1152.8
1153.2
1153.9
1154.3
1155.1
1155.5
1156.2
1156.9
1157.4
1158.2
1159
1159.5
1160.3
1161.1
1161.9
1162.5
1163.3
1164.2
1165.1
1165.9
1166.7
1167.5
1168.3
1169.2
1170.2
1171.1
1172.1
1173
1174
1174.9
1175.8
1176.8
1177.7
1178.7
1179.7
1180.7
1181.6
1182.6
1183.6
1184.6
1185.6
1186.6
1187.6
1188.4
1189.3
1190
1190.3
1190.4
1326.4
1326.1
1325.1
1323.8
1322.4
1321.2
1320.1
1318.8
1317.4
1316.2
1315.1
1313.8
1312.4
1311.2
1310.1
1308.8
1307.4
1306.2
1305.1
1303.8
1302.4
1301.2
1300.1
1298.8
1297.4
1296.2
1295.1
1293.9
1292.5
1291.2
1290.1
1289
1287.6
1286.3
1285.2
1284.1
1282.7
1281.4
1280.2
1279.1
1277.9
1276.5
1275.3
1274.2
1273
1271.7
1270.3
1269.2
1268.1
1266.9
1265.5
1264.3
1263.2
1262.1
1260.8
1259.4
1258.2
1257.2
1256
1254.7
1253.4
1252.2
1251.1
1250
1248.7
1247.4
1246.2
1245.2
1244.1
1242.8
1241.5
1240.3
1239.2
1238.1
1237
1235.7
1234.4
1233.3
1232.2
1231.1
1230
1228.7
1227.4
1226.3
1225.2
1224.1
1223
1221.9
1220.6
1219.4
1218.3
1217.2
1216.1
1215.1
1214
1212.8
1211.6
1210.4
1209.3
1208.3
1207.2
1206.2
1205.1
1204.1
1203
1202
1200.9
1199.8
1198.7
1197.6
1196.5
1195.5
1194.4
1193.4
1192.4
1191.4
1190.4
1189.4
1188.4
1187.4
1186.4
1185.5
1184.6
1183.6
1182.7
1181.9
1181
1180.1
1179.1
1178.1
1177.2
1176.3
1175.4
1174.5
1173.8
1173
1172.1
1171.2
1170.3
1169.5
1168.9
1168.1
1167.2
1166.3
1165.7
1165.1
1164.2
1163.4
1162.8
1162.1
1161.3
1160.7
1160.1
1159.3
1158.7
1158.1
1157.4
1157
1156.2
1155.7
1155.1
1154.5
1154.1
1153.4
1153.1
1152.4
1152.1
1151.4
1151.1
1150.6
1150.2
1149.9
1149.3
1149.1
1148.7
1148.3
1148.1
1147.9
1147.5
1147.2
1147.1
1147
1146.8
1146.6
1146.5
1146.4
1146.4
1146.4
1146.4
1146.5
1146.7
1147
1147.1
1147.2
1147.4
1147.9
1148.1
1148.3
1148.9
1149.2
1149.6
1150.1
1150.5
1151.1
1151.6
1152.2
1152.7
1153.3
1154
1154.5
1155.2
1156
1156.5
1157.2
1158.1
1158.7
1159.4
1160.2
1161.1
1161.8
1162.5
1163.3
1164.2
1165.1
1166.1
1166.9
1167.8
1168.6
1169.5
1170.4
1171.3
1172.3
1173.2
1174.2
1175.2
1176.2
1177.2
1178.2
1179.2
1180.2
1181.2
1182.2
1183.2
1184.2
1185.2
1186.2
1187.1
1187.9
1188.4
1189
1189.1
1326.1
1325.4
1324.3
1323.2
1322
1320.6
1319.3
1318.2
1317
1315.5
1314.3
1313.1
1312
1310.5
1309.3
1308.1
1307
1305.5
1304.3
1303.1
1302
1300.5
1299.3
1298.2
1297
1295.6
1294.3
1293.2
1292
1290.6
1289.3
1288.2
1287.1
1285.7
1284.4
1283.2
1282.1
1280.9
1279.4
1278.2
1277.1
1276
1274.6
1273.3
1272.2
1271.1
1269.8
1268.4
1267.2
1266.1
1265
1263.6
1262.3
1261.2
1260.1
1258.9
1257.5
1256.3
1255.2
1254.1
1252.8
1251.4
1250.2
1249.2
1248.1
1246.8
1245.4
1244.3
1243.2
1242.1
1240.8
1239.5
1238.3
1237.2
1236.1
1235
1233.7
1232.4
1231.2
1230.2
1229.1
1227.9
1226.6
1225.4
1224.3
1223.2
1222.1
1221
1219.8
1218.5
1217.3
1216.2
1215.2
1214.1
1213.1
1211.9
1210.7
1209.5
1208.4
1207.3
1206.2
1205.2
1204.1
1203.1
1202
1200.9
1199.8
1198.7
1197.6
1196.5
1195.4
1194.4
1193.3
1192.3
1191.3
1190.3
1189.3
1188.3
1187.3
1186.3
1185.3
1184.3
1183.3
1182.4
1181.5
1180.5
1179.6
1178.8
1177.9
1177
1176.1
1175.1
1174.2
1173.3
1172.4
1171.6
1170.8
1170
1169.1
1168.2
1167.4
1166.7
1166
1165.1
1164.3
1163.5
1162.9
1162.1
1161.3
1160.6
1160.1
1159.2
1158.5
1158
1157.2
1156.6
1156.1
1155.3
1154.8
1154.2
1153.6
1153.1
1152.4
1152.1
1151.3
1151.1
1150.4
1150.1
1149.4
1149.1
1148.6
1148.2
1148
1147.4
1147.1
1146.9
1146.4
1146.2
1146.1
1145.7
1145.4
1145.2
1145.1
1145.1
1145
1145
1144.9
1144.9
1145
1145
1145.1
1145.2
1145.3
1145.5
1145.9
1146.1
1146.3
1146.8
1147.2
1147.5
1148.1
1148.3
1149
1149.3
1150.1
1150.4
1151.1
1151.6
1152.2
1153
1153.5
1154.2
1155
1155.6
1156.3
1157.1
1157.9
1158.5
1159.3
1160.2
1161.1
1161.9
1162.7
1163.5
1164.3
1165.2
1166.2
1167.1
1168.1
1169
1170
1170.9
1171.8
1172.8
1173.7
1174.7
1175.7
1176.7
1177.7
1178.7
1179.7
1180.7
1181.7
1182.7
1183.7
1184.7
1185.5
1186.3
1187.1
1187.3
1187.5
1325.3
1325
1323.9
1322.4
1321.2
1320.1
1318.8
1317.4
1316.2
1315.1
1313.8
1312.4
1311.2
1310.1
1308.7
1307.3
1306.2
1305.1
1303.7
1302.3
1301.2
1300.1
1298.7
1297.3
1296.2
1295.1
1293.8
1292.4
1291.2
1290.1
1288.8
1287.4
1286.2
1285.1
1283.9
1282.5
1281.2
1280.1
1279
1277.6
1276.3
1275.2
1274.1
1272.7
1271.3
1270.2
1269.1
1267.9
1266.5
1265.3
1264.2
1263
1261.7
1260.3
1259.2
1258.1
1256.9
1255.5
1254.3
1253.2
1252.1
1250.8
1249.5
1248.3
1247.2
1246.1
1244.8
1243.5
1242.3
1241.2
1240.1
1238.8
1237.5
1236.3
1235.2
1234.1
1233
1231.6
1230.4
1229.2
1228.2
1227.1
1225.9
1224.6
1223.4
1222.2
1221.2
1220.1
1219
1217.7
1216.5
1215.3
1214.2
1213.2
1212.1
1211
1209.8
1208.6
1207.4
1206.3
1205.2
1204.2
1203.1
1202.1
1201
1199.9
1198.8
1197.7
1196.5
1195.5
1194.4
1193.3
1192.3
1191.3
1190.2
1189.2
1188.2
1187.2
1186.2
1185.2
1184.2
1183.2
1182.2
1181.2
1180.3
1179.3
1178.4
1177.4
1176.5
1175.7
1174.8
1174
1173.1
1172.1
1171.2
1170.3
1169.4
1168.6
1167.9
1167.1
1166.2
1165.3
1164.5
1163.8
1163.1
1162.2
1161.4
1160.7
1160.1
1159.2
1158.5
1158
1157.2
1156.4
1155.9
1155.2
1154.5
1154
1153.2
1152.7
1152.2
1151.5
1151.1
1150.4
1150.1
1149.3
1149
1148.3
1148.1
1147.4
1147.1
1146.7
1146.2
1146
1145.5
1145.2
1145
1144.5
1144.2
1144.1
1144
1143.7
1143.4
1143.3
1143.2
1143.2
1143.2
1143.2
1143.2
1143.2
1143.3
1143.4
1143.7
1144
1144.2
1144.3
1144.8
1145.1
1145.4
1146
1146.2
1146.8
1147.2
1147.8
1148.2
1148.9
1149.3
1150.1
1150.6
1151.2
1152
1152.5
1153.2
1154.1
1154.7
1155.4
1156.2
1157.1
1157.8
1158.5
1159.3
1160.2
1161.1
1162.1
1162.9
1163.7
1164.6
1165.5
1166.4
1167.3
1168.3
1169.2
1170.2
1171.2
1172.2
1173.2
1174.2
1175.2
1176.2
1177.2
1178.2
1179.2
1180.2
1181.2
1182.2
1183.2
1184.1
1185
1185.5
1186.1
1186.1
1324.8
1324.2
1323.2
1322.1
1320.7
1319.3
1318.2
1317
1315.6
1314.3
1313.2
1312
1310.5
1309.3
1308.1
1307
1305.5
1304.2
1303.1
1301.9
1300.5
1299.2
1298.1
1296.9
1295.5
1294.2
1293.1
1291.9
1290.5
1289.2
1288.1
1287
1285.5
1284.3
1283.2
1282
1280.6
1279.3
1278.2
1277.1
1275.7
1274.3
1273.2
1272.1
1270.8
1269.4
1268.2
1267.1
1266
1264.6
1263.3
1262.2
1261.1
1259.8
1258.4
1257.2
1256.1
1255
1253.6
1252.3
1251.2
1250.1
1248.9
1247.5
1246.3
1245.2
1244.1
1242.8
1241.5
1240.3
1239.2
1238.1
1236.8
1235.5
1234.3
1233.2
1232.1
1231
1229.6
1228.4
1227.2
1226.1
1225.1
1223.8
1222.5
1221.3
1220.2
1219.1
1218.1
1216.9
1215.6
1214.4
1213.3
1212.2
1211.1
1210.1
1208.9
1207.7
1206.5
1205.3
1204.2
1203.2
1202.1
1201.1
1200
1198.9
1197.8
1196.6
1195.5
1194.4
1193.3
1192.3
1191.2
1190.2
1189.2
1188.2
1187.2
1186.2
1185.2
1184.1
1183.1
1182.2
1181.2
1180.2
1179.2
1178.2
1177.2
1176.3
1175.3
1174.4
1173.5
1172.6
1171.8
1170.9
1170.1
1169.1
1168.2
1167.3
1166.4
1165.6
1164.9
1164.1
1163.2
1162.3
1161.6
1161
1160.1
1159.3
1158.5
1158
1157.2
1156.3
1155.8
1155.1
1154.3
1153.8
1153.1
1152.4
1151.9
1151.2
1150.6
1150.1
1149.4
1149.1
1148.3
1148
1147.3
1147
1146.3
1146.1
1145.4
1145.1
1144.7
1144.2
1144.1
1143.6
1143.2
1143.1
1142.7
1142.4
1142.2
1142.1
1142
1141.8
1141.6
1141.5
1141.4
1141.4
1141.4
1141.5
1141.7
1142
1142.1
1142.2
1142.4
1142.8
1143.1
1143.3
1143.9
1144.2
1144.6
1145.1
1145.5
1146.1
1146.6
1147.2
1147.8
1148.3
1149.1
1149.6
1150.2
1151.1
1151.6
1152.3
1153.1
1153.9
1154.6
1155.3
1156.2
1157.1
1157.9
1158.6
1159.4
1160.3
1161.2
1162.2
1163.1
1164.1
1165
1165.9
1166.8
1167.8
1168.7
1169.7
1170.7
1171.7
1172.7
1173.7
1174.7
1175.7
1176.8
1177.8
1178.8
1179.8
1180.8
1181.8
1182.6
1183.4
1184.1
1184.4
1184.6
1324.2
1323.7
1322.5
1321.2
1320.1
1318.9
1317.4
1316.2
1315.1
1313.8
1312.4
1311.2
1310.1
1308.8
1307.3
1306.2
1305.1
1303.7
1302.3
1301.2
1300.1
1298.7
1297.3
1296.2
1295.1
1293.7
1292.3
1291.2
1290.1
1288.7
1287.3
1286.2
1285.1
1283.7
1282.3
1281.2
1280.1
1278.8
1277.4
1276.2
1275.1
1273.8
1272.4
1271.2
1270.1
1269
1267.5
1266.3
1265.2
1264
1262.7
1261.3
1260.2
1259.1
1257.9
1256.5
1255.2
1254.2
1253
1251.7
1250.3
1249.2
1248.1
1246.9
1245.6
1244.3
1243.2
1242.1
1240.9
1239.5
1238.3
1237.2
1236.1
1234.9
1233.5
1232.3
1231.2
1230.1
1228.9
1227.6
1226.3
1225.2
1224.1
1223
1221.8
1220.5
1219.3
1218.2
1217.1
1216
1214.8
1213.6
1212.3
1211.2
1210.2
1209.1
1208
1206.8
1205.6
1204.4
1203.3
1202.2
1201.2
1200.1
1199.1
1198
1196.8
1195.6
1194.5
1193.4
1192.3
1191.3
1190.2
1189.2
1188.2
1187.1
1186.1
1185.1
1184.1
1183.1
1182.1
1181.1
1180.1
1179.1
1178.1
1177.1
1176.1
1175.2
1174.2
1173.2
1172.2
1171.3
1170.4
1169.5
1168.7
1167.9
1167.1
1166.1
1165.2
1164.3
1163.4
1162.7
1162
1161.1
1160.2
1159.4
1158.7
1158.1
1157.2
1156.4
1155.8
1155.1
1154.3
1153.6
1153.1
1152.2
1151.6
1151.1
1150.3
1149.8
1149.2
1148.5
1148.1
1147.3
1147
1146.3
1146
1145.3
1145
1144.3
1144.1
1143.4
1143.1
1142.8
1142.3
1142.1
1141.7
1141.3
1141.1
1141
1140.6
1140.3
1140.2
1140.1
1140.1
1140
1140
1139.9
1140
1140
1140.1
1140.2
1140.3
1140.5
1140.9
1141.1
1141.3
1141.8
1142.1
1142.4
1143.1
1143.3
1144
1144.3
1145.1
1145.4
1146.1
1146.7
1147.3
1148.1
1148.6
1149.3
1150.1
1150.7
1151.4
1152.2
1153.1
1153.8
1154.5
1155.3
1156.2
1157.1
1158
1158.8
1159.7
1160.5
1161.4
1162.3
1163.3
1164.2
1165.2
1166.2
1167.2
1168.2
1169.2
1170.2
1171.2
1172.2
1173.2
1174.2
1175.2
1176.2
1177.2
1178.3
1179.3
1180.2
1181.2
1182.1
1182.5
1183.1
1183.1
1323.5
1323.1
1322.1
1320.8
1319.4
1318.2
1317.1
1315.7
1314.3
1313.2
1312
1310.6
1309.3
1308.2
1307
1305.5
1304.2
1303.1
1301.9
1300.5
1299.2
1298.1
1296.9
1295.4
1294.2
1293.1
1291.9
1290.4
1289.2
1288.1
1286.8
1285.4
1284.2
1283.1
1281.9
1280.4
1279.2
1278.1
1276.9
1275.5
1274.2
1273.1
1272
1270.5
1269.3
1268.2
1267
1265.6
1264.3
1263.2
1262.1
1260.8
1259.4
1258.2
1257.1
1256
1254.5
1253.3
1252.2
1251.1
1249.7
1248.4
1247.2
1246.1
1245
1243.6
1242.3
1241.2
1240.1
1238.9
1237.5
1236.3
1235.2
1234.1
1232.9
1231.5
1230.3
1229.2
1228.1
1226.9
1225.6
1224.3
1223.2
1222.1
1221
1219.8
1218.5
1217.3
1216.2
1215.1
1214
1212.8
1211.5
1210.3
1209.2
1208.1
1207.1
1205.9
1204.7
1203.5
1202.3
1201.2
1200.2
1199.1
1198.1
1197
1195.8
1194.6
1193.5
1192.4
1191.3
1190.2
1189.2
1188.2
1187.1
1186.1
1185.1
1184.1
1183.1
1182
1181
1180
1179
1178
1177
1176
1175.1
1174.1
1173.1
1172.1
1171.1
1170.2
1169.2
1168.3
1167.3
1166.5
1165.6
1164.9
1164
1163.1
1162.2
1161.3
1160.5
1159.8
1159.1
1158.2
1157.3
1156.5
1155.9
1155.1
1154.3
1153.6
1153
1152.2
1151.4
1151
1150.2
1149.4
1149
1148.2
1147.6
1147.1
1146.4
1146
1145.3
1145
1144.2
1143.9
1143.2
1143
1142.3
1142.1
1141.5
1141.2
1140.8
1140.3
1140.1
1139.8
1139.4
1139.2
1139.1
1138.8
1138.5
1138.3
1138.2
1138.2
1138.2
1138.2
1138.2
1138.2
1138.3
1138.4
1138.6
1139
1139.1
1139.3
1139.7
1140.1
1140.3
1140.9
1141.2
1141.8
1142.2
1142.8
1143.2
1143.9
1144.3
1145.1
1145.6
1146.3
1147.1
1147.6
1148.3
1149.1
1149.9
1150.5
1151.3
1152.2
1153.1
1153.8
1154.6
1155.4
1156.3
1157.2
1158.1
1159.1
1160
1161
1161.9
1162.8
1163.7
1164.7
1165.6
1166.6
1167.6
1168.6
1169.7
1170.7
1171.7
1172.8
1173.8
1174.8
1175.9
1176.9
1177.9
1178.8
1179.7
1180.4
1181.1
1181.4
1181.6
1323.1
1322.4
1321.3
1320.2
1319
1317.6
1316.3
1315.1
1313.9
1312.5
1311.2
1310.1
1308.8
1307.4
1306.2
1305.1
1303.7
1302.3
1301.2
1300.1
1298.7
1297.3
1296.2
1295
1293.6
1292.3
1291.2
1290
1288.6
1287.3
1286.2
1285
1283.6
1282.3
1281.2
1280
1278.6
1277.3
1276.2
1275
1273.6
1272.3
1271.2
1270.1
1268.7
1267.3
1266.2
1265.1
1263.8
1262.4
1261.2
1260.1
1258.9
1257.5
1256.2
1255.1
1254
1252.6
1251.3
1250.2
1249.1
1247.8
1246.4
1245.2
1244.1
1243
1241.6
1240.3
1239.2
1238.1
1236.9
1235.5
1234.3
1233.2
1232.1
1230.9
1229.5
1228.3
1227.2
1226.1
1224.9
1223.6
1222.3
1221.2
1220.1
1219
1217.7
1216.4
1215.3
1214.2
1213.1
1212
1210.7
1209.4
1208.3
1207.2
1206.1
1205
1203.8
1202.6
1201.4
1200.3
1199.2
1198.1
1197.1
1196
1194.8
1193.7
1192.5
1191.4
1190.3
1189.2
1188.2
1187.2
1186.1
1185.1
1184.1
1183
1182
1180.9
1179.9
1178.8
1177.8
1176.8
1175.8
1174.8
1173.8
1172.9
1171.9
1171
1170
1169.1
1168.1
1167.1
1166.2
1165.2
1164.3
1163.4
1162.6
1161.8
1161
1160.1
1159.2
1158.3
1157.5
1156.9
1156.1
1155.2
1154.4
1153.7
1153.1
1152.2
1151.4
1150.9
1150.1
1149.3
1148.8
1148.1
1147.3
1146.9
1146.2
1145.5
1145.1
1144.3
1144
1143.2
1142.9
1142.2
1141.8
1141.2
1140.9
1140.3
1140.1
1139.5
1139.2
1138.9
1138.4
1138.2
1138
1137.5
1137.3
1137.1
1137
1136.9
1136.6
1136.5
1136.4
1136.4
1136.4
1136.5
1136.6
1136.9
1137.1
1137.2
1137.3
1137.7
1138.1
1138.3
1138.8
1139.2
1139.5
1140.1
1140.5
1141.1
1141.5
1142.2
1142.8
1143.3
1144.1
1144.6
1145.3
1146.1
1146.7
1147.4
1148.2
1149.1
1149.8
1150.5
1151.3
1152.2
1153.1
1154
1154.8
1155.6
1156.5
1157.4
1158.3
1159.2
1160.2
1161.2
1162.2
1163.2
1164.2
1165.2
1166.2
1167.2
1168.2
1169.2
1170.2
1171.2
1172.2
1173.3
1174.3
1175.3
1176.3
1177.3
1178.2
1179.1
1179.6
1180.1
1180.2
1322.3
1322.1
1321
1319.5
1318.2
1317.1
1315.8
1314.4
1313.2
1312.1
1310.7
1309.3
1308.2
1307
1305.6
1304.3
1303.2
1302
1300.5
1299.2
1298.1
1296.9
1295.4
1294.2
1293.1
1291.8
1290.4
1289.2
1288.1
1286.8
1285.4
1284.2
1283.1
1281.8
1280.4
1279.2
1278.1
1276.8
1275.4
1274.2
1273.1
1271.8
1270.4
1269.2
1268.1
1266.8
1265.4
1264.2
1263.1
1261.9
1260.5
1259.2
1258.1
1257
1255.6
1254.3
1253.2
1252.1
1250.7
1249.4
1248.2
1247.1
1245.9
1244.5
1243.3
1242.2
1241
1239.7
1238.4
1237.2
1236.1
1235
1233.6
1232.3
1231.2
1230.1
1228.9
1227.5
1226.3
1225.2
1224.1
1222.9
1221.5
1220.3
1219.2
1218.1
1217
1215.7
1214.4
1213.2
1212.2
1211.1
1209.9
1208.6
1207.4
1206.2
1205.2
1204.1
1203
1201.7
1200.5
1199.3
1198.2
1197.2
1196.1
1195
1193.9
1192.7
1191.5
1190.4
1189.3
1188.2
1187.2
1186.1
1185.1
1184.1
1183
1182
1180.9
1179.8
1178.7
1177.7
1176.6
1175.6
1174.6
1173.6
1172.6
1171.6
1170.6
1169.7
1168.8
1167.8
1166.9
1166
1165.1
1164.1
1163.2
1162.2
1161.3
1160.4
1159.6
1158.8
1158
1157.1
1156.2
1155.4
1154.6
1154
1153.1
1152.2
1151.5
1150.9
1150.1
1149.3
1148.6
1148.1
1147.2
1146.6
1146.1
1145.3
1144.7
1144.1
1143.4
1143
1142.3
1141.9
1141.2
1140.8
1140.2
1139.8
1139.2
1138.9
1138.3
1138.1
1137.5
1137.2
1137
1136.5
1136.2
1136.1
1135.7
1135.4
1135.2
1135.1
1135.1
1135
1135
1134.9
1134.9
1135
1135.1
1135.1
1135.2
1135.4
1135.7
1136.1
1136.2
1136.6
1137.1
1137.4
1138
1138.3
1139
1139.3
1140
1140.4
1141.1
1141.7
1142.3
1143.1
1143.6
1144.3
1145.1
1145.9
1146.5
1147.3
1148.1
1149
1149.7
1150.5
1151.3
1152.2
1153.2
1154.1
1155
1156
1156.8
1157.7
1158.7
1159.6
1160.6
1161.6
1162.6
1163.6
1164.6
1165.6
1166.6
1167.7
1168.7
1169.8
1170.8
1171.9
1172.9
1174
1175
1175.9
1176.7
1177.4
1178.2
1178.4
1178.6
1322
1321.3
1320.2
1319.1
1317.8
1316.3
1315.2
1314
1312.6
1311.3
1310.1
1309
1307.5
1306.2
1305.1
1303.8
1302.4
1301.2
1300.1
1298.7
1297.3
1296.2
1295.1
1293.6
1292.3
1291.2
1290
1288.6
1287.3
1286.1
1285
1283.5
1282.2
1281.1
1280
1278.5
1277.2
1276.1
1274.9
1273.5
1272.2
1271.1
1269.9
1268.5
1267.2
1266.1
1265
1263.5
1262.3
1261.2
1260
1258.6
1257.3
1256.2
1255.1
1253.7
1252.3
1251.2
1250.1
1248.8
1247.4
1246.2
1245.1
1244
1242.6
1241.3
1240.2
1239.1
1237.7
1236.4
1235.2
1234.1
1233
1231.6
1230.3
1229.2
1228.1
1226.9
1225.5
1224.3
1223.2
1222.1
1220.9
1219.5
1218.3
1217.2
1216.1
1214.9
1213.6
1212.4
1211.2
1210.1
1209.1
1207.8
1206.5
1205.3
1204.2
1203.1
1202.1
1200.9
1199.6
1198.4
1197.3
1196.2
1195.1
1194.1
1193
1191.7
1190.5
1189.4
1188.3
1187.2
1186.2
1185.1
1184.1
1183
1182
1180.9
1179.8
1178.7
1177.6
1176.5
1175.5
1174.4
1173.4
1172.4
1171.4
1170.4
1169.4
1168.4
1167.5
1166.5
1165.6
1164.7
1163.8
1162.9
1162
1161.1
1160.1
1159.2
1158.3
1157.4
1156.6
1155.8
1155.1
1154.2
1153.2
1152.4
1151.7
1151.1
1150.2
1149.3
1148.7
1148.1
1147.2
1146.4
1146
1145.2
1144.4
1144
1143.2
1142.5
1142.1
1141.3
1140.9
1140.2
1139.7
1139.2
1138.7
1138.2
1137.7
1137.2
1136.9
1136.3
1136.1
1135.6
1135.2
1135
1134.6
1134.2
1134.1
1134
1133.6
1133.4
1133.3
1133.2
1133.2
1133.1
1133.1
1133.2
1133.2
1133.3
1133.5
1133.9
1134.1
1134.2
1134.6
1135.1
1135.3
1135.8
1136.2
1136.7
1137.2
1137.7
1138.2
1138.9
1139.3
1140.1
1140.6
1141.3
1142.1
1142.7
1143.3
1144.2
1145
1145.7
1146.4
1147.2
1148.1
1149
1149.9
1150.6
1151.5
1152.4
1153.3
1154.2
1155.2
1156.2
1157.2
1158.1
1159.1
1160.1
1161.1
1162.1
1163.1
1164.1
1165.2
1166.2
1167.2
1168.2
1169.2
1170.3
1171.3
1172.3
1173.3
1174.3
1175.2
1176.1
1176.6
1177.1
1177.2
1321.2
1320.9
1319.7
1318.3
1317.2
1316
1314.5
1313.2
1312.1
1310.9
1309.4
1308.2
1307.1
1305.7
1304.3
1303.2
1302
1300.6
1299.3
1298.1
1297
1295.5
1294.2
1293.1
1291.9
1290.4
1289.2
1288.1
1286.8
1285.4
1284.2
1283.1
1281.7
1280.3
1279.2
1278.1
1276.7
1275.3
1274.2
1273
1271.6
1270.3
1269.2
1268
1266.6
1265.3
1264.2
1263.1
1261.7
1260.3
1259.2
1258.1
1256.7
1255.3
1254.2
1253.1
1251.8
1250.4
1249.2
1248.1
1246.9
1245.5
1244.3
1243.1
1242
1240.6
1239.3
1238.2
1237.1
1235.8
1234.4
1233.2
1232.1
1231
1229.6
1228.3
1227.2
1226.1
1224.9
1223.5
1222.3
1221.2
1220.1
1218.9
1217.5
1216.3
1215.2
1214.1
1212.9
1211.6
1210.3
1209.2
1208.1
1207
1205.7
1204.5
1203.3
1202.2
1201.1
1200
1198.8
1197.5
1196.3
1195.2
1194.2
1193.1
1192
1190.8
1189.6
1188.4
1187.3
1186.2
1185.2
1184.1
1183.1
1182
1180.9
1179.8
1178.7
1177.6
1176.5
1175.4
1174.3
1173.3
1172.3
1171.3
1170.3
1169.3
1168.3
1167.3
1166.3
1165.3
1164.3
1163.4
1162.4
1161.5
1160.7
1159.8
1159
1158.1
1157.1
1156.2
1155.2
1154.4
1153.6
1152.9
1152.1
1151.2
1150.3
1149.5
1148.9
1148.1
1147.2
1146.4
1145.9
1145.1
1144.3
1143.7
1143.1
1142.3
1141.8
1141.1
1140.4
1140
1139.2
1138.8
1138.2
1137.6
1137.2
1136.6
1136.2
1135.7
1135.2
1134.9
1134.3
1134.1
1133.6
1133.2
1133.1
1132.7
1132.3
1132.2
1132.1
1131.9
1131.7
1131.5
1131.4
1131.4
1131.4
1131.4
1131.5
1131.7
1132
1132.1
1132.2
1132.5
1133
1133.2
1133.6
1134.1
1134.4
1135.1
1135.4
1136.1
1136.5
1137.2
1137.7
1138.3
1139.1
1139.6
1140.3
1141.1
1141.8
1142.4
1143.2
1144.1
1144.9
1145.6
1146.4
1147.3
1148.2
1149.1
1150.1
1150.9
1151.8
1152.7
1153.6
1154.6
1155.5
1156.5
1157.5
1158.5
1159.5
1160.5
1161.5
1162.5
1163.6
1164.6
1165.7
1166.8
1167.8
1168.9
1170
1171
1172
1172.9
1173.8
1174.4
1175.2
1175.4
1175.6
1320.7
1320.2
1319.2
1318
1316.5
1315.2
1314.1
1312.8
1311.4
1310.2
1309.1
1307.6
1306.3
1305.2
1304
1302.5
1301.2
1300.1
1298.8
1297.4
1296.2
1295.1
1293.7
1292.3
1291.2
1290
1288.6
1287.3
1286.2
1285
1283.5
1282.2
1281.1
1279.9
1278.5
1277.2
1276.1
1274.9
1273.4
1272.2
1271.1
1269.8
1268.4
1267.2
1266.1
1264.8
1263.4
1262.2
1261.1
1259.8
1258.4
1257.2
1256.1
1254.8
1253.4
1252.2
1251.1
1249.9
1248.5
1247.2
1246.1
1245
1243.6
1242.3
1241.2
1240.1
1238.7
1237.3
1236.2
1235.1
1233.9
1232.5
1231.2
1230.1
1229
1227.6
1226.3
1225.2
1224.1
1222.9
1221.5
1220.3
1219.2
1218.1
1216.8
1215.5
1214.3
1213.2
1212.1
1210.9
1209.5
1208.3
1207.2
1206.1
1205
1203.7
1202.4
1201.2
1200.2
1199.1
1198
1196.7
1195.4
1194.3
1193.2
1192.1
1191.1
1189.9
1188.7
1187.5
1186.3
1185.2
1184.2
1183.1
1182.1
1181
1179.9
1178.7
1177.6
1176.5
1175.4
1174.3
1173.3
1172.2
1171.2
1170.2
1169.2
1168.2
1167.2
1166.2
1165.2
1164.2
1163.2
1162.2
1161.2
1160.3
1159.3
1158.4
1157.5
1156.7
1155.9
1155
1154.1
1153.2
1152.2
1151.4
1150.6
1149.9
1149.1
1148.2
1147.3
1146.6
1146
1145.2
1144.3
1143.6
1143.1
1142.2
1141.5
1141
1140.2
1139.6
1139.1
1138.3
1137.9
1137.2
1136.6
1136.1
1135.5
1135.1
1134.5
1134.1
1133.6
1133.2
1132.9
1132.3
1132.1
1131.7
1131.3
1131.1
1130.9
1130.5
1130.2
1130.2
1130.1
1130
1129.9
1129.8
1129.8
1129.9
1130
1130.1
1130.2
1130.3
1130.6
1131
1131.2
1131.5
1132
1132.3
1132.9
1133.2
1133.8
1134.2
1135
1135.3
1136.1
1136.6
1137.3
1138.1
1138.6
1139.3
1140.1
1140.9
1141.6
1142.3
1143.2
1144.1
1145
1145.7
1146.5
1147.4
1148.3
1149.2
1150.2
1151.2
1152.1
1153.1
1154.1
1155.1
1156.1
1157.1
1158.1
1159.1
1160.1
1161.1
1162.1
1163.2
1164.2
1165.2
1166.2
1167.3
1168.3
1169.3
1170.3
1171.3
1172.2
1173.1
1173.6
1174.1
1174.1
1320.2
1319.7
1318.5
1317.2
1316.1
1314.8
1313.3
1312.2
1311
1309.6
1308.3
1307.1
1305.9
1304.4
1303.2
1302.1
1300.8
1299.3
1298.2
1297
1295.6
1294.3
1293.1
1292
1290.5
1289.2
1288.1
1286.8
1285.4
1284.2
1283.1
1281.7
1280.3
1279.2
1278.1
1276.6
1275.3
1274.2
1273
1271.6
1270.3
1269.2
1268
1266.5
1265.3
1264.1
1263
1261.5
1260.2
1259.1
1258
1256.5
1255.2
1254.1
1253
1251.5
1250.3
1249.2
1248
1246.6
1245.3
1244.2
1243
1241.7
1240.3
1239.2
1238.1
1236.8
1235.4
1234.2
1233.1
1231.9
1230.5
1229.3
1228.2
1227
1225.7
1224.3
1223.2
1222.1
1220.9
1219.5
1218.3
1217.2
1216.1
1214.8
1213.5
1212.3
1211.2
1210.1
1208.8
1207.5
1206.3
1205.2
1204.1
1202.9
1201.6
1200.3
1199.2
1198.1
1197.1
1195.8
1194.6
1193.3
1192.2
1191.2
1190.1
1189
1187.7
1186.5
1185.3
1184.2
1183.2
1182.1
1181.1
1180
1178.8
1177.7
1176.5
1175.4
1174.3
1173.3
1172.2
1171.2
1170.2
1169.2
1168.1
1167.1
1166.1
1165.1
1164.1
1163.1
1162.1
1161.1
1160.1
1159.2
1158.2
1157.2
1156.3
1155.3
1154.4
1153.6
1152.8
1152
1151.1
1150.2
1149.2
1148.4
1147.6
1146.9
1146.1
1145.2
1144.4
1143.7
1143.1
1142.2
1141.4
1140.9
1140.2
1139.3
1138.8
1138.2
1137.4
1137
1136.2
1135.7
1135.2
1134.5
1134.1
1133.4
1133.1
1132.4
1132.1
1131.6
1131.2
1130.9
1130.3
1130.1
1129.7
1129.3
1129.1
1129
1128.7
1128.4
1128.2
1128.2
1128.1
1128.1
1128.1
1128.1
1128.2
1128.2
1128.4
1128.6
1129
1129.2
1129.4
1129.9
1130.2
1130.6
1131.1
1131.5
1132.1
1132.5
1133.2
1133.8
1134.3
1135.1
1135.6
1136.2
1137.1
1137.7
1138.4
1139.2
1140.1
1140.8
1141.5
1142.3
1143.2
1144.1
1145.1
1145.9
1146.8
1147.6
1148.5
1149.5
1150.4
1151.4
1152.4
1153.4
1154.3
1155.4
1156.4
1157.4
1158.4
1159.5
1160.5
1161.6
1162.7
1163.8
1164.8
1165.9
1167
1168
1169
1170
1170.8
1171.4
1172.1
1172.4
1172.5
1319.5
1319.2
1318.1
1316.8
1315.3
1314.2
1313
1311.6
1310.3
1309.1
1307.9
1306.4
1305.2
1304.1
1302.7
1301.3
1300.2
1299
1297.5
1296.2
1295.1
1293.9
1292.4
1291.2
1290.1
1288.7
1287.3
1286.2
1285
1283.6
1282.3
1281.1
1280
1278.5
1277.2
1276.1
1274.9
1273.4
1272.2
1271.1
1269.8
1268.4
1267.2
1266.1
1264.7
1263.3
1262.2
1261.1
1259.7
1258.3
1257.2
1256.1
1254.6
1253.3
1252.2
1251
1249.6
1248.3
1247.2
1246.1
1244.7
1243.3
1242.2
1241.1
1239.7
1238.4
1237.2
1236.1
1234.8
1233.4
1232.2
1231.1
1230
1228.5
1227.3
1226.2
1225.1
1223.7
1222.4
1221.2
1220.1
1218.9
1217.5
1216.3
1215.2
1214.1
1212.8
1211.4
1210.2
1209.2
1208.1
1206.8
1205.4
1204.3
1203.2
1202.1
1200.8
1199.5
1198.3
1197.2
1196.1
1195
1193.7
1192.5
1191.3
1190.2
1189.1
1188
1186.8
1185.6
1184.4
1183.3
1182.2
1181.1
1180.1
1179
1177.8
1176.6
1175.5
1174.4
1173.3
1172.2
1171.2
1170.2
1169.1
1168.1
1167.1
1166.1
1165
1164
1163
1162
1161
1160
1159
1158.1
1157.1
1156.1
1155.1
1154.2
1153.2
1152.3
1151.3
1150.5
1149.7
1148.9
1148.1
1147.2
1146.2
1145.4
1144.6
1144
1143.1
1142.2
1141.5
1140.9
1140.1
1139.3
1138.6
1138.1
1137.2
1136.6
1136.1
1135.3
1134.8
1134.2
1133.5
1133.1
1132.4
1132.1
1131.3
1131.1
1130.4
1130.1
1129.5
1129.2
1128.9
1128.3
1128.1
1127.8
1127.4
1127.2
1127.1
1126.9
1126.6
1126.4
1126.3
1126.3
1126.3
1126.3
1126.4
1126.5
1126.8
1127.1
1127.2
1127.4
1127.8
1128.1
1128.4
1129
1129.3
1130
1130.3
1131
1131.4
1132.1
1132.6
1133.2
1134
1134.6
1135.3
1136.1
1136.8
1137.5
1138.3
1139.1
1140
1140.8
1141.5
1142.4
1143.3
1144.2
1145.2
1146.1
1147.1
1148
1149
1150
1151
1152
1153
1154
1155
1156
1157.1
1158.1
1159.1
1160.1
1161.2
1162.2
1163.2
1164.3
1165.3
1166.3
1167.3
1168.3
1169.2
1170.1
1170.5
1171
1171.1
1319.1
1318.5
1317.3
1316.2
1315
1313.6
1312.3
1311.1
1309.9
1308.4
1307.2
1306.1
1304.7
1303.3
1302.2
1301
1299.5
1298.2
1297.1
1295.8
1294.3
1293.2
1292.1
1290.6
1289.3
1288.1
1287
1285.5
1284.2
1283.1
1281.8
1280.4
1279.2
1278.1
1276.7
1275.3
1274.2
1273
1271.6
1270.3
1269.1
1268
1266.5
1265.2
1264.1
1262.9
1261.4
1260.2
1259.1
1257.8
1256.4
1255.2
1254.1
1252.8
1251.4
1250.2
1249.1
1247.8
1246.4
1245.2
1244.1
1242.8
1241.4
1240.2
1239.1
1237.8
1236.4
1235.2
1234.1
1232.9
1231.5
1230.2
1229.1
1228
1226.6
1225.3
1224.2
1223.1
1221.7
1220.4
1219.2
1218.1
1216.9
1215.5
1214.3
1213.2
1212.1
1210.8
1209.4
1208.2
1207.1
1206
1204.7
1203.4
1202.2
1201.1
1200
1198.8
1197.5
1196.3
1195.2
1194.1
1192.9
1191.6
1190.4
1189.2
1188.2
1187.1
1186
1184.7
1183.5
1182.3
1181.2
1180.2
1179.1
1178
1176.8
1175.6
1174.5
1173.3
1172.3
1171.2
1170.2
1169.1
1168.1
1167.1
1166
1165
1163.9
1162.8
1161.8
1160.8
1159.8
1158.8
1157.8
1156.8
1155.9
1154.9
1154
1153
1152.1
1151.1
1150.2
1149.2
1148.3
1147.4
1146.6
1145.9
1145.1
1144.1
1143.2
1142.4
1141.7
1141
1140.2
1139.3
1138.6
1138
1137.2
1136.4
1135.9
1135.2
1134.4
1134
1133.2
1132.6
1132.1
1131.4
1131
1130.3
1130
1129.3
1129
1128.3
1128.1
1127.5
1127.2
1126.9
1126.4
1126.1
1125.9
1125.5
1125.3
1125.1
1125.1
1124.9
1124.8
1124.7
1124.7
1124.7
1124.8
1125
1125.1
1125.2
1125.4
1125.8
1126.1
1126.3
1126.8
1127.2
1127.6
1128.2
1128.6
1129.2
1129.8
1130.3
1131.1
1131.5
1132.2
1133
1133.6
1134.3
1135.1
1136
1136.6
1137.4
1138.2
1139.1
1140.1
1140.9
1141.7
1142.6
1143.5
1144.4
1145.3
1146.3
1147.3
1148.3
1149.3
1150.3
1151.3
1152.3
1153.3
1154.3
1155.4
1156.4
1157.5
1158.6
1159.6
1160.7
1161.8
1162.9
1164
1165
1166
1166.9
1167.7
1168.4
1169.1
1169.3
1169.4
1318.4
1318.1
1317.1
1315.6
1314.3
1313.1
1311.9
1310.4
1309.2
1308.1
1306.7
1305.3
1304.2
1303
1301.5
1300.2
1299.1
1297.7
1296.3
1295.2
1294
1292.5
1291.2
1290.1
1288.9
1287.4
1286.2
1285.1
1283.7
1282.3
1281.2
1280
1278.6
1277.3
1276.1
1274.9
1273.4
1272.2
1271.1
1269.8
1268.4
1267.2
1266.1
1264.7
1263.3
1262.2
1261
1259.6
1258.3
1257.2
1256
1254.5
1253.2
1252.1
1250.9
1249.5
1248.2
1247.1
1245.9
1244.5
1243.2
1242.1
1240.9
1239.5
1238.2
1237.1
1235.9
1234.5
1233.2
1232.1
1231
1229.6
1228.3
1227.2
1226
1224.6
1223.3
1222.2
1221.1
1219.8
1218.4
1217.2
1216.1
1214.9
1213.5
1212.3
1211.2
1210.1
1208.8
1207.4
1206.2
1205.1
1204
1202.7
1201.4
1200.2
1199.1
1198
1196.7
1195.4
1194.2
1193.2
1192.1
1190.8
1189.5
1188.3
1187.2
1186.1
1185
1183.8
1182.5
1181.3
1180.2
1179.2
1178.1
1177
1175.8
1174.6
1173.4
1172.3
1171.2
1170.2
1169.1
1168.1
1167.1
1166
1164.9
1163.8
1162.7
1161.6
1160.6
1159.5
1158.5
1157.5
1156.5
1155.5
1154.5
1153.6
1152.6
1151.7
1150.8
1149.9
1149
1148.1
1147.1
1146.2
1145.3
1144.4
1143.5
1142.8
1142.1
1141.2
1140.2
1139.4
1138.8
1138.1
1137.2
1136.4
1135.8
1135.1
1134.3
1133.7
1133.1
1132.3
1131.8
1131.2
1130.4
1130.1
1129.3
1128.9
1128.2
1127.9
1127.2
1126.9
1126.3
1126.1
1125.5
1125.2
1124.9
1124.4
1124.2
1124
1123.7
1123.4
1123.2
1123.1
1123.1
1123.1
1123.1
1123.1
1123.1
1123.2
1123.2
1123.4
1123.8
1124.1
1124.2
1124.7
1125.1
1125.4
1126
1126.3
1127
1127.4
1128.1
1128.6
1129.2
1130
1130.5
1131.2
1132
1132.7
1133.4
1134.2
1135.1
1135.8
1136.6
1137.4
1138.3
1139.2
1140.1
1141.1
1142
1142.9
1143.9
1144.8
1145.8
1146.7
1147.7
1148.7
1149.8
1150.8
1151.9
1152.9
1154
1155.1
1156.1
1157.1
1158.2
1159.2
1160.2
1161.3
1162.3
1163.3
1164.3
1165.3
1166.2
1167
1167.4
1168
1168.1
1318.1
1317.4
1316.3
1315.1
1313.9
1312.4
1311.2
1310.1
1308.7
1307.3
1306.2
1305
1303.5
1302.2
1301.1
1299.7
1298.3
1297.2
1296
1294.5
1293.2
1292.1
1290.8
1289.4
1288.2
1287.1
1285.6
1284.3
1283.2
1282
1280.5
1279.2
1278.1
1276.8
1275.3
1274.2
1273.1
1271.6
1270.3
1269.2
1268
1266.5
1265.2
1264.1
1262.9
1261.4
1260.2
1259.1
1257.8
1256.3
1255.2
1254.1
1252.7
1251.3
1250.2
1249
1247.6
1246.3
1245.2
1244
1242.6
1241.3
1240.2
1239
1237.6
1236.3
1235.2
1234
1232.6
1231.3
1230.2
1229
1227.6
1226.3
1225.2
1224.1
1222.7
1221.3
1220.2
1219.1
1217.8
1216.4
1215.2
1214.1
1212.9
1211.5
1210.3
1209.2
1208.1
1206.7
1205.4
1204.2
1203.1
1202
1200.6
1199.3
1198.2
1197.1
1196
1194.6
1193.3
1192.2
1191.1
1190
1188.7
1187.4
1186.3
1185.2
1184.1
1183
1181.7
1180.4
1179.3
1178.2
1177.1
1176
1174.9
1173.6
1172.4
1171.3
1170.2
1169.2
1168.1
1167.1
1166
1164.9
1163.8
1162.7
1161.6
1160.5
1159.4
1158.4
1157.3
1156.3
1155.3
1154.3
1153.3
1152.3
1151.3
1150.4
1149.4
1148.5
1147.6
1146.7
1145.9
1145
1144.1
1143.2
1142.2
1141.3
1140.5
1139.8
1139.1
1138.2
1137.3
1136.5
1135.9
1135.1
1134.3
1133.5
1133
1132.2
1131.4
1131
1130.2
1129.5
1129.1
1128.3
1127.9
1127.2
1126.7
1126.2
1125.7
1125.2
1124.8
1124.3
1124
1123.5
1123.2
1122.9
1122.4
1122.2
1122.1
1121.8
1121.5
1121.4
1121.3
1121.2
1121.2
1121.2
1121.2
1121.3
1121.5
1121.8
1122.1
1122.2
1122.5
1123
1123.3
1123.8
1124.2
1124.7
1125.2
1125.8
1126.3
1127
1127.5
1128.2
1128.9
1129.5
1130.2
1131.1
1131.8
1132.5
1133.3
1134.2
1135.1
1135.9
1136.7
1137.5
1138.4
1139.3
1140.3
1141.2
1142.2
1143.2
1144.2
1145.2
1146.2
1147.2
1148.2
1149.2
1150.2
1151.3
1152.3
1153.4
1154.4
1155.5
1156.6
1157.7
1158.8
1159.9
1160.9
1162
1163
1163.9
1164.6
1165.3
1166.1
1166.2
1166.3
1317.4
1317.1
1316
1314.5
1313.2
1312.1
1310.7
1309.3
1308.2
1307
1305.5
1304.2
1303.1
1301.8
1300.3
1299.2
1298
1296.5
1295.2
1294.1
1292.8
1291.3
1290.2
1289
1287.6
1286.3
1285.1
1283.9
1282.4
1281.2
1280.1
1278.7
1277.3
1276.2
1275
1273.5
1272.2
1271.1
1269.9
1268.4
1267.2
1266.1
1264.7
1263.3
1262.2
1261
1259.6
1258.3
1257.1
1256
1254.5
1253.2
1252.1
1250.9
1249.4
1248.2
1247.1
1245.8
1244.4
1243.2
1242.1
1240.7
1239.3
1238.2
1237.1
1235.7
1234.3
1233.2
1232.1
1230.7
1229.3
1228.2
1227.1
1225.7
1224.3
1223.2
1222.1
1220.7
1219.4
1218.2
1217.1
1215.8
1214.4
1213.2
1212.1
1211
1209.5
1208.3
1207.2
1206.1
1204.7
1203.4
1202.2
1201.1
1200
1198.6
1197.3
1196.2
1195.1
1193.9
1192.5
1191.3
1190.2
1189.1
1187.9
1186.6
1185.3
1184.2
1183.1
1182
1180.8
1179.5
1178.3
1177.2
1176.1
1175.1
1173.9
1172.7
1171.5
1170.3
1169.2
1168.2
1167.1
1166.1
1165
1163.8
1162.7
1161.5
1160.4
1159.3
1158.3
1157.3
1156.2
1155.2
1154.2
1153.2
1152.2
1151.2
1150.2
1149.2
1148.2
1147.3
1146.3
1145.3
1144.4
1143.6
1142.7
1141.9
1141.1
1140.1
1139.2
1138.3
1137.5
1136.8
1136.1
1135.2
1134.3
1133.6
1133
1132.2
1131.3
1130.7
1130.1
1129.3
1128.7
1128.1
1127.4
1127
1126.2
1125.7
1125.2
1124.6
1124.1
1123.6
1123.2
1122.7
1122.2
1122
1121.4
1121.2
1121
1120.5
1120.2
1120.1
1120
1119.8
1119.6
1119.5
1119.5
1119.5
1119.5
1119.7
1119.9
1120.1
1120.2
1120.5
1120.9
1121.2
1121.5
1122.1
1122.4
1123.1
1123.4
1124.1
1124.5
1125.2
1125.9
1126.4
1127.2
1127.9
1128.5
1129.3
1130.1
1130.9
1131.6
1132.4
1133.3
1134.2
1135.1
1136
1136.9
1137.8
1138.7
1139.6
1140.6
1141.5
1142.5
1143.5
1144.5
1145.5
1146.6
1147.6
1148.7
1149.8
1150.9
1152
1153.1
1154.1
1155.1
1156.2
1157.2
1158.2
1159.3
1160.3
1161.3
1162.2
1163.2
1163.9
1164.3
1164.8
1165
1317.1
1316.3
1315.2
1314.1
1312.8
1311.3
1310.2
1309
1307.5
1306.2
1305.1
1303.8
1302.3
1301.2
1300
1298.5
1297.2
1296.1
1294.8
1293.3
1292.2
1291
1289.6
1288.2
1287.1
1285.9
1284.4
1283.2
1282.1
1280.6
1279.3
1278.2
1277
1275.5
1274.2
1273.1
1271.8
1270.3
1269.2
1268
1266.6
1265.3
1264.1
1262.9
1261.4
1260.2
1259.1
1257.8
1256.3
1255.2
1254.1
1252.6
1251.3
1250.2
1249
1247.5
1246.3
1245.1
1243.9
1242.5
1241.2
1240.1
1238.9
1237.4
1236.2
1235.1
1233.8
1232.4
1231.2
1230.1
1228.8
1227.4
1226.2
1225.1
1223.8
1222.4
1221.2
1220.1
1218.8
1217.4
1216.2
1215.1
1213.9
1212.4
1211.2
1210.1
1209
1207.5
1206.3
1205.2
1204
1202.7
1201.4
1200.2
1199.1
1197.9
1196.5
1195.3
1194.2
1193.1
1191.8
1190.5
1189.3
1188.2
1187.1
1185.8
1184.5
1183.3
1182.2
1181.1
1180
1178.7
1177.4
1176.3
1175.2
1174.1
1173
1171.7
1170.5
1169.3
1168.2
1167.2
1166.1
1165
1163.9
1162.7
1161.6
1160.4
1159.3
1158.3
1157.2
1156.2
1155.2
1154.1
1153.1
1152.1
1151.1
1150.1
1149.1
1148.1
1147.1
1146.1
1145.2
1144.2
1143.2
1142.3
1141.3
1140.4
1139.6
1138.8
1138
1137.1
1136.2
1135.3
1134.5
1133.8
1133.1
1132.2
1131.3
1130.7
1130.1
1129.2
1128.5
1128
1127.2
1126.5
1126
1125.2
1124.7
1124.2
1123.5
1123.1
1122.4
1122.1
1121.5
1121.1
1120.7
1120.2
1120
1119.4
1119.2
1119
1118.6
1118.3
1118.2
1118.1
1118
1118
1117.9
1117.9
1118
1118.1
1118.1
1118.2
1118.4
1118.8
1119.1
1119.4
1119.9
1120.2
1120.7
1121.2
1121.7
1122.2
1123
1123.4
1124.1
1124.8
1125.4
1126.2
1127
1127.6
1128.3
1129.2
1130.1
1130.9
1131.6
1132.4
1133.3
1134.2
1135.2
1136.2
1137.1
1138.1
1139.1
1140.1
1141.1
1142.1
1143.1
1144.1
1145.1
1146.1
1147.2
1148.2
1149.2
1150.3
1151.3
1152.4
1153.5
1154.6
1155.7
1156.8
1157.9
1158.9
1159.9
1160.8
1161.5
1162.2
1162.9
1163.2
1163.2
1316.3
1316.1
1314.9
1313.4
1312.2
1311.1
1309.6
1308.3
1307.1
1305.9
1304.4
1303.2
1302.1
1300.6
1299.3
1298.1
1296.9
1295.4
1294.2
1293.1
1291.6
1290.3
1289.1
1287.9
1286.4
1285.2
1284.1
1282.6
1281.3
1280.1
1278.9
1277.4
1276.2
1275.1
1273.7
1272.3
1271.2
1270
1268.5
1267.2
1266.1
1264.8
1263.4
1262.2
1261.1
1259.6
1258.3
1257.2
1256
1254.5
1253.2
1252.1
1250.8
1249.4
1248.2
1247.1
1245.7
1244.3
1243.2
1242
1240.6
1239.3
1238.2
1237
1235.5
1234.2
1233.1
1231.9
1230.5
1229.2
1228.1
1226.9
1225.4
1224.2
1223.1
1221.8
1220.4
1219.2
1218.1
1216.8
1215.4
1214.2
1213.1
1211.9
1210.5
1209.2
1208.1
1207
1205.5
1204.3
1203.2
1202
1200.7
1199.3
1198.2
1197.1
1195.9
1194.5
1193.3
1192.2
1191.1
1189.7
1188.4
1187.2
1186.1
1185
1183.7
1182.4
1181.2
1180.2
1179.1
1177.8
1176.5
1175.3
1174.2
1173.1
1172
1170.8
1169.6
1168.4
1167.2
1166.2
1165.1
1164
1162.9
1161.7
1160.5
1159.4
1158.3
1157.2
1156.2
1155.1
1154.1
1153.1
1152.1
1151
1150
1149
1148
1147
1146
1145
1144
1143.1
1142.1
1141.1
1140.2
1139.2
1138.2
1137.3
1136.5
1135.7
1134.9
1134.1
1133.2
1132.3
1131.5
1130.8
1130.1
1129.2
1128.4
1127.8
1127.1
1126.3
1125.7
1125.1
1124.3
1123.8
1123.2
1122.5
1122.1
1121.4
1121.1
1120.3
1120.1
1119.4
1119.1
1118.6
1118.2
1118
1117.5
1117.2
1117.1
1116.7
1116.4
1116.3
1116.2
1116.1
1116.1
1116.1
1116.1
1116.2
1116.3
1116.5
1116.8
1117.1
1117.3
1117.7
1118.1
1118.4
1119.1
1119.4
1120.1
1120.5
1121.2
1121.8
1122.3
1123.1
1123.7
1124.4
1125.2
1126
1126.7
1127.4
1128.3
1129.2
1130.1
1130.9
1131.7
1132.6
1133.5
1134.4
1135.4
1136.3
1137.3
1138.3
1139.3
1140.3
1141.3
1142.4
1143.4
1144.5
1145.5
1146.6
1147.7
1148.9
1150
1151.1
1152.1
1153.1
1154.2
1155.2
1156.2
1157.3
1158.2
1159.2
1160.1
1160.7
1161.2
1161.5
1161.7
1316.1
1315.3
1314.2
1313.1
1311.7
1310.3
1309.2
1308
1306.4
1305.2
1304.1
1302.7
1301.3
1300.1
1298.9
1297.4
1296.2
1295.1
1293.6
1292.3
1291.1
1289.9
1288.4
1287.2
1286.1
1284.6
1283.3
1282.1
1280.9
1279.4
1278.2
1277.1
1275.7
1274.3
1273.2
1272
1270.5
1269.2
1268.1
1266.7
1265.3
1264.2
1263
1261.5
1260.2
1259.1
1257.9
1256.4
1255.2
1254.1
1252.7
1251.3
1250.2
1249
1247.5
1246.2
1245.1
1243.9
1242.4
1241.2
1240.1
1238.8
1237.3
1236.2
1235.1
1233.6
1232.3
1231.2
1230
1228.6
1227.3
1226.1
1225
1223.5
1222.2
1221.1
1219.9
1218.5
1217.2
1216.1
1214.9
1213.5
1212.2
1211.1
1209.9
1208.5
1207.2
1206.1
1205
1203.6
1202.3
1201.2
1200
1198.7
1197.3
1196.2
1195.1
1193.8
1192.4
1191.2
1190.1
1189
1187.7
1186.3
1185.2
1184.1
1183
1181.6
1180.3
1179.2
1178.1
1177
1175.7
1174.4
1173.2
1172.2
1171.1
1169.9
1168.6
1167.4
1166.3
1165.2
1164.1
1163
1161.9
1160.6
1159.5
1158.3
1157.2
1156.2
1155.1
1154.1
1153.1
1152
1150.9
1149.8
1148.8
1147.7
1146.7
1145.6
1144.6
1143.6
1142.7
1141.7
1140.8
1139.9
1139
1138
1137.1
1136.1
1135.2
1134.3
1133.4
1132.6
1131.8
1131.1
1130.2
1129.3
1128.5
1127.9
1127.1
1126.2
1125.5
1125
1124.2
1123.4
1123
1122.2
1121.6
1121.1
1120.3
1120
1119.3
1118.9
1118.3
1118
1117.3
1117.1
1116.5
1116.2
1116
1115.5
1115.2
1115.1
1114.9
1114.6
1114.4
1114.3
1114.3
1114.3
1114.3
1114.4
1114.6
1114.8
1115.1
1115.2
1115.5
1116
1116.3
1116.8
1117.2
1117.7
1118.2
1118.9
1119.3
1120.1
1120.6
1121.3
1122.1
1122.7
1123.4
1124.2
1125.1
1125.8
1126.6
1127.4
1128.3
1129.2
1130.1
1131.1
1132
1132.9
1133.9
1134.8
1135.8
1136.8
1137.8
1138.8
1139.9
1140.9
1142
1143.1
1144.1
1145.1
1146.2
1147.2
1148.3
1149.3
1150.4
1151.5
1152.6
1153.7
1154.8
1155.8
1156.8
1157.6
1158.4
1159.2
1159.7
1160.1
1160.1
1315.3
1315.1
1313.9
1312.4
1311.2
1310
1308.5
1307.2
1306.1
1304.8
1303.3
1302.2
1301
1299.5
1298.2
1297.1
1295.7
1294.3
1293.2
1292
1290.4
1289.2
1288.1
1286.7
1285.3
1284.2
1282.9
1281.4
1280.2
1279.1
1277.7
1276.3
1275.2
1274
1272.4
1271.2
1270.1
1268.7
1267.3
1266.2
1265
1263.5
1262.2
1261.1
1259.8
1258.3
1257.2
1256
1254.6
1253.3
1252.1
1250.9
1249.4
1248.2
1247.1
1245.7
1244.3
1243.2
1242
1240.6
1239.3
1238.1
1236.9
1235.4
1234.2
1233.1
1231.8
1230.4
1229.2
1228.1
1226.7
1225.3
1224.2
1223
1221.6
1220.3
1219.2
1218
1216.5
1215.3
1214.1
1213
1211.5
1210.3
1209.1
1208
1206.5
1205.3
1204.1
1203
1201.6
1200.3
1199.2
1198
1196.6
1195.3
1194.2
1193.1
1191.8
1190.4
1189.2
1188.1
1187
1185.6
1184.3
1183.2
1182.1
1180.9
1179.5
1178.3
1177.2
1176.1
1174.9
1173.5
1172.3
1171.2
1170.1
1169
1167.7
1166.5
1165.3
1164.2
1163.1
1162
1160.9
1159.6
1158.4
1157.3
1156.2
1155.2
1154.1
1153.1
1152
1150.9
1149.7
1148.6
1147.5
1146.5
1145.4
1144.4
1143.4
1142.4
1141.4
1140.4
1139.4
1138.5
1137.5
1136.6
1135.7
1134.9
1134
1133.1
1132.2
1131.2
1130.3
1129.5
1128.8
1128
1127.2
1126.3
1125.5
1124.9
1124.1
1123.3
1122.7
1122.1
1121.3
1120.7
1120.1
1119.4
1119
1118.2
1117.8
1117.2
1116.7
1116.2
1115.8
1115.3
1115
1114.5
1114.2
1114
1113.5
1113.2
1113.1
1113
1112.8
1112.7
1112.6
1112.5
1112.6
1112.7
1112.9
1113.1
1113.2
1113.4
1113.9
1114.2
1114.5
1115.1
1115.4
1116.1
1116.4
1117.1
1117.6
1118.2
1119
1119.5
1120.2
1121.1
1121.7
1122.4
1123.2
1124.1
1125
1125.8
1126.6
1127.4
1128.3
1129.3
1130.2
1131.2
1132.2
1133.2
1134.2
1135.2
1136.2
1137.2
1138.2
1139.2
1140.3
1141.3
1142.4
1143.5
1144.6
1145.7
1146.8
1148
1149.1
1150.1
1151.1
1152.2
1153.2
1154.2
1155.2
1156.1
1157
1157.5
1158.1
1158.3
1158.4
1315.1
1314.3
1313.2
1312.1
1310.7
1309.3
1308.1
1306.9
1305.4
1304.2
1303.1
1301.6
1300.2
1299.1
1297.8
1296.3
1295.2
1294
1292.5
1291.2
1290.1
1288.7
1287.3
1286.2
1285
1283.5
1282.2
1281.1
1279.7
1278.3
1277.2
1276
1274.5
1273.2
1272.1
1270.7
1269.3
1268.2
1267
1265.5
1264.2
1263.1
1261.7
1260.3
1259.2
1258
1256.5
1255.2
1254.1
1252.8
1251.3
1250.2
1249.1
1247.6
1246.3
1245.1
1243.9
1242.4
1241.2
1240.1
1238.7
1237.3
1236.2
1235
1233.6
1232.3
1231.1
1229.9
1228.5
1227.2
1226.1
1224.8
1223.4
1222.2
1221.1
1219.7
1218.3
1217.2
1216
1214.6
1213.3
1212.2
1211
1209.6
1208.3
1207.2
1206
1204.5
1203.3
1202.1
1201
1199.6
1198.3
1197.2
1196
1194.6
1193.3
1192.2
1191.1
1189.7
1188.4
1187.2
1186.1
1184.9
1183.5
1182.3
1181.2
1180.1
1178.7
1177.4
1176.2
1175.1
1174
1172.7
1171.4
1170.2
1169.2
1168.1
1166.8
1165.5
1164.3
1163.2
1162.1
1161.1
1159.9
1158.6
1157.4
1156.3
1155.2
1154.1
1153.1
1152
1150.9
1149.7
1148.6
1147.5
1146.4
1145.3
1144.3
1143.2
1142.2
1141.2
1140.2
1139.2
1138.2
1137.2
1136.2
1135.3
1134.3
1133.4
1132.5
1131.7
1130.8
1130
1129.1
1128.2
1127.3
1126.4
1125.7
1125
1124.2
1123.3
1122.6
1122
1121.2
1120.4
1119.9
1119.2
1118.4
1118
1117.2
1116.7
1116.2
1115.6
1115.1
1114.6
1114.2
1113.7
1113.2
1113
1112.4
1112.2
1112
1111.6
1111.3
1111.2
1111.1
1111
1111
1111
1111
1111.1
1111.1
1111.2
1111.4
1111.8
1112.1
1112.3
1112.9
1113.2
1113.7
1114.2
1114.7
1115.2
1116
1116.4
1117.2
1117.9
1118.5
1119.2
1120.1
1120.8
1121.5
1122.3
1123.2
1124.1
1125
1125.9
1126.8
1127.7
1128.6
1129.5
1130.5
1131.5
1132.5
1133.5
1134.5
1135.5
1136.6
1137.7
1138.8
1139.9
1141
1142.1
1143.1
1144.2
1145.2
1146.3
1147.3
1148.4
1149.5
1150.6
1151.7
1152.7
1153.6
1154.5
1155.3
1156.1
1156.4
1156.8
1157
1314.3
1314.1
1312.9
1311.4
1310.2
1309
1307.5
1306.2
1305.1
1303.7
1302.3
1301.2
1300
1298.4
1297.2
1296.1
1294.6
1293.3
1292.1
1290.8
1289.4
1288.2
1287
1285.5
1284.2
1283.1
1281.8
1280.3
1279.2
1278
1276.5
1275.2
1274.1
1272.7
1271.3
1270.2
1269
1267.5
1266.2
1265.1
1263.7
1262.3
1261.2
1260
1258.5
1257.2
1256.1
1254.7
1253.3
1252.2
1251
1249.5
1248.2
1247.1
1245.8
1244.4
1243.2
1242.1
1240.6
1239.3
1238.1
1236.9
1235.4
1234.2
1233.1
1231.7
1230.3
1229.2
1228
1226.6
1225.3
1224.1
1222.9
1221.5
1220.2
1219.1
1217.8
1216.4
1215.2
1214.1
1212.7
1211.3
1210.2
1209
1207.6
1206.3
1205.2
1204
1202.6
1201.3
1200.2
1199
1197.6
1196.3
1195.2
1194
1192.6
1191.3
1190.2
1189.1
1187.7
1186.3
1185.2
1184.1
1182.8
1181.4
1180.2
1179.1
1178
1176.6
1175.3
1174.2
1173.1
1171.9
1170.6
1169.3
1168.2
1167.1
1166
1164.6
1163.4
1162.2
1161.2
1160.1
1158.9
1157.6
1156.4
1155.3
1154.2
1153.1
1152.1
1150.9
1149.8
1148.6
1147.4
1146.3
1145.3
1144.2
1143.2
1142.2
1141.1
1140.1
1139.1
1138.1
1137.1
1136.1
1135.1
1134.1
1133.2
1132.2
1131.2
1130.3
1129.3
1128.5
1127.7
1126.9
1126.1
1125.2
1124.2
1123.4
1122.7
1122
1121.2
1120.3
1119.7
1119.1
1118.2
1117.6
1117.1
1116.3
1115.7
1115.2
1114.5
1114.1
1113.4
1113.1
1112.4
1112.1
1111.6
1111.2
1111
1110.4
1110.2
1110
1109.7
1109.4
1109.2
1109.2
1109.1
1109.1
1109.1
1109.2
1109.2
1109.4
1109.7
1110.1
1110.2
1110.6
1111.1
1111.4
1112
1112.3
1113.1
1113.5
1114.2
1114.8
1115.3
1116.1
1116.9
1117.5
1118.2
1119.1
1120
1120.7
1121.5
1122.3
1123.2
1124.2
1125.1
1126.1
1127.1
1128
1129
1130
1131
1132
1133
1134.1
1135.1
1136.1
1137.2
1138.2
1139.3
1140.3
1141.4
1142.5
1143.7
1144.8
1146
1147
1148.1
1149.1
1150.1
1151.1
1152.1
1153
1153.7
1154.3
1155
1155.2
1155.2
1314.1
1313.3
1312.2
1311.1
1309.7
1308.3
1307.1
1305.9
1304.4
1303.2
1302
1300.6
1299.2
1298.1
1296.8
1295.3
1294.2
1293
1291.4
1290.2
1289.1
1287.6
1286.3
1285.1
1283.9
1282.4
1281.2
1280
1278.5
1277.2
1276.1
1274.8
1273.3
1272.2
1271
1269.5
1268.2
1267.1
1265.7
1264.3
1263.2
1262
1260.5
1259.2
1258.1
1256.7
1255.3
1254.2
1253
1251.5
1250.2
1249.1
1247.7
1246.3
1245.2
1244
1242.5
1241.2
1240.1
1238.8
1237.3
1236.2
1235
1233.6
1232.3
1231.1
1229.9
1228.4
1227.2
1226.1
1224.7
1223.3
1222.2
1221
1219.6
1218.3
1217.1
1215.9
1214.4
1213.2
1212.1
1210.8
1209.4
1208.2
1207.1
1205.7
1204.3
1203.2
1202
1200.6
1199.3
1198.2
1197
1195.6
1194.3
1193.2
1192
1190.6
1189.3
1188.2
1187
1185.6
1184.3
1183.2
1182.1
1180.7
1179.4
1178.2
1177.1
1175.9
1174.5
1173.3
1172.2
1171.1
1169.8
1168.4
1167.2
1166.2
1165.1
1163.8
1162.5
1161.3
1160.2
1159.1
1158
1156.7
1155.4
1154.3
1153.2
1152.1
1151
1149.9
1148.7
1147.5
1146.3
1145.3
1144.2
1143.2
1142.1
1141.1
1140.1
1139
1138
1137
1135.9
1134.9
1133.9
1133
1132
1131
1130.1
1129.1
1128.1
1127.2
1126.2
1125.3
1124.5
1123.7
1123
1122.1
1121.2
1120.4
1119.7
1119.1
1118.2
1117.4
1116.8
1116.1
1115.3
1114.8
1114.2
1113.5
1113.1
1112.3
1112
1111.3
1111
1110.3
1110.1
1109.5
1109.2
1108.9
1108.4
1108.2
1108.1
1107.8
1107.5
1107.4
1107.3
1107.3
1107.3
1107.3
1107.5
1107.7
1108
1108.2
1108.4
1108.9
1109.2
1109.7
1110.2
1110.6
1111.2
1111.8
1112.3
1113.1
1113.6
1114.3
1115.1
1115.8
1116.5
1117.3
1118.2
1119.1
1119.9
1120.7
1121.5
1122.4
1123.3
1124.3
1125.3
1126.2
1127.2
1128.2
1129.2
1130.3
1131.3
1132.3
1133.4
1134.4
1135.5
1136.6
1137.8
1138.9
1140
1141.1
1142.1
1143.2
1144.3
1145.3
1146.4
1147.5
1148.5
1149.5
1150.4
1151.3
1152.2
1152.8
1153.2
1153.5
1153.6
1313.3
1313.1
1311.9
1310.4
1309.2
1308
1306.5
1305.2
1304.1
1302.7
1301.3
1300.2
1298.9
1297.4
1296.2
1295.1
1293.6
1292.2
1291.1
1289.8
1288.3
1287.2
1286
1284.5
1283.2
1282.1
1280.6
1279.3
1278.1
1276.9
1275.4
1274.2
1273
1271.6
1270.2
1269.1
1267.8
1266.3
1265.2
1264
1262.5
1261.2
1260.1
1258.7
1257.3
1256.2
1255
1253.5
1252.2
1251.1
1249.7
1248.3
1247.2
1246
1244.5
1243.2
1242.1
1240.7
1239.3
1238.2
1237
1235.5
1234.2
1233.1
1231.8
1230.3
1229.2
1228
1226.6
1225.2
1224.1
1222.9
1221.4
1220.2
1219.1
1217.7
1216.3
1215.2
1214
1212.5
1211.2
1210.1
1208.9
1207.4
1206.2
1205.1
1203.7
1202.3
1201.2
1200.1
1198.6
1197.3
1196.2
1195
1193.6
1192.3
1191.2
1190
1188.6
1187.3
1186.2
1185
1183.6
1182.3
1181.2
1180
1178.7
1177.3
1176.2
1175.1
1173.8
1172.4
1171.2
1170.1
1169
1167.6
1166.3
1165.2
1164.1
1162.9
1161.6
1160.3
1159.2
1158.1
1157
1155.7
1154.5
1153.3
1152.2
1151.1
1150
1148.8
1147.6
1146.4
1145.3
1144.2
1143.2
1142.1
1141.1
1140
1138.9
1137.8
1136.7
1135.6
1134.6
1133.6
1132.5
1131.5
1130.6
1129.6
1128.7
1127.8
1126.9
1126
1125.1
1124.1
1123.2
1122.3
1121.4
1120.6
1119.9
1119.1
1118.2
1117.4
1116.7
1116.1
1115.2
1114.5
1114
1113.2
1112.5
1112.1
1111.3
1110.9
1110.2
1109.7
1109.2
1108.8
1108.2
1108
1107.4
1107.1
1106.8
1106.4
1106.2
1106.1
1105.9
1105.7
1105.6
1105.5
1105.5
1105.6
1105.8
1106
1106.1
1106.3
1106.7
1107.1
1107.4
1108
1108.3
1109
1109.3
1110.1
1110.5
1111.2
1112
1112.5
1113.3
1114.1
1114.9
1115.6
1116.4
1117.2
1118.2
1119.1
1120
1120.8
1121.7
1122.7
1123.6
1124.6
1125.6
1126.6
1127.6
1128.6
1129.7
1130.8
1131.9
1133
1134.1
1135.1
1136.2
1137.2
1138.3
1139.4
1140.5
1141.6
1142.8
1143.9
1145
1146
1147.1
1148.1
1149
1149.8
1150.5
1151.2
1151.6
1152
1152.1
1313.1
1312.4
1311.2
1310.1
1308.8
1307.3
1306.2
1304.9
1303.4
1302.2
1301.1
1299.6
1298.2
1297.1
1295.8
1294.3
1293.2
1292
1290.4
1289.2
1288.1
1286.6
1285.2
1284.1
1282.8
1281.3
1280.2
1279
1277.5
1276.2
1275.1
1273.7
1272.3
1271.1
1269.9
1268.4
1267.2
1266
1264.5
1263.2
1262.1
1260.8
1259.3
1258.2
1257
1255.5
1254.2
1253.1
1251.7
1250.3
1249.2
1248
1246.4
1245.2
1244.1
1242.7
1241.3
1240.2
1238.9
1237.4
1236.2
1235.1
1233.7
1232.3
1231.2
1230
1228.5
1227.2
1226.1
1224.7
1223.3
1222.2
1221
1219.5
1218.2
1217.1
1215.8
1214.4
1213.2
1212.1
1210.6
1209.3
1208.1
1206.9
1205.5
1204.2
1203.1
1201.8
1200.4
1199.2
1198.1
1196.7
1195.3
1194.2
1193
1191.6
1190.3
1189.2
1188
1186.5
1185.3
1184.1
1183
1181.5
1180.3
1179.2
1178
1176.6
1175.3
1174.2
1173.1
1171.7
1170.4
1169.2
1168.1
1166.9
1165.5
1164.3
1163.2
1162.1
1160.8
1159.4
1158.2
1157.2
1156.1
1154.8
1153.5
1152.3
1151.2
1150.1
1149
1147.8
1146.5
1145.4
1144.2
1143.2
1142.1
1141.1
1140
1138.8
1137.7
1136.6
1135.5
1134.4
1133.3
1132.3
1131.3
1130.3
1129.3
1128.3
1127.3
1126.3
1125.4
1124.5
1123.6
1122.7
1121.9
1121.1
1120.1
1119.2
1118.3
1117.5
1116.8
1116.1
1115.2
1114.4
1113.8
1113.1
1112.3
1111.6
1111.1
1110.3
1109.8
1109.2
1108.6
1108.1
1107.5
1107.1
1106.6
1106.2
1105.9
1105.3
1105.1
1104.8
1104.4
1104.2
1104.1
1104
1103.9
1103.9
1103.9
1104
1104.1
1104.1
1104.3
1104.5
1105
1105.2
1105.6
1106.1
1106.5
1107.1
1107.6
1108.2
1108.9
1109.4
1110.2
1110.9
1111.5
1112.3
1113.1
1114
1114.7
1115.5
1116.3
1117.2
1118.2
1119.1
1120.1
1121.1
1122.1
1123
1124
1125.1
1126.1
1127.1
1128.1
1129.2
1130.2
1131.2
1132.3
1133.4
1134.5
1135.6
1136.8
1138
1139.1
1140.1
1141.2
1142.2
1143.3
1144.3
1145.3
1146.3
1147.3
1148.2
1149
1149.4
1150.1
1150.2
1150.3
1312.4
1312.1
1311
1309.4
1308.2
1307.1
1305.6
1304.2
1303.1
1301.8
1300.3
1299.2
1298
1296.4
1295.2
1294.1
1292.6
1291.2
1290.1
1288.8
1287.3
1286.2
1285
1283.4
1282.2
1281.1
1279.6
1278.2
1277.1
1275.8
1274.3
1273.2
1272
1270.4
1269.2
1268.1
1266.6
1265.3
1264.1
1262.9
1261.4
1260.2
1259
1257.5
1256.2
1255.1
1253.7
1252.3
1251.2
1250
1248.5
1247.2
1246.1
1244.7
1243.3
1242.1
1240.9
1239.4
1238.2
1237.1
1235.6
1234.3
1233.1
1231.9
1230.4
1229.2
1228.1
1226.6
1225.3
1224.1
1222.9
1221.4
1220.2
1219.1
1217.6
1216.3
1215.1
1213.9
1212.4
1211.2
1210.1
1208.7
1207.3
1206.2
1205
1203.5
1202.2
1201.1
1199.9
1198.4
1197.2
1196.1
1194.7
1193.3
1192.2
1191
1189.6
1188.3
1187.2
1186
1184.5
1183.3
1182.1
1181
1179.5
1178.2
1177.1
1176
1174.5
1173.3
1172.1
1171
1169.6
1168.3
1167.2
1166.1
1164.7
1163.4
1162.2
1161.1
1159.9
1158.6
1157.3
1156.2
1155.1
1153.9
1152.6
1151.3
1150.2
1149.1
1148
1146.8
1145.5
1144.3
1143.2
1142.2
1141.1
1140
1138.8
1137.6
1136.5
1135.4
1134.3
1133.2
1132.2
1131.2
1130.2
1129.2
1128.1
1127.1
1126.1
1125.2
1124.2
1123.2
1122.2
1121.3
1120.4
1119.5
1118.7
1117.9
1117.1
1116.2
1115.3
1114.4
1113.8
1113.1
1112.2
1111.4
1110.9
1110.2
1109.4
1108.9
1108.2
1107.5
1107.1
1106.4
1106
1105.3
1105.1
1104.4
1104.1
1103.7
1103.3
1103.1
1102.8
1102.4
1102.3
1102.2
1102.1
1102.1
1102.1
1102.1
1102.2
1102.2
1102.4
1102.8
1103.1
1103.4
1103.9
1104.2
1104.8
1105.2
1105.9
1106.3
1107.1
1107.7
1108.3
1109.1
1109.8
1110.5
1111.3
1112.2
1113.1
1113.9
1114.7
1115.5
1116.4
1117.3
1118.3
1119.3
1120.3
1121.3
1122.3
1123.3
1124.3
1125.3
1126.4
1127.5
1128.5
1129.7
1130.8
1132
1133.1
1134.1
1135.2
1136.2
1137.3
1138.4
1139.6
1140.7
1141.8
1142.8
1143.9
1144.8
1145.7
1146.5
1147.2
1147.9
1148.2
1148.5
1148.6
1312.1
1311.5
1310.3
1309.1
1307.9
1306.3
1305.2
1304
1302.5
1301.2
1300.1
1298.6
1297.2
1296.1
1294.8
1293.3
1292.2
1291
1289.4
1288.2
1287.1
1285.6
1284.2
1283.1
1281.8
1280.3
1279.2
1277.9
1276.4
1275.2
1274.1
1272.6
1271.2
1270.1
1268.8
1267.3
1266.2
1265
1263.4
1262.2
1261.1
1259.6
1258.3
1257.1
1255.8
1254.3
1253.2
1252
1250.5
1249.2
1248.1
1246.7
1245.3
1244.2
1242.9
1241.4
1240.2
1239.1
1237.6
1236.3
1235.1
1233.9
1232.4
1231.2
1230
1228.6
1227.2
1226.1
1224.8
1223.3
1222.2
1221
1219.5
1218.2
1217.1
1215.8
1214.3
1213.2
1212
1210.5
1209.2
1208.1
1206.8
1205.4
1204.2
1203.1
1201.6
1200.3
1199.1
1197.9
1196.4
1195.2
1194.1
1192.7
1191.3
1190.2
1189
1187.6
1186.3
1185.2
1184
1182.5
1181.2
1180.1
1178.9
1177.5
1176.2
1175.1
1173.9
1172.5
1171.2
1170.1
1168.9
1167.5
1166.2
1165.1
1164
1162.6
1161.3
1160.2
1159.1
1157.8
1156.4
1155.2
1154.1
1153
1151.7
1150.4
1149.2
1148.1
1147
1145.8
1144.5
1143.3
1142.2
1141.1
1140.1
1138.9
1137.7
1136.5
1135.4
1134.3
1133.2
1132.2
1131.1
1130.1
1129.1
1128
1127
1126
1125
1124
1123
1122
1121.1
1120.1
1119.1
1118.2
1117.2
1116.3
1115.5
1114.7
1114
1113.1
1112.2
1111.4
1110.7
1110.1
1109.2
1108.5
1108
1107.2
1106.5
1106.1
1105.3
1104.9
1104.2
1103.8
1103.2
1102.9
1102.3
1102.1
1101.6
1101.2
1101.1
1100.8
1100.5
1100.3
1100.2
1100.2
1100.2
1100.2
1100.3
1100.4
1100.7
1101.1
1101.2
1101.6
1102.1
1102.4
1103.1
1103.4
1104.1
1104.6
1105.2
1106
1106.5
1107.2
1108.1
1108.8
1109.5
1110.3
1111.2
1112.1
1113.1
1113.9
1114.8
1115.7
1116.6
1117.6
1118.6
1119.6
1120.6
1121.6
1122.7
1123.8
1124.9
1126
1127.1
1128.1
1129.2
1130.2
1131.3
1132.4
1133.5
1134.7
1135.9
1137
1138.1
1139.1
1140.2
1141.2
1142.2
1143.2
1144.1
1145
1145.6
1146.2
1146.6
1147
1147.1
1311.5
1311.1
1310.1
1308.6
1307.2
1306.1
1304.7
1303.3
1302.1
1300.9
1299.4
1298.2
1297
1295.5
1294.2
1293.1
1291.6
1290.2
1289.1
1287.8
1286.3
1285.2
1284
1282.4
1281.2
1280.1
1278.6
1277.2
1276.1
1274.7
1273.3
1272.2
1270.9
1269.4
1268.2
1267
1265.5
1264.2
1263.1
1261.7
1260.3
1259.2
1257.9
1256.4
1255.2
1254.1
1252.6
1251.2
1250.1
1248.8
1247.3
1246.2
1245
1243.4
1242.2
1241.1
1239.6
1238.3
1237.1
1235.9
1234.4
1233.2
1232
1230.5
1229.2
1228.1
1226.8
1225.3
1224.2
1223
1221.5
1220.2
1219.1
1217.7
1216.3
1215.2
1214
1212.4
1211.2
1210.1
1208.7
1207.3
1206.2
1204.9
1203.4
1202.2
1201.1
1199.7
1198.3
1197.2
1196
1194.5
1193.2
1192.1
1190.8
1189.4
1188.2
1187.1
1185.6
1184.3
1183.2
1182
1180.5
1179.2
1178.1
1176.9
1175.4
1174.2
1173.1
1171.8
1170.4
1169.2
1168.1
1166.8
1165.4
1164.2
1163.1
1161.9
1160.5
1159.2
1158.1
1157
1155.6
1154.3
1153.2
1152.1
1150.8
1149.5
1148.3
1147.2
1146.1
1144.8
1143.5
1142.3
1141.2
1140.1
1139
1137.8
1136.6
1135.4
1134.3
1133.2
1132.1
1131.1
1130
1129
1127.9
1126.8
1125.7
1124.6
1123.6
1122.6
1121.6
1120.6
1119.6
1118.7
1117.8
1116.9
1116
1115.1
1114.2
1113.2
1112.3
1111.5
1110.8
1110.1
1109.2
1108.4
1107.7
1107.1
1106.3
1105.6
1105.1
1104.3
1103.8
1103.2
1102.6
1102.1
1101.6
1101.2
1100.7
1100.2
1100
1099.5
1099.2
1099.1
1098.9
1098.6
1098.4
1098.3
1098.3
1098.4
1098.5
1098.7
1099
1099.2
1099.4
1099.9
1100.2
1100.6
1101.2
1101.6
1102.2
1102.9
1103.4
1104.1
1104.8
1105.4
1106.2
1107.1
1107.9
1108.6
1109.4
1110.3
1111.2
1112.2
1113.1
1114.1
1115.1
1116
1117
1118
1119.1
1120.1
1121.1
1122.1
1123.2
1124.2
1125.3
1126.4
1127.5
1128.6
1129.8
1131
1132.1
1133.1
1134.2
1135.3
1136.3
1137.4
1138.5
1139.6
1140.6
1141.5
1142.4
1143.2
1144
1144.5
1145
1145.2
1145.2
1311.2
1310.6
1309.3
1308.2
1307
1305.4
1304.2
1303.1
1301.6
1300.2
1299.1
1297.7
1296.3
1295.1
1293.9
1292.4
1291.2
1290
1288.5
1287.2
1286.1
1284.6
1283.2
1282.1
1280.8
1279.3
1278.2
1276.9
1275.4
1274.2
1273.1
1271.5
1270.2
1269.1
1267.7
1266.3
1265.1
1263.9
1262.4
1261.2
1260
1258.5
1257.2
1256.1
1254.7
1253.3
1252.1
1250.9
1249.4
1248.2
1247
1245.5
1244.2
1243.1
1241.7
1240.3
1239.1
1237.9
1236.4
1235.2
1234
1232.6
1231.2
1230.1
1228.8
1227.3
1226.2
1225
1223.5
1222.2
1221.1
1219.7
1218.3
1217.1
1215.9
1214.4
1213.2
1212
1210.6
1209.2
1208.1
1206.8
1205.3
1204.2
1203
1201.5
1200.2
1199.1
1197.8
1196.3
1195.2
1194
1192.5
1191.2
1190.1
1188.8
1187.4
1186.2
1185.1
1183.6
1182.3
1181.2
1180
1178.5
1177.2
1176.1
1174.8
1173.4
1172.2
1171.1
1169.7
1168.3
1167.2
1166.1
1164.7
1163.3
1162.2
1161.1
1159.7
1158.3
1157.2
1156.1
1154.8
1153.4
1152.2
1151.1
1150
1148.6
1147.3
1146.2
1145.1
1143.9
1142.6
1141.3
1140.2
1139.1
1138
1136.7
1135.5
1134.3
1133.2
1132.2
1131.1
1130
1128.9
1127.7
1126.6
1125.5
1124.4
1123.3
1122.3
1121.3
1120.3
1119.3
1118.3
1117.3
1116.3
1115.4
1114.5
1113.6
1112.8
1112
1111.1
1110.2
1109.3
1108.4
1107.7
1107.1
1106.2
1105.4
1104.8
1104.1
1103.3
1102.8
1102.2
1101.5
1101.1
1100.4
1100
1099.4
1099.1
1098.5
1098.2
1097.9
1097.4
1097.2
1097.1
1096.9
1096.7
1096.6
1096.6
1096.6
1096.7
1097
1097.1
1097.3
1097.6
1098.1
1098.3
1098.9
1099.3
1099.9
1100.3
1101.1
1101.6
1102.3
1103.1
1103.7
1104.4
1105.2
1106.1
1107
1107.7
1108.6
1109.4
1110.3
1111.3
1112.3
1113.2
1114.2
1115.2
1116.2
1117.3
1118.3
1119.3
1120.4
1121.5
1122.6
1123.7
1124.9
1126
1127.1
1128.2
1129.2
1130.3
1131.4
1132.6
1133.7
1134.9
1136
1137
1138.1
1139.1
1140
1140.9
1141.6
1142.2
1142.9
1143.2
1143.4
1143.5
1310.7
1310.2
1309.1
1307.7
1306.3
1305.1
1303.9
1302.4
1301.2
1300
1298.5
1297.2
1296.1
1294.6
1293.2
1292.1
1290.7
1289.3
1288.1
1286.9
1285.4
1284.2
1283
1281.5
1280.2
1279.1
1277.6
1276.2
1275.1
1273.8
1272.3
1271.2
1269.9
1268.4
1267.2
1266
1264.5
1263.2
1262.1
1260.7
1259.3
1258.1
1256.8
1255.3
1254.2
1253
1251.5
1250.2
1249.1
1247.6
1246.3
1245.1
1243.8
1242.3
1241.2
1240
1238.4
1237.2
1236.1
1234.6
1233.3
1232.1
1230.8
1229.3
1228.2
1227
1225.5
1224.2
1223.1
1221.6
1220.3
1219.1
1217.9
1216.4
1215.2
1214
1212.5
1211.2
1210.1
1208.7
1207.3
1206.2
1204.9
1203.4
1202.2
1201.1
1199.6
1198.3
1197.1
1195.9
1194.4
1193.2
1192.1
1190.6
1189.3
1188.1
1186.9
1185.4
1184.2
1183.1
1181.7
1180.3
1179.2
1178
1176.5
1175.2
1174.1
1172.8
1171.4
1170.2
1169.1
1167.7
1166.3
1165.2
1164
1162.6
1161.3
1160.2
1159
1157.6
1156.3
1155.2
1154
1152.6
1151.3
1150.2
1149.1
1147.7
1146.4
1145.2
1144.1
1143
1141.6
1140.3
1139.2
1138.1
1137
1135.7
1134.4
1133.3
1132.2
1131.1
1130
1128.9
1127.7
1126.5
1125.4
1124.3
1123.2
1122.2
1121.2
1120.1
1119.1
1118.1
1117.1
1116.1
1115.1
1114.2
1113.2
1112.2
1111.3
1110.3
1109.5
1108.7
1108
1107.1
1106.2
1105.3
1104.6
1104
1103.2
1102.4
1101.9
1101.2
1100.4
1100
1099.3
1098.8
1098.2
1097.8
1097.2
1097
1096.4
1096.1
1095.8
1095.4
1095.2
1095.1
1095
1094.9
1094.9
1094.9
1095
1095.1
1095.2
1095.4
1095.8
1096.2
1096.5
1097.1
1097.4
1098.1
1098.5
1099.2
1099.9
1100.4
1101.2
1102
1102.7
1103.4
1104.2
1105.1
1106.1
1106.9
1107.8
1108.6
1109.6
1110.5
1111.5
1112.5
1113.5
1114.5
1115.6
1116.6
1117.7
1118.8
1120
1121.1
1122.1
1123.2
1124.2
1125.3
1126.5
1127.6
1128.8
1130
1131.1
1132.1
1133.2
1134.2
1135.3
1136.3
1137.3
1138.2
1139.2
1140
1140.5
1141.2
1141.5
1141.8
1141.9
1310.2
1309.8
1308.5
1307.2
1306.1
1304.6
1303.2
1302.1
1300.8
1299.3
1298.1
1296.9
1295.4
1294.2
1293
1291.5
1290.2
1289.1
1287.6
1286.2
1285.1
1283.7
1282.3
1281.1
1279.9
1278.3
1277.2
1276
1274.4
1273.2
1272.1
1270.6
1269.2
1268.1
1266.7
1265.3
1264.1
1262.9
1261.4
1260.2
1259
1257.5
1256.2
1255.1
1253.6
1252.2
1251.1
1249.8
1248.3
1247.2
1245.9
1244.4
1243.2
1242
1240.5
1239.2
1238.1
1236.7
1235.3
1234.1
1232.9
1231.4
1230.2
1229
1227.5
1226.2
1225.1
1223.7
1222.3
1221.1
1219.9
1218.4
1217.2
1216
1214.5
1213.2
1212.1
1210.7
1209.3
1208.1
1206.9
1205.4
1204.2
1203
1201.5
1200.2
1199.1
1197.8
1196.3
1195.2
1194
1192.5
1191.2
1190.1
1188.7
1187.3
1186.1
1184.9
1183.4
1182.2
1181.1
1179.7
1178.3
1177.2
1176
1174.5
1173.2
1172.1
1170.7
1169.3
1168.2
1167
1165.6
1164.3
1163.1
1161.9
1160.5
1159.2
1158.1
1156.9
1155.4
1154.2
1153.1
1151.8
1150.4
1149.2
1148.1
1146.9
1145.5
1144.3
1143.2
1142
1140.7
1139.4
1138.2
1137.1
1136
1134.7
1133.4
1132.2
1131.2
1130.1
1129
1127.7
1126.5
1125.3
1124.2
1123.2
1122.1
1121.1
1120.1
1119
1117.9
1116.9
1115.8
1114.8
1113.8
1112.9
1111.9
1111
1110.1
1109.1
1108.2
1107.2
1106.3
1105.5
1104.7
1104
1103.2
1102.3
1101.6
1101
1100.2
1099.5
1099
1098.2
1097.7
1097.1
1096.5
1096.1
1095.5
1095.2
1094.7
1094.3
1094.1
1093.7
1093.4
1093.2
1093.1
1093.1
1093.1
1093.1
1093.1
1093.2
1093.3
1093.6
1094
1094.2
1094.7
1095.2
1095.6
1096.2
1096.8
1097.3
1098.1
1098.7
1099.3
1100.2
1101
1101.7
1102.4
1103.3
1104.2
1105.1
1106.1
1107
1108
1108.9
1109.9
1110.9
1111.9
1113
1114
1115.1
1116.1
1117.2
1118.2
1119.3
1120.4
1121.5
1122.6
1123.8
1125
1126.1
1127.2
1128.2
1129.3
1130.4
1131.5
1132.6
1133.7
1134.7
1135.7
1136.6
1137.4
1138.2
1139
1139.3
1139.9
1140.1
1140.1
1310
1309.2
1308.2
1307
1305.4
1304.2
1303
1301.5
1300.2
1299.1
1297.6
1296.2
1295.1
1293.8
1292.3
1291.1
1289.9
1288.4
1287.2
1286
1284.4
1283.2
1282.1
1280.6
1279.2
1278.1
1276.7
1275.3
1274.1
1272.8
1271.3
1270.2
1269
1267.4
1266.2
1265
1263.5
1262.2
1261.1
1259.7
1258.3
1257.1
1255.8
1254.3
1253.2
1252
1250.4
1249.2
1248
1246.5
1245.2
1244.1
1242.7
1241.3
1240.1
1238.8
1237.3
1236.2
1235
1233.4
1232.2
1231.1
1229.6
1228.2
1227.1
1225.8
1224.3
1223.2
1221.9
1220.4
1219.2
1218
1216.5
1215.2
1214.1
1212.7
1211.3
1210.1
1208.9
1207.4
1206.2
1205
1203.5
1202.2
1201.1
1199.7
1198.3
1197.1
1195.9
1194.4
1193.2
1192
1190.5
1189.2
1188.1
1186.7
1185.3
1184.2
1183
1181.5
1180.2
1179.1
1177.7
1176.3
1175.2
1173.9
1172.5
1171.2
1170.1
1168.7
1167.3
1166.2
1165
1163.5
1162.2
1161.1
1159.8
1158.4
1157.2
1156.1
1154.7
1153.3
1152.2
1151.1
1149.7
1148.3
1147.2
1146.1
1144.7
1143.3
1142.2
1141.1
1139.8
1138.4
1137.2
1136.1
1135
1133.7
1132.4
1131.2
1130.1
1129.1
1127.8
1126.6
1125.4
1124.2
1123.2
1122.1
1121.1
1120
1118.8
1117.7
1116.6
1115.5
1114.4
1113.4
1112.4
1111.4
1110.4
1109.4
1108.5
1107.6
1106.7
1105.9
1105.1
1104.1
1103.2
1102.3
1101.6
1100.9
1100.1
1099.3
1098.6
1098.1
1097.2
1096.6
1096.1
1095.4
1095
1094.3
1094
1093.3
1093.1
1092.5
1092.2
1092
1091.7
1091.4
1091.2
1091.2
1091.1
1091.1
1091.2
1091.3
1091.5
1091.8
1092.1
1092.4
1092.9
1093.2
1093.8
1094.3
1095
1095.4
1096.2
1096.9
1097.5
1098.3
1099.1
1100
1100.7
1101.5
1102.4
1103.3
1104.2
1105.2
1106.2
1107.1
1108.1
1109.1
1110.2
1111.2
1112.2
1113.3
1114.3
1115.4
1116.5
1117.6
1118.8
1120
1121.1
1122.2
1123.2
1124.3
1125.4
1126.6
1127.8
1128.9
1130
1131.1
1132.1
1133.1
1134.1
1135
1135.8
1136.5
1137.2
1137.7
1138.1
1138.2
1138.3
1309.3
1309
1307.7
1306.3
1305.1
1303.9
1302.3
1301.2
1300
1298.4
1297.2
1296
1294.5
1293.2
1292.1
1290.6
1289.2
1288.1
1286.7
1285.3
1284.1
1282.9
1281.3
1280.2
1279
1277.4
1276.2
1275
1273.5
1272.2
1271.1
1269.6
1268.3
1267.1
1265.8
1264.3
1263.2
1261.9
1260.4
1259.2
1258
1256.5
1255.2
1254.1
1252.6
1251.2
1250.1
1248.7
1247.3
1246.1
1244.9
1243.4
1242.2
1241
1239.4
1238.2
1237.1
1235.6
1234.2
1233.1
1231.7
1230.3
1229.1
1227.9
1226.4
1225.2
1224
1222.5
1221.2
1220.1
1218.6
1217.2
1216.1
1214.7
1213.3
1212.2
1210.9
1209.4
1208.2
1207
1205.5
1204.2
1203.1
1201.7
1200.3
1199.1
1197.8
1196.3
1195.2
1194
1192.5
1191.2
1190.1
1188.6
1187.3
1186.1
1184.8
1183.4
1182.2
1181
1179.5
1178.2
1177.1
1175.7
1174.3
1173.2
1171.9
1170.4
1169.2
1168.1
1166.7
1165.3
1164.1
1162.9
1161.5
1160.2
1159.1
1157.7
1156.3
1155.2
1154
1152.6
1151.3
1150.1
1148.9
1147.5
1146.2
1145.1
1143.9
1142.5
1141.2
1140.1
1138.9
1137.5
1136.3
1135.2
1134
1132.7
1131.4
1130.2
1129.1
1128
1126.8
1125.5
1124.3
1123.2
1122.1
1121
1119.9
1118.7
1117.5
1116.4
1115.3
1114.2
1113.2
1112.2
1111.2
1110.2
1109.2
1108.2
1107.2
1106.2
1105.3
1104.3
1103.4
1102.6
1101.8
1101
1100.1
1099.2
1098.4
1097.8
1097.1
1096.3
1095.6
1095.1
1094.3
1093.8
1093.2
1092.6
1092.2
1091.7
1091.2
1090.9
1090.4
1090.2
1090
1089.6
1089.4
1089.3
1089.2
1089.2
1089.3
1089.4
1089.7
1090
1090.2
1090.5
1091.1
1091.3
1092
1092.4
1093.1
1093.6
1094.3
1095.1
1095.7
1096.4
1097.2
1098.1
1099
1099.8
1100.6
1101.5
1102.4
1103.4
1104.3
1105.3
1106.3
1107.3
1108.4
1109.4
1110.5
1111.6
1112.7
1113.8
1115
1116.1
1117.1
1118.2
1119.3
1120.4
1121.6
1122.8
1123.9
1125.1
1126.1
1127.2
1128.3
1129.3
1130.3
1131.4
1132.3
1133.2
1134.1
1134.9
1135.4
1136
1136.3
1136.5
1136.6
1309.1
1308.4
1307.2
1306.1
1304.7
1303.3
1302.1
1300.8
1299.3
1298.1
1296.9
1295.3
1294.2
1293
1291.4
1290.2
1289
1287.5
1286.2
1285.1
1283.6
1282.2
1281.1
1279.7
1278.3
1277.1
1275.8
1274.3
1273.2
1272
1270.4
1269.2
1268
1266.5
1265.2
1264.1
1262.6
1261.2
1260.1
1258.7
1257.3
1256.1
1254.8
1253.3
1252.2
1251
1249.4
1248.2
1247
1245.5
1244.2
1243.1
1241.6
1240.2
1239.1
1237.8
1236.3
1235.1
1233.9
1232.4
1231.2
1230
1228.5
1227.2
1226.1
1224.6
1223.2
1222.1
1220.7
1219.3
1218.1
1216.8
1215.3
1214.2
1213
1211.4
1210.2
1209.1
1207.5
1206.2
1205.1
1203.7
1202.3
1201.1
1199.8
1198.3
1197.2
1196
1194.4
1193.2
1192.1
1190.6
1189.2
1188.1
1186.7
1185.3
1184.2
1182.9
1181.4
1180.2
1179
1177.5
1176.2
1175.1
1173.7
1172.3
1171.2
1169.9
1168.4
1167.2
1166.1
1164.6
1163.3
1162.1
1160.9
1159.4
1158.2
1157.1
1155.6
1154.3
1153.1
1151.9
1150.5
1149.2
1148.1
1146.8
1145.4
1144.2
1143.1
1141.7
1140.3
1139.2
1138
1136.7
1135.3
1134.2
1133.1
1131.8
1130.4
1129.2
1128.1
1127
1125.7
1124.4
1123.2
1122.2
1121.1
1119.9
1118.7
1117.5
1116.3
1115.2
1114.2
1113.1
1112.1
1111.1
1110
1109
1108
1106.9
1106
1105
1104
1103.1
1102.1
1101.2
1100.2
1099.3
1098.5
1097.8
1097.1
1096.2
1095.4
1094.8
1094.1
1093.3
1092.7
1092.1
1091.4
1091.1
1090.4
1090.1
1089.4
1089.1
1088.7
1088.3
1088.1
1087.9
1087.6
1087.4
1087.4
1087.4
1087.4
1087.6
1087.9
1088.1
1088.3
1088.7
1089.1
1089.5
1090.1
1090.6
1091.2
1091.9
1092.4
1093.2
1094
1094.6
1095.4
1096.2
1097.1
1098.1
1098.9
1099.8
1100.7
1101.6
1102.6
1103.6
1104.6
1105.6
1106.7
1107.8
1108.9
1110
1111.1
1112.1
1113.2
1114.3
1115.4
1116.5
1117.7
1118.9
1120
1121.1
1122.2
1123.3
1124.4
1125.5
1126.6
1127.7
1128.7
1129.7
1130.7
1131.5
1132.3
1133.1
1133.7
1134.2
1134.5
1134.8
1134.9
1308.5
1308.1
1307
1305.5
1304.2
1303.1
1301.6
1300.2
1299.1
1297.7
1296.3
1295.1
1293.8
1292.3
1291.1
1289.9
1288.3
1287.2
1286
1284.4
1283.2
1282
1280.5
1279.2
1278.1
1276.6
1275.2
1274.1
1272.7
1271.3
1270.1
1268.8
1267.3
1266.1
1264.9
1263.4
1262.2
1261
1259.4
1258.2
1257.1
1255.5
1254.2
1253.1
1251.6
1250.2
1249.1
1247.7
1246.3
1245.1
1243.9
1242.3
1241.2
1240
1238.4
1237.2
1236
1234.5
1233.2
1232.1
1230.6
1229.2
1228.1
1226.7
1225.3
1224.1
1222.9
1221.3
1220.2
1219
1217.4
1216.2
1215
1213.5
1212.2
1211.1
1209.6
1208.3
1207.1
1205.8
1204.3
1203.1
1201.9
1200.4
1199.2
1198
1196.4
1195.2
1194.1
1192.6
1191.2
1190.1
1188.7
1187.3
1186.1
1184.8
1183.3
1182.2
1181
1179.4
1178.2
1177.1
1175.6
1174.2
1173.1
1171.8
1170.3
1169.2
1167.9
1166.4
1165.2
1164.1
1162.6
1161.3
1160.1
1158.8
1157.4
1156.2
1155
1153.5
1152.2
1151.1
1149.8
1148.4
1147.2
1146
1144.6
1143.3
1142.1
1140.9
1139.5
1138.2
1137.1
1135.8
1134.4
1133.2
1132.1
1130.9
1129.5
1128.2
1127.1
1126
1124.7
1123.4
1122.2
1121.1
1120
1118.8
1117.5
1116.3
1115.2
1114.1
1113.1
1112
1110.9
1109.7
1108.6
1107.5
1106.5
1105.4
1104.4
1103.4
1102.5
1101.5
1100.6
1099.7
1098.9
1098.1
1097.1
1096.2
1095.3
1094.6
1094
1093.2
1092.3
1091.7
1091.1
1090.3
1089.9
1089.2
1088.7
1088.2
1087.8
1087.2
1087
1086.5
1086.2
1086.1
1085.9
1085.7
1085.5
1085.5
1085.6
1085.8
1086
1086.2
1086.4
1086.9
1087.2
1087.6
1088.2
1088.7
1089.3
1090
1090.6
1091.3
1092.1
1092.9
1093.6
1094.4
1095.2
1096.2
1097.1
1098.1
1099
1100
1100.9
1101.9
1103
1104
1105
1106.1
1107.1
1108.2
1109.2
1110.3
1111.4
1112.6
1113.8
1115
1116.1
1117.2
1118.2
1119.4
1120.5
1121.7
1122.8
1124
1125.1
1126.1
1127.1
1128.1
1129.1
1129.9
1130.6
1131.3
1132
1132.3
1132.8
1133.1
1133.1
1308.2
1307.7
1306.3
1305.2
1304
1302.4
1301.2
1300
1298.5
1297.2
1296.1
1294.6
1293.2
1292.1
1290.7
1289.2
1288.1
1286.8
1285.3
1284.1
1282.8
1281.3
1280.2
1278.9
1277.4
1276.2
1275
1273.5
1272.2
1271.1
1269.5
1268.2
1267.1
1265.6
1264.2
1263.1
1261.7
1260.3
1259.1
1257.8
1256.3
1255.2
1253.9
1252.4
1251.2
1250
1248.4
1247.2
1246.1
1244.5
1243.2
1242.1
1240.6
1239.2
1238.1
1236.7
1235.3
1234.1
1232.8
1231.3
1230.2
1228.9
1227.4
1226.2
1225
1223.5
1222.2
1221.1
1219.6
1218.2
1217.1
1215.7
1214.3
1213.1
1211.8
1210.3
1209.1
1207.9
1206.4
1205.2
1204
1202.4
1201.2
1200
1198.5
1197.2
1196.1
1194.6
1193.2
1192.1
1190.7
1189.3
1188.1
1186.8
1185.3
1184.2
1182.9
1181.4
1180.2
1179
1177.5
1176.2
1175.1
1173.6
1172.3
1171.1
1169.8
1168.3
1167.2
1165.9
1164.4
1163.2
1162
1160.6
1159.2
1158.1
1156.7
1155.3
1154.2
1152.9
1151.4
1150.2
1149.1
1147.6
1146.3
1145.1
1143.9
1142.4
1141.2
1140.1
1138.7
1137.3
1136.2
1135
1133.6
1132.3
1131.1
1130
1128.6
1127.3
1126.2
1125
1123.7
1122.4
1121.2
1120.1
1118.9
1117.6
1116.4
1115.2
1114.1
1113.1
1111.9
1110.7
1109.5
1108.4
1107.3
1106.2
1105.2
1104.2
1103.2
1102.2
1101.2
1100.2
1099.2
1098.2
1097.3
1096.4
1095.5
1094.7
1094
1093.1
1092.2
1091.5
1090.9
1090.1
1089.3
1088.8
1088.2
1087.5
1087.1
1086.4
1086.1
1085.5
1085.1
1084.8
1084.4
1084.2
1084.1
1083.9
1083.7
1083.7
1083.8
1083.9
1084.1
1084.2
1084.5
1085
1085.3
1085.8
1086.2
1086.9
1087.4
1088.1
1088.8
1089.4
1090.2
1091.1
1091.8
1092.6
1093.4
1094.3
1095.2
1096.2
1097.2
1098.1
1099.1
1100.1
1101.2
1102.2
1103.2
1104.3
1105.3
1106.4
1107.5
1108.7
1109.8
1111
1112.1
1113.2
1114.3
1115.4
1116.6
1117.8
1119
1120.1
1121.1
1122.2
1123.3
1124.3
1125.3
1126.3
1127.2
1128.2
1129
1129.6
1130.2
1130.6
1131.1
1131.2
1131.2
1307.9
1307.2
1306.1
1304.8
1303.3
1302.2
1300.9
1299.4
1298.2
1297
1295.4
1294.2
1293
1291.5
1290.2
1289.1
1287.6
1286.2
1285.1
1283.6
1282.2
1281.1
1279.7
1278.3
1277.1
1275.8
1274.3
1273.1
1271.9
1270.4
1269.2
1268
1266.4
1265.2
1264
1262.5
1261.2
1260.1
1258.6
1257.2
1256.1
1254.6
1253.2
1252.1
1250.7
1249.3
1248.1
1246.8
1245.3
1244.2
1242.9
1241.4
1240.2
1239
1237.4
1236.2
1235
1233.5
1232.2
1231.1
1229.6
1228.2
1227.1
1225.7
1224.3
1223.1
1221.8
1220.3
1219.1
1217.9
1216.3
1215.2
1213.9
1212.4
1211.2
1210
1208.5
1207.2
1206.1
1204.5
1203.2
1202.1
1200.6
1199.2
1198.1
1196.7
1195.3
1194.1
1192.8
1191.3
1190.1
1188.9
1187.4
1186.2
1185
1183.4
1182.2
1181
1179.5
1178.2
1177.1
1175.6
1174.2
1173.1
1171.7
1170.3
1169.1
1167.8
1166.3
1165.2
1163.9
1162.4
1161.2
1160
1158.5
1157.2
1156.1
1154.7
1153.3
1152.1
1150.8
1149.4
1148.2
1147
1145.5
1144.2
1143.1
1141.7
1140.3
1139.2
1138
1136.5
1135.2
1134.1
1132.8
1131.4
1130.2
1129.1
1127.7
1126.3
1125.2
1124
1122.7
1121.4
1120.2
1119.1
1117.9
1116.5
1115.3
1114.2
1113.1
1111.9
1110.7
1109.5
1108.3
1107.2
1106.2
1105.1
1104.1
1103
1102
1100.9
1099.9
1098.9
1097.9
1097
1096
1095.1
1094.1
1093.2
1092.3
1091.5
1090.7
1090
1089.2
1088.4
1087.8
1087.1
1086.4
1085.9
1085.2
1084.7
1084.2
1083.8
1083.3
1083.1
1082.6
1082.3
1082.1
1082
1081.9
1081.9
1081.9
1082
1082.1
1082.3
1082.6
1083.1
1083.3
1084
1084.3
1085
1085.5
1086.2
1086.9
1087.5
1088.3
1089.1
1090
1090.8
1091.6
1092.5
1093.4
1094.3
1095.3
1096.3
1097.3
1098.3
1099.3
1100.3
1101.4
1102.5
1103.6
1104.7
1105.9
1107
1108.1
1109.2
1110.3
1111.4
1112.6
1113.8
1115
1116.1
1117.2
1118.3
1119.4
1120.5
1121.5
1122.6
1123.6
1124.6
1125.5
1126.3
1127.2
1127.9
1128.3
1128.9
1129.2
1129.3
1129.3
1307.3
1307
1305.7
1304.3
1303.1
1301.8
1300.3
1299.1
1297.8
1296.3
1295.2
1293.9
1292.4
1291.2
1290
1288.4
1287.2
1286
1284.5
1283.2
1282.1
1280.5
1279.2
1278.1
1276.6
1275.2
1274.1
1272.7
1271.3
1270.1
1268.8
1267.3
1266.1
1264.8
1263.3
1262.2
1260.9
1259.4
1258.2
1257
1255.4
1254.2
1253
1251.5
1250.2
1249.1
1247.6
1246.2
1245.1
1243.6
1242.2
1241.1
1239.7
1238.3
1237.1
1235.8
1234.3
1233.1
1231.9
1230.3
1229.2
1227.9
1226.4
1225.2
1224
1222.4
1221.2
1220
1218.5
1217.2
1216.1
1214.6
1213.2
1212.1
1210.6
1209.2
1208.1
1206.7
1205.3
1204.1
1202.8
1201.3
1200.1
1198.8
1197.3
1196.2
1194.9
1193.4
1192.2
1191
1189.4
1188.2
1187
1185.5
1184.2
1183
1181.5
1180.2
1179.1
1177.6
1176.2
1175.1
1173.7
1172.3
1171.1
1169.8
1168.3
1167.1
1165.8
1164.3
1163.2
1161.9
1160.4
1159.2
1158
1156.5
1155.2
1154.1
1152.6
1151.3
1150.1
1148.7
1147.3
1146.1
1144.9
1143.4
1142.2
1141
1139.5
1138.2
1137.1
1135.7
1134.3
1133.2
1132
1130.5
1129.2
1128.1
1126.8
1125.4
1124.2
1123.1
1121.7
1120.4
1119.2
1118.1
1116.8
1115.5
1114.2
1113.1
1112
1110.8
1109.5
1108.3
1107.2
1106.1
1105
1103.9
1102.7
1101.6
1100.5
1099.4
1098.4
1097.3
1096.3
1095.4
1094.4
1093.5
1092.6
1091.7
1090.9
1090.1
1089.2
1088.3
1087.5
1086.9
1086.1
1085.3
1084.8
1084.2
1083.5
1083.1
1082.4
1082.1
1081.4
1081.1
1080.8
1080.4
1080.2
1080.1
1080.1
1080
1080
1080.1
1080.2
1080.3
1080.7
1081.1
1081.4
1082
1082.4
1083.1
1083.6
1084.2
1085.1
1085.7
1086.4
1087.2
1088.1
1089
1089.8
1090.7
1091.6
1092.5
1093.5
1094.4
1095.5
1096.5
1097.5
1098.6
1099.7
1100.8
1102
1103.1
1104.1
1105.2
1106.3
1107.4
1108.6
1109.8
1111
1112.1
1113.2
1114.3
1115.4
1116.6
1117.7
1118.8
1119.9
1121
1122
1123
1123.8
1124.6
1125.3
1126.1
1126.5
1127.1
1127.3
1127.4
1127.5
1307.1
1306.4
1305.2
1304.1
1302.6
1301.2
1300.1
1298.7
1297.3
1296.1
1294.8
1293.3
1292.1
1290.8
1289.3
1288.2
1286.9
1285.4
1284.2
1283
1281.4
1280.2
1279
1277.4
1276.2
1275
1273.5
1272.2
1271.1
1269.6
1268.2
1267.1
1265.6
1264.2
1263.1
1261.7
1260.3
1259.1
1257.8
1256.3
1255.1
1253.8
1252.3
1251.2
1249.9
1248.4
1247.2
1246
1244.4
1243.2
1242
1240.4
1239.2
1238
1236.5
1235.2
1234.1
1232.6
1231.2
1230.1
1228.6
1227.2
1226.1
1224.7
1223.3
1222.1
1220.7
1219.3
1218.1
1216.8
1215.3
1214.1
1212.9
1211.3
1210.2
1208.9
1207.4
1206.2
1205
1203.4
1202.2
1201
1199.4
1198.2
1197
1195.5
1194.2
1193
1191.5
1190.2
1189.1
1187.6
1186.2
1185.1
1183.6
1182.2
1181.1
1179.7
1178.3
1177.1
1175.7
1174.3
1173.1
1171.8
1170.3
1169.1
1167.8
1166.3
1165.2
1163.9
1162.4
1161.2
1160
1158.4
1157.2
1156
1154.5
1153.2
1152.1
1150.6
1149.2
1148.1
1146.7
1145.3
1144.1
1142.8
1141.3
1140.2
1138.9
1137.4
1136.2
1135
1133.5
1132.2
1131.1
1129.7
1128.3
1127.2
1126
1124.5
1123.2
1122.1
1120.8
1119.4
1118.2
1117.1
1115.8
1114.4
1113.2
1112.1
1110.9
1109.6
1108.3
1107.2
1106.1
1105
1103.8
1102.6
1101.4
1100.3
1099.2
1098.2
1097.1
1096.1
1095.1
1094.1
1093.1
1092.1
1091.2
1090.2
1089.3
1088.4
1087.5
1086.8
1086.1
1085.2
1084.4
1083.8
1083.1
1082.3
1081.9
1081.2
1080.7
1080.2
1079.7
1079.2
1079
1078.6
1078.3
1078.2
1078.1
1078.1
1078.1
1078.1
1078.2
1078.4
1078.8
1079.1
1079.5
1080.1
1080.5
1081.1
1081.7
1082.3
1083.1
1083.8
1084.5
1085.3
1086.2
1087.1
1088
1088.9
1089.8
1090.7
1091.7
1092.7
1093.7
1094.8
1095.8
1096.9
1098
1099.1
1100.2
1101.2
1102.3
1103.4
1104.6
1105.8
1107
1108.1
1109.2
1110.3
1111.4
1112.6
1113.8
1115
1116.1
1117.1
1118.2
1119.2
1120.2
1121.1
1122.1
1122.9
1123.5
1124.2
1124.8
1125.2
1125.4
1125.6
1125.7
1306.6
1306.2
1305.1
1303.5
1302.2
1301.1
1299.6
1298.2
1297.1
1295.7
1294.2
1293.1
1291.7
1290.3
1289.1
1287.8
1286.3
1285.1
1283.8
1282.3
1281.1
1279.9
1278.3
1277.2
1276
1274.4
1273.2
1272
1270.4
1269.2
1268
1266.5
1265.2
1264.1
1262.5
1261.2
1260.1
1258.6
1257.2
1256.1
1254.6
1253.2
1252.1
1250.7
1249.3
1248.1
1246.7
1245.3
1244.1
1242.8
1241.3
1240.1
1238.8
1237.3
1236.2
1234.9
1233.3
1232.2
1231
1229.4
1228.2
1227
1225.4
1224.2
1223
1221.5
1220.2
1219
1217.5
1216.2
1215.1
1213.5
1212.2
1211.1
1209.6
1208.2
1207.1
1205.6
1204.2
1203.1
1201.6
1200.2
1199.1
1197.7
1196.3
1195.1
1193.7
1192.3
1191.1
1189.7
1188.3
1187.1
1185.7
1184.3
1183.1
1181.8
1180.3
1179.1
1177.8
1176.3
1175.1
1173.8
1172.3
1171.2
1169.9
1168.3
1167.2
1165.9
1164.4
1163.2
1161.9
1160.4
1159.2
1158
1156.4
1155.2
1154
1152.5
1151.2
1150
1148.5
1147.2
1146.1
1144.6
1143.2
1142.1
1140.6
1139.3
1138.1
1136.7
1135.3
1134.1
1132.8
1131.4
1130.2
1129
1127.5
1126.2
1125.1
1123.7
1122.3
1121.1
1119.9
1118.5
1117.2
1116.1
1114.8
1113.4
1112.2
1111.1
1109.8
1108.5
1107.3
1106.1
1105
1103.8
1102.5
1101.3
1100.2
1099.1
1098.1
1097
1095.9
1094.8
1093.7
1092.6
1091.6
1090.6
1089.7
1088.7
1087.9
1087
1086.1
1085.2
1084.3
1083.5
1082.9
1082.1
1081.3
1080.7
1080.1
1079.4
1079
1078.3
1078
1077.4
1077.1
1076.8
1076.4
1076.2
1076.2
1076.1
1076.1
1076.2
1076.3
1076.5
1076.9
1077.2
1077.5
1078.1
1078.5
1079.2
1079.8
1080.4
1081.2
1082
1082.6
1083.4
1084.3
1085.2
1086.1
1087
1088
1089
1089.9
1090.9
1092
1093
1094.1
1095.1
1096.2
1097.2
1098.3
1099.4
1100.6
1101.7
1103
1104.1
1105.2
1106.3
1107.4
1108.6
1109.8
1111
1112.1
1113.2
1114.2
1115.3
1116.3
1117.4
1118.3
1119.3
1120.2
1121.1
1121.8
1122.3
1123
1123.3
1123.6
1123.8
1123.9
1306.2
1305.8
1304.4
1303.2
1302
1300.5
1299.2
1298.1
1296.6
1295.2
1294.1
1292.6
1291.2
1290.1
1288.7
1287.2
1286.1
1284.7
1283.3
1282.1
1280.8
1279.3
1278.1
1276.8
1275.3
1274.1
1272.9
1271.3
1270.2
1268.9
1267.3
1266.2
1265
1263.4
1262.2
1261
1259.4
1258.2
1257
1255.4
1254.2
1253
1251.5
1250.2
1249.1
1247.5
1246.2
1245.1
1243.6
1242.2
1241.1
1239.6
1238.2
1237.1
1235.7
1234.2
1233.1
1231.7
1230.3
1229.1
1227.7
1226.3
1225.1
1223.8
1222.3
1221.1
1219.8
1218.3
1217.1
1215.8
1214.3
1213.1
1211.9
1210.3
1209.2
1207.9
1206.3
1205.2
1203.9
1202.3
1201.2
1199.9
1198.4
1197.2
1195.9
1194.4
1193.2
1191.9
1190.4
1189.2
1187.9
1186.4
1185.2
1183.9
1182.4
1181.2
1179.9
1178.4
1177.2
1175.9
1174.4
1173.2
1172
1170.4
1169.2
1168
1166.4
1165.2
1164
1162.4
1161.2
1160
1158.4
1157.2
1156
1154.4
1153.2
1152
1150.4
1149.2
1148
1146.4
1145.2
1144
1142.5
1141.2
1140
1138.5
1137.2
1136.1
1134.6
1133.2
1132.1
1130.6
1129.3
1128.1
1126.7
1125.3
1124.1
1122.9
1121.4
1120.2
1119
1117.6
1116.3
1115.1
1113.9
1112.4
1111.2
1110.1
1108.8
1107.4
1106.2
1105.1
1103.9
1102.6
1101.3
1100.2
1099.1
1098
1096.8
1095.6
1094.4
1093.3
1092.3
1091.2
1090.2
1089.2
1088.2
1087.2
1086.2
1085.3
1084.4
1083.5
1082.8
1082
1081.2
1080.3
1079.6
1079.1
1078.3
1077.7
1077.1
1076.5
1076.1
1075.6
1075.2
1075
1074.6
1074.3
1074.2
1074.2
1074.2
1074.2
1074.3
1074.5
1075
1075.2
1075.6
1076.1
1076.6
1077.2
1077.9
1078.4
1079.2
1080
1080.7
1081.5
1082.3
1083.2
1084.2
1085.1
1086.1
1087.1
1088.1
1089.1
1090.1
1091.1
1092.2
1093.2
1094.3
1095.4
1096.5
1097.7
1098.9
1100
1101.1
1102.2
1103.4
1104.5
1105.7
1106.9
1108.1
1109.2
1110.2
1111.3
1112.4
1113.5
1114.6
1115.6
1116.6
1117.5
1118.4
1119.2
1120
1120.5
1121.1
1121.4
1121.7
1122
1122
1306.1
1305.3
1304.2
1303
1301.4
1300.2
1299
1297.5
1296.2
1295.1
1293.5
1292.2
1291.1
1289.6
1288.2
1287.1
1285.6
1284.2
1283.1
1281.6
1280.2
1279.1
1277.7
1276.3
1275.1
1273.7
1272.3
1271.1
1269.8
1268.3
1267.1
1265.8
1264.3
1263.1
1261.8
1260.3
1259.1
1257.9
1256.3
1255.2
1253.9
1252.4
1251.2
1250
1248.4
1247.2
1246
1244.4
1243.2
1242
1240.4
1239.2
1238
1236.5
1235.2
1234
1232.5
1231.2
1230
1228.5
1227.2
1226.1
1224.5
1223.2
1222.1
1220.5
1219.2
1218.1
1216.5
1215.2
1214.1
1212.6
1211.2
1210.1
1208.6
1207.2
1206.1
1204.6
1203.2
1202.1
1200.6
1199.2
1198.1
1196.6
1195.2
1194.1
1192.6
1191.2
1190.1
1188.6
1187.2
1186.1
1184.5
1183.2
1182.1
1180.5
1179.2
1178.1
1176.5
1175.2
1174
1172.5
1171.2
1170
1168.5
1167.2
1166
1164.5
1163.2
1162
1160.4
1159.2
1158
1156.4
1155.2
1154
1152.4
1151.2
1150
1148.4
1147.2
1146
1144.4
1143.2
1142
1140.4
1139.2
1138
1136.4
1135.2
1134
1132.4
1131.2
1130
1128.4
1127.2
1126
1124.5
1123.2
1122.1
1120.6
1119.3
1118.1
1116.7
1115.3
1114.1
1112.9
1111.5
1110.2
1109.1
1107.7
1106.4
1105.2
1104.1
1102.7
1101.4
1100.2
1099.1
1098
1096.7
1095.4
1094.3
1093.2
1092.1
1091.1
1090
1089
1087.9
1086.8
1085.8
1084.9
1084
1083
1082.1
1081.2
1080.3
1079.4
1078.7
1078.1
1077.2
1076.5
1076
1075.3
1074.8
1074.2
1073.9
1073.3
1073.1
1072.7
1072.4
1072.3
1072.2
1072.2
1072.2
1072.3
1072.6
1073
1073.2
1073.6
1074.2
1074.6
1075.2
1076
1076.5
1077.2
1078.1
1078.8
1079.6
1080.4
1081.3
1082.2
1083.2
1084.2
1085.2
1086.2
1087.2
1088.2
1089.3
1090.3
1091.4
1092.5
1093.6
1094.8
1096
1097.1
1098.2
1099.3
1100.4
1101.6
1102.8
1104
1105.1
1106.2
1107.3
1108.5
1109.6
1110.7
1111.8
1112.9
1113.9
1114.8
1115.7
1116.5
1117.3
1118.1
1118.6
1119.2
1119.5
1119.9
1120.1
1120.1
1305.5
1305.1
1304
1302.4
1301.2
1300
1298.4
1297.2
1296
1294.5
1293.2
1292
1290.5
1289.2
1288.1
1286.5
1285.2
1284.1
1282.6
1281.2
1280.1
1278.6
1277.2
1276.1
1274.6
1273.2
1272.1
1270.6
1269.2
1268.1
1266.7
1265.2
1264.1
1262.7
1261.3
1260.1
1258.7
1257.3
1256.1
1254.8
1253.3
1252.1
1250.8
1249.3
1248.1
1246.8
1245.3
1244.1
1242.8
1241.3
1240.1
1238.9
1237.3
1236.2
1234.9
1233.3
1232.2
1230.9
1229.3
1228.2
1226.9
1225.3
1224.2
1222.9
1221.4
1220.2
1218.9
1217.4
1216.2
1214.9
1213.4
1212.2
1210.9
1209.4
1208.2
1206.9
1205.4
1204.2
1202.9
1201.3
1200.2
1198.9
1197.3
1196.2
1194.9
1193.3
1192.1
1190.8
1189.3
1188.1
1186.8
1185.3
1184.1
1182.8
1181.3
1180.1
1178.7
1177.3
1176.1
1174.7
1173.3
1172.1
1170.6
1169.2
1168.1
1166.6
1165.2
1164.1
1162.6
1161.2
1160.1
1158.5
1157.2
1156
1154.5
1153.2
1152
1150.4
1149.2
1148
1146.4
1145.2
1143.9
1142.4
1141.2
1139.9
1138.3
1137.2
1135.8
1134.3
1133.1
1131.8
1130.3
1129.1
1127.8
1126.3
1125.1
1123.8
1122.3
1121.1
1119.8
1118.4
1117.2
1115.9
1114.4
1113.2
1112
1110.5
1109.2
1108.1
1106.7
1105.3
1104.2
1103
1101.6
1100.3
1099.2
1098
1096.7
1095.4
1094.2
1093.1
1092.1
1090.9
1089.7
1088.5
1087.4
1086.3
1085.3
1084.3
1083.3
1082.3
1081.3
1080.4
1079.5
1078.7
1078
1077.1
1076.2
1075.5
1074.9
1074.2
1073.5
1073.1
1072.3
1072
1071.4
1071.1
1070.9
1070.5
1070.3
1070.2
1070.2
1070.2
1070.3
1070.6
1071
1071.2
1071.6
1072.2
1072.7
1073.2
1074
1074.5
1075.3
1076.1
1076.9
1077.7
1078.5
1079.4
1080.3
1081.3
1082.3
1083.2
1084.3
1085.3
1086.3
1087.4
1088.5
1089.6
1090.7
1091.9
1093
1094.1
1095.2
1096.3
1097.5
1098.7
1099.9
1101.1
1102.2
1103.3
1104.4
1105.6
1106.7
1107.9
1109
1110.1
1111.1
1112.1
1113.1
1114
1114.7
1115.4
1116.2
1116.8
1117.2
1117.6
1118
1118.1
1118.1
1305.2
1304.7
1303.4
1302.2
1301
1299.4
1298.2
1297
1295.4
1294.2
1293
1291.4
1290.2
1289
1287.5
1286.2
1285
1283.5
1282.2
1281.1
1279.5
1278.2
1277.1
1275.5
1274.2
1273.1
1271.6
1270.2
1269.1
1267.6
1266.2
1265.1
1263.6
1262.2
1261.1
1259.6
1258.2
1257.1
1255.6
1254.2
1253.1
1251.7
1250.2
1249.1
1247.7
1246.2
1245.1
1243.7
1242.3
1241.1
1239.7
1238.3
1237.1
1235.7
1234.3
1233.1
1231.7
1230.3
1229.1
1227.7
1226.3
1225.1
1223.7
1222.3
1221.1
1219.7
1218.3
1217.1
1215.7
1214.3
1213.1
1211.7
1210.2
1209.1
1207.7
1206.2
1205.1
1203.6
1202.2
1201.1
1199.6
1198.2
1197.1
1195.6
1194.2
1193.1
1191.5
1190.2
1189
1187.5
1186.2
1185
1183.4
1182.2
1181
1179.4
1178.2
1176.9
1175.4
1174.2
1172.9
1171.3
1170.1
1168.8
1167.3
1166.1
1164.7
1163.3
1162.1
1160.7
1159.2
1158.1
1156.6
1155.2
1154.1
1152.5
1151.2
1150
1148.4
1147.2
1146
1144.4
1143.2
1141.9
1140.3
1139.1
1137.8
1136.3
1135.1
1133.7
1132.3
1131.1
1129.6
1128.2
1127.1
1125.6
1124.2
1123.1
1121.6
1120.2
1119.1
1117.6
1116.2
1115.1
1113.6
1112.2
1111.1
1109.6
1108.3
1107.1
1105.8
1104.3
1103.2
1102
1100.5
1099.2
1098.1
1096.9
1095.5
1094.3
1093.1
1092
1090.7
1089.5
1088.3
1087.2
1086.1
1085.1
1084.1
1083
1082
1081
1080
1079
1078.1
1077.1
1076.2
1075.3
1074.5
1073.9
1073.1
1072.3
1071.8
1071.2
1070.5
1070.1
1069.6
1069.2
1069
1068.6
1068.3
1068.2
1068.2
1068.2
1068.3
1068.6
1069
1069.2
1069.6
1070.2
1070.6
1071.2
1072
1072.5
1073.3
1074.1
1075
1075.7
1076.6
1077.5
1078.4
1079.3
1080.3
1081.3
1082.3
1083.4
1084.4
1085.5
1086.6
1087.8
1089
1090.1
1091.2
1092.2
1093.4
1094.5
1095.7
1097
1098.1
1099.2
1100.3
1101.5
1102.6
1103.8
1105
1106.1
1107.1
1108.2
1109.2
1110.2
1111.2
1112.1
1112.9
1113.6
1114.3
1114.9
1115.3
1115.7
1116.1
1116.1
1116.2
1305.1
1304.3
1303.2
1302
1300.4
1299.2
1298
1296.4
1295.2
1294
1292.4
1291.2
1290
1288.4
1287.2
1286
1284.4
1283.2
1282
1280.5
1279.2
1278
1276.5
1275.2
1274
1272.5
1271.2
1270.1
1268.5
1267.2
1266.1
1264.5
1263.2
1262.1
1260.5
1259.2
1258.1
1256.5
1255.2
1254.1
1252.6
1251.2
1250.1
1248.6
1247.2
1246.1
1244.6
1243.2
1242.1
1240.6
1239.2
1238.1
1236.6
1235.2
1234.1
1232.6
1231.2
1230.1
1228.5
1227.2
1226.1
1224.5
1223.2
1222.1
1220.5
1219.2
1218.1
1216.5
1215.2
1214
1212.5
1211.2
1210
1208.5
1207.2
1206
1204.4
1203.2
1202
1200.4
1199.2
1197.9
1196.4
1195.2
1193.9
1192.3
1191.1
1189.8
1188.3
1187.1
1185.7
1184.3
1183.1
1181.7
1180.2
1179.1
1177.6
1176.2
1175.1
1173.5
1172.2
1171
1169.4
1168.2
1167
1165.4
1164.2
1162.9
1161.3
1160.1
1158.8
1157.3
1156.1
1154.7
1153.2
1152.1
1150.6
1149.2
1148
1146.5
1145.2
1144
1142.4
1141.2
1139.8
1138.3
1137.1
1135.7
1134.3
1133.1
1131.6
1130.2
1129.1
1127.5
1126.2
1125
1123.4
1122.2
1120.9
1119.4
1118.2
1116.8
1115.3
1114.1
1112.8
1111.3
1110.1
1108.8
1107.3
1106.1
1104.9
1103.4
1102.2
1101
1099.5
1098.2
1097.1
1095.7
1094.4
1093.2
1092.1
1090.7
1089.4
1088.2
1087.1
1086
1084.9
1083.7
1082.5
1081.4
1080.3
1079.3
1078.3
1077.3
1076.3
1075.4
1074.5
1073.7
1073
1072.1
1071.3
1070.6
1070.1
1069.3
1068.8
1068.2
1067.7
1067.3
1067
1066.6
1066.4
1066.2
1066.2
1066.2
1066.3
1066.5
1066.9
1067.2
1067.6
1068.1
1068.6
1069.2
1070
1070.5
1071.3
1072.1
1073
1073.8
1074.6
1075.5
1076.4
1077.4
1078.4
1079.4
1080.4
1081.5
1082.6
1083.7
1084.8
1086
1087.1
1088.2
1089.3
1090.4
1091.5
1092.8
1094
1095.1
1096.2
1097.3
1098.5
1099.7
1100.9
1102
1103.1
1104.2
1105.2
1106.3
1107.3
1108.3
1109.2
1110.2
1111
1111.7
1112.3
1113
1113.3
1113.8
1114.1
1114.2
1114.2
1304.5
1304.1
1303
1301.4
1300.2
1299
1297.4
1296.2
1295
1293.4
1292.2
1291
1289.4
1288.2
1287
1285.4
1284.2
1283
1281.4
1280.2
1279
1277.4
1276.2
1275
1273.5
1272.2
1271
1269.5
1268.2
1267
1265.5
1264.2
1263
1261.5
1260.2
1259
1257.5
1256.2
1255
1253.5
1252.2
1251
1249.5
1248.2
1247
1245.5
1244.2
1243
1241.5
1240.2
1239
1237.5
1236.2
1235
1233.4
1232.2
1231
1229.4
1228.2
1227
1225.4
1224.2
1223
1221.4
1220.2
1219
1217.4
1216.2
1214.9
1213.3
1212.2
1210.9
1209.3
1208.1
1206.8
1205.3
1204.1
1202.8
1201.3
1200.1
1198.7
1197.3
1196.1
1194.6
1193.2
1192.1
1190.6
1189.2
1188.1
1186.5
1185.2
1184
1182.4
1181.2
1179.9
1178.4
1177.2
1175.8
1174.3
1173.1
1171.7
1170.3
1169.1
1167.6
1166.2
1165.1
1163.5
1162.2
1161
1159.4
1158.2
1156.9
1155.3
1154.1
1152.8
1151.3
1150.1
1148.6
1147.2
1146.1
1144.5
1143.2
1142
1140.4
1139.2
1137.8
1136.3
1135.1
1133.6
1132.2
1131.1
1129.5
1128.2
1127
1125.4
1124.2
1122.8
1121.3
1120.1
1118.7
1117.3
1116.1
1114.6
1113.2
1112
1110.5
1109.2
1108
1106.4
1105.2
1104
1102.4
1101.2
1100
1098.5
1097.2
1096
1094.6
1093.3
1092.1
1090.9
1089.5
1088.2
1087.1
1086
1084.7
1083.4
1082.3
1081.2
1080.1
1079.1
1078
1077
1075.9
1074.9
1074
1073.1
1072.1
1071.2
1070.3
1069.6
1069
1068.2
1067.4
1067
1066.3
1065.9
1065.3
1065.1
1064.7
1064.4
1064.2
1064.2
1064.2
1064.3
1064.5
1064.9
1065.2
1065.5
1066.1
1066.6
1067.2
1067.9
1068.5
1069.3
1070.1
1071
1071.8
1072.7
1073.6
1074.5
1075.5
1076.5
1077.5
1078.5
1079.6
1080.7
1081.8
1083
1084.1
1085.2
1086.3
1087.4
1088.5
1089.7
1091
1092.1
1093.2
1094.3
1095.5
1096.7
1097.9
1099.1
1100.2
1101.2
1102.3
1103.4
1104.4
1105.4
1106.4
1107.3
1108.2
1109.1
1109.8
1110.4
1111.1
1111.4
1111.8
1112.1
1112.2
1112.2
1304.2
1303.8
1302.4
1301.2
1300
1298.4
1297.2
1296
1294.4
1293.2
1292
1290.4
1289.2
1288
1286.4
1285.2
1284
1282.4
1281.2
1280
1278.4
1277.2
1276
1274.4
1273.2
1272
1270.4
1269.2
1268
1266.4
1265.2
1264
1262.4
1261.2
1260
1258.4
1257.2
1256
1254.4
1253.2
1252
1250.4
1249.2
1248
1246.4
1245.2
1244
1242.4
1241.2
1240
1238.4
1237.2
1236
1234.4
1233.2
1231.9
1230.3
1229.2
1227.9
1226.3
1225.1
1223.9
1222.3
1221.1
1219.8
1218.3
1217.1
1215.8
1214.3
1213.1
1211.7
1210.3
1209.1
1207.7
1206.2
1205.1
1203.6
1202.2
1201.1
1199.5
1198.2
1197
1195.5
1194.2
1193
1191.4
1190.2
1188.9
1187.3
1186.1
1184.8
1183.3
1182.1
1180.7
1179.2
1178.1
1176.6
1175.2
1174
1172.5
1171.2
1170
1168.4
1167.2
1165.8
1164.3
1163.1
1161.7
1160.2
1159.1
1157.5
1156.2
1155
1153.4
1152.2
1150.9
1149.3
1148.1
1146.7
1145.2
1144.1
1142.5
1141.2
1140
1138.4
1137.1
1135.8
1134.3
1133.1
1131.6
1130.2
1129
1127.4
1126.2
1124.8
1123.3
1122.1
1120.6
1119.2
1118
1116.5
1115.2
1113.9
1112.3
1111.1
1109.7
1108.3
1107.1
1105.6
1104.2
1103.1
1101.5
1100.2
1099
1097.5
1096.2
1095
1093.5
1092.2
1091.1
1089.7
1088.3
1087.2
1086
1084.6
1083.3
1082.2
1081.1
1079.9
1078.7
1077.5
1076.4
1075.3
1074.3
1073.2
1072.3
1071.3
1070.3
1069.5
1068.7
1068
1067.1
1066.3
1065.6
1065.1
1064.4
1064
1063.4
1063.1
1062.7
1062.4
1062.2
1062.2
1062.2
1062.2
1062.4
1062.8
1063.1
1063.4
1064.1
1064.5
1065.2
1065.9
1066.5
1067.3
1068.1
1069
1069.8
1070.7
1071.6
1072.5
1073.5
1074.5
1075.6
1076.6
1077.7
1078.8
1080
1081.1
1082.2
1083.2
1084.4
1085.5
1086.7
1087.9
1089.1
1090.2
1091.3
1092.5
1093.7
1094.9
1096.1
1097.2
1098.2
1099.3
1100.4
1101.5
1102.5
1103.5
1104.5
1105.4
1106.3
1107.1
1107.9
1108.4
1109.1
1109.4
1109.8
1110.1
1110.2
1110.2
1304.1
1303.3
1302.2
1301
1299.4
1298.2
1297
1295.4
1294.2
1293
1291.4
1290.2
1289
1287.4
1286.2
1285
1283.4
1282.2
1281
1279.4
1278.2
1277
1275.4
1274.2
1273
1271.4
1270.2
1269
1267.4
1266.2
1265
1263.4
1262.2
1261
1259.4
1258.2
1257
1255.4
1254.2
1253
1251.4
1250.2
1249
1247.4
1246.2
1245
1243.4
1242.2
1240.9
1239.3
1238.2
1236.9
1235.3
1234.1
1232.9
1231.3
1230.1
1228.8
1227.3
1226.1
1224.8
1223.3
1222.1
1220.7
1219.3
1218.1
1216.7
1215.2
1214.1
1212.6
1211.2
1210.1
1208.5
1207.2
1206
1204.5
1203.2
1202
1200.4
1199.2
1197.9
1196.3
1195.1
1193.8
1192.3
1191.1
1189.7
1188.2
1187.1
1185.6
1184.2
1183.1
1181.5
1180.2
1179
1177.4
1176.2
1174.8
1173.3
1172.1
1170.7
1169.2
1168.1
1166.5
1165.2
1164
1162.4
1161.2
1159.9
1158.3
1157.1
1155.7
1154.2
1153.1
1151.5
1150.2
1149
1147.4
1146.1
1144.7
1143.3
1142.1
1140.5
1139.2
1138
1136.4
1135.1
1133.7
1132.3
1131.1
1129.5
1128.2
1126.9
1125.3
1124.1
1122.7
1121.2
1120
1118.5
1117.2
1115.9
1114.3
1113.1
1111.6
1110.2
1109
1107.4
1106.2
1104.9
1103.3
1102.1
1100.7
1099.3
1098.1
1096.6
1095.2
1094
1092.5
1091.2
1090
1088.6
1087.2
1086.1
1084.7
1083.4
1082.2
1081
1079.7
1078.4
1077.3
1076.2
1075.1
1074
1072.9
1071.8
1070.8
1069.8
1068.8
1067.9
1067.1
1066.2
1065.3
1064.5
1063.9
1063.2
1062.5
1062.1
1061.4
1061.1
1060.7
1060.4
1060.2
1060.2
1060.1
1060.2
1060.3
1060.6
1061.1
1061.4
1062
1062.4
1063.1
1063.8
1064.4
1065.2
1066.1
1067
1067.8
1068.7
1069.6
1070.5
1071.5
1072.6
1073.6
1074.7
1075.8
1076.9
1078
1079.1
1080.2
1081.3
1082.4
1083.6
1084.8
1086
1087.2
1088.3
1089.4
1090.6
1091.8
1093
1094.1
1095.2
1096.3
1097.4
1098.5
1099.6
1100.6
1101.6
1102.6
1103.5
1104.3
1105.2
1105.9
1106.4
1107.1
1107.4
1107.8
1108.1
1108.2
1108.2
1303.7
1303.1
1302
1300.5
1299.2
1298
1296.5
1295.2
1294
1292.5
1291.2
1290
1288.5
1287.2
1286
1284.5
1283.2
1282
1280.5
1279.2
1278
1276.5
1275.2
1274
1272.4
1271.2
1270
1268.4
1267.2
1266
1264.4
1263.2
1262
1260.4
1259.2
1258
1256.4
1255.2
1254
1252.4
1251.2
1250
1248.4
1247.2
1245.9
1244.3
1243.1
1241.9
1240.3
1239.1
1237.8
1236.3
1235.1
1233.8
1232.3
1231.1
1229.7
1228.3
1227.1
1225.7
1224.2
1223.1
1221.6
1220.2
1219.1
1217.6
1216.2
1215.1
1213.5
1212.2
1211
1209.4
1208.2
1207
1205.4
1204.2
1202.9
1201.3
1200.1
1198.8
1197.3
1196.1
1194.7
1193.2
1192.1
1190.5
1189.2
1188
1186.4
1185.2
1183.9
1182.3
1181.1
1179.8
1178.3
1177.1
1175.6
1174.2
1173.1
1171.5
1170.2
1169
1167.4
1166.1
1164.8
1163.3
1162.1
1160.6
1159.2
1158
1156.4
1155.2
1153.9
1152.3
1151.1
1149.6
1148.2
1147
1145.4
1144.2
1142.8
1141.3
1140.1
1138.6
1137.2
1136
1134.4
1133.1
1131.7
1130.2
1129.1
1127.5
1126.2
1124.8
1123.3
1122.1
1120.5
1119.2
1117.9
1116.3
1115.1
1113.6
1112.2
1111
1109.4
1108.1
1106.7
1105.3
1104.1
1102.5
1101.2
1099.9
1098.3
1097.1
1095.7
1094.2
1093.1
1091.5
1090.2
1089
1087.5
1086.2
1085
1083.5
1082.2
1081.1
1079.7
1078.4
1077.2
1076.1
1074.9
1073.6
1072.4
1071.3
1070.2
1069.2
1068.2
1067.2
1066.2
1065.2
1064.3
1063.5
1062.8
1062.1
1061.3
1060.6
1060.1
1059.5
1059.1
1058.7
1058.3
1058.2
1058.1
1058.1
1058.1
1058.2
1058.5
1059
1059.3
1059.9
1060.3
1061.1
1061.6
1062.3
1063.2
1064.1
1064.9
1065.7
1066.6
1067.6
1068.5
1069.5
1070.6
1071.6
1072.7
1073.8
1075
1076.1
1077.2
1078.3
1079.4
1080.5
1081.7
1083
1084.1
1085.2
1086.3
1087.5
1088.7
1090
1091.1
1092.2
1093.3
1094.4
1095.5
1096.6
1097.7
1098.7
1099.7
1100.6
1101.5
1102.3
1103.2
1103.9
1104.4
1105
1105.3
1105.7
1106
1106.1
1106.2
1303.3
1303
1301.5
1300.2
1299.1
1297.6
1296.2
1295.1
1293.5
1292.2
1291.1
1289.5
1288.2
1287.1
1285.5
1284.2
1283.1
1281.5
1280.2
1279.1
1277.5
1276.2
1275
1273.5
1272.2
1271
1269.5
1268.2
1267
1265.4
1264.2
1263
1261.4
1260.2
1259
1257.4
1256.2
1255
1253.4
1252.2
1251
1249.4
1248.2
1246.9
1245.3
1244.1
1242.9
1241.3
1240.1
1238.8
1237.3
1236.1
1234.8
1233.3
1232.1
1230.7
1229.2
1228.1
1226.6
1225.2
1224.1
1222.6
1221.2
1220.1
1218.5
1217.2
1216
1214.4
1213.2
1212
1210.4
1209.2
1207.9
1206.3
1205.1
1203.8
1202.3
1201.1
1199.7
1198.2
1197.1
1195.6
1194.2
1193
1191.4
1190.2
1188.9
1187.3
1186.1
1184.8
1183.3
1182.1
1180.6
1179.2
1178.1
1176.5
1175.2
1174
1172.3
1171.1
1169.8
1168.3
1167.1
1165.6
1164.2
1163
1161.4
1160.2
1158.8
1157.3
1156.1
1154.6
1153.2
1152
1150.4
1149.2
1147.8
1146.3
1145.1
1143.5
1142.2
1140.9
1139.3
1138.1
1136.6
1135.2
1134
1132.4
1131.1
1129.7
1128.2
1127
1125.4
1124.2
1122.7
1121.3
1120.1
1118.4
1117.2
1115.8
1114.3
1113.1
1111.4
1110.2
1108.8
1107.3
1106.1
1104.4
1103.2
1101.8
1100.3
1099.1
1097.5
1096.2
1094.8
1093.3
1092.1
1090.6
1089.2
1088
1086.4
1085.2
1083.9
1082.4
1081.2
1079.9
1078.4
1077.2
1076
1074.7
1073.4
1072.2
1071.1
1070
1068.8
1067.6
1066.5
1065.5
1064.5
1063.5
1062.6
1061.8
1061
1060.2
1059.4
1058.8
1058.2
1057.5
1057.1
1056.7
1056.3
1056.1
1056.1
1056
1056.1
1056.2
1056.3
1056.8
1057.2
1057.7
1058.2
1059
1059.5
1060.3
1061.1
1062
1062.8
1063.6
1064.6
1065.5
1066.5
1067.5
1068.6
1069.6
1070.7
1071.8
1073
1074.1
1075.2
1076.3
1077.4
1078.6
1079.8
1081
1082.1
1083.3
1084.4
1085.6
1086.8
1088
1089.1
1090.2
1091.3
1092.4
1093.6
1094.7
1095.7
1096.7
1097.7
1098.6
1099.5
1100.3
1101.1
1101.8
1102.3
1103
1103.3
1103.6
1104
1104.1
1104.1
1303.2
1302.5
1301.2
1300.1
1298.7
1297.2
1296.1
1294.6
1293.2
1292.1
1290.6
1289.2
1288.1
1286.6
1285.2
1284.1
1282.6
1281.2
1280.1
1278.6
1277.2
1276.1
1274.5
1273.2
1272.1
1270.5
1269.2
1268.1
1266.5
1265.2
1264
1262.5
1261.2
1260
1258.4
1257.2
1256
1254.4
1253.2
1252
1250.4
1249.2
1247.9
1246.3
1245.1
1243.9
1242.3
1241.1
1239.8
1238.3
1237.1
1235.8
1234.3
1233.1
1231.7
1230.2
1229.1
1227.6
1226.2
1225.1
1223.6
1222.2
1221.1
1219.5
1218.2
1217
1215.4
1214.2
1213
1211.3
1210.1
1208.8
1207.3
1206.1
1204.7
1203.2
1202.1
1200.6
1199.2
1198.1
1196.5
1195.2
1194
1192.4
1191.2
1189.8
1188.3
1187.1
1185.7
1184.2
1183.1
1181.5
1180.2
1179
1177.4
1176.2
1174.8
1173.3
1172.1
1170.6
1169.2
1168
1166.4
1165.2
1163.9
1162.3
1161.1
1159.6
1158.2
1157
1155.4
1154.2
1152.8
1151.3
1150.1
1148.5
1147.2
1145.9
1144.3
1143.1
1141.6
1140.2
1139
1137.4
1136.1
1134.7
1133.2
1132
1130.4
1129.1
1127.7
1126.2
1125
1123.4
1122.1
1120.7
1119.2
1118
1116.3
1115.1
1113.6
1112.2
1110.9
1109.3
1108.1
1106.5
1105.2
1103.8
1102.3
1101.1
1099.4
1098.2
1096.7
1095.2
1094
1092.4
1091.1
1089.7
1088.2
1087
1085.4
1084.2
1082.8
1081.3
1080.1
1078.7
1077.3
1076.1
1074.7
1073.3
1072.2
1071
1069.7
1068.4
1067.2
1066.2
1065.1
1064
1063
1062
1061
1060.1
1059.2
1058.3
1057.5
1056.9
1056.2
1055.6
1055.1
1054.6
1054.3
1054.1
1054
1053.9
1054
1054.1
1054.2
1054.6
1055.1
1055.5
1056.1
1056.7
1057.4
1058.2
1059
1059.8
1060.7
1061.5
1062.5
1063.4
1064.4
1065.5
1066.5
1067.6
1068.7
1069.8
1071
1072.1
1073.2
1074.3
1075.4
1076.6
1077.8
1079
1080.2
1081.3
1082.4
1083.6
1084.9
1086
1087.2
1088.3
1089.4
1090.5
1091.6
1092.7
1093.7
1094.7
1095.7
1096.6
1097.5
1098.3
1099.1
1099.7
1100.3
1100.9
1101.2
1101.5
1101.8
1102
1102
1303
1302.2
1301.1
1299.8
1298.3
1297.1
1295.8
1294.3
1293.1
1291.7
1290.3
1289.1
1287.7
1286.2
1285.1
1283.7
1282.2
1281.1
1279.7
1278.2
1277.1
1275.6
1274.2
1273.1
1271.6
1270.2
1269.1
1267.6
1266.2
1265.1
1263.5
1262.2
1261.1
1259.5
1258.2
1257
1255.5
1254.2
1253
1251.4
1250.2
1249
1247.4
1246.2
1244.9
1243.3
1242.1
1240.9
1239.3
1238.1
1236.8
1235.3
1234.1
1232.7
1231.2
1230.1
1228.6
1227.2
1226.1
1224.6
1223.2
1222.1
1220.5
1219.2
1218
1216.4
1215.2
1213.9
1212.3
1211.1
1209.8
1208.3
1207.1
1205.7
1204.2
1203.1
1201.6
1200.2
1199
1197.4
1196.2
1195
1193.3
1192.1
1190.8
1189.3
1188.1
1186.6
1185.2
1184
1182.4
1181.2
1179.9
1178.3
1177.1
1175.7
1174.2
1173.1
1171.5
1170.2
1169
1167.3
1166.1
1164.7
1163.2
1162.1
1160.5
1159.2
1157.9
1156.3
1155.1
1153.6
1152.2
1151
1149.4
1148.1
1146.7
1145.2
1144.1
1142.4
1141.2
1139.8
1138.3
1137.1
1135.4
1134.2
1132.8
1131.2
1130
1128.4
1127.1
1125.7
1124.2
1123
1121.4
1120.1
1118.6
1117.2
1115.9
1114.3
1113.1
1111.5
1110.2
1108.7
1107.2
1106
1104.3
1103.1
1101.5
1100.2
1098.8
1097.2
1096
1094.4
1093.1
1091.6
1090.2
1088.8
1087.3
1086.1
1084.5
1083.2
1081.8
1080.3
1079.1
1077.5
1076.2
1075
1073.4
1072.2
1071
1069.5
1068.2
1067.1
1065.9
1064.6
1063.4
1062.3
1061.2
1060.2
1059.2
1058.2
1057.3
1056.4
1055.7
1055
1054.2
1053.6
1053.1
1052.6
1052.2
1052
1051.8
1051.7
1051.7
1051.9
1052.1
1052.4
1052.9
1053.3
1054
1054.5
1055.3
1056.1
1056.9
1057.7
1058.5
1059.4
1060.4
1061.4
1062.4
1063.4
1064.5
1065.5
1066.6
1067.8
1069
1070.1
1071.2
1072.3
1073.4
1074.6
1075.8
1077
1078.2
1079.3
1080.4
1081.6
1082.9
1084
1085.2
1086.3
1087.4
1088.5
1089.6
1090.6
1091.7
1092.7
1093.6
1094.5
1095.4
1096.2
1097.1
1097.6
1098.2
1098.7
1099.1
1099.4
1099.6
1099.8
1099.9
1302.5
1302.1
1300.9
1299.3
1298.1
1296.9
1295.3
1294.1
1292.9
1291.3
1290.1
1288.8
1287.3
1286.1
1284.8
1283.3
1282.1
1280.8
1279.3
1278.1
1276.7
1275.3
1274.1
1272.7
1271.2
1270.1
1268.7
1267.2
1266.1
1264.6
1263.2
1262.1
1260.6
1259.2
1258.1
1256.5
1255.2
1254
1252.5
1251.2
1250
1248.4
1247.2
1246
1244.4
1243.2
1241.9
1240.3
1239.1
1237.9
1236.3
1235.1
1233.8
1232.3
1231.1
1229.7
1228.2
1227.1
1225.6
1224.2
1223.1
1221.5
1220.2
1219
1217.4
1216.2
1215
1213.3
1212.1
1210.8
1209.3
1208.1
1206.7
1205.2
1204.1
1202.6
1201.2
1200
1198.4
1197.2
1195.9
1194.3
1193.1
1191.8
1190.3
1189.1
1187.6
1186.2
1185
1183.4
1182.2
1180.9
1179.3
1178.1
1176.6
1175.2
1174
1172.4
1171.2
1169.9
1168.3
1167.1
1165.6
1164.2
1163
1161.4
1160.1
1158.8
1157.2
1156.1
1154.5
1153.2
1151.9
1150.3
1149.1
1147.5
1146.2
1144.9
1143.3
1142.1
1140.6
1139.2
1137.9
1136.3
1135.1
1133.5
1132.2
1130.9
1129.3
1128.1
1126.4
1125.2
1123.7
1122.2
1121
1119.3
1118.1
1116.5
1115.2
1113.8
1112.2
1111
1109.4
1108.1
1106.5
1105.2
1103.7
1102.2
1101
1099.3
1098.1
1096.5
1095.1
1093.6
1092.2
1090.8
1089.3
1088
1086.4
1085.1
1083.5
1082.2
1080.8
1079.3
1078
1076.4
1075.1
1073.7
1072.3
1071.1
1069.6
1068.2
1067.1
1065.7
1064.3
1063.2
1062.1
1060.9
1059.6
1058.5
1057.5
1056.4
1055.5
1054.6
1053.8
1053.1
1052.2
1051.6
1051.1
1050.5
1050.1
1049.9
1049.6
1049.4
1049.5
1049.6
1050
1050.2
1050.6
1051.2
1051.7
1052.3
1053.1
1053.9
1054.6
1055.5
1056.4
1057.3
1058.3
1059.3
1060.3
1061.3
1062.4
1063.5
1064.6
1065.7
1066.9
1068
1069.1
1070.3
1071.4
1072.6
1073.8
1075
1076.1
1077.3
1078.4
1079.6
1080.8
1082
1083.1
1084.2
1085.3
1086.4
1087.5
1088.6
1089.6
1090.6
1091.6
1092.5
1093.3
1094.2
1094.9
1095.5
1096.1
1096.5
1097
1097.2
1097.4
1097.6
1097.6
1302.3
1301.9
1300.5
1299.2
1298
1296.4
1295.2
1294
1292.4
1291.2
1290
1288.4
1287.2
1286
1284.4
1283.2
1281.9
1280.3
1279.1
1277.9
1276.3
1275.1
1273.9
1272.3
1271.1
1269.8
1268.3
1267.1
1265.8
1264.3
1263.1
1261.7
1260.2
1259.1
1257.6
1256.2
1255.1
1253.6
1252.2
1251.1
1249.5
1248.2
1247
1245.5
1244.2
1243
1241.4
1240.2
1239
1237.3
1236.1
1234.9
1233.3
1232.1
1230.8
1229.3
1228.1
1226.7
1225.2
1224.1
1222.6
1221.2
1220.1
1218.5
1217.2
1216
1214.4
1213.2
1211.9
1210.3
1209.1
1207.7
1206.2
1205.1
1203.6
1202.2
1201
1199.4
1198.2
1197
1195.3
1194.1
1192.8
1191.3
1190.1
1188.6
1187.2
1186
1184.4
1183.2
1181.8
1180.3
1179.1
1177.6
1176.2
1175
1173.4
1172.2
1170.8
1169.3
1168.1
1166.6
1165.2
1164
1162.3
1161.1
1159.7
1158.2
1157
1155.4
1154.2
1152.8
1151.2
1150.1
1148.4
1147.2
1145.8
1144.3
1143.1
1141.4
1140.2
1138.8
1137.2
1136
1134.4
1133.1
1131.7
1130.2
1129
1127.3
1126.1
1124.5
1123.2
1121.7
1120.2
1119
1117.3
1116.1
1114.5
1113.2
1111.7
1110.2
1108.9
1107.3
1106.1
1104.4
1103.1
1101.5
1100.2
1098.7
1097.2
1095.9
1094.3
1093
1091.3
1090.1
1088.4
1087.1
1085.5
1084.2
1082.7
1081.2
1079.9
1078.3
1077
1075.4
1074.1
1072.6
1071.2
1069.9
1068.3
1067.1
1065.7
1064.3
1063.1
1061.8
1060.4
1059.2
1058.1
1057
1055.9
1054.8
1053.8
1052.9
1052
1051.1
1050.3
1049.6
1049.1
1048.4
1048.1
1047.6
1047.4
1047.3
1047.3
1047.4
1047.6
1048.1
1048.4
1049
1049.5
1050.2
1051
1051.6
1052.4
1053.3
1054.2
1055.2
1056.2
1057.2
1058.2
1059.2
1060.3
1061.4
1062.5
1063.6
1064.7
1065.9
1067.1
1068.2
1069.3
1070.5
1071.7
1072.9
1074.1
1075.2
1076.4
1077.5
1078.7
1079.9
1081.1
1082.2
1083.3
1084.4
1085.4
1086.5
1087.5
1088.5
1089.4
1090.3
1091.2
1092.1
1092.7
1093.3
1094
1094.3
1094.8
1095.1
1095.2
1095.4
1095.4
1302.2
1301.5
1300.2
1299.1
1297.6
1296.2
1295.1
1293.6
1292.2
1291.1
1289.5
1288.2
1287.1
1285.5
1284.2
1283
1281.5
1280.2
1279
1277.4
1276.2
1275
1273.4
1272.2
1271
1269.4
1268.1
1266.9
1265.3
1264.1
1262.9
1261.3
1260.1
1258.8
1257.3
1256.1
1254.7
1253.2
1252.1
1250.7
1249.2
1248.1
1246.6
1245.2
1244.1
1242.5
1241.2
1240
1238.4
1237.2
1236
1234.4
1233.1
1231.9
1230.3
1229.1
1227.8
1226.3
1225.1
1223.7
1222.2
1221.1
1219.5
1218.2
1217
1215.4
1214.2
1213
1211.3
1210.1
1208.8
1207.3
1206.1
1204.7
1203.2
1202.1
1200.5
1199.2
1198
1196.4
1195.1
1193.8
1192.3
1191.1
1189.6
1188.2
1187
1185.4
1184.2
1182.9
1181.3
1180.1
1178.6
1177.2
1176
1174.4
1173.2
1171.8
1170.3
1169.1
1167.5
1166.2
1165
1163.3
1162.1
1160.6
1159.2
1158
1156.4
1155.1
1153.7
1152.2
1151
1149.4
1148.1
1146.7
1145.2
1144
1142.4
1141.1
1139.6
1138.2
1137
1135.3
1134.1
1132.5
1131.2
1129.8
1128.2
1127
1125.4
1124.1
1122.6
1121.2
1119.8
1118.2
1117
1115.3
1114.1
1112.5
1111.1
1109.6
1108.2
1106.8
1105.2
1104
1102.3
1101
1099.4
1098.1
1096.5
1095.1
1093.5
1092.2
1090.6
1089.2
1087.7
1086.2
1084.8
1083.2
1081.9
1080.3
1079
1077.3
1076.1
1074.4
1073.1
1071.5
1070.1
1068.7
1067.2
1065.9
1064.4
1063.1
1061.7
1060.3
1059.1
1057.8
1056.5
1055.3
1054.2
1053.1
1052.1
1051.1
1050.1
1049.2
1048.3
1047.6
1047
1046.3
1046
1045.4
1045.2
1045.1
1045.1
1045.2
1045.3
1045.7
1046.2
1046.6
1047.2
1048
1048.6
1049.4
1050.2
1051.2
1052.1
1053.1
1054.1
1055.1
1056.1
1057.1
1058.2
1059.2
1060.3
1061.5
1062.6
1063.8
1065
1066.1
1067.2
1068.4
1069.6
1070.8
1072
1073.2
1074.3
1075.4
1076.6
1077.8
1079
1080.1
1081.2
1082.3
1083.3
1084.4
1085.4
1086.4
1087.3
1088.2
1089.1
1089.8
1090.5
1091.2
1091.7
1092.2
1092.5
1092.9
1093.1
1093.2
1093.2
1302
1301.2
1300.1
1298.8
1297.3
1296.1
1294.8
1293.3
1292.1
1290.7
1289.3
1288.1
1286.7
1285.2
1284.1
1282.7
1281.2
1280.1
1278.6
1277.2
1276.1
1274.6
1273.2
1272.1
1270.5
1269.2
1268
1266.4
1265.2
1264
1262.4
1261.2
1260
1258.4
1257.1
1255.9
1254.3
1253.1
1251.8
1250.3
1249.1
1247.7
1246.2
1245.1
1243.6
1242.2
1241.1
1239.6
1238.2
1237
1235.5
1234.2
1233
1231.4
1230.2
1228.9
1227.3
1226.1
1224.8
1223.3
1222.1
1220.7
1219.2
1218.1
1216.5
1215.2
1214
1212.4
1211.2
1209.9
1208.3
1207.1
1205.8
1204.2
1203.1
1201.6
1200.2
1199
1197.4
1196.2
1194.9
1193.3
1192.1
1190.7
1189.2
1188.1
1186.5
1185.2
1183.9
1182.3
1181.1
1179.7
1178.2
1177.1
1175.4
1174.2
1172.9
1171.3
1170.1
1168.6
1167.2
1166
1164.3
1163.1
1161.7
1160.2
1159
1157.4
1156.1
1154.7
1153.2
1152
1150.4
1149.1
1147.7
1146.2
1145
1143.3
1142.1
1140.6
1139.2
1137.9
1136.3
1135.1
1133.4
1132.1
1130.7
1129.2
1128
1126.3
1125.1
1123.4
1122.1
1120.6
1119.2
1117.8
1116.2
1115
1113.3
1112.1
1110.4
1109.1
1107.6
1106.2
1104.7
1103.2
1101.8
1100.2
1098.9
1097.3
1096
1094.3
1093
1091.3
1090.1
1088.4
1087.1
1085.4
1084.1
1082.4
1081.1
1079.4
1078.1
1076.4
1075.1
1073.5
1072.1
1070.5
1069.1
1067.6
1066.2
1064.7
1063.2
1061.9
1060.3
1059.1
1057.6
1056.3
1055.1
1053.8
1052.5
1051.3
1050.2
1049.2
1048.2
1047.2
1046.3
1045.5
1044.9
1044.2
1043.7
1043.3
1043.1
1042.9
1042.8
1043
1043.1
1043.4
1043.9
1044.3
1045.1
1045.6
1046.3
1047.2
1048.1
1049
1049.9
1050.8
1051.8
1052.8
1053.9
1055
1056.1
1057.1
1058.2
1059.3
1060.4
1061.6
1062.8
1064
1065.1
1066.3
1067.4
1068.6
1069.8
1071.1
1072.2
1073.3
1074.5
1075.6
1076.8
1078
1079.1
1080.1
1081.2
1082.2
1083.2
1084.2
1085.2
1086.1
1086.9
1087.6
1088.3
1089
1089.4
1090
1090.2
1090.5
1090.8
1091
1091
1301.7
1301.1
1300
1298.4
1297.2
1296
1294.4
1293.2
1292
1290.4
1289.2
1287.9
1286.3
1285.1
1283.9
1282.3
1281.1
1279.8
1278.3
1277.1
1275.8
1274.3
1273.1
1271.7
1270.2
1269.1
1267.6
1266.2
1265.1
1263.6
1262.2
1261.1
1259.5
1258.2
1257
1255.4
1254.2
1253
1251.4
1250.2
1248.9
1247.3
1246.1
1244.8
1243.3
1242.1
1240.7
1239.2
1238.1
1236.6
1235.2
1234.1
1232.5
1231.2
1230
1228.4
1227.2
1226
1224.3
1223.1
1221.8
1220.3
1219.1
1217.7
1216.2
1215.1
1213.5
1212.2
1211
1209.4
1208.2
1206.9
1205.3
1204.1
1202.7
1201.2
1200.1
1198.5
1197.2
1196
1194.4
1193.1
1191.8
1190.3
1189.1
1187.6
1186.2
1185
1183.4
1182.1
1180.8
1179.2
1178.1
1176.5
1175.2
1173.9
1172.3
1171.1
1169.6
1168.2
1167
1165.4
1164.1
1162.7
1161.2
1160
1158.4
1157.1
1155.7
1154.2
1153
1151.4
1150.1
1148.7
1147.2
1146
1144.3
1143.1
1141.6
1140.2
1138.9
1137.3
1136.1
1134.4
1133.1
1131.7
1130.2
1128.9
1127.3
1126.1
1124.4
1123.1
1121.6
1120.2
1118.7
1117.2
1115.9
1114.3
1113
1111.3
1110.1
1108.4
1107.1
1105.5
1104.1
1102.6
1101.2
1099.7
1098.2
1096.7
1095.2
1093.8
1092.2
1090.8
1089.2
1087.8
1086.2
1084.7
1083.2
1081.7
1080.2
1078.7
1077.2
1075.6
1074.2
1072.6
1071.1
1069.5
1068.1
1066.5
1065.1
1063.5
1062.1
1060.6
1059.2
1057.7
1056.2
1055
1053.5
1052.2
1051
1049.7
1048.4
1047.3
1046.3
1045.3
1044.3
1043.5
1042.8
1042.1
1041.5
1041.1
1040.8
1040.5
1040.4
1040.5
1040.8
1041.1
1041.5
1042.1
1042.6
1043.3
1044.1
1045
1045.7
1046.6
1047.5
1048.5
1049.5
1050.5
1051.6
1052.7
1053.8
1054.9
1056.1
1057.2
1058.3
1059.4
1060.6
1061.8
1063
1064.1
1065.3
1066.4
1067.6
1068.9
1070.1
1071.2
1072.3
1073.4
1074.6
1075.7
1076.9
1078
1079
1080.1
1081.1
1082
1083
1083.8
1084.5
1085.3
1086.1
1086.6
1087.2
1087.6
1088
1088.2
1088.4
1088.5
1088.6
1301.4
1301
1299.7
1298.2
1297.1
1295.6
1294.2
1293.1
1291.6
1290.2
1289.1
1287.5
1286.2
1285.1
1283.5
1282.2
1281
1279.4
1278.2
1277
1275.4
1274.2
1273
1271.3
1270.1
1268.9
1267.3
1266.1
1264.8
1263.3
1262.1
1260.7
1259.2
1258.1
1256.7
1255.2
1254.1
1252.6
1251.2
1250.1
1248.5
1247.2
1246
1244.4
1243.2
1242
1240.3
1239.1
1237.8
1236.3
1235.1
1233.7
1232.2
1231.1
1229.6
1228.2
1227.1
1225.5
1224.2
1223
1221.4
1220.1
1218.9
1217.3
1216.1
1214.7
1213.2
1212.1
1210.6
1209.2
1208
1206.4
1205.2
1203.9
1202.3
1201.1
1199.7
1198.2
1197.1
1195.5
1194.2
1193
1191.3
1190.1
1188.7
1187.2
1186.1
1184.5
1183.2
1181.9
1180.3
1179.1
1177.6
1176.2
1175
1173.4
1172.1
1170.8
1169.2
1168.1
1166.4
1165.2
1163.8
1162.3
1161.1
1159.5
1158.2
1156.8
1155.3
1154.1
1152.4
1151.2
1149.8
1148.2
1147
1145.4
1144.1
1142.6
1141.2
1139.9
1138.3
1137.1
1135.4
1134.1
1132.7
1131.2
1129.9
1128.3
1127.1
1125.4
1124.1
1122.5
1121.2
1119.7
1118.2
1116.9
1115.2
1114
1112.3
1111.1
1109.4
1108.1
1106.4
1105.1
1103.5
1102.1
1100.5
1099.1
1097.6
1096.2
1094.6
1093.2
1091.6
1090.1
1088.5
1087.1
1085.5
1084.1
1082.4
1081.1
1079.4
1078
1076.3
1074.9
1073.2
1071.8
1070.2
1068.7
1067.2
1065.5
1064.1
1062.4
1061.1
1059.4
1058.1
1056.4
1055.1
1053.5
1052.1
1050.7
1049.3
1048.1
1046.9
1045.6
1044.4
1043.3
1042.4
1041.4
1040.7
1040
1039.3
1038.9
1038.4
1038.2
1038.2
1038.2
1038.4
1038.7
1039.2
1039.7
1040.3
1041.1
1041.8
1042.5
1043.4
1044.3
1045.3
1046.3
1047.3
1048.3
1049.3
1050.4
1051.5
1052.6
1053.8
1055
1056.1
1057.2
1058.4
1059.5
1060.7
1062
1063.1
1064.3
1065.4
1066.6
1067.8
1069
1070.1
1071.2
1072.4
1073.5
1074.6
1075.7
1076.7
1077.8
1078.8
1079.7
1080.6
1081.4
1082.3
1083.1
1083.7
1084.3
1084.8
1085.2
1085.6
1086
1086.1
1086.2
1086.2
1301.2
1300.8
1299.4
1298.2
1296.9
1295.3
1294.1
1292.9
1291.3
1290.1
1288.8
1287.3
1286.1
1284.8
1283.3
1282.1
1280.7
1279.2
1278.1
1276.6
1275.2
1274.1
1272.6
1271.2
1270.1
1268.5
1267.2
1266
1264.4
1263.2
1262
1260.4
1259.2
1257.9
1256.3
1255.1
1253.8
1252.3
1251.1
1249.7
1248.2
1247.1
1245.6
1244.2
1243.1
1241.5
1240.2
1239
1237.4
1236.2
1235
1233.3
1232.1
1230.8
1229.3
1228.1
1226.7
1225.2
1224.1
1222.6
1221.2
1220
1218.4
1217.2
1215.9
1214.3
1213.1
1211.8
1210.2
1209.1
1207.6
1206.2
1205
1203.4
1202.2
1200.9
1199.3
1198.1
1196.7
1195.2
1194.1
1192.5
1191.2
1189.9
1188.3
1187.1
1185.7
1184.2
1183
1181.4
1180.1
1178.8
1177.3
1176.1
1174.5
1173.2
1171.9
1170.3
1169.1
1167.6
1166.2
1165
1163.3
1162.1
1160.6
1159.2
1158
1156.3
1155.1
1153.6
1152.2
1150.9
1149.3
1148.1
1146.5
1145.2
1143.8
1142.2
1141
1139.3
1138.1
1136.5
1135.2
1133.8
1132.2
1131
1129.3
1128.1
1126.4
1125.1
1123.6
1122.2
1120.8
1119.2
1117.9
1116.3
1115
1113.3
1112.1
1110.4
1109.1
1107.4
1106.1
1104.5
1103.1
1101.5
1100.1
1098.5
1097.1
1095.5
1094.1
1092.4
1091.1
1089.4
1088.1
1086.3
1085
1083.3
1081.9
1080.2
1078.8
1077.2
1075.6
1074.1
1072.4
1071.1
1069.3
1067.9
1066.2
1064.6
1063.1
1061.4
1060.1
1058.3
1056.9
1055.2
1053.8
1052.2
1050.8
1049.2
1048
1046.4
1045.2
1043.9
1042.6
1041.4
1040.4
1039.4
1038.5
1037.8
1037.2
1036.5
1036.2
1036
1035.8
1035.9
1036.1
1036.3
1036.8
1037.3
1038
1038.6
1039.4
1040.2
1041.1
1042.1
1043
1044
1045
1046.1
1047.1
1048.2
1049.3
1050.4
1051.5
1052.6
1053.8
1055
1056.2
1057.3
1058.4
1059.6
1060.8
1062.1
1063.2
1064.3
1065.5
1066.7
1067.9
1069
1070.1
1071.2
1072.3
1073.4
1074.4
1075.4
1076.4
1077.4
1078.3
1079.2
1080
1080.7
1081.3
1082
1082.4
1082.9
1083.2
1083.5
1083.7
1083.8
1083.9
1301.2
1300.5
1299.2
1298.1
1296.6
1295.2
1294.1
1292.5
1291.2
1290
1288.5
1287.2
1286
1284.4
1283.2
1282
1280.4
1279.2
1277.9
1276.3
1275.1
1273.9
1272.3
1271.1
1269.8
1268.3
1267.1
1265.7
1264.2
1263.1
1261.6
1260.2
1259.1
1257.5
1256.2
1255
1253.5
1252.2
1251
1249.4
1248.2
1246.9
1245.3
1244.1
1242.8
1241.3
1240.1
1238.7
1237.2
1236.1
1234.6
1233.2
1232
1230.4
1229.2
1228
1226.3
1225.1
1223.8
1222.3
1221.1
1219.7
1218.2
1217.1
1215.5
1214.2
1213
1211.4
1210.1
1208.8
1207.3
1206.1
1204.6
1203.2
1202.1
1200.4
1199.2
1197.9
1196.3
1195.1
1193.7
1192.2
1191.1
1189.5
1188.2
1186.9
1185.3
1184.1
1182.6
1181.2
1180
1178.4
1177.1
1175.7
1174.2
1173.1
1171.4
1170.1
1168.8
1167.2
1166.1
1164.5
1163.2
1161.8
1160.2
1159.1
1157.4
1156.1
1154.8
1153.2
1152
1150.4
1149.1
1147.6
1146.2
1144.9
1143.3
1142.1
1140.4
1139.1
1137.7
1136.2
1134.9
1133.3
1132.1
1130.4
1129.1
1127.5
1126.2
1124.7
1123.2
1121.9
1120.2
1119
1117.3
1116.1
1114.3
1113.1
1111.4
1110.1
1108.5
1107.1
1105.5
1104.1
1102.5
1101.1
1099.5
1098.1
1096.5
1095.1
1093.4
1092.1
1090.4
1089.1
1087.3
1086
1084.2
1082.8
1081.2
1079.6
1078.1
1076.4
1075
1073.3
1071.8
1070.2
1068.5
1067.1
1065.3
1063.8
1062.2
1060.5
1059.1
1057.3
1055.8
1054.2
1052.5
1051.1
1049.4
1048
1046.3
1045
1043.5
1042.2
1040.9
1039.6
1038.4
1037.4
1036.4
1035.6
1035
1034.2
1033.9
1033.5
1033.3
1033.3
1033.5
1034
1034.3
1034.9
1035.5
1036.2
1037.1
1037.8
1038.7
1039.6
1040.6
1041.6
1042.6
1043.6
1044.7
1045.9
1047
1048.1
1049.2
1050.3
1051.5
1052.6
1053.8
1055.1
1056.2
1057.3
1058.5
1059.7
1060.9
1062.1
1063.2
1064.3
1065.5
1066.6
1067.8
1068.9
1070
1071.1
1072.1
1073.1
1074.1
1075.1
1076
1076.8
1077.5
1078.3
1079
1079.5
1080.1
1080.4
1080.8
1081.1
1081.2
1081.3
1081.4
1301.1
1300.3
1299.2
1297.9
1296.3
1295.1
1293.9
1292.3
1291.1
1289.8
1288.3
1287.1
1285.8
1284.3
1283.1
1281.7
1280.2
1279.1
1277.6
1276.2
1275.1
1273.5
1272.2
1271
1269.5
1268.2
1267
1265.4
1264.2
1263
1261.3
1260.1
1258.9
1257.3
1256.1
1254.8
1253.3
1252.1
1250.7
1249.2
1248.1
1246.6
1245.2
1244
1242.5
1241.2
1240
1238.4
1237.1
1235.9
1234.3
1233.1
1231.7
1230.2
1229.1
1227.6
1226.2
1225
1223.5
1222.2
1221
1219.3
1218.1
1216.8
1215.3
1214.1
1212.6
1211.2
1210
1208.4
1207.2
1205.9
1204.3
1203.1
1201.7
1200.2
1199.1
1197.5
1196.2
1195
1193.3
1192.1
1190.7
1189.2
1188.1
1186.5
1185.2
1183.9
1182.3
1181.1
1179.6
1178.2
1177
1175.3
1174.1
1172.7
1171.2
1170
1168.4
1167.1
1165.7
1164.2
1163
1161.4
1160.1
1158.7
1157.2
1156
1154.3
1153.1
1151.6
1150.2
1148.9
1147.3
1146.1
1144.4
1143.1
1141.6
1140.2
1138.9
1137.3
1136.1
1134.4
1133.1
1131.5
1130.2
1128.7
1127.2
1125.9
1124.3
1123
1121.3
1120.1
1118.4
1117.1
1115.5
1114.1
1112.5
1111.1
1109.6
1108.2
1106.6
1105.2
1103.6
1102.2
1100.6
1099.1
1097.5
1096.1
1094.5
1093.1
1091.4
1090.1
1088.3
1087
1085.2
1083.8
1082.2
1080.6
1079.1
1077.4
1076
1074.2
1072.7
1071.1
1069.4
1068
1066.2
1064.6
1063.1
1061.3
1059.7
1058.1
1056.3
1054.8
1053.2
1051.4
1049.9
1048.2
1046.6
1045.1
1043.4
1042
1040.4
1039.1
1037.8
1036.5
1035.3
1034.3
1033.4
1032.6
1032
1031.4
1031.1
1031
1031
1031.1
1031.4
1031.9
1032.4
1033.1
1033.8
1034.5
1035.4
1036.3
1037.2
1038.2
1039.2
1040.2
1041.3
1042.3
1043.4
1044.5
1045.7
1046.9
1048
1049.2
1050.3
1051.4
1052.6
1053.8
1055
1056.2
1057.3
1058.5
1059.7
1060.9
1062
1063.2
1064.3
1065.4
1066.5
1067.6
1068.6
1069.7
1070.7
1071.7
1072.6
1073.5
1074.3
1075.1
1075.8
1076.4
1077.1
1077.5
1078
1078.3
1078.5
1078.7
1078.9
1078.9
1301
1300.2
1299.1
1297.7
1296.2
1295.1
1293.6
1292.2
1291.1
1289.5
1288.2
1287
1285.5
1284.2
1283
1281.4
1280.2
1279
1277.4
1276.1
1274.9
1273.3
1272.1
1270.8
1269.3
1268.1
1266.7
1265.2
1264.1
1262.7
1261.2
1260.1
1258.6
1257.2
1256
1254.5
1253.2
1252
1250.4
1249.2
1247.9
1246.3
1245.1
1243.8
1242.3
1241.1
1239.7
1238.2
1237.1
1235.5
1234.2
1233
1231.4
1230.2
1228.9
1227.3
1226.1
1224.8
1223.3
1222.1
1220.6
1219.2
1218.1
1216.5
1215.2
1214
1212.3
1211.1
1209.8
1208.2
1207.1
1205.6
1204.2
1203
1201.4
1200.1
1198.8
1197.3
1196.1
1194.6
1193.2
1192
1190.4
1189.1
1187.8
1186.2
1185.1
1183.5
1182.2
1180.9
1179.3
1178.1
1176.6
1175.2
1174
1172.3
1171.1
1169.6
1168.2
1167
1165.3
1164.1
1162.6
1161.2
1160
1158.3
1157.1
1155.5
1154.2
1152.9
1151.2
1150.1
1148.4
1147.1
1145.7
1144.2
1142.9
1141.3
1140.1
1138.4
1137.1
1135.6
1134.2
1132.8
1131.2
1130
1128.3
1127.1
1125.4
1124.1
1122.5
1121.1
1119.6
1118.2
1116.7
1115.2
1113.8
1112.2
1110.8
1109.2
1107.8
1106.2
1104.8
1103.2
1101.8
1100.2
1098.7
1097.2
1095.6
1094.1
1092.5
1091.1
1089.4
1088.1
1086.3
1084.9
1083.2
1081.6
1080.1
1078.4
1077
1075.2
1073.7
1072.1
1070.4
1068.9
1067.2
1065.5
1064
1062.2
1060.5
1059
1057.2
1055.5
1053.9
1052.2
1050.4
1048.8
1047.1
1045.3
1043.8
1042.1
1040.4
1039
1037.3
1036
1034.6
1033.3
1032.2
1031.2
1030.3
1029.5
1029.1
1028.6
1028.4
1028.4
1028.5
1028.9
1029.3
1029.9
1030.5
1031.3
1032.1
1033
1033.8
1034.8
1035.7
1036.8
1037.8
1038.9
1040
1041.1
1042.2
1043.3
1044.4
1045.6
1046.7
1047.9
1049.1
1050.2
1051.4
1052.6
1053.8
1055
1056.1
1057.3
1058.4
1059.5
1060.7
1061.9
1063
1064.1
1065.2
1066.2
1067.2
1068.2
1069.2
1070.1
1071.1
1071.8
1072.6
1073.3
1074
1074.5
1075
1075.4
1075.7
1076
1076.2
1076.3
1076.3
1300.7
1300.1
1299
1297.4
1296.2
1295
1293.4
1292.2
1290.9
1289.3
1288.1
1286.9
1285.3
1284.1
1282.8
1281.3
1280.1
1278.7
1277.2
1276.1
1274.6
1273.2
1272.1
1270.6
1269.2
1268
1266.5
1265.2
1264
1262.4
1261.2
1259.9
1258.3
1257.1
1255.9
1254.3
1253.1
1251.7
1250.2
1249.1
1247.6
1246.2
1245.1
1243.5
1242.2
1241
1239.4
1238.2
1236.9
1235.3
1234.1
1232.8
1231.3
1230.1
1228.6
1227.2
1226.1
1224.5
1223.2
1222
1220.4
1219.1
1217.8
1216.3
1215.1
1213.6
1212.2
1211.1
1209.5
1208.2
1206.9
1205.3
1204.1
1202.7
1201.2
1200.1
1198.5
1197.2
1196
1194.3
1193.1
1191.7
1190.2
1189.1
1187.4
1186.2
1184.9
1183.3
1182.1
1180.5
1179.2
1178
1176.3
1175.1
1173.6
1172.2
1171
1169.3
1168.1
1166.6
1165.2
1164
1162.3
1161.1
1159.6
1158.2
1156.9
1155.3
1154.1
1152.5
1151.1
1149.7
1148.2
1147
1145.3
1144.1
1142.5
1141.1
1139.7
1138.2
1137
1135.3
1134.1
1132.4
1131.1
1129.5
1128.1
1126.7
1125.2
1123.8
1122.2
1120.9
1119.2
1118
1116.3
1115
1113.3
1112.1
1110.3
1109.1
1107.3
1106.1
1104.3
1103
1101.3
1100
1098.3
1096.9
1095.2
1093.8
1092.2
1090.6
1089.1
1087.4
1086.1
1084.3
1082.9
1081.2
1079.6
1078.1
1076.3
1074.9
1073.2
1071.4
1070
1068.2
1066.5
1065
1063.2
1061.5
1060
1058.2
1056.4
1054.8
1053.1
1051.2
1049.5
1047.8
1046.1
1044.3
1042.5
1040.9
1039.1
1037.4
1035.8
1034.2
1032.7
1031.3
1030.1
1029
1028.1
1027.2
1026.5
1026.1
1025.9
1025.9
1026
1026.3
1026.8
1027.3
1028
1028.7
1029.5
1030.4
1031.3
1032.3
1033.2
1034.3
1035.3
1036.4
1037.4
1038.6
1039.7
1040.8
1042
1043.1
1044.3
1045.4
1046.6
1047.8
1049
1050.1
1051.3
1052.4
1053.6
1054.8
1056
1057.1
1058.2
1059.3
1060.4
1061.5
1062.6
1063.6
1064.7
1065.7
1066.6
1067.5
1068.4
1069.3
1070.1
1070.7
1071.3
1071.9
1072.3
1072.8
1073.1
1073.3
1073.5
1073.6
1073.7
1300.5
1300.1
1298.8
1297.3
1296.1
1294.8
1293.3
1292.1
1290.7
1289.2
1288.1
1286.6
1285.2
1284.1
1282.6
1281.2
1280.1
1278.5
1277.2
1276
1274.4
1273.2
1272
1270.4
1269.1
1267.9
1266.3
1265.1
1263.8
1262.3
1261.1
1259.7
1258.2
1257.1
1255.6
1254.2
1253.1
1251.5
1250.2
1249
1247.4
1246.2
1244.9
1243.3
1242.1
1240.8
1239.3
1238.1
1236.7
1235.2
1234.1
1232.5
1231.2
1230
1228.4
1227.2
1225.9
1224.3
1223.1
1221.7
1220.2
1219.1
1217.6
1216.2
1215
1213.4
1212.1
1210.9
1209.3
1208.1
1206.7
1205.2
1204
1202.4
1201.2
1199.9
1198.3
1197.1
1195.7
1194.2
1193
1191.4
1190.1
1188.8
1187.3
1186.1
1184.6
1183.2
1182
1180.3
1179.1
1177.6
1176.2
1175
1173.3
1172.1
1170.7
1169.2
1168
1166.3
1165.1
1163.6
1162.2
1161
1159.3
1158.1
1156.5
1155.2
1153.9
1152.2
1151.1
1149.4
1148.1
1146.6
1145.2
1143.9
1142.3
1141.1
1139.4
1138.1
1136.6
1135.2
1133.8
1132.2
1131
1129.3
1128
1126.3
1125.1
1123.4
1122.1
1120.5
1119.1
1117.6
1116.1
1114.6
1113.2
1111.7
1110.2
1108.7
1107.2
1105.6
1104.2
1102.6
1101.1
1099.5
1098.1
1096.4
1095.1
1093.3
1092
1090.2
1088.8
1087.2
1085.5
1084.1
1082.3
1080.9
1079.2
1077.5
1076.1
1074.3
1072.7
1071.1
1069.3
1067.8
1066.1
1064.3
1062.7
1061.1
1059.2
1057.4
1055.8
1054.1
1052.2
1050.4
1048.7
1047
1045.1
1043.2
1041.4
1039.6
1037.9
1036.1
1034.2
1032.5
1031
1029.3
1028.1
1026.7
1025.6
1024.7
1024.1
1023.5
1023.2
1023.2
1023.3
1023.6
1024.1
1024.7
1025.3
1026.2
1027
1027.8
1028.7
1029.7
1030.7
1031.7
1032.8
1033.9
1035
1036.1
1037.2
1038.3
1039.4
1040.6
1041.7
1042.9
1044.1
1045.2
1046.4
1047.5
1048.7
1049.9
1051.1
1052.2
1053.3
1054.5
1055.6
1056.8
1057.9
1059
1060.1
1061.1
1062.1
1063.1
1064.1
1065
1065.8
1066.6
1067.4
1068.1
1068.7
1069.2
1069.7
1070.1
1070.4
1070.7
1070.9
1071
1071.1
1300.4
1300
1298.6
1297.2
1296.1
1294.6
1293.2
1292.1
1290.5
1289.2
1288
1286.5
1285.2
1284
1282.4
1281.2
1279.9
1278.3
1277.1
1275.9
1274.3
1273.1
1271.8
1270.3
1269.1
1267.7
1266.2
1265.1
1263.6
1262.2
1261.1
1259.5
1258.2
1257
1255.4
1254.2
1253
1251.3
1250.1
1248.8
1247.3
1246.1
1244.7
1243.2
1242.1
1240.6
1239.2
1238
1236.5
1235.2
1234
1232.4
1231.1
1229.8
1228.3
1227.1
1225.7
1224.2
1223.1
1221.5
1220.2
1219
1217.4
1216.1
1214.8
1213.3
1212.1
1210.6
1209.2
1208
1206.4
1205.2
1203.9
1202.3
1201.1
1199.7
1198.2
1197
1195.4
1194.2
1192.9
1191.3
1190.1
1188.6
1187.2
1186
1184.3
1183.1
1181.7
1180.2
1179
1177.4
1176.1
1174.8
1173.2
1172.1
1170.4
1169.1
1167.8
1166.2
1165
1163.4
1162.1
1160.7
1159.2
1158
1156.3
1155.1
1153.6
1152.2
1150.9
1149.2
1148.1
1146.4
1145.1
1143.6
1142.2
1140.8
1139.2
1138
1136.3
1135.1
1133.5
1132.1
1130.6
1129.2
1127.8
1126.2
1124.9
1123.2
1122
1120.3
1119
1117.3
1116.1
1114.3
1113.1
1111.3
1110.1
1108.3
1107.1
1105.3
1104
1102.3
1101
1099.2
1097.9
1096.2
1094.7
1093.2
1091.5
1090.1
1088.3
1087
1085.2
1083.7
1082.1
1080.4
1079
1077.2
1075.6
1074.1
1072.2
1070.7
1069.1
1067.2
1065.6
1064
1062.2
1060.4
1058.8
1057.1
1055.2
1053.3
1051.6
1049.9
1048.1
1046.2
1044.2
1042.3
1040.4
1038.5
1036.7
1034.8
1032.9
1031.1
1029.2
1027.4
1025.9
1024.4
1023.2
1022.2
1021.4
1020.9
1020.5
1020.5
1020.6
1021
1021.4
1022.1
1022.7
1023.4
1024.3
1025.2
1026.2
1027.1
1028.1
1029.2
1030.2
1031.3
1032.3
1033.4
1034.6
1035.7
1036.9
1038
1039.2
1040.3
1041.4
1042.6
1043.8
1045
1046.1
1047.3
1048.4
1049.5
1050.7
1051.9
1053
1054.1
1055.2
1056.3
1057.3
1058.4
1059.4
1060.4
1061.3
1062.2
1063.1
1063.9
1064.6
1065.3
1066
1066.5
1067
1067.4
1067.7
1068
1068.1
1068.2
1068.3
1300.3
1300
1298.5
1297.2
1296
1294.4
1293.2
1292
1290.4
1289.2
1287.9
1286.3
1285.1
1283.9
1282.3
1281.1
1279.8
1278.3
1277.1
1275.7
1274.2
1273.1
1271.6
1270.2
1269.1
1267.5
1266.2
1265
1263.4
1262.2
1261
1259.4
1258.1
1256.9
1255.3
1254.1
1252.8
1251.3
1250.1
1248.7
1247.2
1246.1
1244.5
1243.2
1242
1240.4
1239.2
1237.9
1236.3
1235.1
1233.8
1232.3
1231.1
1229.7
1228.2
1227.1
1225.5
1224.2
1223
1221.4
1220.1
1218.8
1217.3
1216.1
1214.6
1213.2
1212
1210.5
1209.2
1207.9
1206.3
1205.1
1203.7
1202.2
1201.1
1199.5
1198.2
1196.9
1195.3
1194.1
1192.7
1191.2
1190
1188.4
1187.1
1185.8
1184.2
1183.1
1181.5
1180.2
1178.9
1177.3
1176.1
1174.6
1173.2
1171.9
1170.3
1169.1
1167.6
1166.2
1164.9
1163.3
1162.1
1160.5
1159.2
1157.8
1156.2
1155
1153.4
1152.1
1150.6
1149.2
1147.9
1146.3
1145.1
1143.4
1142.1
1140.6
1139.2
1137.8
1136.2
1135
1133.3
1132.1
1130.4
1129.1
1127.5
1126.1
1124.6
1123.2
1121.7
1120.2
1118.8
1117.2
1115.9
1114.2
1112.9
1111.2
1109.9
1108.2
1106.9
1105.2
1103.8
1102.2
1100.7
1099.2
1097.6
1096.1
1094.4
1093.1
1091.3
1089.9
1088.2
1086.7
1085.1
1083.4
1082
1080.2
1078.6
1077.1
1075.3
1073.7
1072.1
1070.3
1068.7
1067.1
1065.2
1063.5
1062
1060.1
1058.3
1056.5
1054.8
1053.1
1051.1
1049.2
1047.3
1045.4
1043.5
1041.6
1039.7
1037.7
1035.7
1033.6
1031.6
1029.5
1027.5
1025.6
1023.8
1022.2
1020.8
1019.6
1018.7
1018.1
1017.8
1017.7
1017.9
1018.2
1018.7
1019.3
1020
1020.8
1021.6
1022.5
1023.4
1024.4
1025.4
1026.4
1027.5
1028.6
1029.7
1030.8
1031.9
1033.1
1034.2
1035.3
1036.4
1037.6
1038.8
1040
1041.1
1042.2
1043.4
1044.5
1045.7
1046.8
1048
1049.1
1050.2
1051.3
1052.4
1053.5
1054.5
1055.6
1056.6
1057.6
1058.5
1059.4
1060.3
1061.1
1061.9
1062.5
1063.2
1063.7
1064.2
1064.5
1064.9
1065.2
1065.3
1065.4
1065.4
1300.3
1299.8
1298.4
1297.2
1295.9
1294.3
1293.1
1291.9
1290.3
1289.1
1287.8
1286.3
1285.1
1283.7
1282.2
1281.1
1279.7
1278.2
1277.1
1275.6
1274.2
1273
1271.5
1270.2
1269
1267.4
1266.2
1265
1263.3
1262.1
1260.9
1259.3
1258.1
1256.8
1255.2
1254.1
1252.6
1251.2
1250.1
1248.5
1247.2
1246
1244.4
1243.2
1241.9
1240.3
1239.1
1237.8
1236.3
1235.1
1233.7
1232.2
1231.1
1229.5
1228.2
1227
1225.4
1224.1
1222.9
1221.3
1220.1
1218.7
1217.2
1216.1
1214.5
1213.2
1212
1210.3
1209.1
1207.8
1206.2
1205.1
1203.6
1202.2
1201
1199.4
1198.1
1196.8
1195.2
1194.1
1192.5
1191.2
1190
1188.3
1187.1
1185.7
1184.2
1183
1181.4
1180.1
1178.8
1177.2
1176.1
1174.4
1173.1
1171.8
1170.2
1169.1
1167.4
1166.1
1164.8
1163.2
1162
1160.4
1159.1
1157.7
1156.2
1155
1153.3
1152.1
1150.5
1149.1
1147.8
1146.2
1145
1143.3
1142.1
1140.5
1139.1
1137.7
1136.2
1134.9
1133.2
1132
1130.3
1129.1
1127.4
1126.1
1124.5
1123.1
1121.6
1120.1
1118.7
1117.2
1115.7
1114.2
1112.7
1111.2
1109.7
1108.2
1106.7
1105.2
1103.6
1102.1
1100.5
1099.1
1097.4
1096.1
1094.3
1093
1091.2
1089.7
1088.1
1086.4
1085.1
1083.2
1081.8
1080.1
1078.4
1077
1075.2
1073.5
1072
1070.2
1068.4
1066.9
1065.1
1063.3
1061.6
1060
1058.1
1056.2
1054.4
1052.6
1050.8
1049
1047.1
1045.1
1043.1
1041.1
1039.1
1037.1
1034.9
1032.7
1030.5
1028.3
1026.1
1023.9
1021.8
1019.9
1018.3
1017
1016
1015.2
1014.9
1014.8
1015
1015.3
1015.8
1016.4
1017.2
1018
1018.8
1019.7
1020.6
1021.6
1022.6
1023.7
1024.7
1025.8
1026.9
1028.1
1029.2
1030.3
1031.4
1032.5
1033.6
1034.8
1036
1037.1
1038.3
1039.4
1040.5
1041.7
1042.9
1044
1045.1
1046.2
1047.3
1048.4
1049.5
1050.6
1051.7
1052.7
1053.7
1054.7
1055.6
1056.5
1057.4
1058.2
1059
1059.6
1060.3
1060.8
1061.3
1061.7
1062.1
1062.3
1062.4
1062.5
1062.6
1300.2
1299.7
1298.3
1297.1
1295.8
1294.3
1293.1
1291.8
1290.3
1289.1
1287.7
1286.2
1285.1
1283.6
1282.2
1281.1
1279.6
1278.2
1277
1275.5
1274.2
1273
1271.4
1270.2
1269
1267.3
1266.1
1264.9
1263.3
1262.1
1260.8
1259.2
1258.1
1256.7
1255.2
1254.1
1252.5
1251.2
1250
1248.4
1247.2
1246
1244.3
1243.1
1241.9
1240.3
1239.1
1237.7
1236.2
1235.1
1233.6
1232.2
1231
1229.4
1228.2
1226.9
1225.3
1224.1
1222.8
1221.2
1220.1
1218.6
1217.2
1216
1214.4
1213.2
1211.9
1210.3
1209.1
1207.7
1206.2
1205.1
1203.5
1202.2
1200.9
1199.3
1198.1
1196.7
1195.2
1194.1
1192.4
1191.2
1189.9
1188.3
1187.1
1185.6
1184.2
1183
1181.3
1180.1
1178.7
1177.2
1176
1174.4
1173.1
1171.7
1170.2
1169
1167.4
1166.1
1164.7
1163.2
1162
1160.3
1159.1
1157.6
1156.2
1154.9
1153.3
1152.1
1150.4
1149.1
1147.7
1146.2
1144.9
1143.3
1142.1
1140.4
1139.1
1137.6
1136.2
1134.8
1133.2
1132
1130.3
1129
1127.3
1126.1
1124.4
1123.1
1121.5
1120.1
1118.6
1117.1
1115.6
1114.2
1112.7
1111.2
1109.7
1108.2
1106.6
1105.1
1103.6
1102.1
1100.5
1099.1
1097.4
1096
1094.3
1092.9
1091.2
1089.7
1088.1
1086.4
1085
1083.2
1081.7
1080.1
1078.3
1076.9
1075.2
1073.4
1071.9
1070.1
1068.3
1066.8
1065.1
1063.2
1061.4
1059.8
1058.1
1056.2
1054.2
1052.4
1050.5
1048.7
1046.8
1044.8
1042.8
1040.7
1038.6
1036.4
1034.2
1032.1
1029.6
1027.2
1024.8
1022.3
1019.8
1017.5
1015.6
1014.1
1013
1012.2
1011.8
1011.8
1012
1012.3
1012.9
1013.5
1014.2
1015.1
1015.9
1016.8
1017.8
1018.8
1019.8
1020.8
1021.9
1023
1024.1
1025.1
1026.2
1027.3
1028.5
1029.6
1030.7
1031.9
1033.1
1034.2
1035.3
1036.4
1037.6
1038.7
1039.9
1041
1042.2
1043.3
1044.4
1045.4
1046.5
1047.6
1048.6
1049.7
1050.7
1051.6
1052.6
1053.5
1054.4
1055.2
1056
1056.7
1057.3
1057.9
1058.3
1058.8
1059.1
1059.3
1059.5
1059.6
1059.7
1300.2
1299.7
1298.3
1297.1
1295.8
1294.3
1293.1
1291.7
1290.2
1289.1
1287.6
1286.2
1285.1
1283.6
1282.2
1281.1
1279.5
1278.2
1277
1275.4
1274.2
1273
1271.4
1270.1
1268.9
1267.3
1266.1
1264.8
1263.3
1262.1
1260.7
1259.2
1258.1
1256.6
1255.2
1254.1
1252.5
1251.2
1250
1248.4
1247.2
1245.9
1244.3
1243.1
1241.8
1240.3
1239.1
1237.7
1236.2
1235.1
1233.5
1232.2
1231
1229.4
1228.1
1226.9
1225.3
1224.1
1222.7
1221.2
1220.1
1218.5
1217.2
1216
1214.4
1213.1
1211.9
1210.3
1209.1
1207.7
1206.2
1205
1203.4
1202.2
1200.9
1199.3
1198.1
1196.7
1195.2
1194
1192.4
1191.1
1189.8
1188.3
1187.1
1185.6
1184.2
1183
1181.3
1180.1
1178.7
1177.2
1176
1174.4
1173.1
1171.7
1170.2
1169
1167.4
1166.1
1164.7
1163.2
1162
1160.3
1159.1
1157.6
1156.2
1154.9
1153.3
1152.1
1150.4
1149.1
1147.7
1146.2
1144.9
1143.3
1142.1
1140.4
1139.1
1137.6
1136.2
1134.8
1133.2
1132
1130.3
1129.1
1127.4
1126.1
1124.5
1123.1
1121.6
1120.1
1118.6
1117.2
1115.7
1114.2
1112.7
1111.2
1109.7
1108.2
1106.7
1105.2
1103.6
1102.1
1100.5
1099.1
1097.4
1096.1
1094.3
1093
1091.2
1089.8
1088.1
1086.5
1085.1
1083.3
1081.8
1080.1
1078.4
1077
1075.2
1073.5
1072
1070.2
1068.4
1066.9
1065.1
1063.3
1061.6
1059.9
1058.1
1056.2
1054.3
1052.5
1050.6
1048.7
1046.8
1044.8
1042.8
1040.6
1038.4
1036.2
1034.1
1031.6
1029.1
1026.5
1023.8
1020.9
1018
1015.2
1012.8
1011
1009.7
1009
1008.5
1008.5
1008.8
1009.2
1009.7
1010.4
1011.2
1012
1012.9
1013.8
1014.7
1015.7
1016.7
1017.8
1018.8
1019.9
1021
1022.1
1023.2
1024.3
1025.4
1026.5
1027.6
1028.8
1029.9
1031.1
1032.2
1033.3
1034.5
1035.6
1036.7
1037.9
1039
1040.1
1041.2
1042.3
1043.4
1044.4
1045.5
1046.5
1047.5
1048.5
1049.4
1050.4
1051.3
1052.1
1052.9
1053.6
1054.3
1054.9
1055.3
1055.8
1056.2
1056.4
1056.6
1056.7
1056.7
1300.2
1299.6
1298.3
1297.1
1295.8
1294.2
1293.1
1291.7
1290.2
1289.1
1287.6
1286.2
1285.1
1283.5
1282.2
1281
1279.5
1278.2
1277
1275.4
1274.2
1273
1271.3
1270.1
1268.9
1267.3
1266.1
1264.8
1263.3
1262.1
1260.7
1259.2
1258.1
1256.6
1255.2
1254
1252.5
1251.2
1250
1248.4
1247.1
1245.9
1244.3
1243.1
1241.8
1240.3
1239.1
1237.7
1236.2
1235.1
1233.5
1232.2
1231
1229.4
1228.1
1226.9
1225.3
1224.1
1222.7
1221.2
1220.1
1218.6
1217.2
1216
1214.4
1213.1
1211.9
1210.3
1209.1
1207.7
1206.2
1205.1
1203.5
1202.2
1200.9
1199.3
1198.1
1196.7
1195.2
1194
1192.4
1191.2
1189.9
1188.3
1187.1
1185.6
1184.2
1183
1181.3
1180.1
1178.7
1177.2
1176
1174.4
1173.1
1171.8
1170.2
1169
1167.4
1166.1
1164.7
1163.2
1162
1160.4
1159.1
1157.6
1156.2
1155
1153.3
1152.1
1150.5
1149.1
1147.8
1146.2
1145
1143.3
1142.1
1140.5
1139.1
1137.7
1136.2
1134.9
1133.3
1132
1130.3
1129.1
1127.5
1126.1
1124.6
1123.2
1121.7
1120.2
1118.8
1117.2
1115.9
1114.2
1112.9
1111.2
1109.9
1108.2
1106.9
1105.2
1103.8
1102.2
1100.8
1099.2
1097.6
1096.1
1094.5
1093.1
1091.3
1090
1088.2
1086.8
1085.1
1083.5
1082.1
1080.2
1078.7
1077.1
1075.3
1073.9
1072.1
1070.3
1068.8
1067.1
1065.3
1063.6
1062
1060.1
1058.2
1056.4
1054.7
1052.9
1051.1
1049.1
1047.1
1045.1
1043.1
1041
1038.8
1036.4
1034.2
1031.6
1029.1
1026.2
1023.1
1019.8
1016.3
1012.6
1009.7
1007.5
1006.2
1005.4
1005.1
1005.1
1005.4
1005.9
1006.4
1007.2
1008
1008.8
1009.6
1010.6
1011.5
1012.5
1013.5
1014.5
1015.6
1016.7
1017.7
1018.8
1019.9
1021.1
1022.2
1023.3
1024.4
1025.5
1026.6
1027.8
1028.9
1030.1
1031.2
1032.3
1033.4
1034.5
1035.7
1036.8
1037.9
1039
1040.1
1041.2
1042.2
1043.2
1044.2
1045.2
1046.2
1047.1
1048
1048.9
1049.7
1050.4
1051.1
1051.7
1052.3
1052.7
1053.1
1053.4
1053.6
1053.7
1053.8
1300.2
1299.6
1298.3
1297.1
1295.8
1294.2
1293.1
1291.7
1290.2
1289.1
1287.6
1286.2
1285.1
1283.5
1282.2
1281
1279.5
1278.2
1277
1275.4
1274.2
1273
1271.4
1270.1
1268.9
1267.3
1266.1
1264.8
1263.3
1262.1
1260.7
1259.2
1258.1
1256.6
1255.2
1254.1
1252.5
1251.2
1250
1248.4
1247.2
1245.9
1244.3
1243.1
1241.8
1240.3
1239.1
1237.7
1236.2
1235.1
1233.6
1232.2
1231
1229.4
1228.2
1226.9
1225.3
1224.1
1222.8
1221.2
1220.1
1218.6
1217.2
1216
1214.4
1213.2
1211.9
1210.3
1209.1
1207.7
1206.2
1205.1
1203.5
1202.2
1201
1199.3
1198.1
1196.8
1195.2
1194.1
1192.5
1191.2
1190
1188.3
1187.1
1185.7
1184.2
1183
1181.4
1180.1
1178.8
1177.2
1176.1
1174.5
1173.2
1171.9
1170.3
1169.1
1167.5
1166.2
1164.9
1163.3
1162.1
1160.5
1159.1
1157.8
1156.2
1155
1153.4
1152.1
1150.6
1149.2
1147.9
1146.3
1145.1
1143.4
1142.1
1140.7
1139.2
1137.9
1136.3
1135
1133.4
1132.1
1130.5
1129.1
1127.7
1126.2
1124.8
1123.2
1122
1120.3
1119
1117.3
1116.1
1114.3
1113.1
1111.4
1110.1
1108.4
1107.1
1105.4
1104.1
1102.3
1101
1099.3
1098
1096.2
1094.9
1093.2
1091.7
1090.1
1088.5
1087.1
1085.3
1084
1082.2
1080.6
1079.1
1077.3
1075.8
1074.2
1072.4
1070.9
1069.2
1067.4
1065.8
1064.1
1062.2
1060.5
1058.9
1057.1
1055.2
1053.3
1051.4
1049.5
1047.6
1045.7
1043.6
1041.5
1039.4
1037.2
1034.8
1032.2
1029.5
1026.5
1023.1
1019.3
1014.9
1009.9
1006
1003.4
1002.1
1001.4
1001.2
1001.4
1001.7
1002.3
1002.9
1003.6
1004.4
1005.3
1006.2
1007.1
1008.1
1009.1
1010.1
1011.1
1012.2
1013.2
1014.3
1015.3
1016.4
1017.5
1018.6
1019.7
1020.9
1022
1023.1
1024.3
1025.4
1026.5
1027.6
1028.8
1029.9
1031.1
1032.2
1033.3
1034.4
1035.5
1036.6
1037.6
1038.7
1039.8
1040.8
1041.8
1042.8
1043.7
1044.6
1045.5
1046.4
1047.2
1048
1048.6
1049.2
1049.7
1050.1
1050.4
1050.6
1050.8
1050.8
1300.2
1299.7
1298.3
1297.1
1295.8
1294.3
1293.1
1291.7
1290.2
1289.1
1287.7
1286.2
1285.1
1283.6
1282.2
1281.1
1279.5
1278.2
1277
1275.4
1274.2
1273
1271.4
1270.2
1268.9
1267.3
1266.1
1264.9
1263.3
1262.1
1260.8
1259.2
1258.1
1256.7
1255.2
1254.1
1252.6
1251.2
1250
1248.5
1247.2
1246
1244.4
1243.1
1241.9
1240.3
1239.1
1237.8
1236.2
1235.1
1233.6
1232.2
1231.1
1229.5
1228.2
1227
1225.4
1224.1
1222.9
1221.3
1220.1
1218.7
1217.2
1216.1
1214.5
1213.2
1212
1210.4
1209.1
1207.8
1206.3
1205.1
1203.6
1202.2
1201
1199.4
1198.2
1196.9
1195.3
1194.1
1192.6
1191.2
1190
1188.4
1187.1
1185.8
1184.3
1183.1
1181.5
1180.2
1179
1177.3
1176.1
1174.7
1173.2
1172
1170.4
1169.1
1167.7
1166.2
1165
1163.4
1162.1
1160.7
1159.2
1158
1156.3
1155.1
1153.6
1152.2
1150.9
1149.3
1148.1
1146.4
1145.1
1143.7
1142.2
1141
1139.3
1138.1
1136.4
1135.1
1133.6
1132.2
1130.8
1129.2
1128
1126.3
1125.1
1123.4
1122.1
1120.5
1119.1
1117.6
1116.2
1114.7
1113.2
1111.7
1110.2
1108.8
1107.2
1105.8
1104.2
1102.8
1101.2
1099.7
1098.2
1096.6
1095.1
1093.5
1092.1
1090.4
1089.1
1087.3
1085.9
1084.2
1082.6
1081.1
1079.4
1078
1076.2
1074.6
1073.1
1071.3
1069.7
1068.1
1066.3
1064.6
1063
1061.2
1059.4
1057.7
1056
1054.1
1052.2
1050.3
1048.5
1046.5
1044.6
1042.5
1040.4
1038.2
1036
1033.4
1030.6
1027.5
1024
1019.7
1014.3
1006.7
1000.9
998.53
997.41
997.01
997.01
997.27
997.72
998.32
999.04
999.77
1000.6
1001.5
1002.4
1003.3
1004.3
1005.3
1006.3
1007.3
1008.4
1009.4
1010.5
1011.5
1012.6
1013.7
1014.8
1016
1017.1
1018.2
1019.3
1020.5
1021.6
1022.7
1023.9
1025
1026.2
1027.3
1028.4
1029.6
1030.7
1031.8
1032.9
1034
1035.1
1036.2
1037.2
1038.2
1039.3
1040.2
1041.2
1042.2
1043.1
1043.9
1044.7
1045.4
1046.1
1046.6
1047.1
1047.4
1047.6
1047.8
1047.9
1300.2
1299.7
1298.3
1297.1
1295.9
1294.3
1293.1
1291.8
1290.3
1289.1
1287.7
1286.2
1285.1
1283.7
1282.2
1281.1
1279.6
1278.2
1277.1
1275.5
1274.2
1273
1271.5
1270.2
1269
1267.4
1266.2
1264.9
1263.3
1262.1
1260.9
1259.3
1258.1
1256.8
1255.3
1254.1
1252.7
1251.2
1250.1
1248.6
1247.2
1246
1244.5
1243.2
1242
1240.4
1239.1
1237.9
1236.3
1235.1
1233.8
1232.2
1231.1
1229.6
1228.2
1227.1
1225.5
1224.2
1223
1221.4
1220.1
1218.9
1217.3
1216.1
1214.7
1213.2
1212.1
1210.5
1209.2
1208
1206.4
1205.1
1203.8
1202.3
1201.1
1199.6
1198.2
1197
1195.4
1194.1
1192.8
1191.3
1190.1
1188.6
1187.2
1186
1184.4
1183.1
1181.8
1180.2
1179.1
1177.5
1176.2
1174.9
1173.3
1172.1
1170.6
1169.2
1168
1166.3
1165.1
1163.6
1162.2
1161
1159.3
1158.1
1156.6
1155.2
1153.9
1152.3
1151.1
1149.5
1148.1
1146.8
1145.2
1144
1142.3
1141.1
1139.5
1138.2
1136.8
1135.2
1134
1132.3
1131.1
1129.5
1128.1
1126.6
1125.2
1123.8
1122.2
1121
1119.3
1118
1116.3
1115.1
1113.4
1112.1
1110.5
1109.1
1107.5
1106.1
1104.5
1103.1
1101.5
1100.1
1098.5
1097.1
1095.4
1094.1
1092.4
1091.1
1089.3
1088
1086.2
1084.8
1083.2
1081.5
1080.1
1078.3
1076.9
1075.2
1073.5
1072.1
1070.3
1068.7
1067.1
1065.3
1063.7
1062.1
1060.3
1058.5
1056.9
1055.1
1053.3
1051.5
1049.7
1047.9
1046
1044
1042
1039.9
1037.6
1035.2
1032.5
1029.4
1025.7
1021.5
1016.4
1012.9
994.21
992.62
992.07
992.01
992.25
992.67
993.26
993.94
994.67
995.48
996.35
997.25
998.18
999.14
1000.1
1001.1
1002.1
1003.2
1004.2
1005.3
1006.3
1007.4
1008.5
1009.6
1010.7
1011.9
1013
1014.2
1015.3
1016.4
1017.6
1018.7
1019.9
1021.1
1022.2
1023.4
1024.5
1025.7
1026.8
1028
1029.1
1030.2
1031.3
1032.4
1033.5
1034.6
1035.6
1036.7
1037.7
1038.7
1039.6
1040.5
1041.4
1042.2
1042.9
1043.5
1044.1
1044.4
1044.7
1044.9
1045
1300.3
1299.8
1298.4
1297.2
1296
1294.3
1293.1
1291.9
1290.3
1289.1
1287.8
1286.3
1285.1
1283.8
1282.3
1281.1
1279.7
1278.2
1277.1
1275.6
1274.2
1273.1
1271.6
1270.2
1269.1
1267.5
1266.2
1265
1263.4
1262.2
1261
1259.4
1258.1
1256.9
1255.3
1254.1
1252.8
1251.3
1250.1
1248.7
1247.2
1246.1
1244.6
1243.2
1242.1
1240.5
1239.2
1238
1236.4
1235.2
1233.9
1232.3
1231.1
1229.8
1228.3
1227.1
1225.7
1224.2
1223.1
1221.5
1220.2
1219
1217.4
1216.1
1214.9
1213.3
1212.1
1210.7
1209.2
1208.1
1206.5
1205.2
1204
1202.4
1201.1
1199.8
1198.3
1197.1
1195.6
1194.2
1193
1191.4
1190.2
1188.9
1187.3
1186.1
1184.6
1183.2
1182
1180.4
1179.1
1177.8
1176.2
1175.1
1173.5
1172.2
1170.9
1169.3
1168.1
1166.6
1165.2
1164
1162.3
1161.1
1159.6
1158.2
1157
1155.3
1154.1
1152.5
1151.2
1149.9
1148.3
1147.1
1145.4
1144.1
1142.7
1141.2
1140
1138.3
1137.1
1135.5
1134.2
1132.8
1131.2
1130
1128.3
1127.1
1125.4
1124.1
1122.6
1121.2
1119.8
1118.2
1116.9
1115.2
1114
1112.3
1111.1
1109.3
1108.1
1106.4
1105.1
1103.4
1102.1
1100.4
1099.1
1097.4
1096.1
1094.4
1093.1
1091.4
1090.1
1088.3
1087
1085.3
1083.9
1082.2
1080.7
1079.2
1077.5
1076.1
1074.3
1072.9
1071.2
1069.5
1068.1
1066.3
1064.7
1063.1
1061.3
1059.7
1058.1
1056.3
1054.7
1053
1051.2
1049.4
1047.7
1045.9
1044
1042.1
1040
1037.6
1035
1032.1
1028.9
1025.7
1022.9
987.89
986.48
986.07
986.12
986.44
986.92
987.53
988.23
989
989.81
990.67
991.58
992.52
993.48
994.46
995.47
996.5
997.54
998.6
999.67
1000.8
1001.9
1003
1004.1
1005.3
1006.4
1007.5
1008.7
1009.9
1011
1012.2
1013.4
1014.6
1015.7
1016.9
1018.1
1019.3
1020.5
1021.7
1022.9
1024.1
1025.2
1026.4
1027.5
1028.6
1029.8
1030.9
1032
1033.1
1034.2
1035.2
1036.2
1037.2
1038.1
1039
1039.8
1040.4
1041.1
1041.5
1041.8
1042.1
1042.1
1300.3
1299.9
1298.5
1297.2
1296
1294.4
1293.2
1292
1290.4
1289.2
1288
1286.4
1285.1
1283.9
1282.3
1281.1
1279.9
1278.3
1277.1
1275.8
1274.3
1273.1
1271.7
1270.2
1269.1
1267.7
1266.2
1265.1
1263.6
1262.2
1261.1
1259.5
1258.2
1257
1255.4
1254.2
1253
1251.4
1250.1
1248.9
1247.3
1246.1
1244.8
1243.3
1242.1
1240.7
1239.2
1238.1
1236.6
1235.2
1234.1
1232.5
1231.2
1230
1228.4
1227.2
1225.9
1224.3
1223.1
1221.8
1220.3
1219.1
1217.6
1216.2
1215.1
1213.5
1212.2
1211
1209.4
1208.1
1206.8
1205.3
1204.1
1202.6
1201.2
1200.1
1198.5
1197.2
1195.9
1194.3
1193.1
1191.7
1190.2
1189.1
1187.5
1186.2
1185
1183.3
1182.1
1180.7
1179.2
1178.1
1176.4
1175.2
1173.9
1172.3
1171.1
1169.6
1168.2
1167
1165.3
1164.1
1162.7
1161.2
1160
1158.3
1157.1
1155.7
1154.2
1153
1151.3
1150.1
1148.6
1147.2
1146
1144.3
1143.1
1141.5
1140.2
1138.8
1137.2
1136
1134.4
1133.1
1131.6
1130.2
1128.8
1127.2
1126
1124.3
1123.1
1121.5
1120.2
1118.7
1117.2
1115.9
1114.2
1113
1111.3
1110.1
1108.4
1107.1
1105.4
1104.1
1102.5
1101.1
1099.5
1098.2
1096.6
1095.2
1093.6
1092.2
1090.6
1089.2
1087.5
1086.1
1084.5
1083.1
1081.4
1080.1
1078.3
1077
1075.3
1073.8
1072.2
1070.6
1069.1
1067.4
1066
1064.3
1062.8
1061.2
1059.6
1058.1
1056.4
1054.9
1053.3
1051.6
1050.1
1048.4
1046.7
1044.9
1042.9
1040.8
1038.5
1036.1
1033.8
981.73
979.35
978.86
978.91
979.25
979.73
980.37
981.07
981.83
982.66
983.53
984.45
985.4
986.37
987.37
988.39
989.43
990.48
991.56
992.65
993.75
994.88
996.02
997.17
998.32
999.47
1000.6
1001.8
1003
1004.2
1005.4
1006.6
1007.8
1009.1
1010.3
1011.5
1012.7
1014
1015.2
1016.4
1017.6
1018.9
1020.1
1021.3
1022.5
1023.7
1024.9
1026.1
1027.2
1028.4
1029.5
1030.6
1031.7
1032.8
1033.8
1034.9
1035.8
1036.7
1037.4
1038.2
1038.6
1039.1
1039.2
1039.3
1300.4
1300
1298.6
1297.2
1296.1
1294.6
1293.2
1292.1
1290.6
1289.2
1288.1
1286.5
1285.2
1284
1282.5
1281.2
1280
1278.4
1277.2
1276
1274.4
1273.2
1271.9
1270.3
1269.1
1267.9
1266.3
1265.1
1263.8
1262.3
1261.1
1259.7
1258.2
1257.1
1255.7
1254.2
1253.1
1251.6
1250.2
1249.1
1247.5
1246.2
1245
1243.4
1242.2
1241
1239.4
1238.1
1236.9
1235.3
1234.1
1232.8
1231.2
1230.1
1228.6
1227.2
1226.1
1224.5
1223.2
1222
1220.4
1219.2
1217.9
1216.3
1215.1
1213.8
1212.3
1211.1
1209.6
1208.2
1207.1
1205.5
1204.2
1203
1201.3
1200.1
1198.8
1197.3
1196.1
1194.6
1193.2
1192
1190.4
1189.2
1187.9
1186.3
1185.1
1183.7
1182.2
1181.1
1179.4
1178.2
1176.9
1175.3
1174.1
1172.6
1171.2
1170
1168.4
1167.1
1165.8
1164.2
1163.1
1161.4
1160.2
1158.8
1157.3
1156.1
1154.5
1153.2
1151.9
1150.3
1149.1
1147.5
1146.2
1144.8
1143.2
1142.1
1140.4
1139.1
1137.7
1136.2
1135
1133.3
1132.1
1130.5
1129.2
1127.8
1126.2
1125
1123.4
1122.1
1120.5
1119.2
1117.7
1116.2
1115
1113.3
1112.1
1110.4
1109.1
1107.5
1106.2
1104.6
1103.2
1101.8
1100.2
1098.9
1097.3
1096
1094.3
1093
1091.3
1090
1088.3
1087.1
1085.4
1084.1
1082.4
1081.1
1079.4
1078.1
1076.4
1075
1073.4
1072
1070.4
1069
1067.4
1066.1
1064.5
1063.1
1061.6
1060.2
1058.7
1057.3
1055.9
1054.5
1053.1
1051.7
1050.2
1048.8
1047.2
1045.7
1043.8
970.75
970.17
970.21
970.54
971.02
971.65
972.38
973.17
974
974.89
975.81
976.78
977.77
978.79
979.83
980.89
981.98
983.09
984.21
985.33
986.47
987.62
988.79
989.98
991.18
992.37
993.57
994.79
996.03
997.27
998.49
999.73
1001
1002.3
1003.5
1004.8
1006.1
1007.3
1008.6
1009.8
1011.1
1012.4
1013.6
1014.9
1016.2
1017.4
1018.7
1019.9
1021.2
1022.4
1023.6
1024.8
1026
1027.2
1028.3
1029.4
1030.6
1031.6
1032.7
1033.7
1034.5
1035.3
1035.9
1036.3
1036.5
1036.6
1300.5
1300.1
1298.8
1297.3
1296.1
1294.8
1293.3
1292.1
1290.8
1289.3
1288.1
1286.7
1285.2
1284.1
1282.7
1281.2
1280.1
1278.6
1277.2
1276.1
1274.6
1273.2
1272.1
1270.5
1269.2
1268
1266.5
1265.2
1264
1262.4
1261.2
1260
1258.4
1257.2
1255.9
1254.3
1253.1
1251.9
1250.3
1249.1
1247.8
1246.3
1245.1
1243.7
1242.2
1241.1
1239.6
1238.2
1237.1
1235.5
1234.2
1233
1231.4
1230.2
1229
1227.4
1226.1
1224.9
1223.3
1222.1
1220.7
1219.2
1218.1
1216.6
1215.2
1214.1
1212.5
1211.2
1210
1208.4
1207.1
1205.9
1204.3
1203.1
1201.7
1200.2
1199.1
1197.5
1196.2
1195
1193.4
1192.2
1190.9
1189.3
1188.1
1186.7
1185.2
1184.1
1182.5
1181.2
1179.9
1178.3
1177.1
1175.7
1174.2
1173.1
1171.5
1170.2
1168.9
1167.3
1166.1
1164.6
1163.2
1162
1160.4
1159.1
1157.7
1156.2
1155.1
1153.4
1152.2
1150.8
1149.2
1148.1
1146.5
1145.2
1143.8
1142.2
1141.1
1139.4
1138.2
1136.8
1135.2
1134
1132.4
1131.1
1129.6
1128.2
1127
1125.3
1124.1
1122.5
1121.2
1119.7
1118.2
1117
1115.3
1114.1
1112.5
1111.2
1109.7
1108.2
1106.9
1105.3
1104
1102.4
1101.1
1099.5
1098.2
1096.7
1095.2
1093.8
1092.3
1091
1089.3
1088.1
1086.4
1085.1
1083.6
1082.2
1080.7
1079.2
1077.9
1076.4
1075.1
1073.6
1072.2
1070.8
1069.4
1068.1
1066.8
1065.5
1064.2
1063
1061.8
1060.7
1059.6
1058.7
1057.8
1057.2
1056.4
960.52
959.83
959.88
960.25
960.77
961.44
962.18
962.98
963.85
964.77
965.73
966.72
967.74
968.78
969.85
970.95
972.07
973.2
974.34
975.49
976.65
977.84
979.05
980.26
981.46
982.68
983.93
985.19
986.43
987.68
988.96
990.24
991.5
992.79
994.1
995.38
996.67
998
999.29
1000.6
1001.9
1003.2
1004.5
1005.9
1007.2
1008.5
1009.8
1011.1
1012.4
1013.7
1015
1016.3
1017.6
1018.8
1020.1
1021.3
1022.6
1023.8
1025.1
1026.2
1027.4
1028.5
1029.7
1030.7
1031.7
1032.5
1033.2
1033.7
1034
1034.1
1300.7
1300.1
1299
1297.4
1296.2
1295
1293.4
1292.2
1291
1289.4
1288.2
1287
1285.4
1284.2
1282.9
1281.3
1280.1
1278.9
1277.3
1276.1
1274.9
1273.3
1272.1
1270.8
1269.3
1268.1
1266.8
1265.3
1264.1
1262.7
1261.2
1260.1
1258.6
1257.2
1256.1
1254.6
1253.2
1252.1
1250.5
1249.2
1248
1246.5
1245.2
1244
1242.4
1241.2
1240
1238.3
1237.1
1235.9
1234.3
1233.1
1231.8
1230.3
1229.1
1227.7
1226.2
1225.1
1223.6
1222.2
1221.1
1219.5
1218.2
1217
1215.4
1214.2
1212.9
1211.3
1210.1
1208.8
1207.3
1206.1
1204.6
1203.2
1202.1
1200.5
1199.2
1198
1196.4
1195.1
1193.9
1192.3
1191.1
1189.7
1188.2
1187.1
1185.5
1184.2
1183
1181.4
1180.1
1178.8
1177.3
1176.1
1174.6
1173.2
1172
1170.4
1169.2
1167.8
1166.3
1165.1
1163.6
1162.2
1161
1159.4
1158.1
1156.7
1155.2
1154.1
1152.4
1151.2
1149.8
1148.3
1147.1
1145.5
1144.2
1142.9
1141.3
1140.1
1138.6
1137.2
1135.9
1134.3
1133.1
1131.6
1130.2
1128.9
1127.3
1126.1
1124.5
1123.2
1121.8
1120.3
1119.1
1117.4
1116.2
1114.7
1113.2
1112
1110.3
1109.1
1107.5
1106.2
1104.8
1103.3
1102
1100.4
1099.1
1097.6
1096.2
1094.9
1093.3
1092.1
1090.5
1089.2
1087.8
1086.3
1085.1
1083.6
1082.2
1081
1079.5
1078.2
1077
1075.6
1074.3
1073.2
1072
1070.8
1069.7
1068.7
1067.9
1067.2
1066.8
1066.7
0
0
948.04
948.48
949.03
949.74
950.53
951.39
952.29
953.24
954.23
955.26
956.31
957.39
958.48
959.6
960.73
961.89
963.08
964.27
965.46
966.66
967.89
969.14
970.37
971.62
972.88
974.17
975.44
976.71
978.03
979.32
980.61
981.93
983.26
984.56
985.89
987.23
988.54
989.9
991.25
992.57
993.94
995.29
996.62
998
999.34
1000.7
1002.1
1003.4
1004.8
1006.1
1007.5
1008.8
1010.2
1011.5
1012.8
1014.2
1015.4
1016.8
1018.1
1019.3
1020.6
1021.9
1023.2
1024.4
1025.6
1026.8
1027.9
1029
1029.9
1030.6
1031.2
1031.5
1031.6
1301
1300.2
1299.1
1297.7
1296.2
1295.1
1293.7
1292.2
1291.1
1289.6
1288.2
1287.1
1285.6
1284.2
1283.1
1281.6
1280.2
1279.1
1277.6
1276.2
1275.1
1273.5
1272.2
1271
1269.5
1268.2
1267
1265.4
1264.2
1263
1261.4
1260.2
1259
1257.4
1256.2
1254.9
1253.3
1252.1
1250.9
1249.3
1248.1
1246.8
1245.3
1244.1
1242.8
1241.3
1240.1
1238.7
1237.2
1236.1
1234.6
1233.2
1232.1
1230.5
1229.2
1228
1226.5
1225.2
1224
1222.4
1221.2
1219.9
1218.3
1217.1
1215.8
1214.3
1213.1
1211.7
1210.2
1209.1
1207.6
1206.2
1205.1
1203.5
1202.2
1201
1199.4
1198.2
1196.9
1195.3
1194.1
1192.7
1191.2
1190.1
1188.6
1187.2
1186
1184.4
1183.2
1181.9
1180.3
1179.1
1177.8
1176.2
1175.1
1173.6
1172.2
1171
1169.4
1168.2
1166.8
1165.3
1164.1
1162.6
1161.2
1160
1158.4
1157.2
1155.8
1154.3
1153.1
1151.6
1150.2
1149
1147.4
1146.1
1144.7
1143.2
1142.1
1140.5
1139.2
1137.8
1136.3
1135.1
1133.5
1132.2
1130.9
1129.3
1128.1
1126.6
1125.2
1124
1122.4
1121.1
1119.6
1118.2
1117
1115.4
1114.1
1112.7
1111.2
1110
1108.4
1107.1
1105.7
1104.3
1103
1101.5
1100.2
1098.8
1097.3
1096.1
1094.7
1093.3
1092
1090.6
1089.2
1088
1086.6
1085.3
1084.1
1082.9
1081.6
1080.4
1079.3
1078.2
1077.2
1076.3
1075.5
1074.8
0
0
0
0
935.89
936.66
937.49
938.38
939.33
940.32
941.34
942.4
943.48
944.59
945.71
946.86
948.04
949.23
950.43
951.63
952.86
954.11
955.36
956.6
957.88
959.17
960.44
961.73
963.05
964.35
965.65
966.99
968.32
969.63
970.99
972.33
973.66
975.04
976.38
977.73
979.12
980.47
981.84
983.23
984.58
985.99
987.36
988.74
990.15
991.51
992.92
994.3
995.68
997.1
998.46
999.87
1001.3
1002.6
1004.1
1005.4
1006.8
1008.2
1009.5
1010.9
1012.3
1013.6
1015
1016.3
1017.6
1018.9
1020.2
1021.4
1022.7
1024
1025.2
1026.3
1027.3
1028.2
1028.8
1029.2
1029.2
1301.1
1300.3
1299.2
1298
1296.4
1295.2
1294
1292.4
1291.2
1290
1288.4
1287.2
1285.9
1284.3
1283.1
1281.9
1280.3
1279.1
1277.9
1276.3
1275.1
1273.9
1272.3
1271.1
1269.8
1268.3
1267.1
1265.8
1264.3
1263.1
1261.8
1260.3
1259.1
1257.7
1256.2
1255.1
1253.7
1252.2
1251.1
1249.6
1248.2
1247.1
1245.6
1244.2
1243.1
1241.5
1240.2
1239.1
1237.5
1236.2
1235
1233.4
1232.2
1231
1229.4
1228.2
1226.9
1225.3
1224.1
1222.9
1221.3
1220.1
1218.8
1217.3
1216.1
1214.7
1213.2
1212.1
1210.6
1209.2
1208.1
1206.5
1205.2
1204
1202.4
1201.2
1200
1198.3
1197.1
1195.8
1194.3
1193.1
1191.7
1190.2
1189.1
1187.6
1186.2
1185
1183.4
1182.2
1181
1179.3
1178.1
1176.8
1175.3
1174.1
1172.6
1171.2
1170.1
1168.5
1167.2
1166
1164.3
1163.1
1161.8
1160.3
1159.1
1157.6
1156.2
1155
1153.4
1152.2
1150.8
1149.3
1148.1
1146.6
1145.2
1144
1142.4
1141.2
1139.8
1138.3
1137.1
1135.6
1134.2
1133
1131.4
1130.2
1128.8
1127.3
1126.1
1124.6
1123.2
1122
1120.4
1119.1
1117.8
1116.3
1115.1
1113.6
1112.2
1111
1109.4
1108.2
1106.9
1105.4
1104.1
1102.8
1101.3
1100.1
1098.8
1097.4
1096.1
1094.9
1093.5
1092.3
1091.1
1089.9
1088.6
1087.5
1086.3
1085.3
1084.3
0
0
0
0
921.44
922.22
923.07
924
924.98
926
927.06
928.16
929.28
930.41
931.56
932.74
933.93
935.16
936.38
937.61
938.86
940.14
941.4
942.68
943.98
945.28
946.57
947.89
949.23
950.54
951.88
953.24
954.56
955.93
957.29
958.64
960.03
961.38
962.75
964.15
965.51
966.91
968.3
969.68
971.11
972.48
973.89
975.3
976.69
978.13
979.51
980.95
982.35
983.76
985.2
986.59
988.05
989.44
990.88
992.29
993.7
995.16
996.54
998.01
999.39
1000.8
1002.2
1003.6
1005.1
1006.4
1007.8
1009.2
1010.6
1012
1013.3
1014.7
1016.1
1017.4
1018.7
1020.1
1021.3
1022.6
1023.8
1024.9
1025.8
1026.4
1026.9
1027.1
1301.2
1300.5
1299.2
1298.1
1296.7
1295.2
1294.1
1292.7
1291.2
1290.1
1288.7
1287.2
1286.1
1284.7
1283.2
1282.1
1280.6
1279.2
1278.1
1276.6
1275.2
1274.1
1272.6
1271.2
1270.1
1268.6
1267.2
1266.1
1264.6
1263.2
1262.1
1260.5
1259.2
1258.1
1256.5
1255.2
1254.1
1252.5
1251.2
1250
1248.5
1247.2
1246
1244.4
1243.2
1242
1240.4
1239.2
1238
1236.4
1235.2
1233.9
1232.3
1231.1
1229.9
1228.3
1227.1
1225.8
1224.3
1223.1
1221.8
1220.3
1219.1
1217.7
1216.2
1215.1
1213.6
1212.2
1211.1
1209.5
1208.2
1207.1
1205.5
1204.2
1203
1201.4
1200.2
1199
1197.3
1196.1
1194.9
1193.3
1192.1
1190.7
1189.3
1188.1
1186.6
1185.2
1184.1
1182.5
1181.2
1180
1178.4
1177.2
1176
1174.3
1173.1
1171.8
1170.3
1169.1
1167.7
1166.2
1165.1
1163.5
1162.2
1161
1159.4
1158.2
1156.9
1155.3
1154.1
1152.7
1151.3
1150.1
1148.6
1147.2
1146
1144.4
1143.2
1141.9
1140.3
1139.1
1137.7
1136.3
1135.1
1133.6
1132.2
1131
1129.5
1128.2
1126.9
1125.4
1124.1
1122.8
1121.3
1120.1
1118.7
1117.3
1116.1
1114.6
1113.3
1112.1
1110.6
1109.3
1108.1
1106.7
1105.3
1104.1
1102.9
1101.5
1100.3
1099.1
1097.9
1096.6
1095.4
0
0
0
0
905.67
906.48
907.37
908.32
909.32
910.36
911.44
912.54
913.67
914.83
916.01
917.23
918.44
919.66
920.91
922.18
923.45
924.72
926.03
927.33
928.63
929.96
931.29
932.61
933.96
935.31
936.65
938.03
939.39
940.75
942.14
943.5
944.9
946.29
947.66
949.09
950.46
951.87
953.28
954.68
956.12
957.5
958.94
960.35
961.77
963.21
964.61
966.08
967.48
968.94
970.36
971.8
973.24
974.66
976.14
977.54
979.03
980.44
981.91
983.34
984.79
986.25
987.68
989.16
990.57
992.07
993.47
994.96
996.36
997.82
999.26
1000.7
1002.1
1003.5
1005
1006.4
1007.8
1009.2
1010.6
1012
1013.4
1014.7
1016.1
1017.4
1018.8
1020.1
1021.3
1022.5
1023.5
1024.3
1024.8
1025
1301.3
1300.9
1299.4
1298.2
1297
1295.4
1294.2
1293
1291.4
1290.2
1289
1287.4
1286.2
1285
1283.4
1282.2
1281
1279.4
1278.2
1277
1275.4
1274.2
1273
1271.4
1270.2
1269
1267.4
1266.2
1265
1263.4
1262.2
1261
1259.4
1258.2
1257
1255.4
1254.2
1253
1251.4
1250.2
1249
1247.4
1246.2
1244.9
1243.3
1242.1
1240.9
1239.3
1238.1
1236.9
1235.3
1234.1
1232.8
1231.3
1230.1
1228.8
1227.3
1226.1
1224.8
1223.3
1222.1
1220.7
1219.2
1218.1
1216.7
1215.2
1214.1
1212.6
1211.2
1210.1
1208.6
1207.2
1206.1
1204.5
1203.2
1202
1200.4
1199.2
1198
1196.4
1195.2
1194
1192.4
1191.2
1189.9
1188.3
1187.1
1185.8
1184.3
1183.1
1181.7
1180.3
1179.1
1177.6
1176.2
1175.1
1173.5
1172.2
1171
1169.5
1168.2
1167
1165.4
1164.2
1162.9
1161.3
1160.2
1158.8
1157.3
1156.1
1154.7
1153.3
1152.1
1150.6
1149.2
1148.1
1146.5
1145.2
1144
1142.4
1141.2
1140
1138.4
1137.2
1135.9
1134.3
1133.1
1131.8
1130.3
1129.1
1127.8
1126.3
1125.1
1123.8
1122.3
1121.1
1119.8
1118.4
1117.1
1115.9
1114.5
1113.2
1112
1110.7
1109.3
1108.2
0
0
0
0
888.63
889.44
890.33
891.28
892.29
893.34
894.43
895.55
896.69
897.86
899.06
900.28
901.51
902.75
904.02
905.3
906.58
907.88
909.2
910.51
911.83
913.18
914.51
915.87
917.24
918.58
919.96
921.34
922.71
924.12
925.49
926.89
928.29
929.68
931.12
932.5
933.93
935.34
936.75
938.2
939.6
941.06
942.46
943.92
945.34
946.78
948.24
949.66
951.14
952.55
954.04
955.45
956.93
958.36
959.83
961.29
962.73
964.22
965.65
967.15
968.58
970.09
971.51
973.03
974.44
975.95
977.38
978.88
980.33
981.81
983.28
984.74
986.23
987.68
989.18
990.61
992.12
993.54
995.07
996.46
997.99
999.38
1000.9
1002.3
1003.7
1005.2
1006.6
1008.1
1009.4
1010.9
1012.3
1013.6
1015.1
1016.4
1017.8
1019.1
1020.3
1021.4
1022.2
1022.7
1023
1301.5
1301.1
1299.8
1298.3
1297.1
1295.8
1294.3
1293.1
1291.9
1290.3
1289.1
1287.9
1286.3
1285.1
1283.9
1282.3
1281.1
1279.9
1278.3
1277.1
1275.9
1274.3
1273.1
1271.9
1270.3
1269.1
1267.9
1266.3
1265.1
1263.9
1262.3
1261.1
1259.9
1258.3
1257.1
1255.9
1254.3
1253.1
1251.9
1250.3
1249.1
1247.9
1246.3
1245.1
1243.8
1242.3
1241.1
1239.8
1238.3
1237.1
1235.8
1234.3
1233.1
1231.8
1230.3
1229.1
1227.8
1226.3
1225.1
1223.8
1222.3
1221.1
1219.7
1218.3
1217.1
1215.7
1214.2
1213.1
1211.7
1210.2
1209.1
1207.6
1206.2
1205.1
1203.6
1202.2
1201.1
1199.6
1198.2
1197.1
1195.5
1194.2
1193.1
1191.5
1190.2
1189
1187.5
1186.2
1185
1183.4
1182.2
1181
1179.4
1178.2
1177
1175.4
1174.2
1172.9
1171.4
1170.2
1168.9
1167.3
1166.1
1164.8
1163.3
1162.1
1160.8
1159.3
1158.1
1156.7
1155.3
1154.1
1152.7
1151.3
1150.1
1148.7
1147.3
1146.1
1144.6
1143.3
1142.1
1140.6
1139.3
1138.1
1136.7
1135.3
1134.1
1132.7
1131.3
1130.1
1128.8
1127.3
1126.1
1124.9
1123.4
1122.2
1121
0
0
0
870.47
871.18
872
872.92
873.91
874.95
876.04
877.17
878.32
879.49
880.68
881.9
883.15
884.41
885.67
886.95
888.27
889.56
890.88
892.23
893.55
894.9
896.27
897.62
899
900.37
901.75
903.16
904.53
905.94
907.34
908.74
910.18
911.57
913.02
914.42
915.85
917.29
918.71
920.17
921.58
923.06
924.48
925.95
927.38
928.84
930.3
931.74
933.22
934.65
936.15
937.58
939.08
940.51
942.02
943.45
944.96
946.4
947.9
949.35
950.84
952.31
953.79
955.27
956.74
958.24
959.71
961.21
962.67
964.19
965.64
967.16
968.61
970.14
971.58
973.12
974.56
976.1
977.54
979.09
980.51
982.07
983.49
985.05
986.47
988.03
989.44
991
992.41
993.95
995.37
996.89
998.32
999.81
1001.3
1002.7
1004.2
1005.6
1007.1
1008.5
1010
1011.3
1012.7
1014.2
1015.5
1017
1018.2
1019.3
1020.2
1020.8
1021
1301.9
1301.2
1300.1
1298.7
1297.2
1296.1
1294.7
1293.2
1292.1
1290.7
1289.2
1288.1
1286.7
1285.2
1284.1
1282.7
1281.2
1280.1
1278.7
1277.2
1276.1
1274.7
1273.3
1272.1
1270.7
1269.3
1268.1
1266.8
1265.3
1264.1
1262.8
1261.3
1260.1
1258.8
1257.3
1256.1
1254.8
1253.3
1252.1
1250.8
1249.3
1248.1
1246.8
1245.3
1244.1
1242.8
1241.3
1240.1
1238.8
1237.3
1236.1
1234.8
1233.3
1232.1
1230.8
1229.3
1228.1
1226.8
1225.3
1224.1
1222.8
1221.3
1220.1
1218.8
1217.3
1216.1
1214.8
1213.3
1212.1
1210.8
1209.3
1208.1
1206.8
1205.3
1204.1
1202.8
1201.3
1200.1
1198.8
1197.3
1196.1
1194.8
1193.3
1192.1
1190.8
1189.3
1188.1
1186.8
1185.3
1184.1
1182.8
1181.3
1180.1
1178.8
1177.3
1176.1
1174.8
1173.3
1172.1
1170.8
1169.3
1168.1
1166.8
1165.3
1164.1
1162.8
1161.3
1160.1
1158.8
1157.3
1156.1
1154.8
1153.3
1152.2
1150.9
1149.4
1148.2
1146.9
1145.4
1144.2
1143
1141.5
1140.2
1139
1137.6
1136.2
1135.1
1133.7
0
0
0
852.59
853.41
854.33
855.31
856.35
857.44
858.56
859.71
860.88
862.11
863.35
864.59
865.86
867.16
868.45
869.76
871.1
872.43
873.76
875.14
876.49
877.86
879.25
880.62
882.03
883.42
884.82
886.24
887.64
889.08
890.49
891.93
893.36
894.78
896.24
897.66
899.14
900.56
902.04
903.47
904.95
906.39
907.86
909.32
910.79
912.27
913.72
915.21
916.66
918.17
919.61
921.13
922.58
924.1
925.54
927.07
928.51
930.05
931.49
933.03
934.47
936.02
937.45
939
940.44
942
943.43
944.99
946.43
947.98
949.42
950.98
952.42
953.98
955.42
956.99
958.43
960
961.43
963.01
964.44
966.01
967.44
969.02
970.45
972.03
973.46
975.04
976.47
978.05
979.48
981.06
982.48
984.06
985.49
987.07
988.49
990.06
991.48
993.06
994.46
996.04
997.43
999.01
1000.4
1002
1003.3
1004.9
1006.3
1007.7
1009.2
1010.6
1012.1
1013.4
1014.9
1016.2
1017.4
1018.3
1019
1019.2
1302.1
1301.3
1300.2
1299.1
1297.5
1296.2
1295.1
1293.5
1292.2
1291.1
1289.5
1288.2
1287.1
1285.6
1284.2
1283.1
1281.6
1280.2
1279.1
1277.6
1276.2
1275.1
1273.6
1272.2
1271.1
1269.7
1268.2
1267.1
1265.7
1264.2
1263.1
1261.7
1260.3
1259.1
1257.7
1256.3
1255.1
1253.8
1252.3
1251.1
1249.8
1248.3
1247.1
1245.8
1244.3
1243.1
1241.8
1240.3
1239.1
1237.9
1236.3
1235.1
1233.9
1232.3
1231.2
1229.9
1228.3
1227.2
1225.9
1224.4
1223.2
1222
1220.4
1219.2
1218
1216.4
1215.2
1214
1212.4
1211.2
1210
1208.4
1207.2
1206
1204.5
1203.2
1202
1200.5
1199.2
1198.1
1196.5
1195.2
1194.1
1192.5
1191.2
1190.1
1188.6
1187.2
1186.1
1184.6
1183.2
1182.1
1180.6
1179.3
1178.1
1176.7
1175.3
1174.1
1172.7
1171.3
1170.1
1168.8
1167.3
1166.2
1164.9
1163.4
1162.2
1160.9
1159.4
1158.2
1157
1155.5
1154.2
1153.1
1151.6
1150.2
1149.1
1147.7
0
0
0
833.69
834.53
835.46
836.46
837.51
838.61
839.74
840.91
842.13
843.36
844.6
845.87
847.17
848.47
849.78
851.13
852.47
853.81
855.2
856.55
857.94
859.34
860.72
862.15
863.54
864.97
866.38
867.81
869.25
870.67
872.14
873.56
875.03
876.46
877.94
879.38
880.85
882.32
883.78
885.26
886.72
888.22
889.67
891.18
892.64
894.15
895.61
897.13
898.58
900.11
901.57
903.1
904.56
906.1
907.55
909.1
910.55
912.1
913.56
915.11
916.56
918.12
919.58
921.13
922.59
924.14
925.61
927.16
928.63
930.18
931.66
933.2
934.68
936.22
937.72
939.24
940.75
942.27
943.79
945.29
946.83
948.32
949.87
951.35
952.92
954.38
955.96
957.41
959.01
960.44
962.04
963.48
965.07
966.51
968.1
969.55
971.13
972.59
974.16
975.63
977.18
978.68
980.21
981.71
983.23
984.75
986.25
987.78
989.26
990.8
992.27
993.81
995.27
996.8
998.26
999.78
1001.2
1002.7
1004.2
1005.6
1007.1
1008.5
1010.1
1011.4
1012.9
1014.2
1015.5
1016.5
1017.2
1017.4
1302.2
1301.8
1300.4
1299.2
1298
1296.4
1295.2
1294
1292.4
1291.2
1290
1288.5
1287.2
1286
1284.5
1283.2
1282.1
1280.5
1279.2
1278.1
1276.6
1275.2
1274.1
1272.6
1271.2
1270.1
1268.6
1267.2
1266.1
1264.7
1263.2
1262.1
1260.7
1259.3
1258.1
1256.8
1255.3
1254.1
1252.8
1251.3
1250.1
1248.8
1247.3
1246.1
1244.9
1243.3
1242.2
1240.9
1239.4
1238.2
1237
1235.4
1234.2
1233
1231.4
1230.2
1229
1227.5
1226.2
1225.1
1223.5
1222.2
1221.1
1219.6
1218.2
1217.1
1215.6
1214.2
1213.1
1211.7
1210.3
1209.1
1207.7
1206.3
1205.1
1203.8
1202.3
1201.1
1199.8
1198.3
1197.2
1195.9
1194.4
1193.2
1192
1190.4
1189.2
1188
1186.5
1185.2
1184.1
1182.6
1181.2
1180.1
1178.6
1177.3
1176.1
1174.7
1173.3
1172.1
1170.9
1169.4
1168.2
1167
1165.4
1164.2
1163.1
1161.6
0
0
0
814.59
815.45
816.4
817.43
818.5
819.62
820.78
821.97
823.22
824.46
825.73
827.03
828.34
829.66
831
832.36
833.71
835.11
836.48
837.87
839.29
840.68
842.12
843.52
844.97
846.4
847.83
849.29
850.73
852.2
853.64
855.13
856.57
858.07
859.52
861.03
862.48
863.99
865.45
866.96
868.43
869.95
871.42
872.94
874.41
875.94
877.42
878.95
880.43
881.97
883.44
885
886.46
888.02
889.48
891.05
892.51
894.08
895.55
897.11
898.59
900.15
901.63
903.19
904.68
906.22
907.73
909.26
910.79
912.3
913.85
915.35
916.92
918.39
919.99
921.44
923.04
924.5
926.09
927.55
929.14
930.62
932.18
933.68
935.23
936.76
938.28
939.83
941.32
942.91
944.38
945.99
947.43
949.05
950.49
952.1
953.56
955.14
956.63
958.19
959.7
961.23
962.78
964.28
965.86
967.33
968.94
970.38
972.01
973.44
975.06
976.49
978.1
979.55
981.14
982.61
984.17
985.66
987.2
988.71
990.22
991.75
993.24
994.78
996.25
997.79
999.25
1000.8
1002.2
1003.7
1005.2
1006.7
1008.2
1009.6
1011.1
1012.4
1013.8
1015
1015.6
1015.9
1302.5
1302.1
1300.9
1299.4
1298.2
1297
1295.4
1294.2
1293
1291.4
1290.2
1289
1287.4
1286.2
1285
1283.5
1282.2
1281
1279.5
1278.2
1277.1
1275.5
1274.2
1273.1
1271.6
1270.2
1269.1
1267.7
1266.2
1265.1
1263.7
1262.3
1261.1
1259.8
1258.3
1257.1
1255.8
1254.3
1253.1
1251.9
1250.3
1249.2
1248
1246.4
1245.2
1244
1242.4
1241.2
1240
1238.5
1237.2
1236.1
1234.5
1233.2
1232.1
1230.6
1229.2
1228.1
1226.7
1225.3
1224.1
1222.8
1221.3
1220.1
1218.8
1217.3
1216.2
1214.9
1213.4
1212.2
1211
1209.4
1208.2
1207
1205.5
1204.2
1203.1
1201.6
1200.2
1199.1
1197.7
1196.3
1195.1
1193.8
1192.3
1191.2
1189.9
1188.4
1187.2
1186
1184.5
1183.2
1182.1
1180.6
1179.3
1178.1
1176.8
0
0
0
0
795.36
796.24
797.22
798.27
799.38
800.53
801.71
802.92
804.19
805.46
806.74
808.07
809.41
810.74
812.12
813.49
814.86
816.28
817.67
819.1
820.51
821.95
823.38
824.82
826.28
827.72
829.21
830.65
832.15
833.6
835.1
836.56
838.08
839.54
841.06
842.52
844.06
845.52
847.07
848.54
850.08
851.55
853.1
854.58
856.13
857.61
859.17
860.66
862.21
863.71
865.25
866.76
868.3
869.83
871.35
872.91
874.4
875.99
877.46
879.06
880.53
882.12
883.6
885.18
886.68
888.24
889.77
891.3
892.87
894.37
895.98
897.44
899.06
900.53
902.13
903.61
905.19
906.71
908.25
909.81
911.32
912.92
914.4
916.03
917.48
919.09
920.57
922.16
923.67
925.22
926.77
928.29
929.88
931.36
933
934.44
936.07
937.53
939.13
940.62
942.19
943.73
945.26
946.84
948.32
949.95
951.4
953.04
954.48
956.1
957.57
959.16
960.67
962.22
963.77
965.28
966.88
968.34
969.99
971.41
973.05
974.49
976.1
977.57
979.15
980.65
982.2
983.73
985.24
986.81
988.28
989.89
991.32
992.94
994.35
995.99
997.37
999
1000.4
1002
1003.4
1005
1006.3
1007.9
1009.3
1010.8
1012.2
1013.3
1014.1
1014.3
1303
1302.2
1301.1
1299.9
1298.3
1297.2
1295.9
1294.4
1293.2
1292
1290.4
1289.2
1288
1286.4
1285.2
1284
1282.5
1281.2
1280.1
1278.5
1277.2
1276.1
1274.6
1273.2
1272.1
1270.7
1269.2
1268.1
1266.7
1265.3
1264.1
1262.8
1261.3
1260.1
1258.9
1257.3
1256.2
1255
1253.4
1252.2
1251
1249.5
1248.2
1247.1
1245.5
1244.2
1243.1
1241.6
1240.2
1239.1
1237.7
1236.3
1235.1
1233.8
1232.3
1231.1
1229.9
1228.4
1227.2
1226
1224.4
1223.2
1222
1220.5
1219.2
1218.1
1216.6
1215.2
1214.1
1212.7
1211.3
1210.1
1208.9
1207.3
1206.2
1205
1203.4
1202.2
1201.1
1199.6
1198.2
1197.1
1195.7
1194.3
1193.1
1191.9
1190.4
0
0
0
0
0
776.95
777.95
779.03
780.18
781.35
782.56
783.79
785.07
786.37
787.68
789.02
790.38
791.73
793.14
794.52
795.93
797.35
798.77
800.22
801.65
803.12
804.56
806.05
807.5
808.99
810.46
811.96
813.43
814.94
816.43
817.95
819.43
820.97
822.45
824
825.48
827.04
828.53
830.09
831.58
833.14
834.64
836.2
837.71
839.26
840.79
842.33
843.89
845.4
846.99
848.48
850.08
851.56
853.15
854.66
856.23
857.77
859.32
860.9
862.41
864.02
865.5
867.11
868.61
870.2
871.73
873.28
874.87
876.38
878.01
879.48
881.1
882.6
884.19
885.72
887.28
888.87
890.37
892.01
893.48
895.1
896.6
898.19
899.73
901.28
902.88
904.37
906.02
907.48
909.11
910.6
912.19
913.73
915.27
916.88
918.36
920.02
921.47
923.1
924.59
926.18
927.72
929.26
930.86
932.35
934.01
935.45
937.09
938.56
940.16
941.69
943.23
944.82
946.31
947.96
949.41
951.06
952.51
954.13
955.63
957.2
958.76
960.27
961.89
963.35
965.01
966.44
968.08
969.54
971.14
972.65
974.2
975.77
977.27
978.89
980.33
982
983.41
985.06
986.48
988.1
989.56
991.14
992.62
994.17
995.68
997.19
998.72
1000.2
1001.7
1003.2
1004.7
1006.2
1007.7
1009.2
1010.5
1011.8
1012.5
1012.9
1303.2
1302.7
1301.3
1300.1
1298.9
1297.4
1296.2
1295
1293.4
1292.2
1291
1289.4
1288.2
1287
1285.5
1284.2
1283.1
1281.5
1280.2
1279.1
1277.6
1276.2
1275.1
1273.7
1272.3
1271.1
1269.8
1268.3
1267.1
1265.9
1264.3
1263.2
1262
1260.4
1259.2
1258
1256.5
1255.2
1254.1
1252.5
1251.2
1250.1
1248.7
1247.3
1246.1
1244.8
1243.3
1242.1
1240.9
1239.3
1238.2
1237
1235.4
1234.2
1233.1
1231.5
1230.2
1229.1
1227.7
1226.3
1225.1
1223.8
1222.3
1221.2
1219.9
1218.4
1217.2
1216
1214.5
1213.2
1212.1
1210.7
1209.3
1208.1
1206.8
1205.3
1204.2
0
0
0
0
0
757.73
758.74
759.82
760.95
762.15
763.38
764.63
765.91
767.24
768.56
769.91
771.3
772.67
774.09
775.49
776.92
778.36
779.79
781.26
782.71
784.2
785.66
787.16
788.63
790.15
791.63
793.16
794.64
796.18
797.68
799.22
800.73
802.27
803.79
805.33
806.88
808.4
809.98
811.48
813.07
814.57
816.16
817.67
819.25
820.79
822.34
823.93
825.45
827.06
828.56
830.16
831.69
833.27
834.84
836.38
838.01
839.5
841.12
842.64
844.23
845.8
847.34
848.97
850.47
852.1
853.61
855.21
856.77
858.32
859.96
861.45
863.09
864.6
866.2
867.76
869.31
870.95
872.44
874.09
875.59
877.19
878.76
880.3
881.94
883.43
885.08
886.57
888.18
889.74
891.29
892.93
894.41
896.07
897.55
899.17
900.72
902.27
903.9
905.38
907.05
908.52
910.14
911.68
913.24
914.85
916.34
918.02
919.47
921.11
922.62
924.2
925.78
927.29
928.95
930.41
932.07
933.54
935.15
936.69
938.24
939.85
941.33
943.01
944.45
946.1
947.58
949.17
950.73
952.26
953.89
955.35
957.03
958.46
960.1
961.59
963.18
964.73
966.25
967.88
969.34
971.01
972.44
974.09
975.55
977.15
978.67
980.21
981.8
983.28
984.92
986.35
988.02
989.42
991.07
992.49
994.11
995.55
997.14
998.6
1000.2
1001.6
1003.2
1004.6
1006.2
1007.6
1009.1
1010.3
1011.2
1011.4
1303.4
1303.1
1301.9
1300.4
1299.2
1298
1296.4
1295.2
1294
1292.4
1291.2
1290
1288.5
1287.2
1286.1
1284.6
1283.2
1282.1
1280.6
1279.2
1278.1
1276.7
1275.3
1274.1
1272.8
1271.3
1270.2
1268.9
1267.4
1266.2
1265
1263.5
1262.2
1261.1
1259.6
1258.2
1257.1
1255.7
1254.3
1253.1
1251.8
1250.3
1249.2
1247.9
1246.4
1245.2
1244
1242.5
1241.2
1240.1
1238.6
1237.2
1236.1
1234.8
1233.3
1232.2
1230.9
1229.4
1228.2
1227
1225.5
1224.2
1223.1
1221.7
1220.3
1219.1
1217.8
1216.4
0
0
0
0
0
739.64
740.7
741.82
743
744.25
745.5
746.78
748.11
749.45
750.8
752.2
753.58
755
756.42
757.85
759.32
760.76
762.25
763.71
765.22
766.69
768.21
769.7
771.23
772.73
774.27
775.79
777.33
778.87
780.4
781.97
783.48
785.07
786.58
788.17
789.7
791.27
792.84
794.39
796
797.51
799.13
800.66
802.25
803.83
805.38
807.01
808.52
810.15
811.69
813.28
814.88
816.42
818.07
819.58
821.2
822.77
824.34
825.99
827.5
829.14
830.68
832.27
833.89
835.42
837.08
838.59
840.21
841.8
843.35
845.02
846.51
848.15
849.71
851.29
852.94
854.44
856.1
857.63
859.23
860.84
862.37
864.04
865.54
867.17
868.74
870.29
871.96
873.45
875.11
876.63
878.23
879.85
881.36
883.04
884.53
886.16
887.72
889.28
890.94
892.42
894.09
895.59
897.2
898.8
900.32
902.01
903.46
905.12
906.64
908.22
909.84
911.34
913.03
914.49
916.13
917.66
919.23
920.86
922.34
924.03
925.49
927.13
928.66
930.22
931.84
933.33
935.02
936.46
938.11
939.62
941.2
942.8
944.3
945.99
947.42
949.09
950.57
952.17
953.73
955.25
956.91
958.36
960.04
961.48
963.12
964.63
966.2
967.79
969.28
970.95
972.38
974.06
975.5
977.13
978.63
980.19
981.77
983.26
984.91
986.34
988.02
989.42
991.07
992.5
994.12
995.58
997.15
998.64
1000.2
1001.7
1003.2
1004.7
1006.2
1007.6
1009.1
1010
1010.2
0
0
0
0
0
1298.2
1297
1295.5
1294.2
1293.1
1291.5
1290.2
1289.1
1287.6
1286.2
1285.1
1283.7
1282.3
1281.1
1279.8
1278.3
1277.2
1275.9
1274.4
1273.2
1272
1270.4
1269.2
1268.1
1266.6
1265.2
1264.1
1262.7
1261.3
1260.1
1258.8
1257.3
1256.2
1255
1253.4
1252.2
1251.1
1249.5
1248.2
1247.1
1245.7
1244.3
1243.1
1241.9
1240.3
1239.2
1238
1236.5
1235.2
1234.1
1232.6
1231.3
1230.1
0
0
0
0
0
720.79
721.81
722.9
724.05
725.26
726.5
727.76
729.07
730.41
731.74
733.14
734.52
735.93
737.37
738.8
740.27
741.72
743.22
744.68
746.2
747.68
749.22
750.72
752.26
753.78
755.32
756.87
758.4
759.99
761.51
763.1
764.63
766.22
767.78
769.35
770.95
772.49
774.11
775.65
777.25
778.84
780.41
782.05
783.58
785.21
786.79
788.36
790.02
791.55
793.18
794.76
796.35
798.01
799.53
801.18
802.76
804.34
806.02
807.54
809.18
810.77
812.35
814.03
815.55
817.19
818.79
820.36
822.04
823.56
825.2
826.81
828.36
830.05
831.57
833.2
834.82
836.37
838.06
839.57
841.2
842.83
844.37
846.06
847.57
849.2
850.82
852.36
854.05
855.56
857.19
858.81
860.35
862.04
863.54
865.18
866.78
868.33
870.03
871.51
873.16
874.74
876.3
878
879.47
881.13
882.69
884.26
885.93
887.42
889.1
890.62
892.22
893.85
895.36
897.05
898.54
900.17
901.76
903.29
904.99
906.45
908.11
909.64
911.22
912.86
914.35
916.05
917.52
919.15
920.72
922.26
923.93
925.39
927.08
928.56
930.17
931.76
933.28
934.97
936.41
938.09
939.58
941.18
942.77
944.28
945.98
947.41
949.09
950.57
952.17
953.75
955.27
956.95
958.38
960.07
961.53
963.15
964.7
966.23
967.87
969.33
971.03
972.45
974.11
975.59
977.18
978.75
980.25
981.91
983.34
985.03
986.44
988.1
989.55
991.15
992.66
994.19
995.76
997.23
998.84
1000.3
1001.9
1003.3
1004.9
1006.3
1007.7
1008.6
1009.1
689.42
689.41
689.39
689.35
689.31
689.29
0
0
0
0
1292.1
1290.7
1289.3
1288.1
1286.8
1285.3
1284.1
1282.9
1281.4
1280.2
1279
1277.4
1276.2
1275.1
1273.6
1272.2
1271.1
1269.7
1268.3
1267.1
1265.8
1264.3
1263.2
1262
1260.4
1259.2
1258.1
1256.6
1255.2
1254.1
1252.7
1251.3
1250.2
1248.9
1247.4
1246.2
1245
1243.5
0
0
0
0
701.62
702.48
703.43
704.45
705.52
706.65
707.82
709.05
710.32
711.6
712.91
714.27
715.62
717.02
718.43
719.84
721.3
722.74
724.23
725.69
727.2
728.68
730.22
731.72
733.27
734.79
736.34
737.9
739.44
741.04
742.56
744.17
745.71
747.3
748.9
750.46
752.09
753.64
755.26
756.86
758.43
760.08
761.64
763.26
764.89
766.45
768.12
769.68
771.3
772.96
774.51
776.17
777.77
779.36
781.05
782.59
784.23
785.88
787.44
789.12
790.7
792.31
794.01
795.54
797.2
798.83
800.4
802.09
803.66
805.27
806.97
808.5
810.16
811.78
813.35
815.06
816.6
818.23
819.9
821.44
823.12
824.71
826.3
828.01
829.52
831.18
832.81
834.36
836.07
837.6
839.23
840.9
842.42
844.11
845.67
847.27
848.97
850.47
852.14
853.73
855.3
857.02
858.51
860.17
861.78
863.32
865.04
866.54
868.18
869.8
871.34
873.05
874.55
876.18
877.81
879.34
881.05
882.55
884.18
885.8
887.33
889.04
890.52
892.17
893.77
895.3
897.02
898.48
900.14
901.71
903.26
904.97
906.42
908.11
909.63
911.22
912.88
914.36
916.06
917.54
919.17
920.77
922.28
924
925.44
927.11
928.64
930.21
931.86
933.34
935.05
936.5
938.15
939.71
941.25
942.93
944.37
946.07
947.54
949.16
950.74
952.26
953.95
955.38
957.08
958.54
960.16
961.73
963.25
964.93
966.36
968.06
969.5
971.14
972.67
974.22
975.85
977.31
979.02
980.42
982.1
983.56
985.16
986.7
988.22
989.85
991.29
992.98
994.36
996.05
997.43
999.09
1000.5
1002.1
1003.5
1005.1
1006.4
1007.4
1007.9
685.44
685.39
685.24
684.99
684.58
684.12
683.54
682.93
682.31
681.69
681.12
680.61
680.17
679.82
679.6
679.52
679.6
679.89
0
1280.6
1279.2
1278.1
1276.7
1275.3
1274.1
1272.8
1271.3
1270.2
1269
1267.4
1266.2
1265.1
1263.6
1262.2
1261.1
0
0
0
0
682.62
683.08
683.69
684.39
685.14
685.97
686.88
687.85
688.87
689.94
691.07
692.23
693.42
694.64
695.9
697.21
698.51
699.85
701.24
702.61
704.04
705.45
706.91
708.37
709.84
711.33
712.83
714.35
715.88
717.4
718.97
720.49
722.09
723.61
725.21
726.78
728.36
729.98
731.52
733.16
734.74
736.34
738
739.55
741.2
742.8
744.4
746.08
747.64
749.28
750.95
752.51
754.18
755.81
757.41
759.1
760.69
762.32
764.02
765.58
767.24
768.91
770.48
772.17
773.8
775.39
777.1
778.69
780.31
782.04
783.59
785.24
786.94
788.49
790.18
791.83
793.4
795.11
796.71
798.32
800.04
801.59
803.24
804.94
806.48
808.16
809.8
811.37
813.09
814.67
816.28
818.01
819.53
821.19
822.86
824.41
826.11
827.7
829.29
831.03
832.55
834.2
835.87
837.4
839.11
840.69
842.28
844.01
845.51
847.18
848.82
850.36
852.08
853.62
855.23
856.94
858.43
860.13
861.71
863.28
865.02
866.5
868.16
869.79
871.32
873.05
874.55
876.19
877.84
879.35
881.07
882.59
884.21
885.87
887.37
889.08
890.6
892.21
893.88
895.37
897.08
898.59
900.2
901.86
903.35
905.07
906.56
908.18
909.81
911.31
913.04
914.5
916.15
917.74
919.27
921
922.43
924.12
925.65
927.22
928.89
930.36
932.07
933.54
935.17
936.77
938.28
940.01
941.43
943.11
944.63
946.21
947.85
949.32
951.04
952.48
954.14
955.67
957.22
958.89
960.34
962.05
963.49
965.14
966.68
968.22
969.88
971.32
973.04
974.46
976.12
977.63
979.2
980.81
982.28
983.99
985.38
987.07
988.5
990.14
991.63
993.19
994.76
996.24
997.87
999.28
1001
1002.3
1004
1005.3
1006.3
1006.8
682.26
682.19
681.95
681.46
680.88
680.12
679.23
678.3
677.35
676.42
675.51
674.65
673.82
673.05
672.31
671.62
670.99
670.42
669.89
669.46
669.05
668.73
668.5
668.32
668.2
668.16
668.19
668.29
668.46
668.69
668.99
669.39
669.82
670.36
670.92
671.59
672.3
673.07
673.89
674.77
675.7
676.69
677.72
678.79
679.91
681.08
682.26
683.48
684.73
686.04
687.35
688.68
690.08
691.45
692.87
694.31
695.75
697.24
698.71
700.23
701.73
703.27
704.8
706.35
707.93
709.46
711.09
712.62
714.24
715.83
717.41
719.07
720.63
722.27
723.92
725.49
727.16
728.77
730.39
732.08
733.67
735.31
737.02
738.59
740.26
741.96
743.53
745.21
746.89
748.48
750.18
751.84
753.44
755.15
756.79
758.4
760.12
761.75
763.37
765.1
766.71
768.34
770.07
771.67
773.31
775.05
776.63
778.28
780.02
781.58
783.24
784.98
786.53
788.21
789.92
791.48
793.17
794.85
796.42
798.14
799.77
801.36
803.09
804.69
806.3
808.05
809.6
811.25
812.99
814.51
816.19
817.88
819.42
821.13
822.76
824.33
826.07
827.63
829.25
831
832.51
834.18
835.85
837.39
839.11
840.7
842.29
844.03
845.55
847.2
848.89
850.4
852.12
853.7
855.28
857.03
858.53
860.18
861.85
863.37
865.09
866.64
868.24
869.97
871.45
873.14
874.74
876.29
878.03
879.52
881.17
882.82
884.33
886.07
887.57
889.2
890.86
892.36
894.08
895.6
897.21
898.88
900.37
902.09
903.6
905.21
906.88
908.36
910.08
911.57
913.19
914.84
916.33
918.06
919.53
921.17
922.78
924.29
926.03
927.47
929.14
930.7
932.25
933.96
935.39
937.1
938.6
940.2
941.84
943.31
945.05
946.48
948.14
949.7
951.24
952.94
954.37
956.08
957.54
959.17
960.76
962.26
963.99
965.39
967.1
968.57
970.18
971.77
973.26
974.98
976.38
978.09
979.53
981.16
982.71
984.23
985.89
987.32
989.03
990.42
992.1
993.54
995.15
996.66
998.19
999.76
1001.2
1002.8
1004.2
1005.3
1005.7
679.54
679.42
679.13
678.48
677.68
676.71
675.63
674.53
673.44
672.38
671.34
670.34
669.37
668.44
667.55
666.72
665.97
665.24
664.56
663.98
663.44
663.01
662.62
662.36
662.18
662.1
662.11
662.22
662.42
662.72
663.14
663.6
664.17
664.79
665.5
666.28
667.12
668.02
668.96
669.96
671.01
672.1
673.23
674.39
675.6
676.87
678.17
679.46
680.82
682.21
683.58
685.05
686.46
687.96
689.41
690.95
692.43
694.02
695.5
697.11
698.63
700.24
701.83
703.4
705.07
706.62
708.25
709.91
711.48
713.16
714.79
716.4
718.11
719.72
721.35
723.08
724.68
726.33
728.06
729.66
731.32
733.06
734.66
736.32
738.07
739.68
741.33
743.08
744.7
746.34
748.09
749.72
751.36
753.1
754.74
756.37
758.12
759.77
761.39
763.13
764.79
766.4
768.14
769.8
771.41
773.14
774.81
776.41
778.14
779.82
781.41
783.14
784.81
786.4
788.13
789.79
791.38
793.12
794.76
796.36
798.11
799.73
801.33
803.08
804.68
806.3
808.06
809.62
811.26
813.02
814.56
816.22
817.96
819.49
821.18
822.87
824.41
826.13
827.77
829.34
831.08
832.66
834.27
836.03
837.54
839.2
840.91
842.43
844.14
845.77
847.32
849.07
850.62
852.24
853.98
855.47
857.16
858.81
860.34
862.08
863.62
865.24
866.98
868.45
870.15
871.77
873.31
875.06
876.56
878.2
879.89
881.38
883.11
884.65
886.24
887.98
889.44
891.14
892.72
894.27
896.02
897.48
899.15
900.76
902.29
904.04
905.49
907.16
908.77
910.29
912.04
913.49
915.16
916.76
918.28
920.03
921.46
923.14
924.71
926.26
927.99
929.42
931.12
932.65
934.22
935.91
937.36
939.08
940.56
942.18
943.81
945.29
947.03
948.46
950.14
951.68
953.23
954.92
956.36
958.08
959.53
961.17
962.75
964.26
965.99
967.39
969.1
970.57
972.18
973.78
975.27
977
978.39
980.09
981.54
983.17
984.73
986.24
987.92
989.32
991.05
992.43
994.11
995.54
997.16
998.66
1000.2
1001.8
1003.2
1004.3
1004.7
677.21
677.11
676.61
675.95
674.98
673.81
672.59
671.39
670.23
669.1
667.98
666.87
665.81
664.81
663.86
662.97
662.11
661.29
660.54
659.92
659.31
658.81
658.38
658.1
657.88
657.76
657.77
657.91
658.14
658.44
658.91
659.41
660.06
660.71
661.46
662.31
663.21
664.17
665.17
666.23
667.32
668.46
669.66
670.94
672.21
673.49
674.87
676.24
677.62
679.1
680.5
682.04
683.48
685.06
686.53
688.13
689.65
691.24
692.85
694.4
696.08
697.63
699.27
700.96
702.52
704.2
705.87
707.46
709.17
710.85
712.45
714.17
715.86
717.47
719.19
720.91
722.51
724.22
725.97
727.57
729.26
731.03
732.64
734.31
736.08
737.72
739.37
741.13
742.81
744.43
746.17
747.9
749.5
751.22
752.99
754.58
756.26
758.04
759.65
761.31
763.08
764.72
766.35
768.11
769.78
771.39
773.14
774.83
776.42
778.16
779.87
781.45
783.18
784.9
786.47
788.19
789.92
791.48
793.19
794.93
796.48
798.19
799.92
801.47
803.18
804.9
806.45
808.17
809.87
811.42
813.15
814.82
816.38
818.13
819.76
821.34
823.1
824.69
826.29
828.06
829.61
831.25
833.02
834.52
836.2
837.92
839.43
841.15
842.8
844.35
846.1
847.67
849.27
851.04
852.54
854.2
855.91
857.41
859.14
860.75
862.3
864.06
865.58
867.21
868.94
870.42
872.14
873.74
875.29
877.05
878.54
880.19
881.88
883.37
885.11
886.65
888.24
889.99
891.44
893.14
894.73
896.28
898.04
899.49
901.17
902.79
904.3
906.06
907.52
909.18
910.82
912.31
914.06
915.53
917.18
918.81
920.31
922.06
923.51
925.17
926.78
928.29
930.04
931.47
933.15
934.72
936.26
938.01
939.42
941.12
942.64
944.22
945.91
947.35
949.08
950.54
952.18
953.78
955.28
957.02
958.43
960.13
961.64
963.21
964.88
966.32
968.06
969.48
971.15
972.69
974.23
975.92
977.34
979.07
980.48
982.15
983.67
985.22
986.87
988.3
990.03
991.4
993.1
994.53
996.15
997.66
999.2
1000.8
1002.2
1003.3
1003.9
675.15
675.03
674.4
673.55
672.44
671.23
670.01
668.67
667.41
666.23
665.08
663.92
662.78
661.71
660.7
659.74
658.86
658.04
657.23
656.49
655.92
655.33
654.93
654.53
654.31
654.21
654.22
654.33
654.57
655
655.39
656.02
656.59
657.33
658.16
659.05
659.99
660.98
662.03
663.12
664.25
665.43
666.68
668.03
669.3
670.65
672.1
673.45
674.98
676.38
677.95
679.39
681.02
682.48
684.12
685.65
687.26
688.92
690.46
692.15
693.78
695.38
697.1
698.73
700.36
702.1
703.74
705.38
707.13
708.81
710.44
712.18
713.91
715.53
717.24
719.02
720.64
722.32
724.1
725.78
727.42
729.17
730.93
732.54
734.25
736.05
737.67
739.34
741.12
742.82
744.44
746.19
747.97
749.56
751.26
753.06
754.68
756.33
758.12
759.8
761.42
763.17
764.92
766.5
768.22
770.01
771.58
773.26
775.06
776.66
778.31
780.09
781.73
783.35
785.12
786.78
788.38
790.14
791.83
793.41
795.15
796.86
798.42
800.16
801.87
803.43
805.16
806.87
808.42
810.16
811.85
813.4
815.15
816.82
818.38
820.13
821.77
823.34
825.11
826.71
828.31
830.08
831.64
833.26
835.04
836.56
838.22
839.99
841.48
843.18
844.88
846.39
848.13
849.75
851.31
853.08
854.62
856.24
858.01
859.49
861.18
862.86
864.37
866.12
867.69
869.27
871.04
872.52
874.19
875.88
877.37
879.11
880.67
882.25
884.02
885.48
887.17
888.8
890.32
892.08
893.57
895.21
896.91
898.37
900.11
901.64
903.24
904.98
906.42
908.13
909.69
911.25
913.01
914.44
916.14
917.71
919.26
921.02
922.44
924.14
925.7
927.25
929
930.42
932.13
933.66
935.23
936.95
938.38
940.11
941.6
943.2
944.87
946.33
948.07
949.51
951.17
952.76
954.27
956.02
957.42
959.13
960.63
962.21
963.88
965.32
967.07
968.49
970.16
971.71
973.24
974.95
976.35
978.08
979.51
981.16
982.71
984.24
985.93
987.33
989.06
990.45
992.13
993.6
995.19
996.75
998.24
999.88
1001.3
1002.4
1003.1
673.24
673.1
672.41
671.44
670.24
668.99
667.55
666.25
665.02
663.68
662.43
661.26
660.14
659.05
658
656.99
656.04
655.13
654.28
653.51
652.92
652.29
651.86
651.43
651.22
651.12
651.12
651.23
651.46
651.91
652.34
653.01
653.6
654.36
655.22
656.15
657.13
658.15
659.22
660.34
661.53
662.81
664.12
665.39
666.79
668.19
669.59
671.11
672.53
674.11
675.58
677.17
678.73
680.29
681.99
683.5
685.18
686.83
688.41
690.13
691.79
693.4
695.14
696.84
698.46
700.19
701.95
703.55
705.26
707.06
708.7
710.37
712.14
713.89
715.51
717.24
719.05
720.69
722.36
724.15
725.9
727.52
729.25
731.06
732.71
734.37
736.16
737.92
739.53
741.25
743.06
744.7
746.36
748.15
749.89
751.49
753.23
755.04
756.64
758.31
760.11
761.79
763.41
765.17
766.94
768.52
770.23
772.04
773.62
775.29
777.09
778.73
780.35
782.13
783.82
785.4
787.16
788.89
790.46
792.19
793.96
795.5
797.21
799
800.53
802.22
804.02
805.55
807.23
809.02
810.55
812.23
814.02
815.54
817.22
819.01
820.52
822.21
823.99
825.49
827.19
828.93
830.44
832.17
833.86
835.39
837.14
838.78
840.34
842.11
843.69
845.28
847.07
848.59
850.23
852.01
853.48
855.18
856.88
858.38
860.13
861.73
863.3
865.07
866.58
868.22
869.98
871.44
873.16
874.79
876.32
878.09
879.6
881.22
882.98
884.42
886.15
887.75
889.29
891.06
892.53
894.19
895.88
897.35
899.11
900.62
902.23
903.97
905.41
907.13
908.69
910.25
912.02
913.44
915.15
916.73
918.27
920.03
921.45
923.15
924.73
926.27
928.03
929.44
931.15
932.71
934.25
936.01
937.42
939.13
940.66
942.23
943.95
945.37
947.11
948.58
950.2
951.86
953.31
955.07
956.49
958.16
959.74
961.26
963.01
964.39
966.12
967.59
969.2
970.84
972.3
974.05
975.44
977.14
978.64
980.21
981.88
983.31
985.05
986.43
988.13
989.6
991.19
992.78
994.25
995.96
997.32
999.05
1000.4
1001.7
1002.2
671.5
671.28
670.6
669.5
668.22
666.87
665.39
664.11
662.72
661.37
660.15
658.93
657.66
656.49
655.39
654.35
653.36
652.43
651.59
650.87
650.16
649.5
649.08
648.63
648.35
648.24
648.24
648.36
648.65
649.11
649.55
650.2
650.97
651.68
652.53
653.47
654.48
655.55
656.71
657.95
659.16
660.39
661.75
663.14
664.48
666.02
667.39
669
670.41
672.05
673.52
675.16
676.76
678.33
680.06
681.63
683.27
685.03
686.62
688.28
690.06
691.7
693.35
695.13
696.85
698.48
700.22
702.03
703.67
705.35
707.14
708.91
710.54
712.27
714.09
715.78
717.43
719.2
721.03
722.66
724.35
726.15
727.92
729.54
731.27
733.09
734.78
736.42
738.2
740.02
741.62
743.31
745.12
746.85
748.47
750.22
752.04
753.65
755.32
757.13
758.84
760.45
762.2
764.02
765.59
767.28
769.09
770.74
772.37
774.15
775.89
777.46
779.2
781.01
782.56
784.25
786.06
787.65
789.3
791.1
792.73
794.34
796.13
797.79
799.38
801.15
802.84
804.4
806.16
807.88
809.42
811.17
812.89
814.43
816.17
817.89
819.42
821.17
822.87
824.4
826.16
827.84
829.38
831.14
832.79
834.34
836.12
837.72
839.3
841.09
842.64
844.26
846.05
847.56
849.22
851
852.47
854.18
855.88
857.38
859.13
860.74
862.3
864.08
865.6
867.23
869.01
870.46
872.17
873.83
875.34
877.11
878.64
880.25
882.02
883.47
885.17
886.82
888.33
890.1
891.6
893.23
894.98
896.41
898.14
899.72
901.27
903.04
904.49
906.17
907.81
909.31
911.08
912.54
914.19
915.87
917.33
919.09
920.57
922.2
923.89
925.34
927.1
928.57
930.2
931.88
933.33
935.09
936.55
938.19
939.85
941.31
943.07
944.51
946.17
947.78
949.28
951.04
952.44
954.14
955.68
957.24
958.97
960.36
962.11
963.57
965.19
966.83
968.29
970.05
971.44
973.14
974.66
976.22
977.91
979.32
981.07
982.47
984.15
985.67
987.22
988.89
990.3
992.04
993.4
995.11
996.53
998.16
999.62
1001
1001.3
670.06
669.72
669.03
667.78
666.32
665
663.42
662.1
660.65
659.28
658.05
656.67
655.4
654.24
653.13
652.07
651.05
650.08
649.16
648.29
647.55
647.03
646.39
646.07
645.74
645.56
645.56
645.75
646.08
646.41
647.06
647.61
648.34
649.21
650.14
651.12
652.16
653.24
654.37
655.61
656.99
658.23
659.57
661.07
662.41
664.01
665.4
667.04
668.49
670.14
671.72
673.3
675.04
676.59
678.25
680.02
681.6
683.28
685.07
686.71
688.37
690.15
691.91
693.54
695.27
697.09
698.79
700.44
702.21
704.04
705.7
707.39
709.18
711.01
712.64
714.35
716.16
717.96
719.59
721.31
723.13
724.89
726.52
728.27
730.1
731.8
733.45
735.22
737.05
738.7
740.37
742.17
743.97
745.57
747.28
749.11
750.81
752.43
754.2
756.03
757.62
759.31
761.12
762.83
764.43
766.2
768.02
769.58
771.28
773.1
774.74
776.36
778.16
779.89
781.46
783.21
785.02
786.56
788.25
790.07
791.65
793.3
795.11
796.74
798.34
800.14
801.81
803.38
805.16
806.86
808.41
810.17
811.89
813.42
815.18
816.91
818.43
820.18
821.9
823.42
825.17
826.88
828.41
830.16
831.85
833.38
835.15
836.79
838.34
840.12
841.72
843.3
845.09
846.64
848.26
850.06
851.56
853.22
855
856.46
858.18
859.88
861.37
863.14
864.73
866.29
868.08
869.59
871.23
873.01
874.45
876.17
877.82
879.33
881.1
882.63
884.24
886.02
887.45
889.17
890.8
892.31
894.09
895.58
897.21
898.95
900.39
902.13
903.69
905.26
907.03
908.45
910.16
911.77
913.29
915.06
916.5
918.18
919.82
921.31
923.08
924.53
926.19
927.84
929.31
931.08
932.53
934.19
935.83
937.3
939.07
940.5
942.18
943.79
945.28
947.05
948.46
950.15
951.72
953.25
955.01
956.39
958.12
959.62
961.21
962.9
964.32
966.08
967.5
969.17
970.75
972.26
974.01
975.38
977.12
978.58
980.19
981.81
983.27
985.03
986.39
988.12
989.56
991.18
992.75
994.24
995.94
997.3
999.03
1000.2
1000.7
668.46
668.22
667.34
666.13
664.61
663.16
661.64
660.19
658.78
657.31
656.05
654.62
653.32
652.14
651
649.8
648.7
647.7
646.79
646.01
645.18
644.45
644.02
643.46
643.2
643.1
643.1
643.21
643.48
644.04
644.49
645.21
646.05
646.88
647.8
648.82
649.95
651.09
652.24
653.48
654.9
656.21
657.6
659.11
660.52
662.11
663.6
665.19
666.82
668.36
670.09
671.68
673.3
675.08
676.71
678.35
680.13
681.86
683.49
685.23
687.06
688.72
690.4
692.19
694.02
695.67
697.37
699.18
701.01
702.66
704.36
706.18
708.02
709.66
711.36
713.18
715.02
716.66
718.36
720.18
722.01
723.64
725.35
727.17
728.99
730.6
732.32
734.15
735.93
737.54
739.28
741.11
742.83
744.46
746.23
748.06
749.7
751.37
753.17
754.98
756.56
758.27
760.1
761.78
763.4
765.19
767
768.57
770.27
772.1
773.74
775.37
777.16
778.92
780.48
782.22
784.04
785.6
787.28
789.1
790.71
792.34
794.14
795.82
797.39
799.17
800.91
802.45
804.19
805.98
807.49
809.21
811.02
812.52
814.23
816.03
817.54
819.23
821.04
822.55
824.23
826.03
827.54
829.22
831.02
832.51
834.21
836
837.48
839.19
840.94
842.43
844.17
845.87
847.38
849.15
850.78
852.32
854.11
855.67
857.27
859.07
860.56
862.22
864.01
865.45
867.18
868.85
870.35
872.12
873.69
875.27
877.06
878.53
880.2
881.93
883.38
885.14
886.72
888.28
890.06
891.52
893.19
894.9
896.36
898.12
899.65
901.24
903.02
904.44
906.16
907.76
909.28
911.07
912.51
914.19
915.85
917.32
919.09
920.56
922.2
923.89
925.34
927.1
928.58
930.21
931.91
933.34
935.1
936.58
938.2
939.89
941.33
943.09
944.54
946.19
947.84
949.3
951.07
952.49
954.17
955.76
957.26
959.03
960.42
962.14
963.65
965.22
966.94
968.34
970.09
971.53
973.18
974.78
976.26
978.02
979.39
981.12
982.58
984.19
985.81
987.27
989.02
990.37
992.11
993.52
995.16
996.68
998.2
999.43
1000.1
667.17
666.91
666.02
664.52
663.09
661.44
660.04
658.41
657.05
655.48
654.13
652.73
651.34
650.13
648.9
647.64
646.5
645.45
644.48
643.61
642.88
642.16
641.5
641.12
640.78
640.56
640.57
640.8
641.13
641.52
642.18
642.94
643.66
644.54
645.53
646.6
647.77
649.04
650.22
651.5
652.99
654.28
655.8
657.25
658.84
660.31
662.02
663.51
665.18
666.88
668.44
670.18
671.93
673.52
675.25
677.06
678.73
680.4
682.19
684.02
685.67
687.37
689.18
691.03
692.69
694.39
696.2
698.05
699.74
701.43
703.23
705.08
706.81
708.48
710.26
712.11
713.87
715.52
717.28
719.13
720.91
722.55
724.29
726.14
727.92
729.55
731.29
733.13
734.89
736.52
738.27
740.11
741.83
743.47
745.24
747.08
748.74
750.39
752.19
754.02
755.61
757.31
759.14
760.87
762.47
764.23
766.06
767.67
769.33
771.15
772.88
774.46
776.22
778.04
779.61
781.29
783.11
784.77
786.37
788.16
789.91
791.46
793.21
795.02
796.55
798.25
800.07
801.63
803.28
805.1
806.7
808.32
810.12
811.76
813.34
815.14
816.79
818.36
820.14
821.81
823.36
825.15
826.81
828.36
830.14
831.8
833.35
835.13
836.76
838.32
840.12
841.71
843.3
845.1
846.65
848.26
850.07
851.57
853.23
855.02
856.48
858.19
859.93
861.4
863.15
864.79
866.32
868.11
869.65
871.25
873.05
874.51
876.19
877.92
879.38
881.14
882.72
884.28
886.07
887.54
889.2
890.94
892.38
894.13
895.7
897.26
899.05
900.49
902.18
903.85
905.32
907.1
908.59
910.21
911.96
913.38
915.13
916.67
918.24
920.02
921.42
923.15
924.72
926.26
928.04
929.44
931.15
932.74
934.26
936.04
937.44
939.15
940.73
942.25
944.03
945.42
947.14
948.68
950.23
952
953.37
955.12
956.61
958.21
959.91
961.32
963.09
964.52
966.18
967.78
969.27
971.04
972.41
974.13
975.63
977.21
978.9
980.31
982.07
983.46
985.15
986.66
988.21
989.89
991.29
993.05
994.4
996.11
997.5
999.02
999.32
666
665.51
664.52
663.14
661.5
660.04
658.34
656.9
655.27
653.86
652.29
650.99
649.46
648.17
646.94
645.61
644.42
643.33
642.31
641.37
640.53
639.89
639.21
638.72
638.33
638.19
638.2
638.34
638.74
639.22
639.93
640.57
641.41
642.36
643.39
644.5
645.73
647.05
648.26
649.64
651.12
652.5
654.09
655.55
657.17
658.78
660.33
662.09
663.69
665.32
667.11
668.81
670.44
672.21
674.04
675.7
677.39
679.2
681.04
682.72
684.42
686.22
688.08
689.81
691.5
693.28
695.14
696.95
698.61
700.35
702.19
704.05
705.73
707.43
709.24
711.1
712.84
714.51
716.28
718.14
719.93
721.57
723.31
725.16
726.99
728.61
730.33
732.17
734
735.61
737.33
739.16
740.98
742.58
744.3
746.14
747.91
749.52
751.26
753.11
754.8
756.43
758.21
760.05
761.66
763.33
765.15
766.91
768.49
770.24
772.07
773.68
775.33
777.15
778.89
780.45
782.21
784.04
785.59
787.28
789.1
790.73
792.34
794.15
795.86
797.42
799.19
800.98
802.49
804.22
806.04
807.56
809.25
811.07
812.61
814.27
816.09
817.65
819.28
821.1
822.67
824.29
826.1
827.68
829.29
831.1
832.67
834.28
836.09
837.64
839.26
841.07
842.6
844.24
846.05
847.54
849.22
851.02
852.47
854.19
855.93
857.4
859.16
860.81
862.33
864.12
865.68
867.27
869.07
870.55
872.21
873.99
875.42
877.16
878.81
880.32
882.1
883.63
885.24
887.03
888.46
890.17
891.83
893.32
895.1
896.61
898.23
900.01
901.42
903.15
904.76
906.28
908.07
909.51
911.19
912.87
914.33
916.1
917.59
919.21
920.95
922.36
924.12
925.64
927.23
929
930.38
932.13
933.66
935.23
937
938.39
940.13
941.65
943.23
944.99
946.37
948.12
949.61
951.21
952.93
954.33
956.1
957.55
959.19
960.84
962.29
964.06
965.46
967.16
968.72
970.24
972.01
973.37
975.11
976.57
978.19
979.83
981.27
983.04
984.41
986.13
987.6
989.19
990.82
992.26
994.02
995.34
997.08
998.25
998.94
664.71
664.3
663.24
661.8
660.16
658.48
657.01
655.28
653.76
652.19
650.66
649.18
647.74
646.29
645.05
643.68
642.41
641.28
640.23
639.24
638.32
637.53
637.01
636.34
636.08
635.89
635.9
636.09
636.35
637.03
637.56
638.35
639.27
640.26
641.32
642.48
643.79
645.12
646.39
647.94
649.3
650.92
652.36
654.07
655.59
657.24
659.02
660.58
662.27
664.09
665.77
667.43
669.21
671.06
672.75
674.44
676.24
678.1
679.87
681.55
683.32
685.17
687.03
688.72
690.44
692.25
694.12
695.93
697.6
699.36
701.2
703.07
704.78
706.48
708.27
710.14
711.96
713.61
715.35
717.19
719.05
720.72
722.41
724.22
726.09
727.8
729.46
731.25
733.11
734.84
736.48
738.25
740.11
741.83
743.47
745.24
747.1
748.79
750.43
752.22
754.06
755.69
757.36
759.17
761
762.57
764.28
766.12
767.82
769.42
771.2
773.04
774.61
776.29
778.12
779.81
781.4
783.19
785
786.53
788.24
790.08
791.67
793.31
795.13
796.81
798.38
800.17
801.93
803.45
805.2
807.01
808.52
810.23
812.05
813.57
815.25
817.07
818.62
820.26
822.08
823.64
825.27
827.09
828.65
830.27
832.09
833.64
835.26
837.08
838.62
840.25
842.07
843.58
845.23
847.04
848.52
850.21
852.01
853.46
855.18
856.91
858.39
860.15
861.8
863.32
865.11
866.67
868.26
870.06
871.54
873.21
874.98
876.41
878.16
879.8
881.31
883.1
884.62
886.23
888.03
889.45
891.17
892.83
894.31
896.1
897.61
899.22
901.01
902.41
904.15
905.76
907.27
909.07
910.51
912.18
913.88
915.32
917.1
918.59
920.21
921.96
923.36
925.12
926.65
928.23
930
931.39
933.13
934.67
936.23
938.01
939.39
941.13
942.66
944.23
946
947.37
949.12
950.63
952.21
953.95
955.34
957.1
958.56
960.19
961.86
963.29
965.07
966.47
968.16
969.74
971.24
973.02
974.38
976.12
977.59
979.19
980.85
982.28
984.05
985.41
987.13
988.6
990.19
991.82
993.25
995.02
996.32
997.83
998.26
663.55
663.2
662.12
660.45
658.92
657.19
655.48
653.98
652.24
650.65
649.12
647.5
646.09
644.53
643.17
641.84
640.47
639.27
638.18
637.16
636.19
635.31
634.62
634.13
633.69
633.43
633.44
633.7
634.13
634.65
635.33
636.21
637.18
638.21
639.31
640.54
641.96
643.23
644.67
646.17
647.7
649.24
650.95
652.46
654.18
655.94
657.52
659.25
661.09
662.79
664.47
666.25
668.11
669.89
671.57
673.34
675.19
677.06
678.79
680.5
682.3
684.17
686.04
687.75
689.48
691.29
693.16
695.02
696.71
698.44
700.26
702.13
703.97
705.63
707.38
709.21
711.09
712.83
714.51
716.29
718.15
720
721.64
723.36
725.2
727.06
728.74
730.42
732.23
734.09
735.8
737.45
739.24
741.1
742.81
744.45
746.23
748.09
749.78
751.42
753.21
755.06
756.7
758.36
760.18
762.01
763.57
765.28
767.12
768.84
770.43
772.21
774.05
775.63
777.3
779.13
780.84
782.42
784.19
786.02
787.56
789.26
791.09
792.71
794.33
796.14
797.85
799.4
801.18
802.98
804.48
806.21
808.04
809.56
811.24
813.07
814.62
816.27
818.09
819.67
821.28
823.1
824.7
826.3
828.11
829.71
831.3
833.11
834.7
836.29
838.1
839.68
841.28
843.09
844.64
846.26
848.07
849.58
851.23
853.04
854.51
856.2
857.99
859.43
861.17
862.87
864.35
866.13
867.74
869.29
871.09
872.6
874.23
876.03
877.47
879.18
880.88
882.35
884.13
885.69
887.26
889.06
890.51
892.19
893.92
895.36
897.13
898.69
900.25
902.05
903.47
905.17
906.84
908.31
910.1
911.58
913.21
914.97
916.37
918.13
919.67
921.24
923.02
924.42
926.15
927.73
929.25
931.05
932.45
934.16
935.76
937.26
939.05
940.45
942.16
943.75
945.26
947.04
948.43
950.15
951.72
953.24
955.02
956.39
958.13
959.65
961.21
962.96
964.34
966.1
967.55
969.18
970.84
972.28
974.06
975.44
977.14
978.67
980.22
981.95
983.31
985.08
986.47
988.15
989.68
991.21
992.9
994.28
996.03
997.22
997.91
662.5
662.17
661.04
659.28
657.6
656.02
654.21
652.5
650.96
649.21
647.56
646.06
644.36
642.98
641.36
640.06
638.6
637.31
636.17
635.1
634.1
633.17
632.35
631.84
631.32
631.16
631.16
631.32
631.85
632.36
633.19
634.12
635.12
636.19
637.35
638.69
640.11
641.45
643.06
644.5
646.15
647.79
649.37
651.14
652.88
654.5
656.26
658.11
659.87
661.55
663.32
665.18
667.05
668.78
670.51
672.31
674.18
676.06
677.82
679.55
681.35
683.21
685.1
686.9
688.61
690.38
692.23
694.12
695.95
697.64
699.39
701.23
703.12
704.93
706.61
708.36
710.21
712.09
713.84
715.52
717.29
719.16
721.02
722.67
724.38
726.21
728.08
729.8
731.46
733.25
735.12
736.88
738.51
740.27
742.13
743.91
745.52
747.27
749.13
750.88
752.49
754.25
756.1
757.8
759.42
761.21
763.06
764.68
766.33
768.16
769.96
771.52
773.25
775.09
776.74
778.36
780.17
781.98
783.51
785.23
787.08
788.68
790.31
792.14
793.85
795.4
797.18
799
800.5
802.22
804.06
805.6
807.26
809.09
810.69
812.3
814.12
815.76
817.33
819.14
820.82
822.36
824.15
825.85
827.37
829.16
830.87
832.38
834.16
835.86
837.37
839.15
840.84
842.35
844.14
845.79
847.32
849.12
850.72
852.29
854.1
855.64
857.25
859.07
860.55
862.21
864.02
865.46
867.18
868.9
870.36
872.14
873.75
875.29
877.09
878.6
880.22
882.02
883.45
885.17
886.86
888.33
890.11
891.65
893.24
895.04
896.46
898.17
899.85
901.31
903.1
904.61
906.22
908.01
909.4
911.14
912.74
914.26
916.06
917.48
919.17
920.84
922.3
924.09
925.55
927.19
928.9
930.32
932.1
933.58
935.2
936.93
938.33
940.11
941.59
943.2
944.93
946.33
948.1
949.57
951.19
952.89
954.3
956.09
957.52
959.17
960.82
962.27
964.06
965.44
967.15
968.71
970.23
972.01
973.36
975.11
976.57
978.18
979.84
981.27
983.05
984.41
986.13
987.61
989.19
990.83
992.26
994.02
995.33
996.89
997.29
661.53
661.17
659.99
658.21
656.43
654.77
653.08
651.25
649.53
647.95
646.18
644.47
642.97
641.25
639.75
638.22
636.85
635.39
634.18
633.06
632.01
631.05
630.17
629.45
629.09
628.83
628.84
629.1
629.46
630.18
631.07
632.03
633.09
634.21
635.44
636.93
638.27
639.88
641.34
643.07
644.65
646.3
648.11
649.84
651.51
653.28
655.14
656.99
658.69
660.44
662.27
664.15
666.04
667.79
669.54
671.35
673.22
675.12
676.98
678.71
680.47
682.3
684.19
686.08
687.88
689.6
691.38
693.24
695.13
696.99
698.68
700.43
702.26
704.14
706.01
707.69
709.42
711.25
713.13
714.97
716.62
718.36
720.21
722.08
723.82
725.49
727.27
729.14
730.97
732.6
734.32
736.17
738.03
739.67
741.36
743.19
745.05
746.69
748.36
750.19
752.04
753.66
755.34
757.17
759.01
760.58
762.28
764.13
765.89
767.47
769.23
771.08
772.71
774.34
776.16
777.97
779.51
781.24
783.08
784.71
786.33
788.15
789.91
791.45
793.2
795.04
796.58
798.26
800.09
801.71
803.31
805.13
806.83
808.37
810.16
811.93
813.43
815.19
817
818.48
820.2
822.03
823.52
825.22
827.04
828.55
830.22
832.05
833.55
835.22
837.05
838.54
840.22
842.04
843.51
845.2
847.02
848.47
850.19
851.97
853.42
855.16
856.88
858.36
860.14
861.78
863.3
865.11
866.66
868.25
870.06
871.54
873.2
875
876.42
878.16
879.83
881.31
883.11
884.65
886.24
888.04
889.48
891.18
892.89
894.34
896.12
897.67
899.24
901.04
902.46
904.17
905.84
907.3
909.1
910.59
912.21
913.98
915.38
917.13
918.7
920.24
922.04
923.44
925.15
926.77
928.26
930.06
931.48
933.17
934.81
936.28
938.07
939.5
941.17
942.82
944.28
946.07
947.48
949.16
950.8
952.26
954.06
955.45
957.15
958.74
960.24
962.03
963.39
965.13
966.65
968.21
969.95
971.32
973.09
974.53
976.17
977.8
979.25
981.03
982.38
984.12
985.59
987.18
988.82
990.25
992.03
993.35
995.09
996.28
997.06
660.66
660.21
659
657.19
655.36
653.62
651.97
650.14
648.3
646.56
644.93
643.15
641.38
639.8
638.16
636.52
635.1
633.56
632.22
631.05
629.86
628.83
628.01
627.2
626.68
626.37
626.37
626.7
627.21
628.02
628.85
629.9
631.07
632.25
633.62
635.13
636.61
638.21
639.94
641.51
643.24
645.08
646.82
648.52
650.32
652.18
654.07
655.87
657.62
659.42
661.28
663.17
665.08
666.91
668.67
670.47
672.31
674.2
676.11
677.99
679.73
681.51
683.33
685.21
687.12
688.99
690.71
692.46
694.29
696.18
698.07
699.85
701.56
703.34
705.21
707.1
708.9
710.59
712.35
714.2
716.09
717.86
719.53
721.3
723.17
725.04
726.71
728.41
730.22
732.1
733.86
735.5
737.27
739.14
740.96
742.56
744.29
746.15
747.99
749.57
751.29
753.14
754.96
756.54
758.27
760.12
761.87
763.46
765.22
767.08
768.73
770.36
772.17
774.01
775.56
777.26
779.11
780.8
782.38
784.18
786.01
787.54
789.24
791.09
792.72
794.32
796.14
797.88
799.42
801.19
803.02
804.52
806.23
808.06
809.62
811.26
813.1
814.7
816.3
818.12
819.77
821.33
823.14
824.82
826.35
828.15
829.85
831.36
833.15
834.86
836.36
838.15
839.84
841.35
843.14
844.81
846.33
848.13
849.75
851.3
853.11
854.68
856.26
858.08
859.59
861.23
863.04
864.5
866.19
867.98
869.4
871.15
872.83
874.32
876.11
877.68
879.25
881.06
882.52
884.19
885.97
887.38
889.14
890.76
892.28
894.08
895.56
897.2
898.98
900.38
902.14
903.74
905.26
907.06
908.51
910.18
911.89
913.32
915.11
916.62
918.21
920
921.38
923.13
924.71
926.24
928.04
929.43
931.15
932.76
934.26
936.05
937.46
939.16
940.78
942.26
944.06
945.46
947.15
948.77
950.25
952.05
953.43
955.14
956.72
958.23
960.02
961.38
963.12
964.64
966.21
967.95
969.32
971.09
972.53
974.17
975.81
977.26
979.04
980.4
982.13
983.62
985.19
986.87
988.27
990.05
991.39
993.11
994.53
996.07
996.47
659.91
659.29
658.06
656.22
654.37
652.59
650.87
649.08
647.2
645.35
643.58
641.9
640.12
638.29
636.61
635.04
633.31
631.86
630.31
629.06
627.75
626.6
625.65
624.98
624.28
624.08
624.08
624.29
625
625.67
626.62
627.78
629.08
630.34
631.93
633.36
635.09
636.71
638.38
640.19
642.05
643.8
645.55
647.36
649.24
651.14
653.05
654.87
656.66
658.48
660.34
662.24
664.16
666.07
667.93
669.71
671.51
673.36
675.25
677.16
679.07
680.9
682.66
684.45
686.3
688.19
690.1
691.95
693.67
695.44
697.28
699.17
701.07
702.84
704.55
706.34
708.2
710.1
711.9
713.58
715.34
717.2
719.09
720.85
722.52
724.3
726.16
728.04
729.71
731.4
733.22
735.1
736.85
738.49
740.26
742.13
743.93
745.54
747.28
749.14
750.95
752.54
754.27
756.13
757.91
759.49
761.24
763.1
764.81
766.41
768.2
770.06
771.67
773.32
775.15
776.94
778.49
780.23
782.08
783.7
785.32
787.15
788.92
790.46
792.21
794.05
795.61
797.27
799.11
800.76
802.34
804.15
805.9
807.42
809.18
811.01
812.5
814.21
816.05
817.57
819.23
821.07
822.62
824.25
826.09
827.66
829.27
831.1
832.68
834.27
836.1
837.67
839.27
841.09
842.65
844.25
846.08
847.61
849.24
851.06
852.56
854.21
856.03
857.49
859.19
860.98
862.41
864.16
865.86
867.34
869.13
870.73
872.27
874.09
875.6
877.22
879.03
880.46
882.17
883.89
885.34
887.12
888.7
890.25
892.06
893.51
895.18
896.93
898.35
900.12
901.7
903.24
905.05
906.48
908.17
909.87
911.31
913.1
914.6
916.21
918
919.38
921.13
922.7
924.24
926.04
927.43
929.15
930.77
932.26
934.06
935.47
937.16
938.8
940.27
942.06
943.47
945.16
946.8
948.26
950.06
951.46
953.15
954.76
956.25
958.04
959.41
961.14
962.69
964.22
966
967.35
969.11
970.59
972.19
973.88
975.28
977.07
978.46
980.14
981.7
983.21
984.97
986.31
988.08
989.47
991.14
992.67
994.19
995.56
996.2
659.12
658.49
657.15
655.29
653.46
651.66
649.9
648.07
646.17
644.27
642.4
640.59
638.84
637.07
635.2
633.4
631.77
630.13
628.48
627.1
625.69
624.43
623.37
622.51
622.02
621.54
621.54
622.02
622.52
623.38
624.44
625.72
627.12
628.53
630.16
631.85
633.47
635.25
637.12
639
640.77
642.58
644.42
646.31
648.22
650.15
652.08
654
655.81
657.65
659.5
661.38
663.28
665.2
667.13
669.06
670.91
672.7
674.52
676.37
678.26
680.17
682.09
683.97
685.72
687.5
689.33
691.22
693.13
695.03
696.77
698.51
700.32
702.2
704.1
705.95
707.64
709.39
711.24
713.13
715.01
716.67
718.4
720.23
722.12
723.96
725.6
727.34
729.19
731.07
732.79
734.45
736.24
738.12
739.93
741.54
743.28
745.14
746.99
748.58
750.3
752.15
754
755.58
757.28
759.14
760.94
762.52
764.25
766.11
767.83
769.42
771.2
773.06
774.67
776.31
778.15
779.94
781.48
783.22
785.07
786.69
788.31
790.14
791.9
793.43
795.19
797.04
798.57
800.25
802.09
803.71
805.31
807.13
808.84
810.37
812.16
813.95
815.44
817.19
819.01
820.5
822.21
824.04
825.54
827.22
829.05
830.57
832.23
834.06
835.58
837.23
839.06
840.57
842.22
844.05
845.54
847.21
849.03
850.49
852.19
854
855.44
857.17
858.92
860.38
862.14
863.82
865.31
867.11
868.7
870.26
872.07
873.57
875.21
877.02
878.44
880.16
881.88
883.33
885.12
886.69
888.25
890.06
891.51
893.18
894.94
896.36
898.13
899.72
901.25
903.06
904.5
906.17
907.9
909.32
911.11
912.64
914.22
916.02
917.41
919.14
920.75
922.25
924.06
925.47
927.16
928.83
930.28
932.08
933.52
935.17
936.87
938.3
940.09
941.54
943.18
944.88
946.3
948.09
949.53
951.17
952.86
954.28
956.07
957.49
959.16
960.8
962.26
964.05
965.43
967.14
968.7
970.22
972
973.35
975.11
976.57
978.18
979.84
981.26
983.05
984.4
986.12
987.61
989.18
990.85
992.25
994.02
995.22
996
658.3
657.89
656.28
654.47
652.66
650.86
649.03
647.11
645.18
643.25
641.34
639.45
637.59
635.76
633.97
632.1
630.22
628.43
626.82
625.18
623.67
622.3
621.18
620.2
619.42
619.12
619.12
619.42
620.2
621.19
622.31
623.7
625.2
626.86
628.47
630.26
632.14
634.04
635.89
637.73
639.6
641.49
643.4
645.33
647.26
649.21
651.16
653.11
655.05
656.97
658.82
660.68
662.54
664.42
666.32
668.24
670.18
672.11
674.04
675.87
677.67
679.49
681.34
683.24
685.16
687.08
688.93
690.68
692.46
694.3
696.2
698.11
699.99
701.7
703.45
705.28
707.17
709.07
710.85
712.55
714.32
716.19
718.09
719.87
721.55
723.31
725.18
727.06
728.78
730.45
732.25
734.13
735.97
737.59
739.31
741.17
743.04
744.68
746.36
748.19
750.06
751.71
753.37
755.19
757.05
758.69
760.34
762.17
764.03
765.61
767.29
769.14
770.93
772.49
774.23
776.09
777.75
779.35
781.16
783.01
784.54
786.24
788.09
789.74
791.34
793.15
794.94
796.46
798.2
800.05
801.6
803.26
805.1
806.73
808.31
810.13
811.85
813.38
815.16
816.95
818.43
820.18
822.01
823.48
825.2
827.03
828.52
830.21
832.04
833.54
835.21
837.04
838.54
840.21
842.04
843.52
845.2
847.02
848.48
850.19
852
853.43
855.17
856.93
858.38
860.15
861.83
863.32
865.12
866.72
868.27
870.08
871.6
873.22
875.03
876.47
878.17
879.92
881.36
883.13
884.75
886.27
888.08
889.57
891.2
893
894.4
896.14
897.79
899.28
901.08
902.57
904.2
905.98
907.38
909.13
910.73
912.25
914.05
915.48
917.17
918.86
920.3
922.09
923.57
925.19
926.95
928.34
930.11
931.63
933.21
935
936.37
938.12
939.67
941.22
943.01
944.38
946.12
947.67
949.21
951
952.36
954.12
955.63
957.2
958.96
960.33
962.1
963.57
965.18
966.87
968.28
970.07
971.47
973.15
974.75
976.23
978.02
979.36
981.11
982.57
984.17
985.82
987.25
989.03
990.36
992.1
993.5
995.07
995.49
657.71
657.17
655.59
653.85
652.02
650.1
648.15
646.2
644.25
642.31
640.36
638.43
636.49
634.56
632.65
630.76
628.9
627.04
625.15
623.33
621.74
620.21
618.98
617.82
617.05
616.46
616.46
617.05
617.83
618.99
620.22
621.76
623.36
625.17
627.07
628.97
630.84
632.75
634.68
636.62
638.57
640.52
642.47
644.43
646.38
648.33
650.29
652.25
654.21
656.17
658.13
660.09
662.03
663.93
665.78
667.64
669.51
671.39
673.29
675.22
677.15
679.09
681
682.78
684.57
686.4
688.27
690.18
692.11
694.01
695.75
697.51
699.33
701.21
703.12
705.01
706.73
708.46
710.28
712.17
714.07
715.83
717.53
719.3
721.18
723.07
724.82
726.49
728.27
730.15
732.03
733.68
735.38
737.2
739.09
740.83
742.47
744.24
746.12
747.91
749.52
751.26
753.13
754.93
756.52
758.25
760.12
761.89
763.47
765.23
767.09
768.78
770.39
772.18
774.04
775.63
777.29
779.13
780.9
782.45
784.2
786.06
787.66
789.29
791.13
792.87
794.41
796.18
798.02
799.55
801.23
803.08
804.69
806.29
808.12
809.82
811.36
813.15
814.92
816.42
818.18
820
821.48
823.2
825.03
826.52
828.21
830.04
831.55
833.22
835.05
836.56
838.22
840.05
841.55
843.21
845.04
846.52
848.2
850.02
851.48
853.18
854.99
856.42
858.16
859.9
861.36
863.14
864.8
866.3
868.11
869.68
871.25
873.07
874.55
876.2
878.01
879.43
881.16
882.86
884.32
886.11
887.68
889.24
891.05
892.5
894.18
895.92
897.34
899.12
900.7
902.24
904.05
905.48
907.17
908.88
910.31
912.1
913.62
915.21
917.01
918.39
920.13
921.73
923.24
925.05
926.46
928.15
929.81
931.27
933.07
934.5
936.17
937.85
939.29
941.08
942.52
944.17
945.86
947.29
949.08
950.51
952.17
953.84
955.27
957.07
958.47
960.15
961.78
963.25
965.04
966.41
968.13
969.68
971.21
972.98
974.33
976.1
977.54
979.17
980.81
982.25
984.03
985.38
987.11
988.57
990.17
991.8
993.22
994.71
995.25
657.18
656.5
655.08
653.16
651.22
649.27
647.33
645.38
643.43
641.47
639.5
637.51
635.52
633.52
631.52
629.52
627.52
625.53
623.58
621.69
619.92
618.16
616.61
615.33
614.35
613.89
613.9
614.35
615.33
616.62
618.17
619.95
621.73
623.62
625.58
627.58
629.59
631.61
633.63
635.65
637.67
639.68
641.68
643.67
645.66
647.63
649.6
651.55
653.5
655.45
657.39
659.34
661.28
663.24
665.19
667.15
669.1
671.04
672.94
674.77
676.6
678.45
680.33
682.24
684.17
686.1
688.01
689.79
691.56
693.38
695.25
697.16
699.08
700.92
702.65
704.42
706.26
708.16
710.06
711.84
713.54
715.32
717.19
719.09
720.9
722.57
724.32
726.18
728.08
729.83
731.5
733.27
735.14
737.02
738.65
740.35
742.18
744.06
745.76
747.41
749.21
751.08
752.8
754.42
756.21
758.08
759.78
761.4
763.19
765.06
766.7
768.34
770.16
772.01
773.58
775.27
777.12
778.86
780.42
782.19
784.05
785.63
787.28
789.12
790.86
792.4
794.18
796.02
797.55
799.24
801.08
802.71
804.3
806.13
807.85
809.38
811.16
812.96
814.45
816.19
818.02
819.52
821.21
823.05
824.58
826.23
828.07
829.62
831.24
833.08
834.64
836.25
838.08
839.64
841.24
843.07
844.61
846.23
848.06
849.57
851.22
853.04
854.52
856.19
858.01
859.45
861.17
862.94
864.38
866.14
867.82
869.31
871.11
872.7
874.25
876.07
877.56
879.2
881.01
882.42
884.15
885.85
887.31
889.1
890.66
892.23
894.04
895.47
897.17
898.89
900.32
902.11
903.66
905.22
907.03
908.44
910.15
911.82
913.28
915.08
916.56
918.19
919.95
921.35
923.11
924.66
926.22
928.02
929.4
931.13
932.72
934.24
936.04
937.43
939.14
940.75
942.24
944.04
945.44
947.14
948.75
950.24
952.04
953.42
955.14
956.72
958.22
960.02
961.38
963.12
964.64
966.2
967.95
969.32
971.09
972.54
974.17
975.82
977.25
979.04
980.4
982.12
983.63
985.19
986.88
988.27
990.05
991.39
993.11
994.34
995.13
656.63
656.11
654.38
652.52
650.62
648.71
646.77
644.82
642.84
640.84
638.82
636.78
634.71
632.64
630.55
628.46
626.38
624.3
622.23
620.17
618.15
616.18
614.35
612.96
611.73
611.1
611.1
611.73
612.97
614.36
616.19
618.16
620.19
622.25
624.33
626.42
628.53
630.64
632.75
634.87
636.97
639.03
641.05
643.07
645.08
647.09
649.09
651.08
653.07
655.05
657.03
659
660.92
662.83
664.72
666.62
668.52
670.42
672.33
674.26
676.19
678.14
680.08
682
683.81
685.61
687.44
689.3
691.21
693.13
695.05
696.87
698.62
700.41
702.26
704.16
706.07
707.89
709.6
711.37
713.22
715.12
717.01
718.7
720.42
722.24
724.13
726.01
727.68
729.39
731.21
733.1
734.91
736.55
738.29
740.15
742.03
743.68
745.36
747.18
749.06
750.74
752.39
754.19
756.07
757.75
759.38
761.19
763.05
764.69
766.33
768.16
770.01
771.58
773.27
775.12
776.88
778.44
780.2
782.06
783.67
785.3
787.13
788.9
790.44
792.19
794.05
795.61
797.26
799.1
800.78
802.35
804.15
805.93
807.44
809.19
811.03
812.54
814.22
816.06
817.63
819.25
821.09
822.7
824.28
826.11
827.75
829.3
831.12
832.78
834.31
836.12
837.79
839.31
841.12
842.77
844.3
846.11
847.74
849.28
851.1
852.68
854.25
856.08
857.61
859.22
861.05
862.53
864.19
866.01
867.44
869.16
870.9
872.35
874.13
875.76
877.28
879.09
880.61
882.21
884.03
885.46
887.16
888.89
890.33
892.11
893.69
895.24
897.05
898.49
900.17
901.91
903.33
905.11
906.67
908.22
910.03
911.44
913.15
914.82
916.28
918.08
919.55
921.18
922.93
924.33
926.11
927.63
929.21
931
932.37
934.12
935.69
937.22
939.02
940.4
942.13
943.7
945.22
947.02
948.39
950.13
951.69
953.22
955.01
956.37
958.12
959.64
961.2
962.96
964.33
966.09
967.56
969.17
970.86
972.27
974.06
975.45
977.14
978.7
980.21
981.98
983.32
985.08
986.5
988.15
989.72
991.21
992.92
994.19
994.94
656.23
655.58
654.08
652.13
650.16
648.18
646.2
644.2
642.2
640.18
638.16
636.12
634.07
631.98
629.78
627.58
625.4
623.25
621.11
618.87
616.56
614.34
612.23
610.34
609.06
608.18
608.18
609.06
610.34
612.23
614.35
616.58
618.9
621.13
623.27
625.44
627.65
629.89
632.05
634.13
636.19
638.24
640.29
642.34
644.38
646.41
648.43
650.44
652.44
654.42
656.4
658.37
660.34
662.3
664.26
666.22
668.18
670.14
672.1
674.05
675.97
677.81
679.64
681.49
683.36
685.26
687.18
689.11
691.04
692.86
694.63
696.43
698.28
700.18
702.1
704
705.72
707.47
709.29
711.17
713.08
714.9
716.59
718.35
720.2
722.1
723.95
725.61
727.35
729.19
731.09
732.86
734.52
736.28
738.14
740.02
741.66
743.35
745.18
747.06
748.75
750.4
752.2
754.08
755.78
757.4
759.2
761.07
762.74
764.37
766.18
768.04
769.65
771.3
773.14
774.96
776.51
778.23
780.09
781.77
783.36
785.16
787.01
788.54
790.23
792.09
793.74
795.33
797.14
798.92
800.44
802.19
804.03
805.57
807.24
809.08
810.69
812.29
814.11
815.8
817.34
819.14
820.88
822.39
824.16
825.94
827.42
829.17
830.98
832.44
834.17
835.99
837.45
839.17
840.99
842.44
844.17
845.96
847.41
849.16
850.92
852.38
854.14
855.85
857.33
859.12
860.76
862.28
864.1
865.66
867.24
869.06
870.55
872.2
874.01
875.43
877.16
878.88
880.33
882.12
883.71
885.25
887.06
888.54
890.19
891.98
893.38
895.13
896.77
898.27
900.07
901.56
903.19
904.97
906.37
908.13
909.72
911.24
913.05
914.48
916.16
917.86
919.3
921.09
922.58
924.19
925.96
927.35
929.11
930.65
932.21
934.01
935.38
937.12
938.69
940.22
942.02
943.39
945.13
946.7
948.22
950.02
951.38
953.12
954.67
956.21
958
959.35
961.11
962.61
964.19
965.92
967.3
969.08
970.52
972.16
973.8
975.25
977.04
978.39
980.12
981.63
983.19
984.89
986.27
988.05
989.4
991.12
992.57
994.09
994.59
656.05
655.23
653.6
651.73
649.8
647.84
645.84
643.82
641.77
639.69
637.58
635.46
633.34
631.23
629.13
626.99
624.62
622.33
620.12
617.7
615.29
612.92
610.33
608.08
606.33
605.4
605.4
606.33
608.08
610.34
612.94
615.3
617.73
620.14
622.36
624.68
627.04
629.17
631.29
633.44
635.61
637.79
639.95
642.04
644.08
646.11
648.13
650.14
652.15
654.15
656.14
658.13
660.12
662.1
664.08
666.05
668.01
669.91
671.79
673.66
675.54
677.42
679.32
681.24
683.17
685.11
687.05
688.9
690.69
692.49
694.33
696.22
698.14
700.06
701.89
703.63
705.41
707.25
709.15
711.06
712.85
714.56
716.33
718.2
720.1
721.94
723.61
725.35
727.2
729.09
730.89
732.54
734.29
736.16
738.04
739.72
741.39
743.2
745.09
746.83
748.46
750.23
752.1
753.88
755.48
757.24
759.1
760.86
762.46
764.22
766.08
767.78
769.39
771.18
773.04
774.65
776.3
778.14
779.94
781.48
783.21
785.07
786.71
788.32
790.14
791.93
793.46
795.2
797.05
798.62
800.26
802.1
803.78
805.34
807.14
808.91
810.42
812.18
814.01
815.51
817.21
819.05
820.58
822.23
824.07
825.64
827.25
829.08
830.67
832.26
834.09
835.69
837.27
839.09
840.68
842.26
844.09
845.66
847.25
849.07
850.61
852.23
854.05
855.55
857.2
859.03
860.48
862.18
863.97
865.4
867.15
868.85
870.32
872.11
873.72
875.26
877.07
878.58
880.2
882.02
883.44
885.16
886.87
888.32
890.11
891.67
893.23
895.04
896.48
898.17
899.9
901.33
903.11
904.67
906.22
908.03
909.45
911.15
912.82
914.28
916.08
917.56
919.18
920.95
922.34
924.11
925.65
927.21
929.01
930.39
932.13
933.72
935.23
937.03
938.42
940.14
941.74
943.24
945.04
946.42
948.14
949.74
951.23
953.03
954.4
956.13
957.69
959.21
961.01
962.36
964.11
965.62
967.19
968.92
970.3
972.08
973.5
975.15
976.78
978.24
980.02
981.37
983.11
984.58
986.17
987.83
989.24
991.02
992.33
993.98
994.37
655.72
655.1
653.3
651.38
649.42
647.43
645.42
643.39
641.34
639.29
637.22
635.15
633.07
630.87
628.56
626.3
624.11
621.74
619.29
616.96
614.3
611.68
609.05
606.33
604.16
603.08
603.08
604.16
606.33
609.05
611.7
614.31
616.99
619.32
621.79
624.14
626.35
628.65
631
633.12
635.22
637.33
639.44
641.57
643.68
645.78
647.86
649.92
651.96
653.98
655.98
657.96
659.93
661.89
663.83
665.75
667.67
669.58
671.49
673.4
675.31
677.24
679.19
681.13
683.07
685
686.81
688.62
690.44
692.3
694.21
696.13
698.05
699.87
701.62
703.41
705.26
707.16
709.07
710.89
712.6
714.36
716.21
718.12
720
721.68
723.4
725.23
727.12
728.99
730.64
732.36
734.19
736.08
737.85
739.49
741.26
743.13
744.98
746.59
748.3
750.15
752.02
753.64
755.32
757.16
759.02
760.62
762.3
764.14
765.99
767.55
769.26
771.11
772.87
774.44
776.2
778.06
779.69
781.32
783.14
784.95
786.48
788.21
790.07
791.68
793.3
795.13
796.88
798.41
800.18
802.02
803.54
805.22
807.07
808.67
810.28
812.11
813.78
815.33
817.13
818.87
820.38
822.15
823.94
825.42
827.17
828.98
830.45
832.18
834
835.46
837.18
839
840.46
842.18
843.99
845.44
847.17
848.95
850.4
852.15
853.89
855.36
857.13
858.81
860.31
862.11
863.72
865.26
867.08
868.6
870.22
872.04
873.49
875.17
876.95
878.38
880.13
881.79
883.28
885.09
886.61
888.21
890.03
891.45
893.16
894.86
896.31
898.1
899.64
901.22
903.03
904.44
906.15
907.83
909.29
911.08
912.57
914.19
915.97
917.36
919.12
920.69
922.22
924.03
925.43
927.14
928.77
930.25
932.05
933.47
935.15
936.82
938.27
940.07
941.5
943.16
944.83
946.27
948.07
949.49
951.16
952.81
954.26
956.05
957.45
959.14
960.76
962.23
964.03
965.39
967.12
968.66
970.2
971.96
973.32
975.09
976.53
978.16
979.8
981.24
983.03
984.37
986.1
987.57
989.16
990.79
992.22
993.72
994.26
655.54
655.02
653.2
651.25
649.27
647.28
645.27
643.24
641.21
639.16
637.1
635.02
632.79
630.52
628.29
626.11
623.77
621.32
619.02
616.35
613.8
611.07
608.17
605.4
603.08
601.39
601.39
603.08
605.4
608.17
611.08
613.82
616.37
619.04
621.35
623.84
626.14
628.35
630.63
632.95
635.09
637.18
639.27
641.36
643.45
645.54
647.62
649.68
651.72
653.75
655.76
657.75
659.72
661.68
663.63
665.57
667.5
669.43
671.35
673.29
675.23
677.18
679.13
681.07
683
684.83
686.64
688.47
690.33
692.23
694.15
696.07
697.95
699.71
701.48
703.3
705.19
707.11
709
710.72
712.46
714.27
716.16
718.06
719.84
721.53
723.3
725.17
727.07
728.83
730.5
732.27
734.14
736.02
737.68
739.37
741.19
743.08
744.81
746.45
748.23
750.1
751.88
753.49
755.24
757.11
758.88
760.47
762.22
764.09
765.81
767.41
769.19
771.06
772.69
774.32
776.15
777.99
779.53
781.24
783.09
784.77
786.36
788.16
790
791.52
793.22
795.07
796.7
798.3
800.13
801.87
803.4
805.17
807
808.5
810.21
812.05
813.6
815.24
817.08
818.69
820.28
822.1
823.75
825.31
827.12
828.79
830.32
832.13
833.82
835.33
837.13
838.82
840.33
842.12
843.8
845.31
847.11
848.76
850.29
852.1
853.7
855.26
857.08
858.62
860.22
862.05
863.53
865.19
867.01
868.43
870.16
871.89
873.34
875.12
876.75
878.27
880.08
881.59
883.2
885.02
886.44
888.15
889.86
891.31
893.1
894.66
896.22
898.03
899.46
901.16
902.86
904.3
906.09
907.62
909.21
911.01
912.4
914.13
915.76
917.25
919.06
920.49
922.16
923.86
925.3
927.08
928.57
930.18
931.93
933.33
935.1
936.61
938.19
939.96
941.34
943.1
944.62
946.19
947.96
949.34
951.1
952.6
954.19
955.92
957.31
959.09
960.55
962.17
963.85
965.27
967.06
968.46
970.14
971.74
973.22
975.01
976.36
978.1
979.58
981.17
982.84
984.25
986.04
987.38
989.11
990.57
992.16
993.52
994.2
655.52
655
653.19
651.24
649.26
647.26
645.25
643.23
641.2
639.15
637.09
635.01
632.77
630.5
628.28
626.1
623.75
621.31
619.01
616.34
613.79
611.07
608.17
605.4
603.08
601.39
601.39
603.08
605.4
608.17
611.08
613.81
616.36
619.03
621.34
623.82
626.13
628.33
630.61
632.92
635.08
637.17
639.25
641.34
643.43
645.51
647.59
649.65
651.69
653.71
655.72
657.71
659.68
661.64
663.59
665.53
667.46
669.39
671.33
673.26
675.21
677.16
679.11
681.05
682.96
684.77
686.59
688.43
690.3
692.2
694.13
696.05
697.89
699.65
701.43
703.27
705.17
707.08
708.94
710.65
712.41
714.24
716.14
718.04
719.77
721.47
723.27
725.15
727.04
728.74
730.43
732.23
734.12
735.97
737.6
739.32
741.17
743.05
744.72
746.38
748.19
750.07
751.78
753.41
755.2
757.08
758.78
760.4
762.19
764.06
765.71
767.34
769.16
771.02
772.59
774.27
776.12
777.88
779.44
781.2
783.05
784.66
786.29
788.13
789.88
791.43
793.18
795.03
796.59
798.25
800.09
801.75
803.32
805.13
806.89
808.41
810.17
812
813.49
815.2
817.04
818.57
820.22
822.06
823.63
825.25
827.08
828.66
830.26
832.09
833.68
835.26
837.09
838.68
840.26
842.08
843.66
845.25
847.07
848.62
850.23
852.06
853.56
855.2
857.03
858.49
860.18
861.98
863.41
865.15
866.87
868.33
870.12
871.74
873.27
875.08
876.6
878.21
880.03
881.46
883.16
884.89
886.33
888.11
889.7
891.24
893.05
894.51
896.17
897.93
899.35
901.12
902.7
904.23
906.04
907.48
909.16
910.86
912.3
914.09
915.6
917.2
918.99
920.37
922.12
923.7
925.23
927.03
928.43
930.14
931.76
933.25
935.05
936.46
938.15
939.79
941.26
943.05
944.47
946.15
947.79
949.25
951.05
952.45
954.14
955.75
957.23
959.03
960.4
962.12
963.68
965.21
966.99
968.34
970.1
971.57
973.17
974.86
976.27
978.05
979.43
981.13
982.66
984.19
985.92
987.28
989.06
990.42
992.11
993.38
994.15
655.63
655.06
653.25
651.32
649.35
647.36
645.36
643.33
641.29
639.25
637.19
635.12
633.04
630.8
628.51
626.27
624.09
621.69
619.27
616.92
614.28
611.66
609.04
606.32
604.16
603.08
603.08
604.16
606.32
609.04
611.67
614.29
616.95
619.29
621.74
624.12
626.31
628.59
630.92
633.09
635.19
637.28
639.38
641.49
643.6
645.69
647.76
649.81
651.85
653.87
655.86
657.84
659.81
661.76
663.7
665.63
667.55
669.47
671.38
673.31
675.24
677.19
679.13
681.08
683.01
684.84
686.65
688.47
690.33
692.22
694.14
696.07
697.93
699.68
701.46
703.29
705.18
707.09
708.97
710.68
712.42
714.25
716.14
718.04
719.78
721.48
723.27
725.15
727.04
728.75
730.43
732.23
734.12
735.96
737.59
739.31
741.16
743.04
744.71
746.37
748.19
750.07
751.76
753.4
755.19
757.07
758.75
760.38
762.18
764.05
765.68
767.32
769.15
771
772.56
774.25
776.11
777.83
779.41
781.18
783.04
784.61
786.27
788.11
789.83
791.39
793.17
795.01
796.54
798.23
800.07
801.69
803.29
805.12
806.82
808.36
810.15
811.94
813.44
815.18
817.01
818.5
820.2
822.04
823.56
825.22
827.05
828.59
830.23
832.06
833.61
835.23
837.06
838.6
840.23
842.06
843.58
845.21
847.04
848.54
850.2
852.02
853.48
855.18
856.98
858.42
860.15
861.88
863.35
865.12
866.77
868.28
870.09
871.64
873.23
875.05
876.51
878.18
879.96
881.38
883.13
884.79
886.28
888.08
889.6
891.2
893.01
894.42
896.14
897.82
899.29
901.08
902.59
904.2
906
907.39
909.13
910.75
912.25
914.06
915.49
917.16
918.87
920.3
922.09
923.58
925.19
926.95
928.34
930.11
931.64
933.2
935
936.37
938.12
939.67
941.21
943.01
944.37
946.12
947.66
949.21
950.99
952.35
954.11
955.62
957.19
958.94
960.32
962.09
963.55
965.17
966.85
968.27
970.06
971.45
973.14
974.72
976.21
978
979.33
981.09
982.53
984.16
985.78
987.23
989
990.32
992.07
993.29
994.11
655.94
655.17
653.46
651.57
649.64
647.68
645.69
643.67
641.63
639.56
637.47
635.37
633.28
631.18
629.09
626.88
624.54
622.28
620.09
617.64
615.26
612.87
610.31
608.07
606.32
605.4
605.4
606.32
608.07
610.32
612.89
615.27
617.67
620.1
622.31
624.6
626.96
629.13
631.23
633.36
635.5
637.65
639.8
641.92
644.01
646.04
648.07
650.08
652.08
654.08
656.08
658.07
660.05
662.02
663.97
665.88
667.78
669.68
671.56
673.45
675.35
677.27
679.2
681.14
683.08
685.01
686.82
688.62
690.43
692.29
694.2
696.12
698.03
699.82
701.57
703.36
705.23
707.13
709.04
710.79
712.51
714.3
716.18
718.08
719.88
721.56
723.32
725.18
727.07
728.83
730.5
732.27
734.14
736.01
737.66
739.35
741.18
743.06
744.77
746.41
748.21
750.08
751.81
753.43
755.21
757.08
758.79
760.4
762.19
764.06
765.71
767.34
769.16
771.01
772.58
774.26
776.11
777.86
779.42
781.19
783.04
784.63
786.27
788.11
789.84
791.39
793.17
795.01
796.54
798.23
800.07
801.69
803.29
805.11
806.82
808.36
810.15
811.93
813.43
815.17
817.01
818.49
820.19
822.03
823.54
825.21
827.05
828.57
830.22
832.05
833.58
835.22
837.05
838.57
840.22
842.05
843.55
845.2
847.03
848.5
850.19
852.01
853.45
855.16
856.94
858.38
860.14
861.84
863.32
865.11
866.73
868.26
870.08
871.59
873.21
875.03
876.46
878.16
879.9
881.34
883.12
884.73
886.25
888.06
889.54
891.18
892.97
894.38
896.13
897.75
899.26
901.06
902.53
904.18
905.93
907.34
909.11
910.68
912.22
914.03
915.43
917.14
918.79
920.26
922.06
923.51
925.17
926.88
928.3
930.08
931.56
933.18
934.92
936.32
938.09
939.59
941.18
942.93
944.32
946.09
947.58
949.18
950.91
952.3
954.08
955.54
957.17
958.85
960.27
962.06
963.47
965.14
966.76
968.23
970.02
971.38
973.11
974.62
976.18
977.9
979.28
981.06
982.45
984.13
985.68
987.19
988.91
990.27
992.04
993.25
994.08
656.16
655.39
653.93
652.05
650.08
648.11
646.12
644.13
642.12
640.11
638.09
636.05
633.98
631.81
629.64
627.47
625.32
623.19
621.06
618.77
616.49
614.29
612.19
610.31
609.04
608.16
608.16
609.04
610.31
612.2
614.3
616.5
618.8
621.08
623.21
625.35
627.53
629.73
631.94
634.06
636.12
638.17
640.2
642.23
644.26
646.28
648.29
650.29
652.29
654.27
656.25
658.23
660.21
662.18
664.15
666.11
668.07
670.03
671.92
673.77
675.62
677.48
679.35
681.26
683.18
685.12
687.05
688.89
690.67
692.46
694.31
696.2
698.12
700.03
701.79
703.53
705.33
707.2
709.11
711
712.69
714.42
716.24
718.14
720.03
721.73
723.43
725.24
727.12
728.99
730.64
732.35
734.18
736.07
737.8
739.45
741.23
743.11
744.9
746.51
748.26
750.12
751.93
753.53
755.25
757.12
758.9
760.49
762.23
764.09
765.81
767.4
769.19
771.05
772.66
774.3
776.14
777.94
779.48
781.21
783.07
784.7
786.31
788.13
789.91
791.44
793.19
795.04
796.59
798.25
800.09
801.74
803.32
805.13
806.87
808.39
810.16
811.97
813.46
815.18
817.02
818.52
820.21
822.04
823.57
825.22
827.06
828.6
830.23
832.06
833.6
835.23
837.06
838.59
840.22
842.05
843.56
845.21
847.04
848.51
850.19
852.01
853.45
855.17
856.94
858.39
860.14
861.84
863.32
865.11
866.72
868.26
870.07
871.59
873.21
875.02
876.46
878.16
879.89
881.34
883.11
884.71
886.25
888.06
889.53
891.18
892.95
894.36
896.12
897.73
899.25
901.06
902.51
904.17
905.91
907.33
909.1
910.65
912.21
914.02
915.41
917.13
918.76
920.25
922.05
923.48
925.16
926.84
928.28
930.07
931.53
933.17
934.88
936.3
938.08
939.55
941.17
942.89
944.3
946.08
947.54
949.17
950.86
952.28
954.07
955.49
957.15
958.8
960.25
962.04
963.43
965.13
966.7
968.21
970
971.34
973.1
974.57
976.17
977.84
979.26
981.04
982.4
984.12
985.62
987.18
988.85
990.25
992.02
993.22
994.05
656.4
655.96
654.22
652.31
650.39
648.45
646.52
644.56
642.59
640.6
638.59
636.56
634.52
632.47
630.41
628.34
626.28
624.22
622.16
620.11
618.09
616.13
614.29
612.86
611.65
611.07
611.07
611.65
612.87
614.3
616.14
618.1
620.13
622.18
624.24
626.31
628.39
630.48
632.56
634.65
636.72
638.79
640.84
642.88
644.9
646.9
648.89
650.86
652.82
654.77
656.71
658.64
660.56
662.48
664.4
666.32
668.26
670.2
672.15
674.1
676.04
677.9
679.71
681.53
683.38
685.26
687.18
689.11
691.02
692.8
694.56
696.36
698.23
700.14
702.05
703.84
705.56
707.34
709.2
711.11
712.98
714.66
716.39
718.22
720.12
721.99
723.64
725.36
727.2
729.09
730.87
732.51
734.27
736.14
738.01
739.64
741.33
743.17
745.04
746.7
748.36
750.18
752.05
753.7
755.35
757.17
759.03
760.64
762.3
764.14
765.97
767.53
769.24
771.1
772.81
774.39
776.18
778.03
779.61
781.27
783.11
784.83
786.39
788.17
790.01
791.54
793.23
795.08
796.7
798.3
800.12
801.85
803.38
805.16
806.97
808.46
810.19
812.03
813.54
815.22
817.06
818.6
820.24
822.07
823.65
825.25
827.08
828.67
830.26
832.09
833.67
835.26
837.08
838.66
840.25
842.07
843.62
845.23
847.06
848.57
850.21
852.03
853.5
855.18
856.99
858.42
860.15
861.89
863.35
865.12
866.77
868.28
870.09
871.63
873.22
875.04
876.49
878.17
879.93
881.36
883.12
884.74
886.26
888.07
889.55
891.19
892.97
894.38
896.13
897.75
899.26
901.06
902.52
904.17
905.92
907.34
909.11
910.66
912.22
914.02
915.42
917.14
918.77
920.25
922.05
923.48
925.16
926.84
928.28
930.07
931.53
933.17
934.88
936.29
938.08
939.54
941.17
942.88
944.29
946.08
947.53
949.16
950.85
952.27
954.06
955.48
957.15
958.79
960.24
962.04
963.41
965.13
966.69
968.21
969.98
971.33
973.09
974.55
976.16
977.82
979.25
981.03
982.38
984.11
985.59
987.17
988.82
990.24
992
993.21
994.04
657.04
656.27
654.79
653.02
651.09
649.13
647.18
645.21
643.25
641.28
639.3
637.32
635.34
633.35
631.35
629.35
627.36
625.38
623.42
621.53
619.75
618.09
616.48
615.25
614.27
613.77
613.77
614.27
615.26
616.49
618.1
619.78
621.56
623.46
625.42
627.4
629.41
631.41
633.42
635.43
637.43
639.43
641.42
643.41
645.38
647.36
649.33
651.29
653.26
655.22
657.19
659.15
661.11
663.07
665.01
666.87
668.72
670.57
672.43
674.32
676.24
678.17
680.1
682.02
683.82
685.6
687.41
689.28
691.18
693.1
695
696.73
698.48
700.3
702.19
704.09
705.95
707.64
709.39
711.23
713.13
715.01
716.69
718.4
720.23
722.12
723.97
725.62
727.34
729.18
731.07
732.8
734.45
736.23
738.11
739.92
741.53
743.27
745.13
746.96
748.56
750.27
752.13
753.95
755.53
757.25
759.11
760.87
762.45
764.21
766.07
767.74
769.35
771.16
773.01
774.56
776.25
778.1
779.8
781.37
783.16
785.01
786.54
788.23
790.08
791.71
793.31
795.13
796.87
798.4
800.17
802
803.5
805.21
807.05
808.6
810.24
812.08
813.68
815.27
817.1
818.74
820.3
822.11
823.78
825.32
827.12
828.8
830.32
832.12
833.8
835.32
837.12
838.77
840.3
842.11
843.73
845.27
847.09
848.67
850.25
852.07
853.59
855.21
857.04
858.5
860.18
861.98
863.41
865.15
866.86
868.32
870.11
871.71
873.25
875.07
876.56
878.19
880
881.41
883.14
884.82
886.29
888.09
889.62
891.21
893.02
894.43
896.14
897.82
899.28
901.08
902.58
904.19
905.98
907.37
909.12
910.71
912.23
914.04
915.46
917.15
918.82
920.27
922.07
923.52
925.17
926.88
928.3
930.09
931.56
933.18
934.91
936.31
938.09
939.57
941.18
942.91
944.31
946.09
947.55
949.17
950.88
952.29
954.07
955.5
957.16
958.81
960.25
962.05
963.43
965.13
966.7
968.21
969.99
971.34
973.1
974.56
976.17
977.83
979.25
981.04
982.39
984.11
985.6
987.17
988.83
990.24
992.01
993.22
994.04
657.37
656.98
655.28
653.44
651.6
649.76
647.93
646.04
644.1
642.15
640.19
638.23
636.28
634.34
632.4
630.49
628.62
626.81
625.04
623.2
621.53
620.11
618.76
617.63
616.9
616.33
616.33
616.9
617.64
618.77
620.12
621.55
623.22
625.06
626.87
628.69
630.56
632.48
634.41
636.36
638.32
640.28
642.24
644.21
646.18
648.14
650.11
652.07
654.02
655.91
657.78
659.65
661.52
663.41
665.32
667.24
669.18
671.12
673.05
674.9
676.69
678.51
680.35
682.24
684.16
686.08
687.95
689.69
691.47
693.3
695.19
697.1
698.98
700.68
702.43
704.26
706.15
708.05
709.79
711.49
713.28
715.16
717.05
718.78
720.46
722.25
724.13
726
727.64
729.35
731.19
733.07
734.78
736.43
738.22
740.1
741.86
743.47
745.23
747.11
748.87
750.47
752.23
754.09
755.82
757.42
759.2
761.06
762.71
764.34
766.16
768.01
769.56
771.25
773.1
774.81
776.39
778.17
780.02
781.57
783.25
785.1
786.77
788.34
790.15
791.94
793.46
795.19
797.04
798.58
800.24
802.08
803.7
805.29
807.11
808.8
810.34
812.14
813.87
815.38
817.15
818.93
820.41
822.16
823.96
825.43
827.17
828.97
830.44
832.17
833.96
835.42
837.16
838.93
840.4
842.15
843.89
845.36
847.13
848.82
850.31
852.11
853.73
855.27
857.08
858.63
860.22
862.05
863.52
865.18
866.98
868.4
870.14
871.84
873.31
875.1
876.67
878.23
880.05
881.5
883.17
884.93
886.35
888.12
889.72
891.25
893.06
894.51
896.17
897.92
899.34
901.11
902.67
904.22
906.03
907.44
909.15
910.8
912.27
914.07
915.53
917.17
918.9
920.31
922.09
923.6
925.19
926.96
928.34
930.11
931.64
933.2
934.98
936.35
938.11
939.64
941.2
942.98
944.35
946.1
947.61
949.19
950.94
952.32
954.09
955.56
957.17
958.87
960.28
962.06
963.47
965.14
966.76
968.23
970.02
971.37
973.11
974.61
976.18
977.88
979.27
981.05
982.42
984.12
985.64
987.18
988.87
990.25
992.02
993.23
994.05
658.11
657.41
656.07
654.19
652.28
650.41
648.57
646.75
644.94
643.07
641.14
639.21
637.3
635.42
633.6
631.84
630.07
628.23
626.52
625.04
623.42
622.16
621.05
620.08
619.26
619
619
619.26
620.08
621.06
622.17
623.44
625.06
626.56
628.25
630.1
631.93
633.7
635.52
637.39
639.3
641.23
643.17
645.11
647.05
648.96
650.81
652.67
654.54
656.42
658.32
660.24
662.18
664.12
666.04
667.9
669.7
671.52
673.37
675.26
677.17
679.1
681
682.75
684.52
686.34
688.22
690.13
692.04
693.8
695.53
697.33
699.2
701.11
702.96
704.65
706.39
708.23
710.12
712
713.66
715.38
717.21
719.1
720.91
722.56
724.3
726.16
728.04
729.72
731.39
733.2
735.08
736.82
738.45
740.23
742.1
743.85
745.46
747.22
749.09
750.82
752.43
754.2
756.07
757.74
759.36
761.17
763.02
764.6
766.27
768.12
769.88
771.44
773.2
775.05
776.65
778.29
780.12
781.87
783.41
785.18
787.02
788.56
790.24
792.08
793.71
795.3
797.12
798.85
800.38
802.16
803.96
805.45
807.18
809.02
810.52
812.21
814.05
815.57
817.23
819.06
820.61
822.24
824.07
825.63
827.24
829.07
830.62
832.24
834.07
835.6
837.23
839.05
840.56
842.21
844.03
845.51
847.19
849
850.44
852.16
853.92
855.37
857.13
858.81
860.3
862.1
863.68
865.24
867.06
868.54
870.19
872
873.41
875.15
876.83
878.3
880.1
881.64
883.22
885.03
886.46
888.16
889.87
891.31
893.1
894.64
896.21
898.02
899.43
901.14
902.81
904.28
906.07
907.55
909.18
910.93
912.34
914.11
915.65
917.21
919.01
920.39
922.13
923.71
925.23
927.03
928.42
930.14
931.75
933.24
935.04
936.43
938.14
939.75
941.23
943.03
944.42
946.13
947.71
949.22
951.01
952.38
954.11
955.65
957.2
958.96
960.32
962.09
963.55
965.17
966.84
968.26
970.05
971.43
973.13
974.69
976.2
977.96
979.31
981.08
982.48
984.14
985.71
987.2
988.94
990.28
992.05
993.26
994.08
658.67
658.17
656.7
655.03
653.15
651.25
649.38
647.57
645.8
644.03
642.14
640.25
638.41
636.66
634.99
633.16
631.4
629.86
628.23
626.81
625.38
624.22
623.19
622.28
621.67
621.3
621.3
621.68
622.28
623.19
624.23
625.4
626.85
628.25
629.92
631.45
633.2
635.05
636.78
638.52
640.35
642.23
644.14
646.06
647.9
649.71
651.53
653.39
655.29
657.2
659.13
661.05
662.89
664.69
666.5
668.35
670.24
672.16
674.08
675.94
677.69
679.47
681.31
683.2
685.12
687.01
688.73
690.48
692.3
694.18
696.09
697.9
699.6
701.36
703.21
705.11
706.96
708.62
710.36
712.2
714.1
715.89
717.54
719.3
721.16
723.04
724.71
726.39
728.21
730.09
731.84
733.47
735.24
737.11
738.89
740.5
742.25
744.11
745.88
747.48
749.23
751.1
752.82
754.42
756.2
758.06
759.7
761.33
763.15
764.99
766.53
768.24
770.1
771.78
773.36
775.16
777.01
778.53
780.23
782.08
783.72
785.31
787.13
788.89
790.42
792.18
794.02
795.53
797.22
799.06
800.64
802.26
804.1
805.73
807.3
809.12
810.8
812.33
814.13
815.85
817.36
819.14
820.88
822.38
824.15
825.89
827.38
829.15
830.88
832.37
834.14
835.85
837.34
839.13
840.8
842.31
844.11
845.73
847.27
849.09
850.65
852.23
854.06
855.55
857.2
859.01
860.44
862.16
863.9
865.35
867.12
868.74
870.26
872.08
873.58
875.2
877.01
878.43
880.15
881.84
883.3
885.1
886.63
888.21
890.02
891.44
893.15
894.82
896.29
898.08
899.58
901.19
902.98
904.37
906.12
907.71
909.23
911.04
912.45
914.15
915.81
917.27
919.07
920.51
922.17
923.87
925.29
927.08
928.55
930.17
931.89
933.3
935.08
936.55
938.17
939.89
941.29
943.08
944.53
946.16
947.85
949.27
951.06
952.48
954.15
955.77
957.24
959.03
960.4
962.12
963.67
965.2
966.96
968.32
970.09
971.53
973.16
974.8
976.24
978.03
979.37
981.11
982.58
984.17
985.82
987.24
989.02
990.34
992.08
993.3
994.12
659.33
659.01
657.41
655.75
654.05
652.17
650.3
648.5
646.78
645.06
643.19
641.36
639.66
638.03
636.22
634.56
633.06
631.4
630.07
628.63
627.36
626.28
625.31
624.53
624.08
623.72
623.73
624.09
624.55
625.33
626.29
627.38
628.67
630.09
631.45
633.09
634.64
636.28
638.09
639.81
641.49
643.29
645.16
647.05
648.82
650.58
652.39
654.26
656.17
658.08
659.92
661.68
663.48
665.32
667.22
669.13
671.03
672.79
674.55
676.36
678.23
680.14
682.04
683.79
685.53
687.33
689.2
691.11
692.95
694.64
696.39
698.23
700.13
702
703.67
705.4
707.23
709.12
710.95
712.6
714.33
716.18
718.07
719.79
721.45
723.24
725.12
726.92
728.54
730.28
732.14
734
735.59
737.3
739.15
741
742.58
744.29
746.14
747.96
749.53
751.25
753.11
754.85
756.43
758.2
760.06
761.69
763.32
765.15
766.97
768.5
770.23
772.08
773.72
775.32
777.14
778.93
780.46
782.2
784.05
785.61
787.26
789.1
790.76
792.33
794.14
795.89
797.4
799.17
800.99
802.48
804.19
806.03
807.54
809.22
811.06
812.59
814.23
816.07
817.62
819.24
821.08
822.64
824.25
826.08
827.63
829.24
831.07
832.61
834.23
836.06
837.57
839.21
841.04
842.51
844.19
846
847.44
849.16
850.92
852.37
854.13
855.8
857.3
859.1
860.67
862.24
864.06
865.54
867.19
868.99
870.4
872.14
873.82
875.3
877.09
878.63
880.22
882.03
883.45
885.16
886.86
888.31
890.1
891.63
893.21
895.02
896.42
898.14
899.79
901.27
903.07
904.53
906.18
907.91
909.32
911.1
912.63
914.2
916
917.37
919.12
920.69
922.22
924.02
925.4
927.13
928.72
930.23
932.03
933.41
935.13
936.72
938.23
940.02
941.4
943.12
944.69
946.21
948
949.36
951.11
952.62
954.19
955.93
957.31
959.08
960.53
962.16
963.82
965.25
967.04
968.42
970.13
971.67
973.2
974.94
976.3
978.08
979.48
981.14
982.72
984.21
985.96
987.3
989.07
990.43
992.12
993.38
994.16
660.18
659.67
658.27
656.56
654.93
653.13
651.28
649.51
647.87
646.12
644.29
642.61
641.04
639.25
637.67
636.14
634.56
633.17
631.85
630.5
629.36
628.35
627.47
626.87
626.26
626.09
626.09
626.27
626.89
627.48
628.36
629.38
630.54
631.9
633.19
634.63
636.17
637.77
639.33
641.11
642.79
644.43
646.22
648.09
649.84
651.54
653.33
655.2
657.09
658.9
660.63
662.41
664.26
666.16
668.05
669.82
671.56
673.36
675.23
677.13
679.01
680.71
682.46
684.28
686.17
688.06
689.81
691.52
693.31
695.18
697.07
698.82
700.51
702.29
704.17
706.05
707.74
709.43
711.24
713.12
714.95
716.58
718.31
720.17
722.04
723.69
725.37
727.19
729.07
730.76
732.4
734.2
736.08
737.76
739.4
741.2
743.06
744.71
746.35
748.17
750.03
751.61
753.29
755.13
756.92
758.48
760.22
762.08
763.72
765.34
767.15
768.97
770.5
772.22
774.08
775.69
777.31
779.13
780.88
782.41
784.18
786.02
787.54
789.23
791.07
792.66
794.28
796.11
797.77
799.32
801.13
802.85
804.37
806.15
807.92
809.41
811.17
812.97
814.44
816.17
817.99
819.45
821.18
823
824.45
826.18
827.98
829.43
831.17
832.95
834.4
836.15
837.89
839.36
841.14
842.82
844.31
846.11
847.72
849.27
851.08
852.62
854.22
856.04
857.5
859.18
860.97
862.39
864.14
865.82
867.3
869.1
870.65
872.22
874.04
875.48
877.17
878.9
880.33
882.11
883.69
885.24
887.05
888.48
890.16
891.88
893.32
895.1
896.63
898.21
900.01
901.41
903.14
904.76
906.25
908.06
909.49
911.16
912.86
914.29
916.08
917.55
919.18
920.91
922.32
924.09
925.59
927.19
928.94
930.33
932.1
933.59
935.19
936.93
938.32
940.09
941.57
943.18
944.89
946.29
948.08
949.51
951.16
952.82
954.26
956.05
957.43
959.13
960.71
962.21
964
965.35
967.1
968.57
970.17
971.85
973.26
975.05
976.41
978.12
979.64
981.19
982.89
984.27
986.05
987.4
989.11
990.58
992.16
993.51
994.2
661.07
660.45
659.2
657.47
655.86
654.13
652.3
650.61
649.03
647.22
645.52
644.01
642.25
640.72
639.17
637.68
636.23
635.01
633.62
632.42
631.36
630.42
629.64
629.09
628.5
628.27
628.27
628.51
629.09
629.67
630.43
631.38
632.45
633.67
635.04
636.27
637.77
639.22
640.85
642.34
644.1
645.72
647.35
649.16
650.96
652.59
654.33
656.18
658.04
659.74
661.47
663.28
665.15
667.03
668.74
670.47
672.29
674.17
676.05
677.78
679.5
681.3
683.18
685.06
686.8
688.5
690.29
692.17
694.05
695.75
697.45
699.26
701.14
703
704.64
706.36
708.2
710.08
711.81
713.47
715.25
717.12
718.94
720.55
722.29
724.15
726
727.6
729.31
731.16
733.01
734.6
736.3
738.15
739.98
741.55
743.27
745.12
746.88
748.46
750.22
752.08
753.74
755.35
757.17
759.01
760.55
762.25
764.1
765.79
767.37
769.17
771.01
772.53
774.23
776.08
777.7
779.31
781.13
782.86
784.4
786.17
788
789.5
791.21
793.05
794.59
796.24
798.08
799.68
801.28
803.11
804.75
806.31
808.12
809.79
811.33
813.13
814.82
816.34
818.13
819.83
821.34
823.13
824.82
826.33
828.12
829.79
831.31
833.11
834.73
836.28
838.09
839.66
841.25
843.07
844.58
846.21
848.03
849.49
851.18
852.96
854.39
856.14
857.83
859.31
861.1
862.68
864.24
866.06
867.52
869.18
870.96
872.38
874.13
875.77
877.27
879.08
880.57
882.19
883.99
885.39
887.13
888.76
890.26
892.06
893.52
895.18
896.92
898.33
900.11
901.65
903.21
905.02
906.4
908.13
909.74
911.24
913.05
914.46
916.15
917.81
919.27
921.06
922.49
924.16
925.84
927.27
929.07
930.5
932.16
933.83
935.27
937.06
938.48
940.15
941.8
943.25
945.05
946.44
948.14
949.73
951.22
953.02
954.37
956.11
957.63
959.19
960.93
962.3
964.08
965.5
967.15
968.78
970.23
972.02
973.37
975.11
976.59
978.17
979.84
981.25
983.04
984.38
986.11
987.56
989.16
990.77
992.21
993.69
994.25
661.93
661.34
660.16
658.44
656.88
655.15
653.38
651.81
650.14
648.41
646.93
645.23
643.71
642.18
640.73
639.27
638.05
636.69
635.45
634.36
633.36
632.49
631.83
631.19
630.8
630.49
630.49
630.81
631.2
631.86
632.51
633.39
634.38
635.49
636.75
638.08
639.32
640.84
642.24
643.86
645.33
647.07
648.62
650.27
652.08
653.72
655.38
657.18
659.03
660.67
662.38
664.21
666.07
667.8
669.49
671.28
673.15
675.01
676.68
678.41
680.24
682.12
683.93
685.59
687.34
689.19
691.07
692.8
694.48
696.27
698.14
700
701.63
703.35
705.19
707.07
708.77
710.43
712.23
714.11
715.87
717.5
719.26
721.13
722.92
724.53
726.27
728.13
729.92
731.52
733.26
735.12
736.87
738.46
740.23
742.09
743.77
745.38
747.18
749.04
750.62
752.29
754.13
755.9
757.45
759.21
761.06
762.66
764.3
766.13
767.88
769.43
771.19
773.03
774.58
776.25
778.09
779.73
781.32
783.14
784.87
786.4
788.17
789.99
791.48
793.2
795.04
796.56
798.23
800.07
801.62
803.25
805.08
806.67
808.27
810.09
811.69
813.28
815.1
816.7
818.28
820.1
821.69
823.27
825.09
826.67
828.25
830.08
831.62
833.23
835.06
836.56
838.21
840.03
841.48
843.18
844.97
846.4
848.15
849.86
851.33
853.12
854.72
856.26
858.07
859.58
861.2
863.02
864.44
866.16
867.87
869.32
871.11
872.67
874.23
876.05
877.48
879.17
880.9
882.33
884.11
885.67
887.23
889.03
890.45
892.15
893.83
895.29
897.08
898.57
900.19
901.96
903.35
905.11
906.67
908.22
910.02
911.4
913.13
914.73
916.24
918.04
919.44
921.14
922.77
924.25
926.05
927.45
929.14
930.77
932.24
934.04
935.43
937.14
938.73
940.23
942.02
943.39
945.12
946.67
948.21
949.98
951.34
953.1
954.58
956.18
957.88
959.28
961.06
962.46
964.14
965.74
967.22
969.01
970.35
972.1
973.56
975.17
976.82
978.24
980.03
981.37
983.1
984.56
986.16
987.78
989.22
990.99
992.29
993.9
994.33
662.8
662.29
661.15
659.48
657.99
656.21
654.54
653.05
651.29
649.78
648.18
646.65
645.17
643.72
642.27
641.06
639.7
638.44
637.33
636.31
635.36
634.56
634.01
633.29
633.04
632.77
632.77
633.05
633.3
634.02
634.58
635.39
636.33
637.36
638.49
639.78
641.1
642.34
643.86
645.24
646.83
648.29
650.03
651.5
653.19
654.95
656.49
658.22
660.05
661.67
663.35
665.17
667.01
668.63
670.35
672.19
674.04
675.7
677.41
679.22
681.09
682.83
684.5
686.28
688.14
689.98
691.61
693.34
695.19
697.05
698.73
700.41
702.22
704.09
705.82
707.47
709.25
711.12
712.89
714.51
716.27
718.13
719.92
721.52
723.26
725.13
726.9
728.5
730.25
732.11
733.83
735.44
737.21
739.07
740.72
742.35
744.17
746.01
747.57
749.27
751.12
752.83
754.41
756.19
758.04
759.6
761.27
763.11
764.81
766.38
768.17
770
771.51
773.22
775.07
776.66
778.28
780.12
781.79
783.35
785.15
786.91
788.42
790.18
792
793.49
795.2
797.04
798.55
800.22
802.06
803.59
805.24
807.07
808.62
810.24
812.08
813.62
815.24
817.07
818.62
820.24
822.07
823.59
825.23
827.05
828.55
830.21
832.03
833.49
835.19
836.99
838.43
840.16
841.9
843.36
845.13
846.78
848.29
850.1
851.66
853.23
855.05
856.52
858.19
859.98
861.39
863.14
864.8
866.29
868.09
869.62
871.21
873.02
874.44
876.15
877.84
879.3
881.09
882.62
884.21
886.01
887.41
889.14
890.78
892.27
894.07
895.53
897.18
898.91
900.32
902.1
903.62
905.2
907
908.37
910.12
911.69
913.22
915.02
916.41
918.13
919.73
921.23
923.03
924.42
926.14
927.73
929.23
931.03
932.41
934.13
935.7
937.22
939.01
940.37
942.12
943.64
945.2
946.96
948.32
950.09
951.56
953.17
954.86
956.27
958.06
959.45
961.14
962.72
964.22
966
967.34
969.1
970.55
972.17
973.82
975.25
977.03
978.38
980.11
981.58
983.17
984.81
986.24
988.01
989.33
991.08
992.45
994.05
994.47
663.74
663.27
662.17
660.58
659.08
657.32
655.83
654.19
652.61
651.13
649.54
648.13
646.66
645.25
644.04
642.66
641.4
640.28
639.24
638.27
637.36
636.62
636.07
635.4
635.13
635.02
635.02
635.14
635.42
636.08
636.65
637.39
638.29
639.27
640.32
641.47
642.76
644.09
645.32
646.83
648.21
649.75
651.24
652.91
654.37
656.11
657.7
659.3
661.1
662.74
664.37
666.16
667.95
669.54
671.28
673.12
674.86
676.49
678.26
680.11
681.85
683.5
685.27
687.12
688.89
690.53
692.28
694.14
695.95
697.57
699.3
701.15
702.99
704.6
706.31
708.16
710.01
711.6
713.31
715.16
717
718.59
720.3
722.15
723.96
725.54
727.27
729.12
730.87
732.46
734.22
736.08
737.74
739.36
741.17
743.02
744.58
746.27
748.12
749.83
751.41
753.19
755.03
756.59
758.27
760.11
761.79
763.37
765.16
766.98
768.49
770.22
772.06
773.63
775.27
777.11
778.76
780.33
782.14
783.88
785.4
787.17
788.98
790.46
792.19
794.02
795.52
797.21
799.04
800.56
802.22
804.06
805.58
807.23
809.06
810.59
812.23
814.06
815.58
817.23
819.05
820.56
822.21
824.04
825.52
827.2
829.02
830.46
832.18
833.96
835.4
837.15
838.86
840.34
842.12
843.75
845.28
847.09
848.63
850.23
852.04
853.49
855.18
856.95
858.37
860.13
861.78
863.28
865.08
866.59
868.21
870.01
871.42
873.15
874.82
876.29
878.09
879.6
881.2
883.01
884.4
886.14
887.76
889.26
891.06
892.51
894.17
895.9
897.32
899.1
900.61
902.2
903.99
905.37
907.12
908.68
910.22
912.02
913.4
915.13
916.72
918.23
920.03
921.41
923.13
924.73
926.23
928.03
929.41
931.13
932.7
934.22
936.01
937.37
939.12
940.64
942.2
943.96
945.33
947.09
948.56
950.17
951.86
953.27
955.06
956.46
958.14
959.73
961.22
963.01
964.35
966.1
967.57
969.17
970.84
972.26
974.04
975.4
977.12
978.62
980.18
981.86
983.26
985.04
986.37
988.1
989.54
991.15
992.71
994.13
994.71
664.75
664.29
663.21
661.75
660.17
658.54
657.09
655.42
654.05
652.41
651.08
649.56
648.2
646.99
645.59
644.34
643.23
642.18
641.18
640.23
639.35
638.67
638.12
637.53
637.21
637.11
637.11
637.22
637.54
638.13
638.7
639.38
640.25
641.2
642.21
643.27
644.41
645.7
647.06
648.28
649.75
651.17
652.64
654.17
655.74
657.26
659.01
660.47
662.17
663.88
665.43
667.18
668.95
670.51
672.24
674.07
675.7
677.36
679.17
681
682.59
684.3
686.14
687.92
689.53
691.27
693.12
694.88
696.5
698.26
700.11
701.84
703.47
705.24
707.1
708.8
710.43
712.22
714.08
715.74
717.38
719.19
721.04
722.65
724.33
726.16
727.98
729.54
731.26
733.11
734.83
736.42
738.2
740.05
741.64
743.3
745.14
746.89
748.45
750.21
752.05
753.63
755.29
757.12
758.83
760.39
762.18
764.01
765.52
767.23
769.07
770.66
772.28
774.12
775.78
777.35
779.15
780.9
782.41
784.18
785.99
787.47
789.2
791.03
792.52
794.21
796.05
797.56
799.23
801.06
802.59
804.23
806.07
807.59
809.23
811.06
812.59
814.23
816.06
817.56
819.22
821.04
822.52
824.2
826.02
827.47
829.18
830.97
832.41
834.15
835.87
837.34
839.13
840.76
842.28
844.09
845.63
847.23
849.05
850.5
852.18
853.96
855.38
857.14
858.78
860.28
862.09
863.6
865.21
867.02
868.43
870.15
871.83
873.3
875.09
876.61
878.21
880.01
881.41
883.14
884.78
886.27
888.07
889.53
891.18
892.91
894.33
896.1
897.63
899.21
901
902.38
904.13
905.7
907.23
909.03
910.42
912.14
913.74
915.24
917.04
918.43
920.14
921.75
923.24
925.04
926.43
928.14
929.73
931.23
933.02
934.39
936.12
937.67
939.21
940.99
942.35
944.1
945.59
947.18
948.9
950.29
952.07
953.49
955.15
956.77
958.24
960.02
961.38
963.11
964.61
966.18
967.89
969.28
971.06
972.44
974.13
975.67
977.2
978.92
980.29
982.06
983.43
985.12
986.63
988.18
989.83
991.24
993
994.21
995.01
665.83
665.35
664.29
663
661.3
659.9
658.26
656.87
655.29
654
652.44
651.15
649.86
648.48
647.27
646.17
645.11
644.09
643.12
642.19
641.34
640.71
640.15
639.65
639.29
639.17
639.18
639.29
639.67
640.16
640.74
641.37
642.21
643.14
644.12
645.14
646.21
647.33
648.6
650.02
651.23
652.64
654.12
655.5
657.11
658.55
660.16
661.75
663.28
665.05
666.55
668.22
670.01
671.53
673.23
675.05
676.62
678.29
680.11
681.8
683.41
685.2
687.03
688.62
690.31
692.14
693.9
695.5
697.25
699.1
700.78
702.42
704.21
706.05
707.68
709.35
711.17
713
714.57
716.28
718.13
719.86
721.46
723.22
725.07
726.71
728.35
730.17
731.99
733.54
735.26
737.1
738.77
740.38
742.18
744.01
745.54
747.25
749.09
750.74
752.34
754.15
755.93
757.46
759.21
761.05
762.6
764.26
766.1
767.73
769.32
771.14
772.86
774.39
776.17
777.97
779.46
781.2
783.03
784.52
786.22
788.05
789.58
791.24
793.07
794.61
796.25
798.08
799.63
801.25
803.08
804.64
806.25
808.08
809.63
811.24
813.07
814.6
816.23
818.06
819.56
821.21
823.04
824.5
826.19
828
829.44
831.17
832.91
834.37
836.14
837.8
839.3
841.1
842.67
844.24
846.06
847.54
849.2
851
852.41
854.15
855.83
857.3
859.1
860.64
862.23
864.04
865.47
867.17
868.88
870.32
872.11
873.65
875.22
877.03
878.44
880.15
881.83
883.29
885.08
886.57
888.19
889.96
891.36
893.12
894.68
896.22
898.03
899.42
901.14
902.75
904.25
906.05
907.46
909.15
910.8
912.26
914.06
915.48
917.16
918.81
920.26
922.06
923.47
925.15
926.79
928.25
930.05
931.44
933.14
934.73
936.23
938.02
939.39
941.12
942.65
944.2
945.96
947.32
949.09
950.54
952.17
953.83
955.26
957.05
958.43
960.13
961.68
963.2
964.96
966.31
968.08
969.5
971.15
972.75
974.22
976
977.33
979.09
980.51
982.15
983.73
985.21
986.95
988.29
990.06
991.41
993.11
994.34
995.13
666.97
666.45
665.44
664.13
662.57
661.14
659.61
658.18
656.79
655.31
654.08
652.69
651.36
650.19
649.09
648.01
646.94
645.97
645.05
644.16
643.32
642.73
642.18
641.75
641.36
641.24
641.24
641.37
641.78
642.19
642.77
643.35
644.18
645.08
646.03
647.02
648.07
649.14
650.26
651.48
652.89
654.17
655.5
657.05
658.36
660.01
661.37
663.06
664.49
666.15
667.75
669.3
671.07
672.6
674.25
676.05
677.59
679.26
681.07
682.66
684.31
686.13
687.82
689.42
691.19
693.02
694.58
696.28
698.12
699.81
701.42
703.21
705.04
706.63
708.31
710.14
711.9
713.48
715.23
717.08
718.71
720.35
722.17
723.97
725.53
727.25
729.1
730.75
732.37
734.17
735.99
737.52
739.24
741.09
742.71
744.33
746.15
747.91
749.45
751.2
753.04
754.59
756.26
758.1
759.73
761.33
763.14
764.87
766.4
768.18
769.99
771.48
773.21
775.04
776.55
778.23
780.07
781.62
783.26
785.09
786.67
788.28
790.1
791.71
793.29
795.11
796.73
798.29
800.11
801.73
803.29
805.11
806.71
808.28
810.1
811.68
813.26
815.09
816.63
818.24
820.07
821.57
823.22
825.04
826.5
828.19
829.99
831.42
833.16
834.88
836.35
838.13
839.75
841.28
843.09
844.61
846.22
848.03
849.47
851.17
852.91
854.35
856.12
857.72
859.26
861.07
862.53
864.19
865.96
867.37
869.13
870.73
872.25
874.06
875.51
877.18
878.91
880.33
882.11
883.64
885.22
887.02
888.41
890.14
891.76
893.25
895.06
896.48
898.16
899.84
901.28
903.08
904.53
906.17
907.88
909.3
911.09
912.55
914.18
915.89
917.3
919.09
920.54
922.17
923.87
925.29
927.08
928.51
930.16
931.82
933.26
935.06
936.45
938.14
939.74
941.23
943.02
944.38
946.12
947.63
949.19
950.93
952.3
954.08
955.5
957.15
958.78
960.24
962.02
963.37
965.11
966.59
968.18
969.86
971.26
973.05
974.41
976.12
977.62
979.18
980.86
982.26
984.03
985.37
987.1
988.53
990.15
991.72
993.19
994.61
995.22
668.08
667.64
666.7
665.28
663.99
662.37
661.07
659.55
658.2
656.95
655.5
654.25
653.11
651.98
650.78
649.68
648.67
647.75
646.96
646.12
645.3
644.74
644.19
643.84
643.44
643.3
643.3
643.45
643.87
644.21
644.78
645.33
646.15
647.02
647.84
648.76
649.79
650.92
652.06
653.18
654.36
655.72
657.1
658.36
659.91
661.24
662.79
664.23
665.84
667.29
669.02
670.44
672.14
673.73
675.29
677.07
678.6
680.25
682.05
683.59
685.26
687.07
688.65
690.3
692.11
693.77
695.37
697.17
698.94
700.5
702.23
704.06
705.66
707.32
709.14
710.88
712.45
714.21
716.05
717.63
719.3
721.13
722.84
724.42
726.2
728.03
729.59
731.27
733.11
734.78
736.37
738.17
739.97
741.5
743.23
745.07
746.64
748.29
750.12
751.79
753.37
755.16
756.93
758.45
760.2
762.03
763.54
765.23
767.07
768.63
770.27
772.1
773.71
775.3
777.12
778.77
780.33
782.14
783.82
785.35
787.15
788.85
790.37
792.15
793.87
795.37
797.15
798.86
800.36
802.15
803.84
805.35
807.14
808.81
810.32
812.12
813.75
815.29
817.11
818.69
820.26
822.08
823.61
825.23
827.05
828.52
830.19
832
833.42
835.16
836.87
838.34
840.12
841.72
843.26
845.08
846.57
848.2
850.01
851.42
853.15
854.83
856.31
858.1
859.63
861.22
863.03
864.45
866.16
867.84
869.3
871.1
872.61
874.21
876.01
877.4
879.14
880.75
882.26
884.06
885.5
887.17
888.87
890.3
892.09
893.58
895.19
896.95
898.34
900.11
901.63
903.21
905
906.36
908.12
909.66
911.21
913
914.37
916.12
917.65
919.21
920.99
922.35
924.11
925.61
927.19
928.94
930.32
932.09
933.55
935.17
936.86
938.28
940.06
941.47
943.15
944.75
946.23
948.02
949.37
951.11
952.61
954.19
955.9
957.29
959.07
960.46
962.14
963.71
965.21
966.98
968.32
970.09
971.51
973.15
974.75
976.22
978
979.32
981.08
982.49
984.14
985.69
987.2
988.9
990.26
992.03
993.34
994.97
995.35
669.17
668.9
668.02
666.59
665.19
663.84
662.33
661.09
659.7
658.33
657.15
656.01
654.73
653.54
652.45
651.42
650.45
649.57
648.8
648.09
647.28
646.74
646.21
645.91
645.51
645.35
645.36
645.52
645.93
646.22
646.78
647.3
648.11
648.87
649.64
650.53
651.5
652.55
653.68
654.91
656.1
657.25
658.53
660.01
661.24
662.68
664.14
665.54
667.12
668.55
670.15
671.68
673.22
674.92
676.37
678.11
679.67
681.26
683.05
684.56
686.23
688.02
689.53
691.23
693.04
694.57
696.26
698.07
699.65
701.3
703.12
704.78
706.38
708.17
709.93
711.48
713.22
715.05
716.62
718.29
720.12
721.78
723.38
725.17
726.96
728.5
730.23
732.06
733.64
735.29
737.12
738.79
740.37
742.17
743.94
745.46
747.21
749.04
750.57
752.25
754.08
755.67
757.29
759.12
760.77
762.34
764.14
765.86
767.39
769.17
770.93
772.43
774.18
775.99
777.47
779.19
781.01
782.49
784.2
786.02
787.5
789.21
791.03
792.5
794.2
796.02
797.49
799.2
801.01
802.47
804.19
805.98
807.43
809.17
810.92
812.39
814.15
815.85
817.34
819.13
820.76
822.29
824.1
825.65
827.24
829.06
830.54
832.2
834.01
835.43
837.16
838.87
840.33
842.12
843.71
845.26
847.07
848.54
850.19
851.98
853.39
855.14
856.78
858.28
860.08
861.57
863.2
864.99
866.39
868.14
869.75
871.26
873.06
874.51
876.18
877.9
879.32
881.1
882.62
884.21
886.01
887.39
889.13
890.71
892.24
894.04
895.44
897.15
898.77
900.26
902.06
903.47
905.16
906.8
908.26
910.06
911.47
913.15
914.79
916.26
918.05
919.45
921.15
922.75
924.24
926.03
927.41
929.13
930.69
932.21
934
935.35
937.11
938.59
940.18
941.89
943.29
945.07
946.48
948.15
949.75
951.23
953.02
954.37
956.11
957.59
959.18
960.87
962.27
964.05
965.42
967.13
968.65
970.19
971.91
973.28
975.06
976.43
978.13
979.64
981.19
982.87
984.26
986.04
987.36
989.1
990.51
992.15
993.66
995.11
995.63
670.29
670.11
669.18
668.03
666.51
665.18
663.9
662.44
661.19
660.04
658.74
657.48
656.34
655.27
654.24
653.25
652.3
651.42
650.66
650.04
649.25
648.72
648.21
647.96
647.56
647.4
647.41
647.57
647.98
648.22
648.76
649.27
650.07
650.72
651.48
652.35
653.3
654.3
655.35
656.46
657.67
658.98
660.15
661.36
662.78
664.14
665.45
667.03
668.33
669.97
671.31
673
674.37
676.08
677.52
679.17
680.78
682.3
684.07
685.57
687.22
688.99
690.47
692.19
693.93
695.44
697.18
698.93
700.46
702.2
703.99
705.5
707.22
709.04
710.58
712.26
714.08
715.67
717.31
719.12
720.79
722.38
724.17
725.92
727.46
729.21
731.03
732.56
734.25
736.08
737.67
739.3
741.12
742.78
744.36
746.16
747.89
749.42
751.18
752.99
754.49
756.21
758.04
759.55
761.24
763.06
764.61
766.26
768.08
769.65
771.27
773.1
774.69
776.29
778.11
779.71
781.29
783.11
784.72
786.29
788.11
789.71
791.29
793.1
794.69
796.27
798.09
799.65
801.26
803.08
804.6
806.23
808.05
809.54
811.21
813.02
814.47
816.18
817.96
819.4
821.15
822.85
824.33
826.12
827.72
829.27
831.08
832.59
834.22
836.03
837.46
839.17
840.89
842.34
844.12
845.71
847.26
849.07
850.53
852.19
853.96
855.37
857.13
858.74
860.26
862.07
863.52
865.18
866.92
868.34
870.12
871.67
873.23
875.03
876.43
878.15
879.79
881.27
883.07
884.52
886.18
887.89
889.31
891.1
892.58
894.19
895.95
897.34
899.11
900.62
902.2
903.97
905.35
907.11
908.62
910.2
911.96
913.34
915.11
916.6
918.19
919.93
921.32
923.09
924.55
926.17
927.86
929.28
931.07
932.47
934.15
935.76
937.24
939.03
940.39
942.12
943.63
945.2
946.93
948.3
950.08
951.49
953.15
954.76
956.23
958.02
959.36
961.11
962.57
964.17
965.83
967.25
969.04
970.39
972.11
973.59
975.18
976.83
978.25
980.03
981.36
983.1
984.53
986.15
987.72
989.2
990.92
992.27
994.03
995.22
996.03
671.54
671.25
670.4
669.23
668.04
666.57
665.25
664.08
662.77
661.47
660.29
659.19
658.14
657.1
656.1
655.13
654.19
653.3
652.52
651.97
651.22
650.68
650.21
649.98
649.6
649.44
649.44
649.61
650
650.22
650.73
651.24
652.02
652.59
653.35
654.23
655.18
656.16
657.17
658.21
659.29
660.44
661.72
663.05
664.22
665.54
667.03
668.27
669.77
671.18
672.65
674.16
675.64
677.18
678.75
680.25
681.96
683.38
685.1
686.62
688.23
689.99
691.44
693.17
694.83
696.36
698.13
699.76
701.33
703.12
704.74
706.33
708.12
709.75
711.34
713.14
714.8
716.37
718.16
719.87
721.42
723.18
724.96
726.47
728.21
730.02
731.54
733.24
735.06
736.61
738.27
740.09
741.69
743.3
745.12
746.76
748.34
750.14
751.83
753.38
755.16
756.89
758.41
760.17
761.94
763.44
765.18
766.98
768.46
770.19
772
773.47
775.2
777
778.47
780.19
782
783.47
785.19
786.99
788.45
790.18
791.96
793.42
795.17
796.91
798.39
800.15
801.85
803.35
805.13
806.77
808.3
810.11
811.68
813.26
815.08
816.59
818.22
820.04
821.49
823.18
824.95
826.39
828.15
829.8
831.3
833.1
834.65
836.24
838.05
839.49
841.18
842.93
844.36
846.13
847.73
849.26
851.07
852.53
854.19
855.95
857.36
859.13
860.71
862.25
864.05
865.49
867.17
868.87
870.31
872.1
873.61
875.21
877
878.38
880.13
881.71
883.24
885.04
886.44
888.15
889.78
891.26
893.06
894.48
896.16
897.81
899.27
901.07
902.49
904.16
905.82
907.27
909.06
910.48
912.16
913.79
915.26
917.05
918.44
920.14
921.73
923.23
925.02
926.39
928.12
929.65
931.2
932.96
934.32
936.09
937.54
939.17
940.83
942.26
944.05
945.42
947.13
948.68
950.21
951.96
953.32
955.09
956.51
958.16
959.76
961.23
963.01
964.35
966.1
967.55
969.17
970.8
972.24
974.02
975.35
977.1
978.53
980.16
981.74
983.21
984.96
986.29
988.06
989.41
991.12
992.56
994.15
995.45
996.17
672.94
672.52
671.83
670.61
669.29
668.11
666.82
665.47
664.26
663.15
662.06
660.96
659.86
658.82
657.87
657
656.1
655.21
654.41
653.85
653.19
652.64
652.2
651.99
651.62
651.47
651.47
651.64
652.01
652.21
652.68
653.21
653.91
654.46
655.25
656.14
657.06
658.01
659
660.03
661.09
662.16
663.27
664.47
665.82
667.11
668.32
669.77
671.15
672.48
674.05
675.36
677.01
678.34
680.02
681.39
683.08
684.51
686.15
687.72
689.26
691.01
692.45
694.16
695.78
697.32
699.09
700.63
702.26
704.05
705.55
707.23
709.02
710.51
712.22
714.01
715.5
717.21
719.01
720.51
722.22
724.03
725.54
727.23
729.05
730.57
732.25
734.07
735.61
737.27
739.08
740.65
742.28
744.1
745.69
747.3
749.11
750.73
752.31
754.12
755.76
757.33
759.13
760.78
762.34
764.13
765.79
767.34
769.14
770.79
772.34
774.13
775.78
777.33
779.13
780.76
782.31
784.12
785.73
787.29
789.11
790.68
792.27
794.09
795.62
797.24
799.06
800.56
802.22
804.03
805.48
807.19
808.96
810.41
812.16
813.85
815.34
817.13
818.73
820.28
822.09
823.6
825.22
827.03
828.47
830.18
831.9
833.35
835.13
836.73
838.26
840.07
841.55
843.2
844.98
846.39
848.14
849.76
851.27
853.08
854.55
856.19
857.96
859.37
861.13
862.7
864.24
866.05
867.47
869.16
870.84
872.3
874.09
875.56
877.19
878.94
880.34
882.11
883.64
885.21
887
888.38
890.13
891.68
893.23
895.02
896.4
898.13
899.7
901.23
903.02
904.39
906.13
907.68
909.22
911.01
912.37
914.12
915.64
917.2
918.96
920.33
922.1
923.57
925.18
926.87
928.29
930.07
931.48
933.15
934.76
936.24
938.02
939.38
941.12
942.61
944.19
945.9
947.29
949.07
950.46
952.14
953.72
955.22
956.99
958.33
960.09
961.52
963.16
964.77
966.23
968.01
969.34
971.1
972.52
974.16
975.75
977.22
978.99
980.31
982.08
983.46
985.13
986.64
988.18
989.83
991.24
993
994.29
995.87
996.3
674.16
673.97
673.15
672.09
670.84
669.47
668.25
667.12
666
664.76
663.6
662.5
661.46
660.48
659.55
658.7
657.96
657.14
656.31
655.72
655.16
654.59
654.19
653.98
653.63
653.48
653.48
653.64
654
654.2
654.63
655.17
655.78
656.35
657.17
658.04
658.83
659.68
660.62
661.62
662.7
663.84
665.03
666.14
667.27
668.54
669.95
671.18
672.48
674.01
675.26
676.76
678.18
679.64
681.16
682.63
684.17
685.71
687.22
688.87
690.31
692.05
693.49
695.16
696.77
698.3
700.07
701.55
703.21
704.95
706.42
708.16
709.82
711.35
713.13
714.74
716.32
718.11
719.69
721.3
723.1
724.67
726.29
728.09
729.66
731.28
733.09
734.66
736.28
738.09
739.67
741.29
743.1
744.67
746.29
748.1
749.68
751.29
753.1
754.68
756.29
758.1
759.67
761.28
763.09
764.66
766.27
768.09
769.64
771.26
773.08
774.61
776.25
778.06
779.58
781.23
783.05
784.53
786.21
788.02
789.48
791.19
792.97
794.42
796.17
797.88
799.36
801.14
802.78
804.31
806.11
807.67
809.26
811.07
812.56
814.21
816.02
817.45
819.17
820.89
822.35
824.13
825.73
827.27
829.08
830.57
832.21
834.01
835.42
837.16
838.82
840.3
842.1
843.61
845.22
847.02
848.43
850.16
851.81
853.29
855.09
856.57
858.2
859.98
861.38
863.13
864.71
866.24
868.05
869.46
871.16
872.82
874.29
876.08
877.53
879.18
880.9
882.32
884.1
885.58
887.2
888.94
890.34
892.11
893.61
895.2
896.96
898.34
900.11
901.6
903.2
904.94
906.33
908.1
909.57
911.18
912.89
914.3
916.08
917.51
919.16
920.81
922.26
924.05
925.43
927.14
928.7
930.22
932
933.35
935.11
936.58
938.18
939.86
941.27
943.06
944.44
946.14
947.69
949.21
950.97
952.32
954.09
955.5
957.16
958.75
960.23
962.01
963.34
965.1
966.53
968.16
969.76
971.23
973
974.33
976.09
977.49
979.15
980.7
982.2
983.91
985.27
987.05
988.38
990.1
991.52
993.15
994.65
996.11
996.6
675.38
675.2
674.43
673.38
672.22
671.09
669.89
668.62
667.42
666.31
665.25
664.23
663.23
662.26
661.33
660.46
659.71
659.05
658.23
657.6
657.12
656.53
656.17
655.96
655.62
655.47
655.48
655.63
655.98
656.18
656.56
657.14
657.66
658.27
659.09
659.82
660.56
661.42
662.34
663.32
664.34
665.4
666.52
667.72
669
670.14
671.3
672.63
674.05
675.26
676.68
678.12
679.43
681.03
682.32
683.96
685.3
686.97
688.33
690.03
691.41
693.1
694.57
696.18
697.81
699.3
701.06
702.51
704.18
705.85
707.35
709.11
710.65
712.26
714.04
715.53
717.21
718.97
720.45
722.18
723.88
725.39
727.15
728.82
730.36
732.14
733.77
735.33
737.12
738.74
740.31
742.11
743.71
745.3
747.1
748.68
750.28
752.09
753.65
755.27
757.08
758.62
760.25
762.07
763.58
765.24
767.05
768.54
770.22
772.03
773.5
775.2
777
778.45
780.18
781.93
783.4
785.16
786.85
788.35
790.13
791.76
793.3
795.1
796.66
798.26
800.07
801.56
803.21
805.02
806.46
808.18
809.9
811.37
813.14
814.76
816.29
818.09
819.61
821.23
823.03
824.47
826.17
827.89
829.34
831.12
832.7
834.25
836.06
837.51
839.19
840.93
842.36
844.13
845.7
847.25
849.05
850.48
852.17
853.87
855.32
857.1
858.61
860.21
862.01
863.39
865.14
866.73
868.25
870.05
871.46
873.16
874.81
876.28
878.07
879.52
881.18
882.87
884.3
886.09
887.54
889.18
890.89
892.31
894.09
895.55
897.18
898.88
900.3
902.08
903.52
905.17
906.84
908.28
910.07
911.48
913.16
914.77
916.25
918.04
919.41
921.13
922.67
924.21
925.98
927.34
929.1
930.56
932.18
933.84
935.27
937.05
938.43
940.14
941.68
943.21
944.96
946.32
948.09
949.51
951.16
952.76
954.23
956.01
957.35
959.1
960.54
962.17
963.79
965.24
967.02
968.35
970.1
971.53
973.16
974.75
976.22
977.98
979.31
981.08
982.45
984.13
985.63
987.18
988.82
990.23
992
993.3
995.05
996.24
997.04
676.88
676.51
675.99
675
673.75
672.49
671.31
670.21
669.14
668.09
667.06
666.05
665.07
664.12
663.19
662.29
661.5
660.9
660.17
659.48
659.08
658.46
658.15
657.91
657.59
657.46
657.46
657.61
657.94
658.16
658.49
659.1
659.53
660.2
661
661.59
662.36
663.25
664.18
665.15
666.14
667.16
668.2
669.28
670.41
671.65
672.99
674.15
675.35
676.75
678.12
679.37
680.89
682.21
683.66
685.14
686.54
688.12
689.52
691.12
692.57
694.16
695.69
697.22
698.88
700.32
702.06
703.5
705.17
706.78
708.3
710.06
711.54
713.2
714.9
716.38
718.14
719.73
721.29
723.08
724.6
726.24
728.03
729.5
731.2
732.96
734.43
736.17
737.87
739.38
741.15
742.8
744.34
746.12
747.73
749.3
751.1
752.67
754.27
756.08
757.61
759.25
761.05
762.55
764.22
766.02
767.49
769.2
770.97
772.43
774.17
775.88
777.37
779.15
780.79
782.32
784.12
785.7
787.27
789.08
790.6
792.23
794.04
795.5
797.19
798.96
800.4
802.16
803.82
805.32
807.11
808.68
810.26
812.06
813.53
815.2
816.98
818.41
820.15
821.8
823.3
825.1
826.62
828.23
830.03
831.45
833.17
834.84
836.32
838.1
839.63
841.22
843.02
844.43
846.15
847.8
849.29
851.08
852.55
854.19
855.94
857.36
859.12
860.67
862.23
864.03
865.42
867.15
868.76
870.26
872.06
873.48
875.16
876.82
878.28
880.07
881.51
883.17
884.85
886.29
888.08
889.52
891.17
892.85
894.29
896.07
897.5
899.17
900.82
902.27
904.06
905.46
907.15
908.76
910.24
912.03
913.4
915.13
916.67
918.21
919.98
921.34
923.1
924.56
926.18
927.85
929.27
931.06
932.44
934.14
935.69
937.22
938.98
940.33
942.09
943.53
945.16
946.79
948.24
950.03
951.37
953.11
954.58
956.18
957.83
959.25
961.04
962.38
964.11
965.58
967.17
968.82
970.25
972.02
973.36
975.1
976.53
978.16
979.73
981.21
982.95
984.29
986.06
987.4
989.11
990.54
992.16
993.7
995.19
996.55
997.2
678.17
678.04
677.26
676.29
675.21
674.12
673.04
671.89
670.75
669.67
668.64
667.66
666.75
665.9
665.06
664.18
663.34
662.69
662.11
661.38
661.03
660.39
660.13
659.86
659.55
659.43
659.43
659.57
659.88
660.14
660.42
661.05
661.42
662.14
662.78
663.41
664.23
665.13
666.04
666.95
667.89
668.9
669.97
671.05
672.12
673.21
674.36
675.63
677
678.18
679.42
680.89
682.18
683.51
685.05
686.32
687.91
689.24
690.8
692.22
693.79
695.23
696.85
698.28
699.99
701.37
703.08
704.52
706.17
707.76
709.27
711.03
712.46
714.16
715.76
717.29
719.07
720.54
722.2
723.93
725.4
727.14
728.75
730.3
732.09
733.62
735.24
737.03
738.51
740.2
741.95
743.42
745.16
746.84
748.35
750.13
751.73
753.3
755.1
756.64
758.26
760.06
761.55
763.22
765.02
766.47
768.19
769.93
771.4
773.16
774.82
776.33
778.12
779.71
781.28
783.08
784.6
786.23
788.03
789.49
791.19
792.94
794.39
796.15
797.79
799.31
801.1
802.65
804.24
806.05
807.51
809.19
810.94
812.38
814.14
815.76
817.29
819.09
820.58
822.21
824.01
825.42
827.16
828.8
830.3
832.09
833.59
835.21
837
838.4
840.15
841.76
843.27
845.07
846.52
848.19
849.91
851.34
853.11
854.64
856.22
858.01
859.4
861.14
862.73
864.25
866.05
867.46
869.16
870.8
872.27
874.07
875.5
877.17
878.84
880.29
882.08
883.51
885.17
886.84
888.29
890.07
891.5
893.17
894.82
896.27
898.06
899.47
901.15
902.76
904.25
906.04
907.42
909.14
910.69
912.22
914
915.35
917.11
918.58
920.19
921.88
923.29
925.07
926.47
928.15
929.73
931.23
933.01
934.35
936.11
937.57
939.18
940.83
942.26
944.04
945.41
947.13
948.63
950.19
951.89
953.28
955.06
956.43
958.13
959.65
961.19
962.89
964.28
966.05
967.41
969.12
970.61
972.18
973.84
975.25
977.03
978.36
980.1
981.51
983.15
984.7
986.2
987.89
989.26
991.03
992.34
994.08
995.42
997.03
997.39
679.5
679.29
678.76
677.89
676.78
675.6
674.46
673.36
672.31
671.29
670.3
669.34
668.42
667.56
666.81
666.07
665.22
664.5
664.03
663.29
662.93
662.33
662.1
661.79
661.5
661.39
661.39
661.52
661.81
662.11
662.35
662.99
663.33
664.07
664.58
665.27
666.13
666.97
667.73
668.58
669.5
670.47
671.49
672.56
673.69
674.89
676.06
677.17
678.33
679.63
681.02
682.21
683.51
685.02
686.24
687.69
689.13
690.48
692.07
693.38
695.03
696.35
698.03
699.37
701.06
702.45
704.11
705.57
707.18
708.76
710.27
712.01
713.41
715.13
716.66
718.24
719.98
721.41
723.14
724.71
726.27
728.05
729.51
731.19
732.89
734.37
736.13
737.71
739.28
741.07
742.57
744.22
746
747.45
749.17
750.86
752.36
754.13
755.72
757.29
759.08
760.6
762.24
764.03
765.49
767.19
768.93
770.4
772.15
773.79
775.32
777.11
778.66
780.26
782.06
783.54
785.21
786.99
788.42
790.16
791.83
793.33
795.11
796.67
798.26
800.06
801.52
803.2
804.96
806.39
808.15
809.77
811.29
813.09
814.58
816.22
818.01
819.42
821.16
822.8
824.3
826.09
827.59
829.21
831
832.41
834.15
835.76
837.27
839.07
840.53
842.19
843.91
845.34
847.12
848.64
850.23
852.02
853.41
855.14
856.74
858.26
860.05
861.47
863.16
864.81
866.28
868.07
869.51
871.18
872.85
874.3
876.08
877.53
879.18
880.86
882.3
884.08
885.52
887.18
888.85
890.29
892.07
893.49
895.16
896.8
898.26
900.05
901.44
903.15
904.73
906.23
908.02
909.38
911.12
912.63
914.2
915.93
917.31
919.09
920.51
922.16
923.79
925.25
927.03
928.39
930.12
931.63
933.2
934.9
936.29
938.07
939.46
941.15
942.7
944.22
945.97
947.32
949.09
950.5
952.15
953.73
955.22
956.99
958.32
960.09
961.49
963.15
964.71
966.21
967.95
969.3
971.07
972.44
974.13
975.63
977.19
978.85
980.25
982.02
983.35
985.09
986.48
988.14
989.64
991.18
992.81
994.23
995.93
997.18
997.85
681.07
680.82
680.19
679.27
678.24
677.19
676.15
675.11
674.1
673.1
672.12
671.16
670.22
669.32
668.52
667.86
667.13
666.35
665.86
665.22
664.78
664.27
664.06
663.7
663.45
663.35
663.35
663.46
663.73
664.08
664.29
664.84
665.25
665.96
666.41
667.18
668
668.66
669.44
670.31
671.25
672.22
673.21
674.23
675.27
676.35
677.5
678.72
680.01
681.15
682.32
683.64
685.05
686.24
687.61
689.08
690.33
691.86
693.21
694.66
696.15
697.56
699.13
700.54
702.13
703.57
705.16
706.66
708.2
709.81
711.27
713.01
714.39
716.11
717.59
719.2
720.86
722.33
724.08
725.55
727.2
728.88
730.35
732.11
733.63
735.24
737.01
738.44
740.16
741.8
743.32
745.1
746.61
748.24
750.02
751.46
753.18
754.86
756.35
758.12
759.69
761.27
763.06
764.55
766.21
767.98
769.42
771.16
772.81
774.33
776.11
777.66
779.25
781.05
782.51
784.2
785.94
787.39
789.14
790.76
792.29
794.09
795.59
797.22
799.01
800.44
802.17
803.83
805.32
807.11
808.64
810.24
812.03
813.46
815.17
816.85
818.32
820.11
821.63
823.23
825.02
826.44
828.16
829.8
831.3
833.09
834.56
836.2
837.96
839.37
841.13
842.68
844.24
846.03
847.44
849.16
850.78
852.28
854.07
855.51
857.18
858.86
860.3
862.09
863.55
865.19
866.9
868.32
870.1
871.57
873.19
874.92
876.33
878.1
879.57
881.19
882.9
884.31
886.09
887.54
889.18
890.86
892.29
894.08
895.5
897.16
898.79
900.26
902.05
903.43
905.14
906.7
908.22
910
911.36
913.11
914.58
916.19
917.87
919.28
921.07
922.46
924.15
925.71
927.22
929
930.34
932.1
933.54
935.17
936.8
938.25
940.03
941.38
943.12
944.59
946.18
947.84
949.26
951.04
952.39
954.12
955.59
957.18
958.83
960.25
962.03
963.37
965.11
966.55
968.17
969.77
971.23
973
974.32
976.08
977.46
979.14
980.64
982.19
983.84
985.25
987.01
988.33
990.08
991.43
993.12
994.56
996.15
997.42
998.15
682.32
682.2
681.64
680.89
679.9
678.82
677.73
676.68
675.67
674.71
673.8
672.95
672.08
671.18
670.31
669.59
669.03
668.24
667.67
667.16
666.64
666.21
666.02
665.61
665.39
665.3
665.31
665.4
665.64
666.03
666.23
666.7
667.18
667.75
668.29
669.09
669.72
670.41
671.25
672.16
673.09
674.04
675.02
676.02
677.05
678.1
679.16
680.23
681.37
682.61
683.94
685.14
686.32
687.68
689.08
690.29
691.72
693.13
694.43
696.02
697.29
698.86
700.23
701.76
703.21
704.74
706.21
707.78
709.24
710.88
712.3
714.02
715.39
717.1
718.55
720.18
721.77
723.27
725.03
726.44
728.14
729.7
731.25
733.02
734.44
736.15
737.74
739.28
741.05
742.51
744.19
745.86
747.35
749.11
750.64
752.25
754.03
755.47
757.18
758.84
760.34
762.11
763.65
765.25
767.04
768.48
770.18
771.88
773.36
775.12
776.69
778.26
780.06
781.52
783.2
784.93
786.38
788.14
789.73
791.28
793.07
794.55
796.21
797.96
799.39
801.14
802.75
804.28
806.08
807.55
809.2
810.95
812.38
814.14
815.72
817.26
819.06
820.51
822.19
823.89
825.34
827.11
828.64
830.23
832.02
833.42
835.15
836.76
838.27
840.07
841.5
843.18
844.86
846.31
848.1
849.57
851.2
852.94
854.35
856.11
857.62
859.21
860.99
862.37
864.12
865.65
867.22
869
870.37
872.12
873.65
875.22
876.99
878.36
880.12
881.62
883.21
884.95
886.34
888.1
889.58
891.19
892.89
894.3
896.08
897.51
899.17
900.8
902.26
904.05
905.42
907.14
908.68
910.22
911.98
913.34
915.1
916.55
918.18
919.83
921.26
923.05
924.42
926.13
927.65
929.2
930.92
932.3
934.08
935.47
937.15
938.71
940.22
941.97
943.32
945.09
946.49
948.15
949.72
951.22
952.97
954.32
956.08
957.48
959.15
960.69
962.21
963.93
965.29
967.06
968.42
970.13
971.61
973.18
974.82
976.24
978.02
979.34
981.09
982.47
984.14
985.64
987.18
988.82
990.23
991.99
993.3
995.05
996.36
997.95
998.32
683.97
683.66
683.17
682.29
681.32
680.3
679.29
678.28
677.3
676.34
675.42
674.55
673.78
673.04
672.18
671.38
670.8
670.16
669.49
669.1
668.5
668.16
667.91
667.52
667.33
667.26
667.26
667.34
667.54
667.95
668.18
668.55
669.12
669.57
670.2
670.93
671.48
672.25
673.12
674
674.78
675.64
676.56
677.54
678.56
679.62
680.74
681.92
683.07
684.16
685.29
686.52
687.89
689.13
690.32
691.72
693.1
694.34
695.84
697.18
698.55
700.09
701.39
703.02
704.32
705.96
707.29
708.95
710.3
712
713.34
715.04
716.41
718.1
719.54
721.16
722.72
724.24
725.95
727.36
729.09
730.55
732.19
733.83
735.31
737.07
738.52
740.18
741.83
743.32
745.08
746.56
748.2
749.91
751.37
753.12
754.66
756.25
758.02
759.45
761.17
762.81
764.31
766.09
767.59
769.22
770.99
772.42
774.15
775.77
777.29
779.08
780.56
782.21
783.96
785.4
787.14
788.74
790.28
792.07
793.54
795.2
796.93
798.37
800.13
801.7
803.26
805.05
806.49
808.18
809.87
811.33
813.11
814.63
816.23
818.02
819.42
821.15
822.77
824.28
826.07
827.52
829.19
830.89
832.33
834.11
835.61
837.22
838.99
840.38
842.13
843.68
845.24
847.03
848.42
850.15
851.74
853.25
855.05
856.45
858.16
859.76
861.26
863.05
864.46
866.16
867.76
869.26
871.05
872.44
874.15
875.74
877.25
879.03
880.41
882.14
883.69
885.23
887.01
888.37
890.12
891.62
893.2
894.93
896.32
898.09
899.53
901.17
902.81
904.26
906.05
907.43
909.14
910.68
912.21
913.97
915.33
917.09
918.53
920.17
921.79
923.25
925.03
926.38
928.12
929.6
931.19
932.86
934.27
936.05
937.42
939.13
940.63
942.19
943.88
945.28
947.05
948.42
950.13
951.62
953.19
954.86
956.26
958.04
959.39
961.11
962.57
964.17
965.79
967.24
969.01
970.33
972.09
973.47
975.14
976.66
978.19
979.86
981.26
983.03
984.34
986.09
987.47
989.13
990.61
992.17
993.77
995.21
996.88
998.16
998.77
685.26
685.16
684.62
683.98
683.05
682.06
681.06
680.07
679.1
678.14
677.2
676.29
675.45
674.74
674.07
673.24
672.56
672.08
671.35
671.02
670.38
670.12
669.78
669.43
669.27
669.21
669.21
669.28
669.45
669.82
670.13
670.42
671.06
671.41
672.12
672.67
673.3
674.13
674.93
675.63
676.44
677.32
678.26
679.24
680.23
681.24
682.28
683.35
684.48
685.68
686.94
688.11
689.24
690.47
691.85
693.13
694.34
695.77
697.13
698.4
699.95
701.23
702.68
704.14
705.51
707.09
708.43
710.07
711.4
713.06
714.41
716.08
717.46
719.12
720.55
722.16
723.69
725.22
726.88
728.31
730.05
731.45
733.14
734.67
736.23
737.95
739.37
741.11
742.59
744.21
745.9
747.35
749.1
750.59
752.22
753.93
755.37
757.12
758.65
760.24
762.01
763.43
765.15
766.76
768.29
770.07
771.52
773.19
774.89
776.35
778.12
779.64
781.24
783.02
784.44
786.16
787.79
789.3
791.08
792.56
794.21
795.94
797.37
799.13
800.69
802.25
804.04
805.47
807.17
808.82
810.31
812.09
813.57
815.21
816.95
818.37
820.13
821.68
823.24
825.03
826.44
828.16
829.77
831.28
833.06
834.5
836.18
837.84
839.3
841.09
842.55
844.19
845.89
847.32
849.1
850.58
852.2
853.92
855.33
857.1
858.58
860.2
861.92
863.33
865.1
866.57
868.19
869.89
871.31
873.09
874.53
876.18
877.84
879.29
881.07
882.48
884.16
885.77
887.25
889.04
890.41
892.14
893.67
895.22
896.97
898.34
900.1
901.55
903.18
904.84
906.27
908.05
909.43
911.14
912.68
914.21
915.96
917.32
919.09
920.51
922.16
923.76
925.24
927.02
928.36
930.11
931.56
933.17
934.81
936.25
938.03
939.37
941.11
942.56
944.17
945.8
947.25
949.02
950.36
952.1
953.53
955.16
956.75
958.23
959.99
961.32
963.08
964.47
966.14
967.66
969.2
970.88
972.26
974.04
975.37
977.1
978.52
980.15
981.7
983.2
984.89
986.26
988.03
989.34
991.08
992.44
994.12
995.56
997.15
998.41
999.14
686.88
686.61
686.17
685.36
684.47
683.52
682.56
681.62
680.71
679.86
679.03
678.13
677.25
676.44
675.82
675.14
674.37
673.93
673.24
672.85
672.28
672.06
671.64
671.34
671.22
671.17
671.17
671.22
671.36
671.68
672.08
672.32
672.93
673.29
674.02
674.46
675.19
676
676.6
677.35
678.23
679.15
680.09
681.05
682.02
683.02
684.05
685.09
686.14
687.21
688.31
689.5
690.78
692.06
693.2
694.43
695.83
697.13
698.35
699.82
701.15
702.46
704.03
705.28
706.81
708.19
709.64
711.15
712.55
714.13
715.52
717.12
718.54
720.14
721.6
723.17
724.69
726.21
727.84
729.28
731.01
732.39
734.1
735.55
737.18
738.77
740.27
742.02
743.42
745.13
746.65
748.23
749.95
751.37
753.11
754.61
756.22
757.94
759.37
761.12
762.63
764.23
765.98
767.4
769.14
770.69
772.25
774.03
775.45
777.16
778.77
780.29
782.07
783.52
785.19
786.88
788.34
790.11
791.61
793.22
794.99
796.4
798.14
799.71
801.26
803.04
804.47
806.17
807.81
809.3
811.08
812.55
814.2
815.91
817.34
819.11
820.62
822.22
823.99
825.39
827.13
828.69
830.24
832.03
833.42
835.15
836.73
838.26
840.04
841.45
843.16
844.76
846.26
848.05
849.46
851.16
852.76
854.26
856.05
857.45
859.15
860.75
862.25
864.04
865.43
867.14
868.7
870.24
872.02
873.39
875.13
876.64
878.21
879.96
881.34
883.1
884.56
886.18
887.85
889.29
891.07
892.47
894.15
895.73
897.24
899.01
900.37
902.11
903.59
905.19
906.87
908.28
910.06
911.45
913.14
914.69
916.22
917.96
919.32
921.09
922.5
924.16
925.75
927.23
929.01
930.34
932.1
933.53
935.16
936.76
938.23
940.01
941.34
943.1
944.51
946.16
947.73
949.22
950.97
952.31
954.08
955.46
957.14
958.66
960.2
961.88
963.27
965.04
966.39
968.11
969.55
971.17
972.75
974.22
975.95
977.29
979.06
980.4
982.12
983.55
985.16
986.72
988.21
989.89
991.26
993.02
994.32
996.07
997.38
998.98
999.33
688.24
688.16
687.67
687.07
686.15
685.19
684.22
683.26
682.33
681.44
680.63
679.91
679.11
678.25
677.53
677.02
676.24
675.68
675.16
674.64
674.21
673.97
673.5
673.27
673.17
673.13
673.13
673.17
673.28
673.54
674.01
674.23
674.72
675.2
675.79
676.29
677.08
677.68
678.35
679.19
680.08
680.92
681.73
682.61
683.54
684.51
685.53
686.58
687.68
688.84
690.02
691.11
692.21
693.37
694.65
696.01
697.17
698.4
699.82
701.13
702.37
703.87
705.18
706.53
708.07
709.33
710.92
712.24
713.77
715.19
716.68
718.17
719.65
721.17
722.67
724.19
725.73
727.22
728.83
730.27
731.97
733.34
735.06
736.46
738.14
739.63
741.21
742.85
744.3
746.05
747.46
749.15
750.69
752.24
753.98
755.38
757.12
758.62
760.22
761.92
763.36
765.11
766.6
768.21
769.92
771.36
773.11
774.61
776.22
777.95
779.38
781.12
782.65
784.24
786
787.41
789.14
790.71
792.26
794.03
795.45
797.16
798.77
800.28
802.06
803.5
805.18
806.84
808.31
810.09
811.55
813.2
814.9
816.34
818.11
819.6
821.21
822.95
824.36
826.12
827.63
829.22
830.99
832.38
834.13
835.66
837.23
839
840.39
842.13
843.66
845.23
847
848.38
850.13
851.64
853.22
854.98
856.36
858.12
859.61
861.21
862.93
864.33
866.1
867.55
869.19
870.86
872.29
874.07
875.49
877.16
878.76
880.25
882.03
883.41
885.13
886.65
888.21
889.95
891.33
893.09
894.53
896.17
897.8
899.26
901.04
902.41
904.13
905.64
907.2
908.91
910.3
912.07
913.47
915.15
916.71
918.22
919.98
921.33
923.09
924.5
926.16
927.74
929.23
930.99
932.33
934.09
935.5
937.16
938.73
940.22
941.97
943.32
945.08
946.47
948.14
949.67
951.2
952.9
954.28
956.05
957.4
959.12
960.58
962.18
963.79
965.24
967
968.33
970.08
971.46
973.14
974.63
976.19
977.83
979.24
981.01
982.32
984.08
985.43
987.12
988.57
990.16
991.72
993.2
994.86
996.24
997.96
999.18
999.83
689.89
689.64
689.2
688.49
687.73
686.88
686.01
685.07
684.14
683.21
682.32
681.53
680.87
680.13
679.32
678.73
678.14
677.47
677.09
676.46
676.14
675.79
675.38
675.2
675.12
675.08
675.08
675.13
675.21
675.41
675.85
676.16
676.53
677.12
677.56
678.19
678.88
679.42
680.2
681.05
681.77
682.52
683.37
684.28
685.23
686.21
687.2
688.21
689.24
690.29
691.39
692.54
693.76
695.02
696.14
697.28
698.54
699.94
701.15
702.37
703.81
705.14
706.39
707.91
709.2
710.59
712.1
713.39
715.01
716.29
717.88
719.24
720.8
722.22
723.77
725.22
726.79
728.23
729.85
731.26
732.94
734.32
736.04
737.4
739.1
740.53
742.16
743.7
745.23
746.92
748.33
750.07
751.49
753.16
754.71
756.25
757.99
759.38
761.11
762.6
764.21
765.89
767.33
769.09
770.55
772.19
773.84
775.31
777.08
778.53
780.19
781.83
783.31
785.08
786.53
788.19
789.84
791.31
793.08
794.54
796.19
797.86
799.32
801.09
802.56
804.2
805.89
807.33
809.1
810.58
812.21
813.92
815.35
817.11
818.6
820.21
821.94
823.35
825.11
826.61
828.21
829.95
831.35
833.11
834.61
836.21
837.94
839.35
841.11
842.59
844.2
845.91
847.33
849.1
850.55
852.19
853.86
855.3
857.08
858.51
860.17
861.8
863.27
865.05
866.44
868.15
869.71
871.24
873.01
874.38
876.12
877.61
879.2
880.9
882.31
884.08
885.5
887.16
888.76
890.25
892.03
893.39
895.12
896.61
898.2
899.88
901.29
903.07
904.45
906.15
907.69
909.22
910.96
912.32
914.09
915.5
917.16
918.74
920.23
922
923.34
925.09
926.51
928.16
929.74
931.23
932.99
934.33
936.09
937.49
939.15
940.7
942.21
943.94
945.3
947.07
948.43
950.13
951.62
953.19
954.84
956.26
958.03
959.36
961.1
962.52
964.16
965.71
967.21
968.92
970.28
972.05
973.39
975.11
976.53
978.16
979.71
981.21
982.89
984.26
986.03
987.34
989.09
990.45
992.13
993.57
995.16
996.69
998.18
999.49
1000.2
691.26
691.18
690.8
690.15
689.27
688.38
687.49
686.63
685.83
685.04
684.15
683.28
682.53
681.96
681.18
680.47
680.04
679.31
678.97
678.32
678.07
677.61
677.28
677.15
677.07
677.02
677.02
677.07
677.16
677.3
677.66
678.1
678.37
679.03
679.37
680.09
680.6
681.25
682.08
682.73
683.43
684.27
685.17
686.1
687.04
687.99
688.94
689.94
690.98
692.03
693.09
694.15
695.22
696.34
697.54
698.84
700.08
701.22
702.46
703.86
705.13
706.35
707.8
709.14
710.41
711.96
713.22
714.65
716.13
717.45
719.05
720.34
721.98
723.28
724.9
726.26
727.88
729.26
730.89
732.27
733.95
735.31
737.02
738.37
740.07
741.46
743.13
744.59
746.18
747.75
749.25
750.96
752.35
754.08
755.5
757.16
758.72
760.25
761.98
763.37
765.11
766.57
768.2
769.84
771.3
773.06
774.49
776.17
777.75
779.27
781.03
782.44
784.15
785.7
787.25
789.01
790.41
792.14
793.67
795.24
797
798.39
800.13
801.66
803.23
804.99
806.38
808.13
809.64
811.23
812.98
814.37
816.12
817.63
819.22
820.96
822.36
824.12
825.62
827.21
828.94
830.35
832.11
833.59
835.2
836.9
838.33
840.09
841.55
843.19
844.85
846.3
848.07
849.5
851.17
852.78
854.27
856.05
857.44
859.15
860.7
862.23
864
865.37
867.12
868.6
870.2
871.89
873.31
875.08
876.49
878.16
879.75
881.25
883.02
884.39
886.12
887.61
889.2
890.88
892.29
894.07
895.46
897.15
898.7
900.22
901.97
903.33
905.09
906.51
908.16
909.75
911.24
913.01
914.35
916.1
917.54
919.17
920.77
922.24
924.01
925.35
927.1
928.52
930.16
931.75
933.23
934.99
936.33
938.09
939.48
941.15
942.68
944.21
945.91
947.29
949.06
950.41
952.12
953.58
955.18
956.79
958.24
960
961.33
963.08
964.46
966.14
967.64
969.19
970.83
972.25
974.01
975.33
977.08
978.45
980.13
981.6
983.18
984.77
986.22
987.94
989.28
991.04
992.35
994.09
995.44
997.12
998.51
1000.1
1000.4
692.97
692.74
692.27
691.7
691.04
690.13
689.2
688.28
687.42
686.63
685.95
685.13
684.29
683.61
683.07
682.29
681.79
681.2
680.72
680.22
679.97
679.45
679.21
679.09
679
678.89
678.89
679.01
679.1
679.22
679.49
680.02
680.26
680.82
681.24
681.93
682.37
683.14
683.81
684.43
685.23
686.11
686.97
687.75
688.59
689.49
690.43
691.41
692.42
693.46
694.53
695.65
696.82
698.02
699.12
700.22
701.38
702.67
704.02
705.18
706.39
707.79
709.12
710.33
711.79
713.14
714.42
715.99
717.24
718.71
720.15
721.51
723.08
724.39
726.03
727.33
728.99
730.3
731.96
733.3
734.98
736.31
738.01
739.35
741.05
742.41
744.1
745.5
747.14
748.63
750.2
751.79
753.26
754.98
756.36
758.08
759.5
761.16
762.71
764.24
765.95
767.35
769.09
770.53
772.18
773.77
775.27
777.03
778.42
780.13
781.65
783.23
784.94
786.35
788.1
789.57
791.2
792.86
794.31
796.08
797.51
799.18
800.8
802.28
804.05
805.47
807.16
808.74
810.26
812.03
813.43
815.14
816.7
818.24
820.01
821.39
823.13
824.65
826.22
827.97
829.36
831.11
832.59
834.2
835.9
837.32
839.09
840.53
842.18
843.82
845.28
847.06
848.46
850.16
851.73
853.25
855.02
856.39
858.13
859.63
861.21
862.92
864.32
866.09
867.52
869.17
870.78
872.26
874.04
875.41
877.13
878.64
880.21
881.92
883.31
885.08
886.49
888.16
889.74
891.24
893.01
894.36
896.11
897.55
899.18
900.8
902.26
904.03
905.39
907.12
908.58
910.19
911.83
913.26
915.04
916.39
918.12
919.58
921.18
922.82
924.26
926.03
927.37
929.11
930.55
932.17
933.76
935.23
937
938.33
940.09
941.48
943.15
944.67
946.2
947.89
949.28
951.05
952.39
954.11
955.55
957.17
958.75
960.22
961.96
963.3
965.06
966.42
968.12
969.57
971.17
972.76
974.22
975.94
977.29
979.05
980.38
982.11
983.51
985.15
986.66
988.19
989.81
991.23
992.96
994.28
996.04
997.34
999.07
1000.2
1001
694.31
694.22
694
693.25
692.49
691.74
690.98
690.1
689.19
688.31
687.54
686.92
686.15
685.36
684.81
684.17
683.53
683.11
682.49
682.14
681.75
681.32
681.14
681.02
680.82
680.71
680.72
680.84
681.04
681.16
681.35
681.82
682.17
682.58
683.15
683.65
684.23
685
685.5
686.23
687.09
687.83
688.55
689.37
690.27
691.21
692.17
693.15
694.14
695.15
696.17
697.21
698.26
699.36
700.51
701.74
703.01
704.14
705.27
706.52
707.91
709.14
710.33
711.73
713.1
714.32
715.78
717.14
718.43
720.01
721.25
722.75
724.16
725.55
727.11
728.43
730.06
731.37
733.03
734.34
736.02
737.33
739.02
740.35
742.04
743.38
745.07
746.44
748.11
749.53
751.15
752.65
754.2
755.8
757.26
758.99
760.35
762.08
763.49
765.15
766.68
768.22
769.9
771.32
773.07
774.47
776.15
777.69
779.24
780.95
782.35
784.1
785.54
787.18
788.8
790.28
792.04
793.44
795.15
796.69
798.24
799.98
801.37
803.11
804.59
806.2
807.88
809.32
811.08
812.52
814.18
815.79
817.28
819.05
820.45
822.15
823.71
825.24
827.01
828.39
830.13
831.63
833.21
834.93
836.33
838.09
839.54
841.18
842.82
844.28
846.06
847.45
849.15
850.7
852.24
854
855.37
857.11
858.58
860.19
861.86
863.29
865.06
866.46
868.15
869.71
871.23
872.99
874.35
876.1
877.55
879.18
880.81
882.27
884.04
885.4
887.13
888.62
890.2
891.88
893.29
895.06
896.44
898.14
899.66
901.21
902.92
904.3
906.07
907.45
909.14
910.67
912.21
913.91
915.3
917.06
918.44
920.14
921.64
923.2
924.87
926.27
928.05
929.4
931.12
932.57
934.18
935.79
937.24
939.01
940.34
942.09
943.48
945.15
946.67
948.2
949.88
951.27
953.04
954.38
956.11
957.53
959.16
960.72
962.21
963.91
965.28
967.05
968.38
970.11
971.52
973.16
974.69
976.2
977.87
979.26
981.02
982.33
984.08
985.44
987.13
988.56
990.16
991.7
993.2
994.83
996.23
997.94
999.26
1000.7
1001.2
696.05
695.9
695.38
695
694.18
693.31
692.48
691.71
691
690.14
689.28
688.54
688
687.2
686.51
686.06
685.33
685
684.32
684.06
683.53
683.22
683.08
682.86
682.64
682.54
682.55
682.66
682.89
683.09
683.24
683.6
684.09
684.39
685.05
685.41
686.12
686.67
687.28
688.1
688.79
689.46
690.27
691.17
692.09
693
693.86
694.77
695.73
696.73
697.76
698.84
699.95
701.05
702.12
703.2
704.3
705.5
706.79
708.06
709.2
710.4
711.78
713.1
714.29
715.67
717.08
718.3
719.76
721.14
722.44
724.02
725.26
726.78
728.18
729.59
731.12
732.47
734.08
735.4
737.05
738.37
740.04
741.36
743.04
744.37
746.06
747.4
749.09
750.46
752.12
753.54
755.16
756.66
758.2
759.8
761.26
762.97
764.34
766.07
767.46
769.14
770.63
772.21
773.84
775.29
777.03
778.41
780.12
781.6
783.2
784.84
786.29
788.05
789.44
791.14
792.66
794.22
795.92
797.33
799.09
800.52
802.17
803.77
805.27
807.03
808.42
810.13
811.65
813.22
814.93
816.34
818.09
819.54
821.18
822.81
824.28
826.05
827.44
829.15
830.69
832.23
833.98
835.36
837.11
838.57
840.19
841.85
843.29
845.06
846.46
848.15
849.7
851.23
852.99
854.36
856.11
857.56
859.19
860.83
862.28
864.05
865.43
867.14
868.65
870.21
871.93
873.32
875.08
876.49
878.16
879.73
881.24
883
884.35
886.1
887.53
889.17
890.77
892.25
894.02
895.37
897.11
898.55
900.18
901.78
903.25
905.02
906.36
908.1
909.54
911.17
912.76
914.24
916
917.34
919.09
920.49
922.15
923.7
925.22
926.93
928.3
930.06
931.43
933.13
934.61
936.19
937.82
939.25
941.02
942.35
944.09
945.49
947.15
948.68
950.2
951.88
953.27
955.04
956.37
958.1
959.51
961.15
962.69
964.2
965.88
967.27
969.03
970.35
972.09
973.48
975.14
976.63
978.18
979.8
981.23
982.97
984.29
986.05
987.37
989.1
990.48
992.14
993.59
995.17
996.7
998.19
999.78
1001.1
1001.6
697.42
697.3
697.1
696.41
695.85
695.1
694.2
693.33
692.55
691.89
691.13
690.29
689.63
689.08
688.3
687.81
687.2
686.71
686.21
685.9
685.36
685.15
684.98
684.66
684.47
684.39
684.4
684.49
684.69
685.01
685.16
685.41
685.99
686.25
686.84
687.26
687.99
688.41
689.15
689.86
690.45
691.24
692.11
692.95
693.69
694.51
695.4
696.33
697.29
698.27
699.28
700.3
701.34
702.42
703.54
704.72
705.94
707.08
708.18
709.32
710.58
711.95
713.14
714.31
715.67
717.06
718.25
719.61
721.07
722.28
723.74
725.14
726.44
728.02
729.27
730.8
732.18
733.61
735.13
736.49
738.09
739.42
741.07
742.39
744.05
745.38
747.05
748.39
750.07
751.42
753.09
754.47
756.12
757.54
759.16
760.65
762.2
763.78
765.25
766.93
768.32
770.05
771.42
773.12
774.57
776.18
777.76
779.25
780.97
782.35
784.09
785.5
787.16
788.71
790.24
791.95
793.34
795.09
796.51
798.17
799.74
801.25
803
804.38
806.11
807.57
809.19
810.82
812.29
814.05
815.44
817.14
818.67
820.22
821.94
823.34
825.09
826.53
828.18
829.78
831.27
833.03
834.41
836.13
837.63
839.21
840.9
842.31
844.08
845.49
847.16
848.73
850.24
852
853.37
855.11
856.56
858.19
859.82
861.27
863.04
864.41
866.13
867.63
869.2
870.89
872.3
874.07
875.45
877.15
878.67
880.22
881.93
883.31
885.08
886.47
888.15
889.69
891.22
892.94
894.31
896.08
897.47
899.15
900.68
902.21
903.92
905.3
907.07
908.44
910.14
911.63
913.2
914.86
916.27
918.04
919.39
921.12
922.56
924.17
925.77
927.24
928.99
930.33
932.08
933.47
935.14
936.65
938.2
939.86
941.26
943.03
944.36
946.1
947.51
949.15
950.69
952.21
953.88
955.27
957.04
958.37
960.1
961.5
963.15
964.67
966.2
967.85
969.25
971.02
972.33
974.08
975.44
977.13
978.58
980.17
981.74
983.21
984.89
986.26
988.02
989.33
991.07
992.41
994.11
995.5
997.14
998.59
1000.2
1001.4
1002.1
699.11
699.05
698.58
698.14
697.35
696.66
696
695.14
694.26
693.48
692.87
692.14
691.35
690.81
690.17
689.52
689.1
688.46
688.12
687.64
687.24
687.07
686.76
686.47
686.33
686.28
686.28
686.34
686.5
686.81
687.09
687.28
687.73
688.16
688.57
689.15
689.67
690.24
691.02
691.52
692.24
693.09
693.81
694.51
695.33
696.23
697.16
698.11
699.07
700.04
701.03
702.04
703.07
704.1
705.14
706.2
707.28
708.41
709.62
710.9
712.09
713.22
714.42
715.77
717.08
718.25
719.56
721.02
722.22
723.55
725.05
726.26
727.71
729.13
730.43
732.02
733.27
734.8
736.19
737.63
739.14
740.51
742.1
743.43
745.07
746.4
748.06
749.38
751.06
752.39
754.07
755.41
757.09
758.46
760.12
761.53
763.15
764.62
766.19
767.74
769.23
770.88
772.29
774.02
775.38
777.09
778.5
780.15
781.67
783.22
784.86
786.29
788.04
789.41
791.12
792.58
794.19
795.79
797.27
799.02
800.38
802.11
803.56
805.19
806.79
808.27
810.02
811.4
813.12
814.59
816.2
817.84
819.29
821.05
822.44
824.14
825.65
827.22
828.91
830.32
832.08
833.49
835.16
836.72
838.24
839.99
841.35
843.1
844.54
846.18
847.78
849.26
851.02
852.39
854.12
855.59
857.19
858.84
860.28
862.05
863.42
865.13
866.62
868.2
869.87
871.29
873.06
874.43
876.14
877.64
879.21
880.88
882.29
884.06
885.43
887.14
888.63
890.2
891.87
893.28
895.05
896.41
898.13
899.6
901.19
902.82
904.26
906.03
907.37
909.11
910.54
912.17
913.75
915.23
916.97
918.32
920.08
921.46
923.14
924.64
926.2
927.85
929.26
931.03
932.37
934.1
935.51
937.16
938.7
940.21
941.9
943.28
945.05
946.38
948.11
949.53
951.16
952.71
954.21
955.9
957.27
959.04
960.37
962.1
963.5
965.15
966.65
968.19
969.83
971.25
973
974.32
976.07
977.41
979.12
980.54
982.16
983.68
985.2
986.83
988.24
989.97
991.29
993.04
994.35
996.08
997.42
999.11
1000.5
1002
1002.4
700.62
700.46
700.19
699.7
699.12
698.28
697.51
696.83
696.1
695.24
694.49
693.95
693.19
692.49
692.05
691.31
690.95
690.29
690.02
689.43
689.16
688.94
688.55
688.33
688.23
688.19
688.19
688.24
688.35
688.59
689
689.18
689.49
690.07
690.35
691.04
691.41
692.12
692.68
693.28
694.1
694.77
695.43
696.25
697.14
698.04
698.86
699.69
700.58
701.51
702.47
703.46
704.49
705.54
706.62
707.75
708.92
710.05
711.14
712.23
713.38
714.64
715.98
717.14
718.3
719.61
721.02
722.2
723.47
724.95
726.19
727.5
729.02
730.24
731.68
733.12
734.41
736.01
737.26
738.79
740.19
741.62
743.14
744.51
746.1
747.43
749.07
750.39
752.06
753.38
755.05
756.38
758.06
759.4
761.08
762.44
764.11
765.5
767.14
768.58
770.17
771.68
773.21
774.81
776.26
777.96
779.33
781.06
782.43
784.12
785.57
787.18
788.74
790.24
791.93
793.32
795.06
796.45
798.14
799.63
801.2
802.84
804.28
806.03
807.41
809.12
810.58
812.19
813.81
815.27
817.03
818.4
820.12
821.58
823.19
824.82
826.28
828.03
829.41
831.13
832.6
834.2
835.84
837.28
839.05
840.42
842.13
843.62
845.2
846.87
848.29
850.05
851.43
853.14
854.64
856.21
857.88
859.3
861.06
862.44
864.14
865.64
867.21
868.88
870.29
872.06
873.43
875.14
876.63
878.2
879.86
881.28
883.05
884.41
886.13
887.6
889.19
890.82
892.26
894.03
895.37
897.11
898.54
900.17
901.75
903.24
904.98
906.33
908.08
909.47
911.15
912.66
914.2
915.87
917.27
919.04
920.38
922.11
923.54
925.17
926.73
928.22
929.94
931.3
933.06
934.41
936.12
937.57
939.17
940.76
942.23
943.95
945.3
947.06
948.41
950.12
951.56
953.17
954.73
956.22
957.92
959.28
961.04
962.37
964.1
965.5
967.15
968.65
970.19
971.81
973.24
974.98
976.3
978.06
979.39
981.11
982.5
984.15
985.63
987.18
988.77
990.22
991.9
993.26
995.01
996.3
998.05
999.35
1001.1
1002.2
1003
702.19
702.14
701.88
701.27
700.69
700.08
699.22
698.41
697.75
697.08
696.25
695.56
695.05
694.27
693.76
693.18
692.63
692.18
691.76
691.27
691.08
690.7
690.37
690.22
690.15
690.12
690.12
690.16
690.23
690.4
690.76
691.1
691.32
691.87
692.22
692.78
693.24
693.96
694.39
695.15
695.83
696.42
697.22
698.08
698.85
699.59
700.41
701.3
702.23
703.19
704.16
705.15
706.15
707.16
708.19
709.22
710.28
711.38
712.53
713.75
715
716.12
717.23
718.42
719.75
721.06
722.21
723.47
724.9
726.15
727.39
728.86
730.16
731.44
732.98
734.22
735.63
737.11
738.39
739.99
741.25
742.77
744.18
745.61
747.13
748.49
750.09
751.42
753.07
754.38
756.05
757.36
759.04
760.36
762.05
763.38
765.07
766.41
768.09
769.46
771.12
772.52
774.15
775.62
777.18
778.73
780.23
781.86
783.28
785.01
786.36
788.08
789.46
791.14
792.61
794.19
795.78
797.25
798.97
800.34
802.08
803.47
805.15
806.65
808.21
809.85
811.29
813.04
814.41
816.12
817.58
819.19
820.79
822.26
824.01
825.37
827.11
828.54
830.18
831.76
833.25
835
836.36
838.1
839.52
841.17
842.74
844.24
845.98
847.34
849.09
850.5
852.16
853.72
855.23
856.95
858.33
860.08
861.48
863.15
864.68
866.22
867.92
869.31
871.07
872.45
874.14
875.64
877.2
878.87
880.28
882.05
883.41
885.12
886.58
888.18
889.8
891.25
893.01
894.35
896.1
897.51
899.16
900.7
902.22
903.92
905.3
907.06
908.42
910.13
911.59
913.18
914.79
916.24
918
919.33
921.08
922.46
924.14
925.63
927.19
928.83
930.26
932.01
933.34
935.09
936.47
938.14
939.64
941.19
942.82
944.25
946.01
947.33
949.08
950.44
952.13
953.59
955.18
956.76
958.23
959.94
961.29
963.05
964.38
966.1
967.5
969.15
970.65
972.19
973.8
975.24
976.97
978.29
980.05
981.37
983.1
984.47
986.14
987.59
989.17
990.71
992.2
993.83
995.23
996.94
998.27
1000
1001.3
1002.8
1003.2
703.89
703.72
703.33
703.04
702.28
701.62
701.03
700.19
699.37
698.74
698.1
697.3
696.72
696.14
695.45
695.07
694.39
694.08
693.5
693.17
692.92
692.47
692.24
692.14
692.08
692.04
692.05
692.09
692.15
692.27
692.52
693
693.2
693.59
694.12
694.5
695.13
695.62
696.22
696.99
697.48
698.22
699.06
699.72
700.43
701.27
702.17
703.09
704.02
704.89
705.79
706.73
707.71
708.72
709.77
710.84
711.96
713.05
714.12
715.18
716.28
717.44
718.69
720
721.14
722.28
723.55
724.95
726.15
727.35
728.76
730.11
731.31
732.75
734.13
735.38
736.91
738.2
739.58
741.09
742.36
743.95
745.24
746.74
748.17
749.58
751.12
752.47
754.08
755.4
757.05
758.36
760.03
761.34
763.02
764.34
766.03
767.35
769.04
770.37
772.06
773.41
775.09
776.46
778.12
779.54
781.15
782.63
784.19
785.75
787.23
788.89
790.29
792.02
793.37
795.09
796.48
798.14
799.62
801.2
802.79
804.26
805.98
807.34
809.08
810.47
812.14
813.64
815.2
816.83
818.28
820.02
821.38
823.11
824.54
826.17
827.74
829.24
830.96
832.33
834.08
835.48
837.15
838.67
840.22
841.89
843.3
845.05
846.43
848.13
849.61
851.2
852.82
854.27
856.03
857.38
859.11
860.55
862.17
863.75
865.24
866.98
868.34
870.09
871.48
873.15
874.68
876.21
877.9
879.29
881.05
882.42
884.13
885.59
887.19
888.79
890.25
892.01
893.35
895.09
896.49
898.15
899.68
901.21
902.88
904.28
906.04
907.39
909.11
910.54
912.17
913.73
915.22
916.93
918.3
920.06
921.41
923.12
924.56
926.17
927.74
929.23
930.94
932.3
934.06
935.4
937.12
938.54
940.16
941.71
943.21
944.89
946.27
948.03
949.36
951.1
952.48
954.14
955.63
957.19
958.8
960.24
961.97
963.3
965.06
966.39
968.11
969.51
971.15
972.65
974.19
975.8
977.23
978.95
980.29
982.04
983.36
985.09
986.45
988.13
989.56
991.16
992.67
994.19
995.77
997.21
998.87
1000.2
1001.9
1003.2
1003.7
705.31
705.24
705.09
704.5
704.07
703.27
702.56
701.99
701.17
700.38
699.81
699.15
698.41
698
697.26
696.82
696.23
695.88
695.31
695.08
694.65
694.31
694.16
694.06
693.96
693.87
693.88
693.98
694.08
694.17
694.34
694.73
695.11
695.37
696.01
696.29
697
697.36
698.1
698.61
699.25
700.07
700.69
701.36
702.2
703.09
703.9
704.67
705.5
706.38
707.31
708.27
709.25
710.25
711.25
712.28
713.32
714.39
715.5
716.66
717.86
719.04
720.14
721.25
722.43
723.73
725.04
726.18
727.38
728.76
730.09
731.27
732.62
734.06
735.26
736.65
738.09
739.32
740.83
742.17
743.52
745.07
746.32
747.9
749.22
750.69
752.15
753.54
755.11
756.43
758.07
759.37
761.03
762.33
764.01
765.31
766.99
768.3
769.99
771.31
773.01
774.33
776.03
777.35
779.06
780.4
782.09
783.45
785.12
786.53
788.15
789.63
791.19
792.75
794.23
795.89
797.29
799.02
800.36
802.08
803.47
805.14
806.61
808.19
809.77
811.25
812.95
814.33
816.06
817.44
819.13
820.59
822.19
823.78
825.25
826.99
828.34
830.08
831.48
833.15
834.65
836.21
837.86
839.28
841.03
842.39
844.11
845.55
847.17
848.74
850.24
851.96
853.33
855.08
856.46
858.14
859.64
861.2
862.85
864.28
866.03
867.38
869.11
870.54
872.17
873.73
875.23
876.95
878.32
880.07
881.44
883.14
884.62
886.19
887.82
889.26
891.01
892.35
894.09
895.49
897.15
898.67
900.21
901.87
903.28
905.03
906.38
908.11
909.52
911.16
912.69
914.21
915.89
917.28
919.04
920.38
922.1
923.51
925.16
926.68
928.21
929.86
931.27
933.02
934.35
936.09
937.47
939.14
940.62
942.19
943.79
945.24
946.97
948.3
950.06
951.4
953.11
954.53
956.16
957.68
959.2
960.84
962.25
964
965.32
967.07
968.41
970.12
971.53
973.15
974.66
976.19
977.8
979.23
980.95
982.28
984.04
985.35
987.08
988.43
990.12
991.52
993.15
994.62
996.17
997.71
999.2
1000.8
1002.2
1003.5
1004.2
707.07
707.02
706.59
706.19
705.59
705.07
704.25
703.53
702.99
702.19
701.44
700.97
700.22
699.63
699.14
698.5
698.12
697.57
697.19
696.92
696.42
696.19
696.08
695.91
695.72
695.63
695.64
695.74
695.94
696.09
696.22
696.48
697.01
697.23
697.7
698.17
698.66
699.2
699.85
700.33
701.11
701.73
702.35
703.17
704.02
704.69
705.44
706.29
707.2
708.14
709.09
710.04
711
711.97
712.96
713.99
715.03
716.07
717.11
718.16
719.23
720.33
721.49
722.73
724.01
725.13
726.26
727.49
728.85
730.11
731.27
732.58
734.02
735.2
736.5
738
739.21
740.55
742.05
743.27
744.74
746.14
747.45
749.04
750.28
751.83
753.19
754.63
756.13
757.48
759.08
760.39
762.04
763.33
765
766.29
767.94
769.27
770.91
772.27
773.91
775.27
776.92
778.28
779.96
781.3
783.01
784.33
786.04
787.37
789.07
790.43
792.11
793.51
795.14
796.6
798.18
799.72
801.22
802.86
804.27
806
807.34
809.07
810.44
812.13
813.57
815.18
816.72
818.23
819.89
821.3
823.04
824.39
826.11
827.53
829.16
830.7
832.22
833.88
835.29
837.04
838.4
840.11
841.54
843.17
844.72
846.23
847.92
849.31
851.06
852.42
854.13
855.58
857.18
858.77
860.25
861.98
863.33
865.08
866.46
868.14
869.63
871.2
872.82
874.26
876.01
877.35
879.09
880.49
882.15
883.67
885.21
886.86
888.27
890.03
891.37
893.1
894.51
896.16
897.68
899.21
900.88
902.28
904.03
905.37
907.1
908.51
910.16
911.67
913.21
914.86
916.27
918.02
919.35
921.09
922.48
924.14
925.63
927.19
928.81
930.25
931.99
933.32
935.07
936.42
938.12
939.56
941.17
942.71
944.21
945.88
947.27
949.02
950.34
952.09
953.45
955.13
956.58
958.17
959.73
961.22
962.89
964.27
966.02
967.34
969.08
970.43
972.12
973.54
975.16
976.67
978.19
979.81
981.23
982.95
984.28
986.03
987.34
989.08
990.42
992.11
993.5
995.14
996.58
998.16
999.66
1001.2
1002.7
1004.1
1004.5
708.55
708.42
708.21
707.9
707.24
706.62
706.07
705.24
704.54
704.02
703.22
702.57
702.09
701.35
700.99
700.29
699.99
699.34
699.09
698.63
698.26
698.11
697.93
697.65
697.49
697.42
697.43
697.51
697.69
697.98
698.13
698.3
698.72
699.13
699.43
700.07
700.39
701.09
701.51
702.18
702.86
703.39
704.17
704.98
705.58
706.33
707.19
708.09
708.96
709.75
710.6
711.49
712.42
713.38
714.36
715.36
716.39
717.43
718.51
719.62
720.77
721.96
723.07
724.16
725.26
726.42
727.7
729.02
730.15
731.31
732.62
734.02
735.18
736.43
737.87
739.15
740.38
741.86
743.16
744.45
746
747.23
748.65
750.11
751.39
752.99
754.25
755.75
757.17
758.56
760.11
761.42
763.06
764.34
766
767.29
768.92
770.26
771.86
773.24
774.82
776.23
777.81
779.23
780.81
782.24
783.84
785.25
786.89
788.27
789.95
791.3
793.01
794.34
796.05
797.39
799.09
800.47
802.13
803.56
805.16
806.67
808.2
809.8
811.25
812.94
814.31
816.04
817.39
819.1
820.5
822.15
823.65
825.2
826.81
828.26
829.98
831.33
833.07
834.44
836.13
837.58
839.18
840.75
842.24
843.94
845.31
847.06
848.42
850.12
851.57
853.18
854.74
856.23
857.93
859.31
861.06
862.42
864.12
865.56
867.18
868.74
870.23
871.93
873.31
875.06
876.41
878.12
879.56
881.17
882.74
884.23
885.93
887.3
889.05
890.41
892.12
893.55
895.17
896.72
898.22
899.91
901.29
903.04
904.38
906.11
907.52
909.16
910.68
912.21
913.86
915.27
917.02
918.35
920.09
921.46
923.14
924.61
926.18
927.77
929.23
930.95
932.3
934.05
935.39
937.11
938.51
940.15
941.65
943.2
944.81
946.24
947.98
949.31
951.06
952.39
954.11
955.51
957.15
958.65
960.19
961.79
963.23
964.95
966.29
968.04
969.36
971.09
972.46
974.13
975.57
977.17
978.69
980.2
981.82
983.24
984.95
986.28
988.03
989.34
991.08
992.4
994.11
995.47
997.13
998.55
1000.2
1001.6
1003.2
1004.4
1005.1
710.18
710.14
709.97
709.37
709.04
708.26
707.64
707.07
706.26
705.61
705.08
704.3
703.81
703.19
702.63
702.16
701.65
701.2
700.92
700.39
700.16
700.01
699.66
699.43
699.31
699.27
699.27
699.33
699.46
699.71
700.04
700.19
700.46
701.02
701.26
701.81
702.22
702.83
703.28
704.04
704.49
705.2
706
706.54
707.28
708.14
708.99
709.68
710.46
711.32
712.23
713.18
714.14
715.11
716.09
717.08
718.09
719.1
720.13
721.16
722.21
723.27
724.37
725.53
726.76
728.01
729.13
730.24
731.43
732.75
734.06
735.2
736.42
737.82
739.12
740.3
741.7
743.09
744.29
745.72
747.12
748.36
749.89
751.19
752.55
754.08
755.33
756.89
758.21
759.66
761.14
762.48
764.08
765.36
767.02
768.29
769.91
771.25
772.82
774.22
775.76
777.2
778.71
780.19
781.7
783.19
784.7
786.19
787.71
789.2
790.75
792.22
793.8
795.24
796.86
798.26
799.94
801.3
803.02
804.35
806.06
807.41
809.1
810.49
812.14
813.59
815.18
816.71
818.22
819.85
821.27
822.99
824.34
826.07
827.43
829.12
830.54
832.17
833.69
835.21
836.85
838.27
840.01
841.35
843.08
844.46
846.14
847.6
849.19
850.76
852.24
853.94
855.31
857.05
858.41
860.12
861.54
863.17
864.71
866.22
867.89
869.28
871.03
872.38
874.1
875.5
877.15
878.66
880.2
881.83
883.26
885.01
886.34
888.08
889.46
891.14
892.61
894.19
895.78
897.24
898.96
900.31
902.06
903.41
905.12
906.54
908.17
909.7
911.21
912.87
914.27
916.02
917.35
919.09
920.46
922.14
923.6
925.18
926.76
928.23
929.92
931.29
933.04
934.37
936.1
937.48
939.14
940.61
942.18
943.77
945.23
946.92
948.28
950.04
951.36
953.09
954.46
956.13
957.58
959.17
960.72
962.21
963.86
965.25
967
968.31
970.06
971.39
973.1
974.49
976.14
977.6
979.17
980.72
982.21
983.84
985.24
986.96
988.28
990.03
991.34
993.07
994.39
996.1
997.46
999.12
1000.5
1002.1
1003.5
1005
1005.4
711.89
711.75
711.4
711.13
710.52
710.08
709.28
708.67
708.1
707.3
706.74
706.15
705.46
705.06
704.35
704.04
703.38
703.1
702.61
702.23
702.07
701.73
701.42
701.27
701.2
701.17
701.17
701.21
701.29
701.46
701.8
702.1
702.28
702.72
703.15
703.5
704.11
704.5
705.15
705.69
706.26
707.05
707.57
708.27
709.11
709.84
710.5
711.3
712.19
713.1
714.01
714.84
715.7
716.61
717.54
718.51
719.5
720.52
721.56
722.63
723.74
724.87
726.02
727.1
728.17
729.26
730.41
731.66
732.97
734.12
735.25
736.49
737.87
739.12
740.28
741.62
743.04
744.22
745.53
747.02
748.22
749.58
751.07
752.28
753.76
755.15
756.45
758.03
759.27
760.79
762.17
763.56
765.11
766.4
768.04
769.31
770.92
772.25
773.8
775.21
776.71
778.18
779.64
781.16
782.6
784.15
785.58
787.15
788.57
790.15
791.58
793.16
794.61
796.17
797.64
799.18
800.7
802.2
803.76
805.23
806.84
808.26
809.93
811.3
813.02
814.35
816.06
817.41
819.11
820.5
822.14
823.61
825.18
826.73
828.23
829.87
831.28
833.01
834.34
836.07
837.43
839.12
840.55
842.17
843.69
845.21
846.84
848.27
850
851.34
853.07
854.44
856.13
857.57
859.17
860.72
862.22
863.89
865.28
867.03
868.37
870.09
871.48
873.15
874.63
876.19
877.79
879.25
880.96
882.31
884.06
885.41
887.12
888.54
890.16
891.69
893.21
894.86
896.27
898.02
899.35
901.08
902.45
904.13
905.59
907.18
908.74
910.23
911.91
913.28
915.04
916.37
918.09
919.48
921.14
922.61
924.18
925.76
927.23
928.92
930.29
932.04
933.36
935.09
936.47
938.14
939.59
941.18
942.73
944.22
945.89
947.27
949.02
950.33
952.07
953.42
955.12
956.53
958.16
959.66
961.19
962.79
964.23
965.93
967.28
969.03
970.34
972.08
973.43
975.12
976.52
978.15
979.63
981.18
982.75
984.21
985.86
987.25
988.98
990.29
992.04
993.33
995.07
996.39
998.1
999.44
1001.1
1002.5
1004.1
1005.3
1006.1
713.33
713.27
713.14
712.75
712.21
711.63
711.1
710.32
709.75
709.14
708.39
707.97
707.24
706.75
706.19
705.73
705.22
704.92
704.36
704.13
703.86
703.47
703.26
703.16
703.11
703.08
703.09
703.12
703.18
703.28
703.52
703.95
704.16
704.44
705.03
705.29
705.92
706.27
707
707.38
708.12
708.68
709.29
710.11
710.77
711.41
712.23
713.11
713.94
714.67
715.47
716.35
717.27
718.22
719.18
720.16
721.15
722.15
723.16
724.17
725.2
726.25
727.31
728.41
729.57
730.77
732.01
733.12
734.21
735.37
736.64
737.99
739.14
740.3
741.62
743.02
744.19
745.43
746.89
748.15
749.39
750.88
752.16
753.45
755
756.22
757.63
759.1
760.36
761.94
763.22
764.67
766.14
767.46
769.06
770.33
771.96
773.25
774.8
776.2
777.68
779.17
780.59
782.14
783.53
785.12
786.49
788.11
789.46
791.1
792.45
794.1
795.46
797.11
798.47
800.11
801.5
803.13
804.53
806.15
807.58
809.16
810.64
812.19
813.72
815.21
816.8
818.24
819.9
821.28
823.01
824.33
826.06
827.4
829.1
830.49
832.14
833.59
835.18
836.71
838.22
839.84
841.26
842.98
844.33
846.06
847.41
849.11
850.51
852.15
853.64
855.2
856.79
858.24
859.94
861.31
863.05
864.39
866.1
867.5
869.15
870.63
872.19
873.79
875.24
876.95
878.31
880.05
881.39
883.11
884.51
886.15
887.65
889.2
890.8
892.25
893.97
895.31
897.06
898.4
900.11
901.52
903.16
904.65
906.2
907.81
909.25
910.97
912.31
914.06
915.39
917.11
918.51
920.15
921.64
923.19
924.78
926.24
927.94
929.29
931.04
932.37
934.09
935.47
937.14
938.59
940.17
941.72
943.21
944.87
946.26
948.01
949.32
951.06
952.4
954.11
955.5
957.15
958.62
960.18
961.74
963.22
964.88
966.26
968.01
969.31
971.06
972.38
974.1
975.47
977.13
978.57
980.16
981.67
983.19
984.78
986.22
987.89
989.26
990.99
992.29
994.04
995.34
997.07
998.38
1000.1
1001.4
1003.1
1004.4
1006
1006.3
715.1
715.06
714.76
714.29
714.01
713.27
712.73
712.13
711.37
710.89
710.2
709.57
709.11
708.42
708.07
707.42
707.11
706.59
706.21
706.02
705.57
705.28
705.16
705.08
705.01
704.94
704.95
705.02
705.09
705.17
705.32
705.65
706.06
706.26
706.73
707.16
707.57
708.15
708.62
709.2
709.87
710.35
711.13
711.78
712.38
713.19
714.04
714.72
715.44
716.28
717.19
718.11
719.04
719.92
720.8
721.72
722.67
723.65
724.66
725.69
726.75
727.84
728.96
730.05
731.11
732.18
733.26
734.4
735.62
736.9
738.09
739.2
740.38
741.69
743.04
744.19
745.4
746.8
748.11
749.3
750.68
752.08
753.28
754.7
756.11
757.34
758.85
760.17
761.5
763.05
764.28
765.8
767.17
768.55
770.09
771.37
773.01
774.27
775.83
777.2
778.68
780.16
781.56
783.13
784.48
786.1
787.42
789.07
790.38
792.05
793.36
795.04
796.35
798.04
799.34
801.04
802.35
804.05
805.37
807.06
808.39
810.08
811.42
813.1
814.46
816.12
817.52
819.14
820.58
822.17
823.66
825.2
826.75
828.23
829.85
831.26
832.96
834.31
836.04
837.37
839.08
840.45
842.12
843.54
845.16
846.65
848.2
849.78
851.24
852.91
854.29
856.02
857.36
859.08
860.45
862.13
863.56
865.17
866.69
868.21
869.83
871.26
872.98
874.32
876.06
877.4
879.11
880.51
882.15
883.64
885.2
886.79
888.24
889.94
891.3
893.04
894.38
896.1
897.48
899.14
900.6
902.18
903.75
905.22
906.89
908.28
910.02
911.35
913.08
914.44
916.13
917.56
919.17
920.69
922.2
923.83
925.25
926.97
928.31
930.05
931.38
933.1
934.48
936.14
937.6
939.18
940.73
942.22
943.87
945.26
947
948.32
950.06
951.39
953.1
954.48
956.14
957.59
959.17
960.71
962.21
963.84
965.25
966.97
968.29
970.04
971.35
973.08
974.43
976.12
977.52
979.15
980.61
982.18
983.72
985.2
986.82
988.23
989.92
991.27
993.01
994.3
996.04
997.34
999.07
1000.4
1002.1
1003.4
1005.1
1006.2
1007
716.64
716.53
716.29
716.09
715.48
715.09
714.33
713.84
713.17
712.48
712.05
711.29
710.86
710.22
709.79
709.23
708.92
708.34
708.11
707.73
707.34
707.17
707.06
706.9
706.74
706.66
706.67
706.76
706.94
707.08
707.19
707.39
707.83
708.15
708.43
709.04
709.32
710.01
710.33
711.07
711.49
712.18
712.87
713.4
714.18
715
715.59
716.32
717.19
718.08
718.9
719.66
720.49
721.37
722.3
723.25
724.22
725.21
726.2
727.2
728.22
729.24
730.28
731.35
732.45
733.59
734.78
736
737.1
738.19
739.32
740.54
741.85
743.09
744.22
745.43
746.8
748.1
749.26
750.57
752.02
753.2
754.49
756
757.2
758.53
760.04
761.25
762.68
764.12
765.38
766.95
768.22
769.66
771.13
772.43
774.04
775.29
776.87
778.21
779.69
781.16
782.55
784.11
785.44
787.07
788.37
790.04
791.32
793
794.29
795.95
797.27
798.91
800.26
801.89
803.26
804.89
806.26
807.9
809.27
810.92
812.28
813.96
815.3
817
818.32
820.03
821.35
823.06
824.39
826.09
827.44
829.11
830.51
832.14
833.58
835.17
836.67
838.2
839.76
841.23
842.87
844.27
845.98
847.32
849.05
850.38
852.09
853.46
855.13
856.56
858.17
859.67
861.2
862.8
864.24
865.93
867.3
869.03
870.36
872.08
873.45
875.13
876.56
878.17
879.68
881.21
882.81
884.25
885.96
887.31
889.05
890.38
892.1
893.48
895.14
896.59
898.18
899.72
901.22
902.86
904.26
906
907.32
909.06
910.4
912.11
913.5
915.15
916.62
918.19
919.75
921.23
922.89
924.27
926.02
927.33
929.07
930.41
932.11
933.51
935.15
936.63
938.19
939.75
941.22
942.88
944.27
946.01
947.32
949.06
950.39
952.1
953.48
955.14
956.58
958.17
959.7
961.2
962.82
964.24
965.94
967.28
969.03
970.34
972.07
973.4
975.11
976.48
978.14
979.57
981.16
982.67
984.19
985.77
987.22
988.86
990.25
991.95
993.28
995.02
996.31
998.05
999.34
1001.1
1002.4
1004.1
1005.4
1006.9
1007.3
718.22
718.18
718.08
717.63
717.19
716.66
716.14
715.41
714.99
714.23
713.66
713.14
712.48
712.1
711.45
711.11
710.57
710.19
709.95
709.44
709.2
709.07
708.85
708.61
708.47
708.41
708.42
708.49
708.65
708.91
709.09
709.23
709.52
710.03
710.24
710.73
711.17
711.63
712.18
712.74
713.25
714.02
714.47
715.19
715.99
716.53
717.27
718.13
718.94
719.62
720.4
721.26
722.18
723.12
724.06
724.99
725.9
726.83
727.79
728.78
729.81
730.85
731.93
733.02
734.07
735.12
736.18
737.25
738.37
739.56
740.82
742.05
743.16
744.29
745.53
746.88
748.11
749.25
750.54
751.96
753.16
754.38
755.81
757.13
758.34
759.8
761.14
762.38
763.91
765.18
766.52
768.06
769.28
770.79
772.17
773.51
775.07
776.33
777.93
779.23
780.71
782.16
783.54
785.11
786.42
788.06
789.34
791
792.28
793.91
795.25
796.83
798.22
799.77
801.21
802.73
804.2
805.7
807.19
808.69
810.19
811.69
813.19
814.71
816.2
817.73
819.21
820.77
822.22
823.81
825.24
826.87
828.26
829.93
831.29
833
834.32
836.04
837.36
839.07
840.42
842.1
843.48
845.13
846.56
848.16
849.65
851.19
852.75
854.22
855.85
857.26
858.97
860.31
862.04
863.37
865.08
866.45
868.12
869.54
871.16
872.65
874.19
875.77
877.23
878.89
880.28
882.01
883.33
885.07
886.41
888.11
889.5
891.15
892.61
894.18
895.74
897.22
898.87
900.26
902
903.32
905.06
906.39
908.1
909.49
911.14
912.59
914.18
915.72
917.21
918.85
920.25
921.98
923.31
925.05
926.37
928.09
929.46
931.13
932.56
934.16
935.67
937.2
938.8
940.23
941.92
943.28
945.02
946.33
948.07
949.4
951.11
952.49
954.14
955.59
957.17
958.7
960.2
961.82
963.24
964.93
966.28
968.02
969.33
971.07
972.39
974.1
975.46
977.13
978.55
980.16
981.64
983.18
984.73
986.21
987.82
989.23
990.91
992.26
993.99
995.29
997.03
998.32
1000.1
1001.3
1003.1
1004.4
1006.1
1007.2
1007.9
720.02
719.93
719.59
719.24
718.97
718.28
717.83
717.19
716.54
716.08
715.33
714.94
714.25
713.84
713.24
712.92
712.32
712.08
711.61
711.25
711.1
710.86
710.55
710.37
710.28
710.25
710.25
710.29
710.39
710.6
710.94
711.13
711.3
711.73
712.13
712.42
713.05
713.35
714.05
714.4
715.11
715.61
716.23
717.03
717.53
718.25
719.09
719.78
720.45
721.26
722.15
723.05
723.86
724.65
725.5
726.4
727.33
728.29
729.26
730.25
731.25
732.26
733.28
734.32
735.38
736.47
737.6
738.77
739.97
741.08
742.17
743.27
744.44
745.71
747.02
748.15
749.29
750.57
751.96
753.15
754.33
755.7
757.07
758.25
759.59
761.04
762.23
763.59
765.07
766.27
767.72
769.12
770.38
771.95
773.21
774.62
776.11
777.39
779
780.25
781.76
783.17
784.56
786.11
787.41
789.05
790.32
791.95
793.26
794.83
796.21
797.72
799.19
800.65
802.16
803.59
805.15
806.55
808.13
809.52
811.13
812.5
814.12
815.5
817.12
818.5
820.13
821.51
823.13
824.54
826.14
827.57
829.16
830.61
832.17
833.66
835.19
836.71
838.21
839.78
841.23
842.85
844.26
845.93
847.29
849.01
850.33
852.05
853.38
855.08
856.44
858.12
859.51
861.15
862.6
864.18
865.69
867.21
868.79
870.24
871.9
873.28
875.01
876.33
878.06
879.4
881.1
882.48
884.14
885.57
887.17
888.68
890.2
891.79
893.24
894.91
896.28
898.02
899.34
901.07
902.41
904.11
905.5
907.15
908.6
910.18
911.71
913.21
914.83
916.25
917.96
919.3
921.04
922.36
924.08
925.43
927.12
928.52
930.15
931.63
933.18
934.74
936.22
937.86
939.25
940.98
942.3
944.04
945.36
947.08
948.43
950.12
951.52
953.15
954.62
956.18
957.72
959.21
960.83
962.24
963.94
965.28
967.02
968.33
970.06
971.39
973.1
974.46
976.13
977.53
979.15
980.62
982.18
983.71
985.2
986.79
988.22
989.88
991.25
992.96
994.28
996.01
997.3
999.04
1000.3
1002.1
1003.4
1005.1
1006.4
1007.8
1008.3
721.46
721.38
721.22
721.05
720.45
720.1
719.39
719.01
718.25
717.72
717.16
716.53
716.11
715.47
715.12
714.55
714.17
713.85
713.35
713.14
712.93
712.55
712.33
712.22
712.16
712.14
712.14
712.17
712.23
712.36
712.62
713.01
713.17
713.43
714
714.23
714.74
715.19
715.69
716.21
716.85
717.31
718.08
718.6
719.25
720.08
720.69
721.36
722.19
723.06
723.8
724.53
725.35
726.25
727.18
728.12
729.07
730.02
730.97
731.92
732.9
733.91
734.94
736
737.04
738.08
739.13
740.18
741.24
742.34
743.5
744.73
745.99
747.11
748.22
749.38
750.68
752.02
753.16
754.33
755.66
757.04
758.2
759.46
760.91
762.16
763.39
764.87
766.15
767.42
768.94
770.19
771.53
773.05
774.28
775.76
777.15
778.47
780.04
781.28
782.82
784.19
785.59
787.12
788.42
790.04
791.31
792.92
794.24
795.77
797.19
798.64
800.15
801.55
803.12
804.48
806.1
807.42
809.08
810.39
812.06
813.36
815.04
816.35
818.04
819.34
821.03
822.34
824.04
825.34
827.04
828.35
830.05
831.37
833.07
834.39
836.08
837.42
839.1
840.45
842.11
843.5
845.13
846.55
848.15
849.6
851.17
852.67
854.2
855.75
857.22
858.83
860.25
861.91
863.28
865
866.32
868.05
869.37
871.08
872.43
874.12
875.51
877.15
878.59
880.17
881.69
883.2
884.79
886.24
887.9
889.27
891
892.32
894.05
895.38
897.09
898.46
900.13
901.54
903.16
904.64
906.19
907.75
909.22
910.86
912.26
913.98
915.3
917.04
918.36
920.08
921.43
923.12
924.52
926.15
927.62
929.18
930.72
932.21
933.83
935.24
936.94
938.28
940.02
941.34
943.07
944.4
946.1
947.47
949.13
950.56
952.16
953.66
955.19
956.76
958.22
959.86
961.25
962.97
964.29
966.03
967.34
969.07
970.39
972.1
973.46
975.13
976.53
978.15
979.61
981.17
982.7
984.2
985.78
987.22
988.86
990.24
991.94
993.27
995.01
996.3
998.03
999.32
1001.1
1002.3
1004.1
1005.4
1007.1
1008.2
1008.9
723.16
723.13
723.02
722.54
722.18
721.69
721.17
720.54
720.09
719.36
718.99
718.27
717.86
717.24
716.9
716.3
716.06
715.51
715.19
715.02
714.6
714.32
714.19
714.12
714.07
714.04
714.04
714.07
714.13
714.21
714.36
714.69
715.07
715.24
715.64
716.12
716.41
717.06
717.37
718.07
718.46
719.15
719.73
720.29
721.09
721.68
722.32
723.15
723.96
724.59
725.35
726.21
727.12
728.02
728.81
729.64
730.51
731.42
732.36
733.32
734.3
735.29
736.29
737.31
738.35
739.4
740.48
741.6
742.75
743.93
745.06
746.14
747.22
748.35
749.57
750.87
752.08
753.2
754.38
755.7
757.04
758.19
759.4
760.8
762.11
763.29
764.66
766.07
767.26
768.64
770.08
771.28
772.72
774.12
775.37
776.92
778.2
779.57
781.09
782.33
783.9
785.21
786.64
788.13
789.43
791.05
792.3
793.9
795.23
796.72
798.17
799.58
801.13
802.47
804.09
805.39
807.05
808.34
810.01
811.3
812.95
814.27
815.9
817.25
818.85
820.24
821.83
823.23
824.81
826.23
827.81
829.23
830.81
832.23
833.83
835.24
836.85
838.25
839.88
841.26
842.92
844.28
845.97
847.3
849.01
850.32
852.04
853.35
855.06
856.39
858.09
859.43
861.11
862.49
864.13
865.55
867.16
868.62
870.18
871.69
873.2
874.78
876.23
877.86
879.26
880.96
882.3
884.03
885.34
887.07
888.4
890.1
891.46
893.13
894.54
896.16
897.63
899.18
900.73
902.21
903.83
905.25
906.93
908.28
910.02
911.33
913.06
914.39
916.1
917.46
919.13
920.54
922.16
923.63
925.18
926.73
928.21
929.83
931.24
932.94
934.28
936.02
937.33
939.06
940.39
942.1
943.46
945.13
946.53
948.15
949.62
951.18
952.71
954.21
955.81
957.23
958.91
960.27
962
963.31
965.05
966.35
968.08
969.41
971.11
972.48
974.13
975.55
977.16
978.63
980.18
981.7
983.2
984.78
986.22
987.86
989.24
990.94
992.27
994
995.29
997.03
998.32
1000.1
1001.3
1003.1
1004.4
1006.1
1007.3
1008.8
1009.2
724.86
724.76
724.47
724.21
723.94
723.3
722.94
722.24
721.74
721.17
720.55
720.12
719.48
719.11
718.52
718.16
717.75
717.28
717.09
716.7
716.34
716.18
716.09
716
715.85
715.78
715.78
715.87
716.02
716.11
716.21
716.4
716.81
717.13
717.36
717.93
718.22
718.74
719.2
719.75
720.23
720.95
721.37
722.13
722.72
723.32
724.13
724.85
725.47
726.25
727.13
727.98
728.68
729.46
730.32
731.23
732.17
733.12
734.08
735.04
736.02
737
737.99
739
740.02
741.05
742.09
743.13
744.17
745.23
746.31
747.44
748.63
749.87
751.06
752.16
753.28
754.49
755.8
757.07
758.2
759.4
760.77
762.08
763.24
764.53
765.99
767.18
768.43
769.91
771.16
772.43
773.95
775.19
776.52
778.04
779.26
780.71
782.13
783.41
785
786.24
787.7
789.14
790.46
792.06
793.31
794.9
796.22
797.7
799.16
800.53
802.11
803.41
805.05
806.33
807.99
809.28
810.88
812.24
813.79
815.21
816.72
818.19
819.66
821.17
822.62
824.16
825.59
827.15
828.56
830.15
831.55
833.14
834.55
836.14
837.55
839.15
840.57
842.15
843.58
845.16
846.61
848.17
849.64
851.18
852.68
854.19
855.72
857.21
858.77
860.22
861.83
863.24
864.89
866.27
867.96
869.29
871.01
872.33
874.05
875.36
877.08
878.41
880.1
881.47
883.13
884.53
886.15
887.6
889.17
890.68
892.2
893.76
895.22
896.85
898.25
899.95
901.29
903.02
904.33
906.06
907.38
909.09
910.44
912.12
913.52
915.15
916.6
918.17
919.68
921.2
922.78
924.23
925.87
927.26
928.97
930.3
932.03
933.34
935.07
936.4
938.1
939.46
941.13
942.53
944.15
945.61
947.18
948.7
950.2
951.79
953.23
954.88
956.26
957.98
959.29
961.03
962.34
964.07
965.39
967.1
968.44
970.12
971.51
973.14
974.58
976.16
977.65
979.18
980.73
982.2
983.8
985.23
986.88
988.25
989.95
991.27
993.01
994.3
996.03
997.32
999.05
1000.3
1002.1
1003.4
1005.1
1006.4
1008.1
1009.2
1009.9
726.33
726.28
726.17
726.01
725.42
725.11
724.46
724.08
723.35
723
722.27
721.87
721.24
720.87
720.27
720.02
719.42
719.15
718.85
718.4
718.19
718.08
717.9
717.68
717.54
717.48
717.49
717.56
717.71
717.96
718.1
718.23
718.49
718.99
719.2
719.56
720.1
720.4
721.06
721.4
722.09
722.52
723.18
723.84
724.35
725.14
725.81
726.4
727.2
728.06
728.74
729.44
730.27
731.17
732.08
732.96
733.77
734.62
735.5
736.42
737.37
738.34
739.33
740.32
741.34
742.36
743.41
744.48
745.58
746.71
747.87
749.03
750.11
751.18
752.28
753.44
754.69
755.99
757.12
758.24
759.46
760.8
762.08
763.22
764.47
765.88
767.13
768.32
769.71
771.09
772.27
773.66
775.08
776.28
777.71
779.11
780.35
781.86
783.18
784.5
786.05
787.28
788.78
790.16
791.51
793.07
794.32
795.91
797.22
798.68
800.15
801.5
803.09
804.37
806.02
807.29
808.89
810.23
811.76
813.19
814.65
816.16
817.57
819.13
820.5
822.11
823.45
825.09
826.41
828.07
829.38
831.06
832.36
834.05
835.35
837.04
838.34
840.04
841.34
843.04
844.34
846.04
847.35
849.05
850.36
852.06
853.38
855.07
856.39
858.08
859.42
861.1
862.45
864.11
865.48
867.13
868.52
870.14
871.57
873.16
874.62
876.18
877.68
879.2
880.74
882.22
883.81
885.24
886.88
888.26
889.96
891.29
893.02
894.33
896.05
897.37
899.08
900.42
902.11
903.48
905.13
906.54
908.15
909.61
911.18
912.69
914.2
915.77
917.23
918.86
920.25
921.95
923.29
925.02
926.33
928.05
929.37
931.09
932.43
934.11
935.49
937.14
938.56
940.16
941.64
943.18
944.72
946.21
947.8
949.23
950.89
952.26
953.98
955.29
957.03
958.33
960.06
961.38
963.09
964.43
966.11
967.49
969.14
970.55
972.16
973.62
975.18
976.69
978.2
979.77
981.22
982.84
984.24
985.91
987.26
988.97
990.28
992.02
993.31
995.04
996.33
998.06
999.35
1001.1
1002.4
1004.1
1005.4
1007.1
1008.4
1009.8
1010.2
728.11
728.08
727.91
727.47
727.17
726.73
726.2
725.68
725.16
724.54
724.12
723.47
723.1
722.49
722.14
721.65
721.22
721.02
720.51
720.22
720.09
719.86
719.57
719.4
719.31
719.27
719.27
719.32
719.42
719.62
719.93
720.12
720.27
720.63
721.08
721.3
721.86
722.21
722.73
723.2
723.79
724.26
725.01
725.43
726.16
726.84
727.39
728.18
729
729.58
730.31
731.17
732.06
732.82
733.57
734.39
735.28
736.21
737.16
738.12
739.08
740.05
741.03
742.02
743.03
744.04
745.06
746.09
747.12
748.16
749.21
750.27
751.38
752.53
753.74
754.99
756.1
757.2
758.33
759.58
760.91
762.11
763.24
764.47
765.84
767.11
768.26
769.58
771.02
772.19
773.45
774.93
776.17
777.43
778.93
780.18
781.48
783.02
784.23
785.63
787.1
788.34
789.88
791.19
792.57
794.09
795.35
796.94
798.23
799.69
801.15
802.49
804.08
805.35
806.98
808.26
809.81
811.2
812.66
814.16
815.54
817.12
818.45
820.08
821.38
823.04
824.33
826.01
827.29
828.94
830.27
831.89
833.25
834.84
836.23
837.81
839.22
840.78
842.22
843.77
845.21
846.76
848.21
849.76
851.21
852.77
854.22
855.78
857.22
858.8
860.23
861.83
863.24
864.86
866.25
867.89
869.26
870.93
872.28
873.98
875.3
877.02
878.32
880.04
881.35
883.06
884.38
886.08
887.42
889.1
890.46
892.12
893.51
895.14
896.57
898.16
899.63
901.18
902.69
904.2
905.76
907.22
908.83
910.24
911.91
913.27
914.99
916.3
918.03
919.34
921.06
922.38
924.09
925.43
927.11
928.49
930.14
931.55
933.16
934.62
936.18
937.69
939.2
940.77
942.22
943.85
945.25
946.93
948.27
950
951.31
953.04
954.34
956.07
957.39
959.09
960.44
962.12
963.49
965.14
966.55
968.16
969.62
971.17
972.68
974.19
975.75
977.21
978.82
980.23
981.89
983.25
984.95
986.27
988.01
989.3
991.03
992.32
994.05
995.35
997.07
998.37
1000.1
1001.4
1003.1
1004.4
1006.1
1007.4
1009.1
1010.2
1010.9
729.7
729.61
729.38
729.18
728.92
728.31
728.02
727.31
726.95
726.26
725.84
725.23
724.83
724.25
723.96
723.35
723.1
722.67
722.27
722.11
721.87
721.53
721.32
721.22
721.17
721.15
721.15
721.18
721.24
721.35
721.59
721.97
722.14
722.34
722.82
723.16
723.49
724.08
724.39
725.07
725.41
726.11
726.58
727.2
727.93
728.41
729.17
729.94
730.49
731.25
732.11
732.87
733.55
734.33
735.21
736.13
737.04
737.88
738.72
739.58
740.49
741.42
742.38
743.36
744.35
745.35
746.37
747.41
748.47
749.55
750.66
751.8
752.97
754.07
755.14
756.22
757.33
758.52
759.78
761.04
762.15
763.28
764.52
765.88
767.11
768.25
769.52
770.93
772.14
773.33
774.73
776.09
777.27
778.65
780.08
781.27
782.67
784.1
785.31
786.79
788.15
789.43
791
792.23
793.65
795.12
796.39
797.99
799.24
800.71
802.15
803.48
805.07
806.33
807.94
809.24
810.74
812.17
813.58
815.12
816.45
818.07
819.36
821.02
822.29
823.92
825.25
826.82
828.22
829.74
831.19
832.67
834.17
835.61
837.15
838.56
840.14
841.53
843.13
844.5
846.12
847.48
849.11
850.47
852.11
853.46
855.11
856.46
858.11
859.46
861.11
862.47
864.12
865.48
867.12
868.5
870.13
871.52
873.14
874.55
876.15
877.58
879.16
880.61
882.17
883.65
885.18
886.69
888.2
889.74
891.21
892.79
894.23
895.85
897.25
898.9
900.27
901.96
903.29
905.01
906.32
908.04
909.35
911.07
912.39
914.09
915.43
917.11
918.48
920.13
921.53
923.15
924.59
926.17
927.65
929.19
930.72
932.21
933.79
935.23
936.86
938.25
939.93
941.27
943
944.3
946.03
947.34
949.06
950.37
952.08
953.42
955.11
956.47
958.13
959.52
961.15
962.58
964.16
965.64
967.18
968.7
970.2
971.76
973.22
974.83
976.23
977.89
979.25
980.95
982.28
984.01
985.3
987.03
988.32
990.05
991.35
993.07
994.38
996.09
997.4
999.1
1000.4
1002.1
1003.4
1005.1
1006.4
1008.1
1009.4
1010.9
1011.3
731.25
731.22
731.14
730.95
730.41
730.12
729.53
729.13
728.49
728.1
727.43
727.09
726.44
726.11
725.56
725.18
724.88
724.36
724.14
723.93
723.53
723.29
723.18
723.11
723.07
723.04
723.05
723.07
723.12
723.2
723.33
723.61
724.02
724.19
724.47
725.03
725.26
725.79
726.2
726.72
727.21
727.82
728.28
729.04
729.48
730.19
730.94
731.46
732.21
733.05
733.69
734.38
735.22
736.11
736.94
737.67
738.47
739.33
740.25
741.19
742.15
743.11
744.08
745.06
746.04
747.04
748.04
749.06
750.08
751.11
752.15
753.19
754.24
755.32
756.44
757.61
758.83
760.04
761.13
762.23
763.39
764.65
765.98
767.13
768.26
769.51
770.89
772.12
773.28
774.6
776.03
777.19
778.45
779.92
781.16
782.41
783.9
785.16
786.44
787.97
789.2
790.55
792.06
793.28
794.75
796.15
797.44
799.03
800.26
801.74
803.16
804.49
806.07
807.32
808.91
810.22
811.69
813.16
814.51
816.1
817.38
819.03
820.29
821.91
823.24
824.77
826.19
827.66
829.16
830.56
832.13
833.48
835.1
836.42
838.08
839.38
841.05
842.34
844.03
845.32
847.01
848.3
849.97
851.28
852.95
854.27
855.92
857.27
858.91
860.26
861.91
863.26
864.91
866.26
867.91
869.26
870.92
872.27
873.94
875.28
876.96
878.29
879.99
881.3
883.01
884.31
886.02
887.33
889.04
890.35
892.06
893.37
895.07
896.39
898.09
899.42
901.1
902.46
904.12
905.49
907.13
908.54
910.15
911.58
913.16
914.63
916.18
917.68
919.19
920.74
922.21
923.8
925.23
926.85
928.25
929.92
931.27
932.98
934.29
936.02
937.32
939.05
940.35
942.07
943.39
945.09
946.43
948.11
949.47
951.13
952.52
954.15
955.58
957.16
958.63
960.18
961.69
963.19
964.75
966.21
967.81
969.23
970.86
972.25
973.92
975.27
976.98
978.29
980.02
981.31
983.04
984.33
986.06
987.36
989.08
990.39
992.09
993.42
995.1
996.44
998.11
999.46
1001.1
1002.5
1004.1
1005.5
1007.1
1008.5
1010.1
1011.3
1012
733.06
733.03
732.8
732.41
732.16
731.76
731.23
730.82
730.22
729.77
729.21
728.76
728.22
727.86
727.28
727.05
726.5
726.19
726.02
725.57
725.28
725.16
725.07
724.97
724.82
724.76
724.77
724.85
725
725.09
725.18
725.33
725.67
726.07
726.25
726.67
727.13
727.43
728.06
728.37
729.06
729.42
730.12
730.62
731.22
732.01
732.47
733.2
734.02
734.58
735.29
736.14
736.98
737.64
738.39
739.25
740.16
741.08
741.98
742.8
743.65
744.54
745.46
746.41
747.38
748.36
749.36
750.37
751.4
752.44
753.51
754.6
755.72
756.87
758.02
759.1
760.16
761.25
762.37
763.58
764.85
766.07
767.17
768.31
769.57
770.93
772.12
773.26
774.54
775.95
777.15
778.34
779.73
781.09
782.26
783.62
785.06
786.24
787.62
789.07
790.27
791.7
793.11
794.35
795.87
797.18
798.51
800.06
801.28
802.79
804.17
805.51
807.07
808.32
809.9
811.21
812.66
814.14
815.47
817.07
818.33
819.97
821.25
822.79
824.19
825.64
827.15
828.52
830.11
831.42
833.07
834.35
836.02
837.3
838.95
840.26
841.86
843.23
844.79
846.21
847.73
849.19
850.68
852.18
853.64
855.17
856.61
858.16
859.58
861.15
862.56
864.15
865.55
867.14
868.54
870.14
871.54
873.14
874.54
876.14
877.55
879.15
880.56
882.15
883.57
885.16
886.59
888.16
889.61
891.17
892.63
894.18
895.66
897.19
898.69
900.2
901.73
903.21
904.76
906.22
907.8
909.23
910.85
912.24
913.89
915.26
916.94
918.28
919.99
921.3
923.02
924.32
926.04
927.34
929.06
930.37
932.08
933.4
935.1
936.44
938.11
939.48
941.13
942.52
944.14
945.57
947.16
948.61
950.17
951.66
953.19
954.71
956.2
957.77
959.22
960.82
962.23
963.87
965.25
966.93
968.27
969.98
971.29
973.02
974.31
976.04
977.33
979.06
980.36
982.07
983.39
985.09
986.41
988.1
989.44
991.11
992.47
994.12
995.5
997.13
998.52
1000.1
1001.5
1003.1
1004.5
1006.1
1007.5
1009.1
1010.5
1012
1012.3
734.56
734.49
734.31
734.16
733.89
733.32
733.06
732.38
732.06
731.37
731.06
730.38
730.08
729.46
729.14
728.71
728.26
728.07
727.65
727.3
727.15
727.04
726.82
726.61
726.49
726.44
726.45
726.51
726.65
726.88
727.07
727.18
727.37
727.79
728.12
728.35
728.93
729.22
729.72
730.18
730.69
731.2
731.83
732.29
733.06
733.53
734.21
735.01
735.52
736.24
737.09
737.78
738.44
739.25
740.14
741.02
741.76
742.54
743.38
744.28
745.21
746.17
747.13
748.09
749.07
750.05
751.04
752.04
753.05
754.07
755.09
756.12
757.16
758.2
759.26
760.35
761.48
762.67
763.89
765.06
766.15
767.25
768.42
769.7
771.01
772.14
773.28
774.54
775.92
777.13
778.29
779.61
781.02
782.19
783.43
784.89
786.15
787.37
788.83
790.14
791.38
792.88
794.16
795.45
797
798.22
799.61
801.09
802.32
803.86
805.18
806.54
808.08
809.33
810.9
812.21
813.64
815.13
816.43
818.05
819.3
820.89
822.22
823.69
825.16
826.53
828.11
829.41
831.05
832.32
833.98
835.26
836.85
838.22
839.73
841.19
842.64
844.16
845.56
847.13
848.49
850.11
851.44
853.09
854.4
856.07
857.37
859.05
860.34
862.03
863.32
865.02
866.31
868.01
869.3
870.99
872.29
873.98
875.29
876.97
878.28
879.97
881.28
882.97
884.29
885.98
887.29
888.99
890.29
892
893.3
895.01
896.31
898.02
899.32
901.03
902.33
904.04
905.34
907.05
908.36
910.07
911.38
913.08
914.4
916.09
917.42
919.1
920.45
922.11
923.48
925.13
926.51
928.14
929.54
931.15
932.58
934.16
935.62
937.17
938.66
940.18
941.7
943.2
944.74
946.21
947.79
949.22
950.83
952.24
953.88
955.25
956.93
958.27
959.98
961.29
963.01
964.31
966.03
967.33
969.05
970.35
972.07
973.38
975.08
976.4
978.1
979.43
981.11
982.46
984.12
985.49
987.13
988.52
990.14
991.54
993.15
994.57
996.16
997.59
999.16
1000.6
1002.2
1003.6
1005.2
1006.6
1008.2
1009.6
1011.1
1012.3
1013
736.2
736.17
736.1
735.87
735.39
735.13
734.6
734.17
733.65
733.17
732.66
732.18
731.74
731.23
730.97
730.37
730.13
729.78
729.35
729.16
729.03
728.73
728.48
728.34
728.27
728.24
728.24
728.28
728.36
728.53
728.81
729.07
729.2
729.44
729.94
730.18
730.53
731.09
731.37
732.04
732.35
733.06
733.42
734.13
734.65
735.24
736.03
736.52
737.22
738.05
738.65
739.33
740.17
741.04
741.72
742.45
743.28
744.19
745.11
746.02
746.86
747.7
748.58
749.49
750.43
751.39
752.36
753.35
754.36
755.37
756.41
757.46
758.53
759.63
760.76
761.91
763.04
764.11
765.18
766.26
767.41
768.63
769.9
771.08
772.19
773.33
774.6
775.95
777.13
778.27
779.55
780.95
782.15
783.33
784.7
786.08
787.24
788.57
790.03
791.22
792.54
794.03
795.23
796.59
798.07
799.27
800.72
802.13
803.38
804.94
806.21
807.59
809.1
810.34
811.92
813.21
814.63
816.12
817.41
819.03
820.27
821.82
823.19
824.61
826.13
827.45
829.07
830.33
831.97
833.26
834.81
836.2
837.67
839.16
840.55
842.12
843.46
845.09
846.38
848.05
849.33
851.01
852.29
853.93
855.26
856.86
858.23
859.8
861.21
862.74
864.2
865.7
867.19
868.66
870.17
871.63
873.17
874.6
876.16
877.58
879.15
880.57
882.15
883.56
885.15
886.55
888.15
889.55
891.15
892.55
894.15
895.56
897.15
898.56
900.15
901.57
903.16
904.59
906.16
907.6
909.17
910.62
912.17
913.64
915.18
916.66
918.19
919.69
921.19
922.72
924.2
925.75
927.21
928.78
930.22
931.81
933.23
934.84
936.24
937.88
939.25
940.92
942.26
943.95
945.28
946.99
948.29
950.02
951.31
953.03
954.33
956.05
957.35
959.06
960.37
962.08
963.39
965.09
966.42
968.1
969.44
971.11
972.47
974.12
975.5
977.13
978.53
980.14
981.56
983.15
984.58
986.16
987.61
989.17
990.64
992.17
993.66
995.18
996.68
998.19
999.7
1001.2
1002.7
1004.2
1005.7
1007.2
1008.7
1010.2
1011.6
1013.1
1013.4
738.01
737.94
737.69
737.36
737.15
736.79
736.26
735.96
735.29
735
734.31
734.03
733.37
733.09
732.55
732.19
731.94
731.42
731.18
731.04
730.69
730.4
730.25
730.18
730.14
730.12
730.12
730.15
730.19
730.28
730.46
730.79
731.08
731.23
731.55
732.06
732.27
732.79
733.19
733.64
734.17
734.66
735.2
735.84
736.3
737.07
737.56
738.23
739.04
739.58
740.27
741.12
741.86
742.5
743.28
744.16
745.05
745.83
746.59
747.42
748.3
749.23
750.18
751.14
752.1
753.07
754.05
755.04
756.03
757.04
758.05
759.07
760.1
761.13
762.17
763.21
764.27
765.37
766.51
767.7
768.92
770.07
771.16
772.26
773.44
774.72
776.02
777.15
778.28
779.55
780.92
782.13
783.28
784.59
786.01
787.18
788.4
789.83
791.13
792.32
793.75
795.11
796.31
797.76
799.13
800.35
801.86
803.17
804.46
806.02
807.24
808.66
810.12
811.37
812.95
814.22
815.64
817.12
818.4
820.02
821.26
822.77
824.17
825.55
827.1
828.38
830.02
831.28
832.85
834.21
835.67
837.16
838.53
840.11
841.41
843.06
844.33
845.99
847.27
848.87
850.23
851.76
853.2
854.67
856.17
857.59
859.15
860.52
862.12
863.47
865.1
866.42
868.08
869.39
871.06
872.36
874.04
875.33
877.03
878.32
880.01
881.3
883
884.29
885.98
887.28
888.96
890.28
891.95
893.27
894.94
896.27
897.93
899.27
900.93
902.27
903.94
905.27
906.94
908.27
909.95
911.28
912.96
914.28
915.98
917.29
918.99
920.29
922.01
923.3
925.02
926.31
928.03
929.32
931.04
932.33
934.05
935.35
937.06
938.36
940.07
941.37
943.08
944.39
946.09
947.41
949.1
950.43
952.11
953.45
955.12
956.47
958.12
959.5
961.13
962.52
964.14
965.55
967.15
968.58
970.16
971.6
973.17
974.63
976.17
977.65
979.18
980.68
982.19
983.71
985.19
986.73
988.2
989.75
991.21
992.77
994.21
995.79
997.21
998.8
1000.2
1001.8
1003.2
1004.8
1006.2
1007.8
1009.2
1010.8
1012.2
1013.4
1014.1
739.45
739.39
739.26
739.14
738.87
738.34
738.08
737.47
737.12
736.53
736.14
735.61
735.18
734.79
734.27
734.06
733.54
733.22
733.06
732.69
732.37
732.21
732.13
732.07
732.02
731.98
731.99
732.03
732.08
732.15
732.24
732.44
732.81
733.11
733.28
733.72
734.13
734.42
735.04
735.32
736.01
736.32
737.04
737.41
738.13
738.66
739.25
740.05
740.55
741.24
742.08
742.7
743.36
744.19
745.06
745.79
746.5
747.31
748.21
749.13
750.05
750.9
751.74
752.61
753.5
754.43
755.39
756.35
757.34
758.34
759.34
760.37
761.4
762.46
763.54
764.64
765.78
766.93
768.05
769.12
770.19
771.27
772.42
773.64
774.92
776.09
777.19
778.34
779.6
780.95
782.13
783.26
784.53
785.93
787.14
788.31
789.66
791.05
792.22
793.51
794.99
796.18
797.45
798.96
800.18
801.47
803.01
804.21
805.57
807.07
808.28
809.74
811.14
812.41
814
815.23
816.66
818.12
819.4
821.01
822.25
823.74
825.16
826.5
828.08
829.33
830.95
832.24
833.74
835.17
836.55
838.11
839.41
841.05
842.31
843.94
845.25
846.79
848.2
849.66
851.16
852.55
854.12
855.46
857.09
858.38
860.05
861.33
863.01
864.29
865.94
867.26
868.86
870.23
871.8
873.21
874.74
876.2
877.69
879.18
880.65
882.17
883.61
885.16
886.58
888.15
889.55
891.14
892.53
894.14
895.52
897.13
898.5
900.13
901.49
903.12
904.49
906.12
907.48
909.12
910.48
912.12
913.48
915.12
916.48
918.12
919.49
921.12
922.49
924.13
925.5
927.13
928.51
930.13
931.52
933.14
934.53
936.14
937.55
939.15
940.56
942.15
943.58
945.16
946.6
948.16
949.61
951.17
952.63
954.17
955.65
957.18
958.68
960.19
961.7
963.19
964.72
966.2
967.74
969.2
970.76
972.21
973.79
975.22
976.81
978.22
979.83
981.23
982.85
984.24
985.87
987.24
988.89
990.25
991.9
993.25
994.92
996.25
997.93
999.26
1000.9
1002.3
1003.9
1005.3
1006.9
1008.2
1009.9
1011.2
1012.8
1014.1
1014.5
741.16
741.14
741.07
740.81
740.37
740.13
739.67
739.2
738.81
738.24
737.91
737.29
737.03
736.4
736.13
735.7
735.27
735.09
734.74
734.37
734.19
734.09
733.99
733.8
733.67
733.61
733.62
733.7
733.84
734.02
734.12
734.23
734.45
734.89
735.14
735.38
735.94
736.21
736.66
737.15
737.57
738.15
738.62
739.19
739.82
740.3
741.08
741.58
742.24
743.06
743.61
744.29
745.13
745.91
746.54
747.31
748.18
749.08
749.88
750.63
751.44
752.32
753.24
754.18
755.14
756.1
757.07
758.04
759.02
760.01
761.01
762.02
763.04
764.07
765.1
766.13
767.17
768.21
769.27
770.37
771.52
772.71
773.93
775.08
776.16
777.27
778.45
779.72
781.02
782.15
783.28
784.53
785.9
787.12
788.26
789.55
790.97
792.16
793.35
794.76
796.1
797.27
798.65
800.07
801.25
802.63
804.08
805.27
806.7
808.11
809.33
810.84
812.16
813.46
815.03
816.25
817.7
819.13
820.41
822.01
823.24
824.71
826.15
827.46
829.06
830.3
831.87
833.21
834.64
836.14
837.46
839.07
840.33
841.96
843.24
844.77
846.19
847.61
849.14
850.48
852.09
853.38
855.04
856.31
857.96
859.26
860.84
862.22
863.74
865.19
866.65
868.16
869.57
871.14
872.5
874.11
875.44
877.09
878.4
880.07
881.36
883.05
884.33
886.03
887.31
889
890.29
891.97
893.28
894.93
896.26
897.9
899.25
900.88
902.24
903.85
905.24
906.83
908.23
909.82
911.23
912.81
914.22
915.8
917.22
918.79
920.22
921.79
923.22
924.79
926.22
927.79
929.22
930.8
932.22
933.8
935.22
936.81
938.22
939.82
941.23
942.83
944.23
945.84
947.23
948.85
950.24
951.86
953.24
954.88
956.25
957.89
959.25
960.91
962.26
963.92
965.26
966.94
968.27
969.95
971.27
972.97
974.28
975.99
977.28
979
980.29
982.01
983.29
985.01
986.3
988.02
989.3
991.02
992.31
994.03
995.31
997.03
998.31
1000
1001.3
1003
1004.3
1006
1007.3
1009
1010.3
1012
1013.2
1014.5
1015.2
742.89
742.82
742.6
742.32
742.14
741.81
741.28
741.03
740.38
740.09
739.46
739.13
738.61
738.2
737.91
737.36
737.13
736.82
736.39
736.19
736.07
735.87
735.61
735.45
735.36
735.33
735.33
735.38
735.49
735.68
735.95
736.11
736.23
736.5
737
737.19
737.52
738.07
738.32
738.97
739.27
739.93
740.29
741.03
741.4
742.12
742.66
743.25
744.06
744.58
745.25
746.09
746.74
747.39
748.21
749.08
749.83
750.53
751.33
752.22
753.14
754.06
754.93
755.75
756.61
757.5
758.43
759.37
760.34
761.32
762.31
763.31
764.32
765.35
766.38
767.44
768.53
769.63
770.77
771.93
773.05
774.12
775.18
776.27
777.42
778.64
779.91
781.08
782.19
783.33
784.58
785.92
787.11
788.25
789.49
790.88
792.12
793.27
794.59
796.02
797.18
798.43
799.88
801.15
802.36
803.82
805.14
806.36
807.85
809.15
810.41
811.95
813.2
814.54
816.06
817.27
818.75
820.14
821.43
823.02
824.24
825.71
827.14
828.44
830.04
831.28
832.81
834.18
835.57
837.11
838.38
840.02
841.27
842.82
844.2
845.63
847.14
848.47
850.08
851.35
853.01
854.28
855.87
857.22
858.73
860.18
861.6
863.14
864.5
866.11
867.42
869.07
870.35
872.03
873.3
874.97
876.27
877.88
879.24
880.8
882.21
883.74
885.19
886.68
888.18
889.62
891.16
892.58
894.15
895.54
897.13
898.5
900.12
901.47
903.11
904.45
906.1
907.42
909.09
910.41
912.08
913.39
915.08
916.38
918.07
919.37
921.06
922.36
924.06
925.36
927.06
928.35
930.05
931.35
933.05
934.34
936.05
937.34
939.05
940.34
942.05
943.34
945.05
946.34
948.05
949.34
951.05
952.35
954.06
955.35
957.06
958.35
960.06
961.36
963.06
964.36
966.07
967.36
969.07
970.37
972.07
973.37
975.07
976.38
978.08
979.38
981.08
982.39
984.08
985.39
987.08
988.39
990.09
991.39
993.09
994.39
996.09
997.39
999.08
1000.4
1002.1
1003.4
1005.1
1006.4
1008.1
1009.3
1011.1
1012.3
1014
1015.2
1015.6
744.36
744.32
744.22
744.12
743.84
743.34
743.1
742.56
742.17
741.71
741.21
740.87
740.29
740.06
739.49
739.18
738.94
738.44
738.2
738.07
737.79
737.49
737.32
737.23
737.19
737.17
737.17
737.2
737.25
737.36
737.57
737.89
738.11
738.25
738.59
739.06
739.26
739.74
740.16
740.53
741.12
741.49
742.13
742.57
743.18
743.79
744.29
745.08
745.58
746.24
747.06
747.64
748.3
749.14
749.95
750.57
751.32
752.19
753.09
753.91
754.65
755.46
756.33
757.24
758.19
759.14
760.1
761.06
762.03
763
763.97
764.96
765.97
767
768.02
769.05
770.08
771.12
772.16
773.2
774.27
775.36
776.5
777.69
778.92
780.07
781.16
782.26
783.43
784.7
786.01
787.13
788.26
789.49
790.85
792.1
793.23
794.49
795.89
797.13
798.3
799.66
801.06
802.22
803.53
805.01
806.2
807.49
809.01
810.2
811.53
813.04
814.24
815.63
817.09
818.31
819.81
821.16
822.46
824.03
825.25
826.71
828.14
829.43
831.03
832.26
833.76
835.16
836.5
838.08
839.33
840.93
842.23
843.7
845.16
846.5
848.09
849.36
851.01
852.27
853.83
855.21
856.67
858.16
859.52
861.11
862.41
864.06
865.33
867
868.27
869.88
871.23
872.76
874.2
875.66
877.17
878.57
880.14
881.5
883.11
884.43
886.09
887.38
889.06
890.34
892.03
893.31
895
896.28
897.94
899.26
900.89
902.24
903.84
905.23
906.8
908.22
909.76
911.2
912.72
914.2
915.69
917.19
918.67
920.18
921.64
923.17
924.62
926.17
927.61
929.16
930.59
932.16
933.58
935.15
936.57
938.15
939.56
941.15
942.55
944.15
945.54
947.14
948.54
950.14
951.53
953.14
954.53
956.14
957.53
959.14
960.53
962.14
963.52
965.14
966.52
968.14
969.53
971.14
972.53
974.14
975.53
977.14
978.53
980.14
981.53
983.14
984.53
986.14
987.52
989.14
990.52
992.14
993.52
995.14
996.51
998.13
999.5
1001.1
1002.5
1004.1
1005.5
1007.1
1008.4
1010.1
1011.4
1013.1
1014.4
1015.8
1016.2
746.13
746.11
746.04
745.74
745.35
745.14
744.72
744.24
743.97
743.32
743.06
742.44
742.13
741.67
741.24
741.04
740.52
740.22
740.07
739.76
739.43
739.25
739.16
739.11
739.07
739.05
739.05
739.08
739.12
739.18
739.29
739.51
739.88
740.12
740.29
740.71
741.12
741.37
742
742.25
742.84
743.23
743.84
744.26
745
745.37
746.11
746.64
747.25
748.06
748.58
749.26
750.1
750.76
751.4
752.22
753.09
753.85
754.55
755.34
756.22
757.14
758.06
758.93
759.75
760.6
761.49
762.41
763.35
764.31
765.29
766.27
767.27
768.28
769.29
770.32
771.35
772.41
773.49
774.6
775.74
776.9
778.04
779.11
780.18
781.26
782.4
783.61
784.88
786.07
787.17
788.3
789.54
790.87
792.1
793.22
794.44
795.8
797.09
798.23
799.51
800.94
802.15
803.35
804.76
806.1
807.28
808.67
810.08
811.27
812.67
814.09
815.29
816.74
818.13
819.36
820.89
822.18
823.5
825.05
826.26
827.73
829.14
830.42
832.02
833.25
834.72
836.15
837.46
839.05
840.29
841.84
843.19
844.6
846.12
847.41
849.04
850.28
851.86
853.21
854.66
856.15
857.5
859.09
860.37
862.03
863.29
864.89
866.23
867.75
869.19
870.62
872.15
873.51
875.11
876.42
878.07
879.35
881.02
882.3
883.95
885.26
886.85
888.23
889.76
891.2
892.69
894.18
895.62
897.16
898.56
900.14
901.5
903.12
904.46
906.1
907.42
909.08
910.38
912.07
913.36
915.05
916.33
918.03
919.31
921.01
922.3
924
925.28
926.96
928.27
929.94
931.26
932.91
934.25
935.89
937.25
938.86
940.24
941.85
943.23
944.83
946.23
947.81
949.22
950.8
952.22
953.79
955.21
956.78
958.21
959.77
961.21
962.76
964.21
965.75
967.2
968.74
970.2
971.73
973.2
974.73
976.2
977.72
979.19
980.71
982.19
983.71
985.19
986.7
988.19
989.69
991.19
992.68
994.18
995.67
997.18
998.65
1000.2
1001.6
1003.2
1004.6
1006.2
1007.6
1009.2
1010.5
1012.1
1013.5
1015.1
1016.2
1016.9
747.78
747.71
747.51
747.29
747.13
746.82
746.31
746.07
745.48
745.14
744.65
744.2
743.89
743.32
743.1
742.64
742.25
742.09
741.76
741.4
741.21
741.12
741.04
740.91
740.79
740.73
740.74
740.82
740.96
741.06
741.15
741.26
741.49
741.92
742.14
742.36
742.89
743.18
743.55
744.11
744.42
745.08
745.41
746.1
746.51
747.16
747.75
748.28
749.07
749.57
750.24
751.06
751.64
752.31
753.15
753.96
754.58
755.33
756.19
757.09
757.92
758.66
759.46
760.32
761.24
762.18
763.13
764.09
765.05
766.01
766.95
767.9
768.88
769.87
770.89
771.93
772.98
774.03
775.06
776.1
777.14
778.19
779.25
780.34
781.47
782.66
783.88
785.06
786.14
787.24
788.39
789.65
790.96
792.12
793.23
794.44
795.78
797.07
798.2
799.41
800.8
802.09
803.25
804.55
806
807.18
808.41
809.87
811.15
812.36
813.83
815.14
816.37
817.87
819.16
820.43
821.98
823.2
824.56
826.07
827.28
828.76
830.15
831.43
833.02
834.24
835.7
837.14
838.42
840.03
841.26
842.76
844.17
845.51
847.08
848.34
849.95
851.23
852.72
854.16
855.52
857.1
858.37
860.02
861.27
862.85
864.21
865.68
867.16
868.53
870.11
871.41
873.06
874.33
875.99
877.27
878.86
880.22
881.74
883.19
884.63
886.15
887.54
889.12
890.46
892.09
893.39
895.06
896.34
898.02
899.3
900.97
902.27
903.9
905.24
906.83
908.22
909.76
911.2
912.7
914.19
915.65
917.17
918.61
920.16
921.56
923.14
924.53
926.13
927.49
929.12
930.46
932.11
933.44
935.1
936.41
938.09
939.39
941.08
942.38
944.07
945.36
947.06
948.35
950.05
951.33
953.04
954.32
956.03
957.31
959.02
960.3
962.01
963.3
965.01
966.29
968
969.28
970.98
972.28
973.97
975.27
976.95
978.27
979.94
981.26
982.92
984.25
985.91
987.25
988.89
990.24
991.87
993.24
994.86
996.23
997.84
999.22
1000.8
1002.2
1003.8
1005.2
1006.7
1008.2
1009.7
1011.2
1012.7
1014.2
1015.6
1017
1017.3
749.29
749.26
749.19
749.09
748.8
748.35
748.12
747.64
747.21
746.88
746.29
746.05
745.46
745.15
744.8
744.31
744.12
743.8
743.39
743.2
743.09
742.94
742.69
742.53
742.43
742.39
742.4
742.45
742.57
742.76
743.01
743.12
743.24
743.51
743.99
744.18
744.47
745.04
745.26
745.81
746.2
746.7
747.19
747.74
748.23
748.93
749.34
750.1
750.61
751.24
752.05
752.57
753.26
754.1
754.77
755.41
756.22
757.09
757.86
758.55
759.34
760.22
761.14
762.06
762.91
763.73
764.58
765.46
766.38
767.32
768.28
769.26
770.24
771.23
772.23
773.24
774.25
775.28
776.32
777.37
778.45
779.55
780.69
781.85
783.01
784.09
785.16
786.24
787.36
788.56
789.82
791.05
792.15
793.27
794.48
795.8
797.07
798.19
799.37
800.71
802.05
803.19
804.41
805.81
807.11
808.27
809.61
811.04
812.21
813.51
815.01
816.19
817.49
819.01
820.2
821.52
823.04
824.24
825.63
827.09
828.31
829.8
831.16
832.45
834.02
835.24
836.69
838.13
839.4
841.01
842.24
843.7
845.14
846.45
848.05
849.29
850.83
852.19
853.59
855.12
856.41
858.04
859.28
860.86
862.21
863.66
865.15
866.49
868.09
869.37
871.02
872.28
873.88
875.22
876.72
878.18
879.59
881.14
882.48
884.1
885.39
887.05
888.32
889.99
891.27
892.88
894.23
895.77
897.2
898.68
900.17
901.6
903.15
904.52
906.12
907.46
909.1
910.4
912.07
913.36
915.05
916.33
918.02
919.3
920.98
922.27
923.92
925.25
926.86
928.23
929.81
931.22
932.77
934.21
935.72
937.19
938.69
940.18
941.65
943.17
944.62
946.16
947.58
949.15
950.56
952.14
953.53
955.14
956.51
958.13
959.48
961.12
962.46
964.11
965.45
967.1
968.43
970.1
971.41
973.09
974.4
976.08
977.38
979.07
980.37
982.07
983.36
985.06
986.34
988.05
989.33
991.04
992.32
994.03
995.31
997.02
998.3
1000
1001.3
1003
1004.3
1005.9
1007.3
1008.9
1010.2
1011.8
1013.2
1014.8
1016.2
1017.4
1018.1
751.09
751.07
750.99
750.67
750.33
750.14
749.77
749.27
749.04
748.42
748.13
747.64
747.21
746.97
746.4
746.15
745.88
745.41
745.19
745.07
744.82
744.54
744.36
744.26
744.21
744.2
744.2
744.22
744.28
744.4
744.61
744.93
745.11
745.25
745.56
746.04
746.23
746.63
747.12
747.4
748.05
748.33
749.03
749.34
750.07
750.45
751.14
751.7
752.26
753.05
753.55
754.23
755.06
755.63
756.3
757.15
757.96
758.58
759.33
760.19
761.09
761.91
762.64
763.44
764.31
765.23
766.17
767.12
768.07
769.02
769.94
770.87
771.81
772.78
773.77
774.77
775.79
776.84
777.9
778.97
780.03
781.08
782.12
783.17
784.22
785.3
786.42
787.6
788.82
790.03
791.12
792.21
793.35
794.58
795.89
797.09
798.2
799.37
800.68
802.03
803.17
804.34
805.68
807.05
808.2
809.43
810.86
812.13
813.31
814.7
816.09
817.26
818.63
820.07
821.25
822.64
824.08
825.28
826.72
828.12
829.34
830.86
832.17
833.47
835.03
836.25
837.69
839.13
840.39
841.98
843.22
844.65
846.13
847.4
849.01
850.25
851.73
853.16
854.49
856.08
857.32
858.93
860.22
861.69
863.16
864.5
866.09
867.36
869.01
870.26
871.82
873.2
874.64
876.15
877.5
879.1
880.38
882.04
883.3
884.94
886.24
887.8
889.2
890.67
892.16
893.56
895.13
896.46
898.09
899.39
901.06
902.33
904.01
905.28
906.92
908.25
909.83
911.22
912.75
914.2
915.67
917.17
918.6
920.15
921.54
923.13
924.49
926.11
927.44
929.09
930.4
932.07
933.36
935.05
936.33
938.03
939.31
941.01
942.29
943.97
945.27
946.92
948.25
949.88
951.24
952.84
954.23
955.8
957.21
958.76
960.2
961.73
963.19
964.7
966.19
967.66
969.18
970.64
972.17
973.61
975.16
976.58
978.15
979.55
981.14
982.53
984.14
985.5
987.13
988.48
990.12
991.46
993.11
994.43
996.1
997.41
999.09
1000.4
1002.1
1003.4
1005.1
1006.3
1008
1009.3
1011
1012.3
1014
1015.3
1016.8
1018.1
1018.5
752.66
752.6
752.43
752.25
752.12
751.82
751.32
751.1
750.58
750.19
749.84
749.29
749.06
748.52
748.19
747.98
747.46
747.2
747.06
746.75
746.44
746.26
746.18
746.13
746.09
746.07
746.08
746.1
746.14
746.2
746.31
746.53
746.89
747.11
747.27
747.65
748.09
748.3
748.84
749.19
749.62
750.15
750.57
751.15
751.64
752.2
752.84
753.3
754.08
754.57
755.23
756.03
756.55
757.25
758.09
758.75
759.4
760.21
761.09
761.85
762.54
763.33
764.22
765.13
766.04
766.88
767.69
768.54
769.42
770.34
771.29
772.25
773.22
774.21
775.2
776.19
777.19
778.2
779.22
780.24
781.27
782.32
783.39
784.49
785.61
786.77
787.95
789.06
790.14
791.21
792.32
793.5
794.75
796.01
797.13
798.23
799.41
800.71
802.03
803.16
804.31
805.6
807
808.15
809.32
810.67
812.05
813.21
814.47
815.92
817.15
818.37
819.81
821.13
822.33
823.78
825.13
826.34
827.82
829.15
830.4
831.93
833.19
834.51
836.05
837.26
838.7
840.13
841.38
842.96
844.21
845.62
847.11
848.36
849.95
851.22
852.65
854.13
855.41
857.03
858.27
859.79
861.18
862.56
864.11
865.38
867.02
868.27
869.81
871.19
872.62
874.14
875.45
877.07
878.33
879.99
881.26
882.81
884.2
885.66
887.16
888.52
890.11
891.41
893.06
894.33
896.01
897.27
898.88
900.23
901.76
903.19
904.65
906.16
907.56
909.13
910.47
912.1
913.41
915.07
916.35
918.03
919.31
920.99
922.27
923.9
925.24
926.83
928.22
929.76
931.2
932.69
934.18
935.63
937.16
938.57
940.15
941.52
943.13
944.48
946.11
947.44
949.1
950.4
952.08
953.37
955.06
956.35
958.04
959.32
961.02
962.3
964
965.28
966.96
968.27
969.92
971.25
972.88
974.24
975.84
977.23
978.81
980.22
981.77
983.2
984.73
986.19
987.7
989.18
990.66
992.17
993.63
995.16
996.59
998.15
999.56
1001.1
1002.5
1004.1
1005.5
1007.1
1008.4
1010.1
1011.4
1013.1
1014.3
1016
1017.3
1018.6
1019.2
754.24
754.22
754.16
754.07
753.76
753.34
753.13
752.71
752.24
752.02
751.4
751.13
750.67
750.24
750.04
749.53
749.22
749.07
748.72
748.38
748.21
748.12
748.05
747.95
747.84
747.78
747.79
747.86
748
748.07
748.15
748.26
748.48
748.88
749.13
749.31
749.77
750.14
750.42
751.04
751.29
751.92
752.26
752.91
753.28
754.02
754.39
755.12
755.63
756.24
757.03
757.51
758.22
759.04
759.6
760.29
761.14
761.93
762.56
763.31
764.19
765.08
765.88
766.62
767.42
768.29
769.21
770.15
771.1
772.04
772.96
773.86
774.78
775.71
776.67
777.65
778.64
779.65
780.68
781.73
782.79
783.88
784.98
786.04
787.09
788.14
789.19
790.26
791.37
792.53
793.74
794.98
796.09
797.18
798.3
799.5
800.79
802.05
803.17
804.31
805.57
806.94
808.13
809.27
810.55
811.96
813.15
814.32
815.69
817.07
818.23
819.52
821
822.18
823.44
824.94
826.17
827.43
828.94
830.18
831.47
833.01
834.21
835.56
837.07
838.27
839.73
841.13
842.39
843.96
845.21
846.59
848.1
849.33
850.9
852.2
853.58
855.1
856.35
857.95
859.22
860.67
862.14
863.44
865.05
866.29
867.86
869.2
870.64
872.14
873.45
875.07
876.32
877.94
879.24
880.75
882.18
883.57
885.13
886.43
888.07
889.33
890.99
892.26
893.83
895.21
896.69
898.17
899.56
901.13
902.46
904.09
905.37
907.04
908.31
909.97
911.26
912.86
914.22
915.75
917.19
918.66
920.17
921.57
923.14
924.5
926.11
927.43
929.09
930.38
932.06
933.33
935.02
936.3
937.97
939.27
940.9
942.24
943.83
945.22
946.77
948.2
949.71
951.19
952.65
954.17
955.6
957.16
958.55
960.14
961.51
963.13
964.47
966.11
967.43
969.1
970.4
972.08
973.37
975.06
976.34
978.04
979.32
981.02
982.3
984
985.28
986.96
988.26
989.91
991.25
992.87
994.23
995.82
997.22
998.78
1000.2
1001.7
1003.2
1004.7
1006.2
1007.6
1009.2
1010.6
1012.1
1013.5
1015.1
1016.4
1018.1
1019.2
1019.7
756.05
756.03
755.9
755.6
755.3
755.13
754.8
754.3
754.08
753.53
753.18
752.84
752.31
752.09
751.63
751.25
751.08
750.72
750.36
750.18
750.08
749.94
749.7
749.54
749.45
749.41
749.42
749.47
749.59
749.77
750.01
750.12
750.23
750.47
750.92
751.15
751.38
751.93
752.2
752.61
753.13
753.46
754.1
754.45
755.11
755.53
756.17
756.75
757.27
758.05
758.52
759.21
760.01
760.51
761.23
762.08
762.72
763.38
764.2
765.08
765.81
766.51
767.31
768.2
769.12
770.02
770.82
771.63
772.48
773.37
774.3
775.25
776.21
777.19
778.17
779.16
780.15
781.15
782.15
783.16
784.18
785.2
786.23
787.27
788.33
789.41
790.53
791.68
792.86
794.03
795.11
796.18
797.27
798.42
799.65
800.93
802.09
803.19
804.34
805.6
806.94
808.12
809.24
810.48
811.85
813.1
814.25
815.52
816.95
818.15
819.34
820.73
822.09
823.25
824.6
826.05
827.22
828.55
830.03
831.22
832.56
834.05
835.24
836.63
838.09
839.29
840.77
842.14
843.4
844.96
846.21
847.58
849.09
850.31
851.85
853.18
854.53
856.08
857.31
858.86
860.19
861.57
863.1
864.36
865.97
867.23
868.71
870.16
871.49
873.08
874.33
875.95
877.23
878.73
880.17
881.54
883.11
884.39
886.03
887.29
888.89
890.22
891.71
893.17
894.56
896.12
897.43
899.07
900.34
902.01
903.27
904.87
906.22
907.73
909.18
910.61
912.15
913.51
915.11
916.42
918.07
919.35
921.03
922.3
923.96
925.26
926.85
928.22
929.76
931.2
932.67
934.17
935.59
937.15
938.52
940.12
941.46
943.1
944.4
946.07
947.36
949.05
950.32
952.02
953.29
954.96
956.26
957.9
959.24
960.83
962.22
963.77
965.2
966.72
968.19
969.66
971.17
972.61
974.16
975.56
977.14
978.51
980.13
981.47
983.11
984.43
986.1
987.4
989.08
990.37
992.06
993.34
995.04
996.31
998.02
999.29
1001
1002.3
1003.9
1005.2
1006.9
1008.2
1009.8
1011.2
1012.7
1014.2
1015.6
1017.2
1018.5
1019.9
1020.3
757.55
757.5
757.37
757.22
757.11
756.8
756.34
756.12
755.67
755.23
755.01
754.4
754.14
753.75
753.29
753.1
752.75
752.35
752.17
752.05
751.79
751.52
751.35
751.26
751.22
751.2
751.2
751.23
751.29
751.4
751.6
751.9
752.1
752.22
752.49
752.98
753.18
753.49
754.05
754.28
754.85
755.21
755.74
756.2
756.76
757.23
757.92
758.33
759.09
759.56
760.21
761
761.47
762.2
763.02
763.56
764.27
765.13
765.89
766.53
767.3
768.17
769.06
769.83
770.57
771.38
772.27
773.19
774.13
775.07
776
776.87
777.76
778.67
779.6
780.56
781.53
782.51
783.51
784.53
785.56
786.61
787.67
788.76
789.86
790.98
792.05
793.11
794.16
795.22
796.3
797.44
798.63
799.87
801.05
802.15
803.24
804.41
805.67
806.99
808.12
809.24
810.45
811.8
813.08
814.21
815.42
816.79
818.09
819.24
820.52
821.96
823.16
824.36
825.79
827.11
828.29
829.69
831.09
832.27
833.67
835.09
836.28
837.71
839.11
840.33
841.82
843.15
844.42
845.98
847.21
848.58
850.08
851.3
852.82
854.17
855.48
857.05
858.27
859.78
861.16
862.49
864.06
865.3
866.85
868.19
869.58
871.11
872.37
874.01
875.25
876.76
878.17
879.54
881.1
882.38
884.02
885.27
886.83
888.2
889.64
891.14
892.47
894.09
895.35
897.01
898.27
899.85
901.21
902.69
904.17
905.55
907.12
908.44
910.08
911.35
913.02
914.28
915.91
917.24
918.78
920.2
921.66
923.16
924.56
926.13
927.47
929.1
930.39
932.06
933.34
935.02
936.29
937.94
939.25
940.85
942.22
943.76
945.2
946.68
948.18
949.6
951.15
952.54
954.13
955.47
957.11
958.42
960.08
961.37
963.06
964.34
966.03
967.3
969
970.28
971.93
973.25
974.87
976.23
977.81
979.21
980.74
982.2
983.69
985.18
986.63
988.16
989.58
991.15
992.53
994.13
995.48
997.11
998.43
1000.1
1001.4
1003.1
1004.4
1006
1007.3
1009
1010.3
1012
1013.3
1014.9
1016.2
1017.8
1019.2
1020.3
1021
759.2
759.18
759.13
759.04
758.71
758.33
758.13
757.77
757.28
757.07
756.52
756.18
755.89
755.35
755.13
754.81
754.36
754.17
754.03
753.68
753.4
753.25
753.17
753.12
753.09
753.07
753.08
753.1
753.14
753.19
753.29
753.49
753.82
754.09
754.23
754.54
755.04
755.23
755.64
756.12
756.41
757.05
757.33
758.03
758.34
759.06
759.43
760.13
760.65
761.23
762.01
762.45
763.18
763.95
764.46
765.21
766.06
766.67
767.35
768.19
769.06
769.76
770.47
771.29
772.18
773.1
773.98
774.75
775.56
776.42
777.32
778.26
779.21
780.18
781.15
782.13
783.11
784.1
785.1
786.1
787.1
788.12
789.13
790.16
791.18
792.22
793.26
794.33
795.43
796.57
797.74
798.94
800.06
801.14
802.22
803.34
804.54
805.8
807.04
808.15
809.26
810.47
811.79
813.07
814.19
815.36
816.69
818.04
819.18
820.38
821.76
823.08
824.24
825.53
826.99
828.17
829.4
830.86
832.14
833.35
834.8
836.13
837.34
838.81
840.14
841.37
842.88
844.17
845.45
847.01
848.22
849.59
851.08
852.3
853.8
855.16
856.45
858.03
859.25
860.71
862.14
863.42
865.02
866.25
867.73
869.15
870.47
872.06
873.29
874.85
876.2
877.6
879.12
880.4
882.03
883.27
884.82
886.19
887.61
889.13
890.43
892.06
893.31
894.93
896.23
897.74
899.18
900.57
902.13
903.43
905.07
906.33
907.99
909.26
910.83
912.21
913.69
915.17
916.56
918.13
919.45
921.08
922.36
924.03
925.3
926.94
928.25
929.82
931.21
932.71
934.18
935.61
937.15
938.52
940.12
941.44
943.09
944.37
946.05
947.32
949.01
950.28
951.93
953.25
954.84
956.22
957.76
959.2
960.68
962.17
963.61
965.15
966.54
968.13
969.48
971.11
972.42
974.09
975.38
977.06
978.34
980.03
981.3
983
984.27
985.93
987.25
988.86
990.23
991.8
993.21
994.73
996.19
997.67
999.17
1000.6
1002.2
1003.5
1005.1
1006.5
1008.1
1009.4
1011.1
1012.4
1014.1
1015.3
1017
1018.3
1019.9
1021.1
1021.4
761.01
760.96
760.79
760.53
760.28
760.12
759.81
759.33
759.11
758.64
758.22
758.01
757.44
757.16
756.89
756.4
756.17
756.02
755.62
755.33
755.19
755.11
755.04
754.92
754.81
754.76
754.77
754.84
754.97
755.06
755.14
755.23
755.42
755.78
756.09
756.25
756.62
757.08
757.29
757.84
758.19
758.62
759.15
759.56
760.15
760.61
761.18
761.79
762.27
763.04
763.48
764.18
764.91
765.41
766.18
766.97
767.51
768.25
769.11
769.83
770.48
771.27
772.15
773.04
773.77
774.51
775.34
776.24
777.16
778.1
779.03
779.9
780.76
781.65
782.56
783.49
784.44
785.41
786.39
787.39
788.39
789.41
790.44
791.48
792.54
793.62
794.73
795.85
796.98
798.06
799.12
800.18
801.25
802.35
803.52
804.74
805.99
807.1
808.19
809.32
810.54
811.84
813.07
814.19
815.34
816.64
818
819.15
820.3
821.61
823.01
824.17
825.36
826.74
828.09
829.24
830.56
832.02
833.19
834.45
835.94
837.17
838.42
839.91
841.17
842.43
843.95
845.19
846.49
848.03
849.23
850.61
852.09
853.3
854.79
856.15
857.43
859.01
860.23
861.65
863.12
864.37
865.96
867.22
868.63
870.12
871.38
873
874.24
875.71
877.15
878.46
880.06
881.3
882.87
884.2
885.63
887.13
888.43
890.05
891.3
892.89
894.22
895.68
897.16
898.5
900.09
901.36
903.02
904.27
905.85
907.21
908.68
910.16
911.53
913.11
914.4
916.06
917.32
918.97
920.25
921.82
923.21
924.68
926.17
927.56
929.13
930.46
932.09
933.37
935.04
936.31
937.98
939.26
940.86
942.22
943.75
945.19
946.65
948.16
949.56
951.13
952.48
954.1
955.41
957.07
958.35
960.04
961.3
962.99
964.27
965.9
967.24
968.82
970.21
971.73
973.19
974.66
976.17
977.58
979.15
980.52
982.12
983.46
985.1
986.4
988.08
989.36
991.05
992.32
994.02
995.29
996.96
998.26
999.88
1001.2
1002.8
1004.2
1005.7
1007.2
1008.6
1010.2
1011.6
1013.1
1014.5
1016.1
1017.4
1019.1
1020.3
1021.6
1022.2
762.45
762.41
762.3
762.2
762.09
761.78
761.34
761.13
760.74
760.27
760.07
759.53
759.19
758.99
758.44
758.18
758.02
757.59
757.29
757.15
757.06
756.87
756.65
756.5
756.42
756.38
756.39
756.44
756.55
756.72
756.96
757.09
757.2
757.39
757.78
758.1
758.28
758.73
759.13
759.4
760.03
760.28
760.9
761.24
761.87
762.26
762.98
763.34
764.09
764.54
765.19
765.92
766.39
767.16
767.86
768.41
769.19
770.02
770.6
771.31
772.16
773.03
773.7
774.42
775.26
776.16
777.07
777.89
778.67
779.49
780.36
781.27
782.22
783.17
784.14
785.11
786.08
787.06
788.04
789.03
790.02
791.03
792.04
793.06
794.08
795.11
796.14
797.17
798.21
799.26
800.34
801.45
802.61
803.8
805.01
806.1
807.17
808.26
809.42
810.66
811.95
813.1
814.2
815.36
816.63
817.98
819.13
820.26
821.52
822.9
824.12
825.26
826.56
827.99
829.16
830.35
831.75
833.09
834.26
835.6
837.04
838.21
839.52
841.02
842.2
843.5
845.02
846.21
847.54
849.05
850.24
851.64
853.09
854.3
855.79
857.15
858.42
860
861.22
862.61
864.1
865.33
866.88
868.19
869.55
871.09
872.32
873.88
875.2
876.58
878.11
879.36
880.97
882.23
883.7
885.15
886.46
888.07
889.31
890.9
892.21
893.66
895.15
896.47
898.08
899.33
900.96
902.24
903.75
905.18
906.57
908.12
909.42
911.06
912.31
913.95
915.24
916.78
918.19
919.62
921.15
922.49
924.1
925.38
927.04
928.3
929.95
931.25
932.81
934.2
935.68
937.17
938.56
940.13
941.46
943.09
944.38
946.05
947.32
949
950.27
951.88
953.23
954.78
956.2
957.68
959.17
960.58
962.14
963.5
965.12
966.43
968.09
969.37
971.05
972.32
974.01
975.28
976.93
978.25
979.84
981.22
982.76
984.2
985.68
987.17
988.6
990.15
991.53
993.13
994.46
996.1
997.41
999.08
1000.4
1002
1003.3
1005
1006.3
1007.9
1009.2
1010.8
1012.2
1013.7
1015.2
1016.6
1018.2
1019.5
1021.1
1022.2
1022.8
764.16
764.15
764.1
764.01
763.65
763.31
763.13
762.81
762.31
762.1
761.64
761.23
761.04
760.51
760.2
760.03
759.58
759.27
759.13
759.01
758.69
758.45
758.31
758.24
758.2
758.18
758.19
758.21
758.26
758.35
758.53
758.81
759.06
759.18
759.38
759.81
760.13
760.34
760.88
761.18
761.56
762.11
762.43
763.08
763.4
764.09
764.47
765.14
765.65
766.22
766.97
767.4
768.15
768.81
769.35
770.15
770.88
771.45
772.22
773.08
773.75
774.42
775.24
776.13
776.99
777.69
778.45
779.29
780.2
781.13
782.06
782.95
783.78
784.64
785.53
786.45
787.39
788.34
789.31
790.29
791.28
792.28
793.29
794.3
795.33
796.36
797.41
798.49
799.58
800.69
801.83
802.99
804.07
805.13
806.19
807.27
808.4
809.6
810.84
812.05
813.14
814.24
815.41
816.68
818
819.13
820.25
821.47
822.82
824.08
825.21
826.43
827.81
829.1
830.24
831.52
832.96
834.16
835.35
836.77
838.1
839.28
840.65
842.07
843.24
844.6
846.06
847.24
848.61
850.07
851.26
852.68
854.1
855.31
856.8
858.15
859.41
860.98
862.21
863.58
865.09
866.3
867.82
869.17
870.48
872.05
873.27
874.77
876.16
877.47
879.06
880.28
881.82
883.18
884.54
886.1
887.34
888.96
890.23
891.69
893.15
894.47
896.07
897.32
898.93
900.23
901.7
903.16
904.51
906.1
907.36
909.01
910.26
911.82
913.2
914.64
916.15
917.48
919.09
920.36
922.02
923.28
924.88
926.22
927.72
929.18
930.58
932.13
933.46
935.09
936.36
938.03
939.29
940.93
942.24
943.79
945.2
946.67
948.17
949.56
951.13
952.46
954.09
955.38
957.05
958.32
960
961.27
962.89
964.23
965.79
967.2
968.69
970.17
971.59
973.15
974.51
976.12
977.44
979.09
980.37
982.05
983.32
985.01
986.28
987.94
989.25
990.84
992.22
993.75
995.19
996.67
998.17
999.59
1001.1
1002.5
1004.1
1005.4
1007.1
1008.4
1010.1
1011.3
1013
1014.3
1015.9
1017.2
1018.8
1020.2
1021.6
1023
1023.3
765.9
765.85
765.69
765.45
765.25
765.11
764.81
764.34
764.13
763.73
763.27
763.08
762.58
762.22
762.05
761.6
761.26
761.12
760.92
760.56
760.33
760.21
760.14
760.1
760.07
760.05
760.05
760.07
760.11
760.17
760.25
760.4
760.7
761.04
761.18
761.39
761.88
762.16
762.43
763.02
763.25
763.78
764.19
764.67
765.17
765.68
766.2
766.81
767.27
768.03
768.44
769.16
769.8
770.33
771.12
771.76
772.35
773.16
773.95
774.53
775.27
776.14
776.97
777.62
778.36
779.22
780.13
781.03
781.79
782.57
783.41
784.3
785.23
786.17
787.13
788.09
789.05
790.01
790.95
791.9
792.87
793.85
794.85
795.87
796.9
797.95
799.01
800.04
801.08
802.12
803.16
804.2
805.26
806.34
807.47
808.64
809.85
811.03
812.12
813.2
814.31
815.51
816.78
818.04
819.14
820.26
821.47
822.79
824.07
825.19
826.36
827.69
829.04
830.18
831.37
832.75
834.08
835.23
836.5
837.96
839.16
840.37
841.8
843.12
844.3
845.71
847.1
848.28
849.69
851.1
852.29
853.73
855.12
856.33
857.82
859.15
860.41
861.97
863.2
864.55
866.07
867.28
868.76
870.15
871.43
873.02
874.24
875.68
877.13
878.39
880
881.23
882.68
884.14
885.42
887.03
888.26
889.77
891.17
892.52
894.09
895.33
896.95
898.23
899.7
901.16
902.49
904.08
905.33
906.96
908.24
909.74
911.17
912.55
914.11
915.39
917.04
918.29
919.89
921.22
922.71
924.17
925.55
927.12
928.41
930.06
931.32
932.97
934.25
935.81
937.2
938.67
940.16
941.53
943.12
944.42
946.07
947.34
949.02
950.28
951.9
953.23
954.77
956.19
957.65
959.16
960.54
962.13
963.45
965.09
966.37
968.05
969.31
970.99
972.27
973.88
975.23
976.78
[truncated: 31,345 more chars]
