# Supplementary material for: Investigating a Novel Activation-Repolarisation Time Metric to Predict Localised Vulnerability to Reentry Using Computational Modelling
Source: PLoS One. 2016 Mar 2;11(3):e0149342. doi: 10.1371/journal.pone.0149342 (PMC4775046; doi:10.1371/journal.pone.0149342)
Supplement: S1 Data — Specifically, this relates primarily to the data presented in Figs 3, 4 & 5. Data provided constitute AT, RT and RVI datasets, along with corresponding finite element mesh files required for visualisation and analysis. (ZIP) [file pone.0149342.s001.zip › Data/Figure5/Fig5_APD328_RT.dat]

1962.1
1962
1961.8
1961.5
1961.1
1960.6
1960
1959.2
1958.4
1957.5
1956.5
1955.4
1954.3
1953
1951.8
1950.5
1949.1
1947.8
1946.4
1944.9
1943.5
1942
1940.5
1939
1937.4
1935.9
1934.3
1932.8
1931.2
1929.6
1928.1
1926.5
1924.9
1923.3
1921.7
1920.1
1918.5
1916.8
1915.2
1913.6
1911.9
1910.3
1908.7
1907
1905.4
1903.7
1902.1
1900.4
1898.7
1897.1
1895.4
1893.7
1892
1890.4
1888.7
1887
1885.3
1883.6
1881.9
1880.2
1878.4
1876.7
1875
1873.3
1871.6
1869.8
1868.1
1866.4
1864.6
1862.9
1861.2
1859.4
1857.7
1855.9
1854.2
1852.4
1850.7
1848.9
1847.2
1845.4
1843.6
1841.9
1840.1
1838.3
1836.6
1834.8
1833
1831.2
1829.5
1827.7
1825.9
1824.1
1822.3
1820.6
1818.8
1817
1815.2
1813.4
1811.6
1809.9
1808.1
1806.3
1804.5
1802.7
1800.9
1799.1
1797.4
1795.6
1793.8
1792
1790.2
1788.4
1786.7
1784.9
1783.1
1781.3
1779.5
1777.8
1776
1774.2
1772.4
1770.7
1768.9
1767.1
1765.4
1763.6
1761.9
1760.1
1758.4
1756.6
1754.9
1753.1
1751.4
1749.6
1747.9
1746.2
1744.5
1742.7
1741
1739.3
1737.6
1735.9
1734.2
1732.5
1730.9
1729.2
1727.5
1725.9
1724.2
1722.6
1721
1719.4
1717.8
1716.2
1714.6
1713
1711.4
1709.9
1708.3
1706.8
1705.3
1703.8
1702.4
1700.9
1699.5
1698
1696.6
1695.3
1693.9
1692.6
1691.2
1690
1688.7
1687.5
1686.2
1685.1
1683.9
1682.8
1681.7
1680.6
1679.6
1678.6
1677.6
1676.7
1675.8
1674.9
1674.1
1673.3
1672.5
1671.8
1671.1
1670.5
1669.9
1669.3
1668.8
1668.3
1667.8
1667.4
1667
1666.6
1666.3
1666
1665.8
1665.6
1665.4
1665.3
1665.2
1665.1
1665
1665
1665
1665.1
1665.2
1665.3
1665.5
1665.6
1665.9
1666.1
1666.4
1666.7
1667
1667.3
1667.7
1668.1
1668.5
1668.9
1669.4
1669.9
1670.4
1670.9
1671.5
1672.1
1672.7
1673.3
1673.9
1674.6
1675.2
1675.8
1676.4
1677
1677.6
1678.1
1678.6
1679.1
1679.5
1679.8
1680.1
1680.3
1680.5
1680.6
1680.7
1962
1962
1961.8
1961.5
1961.1
1960.6
1959.9
1959.2
1958.4
1957.4
1956.4
1955.4
1954.2
1953
1951.8
1950.5
1949.1
1947.7
1946.3
1944.9
1943.4
1941.9
1940.4
1938.9
1937.4
1935.9
1934.3
1932.8
1931.2
1929.6
1928
1926.4
1924.8
1923.2
1921.6
1920
1918.4
1916.8
1915.2
1913.6
1911.9
1910.3
1908.6
1907
1905.4
1903.7
1902
1900.4
1898.7
1897
1895.4
1893.7
1892
1890.3
1888.6
1886.9
1885.2
1883.5
1881.8
1880.1
1878.4
1876.7
1875
1873.3
1871.5
1869.8
1868.1
1866.4
1864.6
1862.9
1861.1
1859.4
1857.6
1855.9
1854.1
1852.4
1850.6
1848.9
1847.1
1845.4
1843.6
1841.8
1840.1
1838.3
1836.5
1834.7
1833
1831.2
1829.4
1827.6
1825.9
1824.1
1822.3
1820.5
1818.7
1816.9
1815.2
1813.4
1811.6
1809.8
1808
1806.2
1804.5
1802.7
1800.9
1799.1
1797.3
1795.5
1793.7
1792
1790.2
1788.4
1786.6
1784.8
1783
1781.3
1779.5
1777.7
1775.9
1774.2
1772.4
1770.6
1768.8
1767.1
1765.3
1763.6
1761.8
1760
1758.3
1756.5
1754.8
1753
1751.3
1749.6
1747.8
1746.1
1744.4
1742.7
1741
1739.2
1737.5
1735.8
1734.2
1732.5
1730.8
1729.1
1727.5
1725.8
1724.2
1722.5
1720.9
1719.3
1717.7
1716.1
1714.5
1712.9
1711.4
1709.8
1708.3
1706.7
1705.2
1703.7
1702.3
1700.8
1699.4
1697.9
1696.6
1695.2
1693.8
1692.5
1691.2
1689.9
1688.6
1687.4
1686.1
1685
1683.8
1682.7
1681.6
1680.5
1679.5
1678.5
1677.5
1676.6
1675.7
1674.8
1674
1673.2
1672.4
1671.7
1671
1670.4
1669.8
1669.2
1668.7
1668.2
1667.7
1667.3
1666.9
1666.5
1666.2
1665.9
1665.7
1665.5
1665.3
1665.2
1665
1665
1664.9
1664.9
1664.9
1665
1665.1
1665.2
1665.4
1665.5
1665.8
1666
1666.3
1666.6
1666.9
1667.2
1667.6
1668
1668.4
1668.8
1669.3
1669.8
1670.3
1670.8
1671.4
1672
1672.6
1673.2
1673.8
1674.5
1675.1
1675.7
1676.4
1676.9
1677.5
1678
1678.5
1679
1679.4
1679.7
1680
1680.2
1680.4
1680.5
1680.6
1962
1961.9
1961.7
1961.4
1961
1960.5
1959.9
1959.1
1958.3
1957.4
1956.4
1955.3
1954.2
1952.9
1951.7
1950.4
1949
1947.7
1946.3
1944.8
1943.4
1941.9
1940.4
1938.9
1937.3
1935.8
1934.2
1932.7
1931.1
1929.5
1927.9
1926.4
1924.8
1923.2
1921.6
1920
1918.3
1916.7
1915.1
1913.5
1911.8
1910.2
1908.6
1906.9
1905.3
1903.6
1901.9
1900.3
1898.6
1896.9
1895.3
1893.6
1891.9
1890.2
1888.5
1886.8
1885.1
1883.4
1881.7
1880
1878.3
1876.6
1874.9
1873.2
1871.4
1869.7
1868
1866.2
1864.5
1862.8
1861
1859.3
1857.5
1855.8
1854
1852.3
1850.5
1848.8
1847
1845.2
1843.5
1841.7
1839.9
1838.2
1836.4
1834.6
1832.8
1831.1
1829.3
1827.5
1825.7
1823.9
1822.2
1820.4
1818.6
1816.8
1815
1813.2
1811.5
1809.7
1807.9
1806.1
1804.3
1802.5
1800.7
1798.9
1797.2
1795.4
1793.6
1791.8
1790
1788.2
1786.4
1784.7
1782.9
1781.1
1779.3
1777.5
1775.8
1774
1772.2
1770.4
1768.7
1766.9
1765.1
1763.4
1761.6
1759.9
1758.1
1756.3
1754.6
1752.8
1751.1
1749.4
1747.6
1745.9
1744.2
1742.5
1740.7
1739
1737.3
1735.6
1733.9
1732.3
1730.6
1728.9
1727.2
1725.6
1723.9
1722.3
1720.7
1719
1717.4
1715.8
1714.2
1712.7
1711.1
1709.6
1708
1706.5
1705
1703.5
1702
1700.6
1699.1
1697.7
1696.3
1694.9
1693.5
1692.2
1690.9
1689.6
1688.3
1687.1
1685.9
1684.7
1683.5
1682.4
1681.3
1680.2
1679.2
1678.2
1677.2
1676.3
1675.4
1674.5
1673.7
1672.9
1672.1
1671.4
1670.7
1670.1
1669.5
1668.9
1668.4
1667.9
1667.4
1667
1666.6
1666.2
1665.9
1665.6
1665.4
1665.2
1665
1664.8
1664.7
1664.7
1664.6
1664.6
1664.6
1664.7
1664.8
1664.9
1665
1665.2
1665.4
1665.7
1665.9
1666.2
1666.6
1666.9
1667.3
1667.7
1668.1
1668.5
1669
1669.5
1670
1670.6
1671.1
1671.7
1672.3
1673
1673.6
1674.2
1674.9
1675.5
1676.1
1676.7
1677.3
1677.8
1678.3
1678.8
1679.1
1679.5
1679.8
1680
1680.1
1680.2
1680.3
1961.9
1961.8
1961.6
1961.3
1960.9
1960.4
1959.7
1959
1958.2
1957.3
1956.3
1955.2
1954
1952.8
1951.6
1950.3
1948.9
1947.5
1946.1
1944.7
1943.2
1941.7
1940.2
1938.7
1937.2
1935.7
1934.1
1932.5
1931
1929.4
1927.8
1926.2
1924.6
1923
1921.4
1919.8
1918.2
1916.6
1915
1913.3
1911.7
1910.1
1908.4
1906.8
1905.1
1903.5
1901.8
1900.1
1898.5
1896.8
1895.1
1893.4
1891.8
1890.1
1888.4
1886.7
1885
1883.3
1881.6
1879.9
1878.2
1876.4
1874.7
1873
1871.3
1869.5
1867.8
1866.1
1864.3
1862.6
1860.9
1859.1
1857.4
1855.6
1853.9
1852.1
1850.3
1848.6
1846.8
1845
1843.3
1841.5
1839.7
1838
1836.2
1834.4
1832.6
1830.9
1829.1
1827.3
1825.5
1823.7
1821.9
1820.2
1818.4
1816.6
1814.8
1813
1811.2
1809.4
1807.6
1805.9
1804.1
1802.3
1800.5
1798.7
1796.9
1795.1
1793.3
1791.5
1789.8
1788
1786.2
1784.4
1782.6
1780.8
1779
1777.3
1775.5
1773.7
1771.9
1770.1
1768.4
1766.6
1764.8
1763.1
1761.3
1759.5
1757.8
1756
1754.3
1752.5
1750.8
1749
1747.3
1745.6
1743.8
1742.1
1740.4
1738.7
1737
1735.3
1733.6
1731.9
1730.2
1728.5
1726.9
1725.2
1723.6
1721.9
1720.3
1718.7
1717
1715.4
1713.8
1712.3
1710.7
1709.1
1707.6
1706.1
1704.6
1703.1
1701.6
1700.1
1698.7
1697.2
1695.8
1694.5
1693.1
1691.7
1690.4
1689.1
1687.9
1686.6
1685.4
1684.2
1683
1681.9
1680.8
1679.7
1678.7
1677.7
1676.7
1675.8
1674.9
1674
1673.2
1672.4
1671.6
1670.9
1670.2
1669.6
1669
1668.4
1667.8
1667.3
1666.9
1666.5
1666.1
1665.7
1665.4
1665.1
1664.9
1664.6
1664.5
1664.3
1664.2
1664.1
1664.1
1664.1
1664.1
1664.2
1664.3
1664.4
1664.5
1664.7
1664.9
1665.2
1665.4
1665.7
1666.1
1666.4
1666.8
1667.2
1667.6
1668.1
1668.6
1669.1
1669.6
1670.2
1670.7
1671.3
1671.9
1672.6
1673.2
1673.8
1674.5
1675.1
1675.7
1676.3
1676.9
1677.4
1677.9
1678.4
1678.7
1679.1
1679.3
1679.5
1679.7
1679.8
1679.8
1961.7
1961.6
1961.5
1961.2
1960.7
1960.2
1959.6
1958.8
1958
1957.1
1956.1
1955
1953.9
1952.7
1951.4
1950.1
1948.8
1947.4
1946
1944.5
1943.1
1941.6
1940.1
1938.6
1937
1935.5
1933.9
1932.4
1930.8
1929.2
1927.6
1926
1924.5
1922.9
1921.2
1919.6
1918
1916.4
1914.8
1913.1
1911.5
1909.9
1908.2
1906.6
1904.9
1903.3
1901.6
1899.9
1898.3
1896.6
1894.9
1893.2
1891.6
1889.9
1888.2
1886.5
1884.8
1883.1
1881.4
1879.7
1877.9
1876.2
1874.5
1872.8
1871
1869.3
1867.6
1865.8
1864.1
1862.4
1860.6
1858.9
1857.1
1855.4
1853.6
1851.8
1850.1
1848.3
1846.6
1844.8
1843
1841.2
1839.5
1837.7
1835.9
1834.1
1832.4
1830.6
1828.8
1827
1825.2
1823.4
1821.6
1819.9
1818.1
1816.3
1814.5
1812.7
1810.9
1809.1
1807.3
1805.5
1803.7
1801.9
1800.1
1798.4
1796.6
1794.8
1793
1791.2
1789.4
1787.6
1785.8
1784
1782.2
1780.4
1778.7
1776.9
1775.1
1773.3
1771.5
1769.7
1768
1766.2
1764.4
1762.6
1760.9
1759.1
1757.3
1755.6
1753.8
1752.1
1750.3
1748.6
1746.8
1745.1
1743.4
1741.6
1739.9
1738.2
1736.5
1734.8
1733.1
1731.4
1729.7
1728
1726.3
1724.7
1723
1721.4
1719.7
1718.1
1716.5
1714.9
1713.3
1711.7
1710.1
1708.6
1707
1705.5
1704
1702.5
1701
1699.5
1698.1
1696.6
1695.2
1693.8
1692.5
1691.1
1689.8
1688.5
1687.2
1686
1684.8
1683.6
1682.4
1681.3
1680.2
1679.1
1678
1677
1676
1675.1
1674.2
1673.3
1672.5
1671.7
1670.9
1670.2
1669.5
1668.9
1668.3
1667.7
1667.1
1666.6
1666.2
1665.7
1665.3
1665
1664.7
1664.4
1664.1
1663.9
1663.7
1663.6
1663.5
1663.4
1663.4
1663.4
1663.4
1663.5
1663.5
1663.7
1663.8
1664
1664.2
1664.5
1664.7
1665
1665.4
1665.7
1666.1
1666.5
1667
1667.4
1667.9
1668.4
1669
1669.5
1670.1
1670.7
1671.3
1672
1672.6
1673.2
1673.9
1674.5
1675.1
1675.7
1676.3
1676.8
1677.3
1677.8
1678.2
1678.5
1678.7
1678.9
1679.1
1679.1
1679.2
1961.5
1961.4
1961.3
1961
1960.5
1960
1959.4
1958.6
1957.8
1956.9
1955.9
1954.8
1953.7
1952.5
1951.2
1949.9
1948.6
1947.2
1945.8
1944.3
1942.8
1941.4
1939.9
1938.3
1936.8
1935.3
1933.7
1932.1
1930.6
1929
1927.4
1925.8
1924.2
1922.6
1921
1919.4
1917.8
1916.2
1914.5
1912.9
1911.3
1909.6
1908
1906.3
1904.7
1903
1901.4
1899.7
1898
1896.3
1894.7
1893
1891.3
1889.6
1887.9
1886.2
1884.5
1882.8
1881.1
1879.4
1877.7
1875.9
1874.2
1872.5
1870.8
1869
1867.3
1865.5
1863.8
1862.1
1860.3
1858.6
1856.8
1855
1853.3
1851.5
1849.8
1848
1846.2
1844.5
1842.7
1840.9
1839.1
1837.4
1835.6
1833.8
1832
1830.2
1828.4
1826.6
1824.9
1823.1
1821.3
1819.5
1817.7
1815.9
1814.1
1812.3
1810.5
1808.7
1806.9
1805.1
1803.3
1801.5
1799.7
1797.9
1796.1
1794.3
1792.5
1790.7
1788.9
1787.1
1785.3
1783.5
1781.7
1780
1778.2
1776.4
1774.6
1772.8
1771
1769.2
1767.4
1765.7
1763.9
1762.1
1760.3
1758.6
1756.8
1755
1753.3
1751.5
1749.7
1748
1746.2
1744.5
1742.8
1741
1739.3
1737.6
1735.9
1734.1
1732.4
1730.7
1729
1727.4
1725.7
1724
1722.4
1720.7
1719.1
1717.4
1715.8
1714.2
1712.6
1711
1709.4
1707.8
1706.3
1704.8
1703.2
1701.7
1700.2
1698.8
1697.3
1695.9
1694.5
1693
1691.7
1690.3
1689
1687.7
1686.4
1685.2
1683.9
1682.7
1681.6
1680.4
1679.3
1678.2
1677.2
1676.2
1675.2
1674.2
1673.3
1672.5
1671.6
1670.8
1670
1669.3
1668.6
1668
1667.4
1666.8
1666.2
1665.7
1665.3
1664.8
1664.4
1664.1
1663.8
1663.5
1663.2
1663
1662.8
1662.7
1662.6
1662.5
1662.5
1662.5
1662.5
1662.5
1662.6
1662.7
1662.9
1663.1
1663.3
1663.6
1663.8
1664.1
1664.5
1664.8
1665.2
1665.6
1666.1
1666.6
1667.1
1667.6
1668.1
1668.7
1669.3
1669.9
1670.5
1671.2
1671.8
1672.5
1673.1
1673.7
1674.4
1675
1675.5
1676.1
1676.6
1677
1677.4
1677.7
1678
1678.1
1678.3
1678.3
1678.3
1961.3
1961.2
1961
1960.7
1960.3
1959.8
1959.1
1958.4
1957.6
1956.6
1955.6
1954.6
1953.4
1952.2
1951
1949.6
1948.3
1946.9
1945.5
1944.1
1942.6
1941.1
1939.6
1938.1
1936.5
1935
1933.4
1931.9
1930.3
1928.7
1927.1
1925.6
1923.9
1922.3
1920.7
1919.1
1917.5
1915.9
1914.3
1912.6
1911
1909.3
1907.7
1906
1904.4
1902.7
1901.1
1899.4
1897.7
1896
1894.4
1892.7
1891
1889.3
1887.6
1885.9
1884.2
1882.5
1880.8
1879
1877.3
1875.6
1873.9
1872.1
1870.4
1868.7
1866.9
1865.2
1863.4
1861.7
1859.9
1858.2
1856.4
1854.7
1852.9
1851.1
1849.4
1847.6
1845.8
1844.1
1842.3
1840.5
1838.7
1836.9
1835.1
1833.4
1831.6
1829.8
1828
1826.2
1824.4
1822.6
1820.8
1819
1817.2
1815.4
1813.6
1811.8
1810
1808.2
1806.4
1804.6
1802.8
1801
1799.2
1797.4
1795.6
1793.8
1792
1790.2
1788.4
1786.6
1784.8
1783
1781.2
1779.4
1777.6
1775.8
1774
1772.2
1770.4
1768.6
1766.8
1765
1763.2
1761.5
1759.7
1757.9
1756.1
1754.4
1752.6
1750.8
1749.1
1747.3
1745.5
1743.8
1742
1740.3
1738.6
1736.8
1735.1
1733.4
1731.7
1730
1728.3
1726.6
1724.9
1723.2
1721.5
1719.9
1718.2
1716.6
1715
1713.3
1711.7
1710.1
1708.5
1707
1705.4
1703.9
1702.3
1700.8
1699.3
1697.8
1696.4
1694.9
1693.5
1692.1
1690.7
1689.4
1688
1686.7
1685.4
1684.2
1682.9
1681.7
1680.6
1679.4
1678.3
1677.2
1676.2
1675.1
1674.1
1673.2
1672.3
1671.4
1670.6
1669.8
1669
1668.2
1667.6
1666.9
1666.3
1665.7
1665.1
1664.6
1664.2
1663.7
1663.3
1663
1662.7
1662.4
1662.1
1661.9
1661.7
1661.6
1661.5
1661.4
1661.4
1661.4
1661.4
1661.4
1661.5
1661.7
1661.8
1662
1662.2
1662.5
1662.7
1663.1
1663.4
1663.8
1664.2
1664.6
1665
1665.5
1666
1666.6
1667.1
1667.7
1668.3
1668.9
1669.5
1670.2
1670.8
1671.5
1672.1
1672.8
1673.4
1674
1674.6
1675.1
1675.6
1676
1676.4
1676.7
1677
1677.2
1677.3
1677.3
1677.4
1961
1960.9
1960.7
1960.4
1960
1959.5
1958.9
1958.1
1957.3
1956.4
1955.4
1954.3
1953.1
1951.9
1950.7
1949.4
1948
1946.6
1945.2
1943.8
1942.3
1940.8
1939.3
1937.8
1936.2
1934.7
1933.1
1931.6
1930
1928.4
1926.8
1925.2
1923.6
1922
1920.4
1918.8
1917.2
1915.6
1913.9
1912.3
1910.6
1909
1907.4
1905.7
1904
1902.4
1900.7
1899
1897.4
1895.7
1894
1892.3
1890.6
1888.9
1887.2
1885.5
1883.8
1882.1
1880.4
1878.7
1876.9
1875.2
1873.5
1871.7
1870
1868.3
1866.5
1864.8
1863
1861.3
1859.5
1857.8
1856
1854.2
1852.5
1850.7
1848.9
1847.2
1845.4
1843.6
1841.8
1840
1838.2
1836.5
1834.7
1832.9
1831.1
1829.3
1827.5
1825.7
1823.9
1822.1
1820.3
1818.5
1816.7
1814.9
1813.1
1811.3
1809.5
1807.6
1805.8
1804
1802.2
1800.4
1798.6
1796.8
1795
1793.2
1791.4
1789.6
1787.7
1785.9
1784.1
1782.3
1780.5
1778.7
1776.9
1775.1
1773.3
1771.5
1769.7
1767.9
1766.1
1764.3
1762.5
1760.7
1758.9
1757.1
1755.4
1753.6
1751.8
1750
1748.3
1746.5
1744.7
1743
1741.2
1739.5
1737.7
1736
1734.2
1732.5
1730.8
1729.1
1727.4
1725.7
1724
1722.3
1720.6
1718.9
1717.3
1715.6
1714
1712.4
1710.7
1709.1
1707.5
1706
1704.4
1702.8
1701.3
1699.8
1698.3
1696.8
1695.3
1693.9
1692.4
1691
1689.6
1688.3
1686.9
1685.6
1684.3
1683
1681.8
1680.6
1679.4
1678.2
1677.1
1676
1675
1673.9
1672.9
1672
1671.1
1670.2
1669.3
1668.5
1667.7
1667
1666.3
1665.6
1665
1664.4
1663.9
1663.4
1662.9
1662.5
1662.1
1661.7
1661.4
1661.1
1660.8
1660.6
1660.5
1660.3
1660.2
1660.1
1660.1
1660.1
1660.1
1660.2
1660.3
1660.4
1660.5
1660.7
1660.9
1661.2
1661.5
1661.8
1662.1
1662.5
1662.9
1663.4
1663.8
1664.3
1664.8
1665.4
1665.9
1666.5
1667.1
1667.7
1668.4
1669
1669.7
1670.3
1671
1671.6
1672.3
1672.9
1673.4
1674
1674.5
1674.9
1675.3
1675.6
1675.8
1676
1676.1
1676.2
1676.2
1960.7
1960.6
1960.4
1960.1
1959.7
1959.2
1958.5
1957.8
1957
1956
1955
1954
1952.8
1951.6
1950.3
1949
1947.7
1946.3
1944.9
1943.4
1942
1940.5
1939
1937.4
1935.9
1934.4
1932.8
1931.2
1929.7
1928.1
1926.5
1924.9
1923.3
1921.7
1920.1
1918.4
1916.8
1915.2
1913.6
1911.9
1910.3
1908.6
1907
1905.3
1903.7
1902
1900.3
1898.6
1897
1895.3
1893.6
1891.9
1890.2
1888.5
1886.8
1885.1
1883.4
1881.7
1880
1878.2
1876.5
1874.8
1873
1871.3
1869.6
1867.8
1866.1
1864.3
1862.6
1860.8
1859
1857.3
1855.5
1853.8
1852
1850.2
1848.4
1846.6
1844.9
1843.1
1841.3
1839.5
1837.7
1835.9
1834.1
1832.3
1830.5
1828.7
1826.9
1825.1
1823.3
1821.5
1819.7
1817.9
1816.1
1814.3
1812.5
1810.6
1808.8
1807
1805.2
1803.4
1801.6
1799.7
1797.9
1796.1
1794.3
1792.5
1790.7
1788.8
1787
1785.2
1783.4
1781.6
1779.8
1777.9
1776.1
1774.3
1772.5
1770.7
1768.9
1767.1
1765.3
1763.5
1761.7
1759.9
1758.1
1756.3
1754.5
1752.7
1750.9
1749.1
1747.3
1745.6
1743.8
1742
1740.3
1738.5
1736.8
1735
1733.3
1731.5
1729.8
1728.1
1726.4
1724.6
1722.9
1721.2
1719.6
1717.9
1716.2
1714.5
1712.9
1711.3
1709.6
1708
1706.4
1704.8
1703.2
1701.7
1700.1
1698.6
1697.1
1695.6
1694.1
1692.6
1691.2
1689.8
1688.4
1687
1685.6
1684.3
1683
1681.7
1680.5
1679.3
1678.1
1676.9
1675.8
1674.7
1673.6
1672.6
1671.6
1670.6
1669.7
1668.8
1667.9
1667.1
1666.3
1665.6
1664.9
1664.2
1663.6
1663
1662.5
1661.9
1661.5
1661
1660.6
1660.3
1659.9
1659.7
1659.4
1659.2
1659
1658.9
1658.8
1658.7
1658.6
1658.6
1658.7
1658.7
1658.8
1658.9
1659.1
1659.3
1659.5
1659.8
1660.1
1660.4
1660.7
1661.1
1661.5
1662
1662.4
1662.9
1663.4
1664
1664.6
1665.2
1665.8
1666.4
1667
1667.7
1668.4
1669
1669.7
1670.3
1671
1671.6
1672.1
1672.7
1673.2
1673.6
1674
1674.3
1674.5
1674.7
1674.8
1674.9
1674.9
1960.3
1960.3
1960.1
1959.8
1959.4
1958.8
1958.2
1957.5
1956.6
1955.7
1954.7
1953.6
1952.5
1951.3
1950
1948.7
1947.3
1945.9
1944.5
1943.1
1941.6
1940.1
1938.6
1937.1
1935.5
1934
1932.4
1930.8
1929.3
1927.7
1926.1
1924.5
1922.9
1921.3
1919.7
1918
1916.4
1914.8
1913.1
1911.5
1909.9
1908.2
1906.6
1904.9
1903.2
1901.6
1899.9
1898.2
1896.5
1894.8
1893.2
1891.5
1889.8
1888.1
1886.4
1884.6
1882.9
1881.2
1879.5
1877.8
1876
1874.3
1872.6
1870.8
1869.1
1867.3
1865.6
1863.8
1862.1
1860.3
1858.5
1856.8
1855
1853.2
1851.4
1849.7
1847.9
1846.1
1844.3
1842.5
1840.7
1838.9
1837.1
1835.3
1833.5
1831.7
1829.9
1828.1
1826.3
1824.5
1822.7
1820.9
1819
1817.2
1815.4
1813.6
1811.8
1810
1808.1
1806.3
1804.5
1802.7
1800.8
1799
1797.2
1795.4
1793.5
1791.7
1789.9
1788.1
1786.2
1784.4
1782.6
1780.8
1778.9
1777.1
1775.3
1773.5
1771.6
1769.8
1768
1766.2
1764.4
1762.6
1760.8
1758.9
1757.1
1755.3
1753.5
1751.7
1749.9
1748.1
1746.4
1744.6
1742.8
1741
1739.2
1737.5
1735.7
1733.9
1732.2
1730.4
1728.7
1727
1725.2
1723.5
1721.8
1720.1
1718.4
1716.7
1715
1713.3
1711.7
1710
1708.4
1706.8
1705.1
1703.6
1702
1700.4
1698.8
1697.3
1695.8
1694.2
1692.8
1691.3
1689.8
1688.4
1687
1685.6
1684.2
1682.9
1681.6
1680.3
1679
1677.8
1676.6
1675.4
1674.3
1673.2
1672.1
1671.1
1670.1
1669.1
1668.2
1667.3
1666.4
1665.6
1664.8
1664
1663.3
1662.7
1662
1661.4
1660.9
1660.4
1659.9
1659.5
1659
1658.7
1658.4
1658.1
1657.8
1657.6
1657.4
1657.3
1657.2
1657.1
1657
1657
1657.1
1657.1
1657.2
1657.4
1657.5
1657.7
1657.9
1658.2
1658.5
1658.8
1659.2
1659.5
1660
1660.4
1660.9
1661.4
1661.9
1662.5
1663
1663.7
1664.3
1664.9
1665.6
1666.2
1666.9
1667.6
1668.2
1668.9
1669.5
1670.1
1670.7
1671.2
1671.7
1672.1
1672.5
1672.8
1673.1
1673.3
1673.3
1673.4
1673.4
1960
1959.9
1959.7
1959.4
1959
1958.5
1957.8
1957.1
1956.2
1955.3
1954.3
1953.2
1952.1
1950.9
1949.6
1948.3
1946.9
1945.5
1944.1
1942.7
1941.2
1939.7
1938.2
1936.7
1935.1
1933.6
1932
1930.4
1928.9
1927.3
1925.7
1924.1
1922.5
1920.9
1919.2
1917.6
1916
1914.4
1912.7
1911.1
1909.4
1907.8
1906.1
1904.4
1902.8
1901.1
1899.4
1897.8
1896.1
1894.4
1892.7
1891
1889.3
1887.6
1885.9
1884.1
1882.4
1880.7
1879
1877.2
1875.5
1873.8
1872
1870.3
1868.5
1866.8
1865
1863.3
1861.5
1859.7
1858
1856.2
1854.4
1852.6
1850.9
1849.1
1847.3
1845.5
1843.7
1841.9
1840.1
1838.3
1836.5
1834.7
1832.9
1831.1
1829.3
1827.4
1825.6
1823.8
1822
1820.2
1818.4
1816.5
1814.7
1812.9
1811
1809.2
1807.4
1805.6
1803.7
1801.9
1800.1
1798.2
1796.4
1794.6
1792.7
1790.9
1789
1787.2
1785.4
1783.5
1781.7
1779.9
1778
1776.2
1774.4
1772.5
1770.7
1768.9
1767.1
1765.2
1763.4
1761.6
1759.8
1757.9
1756.1
1754.3
1752.5
1750.7
1748.9
1747.1
1745.3
1743.5
1741.7
1739.9
1738.1
1736.3
1734.5
1732.8
1731
1729.2
1727.5
1725.7
1724
1722.3
1720.5
1718.8
1717.1
1715.4
1713.7
1712
1710.4
1708.7
1707.1
1705.4
1703.8
1702.2
1700.6
1699
1697.4
1695.9
1694.3
1692.8
1691.3
1689.8
1688.4
1686.9
1685.5
1684.1
1682.7
1681.4
1680
1678.8
1677.5
1676.2
1675
1673.8
1672.7
1671.6
1670.5
1669.5
1668.4
1667.5
1666.5
1665.6
1664.7
1663.9
1663.1
1662.4
1661.6
1661
1660.3
1659.7
1659.2
1658.7
1658.2
1657.7
1657.3
1657
1656.6
1656.3
1656.1
1655.9
1655.7
1655.5
1655.4
1655.3
1655.3
1655.3
1655.3
1655.4
1655.5
1655.6
1655.8
1656
1656.2
1656.5
1656.8
1657.1
1657.5
1657.8
1658.3
1658.7
1659.2
1659.7
1660.2
1660.8
1661.4
1662
1662.6
1663.3
1663.9
1664.6
1665.3
1666
1666.6
1667.3
1667.9
1668.5
1669.1
1669.6
1670.1
1670.6
1670.9
1671.3
1671.5
1671.7
1671.7
1671.8
1671.8
1959.6
1959.5
1959.3
1959
1958.6
1958.1
1957.4
1956.7
1955.8
1954.9
1953.9
1952.8
1951.7
1950.5
1949.2
1947.9
1946.5
1945.1
1943.7
1942.3
1940.8
1939.3
1937.8
1936.2
1934.7
1933.1
1931.6
1930
1928.4
1926.8
1925.2
1923.6
1922
1920.4
1918.8
1917.2
1915.5
1913.9
1912.2
1910.6
1908.9
1907.3
1905.6
1904
1902.3
1900.6
1898.9
1897.3
1895.6
1893.9
1892.2
1890.5
1888.8
1887.1
1885.3
1883.6
1881.9
1880.2
1878.4
1876.7
1875
1873.2
1871.5
1869.7
1868
1866.2
1864.4
1862.7
1860.9
1859.1
1857.4
1855.6
1853.8
1852
1850.2
1848.4
1846.6
1844.8
1843
1841.2
1839.4
1837.6
1835.8
1834
1832.2
1830.4
1828.6
1826.7
1824.9
1823.1
1821.3
1819.4
1817.6
1815.8
1813.9
1812.1
1810.3
1808.4
1806.6
1804.7
1802.9
1801.1
1799.2
1797.4
1795.5
1793.7
1791.8
1790
1788.2
1786.3
1784.5
1782.6
1780.8
1778.9
1777.1
1775.2
1773.4
1771.6
1769.7
1767.9
1766
1764.2
1762.4
1760.5
1758.7
1756.9
1755
1753.2
1751.4
1749.6
1747.7
1745.9
1744.1
1742.3
1740.5
1738.7
1736.9
1735.1
1733.3
1731.5
1729.7
1728
1726.2
1724.5
1722.7
1720.9
1719.2
1717.5
1715.8
1714
1712.3
1710.6
1709
1707.3
1705.6
1704
1702.3
1700.7
1699.1
1697.5
1695.9
1694.3
1692.8
1691.3
1689.7
1688.2
1686.8
1685.3
1683.9
1682.5
1681.1
1679.7
1678.4
1677.1
1675.8
1674.6
1673.3
1672.1
1671
1669.9
1668.8
1667.7
1666.7
1665.7
1664.7
1663.8
1663
1662.1
1661.3
1660.6
1659.8
1659.2
1658.5
1657.9
1657.3
1656.8
1656.3
1655.9
1655.5
1655.1
1654.8
1654.5
1654.2
1654
1653.8
1653.7
1653.6
1653.5
1653.5
1653.4
1653.5
1653.5
1653.6
1653.8
1653.9
1654.1
1654.4
1654.6
1654.9
1655.3
1655.6
1656
1656.5
1656.9
1657.4
1657.9
1658.5
1659
1659.6
1660.2
1660.9
1661.5
1662.2
1662.9
1663.6
1664.2
1664.9
1665.6
1666.2
1666.8
1667.4
1667.9
1668.4
1668.9
1669.2
1669.5
1669.8
1669.9
1670
1670.1
1670.1
1959.1
1959.1
1958.9
1958.6
1958.2
1957.6
1957
1956.3
1955.4
1954.5
1953.5
1952.4
1951.2
1950
1948.8
1947.4
1946.1
1944.7
1943.3
1941.8
1940.3
1938.8
1937.3
1935.8
1934.2
1932.7
1931.1
1929.5
1928
1926.4
1924.8
1923.2
1921.5
1919.9
1918.3
1916.7
1915
1913.4
1911.8
1910.1
1908.5
1906.8
1905.1
1903.5
1901.8
1900.1
1898.4
1896.7
1895
1893.3
1891.6
1889.9
1888.2
1886.5
1884.8
1883.1
1881.3
1879.6
1877.9
1876.1
1874.4
1872.6
1870.9
1869.1
1867.4
1865.6
1863.8
1862.1
1860.3
1858.5
1856.7
1854.9
1853.2
1851.4
1849.6
1847.8
1846
1844.2
1842.4
1840.6
1838.7
1836.9
1835.1
1833.3
1831.5
1829.6
1827.8
1826
1824.2
1822.3
1820.5
1818.7
1816.8
1815
1813.1
1811.3
1809.4
1807.6
1805.7
1803.9
1802
1800.2
1798.3
1796.5
1794.6
1792.8
1790.9
1789.1
1787.2
1785.4
1783.5
1781.6
1779.8
1777.9
1776.1
1774.2
1772.4
1770.5
1768.7
1766.8
1765
1763.1
1761.3
1759.4
1757.6
1755.7
1753.9
1752
1750.2
1748.4
1746.5
1744.7
1742.9
1741.1
1739.2
1737.4
1735.6
1733.8
1732
1730.2
1728.4
1726.6
1724.9
1723.1
1721.3
1719.6
1717.8
1716.1
1714.3
1712.6
1710.9
1709.2
1707.5
1705.8
1704.1
1702.4
1700.8
1699.1
1697.5
1695.9
1694.3
1692.7
1691.2
1689.6
1688.1
1686.6
1685.1
1683.6
1682.2
1680.8
1679.4
1678
1676.6
1675.3
1674
1672.8
1671.5
1670.3
1669.2
1668
1666.9
1665.9
1664.8
1663.8
1662.9
1661.9
1661.1
1660.2
1659.4
1658.6
1657.9
1657.2
1656.6
1656
1655.4
1654.9
1654.4
1653.9
1653.5
1653.1
1652.8
1652.5
1652.3
1652
1651.9
1651.7
1651.6
1651.5
1651.5
1651.5
1651.5
1651.6
1651.7
1651.8
1652
1652.2
1652.4
1652.7
1653
1653.3
1653.7
1654.1
1654.5
1655
1655.5
1656
1656.6
1657.1
1657.7
1658.4
1659
1659.7
1660.3
1661
1661.7
1662.4
1663.1
1663.7
1664.4
1665
1665.6
1666.1
1666.6
1667
1667.4
1667.7
1668
1668.1
1668.2
1668.2
1668.3
1958.7
1958.6
1958.5
1958.2
1957.7
1957.2
1956.6
1955.8
1955
1954
1953
1952
1950.8
1949.6
1948.3
1947
1945.6
1944.2
1942.8
1941.4
1939.9
1938.4
1936.9
1935.3
1933.8
1932.2
1930.6
1929.1
1927.5
1925.9
1924.3
1922.7
1921
1919.4
1917.8
1916.2
1914.5
1912.9
1911.2
1909.6
1907.9
1906.3
1904.6
1902.9
1901.2
1899.6
1897.9
1896.2
1894.5
1892.8
1891.1
1889.4
1887.7
1885.9
1884.2
1882.5
1880.8
1879
1877.3
1875.5
1873.8
1872
1870.3
1868.5
1866.7
1865
1863.2
1861.4
1859.6
1857.9
1856.1
1854.3
1852.5
1850.7
1848.9
1847.1
1845.3
1843.5
1841.7
1839.8
1838
1836.2
1834.4
1832.5
1830.7
1828.9
1827
1825.2
1823.4
1821.5
1819.7
1817.8
1816
1814.1
1812.3
1810.4
1808.6
1806.7
1804.9
1803
1801.1
1799.3
1797.4
1795.6
1793.7
1791.8
1790
1788.1
1786.2
1784.4
1782.5
1780.6
1778.8
1776.9
1775
1773.2
1771.3
1769.4
1767.6
1765.7
1763.8
1762
1760.1
1758.2
1756.4
1754.5
1752.7
1750.8
1749
1747.1
1745.3
1743.4
1741.6
1739.8
1737.9
1736.1
1734.3
1732.5
1730.6
1728.8
1727
1725.2
1723.4
1721.6
1719.9
1718.1
1716.3
1714.6
1712.8
1711.1
1709.3
1707.6
1705.9
1704.2
1702.5
1700.8
1699.2
1697.5
1695.9
1694.2
1692.6
1691
1689.5
1687.9
1686.4
1684.8
1683.3
1681.8
1680.4
1679
1677.5
1676.2
1674.8
1673.5
1672.2
1670.9
1669.6
1668.4
1667.3
1666.1
1665
1663.9
1662.9
1661.9
1660.9
1660
1659.1
1658.2
1657.4
1656.6
1655.9
1655.2
1654.5
1653.9
1653.4
1652.8
1652.3
1651.9
1651.5
1651.1
1650.8
1650.5
1650.2
1650
1649.8
1649.6
1649.5
1649.5
1649.4
1649.4
1649.5
1649.5
1649.6
1649.8
1649.9
1650.1
1650.4
1650.7
1651
1651.3
1651.7
1652.1
1652.5
1653
1653.5
1654
1654.6
1655.2
1655.8
1656.4
1657
1657.7
1658.4
1659.1
1659.8
1660.5
1661.2
1661.8
1662.5
1663.1
1663.7
1664.2
1664.7
1665.1
1665.5
1665.8
1666
1666.2
1666.3
1666.3
1666.3
1958.3
1958.2
1958
1957.7
1957.3
1956.8
1956.1
1955.4
1954.5
1953.6
1952.6
1951.5
1950.3
1949.1
1947.8
1946.5
1945.2
1943.8
1942.3
1940.9
1939.4
1937.9
1936.4
1934.8
1933.3
1931.7
1930.1
1928.6
1927
1925.4
1923.8
1922.2
1920.5
1918.9
1917.3
1915.6
1914
1912.4
1910.7
1909.1
1907.4
1905.7
1904.1
1902.4
1900.7
1899
1897.3
1895.6
1893.9
1892.2
1890.5
1888.8
1887.1
1885.4
1883.6
1881.9
1880.2
1878.4
1876.7
1874.9
1873.2
1871.4
1869.6
1867.9
1866.1
1864.3
1862.5
1860.8
1859
1857.2
1855.4
1853.6
1851.8
1850
1848.2
1846.4
1844.6
1842.7
1840.9
1839.1
1837.3
1835.4
1833.6
1831.8
1829.9
1828.1
1826.2
1824.4
1822.5
1820.7
1818.8
1817
1815.1
1813.3
1811.4
1809.5
1807.7
1805.8
1803.9
1802.1
1800.2
1798.3
1796.5
1794.6
1792.7
1790.8
1789
1787.1
1785.2
1783.3
1781.4
1779.6
1777.7
1775.8
1773.9
1772
1770.2
1768.3
1766.4
1764.5
1762.7
1760.8
1758.9
1757
1755.2
1753.3
1751.4
1749.6
1747.7
1745.8
1744
1742.1
1740.3
1738.4
1736.6
1734.7
1732.9
1731
1729.2
1727.4
1725.6
1723.8
1721.9
1720.1
1718.3
1716.6
1714.8
1713
1711.2
1709.5
1707.7
1706
1704.3
1702.6
1700.8
1699.1
1697.5
1695.8
1694.1
1692.5
1690.9
1689.3
1687.7
1686.1
1684.6
1683
1681.5
1680
1678.5
1677.1
1675.7
1674.3
1672.9
1671.5
1670.2
1668.9
1667.7
1666.5
1665.3
1664.1
1663
1661.9
1660.8
1659.8
1658.8
1657.9
1657
1656.1
1655.3
1654.5
1653.8
1653.1
1652.4
1651.8
1651.2
1650.7
1650.2
1649.7
1649.3
1648.9
1648.6
1648.3
1648
1647.8
1647.6
1647.5
1647.4
1647.3
1647.3
1647.3
1647.3
1647.4
1647.5
1647.6
1647.8
1648
1648.3
1648.5
1648.8
1649.2
1649.6
1650
1650.4
1650.9
1651.4
1651.9
1652.5
1653.1
1653.7
1654.3
1655
1655.7
1656.4
1657.1
1657.8
1658.5
1659.2
1659.8
1660.5
1661.1
1661.7
1662.2
1662.7
1663.2
1663.5
1663.8
1664.1
1664.2
1664.3
1664.3
1664.4
1957.8
1957.7
1957.6
1957.2
1956.8
1956.3
1955.6
1954.9
1954.1
1953.1
1952.1
1951
1949.9
1948.6
1947.4
1946
1944.7
1943.3
1941.8
1940.4
1938.9
1937.4
1935.9
1934.3
1932.8
1931.2
1929.6
1928.1
1926.5
1924.9
1923.3
1921.6
1920
1918.4
1916.8
1915.1
1913.5
1911.8
1910.2
1908.5
1906.8
1905.2
1903.5
1901.8
1900.1
1898.4
1896.7
1895
1893.3
1891.6
1889.9
1888.2
1886.5
1884.7
1883
1881.3
1879.5
1877.8
1876
1874.3
1872.5
1870.8
1869
1867.2
1865.4
1863.7
1861.9
1860.1
1858.3
1856.5
1854.7
1852.9
1851.1
1849.3
1847.5
1845.6
1843.8
1842
1840.2
1838.3
1836.5
1834.7
1832.8
1831
1829.1
1827.3
1825.4
1823.6
1821.7
1819.8
1818
1816.1
1814.3
1812.4
1810.5
1808.6
1806.8
1804.9
1803
1801.1
1799.2
1797.4
1795.5
1793.6
1791.7
1789.8
1787.9
1786
1784.1
1782.3
1780.4
1778.5
1776.6
1774.7
1772.8
1770.9
1769
1767.1
1765.2
1763.3
1761.4
1759.6
1757.7
1755.8
1753.9
1752
1750.1
1748.2
1746.4
1744.5
1742.6
1740.7
1738.9
1737
1735.2
1733.3
1731.4
1729.6
1727.7
1725.9
1724.1
1722.2
1720.4
1718.6
1716.8
1715
1713.2
1711.4
1709.6
1707.8
1706.1
1704.3
1702.6
1700.8
1699.1
1697.4
1695.7
1694
1692.4
1690.7
1689.1
1687.4
1685.8
1684.3
1682.7
1681.1
1679.6
1678.1
1676.6
1675.1
1673.7
1672.3
1670.9
1669.5
1668.2
1666.9
1665.6
1664.4
1663.2
1662
1660.9
1659.8
1658.7
1657.7
1656.7
1655.8
1654.9
1654
1653.2
1652.4
1651.6
1650.9
1650.2
1649.6
1649
1648.5
1648
1647.5
1647.1
1646.7
1646.4
1646.1
1645.8
1645.6
1645.4
1645.3
1645.2
1645.1
1645.1
1645.1
1645.1
1645.2
1645.3
1645.4
1645.6
1645.8
1646.1
1646.3
1646.7
1647
1647.4
1647.8
1648.3
1648.7
1649.2
1649.8
1650.4
1650.9
1651.6
1652.2
1652.9
1653.6
1654.3
1655
1655.7
1656.4
1657.1
1657.8
1658.4
1659.1
1659.7
1660.2
1660.7
1661.1
1661.5
1661.8
1662
1662.1
1662.2
1662.3
1662.3
1957.3
1957.3
1957.1
1956.8
1956.4
1955.8
1955.2
1954.4
1953.6
1952.6
1951.6
1950.5
1949.4
1948.2
1946.9
1945.6
1944.2
1942.8
1941.4
1939.9
1938.4
1936.9
1935.4
1933.8
1932.3
1930.7
1929.1
1927.5
1925.9
1924.3
1922.7
1921.1
1919.5
1917.8
1916.2
1914.6
1912.9
1911.3
1909.6
1907.9
1906.3
1904.6
1902.9
1901.2
1899.6
1897.9
1896.2
1894.5
1892.7
1891
1889.3
1887.6
1885.9
1884.1
1882.4
1880.6
1878.9
1877.1
1875.4
1873.6
1871.9
1870.1
1868.3
1866.5
1864.8
1863
1861.2
1859.4
1857.6
1855.8
1854
1852.2
1850.4
1848.5
1846.7
1844.9
1843.1
1841.2
1839.4
1837.5
1835.7
1833.9
1832
1830.2
1828.3
1826.4
1824.6
1822.7
1820.8
1819
1817.1
1815.2
1813.4
1811.5
1809.6
1807.7
1805.8
1803.9
1802
1800.2
1798.3
1796.4
1794.5
1792.6
1790.7
1788.8
1786.9
1785
1783.1
1781.2
1779.3
1777.4
1775.5
1773.5
1771.6
1769.7
1767.8
1765.9
1764
1762.1
1760.2
1758.3
1756.4
1754.5
1752.6
1750.7
1748.8
1746.9
1745
1743.1
1741.2
1739.3
1737.5
1735.6
1733.7
1731.8
1730
1728.1
1726.2
1724.4
1722.5
1720.7
1718.8
1717
1715.2
1713.4
1711.6
1709.7
1707.9
1706.2
1704.4
1702.6
1700.8
1699.1
1697.4
1695.6
1693.9
1692.2
1690.5
1688.9
1687.2
1685.6
1683.9
1682.3
1680.8
1679.2
1677.6
1676.1
1674.6
1673.1
1671.7
1670.3
1668.9
1667.5
1666.1
1664.8
1663.6
1662.3
1661.1
1659.9
1658.8
1657.6
1656.6
1655.5
1654.5
1653.6
1652.7
1651.8
1650.9
1650.1
1649.4
1648.7
1648
1647.4
1646.8
1646.2
1645.7
1645.3
1644.8
1644.5
1644.1
1643.8
1643.6
1643.3
1643.1
1643
1642.9
1642.8
1642.8
1642.8
1642.8
1642.9
1643
1643.2
1643.3
1643.6
1643.8
1644.1
1644.4
1644.8
1645.1
1645.6
1646
1646.5
1647
1647.6
1648.1
1648.8
1649.4
1650
1650.7
1651.4
1652.1
1652.8
1653.5
1654.3
1655
1655.6
1656.3
1656.9
1657.5
1658.1
1658.6
1659
1659.4
1659.7
1659.9
1660
1660.1
1660.2
1660.2
1956.8
1956.8
1956.6
1956.3
1955.9
1955.3
1954.7
1953.9
1953.1
1952.2
1951.1
1950
1948.9
1947.7
1946.4
1945.1
1943.7
1942.3
1940.8
1939.4
1937.9
1936.4
1934.8
1933.3
1931.7
1930.2
1928.6
1927
1925.4
1923.8
1922.2
1920.6
1918.9
1917.3
1915.7
1914
1912.4
1910.7
1909
1907.4
1905.7
1904
1902.3
1900.7
1899
1897.3
1895.6
1893.9
1892.1
1890.4
1888.7
1887
1885.2
1883.5
1881.8
1880
1878.3
1876.5
1874.7
1873
1871.2
1869.4
1867.6
1865.9
1864.1
1862.3
1860.5
1858.7
1856.9
1855.1
1853.3
1851.4
1849.6
1847.8
1846
1844.1
1842.3
1840.4
1838.6
1836.8
1834.9
1833
1831.2
1829.3
1827.5
1825.6
1823.7
1821.9
1820
1818.1
1816.2
1814.3
1812.4
1810.6
1808.7
1806.8
1804.9
1803
1801.1
1799.2
1797.3
1795.4
1793.5
1791.5
1789.6
1787.7
1785.8
1783.9
1782
1780.1
1778.1
1776.2
1774.3
1772.4
1770.5
1768.5
1766.6
1764.7
1762.8
1760.9
1758.9
1757
1755.1
1753.2
1751.3
1749.4
1747.5
1745.5
1743.6
1741.7
1739.8
1737.9
1736
1734.1
1732.2
1730.3
1728.5
1726.6
1724.7
1722.8
1721
1719.1
1717.2
1715.4
1713.5
1711.7
1709.9
1708.1
1706.2
1704.4
1702.6
1700.9
1699.1
1697.3
1695.6
1693.8
1692.1
1690.4
1688.7
1687
1685.3
1683.7
1682
1680.4
1678.8
1677.2
1675.7
1674.1
1672.6
1671.1
1669.6
1668.2
1666.8
1665.4
1664
1662.7
1661.4
1660.1
1658.9
1657.7
1656.6
1655.4
1654.4
1653.3
1652.3
1651.3
1650.4
1649.5
1648.7
1647.9
1647.1
1646.4
1645.7
1645.1
1644.5
1643.9
1643.4
1642.9
1642.5
1642.1
1641.8
1641.5
1641.2
1641
1640.8
1640.7
1640.6
1640.5
1640.5
1640.5
1640.5
1640.6
1640.7
1640.8
1641
1641.2
1641.5
1641.8
1642.1
1642.5
1642.9
1643.3
1643.7
1644.2
1644.8
1645.3
1645.9
1646.5
1647.2
1647.8
1648.5
1649.2
1649.9
1650.6
1651.4
1652.1
1652.8
1653.5
1654.2
1654.8
1655.4
1655.9
1656.5
1656.9
1657.3
1657.6
1657.8
1657.9
1658
1658
1658
1956.4
1956.3
1956.1
1955.8
1955.4
1954.8
1954.2
1953.5
1952.6
1951.7
1950.6
1949.6
1948.4
1947.2
1945.9
1944.6
1943.2
1941.8
1940.3
1938.9
1937.4
1935.9
1934.3
1932.8
1931.2
1929.6
1928.1
1926.5
1924.9
1923.3
1921.6
1920
1918.4
1916.7
1915.1
1913.5
1911.8
1910.1
1908.5
1906.8
1905.1
1903.4
1901.8
1900.1
1898.4
1896.7
1895
1893.2
1891.5
1889.8
1888.1
1886.3
1884.6
1882.9
1881.1
1879.4
1877.6
1875.8
1874.1
1872.3
1870.5
1868.7
1867
1865.2
1863.4
1861.6
1859.8
1858
1856.2
1854.3
1852.5
1850.7
1848.9
1847
1845.2
1843.4
1841.5
1839.7
1837.8
1835.9
1834.1
1832.2
1830.4
1828.5
1826.6
1824.7
1822.9
1821
1819.1
1817.2
1815.3
1813.4
1811.5
1809.6
1807.7
1805.8
1803.9
1802
1800.1
1798.2
1796.3
1794.3
1792.4
1790.5
1788.6
1786.6
1784.7
1782.8
1780.9
1778.9
1777
1775.1
1773.1
1771.2
1769.3
1767.3
1765.4
1763.5
1761.5
1759.6
1757.7
1755.7
1753.8
1751.9
1749.9
1748
1746.1
1744.2
1742.2
1740.3
1738.4
1736.5
1734.6
1732.6
1730.7
1728.8
1726.9
1725
1723.1
1721.2
1719.4
1717.5
1715.6
1713.7
1711.9
1710
1708.2
1706.3
1704.5
1702.7
1700.9
1699.1
1697.3
1695.5
1693.7
1692
1690.2
1688.5
1686.8
1685.1
1683.4
1681.7
1680
1678.4
1676.8
1675.2
1673.6
1672.1
1670.5
1669
1667.5
1666.1
1664.7
1663.2
1661.9
1660.5
1659.2
1657.9
1656.7
1655.5
1654.3
1653.2
1652.1
1651
1650
1649
1648.1
1647.2
1646.4
1645.5
1644.8
1644
1643.4
1642.7
1642.1
1641.6
1641
1640.6
1640.1
1639.8
1639.4
1639.1
1638.8
1638.6
1638.4
1638.3
1638.2
1638.1
1638.1
1638.1
1638.1
1638.2
1638.3
1638.5
1638.7
1638.9
1639.2
1639.4
1639.8
1640.1
1640.5
1641
1641.4
1641.9
1642.5
1643
1643.6
1644.2
1644.9
1645.6
1646.2
1646.9
1647.7
1648.4
1649.1
1649.9
1650.6
1651.3
1652
1652.6
1653.2
1653.8
1654.3
1654.7
1655.1
1655.4
1655.6
1655.7
1655.8
1655.9
1655.9
1955.9
1955.8
1955.6
1955.3
1954.9
1954.4
1953.7
1953
1952.1
1951.2
1950.1
1949
1947.9
1946.7
1945.4
1944
1942.7
1941.3
1939.8
1938.3
1936.9
1935.3
1933.8
1932.3
1930.7
1929.1
1927.5
1925.9
1924.3
1922.7
1921.1
1919.5
1917.8
1916.2
1914.5
1912.9
1911.2
1909.6
1907.9
1906.2
1904.5
1902.9
1901.2
1899.5
1897.8
1896.1
1894.4
1892.6
1890.9
1889.2
1887.5
1885.7
1884
1882.2
1880.5
1878.7
1877
1875.2
1873.4
1871.6
1869.9
1868.1
1866.3
1864.5
1862.7
1860.9
1859.1
1857.2
1855.4
1853.6
1851.8
1849.9
1848.1
1846.3
1844.4
1842.6
1840.7
1838.9
1837
1835.1
1833.3
1831.4
1829.5
1827.7
1825.8
1823.9
1822
1820.1
1818.2
1816.3
1814.4
1812.5
1810.6
1808.7
1806.8
1804.8
1802.9
1801
1799.1
1797.2
1795.2
1793.3
1791.4
1789.4
1787.5
1785.6
1783.6
1781.7
1779.7
1777.8
1775.9
1773.9
1772
1770
1768.1
1766.1
1764.2
1762.2
1760.3
1758.3
1756.4
1754.4
1752.5
1750.5
1748.6
1746.6
1744.7
1742.8
1740.8
1738.9
1736.9
1735
1733.1
1731.1
1729.2
1727.3
1725.4
1723.5
1721.5
1719.6
1717.7
1715.8
1714
1712.1
1710.2
1708.3
1706.5
1704.6
1702.8
1700.9
1699.1
1697.3
1695.5
1693.6
1691.9
1690.1
1688.3
1686.6
1684.8
1683.1
1681.4
1679.7
1678
1676.4
1674.8
1673.1
1671.5
1670
1668.4
1666.9
1665.4
1663.9
1662.5
1661.1
1659.7
1658.3
1657
1655.7
1654.5
1653.2
1652.1
1650.9
1649.8
1648.7
1647.7
1646.7
1645.8
1644.9
1644
1643.2
1642.4
1641.7
1641
1640.3
1639.7
1639.2
1638.7
1638.2
1637.7
1637.4
1637
1636.7
1636.4
1636.2
1636
1635.9
1635.8
1635.7
1635.7
1635.7
1635.7
1635.8
1635.9
1636.1
1636.3
1636.5
1636.8
1637.1
1637.4
1637.8
1638.2
1638.6
1639.1
1639.6
1640.1
1640.7
1641.3
1641.9
1642.6
1643.3
1644
1644.7
1645.4
1646.1
1646.9
1647.6
1648.4
1649.1
1649.7
1650.4
1651
1651.6
1652.1
1652.5
1652.9
1653.2
1653.4
1653.5
1653.6
1653.7
1653.7
1955.4
1955.3
1955.1
1954.8
1954.4
1953.9
1953.2
1952.5
1951.6
1950.7
1949.7
1948.6
1947.4
1946.2
1944.9
1943.5
1942.2
1940.7
1939.3
1937.8
1936.3
1934.8
1933.3
1931.7
1930.2
1928.6
1927
1925.4
1923.8
1922.2
1920.5
1918.9
1917.3
1915.6
1914
1912.3
1910.7
1909
1907.3
1905.6
1904
1902.3
1900.6
1898.9
1897.2
1895.5
1893.7
1892
1890.3
1888.6
1886.8
1885.1
1883.3
1881.6
1879.8
1878.1
1876.3
1874.5
1872.7
1871
1869.2
1867.4
1865.6
1863.8
1862
1860.2
1858.4
1856.5
1854.7
1852.9
1851
1849.2
1847.4
1845.5
1843.7
1841.8
1839.9
1838.1
1836.2
1834.3
1832.5
1830.6
1828.7
1826.8
1824.9
1823
1821.1
1819.2
1817.3
1815.4
1813.5
1811.6
1809.7
1807.7
1805.8
1803.9
1802
1800
1798.1
1796.1
1794.2
1792.3
1790.3
1788.4
1786.4
1784.5
1782.5
1780.6
1778.6
1776.7
1774.7
1772.7
1770.8
1768.8
1766.9
1764.9
1762.9
1761
1759
1757
1755.1
1753.1
1751.1
1749.2
1747.2
1745.3
1743.3
1741.3
1739.4
1737.4
1735.5
1733.5
1731.6
1729.6
1727.7
1725.7
1723.8
1721.9
1719.9
1718
1716.1
1714.2
1712.3
1710.4
1708.5
1706.6
1704.7
1702.8
1701
1699.1
1697.3
1695.4
1693.6
1691.8
1690
1688.2
1686.4
1684.6
1682.9
1681.1
1679.4
1677.7
1676
1674.3
1672.7
1671.1
1669.5
1667.9
1666.3
1664.8
1663.2
1661.8
1660.3
1658.9
1657.5
1656.1
1654.8
1653.5
1652.2
1651
1649.8
1648.6
1647.5
1646.4
1645.4
1644.4
1643.4
1642.5
1641.6
1640.8
1640
1639.3
1638.6
1637.9
1637.3
1636.7
1636.2
1635.7
1635.3
1634.9
1634.6
1634.3
1634
1633.8
1633.6
1633.4
1633.3
1633.3
1633.2
1633.2
1633.3
1633.4
1633.5
1633.7
1633.9
1634.1
1634.4
1634.7
1635
1635.4
1635.8
1636.2
1636.7
1637.2
1637.8
1638.4
1639
1639.6
1640.3
1640.9
1641.7
1642.4
1643.1
1643.9
1644.6
1645.4
1646.1
1646.8
1647.5
1648.2
1648.8
1649.3
1649.9
1650.3
1650.7
1651
1651.2
1651.3
1651.4
1651.4
1651.5
1954.9
1954.8
1954.6
1954.3
1953.9
1953.4
1952.7
1952
1951.1
1950.2
1949.1
1948
1946.9
1945.6
1944.4
1943
1941.7
1940.2
1938.8
1937.3
1935.8
1934.3
1932.8
1931.2
1929.6
1928
1926.5
1924.8
1923.2
1921.6
1920
1918.4
1916.7
1915.1
1913.4
1911.8
1910.1
1908.4
1906.7
1905.1
1903.4
1901.7
1900
1898.3
1896.6
1894.9
1893.1
1891.4
1889.7
1887.9
1886.2
1884.5
1882.7
1880.9
1879.2
1877.4
1875.6
1873.9
1872.1
1870.3
1868.5
1866.7
1864.9
1863.1
1861.3
1859.5
1857.6
1855.8
1854
1852.1
1850.3
1848.5
1846.6
1844.7
1842.9
1841
1839.2
1837.3
1835.4
1833.5
1831.6
1829.8
1827.9
1826
1824.1
1822.2
1820.2
1818.3
1816.4
1814.5
1812.6
1810.7
1808.7
1806.8
1804.9
1802.9
1801
1799
1797.1
1795.1
1793.2
1791.2
1789.3
1787.3
1785.4
1783.4
1781.4
1779.5
1777.5
1775.5
1773.5
1771.6
1769.6
1767.6
1765.6
1763.7
1761.7
1759.7
1757.7
1755.7
1753.8
1751.8
1749.8
1747.8
1745.8
1743.9
1741.9
1739.9
1737.9
1736
1734
1732
1730.1
1728.1
1726.1
1724.2
1722.2
1720.3
1718.3
1716.4
1714.5
1712.5
1710.6
1708.7
1706.8
1704.9
1703
1701.1
1699.2
1697.3
1695.4
1693.6
1691.7
1689.9
1688.1
1686.3
1684.5
1682.7
1680.9
1679.1
1677.4
1675.7
1674
1672.3
1670.6
1669
1667.3
1665.7
1664.2
1662.6
1661.1
1659.6
1658.1
1656.6
1655.2
1653.8
1652.5
1651.2
1649.9
1648.6
1647.4
1646.3
1645.1
1644
1643
1642
1641
1640.1
1639.2
1638.4
1637.6
1636.8
1636.1
1635.5
1634.9
1634.3
1633.8
1633.3
1632.8
1632.5
1632.1
1631.8
1631.5
1631.3
1631.1
1631
1630.9
1630.8
1630.8
1630.8
1630.8
1630.9
1631.1
1631.2
1631.4
1631.7
1631.9
1632.2
1632.6
1633
1633.4
1633.8
1634.3
1634.8
1635.4
1636
1636.6
1637.2
1637.9
1638.6
1639.3
1640.1
1640.8
1641.6
1642.3
1643.1
1643.8
1644.5
1645.2
1645.9
1646.5
1647.1
1647.6
1648.1
1648.4
1648.7
1648.9
1649.1
1649.2
1649.2
1649.2
1954.4
1954.3
1954.2
1953.8
1953.4
1952.9
1952.2
1951.5
1950.6
1949.7
1948.7
1947.6
1946.4
1945.1
1943.9
1942.5
1941.1
1939.7
1938.3
1936.8
1935.3
1933.8
1932.2
1930.7
1929.1
1927.5
1925.9
1924.3
1922.7
1921.1
1919.4
1917.8
1916.2
1914.5
1912.9
1911.2
1909.5
1907.9
1906.2
1904.5
1902.8
1901.1
1899.4
1897.7
1896
1894.3
1892.5
1890.8
1889.1
1887.3
1885.6
1883.8
1882.1
1880.3
1878.5
1876.8
1875
1873.2
1871.4
1869.6
1867.8
1866
1864.2
1862.4
1860.6
1858.8
1856.9
1855.1
1853.3
1851.4
1849.6
1847.7
1845.8
1844
1842.1
1840.2
1838.4
1836.5
1834.6
1832.7
1830.8
1828.9
1827
1825.1
1823.2
1821.3
1819.4
1817.5
1815.5
1813.6
1811.7
1809.7
1807.8
1805.8
1803.9
1801.9
1800
1798
1796.1
1794.1
1792.2
1790.2
1788.2
1786.2
1784.3
1782.3
1780.3
1778.3
1776.4
1774.4
1772.4
1770.4
1768.4
1766.4
1764.4
1762.4
1760.4
1758.4
1756.4
1754.4
1752.5
1750.5
1748.5
1746.5
1744.5
1742.5
1740.5
1738.5
1736.5
1734.5
1732.5
1730.5
1728.5
1726.6
1724.6
1722.6
1720.6
1718.7
1716.7
1714.7
1712.8
1710.8
1708.9
1707
1705
1703.1
1701.2
1699.3
1697.4
1695.5
1693.6
1691.7
1689.8
1688
1686.2
1684.3
1682.5
1680.7
1678.9
1677.1
1675.4
1673.6
1671.9
1670.2
1668.5
1666.8
1665.2
1663.6
1662
1660.4
1658.9
1657.3
1655.9
1654.4
1653
1651.6
1650.2
1648.9
1647.6
1646.3
1645.1
1643.9
1642.8
1641.7
1640.6
1639.6
1638.6
1637.7
1636.8
1635.9
1635.1
1634.4
1633.7
1633
1632.4
1631.8
1631.3
1630.8
1630.4
1630
1629.6
1629.3
1629
1628.8
1628.6
1628.5
1628.4
1628.3
1628.3
1628.3
1628.4
1628.5
1628.6
1628.8
1629
1629.2
1629.5
1629.8
1630.2
1630.6
1631
1631.4
1631.9
1632.5
1633
1633.6
1634.2
1634.9
1635.6
1636.3
1637
1637.7
1638.5
1639.3
1640
1640.8
1641.5
1642.3
1643
1643.7
1644.3
1644.8
1645.4
1645.8
1646.2
1646.5
1646.7
1646.8
1646.9
1647
1647
1953.9
1953.8
1953.7
1953.4
1952.9
1952.4
1951.7
1951
1950.1
1949.2
1948.2
1947
1945.9
1944.6
1943.4
1942
1940.6
1939.2
1937.8
1936.3
1934.8
1933.2
1931.7
1930.1
1928.6
1927
1925.4
1923.8
1922.2
1920.5
1918.9
1917.3
1915.6
1914
1912.3
1910.6
1909
1907.3
1905.6
1903.9
1902.2
1900.5
1898.8
1897.1
1895.4
1893.7
1891.9
1890.2
1888.5
1886.7
1885
1883.2
1881.4
1879.7
1877.9
1876.1
1874.3
1872.6
1870.8
1869
1867.2
1865.3
1863.5
1861.7
1859.9
1858
1856.2
1854.4
1852.5
1850.7
1848.8
1847
1845.1
1843.2
1841.4
1839.5
1837.6
1835.7
1833.8
1831.9
1830
1828.1
1826.2
1824.3
1822.4
1820.4
1818.5
1816.6
1814.6
1812.7
1810.8
1808.8
1806.9
1804.9
1802.9
1801
1799
1797
1795.1
1793.1
1791.1
1789.1
1787.2
1785.2
1783.2
1781.2
1779.2
1777.2
1775.2
1773.2
1771.2
1769.2
1767.2
1765.2
1763.2
1761.2
1759.2
1757.2
1755.2
1753.1
1751.1
1749.1
1747.1
1745.1
1743.1
1741.1
1739.1
1737.1
1735
1733
1731
1729
1727
1725
1723
1721
1719
1717.1
1715.1
1713.1
1711.1
1709.2
1707.2
1705.2
1703.3
1701.3
1699.4
1697.5
1695.6
1693.6
1691.7
1689.8
1688
1686.1
1684.2
1682.4
1680.5
1678.7
1676.9
1675.1
1673.3
1671.6
1669.8
1668.1
1666.4
1664.7
1663.1
1661.4
1659.8
1658.2
1656.6
1655.1
1653.6
1652.1
1650.7
1649.3
1647.9
1646.5
1645.2
1644
1642.7
1641.5
1640.4
1639.3
1638.2
1637.2
1636.2
1635.2
1634.3
1633.5
1632.7
1631.9
1631.2
1630.5
1629.9
1629.3
1628.8
1628.3
1627.9
1627.5
1627.1
1626.8
1626.5
1626.3
1626.1
1626
1625.9
1625.8
1625.8
1625.8
1625.9
1626
1626.1
1626.3
1626.5
1626.7
1627
1627.4
1627.7
1628.1
1628.5
1629
1629.5
1630
1630.6
1631.2
1631.8
1632.5
1633.2
1633.9
1634.6
1635.4
1636.2
1636.9
1637.7
1638.5
1639.2
1640
1640.7
1641.4
1642
1642.6
1643.1
1643.6
1643.9
1644.2
1644.4
1644.6
1644.7
1644.7
1644.8
1953.4
1953.4
1953.2
1952.9
1952.4
1951.9
1951.2
1950.5
1949.6
1948.7
1947.7
1946.6
1945.4
1944.1
1942.9
1941.5
1940.1
1938.7
1937.3
1935.8
1934.3
1932.7
1931.2
1929.6
1928
1926.5
1924.9
1923.2
1921.6
1920
1918.4
1916.7
1915.1
1913.4
1911.7
1910.1
1908.4
1906.7
1905
1903.3
1901.6
1899.9
1898.2
1896.5
1894.8
1893.1
1891.3
1889.6
1887.8
1886.1
1884.3
1882.6
1880.8
1879
1877.3
1875.5
1873.7
1871.9
1870.1
1868.3
1866.5
1864.7
1862.8
1861
1859.2
1857.4
1855.5
1853.7
1851.8
1850
1848.1
1846.2
1844.4
1842.5
1840.6
1838.7
1836.8
1834.9
1833
1831.1
1829.2
1827.3
1825.4
1823.4
1821.5
1819.6
1817.6
1815.7
1813.8
1811.8
1809.8
1807.9
1805.9
1804
1802
1800
1798
1796.1
1794.1
1792.1
1790.1
1788.1
1786.1
1784.1
1782.1
1780.1
1778.1
1776.1
1774.1
1772.1
1770.1
1768
1766
1764
1762
1760
1757.9
1755.9
1753.9
1751.9
1749.8
1747.8
1745.8
1743.7
1741.7
1739.7
1737.7
1735.6
1733.6
1731.6
1729.6
1727.5
1725.5
1723.5
1721.5
1719.5
1717.5
1715.5
1713.4
1711.5
1709.5
1707.5
1705.5
1703.5
1701.5
1699.6
1697.6
1695.7
1693.7
1691.8
1689.9
1688
1686.1
1684.2
1682.3
1680.4
1678.6
1676.7
1674.9
1673.1
1671.3
1669.5
1667.7
1666
1664.3
1662.6
1660.9
1659.2
1657.6
1656
1654.4
1652.9
1651.3
1649.8
1648.4
1647
1645.6
1644.2
1642.9
1641.6
1640.3
1639.1
1638
1636.8
1635.8
1634.7
1633.7
1632.8
1631.9
1631
1630.2
1629.4
1628.7
1628
1627.4
1626.8
1626.3
1625.8
1625.3
1624.9
1624.6
1624.3
1624
1623.8
1623.6
1623.5
1623.4
1623.3
1623.3
1623.3
1623.4
1623.5
1623.6
1623.8
1624
1624.3
1624.6
1624.9
1625.3
1625.7
1626.1
1626.6
1627.1
1627.6
1628.2
1628.8
1629.5
1630.1
1630.8
1631.5
1632.3
1633
1633.8
1634.6
1635.4
1636.2
1636.9
1637.7
1638.4
1639.1
1639.7
1640.3
1640.8
1641.3
1641.7
1642
1642.1
1642.3
1642.4
1642.5
1642.5
1952.9
1952.9
1952.7
1952.4
1952
1951.4
1950.8
1950
1949.2
1948.2
1947.2
1946.1
1944.9
1943.7
1942.4
1941
1939.6
1938.2
1936.7
1935.3
1933.8
1932.2
1930.7
1929.1
1927.5
1925.9
1924.3
1922.7
1921.1
1919.5
1917.8
1916.2
1914.5
1912.9
1911.2
1909.5
1907.8
1906.2
1904.5
1902.8
1901.1
1899.4
1897.7
1895.9
1894.2
1892.5
1890.7
1889
1887.2
1885.5
1883.7
1882
1880.2
1878.4
1876.6
1874.8
1873
1871.3
1869.4
1867.6
1865.8
1864
1862.2
1860.3
1858.5
1856.7
1854.8
1853
1851.1
1849.2
1847.4
1845.5
1843.6
1841.7
1839.8
1837.9
1836
1834.1
1832.2
1830.3
1828.4
1826.5
1824.5
1822.6
1820.7
1818.7
1816.8
1814.8
1812.9
1810.9
1808.9
1807
1805
1803
1801.1
1799.1
1797.1
1795.1
1793.1
1791.1
1789.1
1787.1
1785.1
1783.1
1781.1
1779
1777
1775
1773
1770.9
1768.9
1766.9
1764.8
1762.8
1760.8
1758.7
1756.7
1754.7
1752.6
1750.6
1748.5
1746.5
1744.4
1742.4
1740.3
1738.3
1736.2
1734.2
1732.1
1730.1
1728.1
1726
1724
1721.9
1719.9
1717.9
1715.9
1713.8
1711.8
1709.8
1707.8
1705.8
1703.8
1701.8
1699.8
1697.8
1695.8
1693.9
1691.9
1689.9
1688
1686.1
1684.1
1682.2
1680.3
1678.4
1676.6
1674.7
1672.9
1671
1669.2
1667.4
1665.6
1663.9
1662.1
1660.4
1658.7
1657
1655.4
1653.8
1652.2
1650.6
1649.1
1647.6
1646.1
1644.6
1643.2
1641.8
1640.5
1639.2
1637.9
1636.7
1635.5
1634.4
1633.3
1632.3
1631.3
1630.3
1629.4
1628.5
1627.7
1626.9
1626.2
1625.5
1624.9
1624.3
1623.7
1623.2
1622.8
1622.4
1622
1621.7
1621.5
1621.2
1621.1
1620.9
1620.8
1620.8
1620.8
1620.8
1620.9
1621
1621.1
1621.3
1621.5
1621.8
1622.1
1622.4
1622.8
1623.2
1623.6
1624.1
1624.6
1625.2
1625.8
1626.4
1627
1627.7
1628.4
1629.2
1629.9
1630.7
1631.5
1632.3
1633.1
1633.9
1634.6
1635.4
1636.1
1636.8
1637.5
1638
1638.6
1639
1639.4
1639.7
1639.9
1640
1640.2
1640.2
1640.3
1952.5
1952.4
1952.2
1951.9
1951.5
1950.9
1950.3
1949.5
1948.7
1947.7
1946.7
1945.6
1944.4
1943.2
1941.9
1940.5
1939.1
1937.7
1936.2
1934.8
1933.2
1931.7
1930.2
1928.6
1927
1925.4
1923.8
1922.2
1920.6
1918.9
1917.3
1915.6
1914
1912.3
1910.7
1909
1907.3
1905.6
1903.9
1902.2
1900.5
1898.8
1897.1
1895.4
1893.6
1891.9
1890.1
1888.4
1886.6
1884.9
1883.1
1881.4
1879.6
1877.8
1876
1874.2
1872.4
1870.6
1868.8
1867
1865.2
1863.3
1861.5
1859.7
1857.8
1856
1854.1
1852.3
1850.4
1848.5
1846.6
1844.8
1842.9
1841
1839.1
1837.2
1835.3
1833.4
1831.5
1829.5
1827.6
1825.7
1823.7
1821.8
1819.8
1817.9
1815.9
1814
1812
1810
1808.1
1806.1
1804.1
1802.1
1800.1
1798.1
1796.1
1794.1
1792.1
1790.1
1788.1
1786.1
1784
1782
1780
1778
1775.9
1773.9
1771.9
1769.8
1767.8
1765.7
1763.7
1761.6
1759.6
1757.5
1755.5
1753.4
1751.3
1749.3
1747.2
1745.1
1743.1
1741
1739
1736.9
1734.8
1732.8
1730.7
1728.6
1726.6
1724.5
1722.5
1720.4
1718.4
1716.3
1714.3
1712.2
1710.2
1708.1
1706.1
1704.1
1702.1
1700
1698
1696
1694
1692
1690.1
1688.1
1686.1
1684.2
1682.2
1680.3
1678.4
1676.5
1674.6
1672.7
1670.8
1669
1667.1
1665.3
1663.5
1661.8
1660
1658.3
1656.5
1654.8
1653.2
1651.5
1649.9
1648.3
1646.8
1645.3
1643.8
1642.3
1640.9
1639.5
1638.1
1636.8
1635.5
1634.3
1633.1
1632
1630.9
1629.8
1628.8
1627.8
1626.9
1626
1625.2
1624.4
1623.7
1623
1622.3
1621.7
1621.2
1620.7
1620.3
1619.9
1619.5
1619.2
1618.9
1618.7
1618.5
1618.4
1618.3
1618.2
1618.2
1618.3
1618.3
1618.5
1618.6
1618.8
1619
1619.3
1619.6
1619.9
1620.3
1620.7
1621.2
1621.7
1622.2
1622.8
1623.4
1624
1624.7
1625.3
1626.1
1626.8
1627.6
1628.3
1629.1
1629.9
1630.7
1631.5
1632.3
1633.1
1633.8
1634.5
1635.2
1635.8
1636.3
1636.8
1637.1
1637.4
1637.6
1637.8
1637.9
1638
1638
1952
1951.9
1951.8
1951.4
1951
1950.5
1949.8
1949.1
1948.2
1947.2
1946.2
1945.1
1943.9
1942.7
1941.4
1940
1938.6
1937.2
1935.8
1934.3
1932.7
1931.2
1929.7
1928.1
1926.5
1924.9
1923.3
1921.7
1920
1918.4
1916.8
1915.1
1913.5
1911.8
1910.1
1908.4
1906.8
1905.1
1903.4
1901.7
1899.9
1898.2
1896.5
1894.8
1893
1891.3
1889.6
1887.8
1886.1
1884.3
1882.5
1880.8
1879
1877.2
1875.4
1873.6
1871.8
1870
1868.2
1866.3
1864.5
1862.7
1860.8
1859
1857.1
1855.3
1853.4
1851.6
1849.7
1847.8
1845.9
1844
1842.2
1840.3
1838.4
1836.4
1834.5
1832.6
1830.7
1828.7
1826.8
1824.9
1822.9
1821
1819
1817.1
1815.1
1813.1
1811.1
1809.2
1807.2
1805.2
1803.2
1801.2
1799.2
1797.2
1795.2
1793.2
1791.1
1789.1
1787.1
1785.1
1783
1781
1778.9
1776.9
1774.8
1772.8
1770.7
1768.7
1766.6
1764.6
1762.5
1760.4
1758.4
1756.3
1754.2
1752.1
1750.1
1748
1745.9
1743.8
1741.8
1739.7
1737.6
1735.5
1733.4
1731.3
1729.3
1727.2
1725.1
1723
1720.9
1718.9
1716.8
1714.7
1712.7
1710.6
1708.5
1706.5
1704.4
1702.4
1700.3
1698.3
1696.3
1694.3
1692.2
1690.2
1688.2
1686.2
1684.3
1682.3
1680.3
1678.4
1676.4
1674.5
1672.6
1670.7
1668.8
1666.9
1665.1
1663.2
1661.4
1659.6
1657.8
1656.1
1654.3
1652.6
1650.9
1649.3
1647.7
1646.1
1644.5
1642.9
1641.4
1639.9
1638.5
1637.1
1635.7
1634.4
1633.1
1631.9
1630.7
1629.5
1628.4
1627.3
1626.3
1625.3
1624.4
1623.5
1622.7
1621.9
1621.1
1620.4
1619.8
1619.2
1618.7
1618.2
1617.7
1617.3
1616.9
1616.6
1616.4
1616.1
1616
1615.8
1615.7
1615.7
1615.7
1615.7
1615.8
1615.9
1616.1
1616.3
1616.5
1616.8
1617.1
1617.5
1617.8
1618.3
1618.7
1619.2
1619.8
1620.3
1620.9
1621.6
1622.2
1622.9
1623.7
1624.4
1625.2
1626
1626.8
1627.6
1628.4
1629.2
1630
1630.8
1631.5
1632.2
1632.9
1633.5
1634
1634.5
1634.9
1635.2
1635.4
1635.5
1635.7
1635.7
1635.8
1951.5
1951.5
1951.3
1951
1950.5
1950
1949.3
1948.6
1947.7
1946.8
1945.7
1944.6
1943.4
1942.2
1940.9
1939.5
1938.2
1936.7
1935.3
1933.8
1932.3
1930.7
1929.2
1927.6
1926
1924.4
1922.8
1921.2
1919.5
1917.9
1916.2
1914.6
1912.9
1911.3
1909.6
1907.9
1906.2
1904.5
1902.8
1901.1
1899.4
1897.7
1895.9
1894.2
1892.5
1890.7
1889
1887.2
1885.5
1883.7
1881.9
1880.2
1878.4
1876.6
1874.8
1873
1871.2
1869.4
1867.5
1865.7
1863.9
1862
1860.2
1858.3
1856.5
1854.6
1852.8
1850.9
1849
1847.1
1845.2
1843.3
1841.4
1839.5
1837.6
1835.7
1833.8
1831.8
1829.9
1828
1826
1824.1
1822.1
1820.2
1818.2
1816.2
1814.3
1812.3
1810.3
1808.3
1806.3
1804.3
1802.3
1800.3
1798.3
1796.3
1794.2
1792.2
1790.2
1788.1
1786.1
1784.1
1782
1780
1777.9
1775.8
1773.8
1771.7
1769.6
1767.6
1765.5
1763.4
1761.3
1759.3
1757.2
1755.1
1753
1750.9
1748.8
1746.7
1744.6
1742.5
1740.4
1738.3
1736.2
1734.1
1732
1729.9
1727.8
1725.7
1723.6
1721.5
1719.4
1717.3
1715.2
1713.2
1711.1
1709
1706.9
1704.8
1702.8
1700.7
1698.6
1696.6
1694.5
1692.5
1690.4
1688.4
1686.4
1684.4
1682.4
1680.4
1678.4
1676.4
1674.5
1672.5
1670.6
1668.7
1666.8
1664.9
1663
1661.1
1659.3
1657.5
1655.7
1653.9
1652.1
1650.4
1648.7
1647
1645.4
1643.8
1642.2
1640.6
1639.1
1637.6
1636.1
1634.7
1633.3
1632
1630.7
1629.4
1628.2
1627
1625.9
1624.8
1623.8
1622.8
1621.9
1621
1620.1
1619.3
1618.6
1617.9
1617.2
1616.6
1616.1
1615.6
1615.1
1614.7
1614.4
1614.1
1613.8
1613.6
1613.4
1613.3
1613.2
1613.1
1613.1
1613.2
1613.3
1613.4
1613.6
1613.8
1614
1614.3
1614.6
1615
1615.4
1615.8
1616.3
1616.8
1617.3
1617.9
1618.5
1619.2
1619.8
1620.5
1621.3
1622
1622.8
1623.6
1624.4
1625.3
1626.1
1626.9
1627.7
1628.5
1629.2
1629.9
1630.6
1631.2
1631.8
1632.2
1632.6
1632.9
1633.1
1633.3
1633.4
1633.5
1633.5
1951.1
1951
1950.8
1950.5
1950.1
1949.5
1948.9
1948.1
1947.3
1946.3
1945.3
1944.2
1943
1941.7
1940.4
1939.1
1937.7
1936.2
1934.8
1933.3
1931.8
1930.2
1928.7
1927.1
1925.5
1923.9
1922.3
1920.7
1919
1917.4
1915.7
1914.1
1912.4
1910.7
1909.1
1907.4
1905.7
1904
1902.3
1900.6
1898.8
1897.1
1895.4
1893.7
1891.9
1890.2
1888.4
1886.7
1884.9
1883.1
1881.3
1879.6
1877.8
1876
1874.2
1872.4
1870.6
1868.7
1866.9
1865.1
1863.2
1861.4
1859.5
1857.7
1855.8
1854
1852.1
1850.2
1848.3
1846.4
1844.5
1842.6
1840.7
1838.8
1836.9
1835
1833
1831.1
1829.2
1827.2
1825.3
1823.3
1821.3
1819.4
1817.4
1815.4
1813.4
1811.4
1809.4
1807.4
1805.4
1803.4
1801.4
1799.4
1797.4
1795.3
1793.3
1791.3
1789.2
1787.2
1785.1
1783.1
1781
1778.9
1776.9
1774.8
1772.7
1770.6
1768.6
1766.5
1764.4
1762.3
1760.2
1758.1
1756
1753.9
1751.8
1749.7
1747.6
1745.4
1743.3
1741.2
1739.1
1737
1734.9
1732.7
1730.6
1728.5
1726.4
1724.3
1722.2
1720
1717.9
1715.8
1713.7
1711.6
1709.5
1707.4
1705.3
1703.2
1701.1
1699
1696.9
1694.8
1692.8
1690.7
1688.7
1686.6
1684.6
1682.5
1680.5
1678.5
1676.5
1674.5
1672.5
1670.5
1668.6
1666.6
1664.7
1662.8
1660.9
1659
1657.2
1655.3
1653.5
1651.7
1649.9
1648.2
1646.5
1644.8
1643.1
1641.5
1639.9
1638.3
1636.7
1635.2
1633.8
1632.3
1630.9
1629.6
1628.3
1627
1625.7
1624.6
1623.4
1622.3
1621.3
1620.3
1619.3
1618.4
1617.6
1616.8
1616
1615.3
1614.7
1614.1
1613.5
1613
1612.6
1612.2
1611.8
1611.5
1611.2
1611
1610.8
1610.7
1610.6
1610.6
1610.6
1610.6
1610.7
1610.9
1611
1611.2
1611.5
1611.8
1612.1
1612.5
1612.9
1613.3
1613.8
1614.3
1614.9
1615.5
1616.1
1616.7
1617.4
1618.1
1618.9
1619.7
1620.5
1621.3
1622.1
1622.9
1623.8
1624.6
1625.4
1626.2
1626.9
1627.7
1628.3
1628.9
1629.5
1629.9
1630.3
1630.6
1630.8
1631
1631.1
1631.2
1631.2
1950.6
1950.6
1950.4
1950.1
1949.6
1949.1
1948.4
1947.7
1946.8
1945.8
1944.8
1943.7
1942.5
1941.3
1940
1938.6
1937.2
1935.8
1934.3
1932.8
1931.3
1929.7
1928.2
1926.6
1925
1923.4
1921.8
1920.2
1918.5
1916.9
1915.2
1913.6
1911.9
1910.2
1908.5
1906.8
1905.2
1903.5
1901.7
1900
1898.3
1896.6
1894.9
1893.1
1891.4
1889.6
1887.9
1886.1
1884.3
1882.6
1880.8
1879
1877.2
1875.4
1873.6
1871.8
1869.9
1868.1
1866.3
1864.5
1862.6
1860.8
1858.9
1857
1855.2
1853.3
1851.4
1849.5
1847.7
1845.8
1843.8
1841.9
1840
1838.1
1836.2
1834.2
1832.3
1830.4
1828.4
1826.5
1824.5
1822.5
1820.6
1818.6
1816.6
1814.6
1812.6
1810.6
1808.6
1806.6
1804.6
1802.6
1800.5
1798.5
1796.5
1794.4
1792.4
1790.3
1788.3
1786.2
1784.1
1782.1
1780
1777.9
1775.8
1773.8
1771.7
1769.6
1767.5
1765.4
1763.3
1761.2
1759
1756.9
1754.8
1752.7
1750.6
1748.4
1746.3
1744.2
1742.1
1739.9
1737.8
1735.7
1733.5
1731.4
1729.2
1727.1
1725
1722.8
1720.7
1718.6
1716.4
1714.3
1712.2
1710
1707.9
1705.8
1703.7
1701.5
1699.4
1697.3
1695.2
1693.1
1691
1688.9
1686.9
1684.8
1682.7
1680.7
1678.6
1676.6
1674.6
1672.5
1670.5
1668.5
1666.6
1664.6
1662.7
1660.7
1658.8
1656.9
1655
1653.2
1651.3
1649.5
1647.7
1646
1644.2
1642.5
1640.8
1639.2
1637.5
1635.9
1634.4
1632.9
1631.4
1629.9
1628.5
1627.1
1625.8
1624.5
1623.3
1622.1
1620.9
1619.8
1618.8
1617.8
1616.8
1615.9
1615
1614.2
1613.5
1612.8
1612.1
1611.5
1610.9
1610.4
1610
1609.6
1609.2
1608.9
1608.7
1608.4
1608.3
1608.1
1608.1
1608
1608
1608.1
1608.2
1608.3
1608.5
1608.7
1609
1609.3
1609.6
1610
1610.4
1610.8
1611.3
1611.9
1612.4
1613
1613.7
1614.3
1615
1615.7
1616.5
1617.3
1618.1
1618.9
1619.7
1620.6
1621.4
1622.3
1623.1
1623.9
1624.6
1625.4
1626
1626.6
1627.2
1627.6
1628
1628.3
1628.5
1628.7
1628.9
1628.9
1629
1950.2
1950.1
1949.9
1949.6
1949.2
1948.6
1948
1947.2
1946.3
1945.4
1944.4
1943.2
1942
1940.8
1939.5
1938.1
1936.7
1935.3
1933.8
1932.3
1930.8
1929.3
1927.7
1926.1
1924.5
1922.9
1921.3
1919.7
1918
1916.4
1914.7
1913.1
1911.4
1909.7
1908
1906.3
1904.6
1902.9
1901.2
1899.5
1897.8
1896
1894.3
1892.6
1890.8
1889.1
1887.3
1885.5
1883.8
1882
1880.2
1878.4
1876.6
1874.8
1873
1871.2
1869.4
1867.5
1865.7
1863.8
1862
1860.1
1858.3
1856.4
1854.5
1852.7
1850.8
1848.9
1847
1845.1
1843.2
1841.3
1839.3
1837.4
1835.5
1833.5
1831.6
1829.6
1827.7
1825.7
1823.7
1821.8
1819.8
1817.8
1815.8
1813.8
1811.8
1809.8
1807.8
1805.8
1803.7
1801.7
1799.7
1797.6
1795.6
1793.5
1791.5
1789.4
1787.3
1785.3
1783.2
1781.1
1779
1776.9
1774.8
1772.7
1770.6
1768.5
1766.4
1764.3
1762.2
1760
1757.9
1755.8
1753.6
1751.5
1749.4
1747.2
1745.1
1742.9
1740.8
1738.6
1736.5
1734.3
1732.2
1730
1727.9
1725.7
1723.5
1721.4
1719.2
1717.1
1714.9
1712.8
1710.6
1708.5
1706.3
1704.2
1702
1699.9
1697.8
1695.6
1693.5
1691.4
1689.3
1687.2
1685.1
1683
1680.9
1678.8
1676.7
1674.7
1672.6
1670.6
1668.6
1666.6
1664.6
1662.6
1660.6
1658.7
1656.7
1654.8
1652.9
1651
1649.2
1647.3
1645.5
1643.7
1642
1640.2
1638.5
1636.9
1635.2
1633.6
1632
1630.5
1629
1627.5
1626.1
1624.7
1623.4
1622
1620.8
1619.6
1618.4
1617.3
1616.2
1615.2
1614.3
1613.3
1612.5
1611.7
1610.9
1610.2
1609.5
1608.9
1608.4
1607.9
1607.4
1607
1606.6
1606.3
1606.1
1605.9
1605.7
1605.6
1605.5
1605.5
1605.5
1605.5
1605.6
1605.8
1606
1606.2
1606.5
1606.8
1607.1
1607.5
1607.9
1608.4
1608.9
1609.4
1610
1610.6
1611.2
1611.9
1612.6
1613.3
1614.1
1614.9
1615.7
1616.5
1617.4
1618.2
1619.1
1619.9
1620.7
1621.5
1622.3
1623
1623.7
1624.3
1624.9
1625.4
1625.7
1626
1626.3
1626.5
1626.6
1626.7
1626.7
1949.7
1949.7
1949.5
1949.2
1948.7
1948.2
1947.5
1946.8
1945.9
1944.9
1943.9
1942.8
1941.6
1940.3
1939
1937.7
1936.3
1934.8
1933.4
1931.9
1930.3
1928.8
1927.2
1925.6
1924
1922.4
1920.8
1919.2
1917.5
1915.9
1914.2
1912.6
1910.9
1909.2
1907.5
1905.8
1904.1
1902.4
1900.7
1899
1897.3
1895.5
1893.8
1892
1890.3
1888.5
1886.8
1885
1883.2
1881.4
1879.6
1877.8
1876
1874.2
1872.4
1870.6
1868.8
1866.9
1865.1
1863.2
1861.4
1859.5
1857.7
1855.8
1853.9
1852
1850.1
1848.2
1846.3
1844.4
1842.5
1840.6
1838.7
1836.7
1834.8
1832.8
1830.9
1828.9
1826.9
1825
1823
1821
1819
1817
1815
1813
1811
1809
1807
1804.9
1802.9
1800.9
1798.8
1796.8
1794.7
1792.6
1790.6
1788.5
1786.4
1784.3
1782.2
1780.1
1778
1775.9
1773.8
1771.7
1769.6
1767.5
1765.3
1763.2
1761.1
1758.9
1756.8
1754.6
1752.5
1750.3
1748.2
1746
1743.9
1741.7
1739.5
1737.4
1735.2
1733
1730.8
1728.7
1726.5
1724.3
1722.1
1720
1717.8
1715.6
1713.4
1711.3
1709.1
1706.9
1704.7
1702.6
1700.4
1698.3
1696.1
1693.9
1691.8
1689.7
1687.5
1685.4
1683.3
1681.2
1679
1676.9
1674.9
1672.8
1670.7
1668.6
1666.6
1664.6
1662.5
1660.5
1658.5
1656.6
1654.6
1652.7
1650.8
1648.9
1647
1645.1
1643.3
1641.5
1639.7
1637.9
1636.2
1634.5
1632.9
1631.2
1629.7
1628.1
1626.6
1625.1
1623.6
1622.2
1620.9
1619.6
1618.3
1617.1
1615.9
1614.8
1613.7
1612.7
1611.7
1610.8
1609.9
1609.1
1608.3
1607.6
1606.9
1606.3
1605.8
1605.3
1604.8
1604.4
1604
1603.7
1603.5
1603.3
1603.1
1603
1602.9
1602.9
1602.9
1603
1603.1
1603.2
1603.4
1603.7
1603.9
1604.2
1604.6
1605
1605.4
1605.9
1606.4
1606.9
1607.5
1608.1
1608.8
1609.5
1610.2
1610.9
1611.7
1612.5
1613.3
1614.2
1615
1615.9
1616.7
1617.6
1618.4
1619.2
1620
1620.7
1621.4
1622
1622.6
1623.1
1623.4
1623.7
1624
1624.2
1624.3
1624.4
1624.5
1949.3
1949.2
1949
1948.7
1948.3
1947.8
1947.1
1946.3
1945.5
1944.5
1943.5
1942.3
1941.1
1939.9
1938.6
1937.2
1935.8
1934.4
1932.9
1931.4
1929.9
1928.3
1926.8
1925.2
1923.6
1922
1920.3
1918.7
1917.1
1915.4
1913.7
1912.1
1910.4
1908.7
1907
1905.3
1903.6
1901.9
1900.2
1898.5
1896.7
1895
1893.3
1891.5
1889.8
1888
1886.2
1884.5
1882.7
1880.9
1879.1
1877.3
1875.5
1873.7
1871.8
1870
1868.2
1866.3
1864.5
1862.6
1860.8
1858.9
1857
1855.2
1853.3
1851.4
1849.5
1847.6
1845.7
1843.8
1841.8
1839.9
1838
1836
1834.1
1832.1
1830.2
1828.2
1826.2
1824.3
1822.3
1820.3
1818.3
1816.3
1814.3
1812.2
1810.2
1808.2
1806.2
1804.1
1802.1
1800
1798
1795.9
1793.8
1791.7
1789.7
1787.6
1785.5
1783.4
1781.3
1779.2
1777.1
1774.9
1772.8
1770.7
1768.6
1766.4
1764.3
1762.1
1760
1757.8
1755.7
1753.5
1751.3
1749.2
1747
1744.8
1742.6
1740.5
1738.3
1736.1
1733.9
1731.7
1729.5
1727.3
1725.1
1722.9
1720.7
1718.5
1716.3
1714.1
1711.9
1709.8
1707.6
1705.4
1703.2
1701
1698.8
1696.6
1694.4
1692.3
1690.1
1687.9
1685.8
1683.6
1681.5
1679.3
1677.2
1675.1
1673
1670.9
1668.8
1666.7
1664.6
1662.6
1660.5
1658.5
1656.5
1654.5
1652.5
1650.6
1648.6
1646.7
1644.8
1642.9
1641.1
1639.2
1637.4
1635.7
1633.9
1632.2
1630.5
1628.9
1627.3
1625.7
1624.2
1622.7
1621.2
1619.8
1618.4
1617.1
1615.8
1614.6
1613.4
1612.2
1611.2
1610.1
1609.1
1608.2
1607.3
1606.5
1605.7
1605
1604.3
1603.7
1603.2
1602.7
1602.2
1601.8
1601.4
1601.1
1600.9
1600.7
1600.5
1600.4
1600.3
1600.3
1600.3
1600.4
1600.5
1600.7
1600.9
1601.1
1601.4
1601.7
1602.1
1602.5
1602.9
1603.4
1603.9
1604.5
1605.1
1605.7
1606.4
1607
1607.8
1608.5
1609.3
1610.1
1610.9
1611.8
1612.7
1613.5
1614.4
1615.2
1616.1
1616.9
1617.7
1618.4
1619.1
1619.7
1620.3
1620.8
1621.1
1621.4
1621.7
1621.9
1622.1
1622.2
1622.2
1948.9
1948.8
1948.6
1948.3
1947.9
1947.3
1946.7
1945.9
1945
1944.1
1943
1941.9
1940.7
1939.5
1938.1
1936.8
1935.4
1933.9
1932.5
1931
1929.4
1927.9
1926.3
1924.7
1923.1
1921.5
1919.9
1918.2
1916.6
1914.9
1913.3
1911.6
1909.9
1908.2
1906.5
1904.8
1903.1
1901.4
1899.7
1898
1896.2
1894.5
1892.7
1891
1889.2
1887.5
1885.7
1883.9
1882.1
1880.3
1878.5
1876.7
1874.9
1873.1
1871.3
1869.5
1867.6
1865.8
1863.9
1862.1
1860.2
1858.3
1856.4
1854.6
1852.7
1850.8
1848.9
1847
1845
1843.1
1841.2
1839.3
1837.3
1835.4
1833.4
1831.5
1829.5
1827.5
1825.5
1823.5
1821.5
1819.5
1817.5
1815.5
1813.5
1811.5
1809.4
1807.4
1805.4
1803.3
1801.3
1799.2
1797.1
1795
1793
1790.9
1788.8
1786.7
1784.6
1782.5
1780.4
1778.2
1776.1
1774
1771.8
1769.7
1767.5
1765.4
1763.2
1761.1
1758.9
1756.7
1754.6
1752.4
1750.2
1748
1745.8
1743.6
1741.4
1739.2
1737
1734.8
1732.6
1730.4
1728.2
1726
1723.8
1721.6
1719.3
1717.1
1714.9
1712.7
1710.5
1708.3
1706
1703.8
1701.6
1699.4
1697.2
1695
1692.8
1690.6
1688.4
1686.2
1684
1681.9
1679.7
1677.5
1675.4
1673.2
1671.1
1669
1666.9
1664.8
1662.7
1660.6
1658.5
1656.5
1654.4
1652.4
1650.4
1648.4
1646.5
1644.5
1642.6
1640.7
1638.8
1637
1635.2
1633.4
1631.6
1629.9
1628.2
1626.5
1624.9
1623.3
1621.7
1620.2
1618.8
1617.3
1615.9
1614.6
1613.3
1612
1610.9
1609.7
1608.6
1607.6
1606.6
1605.6
1604.7
1603.9
1603.1
1602.4
1601.7
1601.1
1600.6
1600
1599.6
1599.2
1598.8
1598.5
1598.3
1598.1
1597.9
1597.8
1597.8
1597.7
1597.8
1597.8
1598
1598.1
1598.3
1598.6
1598.9
1599.2
1599.6
1600
1600.4
1600.9
1601.5
1602
1602.6
1603.2
1603.9
1604.6
1605.4
1606.1
1606.9
1607.7
1608.6
1609.4
1610.3
1611.2
1612
1612.9
1613.7
1614.6
1615.3
1616.1
1616.8
1617.4
1618
1618.4
1618.8
1619.1
1619.4
1619.6
1619.8
1619.9
1619.9
1948.5
1948.4
1948.2
1947.9
1947.5
1946.9
1946.2
1945.5
1944.6
1943.6
1942.6
1941.5
1940.3
1939
1937.7
1936.3
1934.9
1933.5
1932
1930.5
1929
1927.4
1925.9
1924.3
1922.7
1921
1919.4
1917.8
1916.1
1914.5
1912.8
1911.1
1909.4
1907.8
1906.1
1904.4
1902.6
1900.9
1899.2
1897.5
1895.7
1894
1892.2
1890.5
1888.7
1886.9
1885.2
1883.4
1881.6
1879.8
1878
1876.2
1874.4
1872.6
1870.7
1868.9
1867
1865.2
1863.3
1861.5
1859.6
1857.7
1855.9
1854
1852.1
1850.2
1848.3
1846.3
1844.4
1842.5
1840.6
1838.6
1836.7
1834.7
1832.7
1830.8
1828.8
1826.8
1824.8
1822.8
1820.8
1818.8
1816.8
1814.8
1812.8
1810.7
1808.7
1806.6
1804.6
1802.5
1800.5
1798.4
1796.3
1794.2
1792.1
1790
1787.9
1785.8
1783.7
1781.6
1779.4
1777.3
1775.2
1773
1770.9
1768.7
1766.5
1764.4
1762.2
1760
1757.8
1755.7
1753.5
1751.3
1749.1
1746.9
1744.7
1742.5
1740.2
1738
1735.8
1733.6
1731.4
1729.1
1726.9
1724.7
1722.4
1720.2
1717.9
1715.7
1713.5
1711.2
1709
1706.8
1704.5
1702.3
1700.1
1697.8
1695.6
1693.4
1691.1
1688.9
1686.7
1684.5
1682.3
1680.1
1677.9
1675.7
1673.5
1671.4
1669.2
1667.1
1664.9
1662.8
1660.7
1658.6
1656.5
1654.4
1652.4
1650.3
1648.3
1646.3
1644.3
1642.4
1640.4
1638.5
1636.6
1634.7
1632.9
1631.1
1629.3
1627.5
1625.8
1624.1
1622.5
1620.9
1619.3
1617.8
1616.3
1614.8
1613.5
1612.1
1610.8
1609.5
1608.3
1607.2
1606
1605
1604
1603
1602.2
1601.3
1600.5
1599.8
1599.1
1598.5
1597.9
1597.4
1597
1596.6
1596.2
1595.9
1595.7
1595.5
1595.3
1595.2
1595.2
1595.2
1595.2
1595.3
1595.4
1595.6
1595.8
1596
1596.3
1596.7
1597.1
1597.5
1597.9
1598.4
1599
1599.5
1600.1
1600.8
1601.5
1602.2
1602.9
1603.7
1604.5
1605.3
1606.2
1607
1607.9
1608.8
1609.7
1610.5
1611.4
1612.2
1613
1613.7
1614.4
1615.1
1615.6
1616.1
1616.5
1616.8
1617.1
1617.3
1617.5
1617.6
1617.6
1948
1948
1947.8
1947.5
1947
1946.5
1945.8
1945
1944.2
1943.2
1942.2
1941
1939.9
1938.6
1937.3
1935.9
1934.5
1933.1
1931.6
1930.1
1928.5
1927
1925.4
1923.8
1922.2
1920.6
1919
1917.3
1915.7
1914
1912.3
1910.7
1909
1907.3
1905.6
1903.9
1902.2
1900.4
1898.7
1897
1895.2
1893.5
1891.7
1890
1888.2
1886.4
1884.7
1882.9
1881.1
1879.3
1877.5
1875.7
1873.8
1872
1870.2
1868.3
1866.5
1864.6
1862.8
1860.9
1859
1857.2
1855.3
1853.4
1851.5
1849.6
1847.7
1845.7
1843.8
1841.9
1839.9
1838
1836
1834.1
1832.1
1830.1
1828.1
1826.1
1824.1
1822.1
1820.1
1818.1
1816.1
1814.1
1812
1810
1807.9
1805.9
1803.8
1801.7
1799.7
1797.6
1795.5
1793.4
1791.3
1789.2
1787.1
1784.9
1782.8
1780.7
1778.5
1776.4
1774.2
1772.1
1769.9
1767.7
1765.6
1763.4
1761.2
1759
1756.8
1754.6
1752.4
1750.2
1748
1745.7
1743.5
1741.3
1739.1
1736.8
1734.6
1732.3
1730.1
1727.8
1725.6
1723.3
1721.1
1718.8
1716.6
1714.3
1712.1
1709.8
1707.5
1705.3
1703
1700.8
1698.5
1696.3
1694
1691.8
1689.5
1687.3
1685
1682.8
1680.6
1678.3
1676.1
1673.9
1671.7
1669.5
1667.3
1665.2
1663
1660.9
1658.7
1656.6
1654.5
1652.4
1650.3
1648.2
1646.2
1644.2
1642.2
1640.2
1638.2
1636.3
1634.4
1632.5
1630.6
1628.8
1627
1625.2
1623.5
1621.8
1620.1
1618.5
1616.9
1615.3
1613.8
1612.4
1611
1609.6
1608.3
1607
1605.8
1604.6
1603.5
1602.4
1601.4
1600.5
1599.6
1598.7
1597.9
1597.2
1596.5
1595.9
1595.3
1594.8
1594.4
1594
1593.6
1593.3
1593.1
1592.9
1592.7
1592.6
1592.6
1592.6
1592.6
1592.7
1592.8
1593
1593.2
1593.5
1593.8
1594.2
1594.5
1595
1595.4
1595.9
1596.5
1597.1
1597.7
1598.3
1599
1599.7
1600.5
1601.3
1602.1
1602.9
1603.8
1604.6
1605.5
1606.4
1607.3
1608.2
1609
1609.8
1610.6
1611.4
1612.1
1612.7
1613.3
1613.8
1614.2
1614.5
1614.8
1615
1615.2
1615.3
1615.4
1947.6
1947.6
1947.4
1947.1
1946.6
1946.1
1945.4
1944.6
1943.8
1942.8
1941.8
1940.6
1939.4
1938.2
1936.9
1935.5
1934.1
1932.6
1931.2
1929.6
1928.1
1926.6
1925
1923.4
1921.8
1920.1
1918.5
1916.9
1915.2
1913.6
1911.9
1910.2
1908.5
1906.8
1905.1
1903.4
1901.7
1900
1898.2
1896.5
1894.8
1893
1891.3
1889.5
1887.7
1885.9
1884.2
1882.4
1880.6
1878.8
1877
1875.1
1873.3
1871.5
1869.6
1867.8
1865.9
1864.1
1862.2
1860.4
1858.5
1856.6
1854.7
1852.8
1850.9
1849
1847.1
1845.1
1843.2
1841.3
1839.3
1837.3
1835.4
1833.4
1831.4
1829.5
1827.5
1825.5
1823.5
1821.5
1819.4
1817.4
1815.4
1813.3
1811.3
1809.2
1807.2
1805.1
1803
1801
1798.9
1796.8
1794.7
1792.6
1790.5
1788.3
1786.2
1784.1
1781.9
1779.8
1777.6
1775.5
1773.3
1771.1
1768.9
1766.8
1764.6
1762.4
1760.2
1758
1755.8
1753.5
1751.3
1749.1
1746.9
1744.6
1742.4
1740.1
1737.9
1735.6
1733.4
1731.1
1728.8
1726.6
1724.3
1722
1719.8
1717.5
1715.2
1712.9
1710.6
1708.4
1706.1
1703.8
1701.5
1699.2
1697
1694.7
1692.4
1690.1
1687.9
1685.6
1683.3
1681.1
1678.8
1676.6
1674.4
1672.1
1669.9
1667.7
1665.5
1663.3
1661.1
1658.9
1656.8
1654.6
1652.5
1650.3
1648.2
1646.2
1644.1
1642
1640
1638
1636
1634
1632.1
1630.2
1628.3
1626.5
1624.6
1622.9
1621.1
1619.4
1617.7
1616
1614.4
1612.9
1611.4
1609.9
1608.5
1607.1
1605.7
1604.5
1603.2
1602
1600.9
1599.8
1598.8
1597.9
1596.9
1596.1
1595.3
1594.6
1593.9
1593.3
1592.7
1592.2
1591.7
1591.3
1591
1590.7
1590.4
1590.2
1590.1
1590
1590
1590
1590
1590.1
1590.3
1590.5
1590.7
1590.9
1591.3
1591.6
1592
1592.5
1592.9
1593.4
1594
1594.6
1595.2
1595.9
1596.6
1597.3
1598.1
1598.8
1599.7
1600.5
1601.4
1602.2
1603.1
1604
1604.9
1605.8
1606.6
1607.5
1608.3
1609
1609.7
1610.4
1610.9
1611.4
1611.8
1612.2
1612.5
1612.7
1612.9
1613
1613.1
1947.2
1947.2
1947
1946.7
1946.2
1945.7
1945
1944.2
1943.4
1942.4
1941.3
1940.2
1939
1937.8
1936.4
1935.1
1933.7
1932.2
1930.7
1929.2
1927.7
1926.1
1924.5
1922.9
1921.3
1919.7
1918.1
1916.4
1914.8
1913.1
1911.4
1909.7
1908.1
1906.4
1904.7
1902.9
1901.2
1899.5
1897.8
1896
1894.3
1892.5
1890.8
1889
1887.2
1885.5
1883.7
1881.9
1880.1
1878.3
1876.4
1874.6
1872.8
1871
1869.1
1867.3
1865.4
1863.6
1861.7
1859.8
1857.9
1856
1854.1
1852.2
1850.3
1848.4
1846.5
1844.5
1842.6
1840.6
1838.7
1836.7
1834.8
1832.8
1830.8
1828.8
1826.8
1824.8
1822.8
1820.8
1818.8
1816.7
1814.7
1812.6
1810.6
1808.5
1806.4
1804.4
1802.3
1800.2
1798.1
1796
1793.9
1791.8
1789.6
1787.5
1785.4
1783.2
1781.1
1778.9
1776.7
1774.6
1772.4
1770.2
1768
1765.8
1763.6
1761.4
1759.2
1757
1754.7
1752.5
1750.3
1748
1745.8
1743.5
1741.3
1739
1736.7
1734.4
1732.2
1729.9
1727.6
1725.3
1723
1720.7
1718.4
1716.1
1713.8
1711.5
1709.2
1706.9
1704.6
1702.3
1700
1697.7
1695.4
1693.1
1690.8
1688.5
1686.2
1683.9
1681.7
1679.4
1677.1
1674.8
1672.6
1670.3
1668.1
1665.8
1663.6
1661.4
1659.2
1657
1654.8
1652.6
1650.4
1648.3
1646.2
1644.1
1642
1639.9
1637.8
1635.8
1633.8
1631.8
1629.9
1627.9
1626
1624.2
1622.3
1620.5
1618.7
1617
1615.3
1613.6
1612
1610.4
1608.9
1607.4
1605.9
1604.5
1603.2
1601.9
1600.7
1599.5
1598.3
1597.2
1596.2
1595.2
1594.3
1593.5
1592.7
1591.9
1591.3
1590.6
1590.1
1589.6
1589.1
1588.7
1588.3
1588.1
1587.8
1587.6
1587.5
1587.4
1587.4
1587.4
1587.4
1587.5
1587.7
1587.9
1588.1
1588.4
1588.7
1589.1
1589.5
1589.9
1590.4
1590.9
1591.5
1592.1
1592.7
1593.4
1594.1
1594.8
1595.6
1596.4
1597.2
1598.1
1598.9
1599.8
1600.7
1601.6
1602.5
1603.4
1604.2
1605.1
1605.9
1606.6
1607.3
1608
1608.5
1609
1609.5
1609.8
1610.2
1610.4
1610.6
1610.7
1610.8
1946.8
1946.8
1946.6
1946.3
1945.8
1945.3
1944.6
1943.8
1943
1942
1940.9
1939.8
1938.6
1937.4
1936
1934.7
1933.3
1931.8
1930.3
1928.8
1927.3
1925.7
1924.1
1922.5
1920.9
1919.3
1917.6
1916
1914.3
1912.7
1911
1909.3
1907.6
1905.9
1904.2
1902.5
1900.8
1899
1897.3
1895.6
1893.8
1892.1
1890.3
1888.5
1886.7
1885
1883.2
1881.4
1879.6
1877.8
1875.9
1874.1
1872.3
1870.4
1868.6
1866.7
1864.9
1863
1861.1
1859.3
1857.4
1855.5
1853.6
1851.7
1849.7
1847.8
1845.9
1843.9
1842
1840
1838.1
1836.1
1834.1
1832.2
1830.2
1828.2
1826.2
1824.2
1822.1
1820.1
1818.1
1816
1814
1811.9
1809.9
1807.8
1805.7
1803.6
1801.5
1799.4
1797.3
1795.2
1793.1
1791
1788.8
1786.7
1784.5
1782.4
1780.2
1778
1775.9
1773.7
1771.5
1769.3
1767.1
1764.9
1762.7
1760.4
1758.2
1756
1753.7
1751.5
1749.2
1746.9
1744.7
1742.4
1740.1
1737.9
1735.6
1733.3
1731
1728.7
1726.4
1724.1
1721.8
1719.4
1717.1
1714.8
1712.5
1710.2
1707.8
1705.5
1703.2
1700.9
1698.5
1696.2
1693.9
1691.6
1689.3
1686.9
1684.6
1682.3
1680
1677.7
1675.4
1673.1
1670.8
1668.5
1666.3
1664
1661.7
1659.5
1657.2
1655
1652.8
1650.6
1648.4
1646.3
1644.1
1642
1639.9
1637.8
1635.7
1633.6
1631.6
1629.6
1627.6
1625.7
1623.7
1621.8
1620
1618.1
1616.3
1614.6
1612.9
1611.2
1609.5
1607.9
1606.4
1604.9
1603.4
1602
1600.7
1599.3
1598.1
1596.9
1595.7
1594.6
1593.6
1592.6
1591.7
1590.9
1590
1589.3
1588.6
1588
1587.4
1586.9
1586.5
1586.1
1585.7
1585.4
1585.2
1585
1584.9
1584.8
1584.8
1584.8
1584.8
1584.9
1585.1
1585.3
1585.5
1585.8
1586.2
1586.5
1586.9
1587.4
1587.9
1588.4
1589
1589.6
1590.2
1590.9
1591.6
1592.4
1593.1
1593.9
1594.8
1595.6
1596.5
1597.4
1598.3
1599.2
1600.1
1600.9
1601.8
1602.7
1603.5
1604.2
1604.9
1605.6
1606.1
1606.6
1607.1
1607.5
1607.8
1608.1
1608.3
1608.4
1608.5
1946.4
1946.4
1946.2
1945.9
1945.4
1944.9
1944.2
1943.4
1942.6
1941.6
1940.6
1939.4
1938.2
1937
1935.6
1934.3
1932.8
1931.4
1929.9
1928.4
1926.9
1925.3
1923.7
1922.1
1920.5
1918.9
1917.2
1915.6
1913.9
1912.2
1910.6
1908.9
1907.2
1905.5
1903.8
1902
1900.3
1898.6
1896.9
1895.1
1893.4
1891.6
1889.8
1888.1
1886.3
1884.5
1882.7
1880.9
1879.1
1877.3
1875.4
1873.6
1871.8
1869.9
1868.1
1866.2
1864.4
1862.5
1860.6
1858.7
1856.8
1854.9
1853
1851.1
1849.2
1847.3
1845.3
1843.4
1841.4
1839.5
1837.5
1835.5
1833.5
1831.6
1829.6
1827.6
1825.5
1823.5
1821.5
1819.5
1817.4
1815.4
1813.3
1811.3
1809.2
1807.1
1805
1802.9
1800.8
1798.7
1796.6
1794.5
1792.3
1790.2
1788
1785.9
1783.7
1781.6
1779.4
1777.2
1775
1772.8
1770.6
1768.4
1766.2
1763.9
1761.7
1759.5
1757.2
1755
1752.7
1750.4
1748.2
1745.9
1743.6
1741.3
1739
1736.7
1734.4
1732.1
1729.8
1727.5
1725.2
1722.8
1720.5
1718.2
1715.8
1713.5
1711.2
1708.8
1706.5
1704.1
1701.8
1699.4
1697.1
1694.7
1692.4
1690
1687.7
1685.3
1683
1680.7
1678.3
1676
1673.7
1671.4
1669
1666.7
1664.4
1662.1
1659.9
1657.6
1655.3
1653.1
1650.8
1648.6
1646.4
1644.2
1642
1639.9
1637.7
1635.6
1633.5
1631.4
1629.4
1627.4
1625.4
1623.4
1621.4
1619.5
1617.6
1615.8
1614
1612.2
1610.4
1608.7
1607.1
1605.5
1603.9
1602.4
1600.9
1599.5
1598.1
1596.8
1595.5
1594.3
1593.1
1592
1591
1590
1589.1
1588.2
1587.4
1586.7
1586
1585.3
1584.8
1584.3
1583.8
1583.4
1583.1
1582.8
1582.5
1582.4
1582.2
1582.2
1582.1
1582.2
1582.2
1582.3
1582.5
1582.7
1583
1583.3
1583.6
1584
1584.4
1584.9
1585.4
1585.9
1586.5
1587.1
1587.7
1588.4
1589.1
1589.9
1590.7
1591.5
1592.3
1593.2
1594
1594.9
1595.8
1596.7
1597.6
1598.5
1599.4
1600.2
1601
1601.8
1602.5
1603.1
1603.7
1604.3
1604.7
1605.2
1605.5
1605.8
1606
1606.1
1606.2
1946.1
1946
1945.8
1945.5
1945
1944.5
1943.8
1943.1
1942.2
1941.2
1940.2
1939
1937.8
1936.6
1935.2
1933.9
1932.5
1931
1929.5
1928
1926.4
1924.9
1923.3
1921.7
1920.1
1918.4
1916.8
1915.2
1913.5
1911.8
1910.1
1908.4
1906.7
1905
1903.3
1901.6
1899.9
1898.1
1896.4
1894.7
1892.9
1891.1
1889.4
1887.6
1885.8
1884
1882.2
1880.4
1878.6
1876.8
1875
1873.1
1871.3
1869.4
1867.6
1865.7
1863.9
1862
1860.1
1858.2
1856.3
1854.4
1852.5
1850.6
1848.6
1846.7
1844.8
1842.8
1840.9
1838.9
1836.9
1834.9
1832.9
1830.9
1828.9
1826.9
1824.9
1822.9
1820.9
1818.8
1816.8
1814.7
1812.6
1810.6
1808.5
1806.4
1804.3
1802.2
1800.1
1798
1795.8
1793.7
1791.6
1789.4
1787.3
1785.1
1782.9
1780.7
1778.6
1776.4
1774.2
1771.9
1769.7
1767.5
1765.3
1763
1760.8
1758.5
1756.3
1754
1751.7
1749.4
1747.1
1744.9
1742.6
1740.2
1737.9
1735.6
1733.3
1731
1728.6
1726.3
1724
1721.6
1719.3
1716.9
1714.5
1712.2
1709.8
1707.5
1705.1
1702.7
1700.4
1698
1695.6
1693.2
1690.9
1688.5
1686.1
1683.8
1681.4
1679
1676.7
1674.3
1672
1669.6
1667.3
1664.9
1662.6
1660.3
1658
1655.7
1653.4
1651.1
1648.9
1646.6
1644.4
1642.2
1640
1637.8
1635.6
1633.5
1631.4
1629.2
1627.2
1625.1
1623.1
1621.1
1619.1
1617.2
1615.3
1613.4
1611.6
1609.8
1608
1606.3
1604.6
1603
1601.4
1599.9
1598.4
1596.9
1595.5
1594.2
1592.9
1591.7
1590.5
1589.4
1588.4
1587.4
1586.4
1585.6
1584.8
1584
1583.3
1582.7
1582.1
1581.6
1581.1
1580.7
1580.4
1580.1
1579.9
1579.7
1579.6
1579.5
1579.5
1579.5
1579.6
1579.7
1579.9
1580.1
1580.4
1580.7
1581
1581.4
1581.9
1582.3
1582.8
1583.4
1584
1584.6
1585.2
1585.9
1586.6
1587.4
1588.2
1589
1589.8
1590.7
1591.6
1592.5
1593.4
1594.3
1595.1
1596
1596.9
1597.8
1598.6
1599.3
1600
1600.7
1601.3
1601.9
1602.4
1602.8
1603.2
1603.5
1603.7
1603.8
1603.8
1945.7
1945.6
1945.4
1945.1
1944.7
1944.1
1943.5
1942.7
1941.8
1940.8
1939.8
1938.6
1937.4
1936.2
1934.9
1933.5
1932.1
1930.6
1929.1
1927.6
1926
1924.5
1922.9
1921.3
1919.7
1918
1916.4
1914.7
1913.1
1911.4
1909.7
1908
1906.3
1904.6
1902.9
1901.2
1899.5
1897.7
1896
1894.2
1892.5
1890.7
1888.9
1887.1
1885.4
1883.6
1881.8
1879.9
1878.1
1876.3
1874.5
1872.6
1870.8
1868.9
1867.1
1865.2
1863.4
1861.5
1859.6
1857.7
1855.8
1853.9
1852
1850
1848.1
1846.2
1844.2
1842.3
1840.3
1838.3
1836.3
1834.4
1832.4
1830.4
1828.4
1826.3
1824.3
1822.3
1820.2
1818.2
1816.1
1814.1
1812
1809.9
1807.8
1805.7
1803.6
1801.5
1799.4
1797.3
1795.1
1793
1790.8
1788.7
1786.5
1784.3
1782.1
1779.9
1777.7
1775.5
1773.3
1771.1
1768.9
1766.6
1764.4
1762.1
1759.9
1757.6
1755.3
1753
1750.7
1748.4
1746.1
1743.8
1741.5
1739.2
1736.9
1734.5
1732.2
1729.8
1727.5
1725.1
1722.8
1720.4
1718
1715.6
1713.3
1710.9
1708.5
1706.1
1703.7
1701.3
1698.9
1696.5
1694.1
1691.8
1689.4
1687
1684.6
1682.2
1679.8
1677.4
1675
1672.6
1670.3
1667.9
1665.5
1663.2
1660.8
1658.5
1656.1
1653.8
1651.5
1649.2
1646.9
1644.6
1642.4
1640.1
1637.9
1635.7
1633.5
1631.3
1629.2
1627.1
1624.9
1622.9
1620.8
1618.8
1616.8
1614.8
1612.9
1611
1609.2
1607.4
1605.6
1603.8
1602.1
1600.5
1598.9
1597.3
1595.8
1594.4
1593
1591.6
1590.3
1589.1
1587.9
1586.8
1585.7
1584.7
1583.8
1582.9
1582.1
1581.4
1580.7
1580
1579.5
1578.9
1578.5
1578.1
1577.7
1577.5
1577.2
1577.1
1576.9
1576.9
1576.9
1576.9
1577
1577.1
1577.3
1577.5
1577.8
1578.1
1578.5
1578.8
1579.3
1579.8
1580.3
1580.8
1581.4
1582
1582.7
1583.4
1584.1
1584.9
1585.7
1586.5
1587.3
1588.2
1589.1
1590
1590.9
1591.8
1592.7
1593.5
1594.4
1595.3
1596.1
1596.8
1597.6
1598.3
1598.9
1599.5
1600
1600.5
1600.8
1601.1
1601.3
1601.5
1601.5
1945.3
1945.2
1945.1
1944.7
1944.3
1943.7
1943.1
1942.3
1941.4
1940.5
1939.4
1938.3
1937.1
1935.8
1934.5
1933.1
1931.7
1930.2
1928.7
1927.2
1925.7
1924.1
1922.5
1920.9
1919.3
1917.6
1916
1914.3
1912.7
1911
1909.3
1907.6
1905.9
1904.2
1902.5
1900.8
1899
1897.3
1895.5
1893.8
1892
1890.3
1888.5
1886.7
1884.9
1883.1
1881.3
1879.5
1877.7
1875.8
1874
1872.2
1870.3
1868.5
1866.6
1864.7
1862.9
1861
1859.1
1857.2
1855.3
1853.4
1851.4
1849.5
1847.6
1845.6
1843.7
1841.7
1839.7
1837.8
1835.8
1833.8
1831.8
1829.8
1827.8
1825.7
1823.7
1821.7
1819.6
1817.6
1815.5
1813.4
1811.3
1809.3
1807.2
1805.1
1802.9
1800.8
1798.7
1796.6
1794.4
1792.3
1790.1
1787.9
1785.7
1783.6
1781.4
1779.1
1776.9
1774.7
1772.5
1770.3
1768
1765.8
1763.5
1761.2
1758.9
1756.7
1754.4
1752.1
1749.8
1747.5
1745.1
1742.8
1740.5
1738.1
1735.8
1733.4
1731.1
1728.7
1726.3
1724
1721.6
1719.2
1716.8
1714.4
1712
1709.6
1707.2
1704.8
1702.4
1700
1697.5
1695.1
1692.7
1690.3
1687.9
1685.4
1683
1680.6
1678.2
1675.8
1673.4
1671
1668.6
1666.2
1663.8
1661.4
1659
1656.6
1654.3
1651.9
1649.6
1647.3
1644.9
1642.6
1640.4
1638.1
1635.8
1633.6
1631.4
1629.2
1627
1624.9
1622.7
1620.6
1618.6
1616.5
1614.5
1612.5
1610.6
1608.6
1606.8
1604.9
1603.1
1601.4
1599.7
1598
1596.4
1594.8
1593.3
1591.8
1590.4
1589
1587.7
1586.5
1585.3
1584.2
1583.1
1582.1
1581.1
1580.3
1579.4
1578.7
1578
1577.3
1576.8
1576.3
1575.8
1575.4
1575.1
1574.8
1574.6
1574.4
1574.3
1574.2
1574.2
1574.3
1574.4
1574.5
1574.7
1574.9
1575.2
1575.5
1575.9
1576.3
1576.7
1577.2
1577.7
1578.3
1578.9
1579.5
1580.2
1580.9
1581.6
1582.4
1583.2
1584
1584.8
1585.7
1586.5
1587.4
1588.3
1589.2
1590.1
1591
1591.9
1592.7
1593.6
1594.4
1595.1
1595.8
1596.5
1597.1
1597.6
1598.1
1598.5
1598.8
1599
1599.1
1599.2
1944.9
1944.9
1944.7
1944.4
1943.9
1943.4
1942.7
1941.9
1941.1
1940.1
1939
1937.9
1936.7
1935.4
1934.1
1932.7
1931.3
1929.8
1928.4
1926.8
1925.3
1923.7
1922.1
1920.5
1918.9
1917.3
1915.6
1913.9
1912.3
1910.6
1908.9
1907.2
1905.5
1903.8
1902.1
1900.3
1898.6
1896.9
1895.1
1893.4
1891.6
1889.8
1888
1886.3
1884.5
1882.7
1880.9
1879
1877.2
1875.4
1873.6
1871.7
1869.9
1868
1866.1
1864.3
1862.4
1860.5
1858.6
1856.7
1854.8
1852.9
1850.9
1849
1847
1845.1
1843.1
1841.2
1839.2
1837.2
1835.2
1833.2
1831.2
1829.2
1827.2
1825.2
1823.1
1821.1
1819
1816.9
1814.9
1812.8
1810.7
1808.6
1806.5
1804.4
1802.3
1800.1
1798
1795.9
1793.7
1791.5
1789.4
1787.2
1785
1782.8
1780.6
1778.4
1776.1
1773.9
1771.7
1769.4
1767.2
1764.9
1762.6
1760.3
1758.1
1755.8
1753.5
1751.1
1748.8
1746.5
1744.1
1741.8
1739.5
1737.1
1734.7
1732.4
1730
1727.6
1725.2
1722.8
1720.4
1718
1715.6
1713.2
1710.8
1708.3
1705.9
1703.5
1701
1698.6
1696.1
1693.7
1691.3
1688.8
1686.4
1683.9
1681.5
1679
1676.6
1674.2
1671.7
1669.3
1666.9
1664.4
1662
1659.6
1657.2
1654.8
1652.4
1650
1647.7
1645.3
1643
1640.7
1638.3
1636
1633.8
1631.5
1629.3
1627
1624.8
1622.7
1620.5
1618.4
1616.3
1614.2
1612.2
1610.2
1608.2
1606.3
1604.4
1602.5
1600.7
1598.9
1597.2
1595.5
1593.9
1592.3
1590.7
1589.2
1587.8
1586.4
1585.1
1583.9
1582.7
1581.5
1580.5
1579.4
1578.5
1577.6
1576.8
1576
1575.3
1574.7
1574.1
1573.6
1573.1
1572.7
1572.4
1572.1
1571.9
1571.7
1571.6
1571.6
1571.6
1571.6
1571.7
1571.9
1572
1572.3
1572.6
1572.9
1573.3
1573.7
1574.1
1574.6
1575.1
1575.7
1576.3
1576.9
1577.6
1578.3
1579
1579.8
1580.6
1581.4
1582.3
1583.1
1584
1584.9
1585.8
1586.7
1587.6
1588.5
1589.4
1590.2
1591.1
1591.9
1592.7
1593.4
1594.1
1594.7
1595.2
1595.7
1596.1
1596.4
1596.6
1596.8
1596.8
1944.6
1944.5
1944.3
1944
1943.6
1943
1942.4
1941.6
1940.7
1939.7
1938.7
1937.5
1936.3
1935.1
1933.7
1932.4
1930.9
1929.5
1928
1926.5
1924.9
1923.3
1921.7
1920.1
1918.5
1916.9
1915.2
1913.6
1911.9
1910.2
1908.5
1906.8
1905.1
1903.4
1901.7
1899.9
1898.2
1896.5
1894.7
1892.9
1891.2
1889.4
1887.6
1885.8
1884
1882.2
1880.4
1878.6
1876.8
1874.9
1873.1
1871.3
1869.4
1867.5
1865.7
1863.8
1861.9
1860
1858.1
1856.2
1854.3
1852.4
1850.4
1848.5
1846.5
1844.6
1842.6
1840.6
1838.7
1836.7
1834.7
1832.7
1830.7
1828.6
1826.6
1824.6
1822.5
1820.5
1818.4
1816.3
1814.3
1812.2
1810.1
1808
1805.9
1803.7
1801.6
1799.5
1797.3
1795.2
1793
1790.8
1788.6
1786.5
1784.3
1782
1779.8
1777.6
1775.4
1773.1
1770.9
1768.6
1766.3
1764.1
1761.8
1759.5
1757.2
1754.9
1752.5
1750.2
1747.9
1745.5
1743.2
1740.8
1738.4
1736.1
1733.7
1731.3
1728.9
1726.5
1724.1
1721.7
1719.3
1716.8
1714.4
1711.9
1709.5
1707.1
1704.6
1702.2
1699.7
1697.2
1694.8
1692.3
1689.8
1687.4
1684.9
1682.4
1680
1677.5
1675
1672.6
1670.1
1667.6
1665.2
1662.7
1660.3
1657.8
1655.4
1653
1650.6
1648.2
1645.8
1643.4
1641
1638.7
1636.3
1634
1631.7
1629.4
1627.1
1624.9
1622.7
1620.5
1618.3
1616.1
1614
1611.9
1609.9
1607.8
1605.8
1603.9
1601.9
1600.1
1598.2
1596.4
1594.7
1593
1591.3
1589.7
1588.2
1586.7
1585.2
1583.8
1582.5
1581.2
1580
1578.9
1577.8
1576.8
1575.8
1574.9
1574.1
1573.3
1572.6
1572
1571.4
1570.9
1570.4
1570
1569.7
1569.4
1569.2
1569.1
1568.9
1568.9
1568.9
1568.9
1569
1569.2
1569.4
1569.6
1569.9
1570.3
1570.6
1571
1571.5
1572
1572.5
1573.1
1573.7
1574.3
1575
1575.7
1576.5
1577.2
1578
1578.8
1579.7
1580.5
1581.4
1582.3
1583.2
1584.1
1585
1585.9
1586.9
1587.7
1588.6
1589.4
1590.2
1591
1591.7
1592.3
1592.8
1593.3
1593.7
1594
1594.3
1594.4
1594.5
1944.2
1944.2
1944
1943.7
1943.2
1942.7
1942
1941.2
1940.4
1939.4
1938.3
1937.2
1936
1934.7
1933.4
1932
1930.6
1929.1
1927.6
1926.1
1924.5
1923
1921.4
1919.8
1918.1
1916.5
1914.8
1913.2
1911.5
1909.8
1908.1
1906.4
1904.7
1903
1901.3
1899.5
1897.8
1896.1
1894.3
1892.5
1890.8
1889
1887.2
1885.4
1883.6
1881.8
1880
1878.2
1876.3
1874.5
1872.7
1870.8
1868.9
1867.1
1865.2
1863.3
1861.4
1859.5
1857.6
1855.7
1853.8
1851.9
1849.9
1848
1846
1844.1
1842.1
1840.1
1838.1
1836.2
1834.1
1832.1
1830.1
1828.1
1826.1
1824
1822
1819.9
1817.8
1815.8
1813.7
1811.6
1809.5
1807.4
1805.2
1803.1
1801
1798.8
1796.7
1794.5
1792.3
1790.1
1787.9
1785.7
1783.5
1781.3
1779.1
1776.8
1774.6
1772.3
1770.1
1767.8
1765.5
1763.2
1760.9
1758.6
1756.3
1754
1751.6
1749.3
1746.9
1744.6
1742.2
1739.8
1737.5
1735.1
1732.7
1730.2
1727.8
1725.4
1723
1720.5
1718.1
1715.7
1713.2
1710.7
1708.3
1705.8
1703.3
1700.9
1698.4
1695.9
1693.4
1690.9
1688.4
1685.9
1683.4
1680.9
1678.4
1675.9
1673.5
1671
1668.5
1666
1663.5
1661
1658.6
1656.1
1653.6
1651.2
1648.7
1646.3
1643.9
1641.5
1639.1
1636.7
1634.3
1632
1629.6
1627.3
1625
1622.7
1620.5
1618.3
1616.1
1613.9
1611.7
1609.6
1607.5
1605.5
1603.5
1601.5
1599.5
1597.6
1595.8
1594
1592.2
1590.5
1588.8
1587.2
1585.6
1584.1
1582.6
1581.2
1579.9
1578.6
1577.4
1576.2
1575.1
1574.1
1573.1
1572.2
1571.4
1570.6
1569.9
1569.3
1568.7
1568.2
1567.7
1567.3
1567
1566.7
1566.5
1566.4
1566.3
1566.2
1566.2
1566.3
1566.4
1566.5
1566.7
1567
1567.3
1567.6
1568
1568.4
1568.9
1569.4
1569.9
1570.5
1571.1
1571.7
1572.4
1573.1
1573.8
1574.6
1575.4
1576.2
1577.1
1577.9
1578.8
1579.7
1580.7
1581.6
1582.5
1583.4
1584.4
1585.3
1586.1
1587
1587.8
1588.5
1589.2
1589.9
1590.4
1590.9
1591.3
1591.7
1591.9
1592
1592.1
1943.9
1943.8
1943.7
1943.3
1942.9
1942.3
1941.7
1940.9
1940
1939
1938
1936.8
1935.6
1934.4
1933
1931.6
1930.2
1928.8
1927.3
1925.7
1924.2
1922.6
1921
1919.4
1917.8
1916.1
1914.5
1912.8
1911.1
1909.4
1907.7
1906
1904.3
1902.6
1900.9
1899.2
1897.4
1895.7
1893.9
1892.1
1890.4
1888.6
1886.8
1885
1883.2
1881.4
1879.6
1877.8
1875.9
1874.1
1872.2
1870.4
1868.5
1866.6
1864.8
1862.9
1861
1859.1
1857.2
1855.3
1853.3
1851.4
1849.5
1847.5
1845.5
1843.6
1841.6
1839.6
1837.6
1835.6
1833.6
1831.6
1829.6
1827.6
1825.5
1823.5
1821.4
1819.3
1817.3
1815.2
1813.1
1811
1808.9
1806.7
1804.6
1802.5
1800.3
1798.2
1796
1793.8
1791.7
1789.5
1787.3
1785
1782.8
1780.6
1778.4
1776.1
1773.8
1771.6
1769.3
1767
1764.7
1762.4
1760.1
1757.8
1755.4
1753.1
1750.8
1748.4
1746
1743.6
1741.3
1738.9
1736.5
1734.1
1731.6
1729.2
1726.8
1724.3
1721.9
1719.4
1717
1714.5
1712
1709.6
1707.1
1704.6
1702.1
1699.6
1697.1
1694.6
1692
1689.5
1687
1684.5
1682
1679.5
1676.9
1674.4
1671.9
1669.4
1666.9
1664.3
1661.8
1659.3
1656.8
1654.3
1651.9
1649.4
1646.9
1644.4
1642
1639.6
1637.1
1634.7
1632.3
1629.9
1627.6
1625.2
1622.9
1620.6
1618.3
1616.1
1613.8
1611.6
1609.5
1607.3
1605.2
1603.1
1601.1
1599.1
1597.1
1595.2
1593.3
1591.5
1589.7
1587.9
1586.2
1584.6
1583
1581.5
1580
1578.6
1577.2
1576
1574.7
1573.6
1572.5
1571.4
1570.4
1569.5
1568.7
1567.9
1567.2
1566.6
1566
1565.5
1565
1564.6
1564.3
1564
1563.8
1563.7
1563.6
1563.5
1563.5
1563.6
1563.7
1563.8
1564
1564.3
1564.6
1564.9
1565.3
1565.7
1566.2
1566.7
1567.3
1567.8
1568.5
1569.1
1569.8
1570.5
1571.2
1572
1572.8
1573.6
1574.5
1575.4
1576.3
1577.2
1578.1
1579.1
1580
1580.9
1581.9
1582.8
1583.7
1584.5
1585.3
1586.1
1586.8
1587.4
1588
1588.5
1588.9
1589.2
1589.5
1589.6
1589.7
1943.6
1943.5
1943.3
1943
1942.6
1942
1941.3
1940.6
1939.7
1938.7
1937.6
1936.5
1935.3
1934
1932.7
1931.3
1929.9
1928.4
1926.9
1925.4
1923.8
1922.2
1920.7
1919
1917.4
1915.8
1914.1
1912.4
1910.8
1909.1
1907.4
1905.7
1904
1902.2
1900.5
1898.8
1897
1895.3
1893.5
1891.7
1890
1888.2
1886.4
1884.6
1882.8
1881
1879.2
1877.3
1875.5
1873.7
1871.8
1869.9
1868.1
1866.2
1864.3
1862.4
1860.5
1858.6
1856.7
1854.8
1852.9
1850.9
1849
1847
1845.1
1843.1
1841.1
1839.1
1837.1
1835.1
1833.1
1831.1
1829.1
1827
1825
1822.9
1820.9
1818.8
1816.7
1814.6
1812.5
1810.4
1808.3
1806.1
1804
1801.9
1799.7
1797.5
1795.4
1793.2
1791
1788.8
1786.6
1784.4
1782.1
1779.9
1777.6
1775.4
1773.1
1770.8
1768.5
1766.2
1763.9
1761.6
1759.3
1756.9
1754.6
1752.2
1749.9
1747.5
1745.1
1742.7
1740.3
1737.9
1735.5
1733.1
1730.6
1728.2
1725.7
1723.3
1720.8
1718.3
1715.9
1713.4
1710.9
1708.4
1705.9
1703.3
1700.8
1698.3
1695.8
1693.2
1690.7
1688.2
1685.6
1683.1
1680.5
1678
1675.4
1672.9
1670.3
1667.8
1665.3
1662.7
1660.2
1657.6
1655.1
1652.6
1650.1
1647.6
1645.1
1642.6
1640.1
1637.6
1635.2
1632.7
1630.3
1627.9
1625.5
1623.1
1620.8
1618.5
1616.1
1613.9
1611.6
1609.4
1607.2
1605
1602.9
1600.8
1598.7
1596.7
1594.7
1592.7
1590.8
1589
1587.2
1585.4
1583.7
1582
1580.4
1578.9
1577.4
1576
1574.6
1573.3
1572.1
1570.9
1569.8
1568.7
1567.7
1566.8
1566
1565.2
1564.5
1563.8
1563.3
1562.7
1562.3
1561.9
1561.6
1561.3
1561.1
1560.9
1560.8
1560.8
1560.8
1560.9
1561
1561.1
1561.4
1561.6
1561.9
1562.3
1562.6
1563.1
1563.5
1564
1564.6
1565.2
1565.8
1566.4
1567.1
1567.8
1568.6
1569.4
1570.2
1571
1571.9
1572.8
1573.7
1574.7
1575.6
1576.6
1577.5
1578.5
1579.4
1580.3
1581.2
1582.1
1582.9
1583.6
1584.4
1585
1585.6
1586.1
1586.5
1586.8
1587.1
1587.2
1587.3
1943.2
1943.2
1943
1942.7
1942.2
1941.7
1941
1940.2
1939.3
1938.4
1937.3
1936.2
1935
1933.7
1932.3
1931
1929.5
1928.1
1926.6
1925
1923.5
1921.9
1920.3
1918.7
1917.1
1915.4
1913.8
1912.1
1910.4
1908.7
1907
1905.3
1903.6
1901.9
1900.1
1898.4
1896.7
1894.9
1893.1
1891.4
1889.6
1887.8
1886
1884.2
1882.4
1880.6
1878.8
1876.9
1875.1
1873.2
1871.4
1869.5
1867.7
1865.8
1863.9
1862
1860.1
1858.2
1856.3
1854.3
1852.4
1850.5
1848.5
1846.6
1844.6
1842.6
1840.6
1838.6
1836.6
1834.6
1832.6
1830.6
1828.6
1826.5
1824.5
1822.4
1820.3
1818.2
1816.1
1814
1811.9
1809.8
1807.7
1805.6
1803.4
1801.3
1799.1
1796.9
1794.7
1792.5
1790.3
1788.1
1785.9
1783.7
1781.4
1779.2
1776.9
1774.7
1772.4
1770.1
1767.8
1765.5
1763.1
1760.8
1758.5
1756.1
1753.8
1751.4
1749
1746.6
1744.2
1741.8
1739.4
1737
1734.5
1732.1
1729.6
1727.2
1724.7
1722.2
1719.7
1717.3
1714.7
1712.2
1709.7
1707.2
1704.7
1702.1
1699.6
1697
1694.5
1691.9
1689.4
1686.8
1684.2
1681.7
1679.1
1676.5
1674
1671.4
1668.8
1666.2
1663.7
1661.1
1658.5
1656
1653.4
1650.9
1648.3
1645.8
1643.2
1640.7
1638.2
1635.7
1633.2
1630.8
1628.3
1625.9
1623.5
1621
1618.7
1616.3
1614
1611.7
1609.4
1607.1
1604.9
1602.7
1600.5
1598.4
1596.3
1594.3
1592.3
1590.3
1588.4
1586.5
1584.7
1582.9
1581.1
1579.5
1577.8
1576.3
1574.8
1573.3
1572
1570.6
1569.4
1568.2
1567.1
1566
1565
1564.1
1563.3
1562.5
1561.7
1561.1
1560.5
1560
1559.5
1559.1
1558.8
1558.5
1558.3
1558.2
1558.1
1558
1558.1
1558.1
1558.2
1558.4
1558.6
1558.9
1559.2
1559.5
1559.9
1560.4
1560.8
1561.3
1561.9
1562.4
1563.1
1563.7
1564.4
1565.2
1565.9
1566.7
1567.6
1568.5
1569.3
1570.3
1571.2
1572.1
1573.1
1574
1575
1576
1576.9
1577.8
1578.7
1579.6
1580.4
1581.2
1581.9
1582.6
1583.1
1583.6
1584
1584.4
1584.6
1584.8
1584.8
1942.9
1942.9
1942.7
1942.4
1941.9
1941.4
1940.7
1939.9
1939
1938
1937
1935.8
1934.6
1933.4
1932
1930.6
1929.2
1927.7
1926.2
1924.7
1923.1
1921.6
1920
1918.3
1916.7
1915.1
1913.4
1911.7
1910.1
1908.4
1906.7
1904.9
1903.2
1901.5
1899.8
1898
1896.3
1894.5
1892.8
1891
1889.2
1887.4
1885.6
1883.8
1882
1880.2
1878.4
1876.5
1874.7
1872.8
1871
1869.1
1867.2
1865.4
1863.5
1861.6
1859.7
1857.8
1855.8
1853.9
1852
1850
1848.1
1846.1
1844.1
1842.2
1840.2
1838.2
1836.2
1834.1
1832.1
1830.1
1828
1826
1823.9
1821.9
1819.8
1817.7
1815.6
1813.5
1811.4
1809.3
1807.1
1805
1802.8
1800.7
1798.5
1796.3
1794.1
1791.9
1789.7
1787.5
1785.3
1783
1780.8
1778.5
1776.2
1773.9
1771.7
1769.3
1767
1764.7
1762.4
1760
1757.7
1755.3
1752.9
1750.6
1748.2
1745.8
1743.4
1740.9
1738.5
1736
1733.6
1731.1
1728.7
1726.2
1723.7
1721.2
1718.7
1716.2
1713.7
1711.1
1708.6
1706
1703.5
1700.9
1698.4
1695.8
1693.2
1690.6
1688.1
1685.5
1682.9
1680.3
1677.7
1675.1
1672.5
1669.9
1667.3
1664.7
1662.1
1659.5
1656.9
1654.3
1651.7
1649.1
1646.6
1644
1641.4
1638.9
1636.3
1633.8
1631.3
1628.8
1626.3
1623.8
1621.4
1619
1616.6
1614.2
1611.8
1609.5
1607.1
1604.9
1602.6
1600.4
1598.2
1596
1593.9
1591.9
1589.8
1587.8
1585.9
1584
1582.1
1580.3
1578.6
1576.9
1575.3
1573.7
1572.2
1570.7
1569.3
1568
1566.7
1565.5
1564.4
1563.3
1562.3
1561.4
1560.5
1559.7
1559
1558.3
1557.8
1557.2
1556.8
1556.4
1556.1
1555.8
1555.6
1555.4
1555.3
1555.3
1555.3
1555.4
1555.5
1555.7
1555.9
1556.1
1556.4
1556.8
1557.2
1557.6
1558.1
1558.6
1559.1
1559.7
1560.4
1561.1
1561.8
1562.6
1563.3
1564.2
1565
1565.9
1566.8
1567.7
1568.7
1569.6
1570.6
1571.5
1572.5
1573.5
1574.4
1575.4
1576.3
1577.1
1577.9
1578.7
1579.4
1580.1
1580.7
1581.2
1581.6
1581.9
1582.1
1582.3
1582.3
1942.6
1942.6
1942.4
1942
1941.6
1941
1940.4
1939.6
1938.7
1937.7
1936.7
1935.5
1934.3
1933
1931.7
1930.3
1928.9
1927.4
1925.9
1924.4
1922.8
1921.2
1919.6
1918
1916.4
1914.7
1913.1
1911.4
1909.7
1908
1906.3
1904.6
1902.9
1901.2
1899.4
1897.7
1895.9
1894.2
1892.4
1890.6
1888.8
1887
1885.3
1883.4
1881.6
1879.8
1878
1876.1
1874.3
1872.5
1870.6
1868.7
1866.8
1865
1863.1
1861.2
1859.3
1857.3
1855.4
1853.5
1851.5
1849.6
1847.6
1845.7
1843.7
1841.7
1839.7
1837.7
1835.7
1833.7
1831.6
1829.6
1827.6
1825.5
1823.4
1821.4
1819.3
1817.2
1815.1
1813
1810.8
1808.7
1806.6
1804.4
1802.3
1800.1
1797.9
1795.7
1793.5
1791.3
1789.1
1786.9
1784.6
1782.4
1780.1
1777.8
1775.5
1773.2
1770.9
1768.6
1766.3
1764
1761.6
1759.3
1756.9
1754.5
1752.1
1749.7
1747.3
1744.9
1742.5
1740
1737.6
1735.1
1732.7
1730.2
1727.7
1725.2
1722.7
1720.2
1717.7
1715.1
1712.6
1710
1707.5
1704.9
1702.3
1699.8
1697.2
1694.6
1692
1689.4
1686.8
1684.1
1681.5
1678.9
1676.3
1673.7
1671
1668.4
1665.8
1663.1
1660.5
1657.9
1655.3
1652.6
1650
1647.4
1644.8
1642.2
1639.6
1637
1634.5
1631.9
1629.4
1626.8
1624.3
1621.8
1619.3
1616.9
1614.4
1612
1609.6
1607.3
1604.9
1602.6
1600.3
1598.1
1595.9
1593.7
1591.5
1589.4
1587.4
1585.4
1583.4
1581.5
1579.6
1577.8
1576
1574.3
1572.6
1571
1569.5
1568
1566.6
1565.3
1564
1562.8
1561.7
1560.6
1559.6
1558.6
1557.8
1557
1556.2
1555.6
1555
1554.5
1554
1553.6
1553.3
1553
1552.8
1552.6
1552.6
1552.5
1552.5
1552.6
1552.7
1552.9
1553.1
1553.4
1553.7
1554
1554.4
1554.8
1555.3
1555.9
1556.5
1557.1
1557.7
1558.4
1559.2
1559.9
1560.8
1561.6
1562.5
1563.3
1564.3
1565.2
1566.1
1567.1
1568.1
1569
1570
1571
1571.9
1572.9
1573.8
1574.6
1575.4
1576.2
1576.9
1577.6
1578.2
1578.7
1579.1
1579.4
1579.6
1579.8
1579.8
1942.3
1942.3
1942.1
1941.7
1941.3
1940.7
1940.1
1939.3
1938.4
1937.4
1936.4
1935.2
1934
1932.7
1931.4
1930
1928.6
1927.1
1925.6
1924.1
1922.5
1920.9
1919.3
1917.7
1916
1914.4
1912.7
1911.1
1909.4
1907.7
1906
1904.3
1902.5
1900.8
1899.1
1897.3
1895.6
1893.8
1892
1890.3
1888.5
1886.7
1884.9
1883.1
1881.3
1879.4
1877.6
1875.8
1873.9
1872.1
1870.2
1868.3
1866.5
1864.6
1862.7
1860.8
1858.8
1856.9
1855
1853.1
1851.1
1849.2
1847.2
1845.2
1843.2
1841.2
1839.3
1837.2
1835.2
1833.2
1831.2
1829.1
1827.1
1825
1822.9
1820.9
1818.8
1816.7
1814.6
1812.4
1810.3
1808.2
1806
1803.9
1801.7
1799.5
1797.3
1795.1
1792.9
1790.7
1788.5
1786.2
1784
1781.7
1779.4
1777.2
1774.9
1772.6
1770.3
1767.9
1765.6
1763.2
1760.9
1758.5
1756.1
1753.8
1751.4
1748.9
1746.5
1744.1
1741.6
1739.2
1736.7
1734.2
1731.8
1729.3
1726.8
1724.2
1721.7
1719.2
1716.6
1714.1
1711.5
1708.9
1706.4
1703.8
1701.2
1698.6
1696
1693.4
1690.7
1688.1
1685.5
1682.8
1680.2
1677.5
1674.9
1672.2
1669.6
1666.9
1664.3
1661.6
1658.9
1656.3
1653.6
1651
1648.3
1645.7
1643.1
1640.4
1637.8
1635.2
1632.6
1630
1627.4
1624.9
1622.3
1619.8
1617.3
1614.8
1612.3
1609.9
1607.5
1605.1
1602.7
1600.4
1598
1595.8
1593.5
1591.3
1589.2
1587
1584.9
1582.9
1580.9
1579
1577.1
1575.2
1573.4
1571.7
1570
1568.4
1566.9
1565.4
1564
1562.6
1561.3
1560.1
1558.9
1557.8
1556.8
1555.9
1555
1554.2
1553.5
1552.8
1552.2
1551.7
1551.2
1550.8
1550.5
1550.2
1550
1549.8
1549.7
1549.7
1549.7
1549.8
1549.9
1550.1
1550.3
1550.5
1550.9
1551.2
1551.6
1552.1
1552.6
1553.2
1553.8
1554.4
1555.1
1555.8
1556.6
1557.4
1558.2
1559
1559.9
1560.8
1561.7
1562.7
1563.6
1564.6
1565.6
1566.5
1567.5
1568.5
1569.4
1570.4
1571.3
1572.1
1572.9
1573.7
1574.4
1575.1
1575.6
1576.1
1576.5
1576.9
1577.1
1577.2
1577.3
1942
1942
1941.8
1941.4
1941
1940.4
1939.8
1939
1938.1
1937.1
1936.1
1934.9
1933.7
1932.4
1931.1
1929.7
1928.3
1926.8
1925.3
1923.7
1922.2
1920.6
1919
1917.4
1915.7
1914.1
1912.4
1910.7
1909.1
1907.4
1905.7
1903.9
1902.2
1900.5
1898.7
1897
1895.2
1893.5
1891.7
1889.9
1888.1
1886.3
1884.5
1882.7
1880.9
1879.1
1877.2
1875.4
1873.6
1871.7
1869.8
1867.9
1866.1
1864.2
1862.3
1860.4
1858.5
1856.5
1854.6
1852.6
1850.7
1848.7
1846.8
1844.8
1842.8
1840.8
1838.8
1836.8
1834.8
1832.7
1830.7
1828.7
1826.6
1824.5
1822.5
1820.4
1818.3
1816.2
1814
1811.9
1809.8
1807.6
1805.5
1803.3
1801.1
1799
1796.8
1794.6
1792.3
1790.1
1787.9
1785.6
1783.4
1781.1
1778.8
1776.5
1774.2
1771.9
1769.6
1767.2
1764.9
1762.5
1760.2
1757.8
1755.4
1753
1750.6
1748.1
1745.7
1743.3
1740.8
1738.3
1735.9
1733.4
1730.9
1728.3
1725.8
1723.3
1720.7
1718.2
1715.6
1713.1
1710.5
1707.9
1705.3
1702.7
1700.1
1697.4
1694.8
1692.2
1689.5
1686.9
1684.2
1681.5
1678.9
1676.2
1673.5
1670.8
1668.1
1665.5
1662.8
1660.1
1657.4
1654.7
1652
1649.4
1646.7
1644
1641.3
1638.7
1636
1633.4
1630.8
1628.1
1625.5
1622.9
1620.4
1617.8
1615.3
1612.7
1610.2
1607.8
1605.3
1602.9
1600.5
1598.1
1595.8
1593.5
1591.2
1589
1586.8
1584.6
1582.5
1580.4
1578.4
1576.5
1574.5
1572.7
1570.9
1569.1
1567.4
1565.8
1564.2
1562.7
1561.3
1559.9
1558.6
1557.4
1556.2
1555.1
1554.1
1553.1
1552.2
1551.4
1550.7
1550
1549.4
1548.9
1548.4
1548
1547.7
1547.4
1547.2
1547
1546.9
1546.9
1546.9
1546.9
1547
1547.2
1547.5
1547.7
1548.1
1548.5
1548.9
1549.4
1549.9
1550.5
1551.1
1551.8
1552.5
1553.2
1554
1554.8
1555.6
1556.5
1557.4
1558.3
1559.2
1560.1
1561.1
1562.1
1563
1564
1565
1566
1566.9
1567.8
1568.7
1569.6
1570.4
1571.2
1571.9
1572.5
1573.1
1573.6
1574
1574.3
1574.5
1574.7
1574.7
1941.7
1941.7
1941.5
1941.2
1940.7
1940.2
1939.5
1938.7
1937.8
1936.8
1935.8
1934.6
1933.4
1932.1
1930.8
1929.4
1928
1926.5
1925
1923.4
1921.9
1920.3
1918.7
1917.1
1915.4
1913.8
1912.1
1910.4
1908.7
1907
1905.3
1903.6
1901.9
1900.2
1898.4
1896.7
1894.9
1893.1
1891.4
1889.6
1887.8
1886
1884.2
1882.4
1880.6
1878.7
1876.9
1875
1873.2
1871.3
1869.5
1867.6
1865.7
1863.8
1861.9
1860
1858.1
1856.1
1854.2
1852.2
1850.3
1848.3
1846.4
1844.4
1842.4
1840.4
1838.4
1836.4
1834.3
1832.3
1830.3
1828.2
1826.1
1824.1
1822
1819.9
1817.8
1815.7
1813.6
1811.4
1809.3
1807.1
1805
1802.8
1800.6
1798.4
1796.2
1794
1791.8
1789.5
1787.3
1785
1782.8
1780.5
1778.2
1775.9
1773.6
1771.2
1768.9
1766.6
1764.2
1761.8
1759.5
1757.1
1754.7
1752.2
1749.8
1747.4
1744.9
1742.5
1740
1737.5
1735
1732.5
1730
1727.4
1724.9
1722.4
1719.8
1717.2
1714.6
1712
1709.4
1706.8
1704.2
1701.6
1698.9
1696.3
1693.6
1691
1688.3
1685.6
1682.9
1680.2
1677.6
1674.9
1672.1
1669.4
1666.7
1664
1661.3
1658.6
1655.9
1653.2
1650.4
1647.7
1645
1642.3
1639.6
1636.9
1634.3
1631.6
1628.9
1626.3
1623.6
1621
1618.4
1615.8
1613.2
1610.7
1608.1
1605.6
1603.1
1600.7
1598.2
1595.8
1593.5
1591.1
1588.8
1586.6
1584.4
1582.2
1580.1
1578
1575.9
1573.9
1572
1570.1
1568.3
1566.5
1564.8
1563.1
1561.6
1560
1558.6
1557.2
1555.9
1554.6
1553.4
1552.3
1551.3
1550.3
1549.4
1548.6
1547.9
1547.2
1546.6
1546
1545.6
1545.1
1544.8
1544.5
1544.3
1544.2
1544.1
1544
1544
1544.1
1544.2
1544.4
1544.6
1544.9
1545.3
1545.7
1546.2
1546.7
1547.2
1547.8
1548.5
1549.1
1549.9
1550.6
1551.4
1552.2
1553
1553.9
1554.8
1555.7
1556.7
1557.6
1558.6
1559.5
1560.5
1561.5
1562.5
1563.4
1564.4
1565.3
1566.2
1567
1567.8
1568.6
1569.3
1569.9
1570.5
1571
1571.4
1571.7
1571.9
1572.1
1572.1
1941.5
1941.4
1941.2
1940.9
1940.4
1939.9
1939.2
1938.4
1937.5
1936.5
1935.5
1934.3
1933.1
1931.8
1930.5
1929.1
1927.7
1926.2
1924.7
1923.2
1921.6
1920
1918.4
1916.8
1915.1
1913.5
1911.8
1910.1
1908.4
1906.7
1905
1903.3
1901.6
1899.8
1898.1
1896.3
1894.6
1892.8
1891
1889.3
1887.5
1885.7
1883.9
1882
1880.2
1878.4
1876.5
1874.7
1872.8
1871
1869.1
1867.2
1865.3
1863.4
1861.5
1859.6
1857.7
1855.8
1853.8
1851.9
1849.9
1847.9
1846
1844
1842
1840
1838
1835.9
1833.9
1831.9
1829.8
1827.8
1825.7
1823.6
1821.5
1819.4
1817.3
1815.2
1813.1
1810.9
1808.8
1806.6
1804.5
1802.3
1800.1
1797.9
1795.7
1793.4
1791.2
1789
1786.7
1784.4
1782.2
1779.9
1777.6
1775.3
1772.9
1770.6
1768.3
1765.9
1763.5
1761.1
1758.8
1756.4
1753.9
1751.5
1749.1
1746.6
1744.1
1741.7
1739.2
1736.7
1734.2
1731.6
1729.1
1726.6
1724
1721.4
1718.9
1716.3
1713.7
1711
1708.4
1705.8
1703.2
1700.5
1697.8
1695.2
1692.5
1689.8
1687.1
1684.4
1681.7
1679
1676.3
1673.5
1670.8
1668.1
1665.3
1662.6
1659.8
1657.1
1654.4
1651.6
1648.9
1646.1
1643.4
1640.6
1637.9
1635.2
1632.5
1629.8
1627.1
1624.4
1621.7
1619.1
1616.4
1613.8
1611.2
1608.6
1606
1603.5
1601
1598.5
1596
1593.6
1591.2
1588.8
1586.5
1584.2
1582
1579.8
1577.6
1575.5
1573.4
1571.4
1569.4
1567.5
1565.7
1563.9
1562.2
1560.5
1558.9
1557.3
1555.9
1554.5
1553.1
1551.9
1550.7
1549.6
1548.5
1547.5
1546.6
1545.8
1545
1544.3
1543.7
1543.2
1542.7
1542.3
1541.9
1541.7
1541.4
1541.3
1541.2
1541.1
1541.1
1541.2
1541.4
1541.6
1541.9
1542.2
1542.6
1543
1543.5
1544
1544.6
1545.2
1545.8
1546.5
1547.2
1548
1548.8
1549.6
1550.5
1551.3
1552.2
1553.2
1554.1
1555
1556
1557
1558
1558.9
1559.9
1560.9
1561.8
1562.7
1563.6
1564.5
1565.3
1566
1566.7
1567.3
1567.9
1568.4
1568.8
1569.1
1569.3
1569.5
1569.5
1941.2
1941.1
1940.9
1940.6
1940.2
1939.6
1938.9
1938.1
1937.3
1936.3
1935.2
1934.1
1932.8
1931.6
1930.2
1928.8
1927.4
1925.9
1924.4
1922.9
1921.3
1919.7
1918.1
1916.5
1914.8
1913.2
1911.5
1909.8
1908.1
1906.4
1904.7
1903
1901.3
1899.5
1897.8
1896
1894.3
1892.5
1890.7
1888.9
1887.1
1885.3
1883.5
1881.7
1879.9
1878
1876.2
1874.4
1872.5
1870.6
1868.8
1866.9
1865
1863.1
1861.2
1859.2
1857.3
1855.4
1853.4
1851.5
1849.5
1847.5
1845.6
1843.6
1841.6
1839.6
1837.6
1835.5
1833.5
1831.4
1829.4
1827.3
1825.3
1823.2
1821.1
1819
1816.9
1814.7
1812.6
1810.5
1808.3
1806.1
1804
1801.8
1799.6
1797.4
1795.1
1792.9
1790.7
1788.4
1786.2
1783.9
1781.6
1779.3
1777
1774.7
1772.3
1770
1767.6
1765.3
1762.9
1760.5
1758.1
1755.7
1753.2
1750.8
1748.3
1745.9
1743.4
1740.9
1738.4
1735.9
1733.4
1730.8
1728.3
1725.7
1723.1
1720.5
1717.9
1715.3
1712.7
1710.1
1707.4
1704.8
1702.1
1699.4
1696.8
1694.1
1691.4
1688.7
1685.9
1683.2
1680.5
1677.7
1675
1672.2
1669.5
1666.7
1663.9
1661.2
1658.4
1655.6
1652.8
1650.1
1647.3
1644.5
1641.8
1639
1636.2
1633.5
1630.7
1628
1625.3
1622.5
1619.8
1617.1
1614.5
1611.8
1609.2
1606.6
1603.9
1601.4
1598.8
1596.3
1593.8
1591.4
1588.9
1586.5
1584.2
1581.9
1579.6
1577.3
1575.2
1573
1570.9
1568.9
1566.9
1565
1563.1
1561.3
1559.5
1557.8
1556.2
1554.7
1553.2
1551.7
1550.4
1549.1
1547.9
1546.8
1545.7
1544.7
1543.8
1542.9
1542.2
1541.5
1540.8
1540.3
1539.8
1539.4
1539
1538.7
1538.5
1538.3
1538.3
1538.2
1538.3
1538.4
1538.6
1538.8
1539.1
1539.4
1539.8
1540.3
1540.8
1541.3
1541.9
1542.5
1543.2
1543.9
1544.6
1545.4
1546.2
1547
1547.9
1548.8
1549.7
1550.6
1551.5
1552.5
1553.5
1554.4
1555.4
1556.4
1557.3
1558.3
1559.2
1560.1
1561
1561.8
1562.6
1563.4
1564.1
1564.7
1565.2
1565.7
1566.1
1566.4
1566.7
1566.8
1566.8
1940.9
1940.9
1940.7
1940.3
1939.9
1939.3
1938.7
1937.9
1937
1936
1934.9
1933.8
1932.6
1931.3
1929.9
1928.6
1927.1
1925.6
1924.1
1922.6
1921
1919.4
1917.8
1916.2
1914.6
1912.9
1911.2
1909.5
1907.8
1906.1
1904.4
1902.7
1901
1899.2
1897.5
1895.7
1894
1892.2
1890.4
1888.6
1886.8
1885
1883.2
1881.4
1879.6
1877.7
1875.9
1874
1872.2
1870.3
1868.4
1866.5
1864.6
1862.7
1860.8
1858.9
1857
1855
1853.1
1851.1
1849.1
1847.2
1845.2
1843.2
1841.2
1839.2
1837.2
1835.1
1833.1
1831
1829
1826.9
1824.8
1822.7
1820.6
1818.5
1816.4
1814.3
1812.1
1810
1807.8
1805.7
1803.5
1801.3
1799.1
1796.9
1794.6
1792.4
1790.1
1787.9
1785.6
1783.3
1781
1778.7
1776.4
1774.1
1771.7
1769.4
1767
1764.6
1762.2
1759.8
1757.4
1755
1752.5
1750.1
1747.6
1745.1
1742.6
1740.1
1737.6
1735.1
1732.5
1730
1727.4
1724.8
1722.3
1719.7
1717
1714.4
1711.8
1709.1
1706.5
1703.8
1701.1
1698.4
1695.7
1693
1690.3
1687.5
1684.8
1682
1679.3
1676.5
1673.7
1670.9
1668.2
1665.4
1662.6
1659.8
1657
1654.2
1651.4
1648.6
1645.7
1642.9
1640.1
1637.3
1634.6
1631.8
1629
1626.2
1623.5
1620.7
1618
1615.2
1612.5
1609.8
1607.2
1604.5
1601.9
1599.3
1596.7
1594.1
1591.6
1589.1
1586.7
1584.2
1581.8
1579.5
1577.2
1574.9
1572.7
1570.5
1568.4
1566.4
1564.3
1562.4
1560.5
1558.7
1556.9
1555.2
1553.5
1551.9
1550.4
1549
1547.6
1546.3
1545.1
1544
1542.9
1541.9
1540.9
1540.1
1539.3
1538.6
1538
1537.4
1536.9
1536.5
1536.1
1535.8
1535.6
1535.4
1535.4
1535.4
1535.4
1535.6
1535.7
1536
1536.3
1536.7
1537.1
1537.6
1538.1
1538.6
1539.2
1539.9
1540.5
1541.3
1542
1542.8
1543.6
1544.4
1545.3
1546.2
1547.1
1548
1549
1549.9
1550.9
1551.8
1552.8
1553.8
1554.7
1555.7
1556.6
1557.5
1558.4
1559.2
1560
1560.7
1561.4
1562
1562.6
1563
1563.4
1563.7
1564
1564.1
1564.2
1940.7
1940.6
1940.4
1940.1
1939.6
1939.1
1938.4
1937.6
1936.7
1935.7
1934.7
1933.5
1932.3
1931
1929.7
1928.3
1926.9
1925.4
1923.9
1922.3
1920.8
1919.2
1917.6
1915.9
1914.3
1912.6
1910.9
1909.3
1907.6
1905.9
1904.1
1902.4
1900.7
1898.9
1897.2
1895.4
1893.7
1891.9
1890.1
1888.3
1886.5
1884.7
1882.9
1881.1
1879.3
1877.4
1875.6
1873.7
1871.8
1870
1868.1
1866.2
1864.3
1862.4
1860.5
1858.5
1856.6
1854.7
1852.7
1850.8
1848.8
1846.8
1844.8
1842.8
1840.8
1838.8
1836.8
1834.7
1832.7
1830.6
1828.6
1826.5
1824.4
1822.3
1820.2
1818.1
1816
1813.8
1811.7
1809.5
1807.4
1805.2
1803
1800.8
1798.6
1796.4
1794.1
1791.9
1789.6
1787.4
1785.1
1782.8
1780.5
1778.2
1775.8
1773.5
1771.1
1768.8
1766.4
1764
1761.6
1759.2
1756.8
1754.3
1751.9
1749.4
1746.9
1744.4
1741.9
1739.4
1736.9
1734.3
1731.8
1729.2
1726.6
1724
1721.4
1718.8
1716.1
1713.5
1710.8
1708.2
1705.5
1702.8
1700.1
1697.4
1694.6
1691.9
1689.2
1686.4
1683.6
1680.9
1678.1
1675.3
1672.5
1669.7
1666.9
1664
1661.2
1658.4
1655.6
1652.7
1649.9
1647.1
1644.2
1641.4
1638.5
1635.7
1632.9
1630.1
1627.3
1624.5
1621.7
1618.9
1616.1
1613.3
1610.6
1607.9
1605.2
1602.5
1599.8
1597.2
1594.5
1592
1589.4
1586.9
1584.4
1581.9
1579.5
1577.1
1574.8
1572.5
1570.3
1568.1
1565.9
1563.8
1561.8
1559.8
1557.9
1556
1554.2
1552.5
1550.8
1549.2
1547.7
1546.2
1544.9
1543.5
1542.3
1541.1
1540
1539
1538.1
1537.2
1536.4
1535.7
1535
1534.5
1533.9
1533.5
1533.1
1532.9
1532.7
1532.5
1532.5
1532.5
1532.6
1532.7
1533
1533.2
1533.6
1533.9
1534.4
1534.9
1535.4
1535.9
1536.6
1537.2
1537.9
1538.6
1539.4
1540.2
1541
1541.8
1542.7
1543.6
1544.5
1545.4
1546.4
1547.3
1548.3
1549.2
1550.2
1551.2
1552.1
1553
1554
1554.8
1555.7
1556.5
1557.3
1558
1558.7
1559.3
1559.9
1560.3
1560.7
1561
1561.2
1561.4
1561.4
1940.4
1940.4
1940.2
1939.8
1939.4
1938.8
1938.2
1937.4
1936.5
1935.5
1934.4
1933.3
1932.1
1930.8
1929.4
1928
1926.6
1925.1
1923.6
1922.1
1920.5
1918.9
1917.3
1915.7
1914
1912.4
1910.7
1909
1907.3
1905.6
1903.9
1902.1
1900.4
1898.7
1896.9
1895.2
1893.4
1891.6
1889.8
1888
1886.2
1884.4
1882.6
1880.8
1878.9
1877.1
1875.3
1873.4
1871.5
1869.7
1867.8
1865.9
1864
1862.1
1860.1
1858.2
1856.3
1854.3
1852.4
1850.4
1848.4
1846.5
1844.5
1842.5
1840.5
1838.4
1836.4
1834.4
1832.3
1830.3
1828.2
1826.1
1824
1821.9
1819.8
1817.7
1815.6
1813.4
1811.3
1809.1
1806.9
1804.7
1802.5
1800.3
1798.1
1795.9
1793.6
1791.4
1789.1
1786.8
1784.6
1782.3
1779.9
1777.6
1775.3
1772.9
1770.6
1768.2
1765.8
1763.4
1761
1758.6
1756.1
1753.7
1751.2
1748.7
1746.2
1743.7
1741.2
1738.7
1736.1
1733.6
1731
1728.4
1725.8
1723.2
1720.6
1717.9
1715.3
1712.6
1709.9
1707.3
1704.6
1701.8
1699.1
1696.4
1693.6
1690.9
1688.1
1685.3
1682.5
1679.7
1676.9
1674.1
1671.3
1668.4
1665.6
1662.7
1659.9
1657
1654.2
1651.3
1648.4
1645.6
1642.7
1639.8
1637
1634.1
1631.2
1628.4
1625.5
1622.7
1619.9
1617
1614.2
1611.4
1608.7
1605.9
1603.2
1600.4
1597.7
1595.1
1592.4
1589.8
1587.2
1584.6
1582.1
1579.6
1577.2
1574.8
1572.4
1570.1
1567.8
1565.6
1563.4
1561.3
1559.2
1557.2
1555.3
1553.4
1551.6
1549.8
1548.1
1546.5
1545
1543.5
1542.1
1540.8
1539.5
1538.3
1537.2
1536.2
1535.2
1534.3
1533.5
1532.8
1532.1
1531.5
1531
1530.5
1530.2
1529.9
1529.8
1529.7
1529.6
1529.7
1529.8
1529.9
1530.2
1530.5
1530.8
1531.2
1531.6
1532.1
1532.7
1533.3
1533.9
1534.5
1535.2
1536
1536.7
1537.5
1538.4
1539.2
1540.1
1541
1541.9
1542.8
1543.7
1544.7
1545.6
1546.6
1547.6
1548.5
1549.4
1550.4
1551.3
1552.2
1553
1553.8
1554.6
1555.3
1556
1556.6
1557.1
1557.6
1558
1558.3
1558.5
1558.6
1558.7
1940.2
1940.1
1939.9
1939.6
1939.2
1938.6
1937.9
1937.1
1936.2
1935.3
1934.2
1933
1931.8
1930.5
1929.2
1927.8
1926.4
1924.9
1923.4
1921.8
1920.2
1918.7
1917
1915.4
1913.8
1912.1
1910.4
1908.7
1907
1905.3
1903.6
1901.9
1900.1
1898.4
1896.7
1894.9
1893.1
1891.3
1889.6
1887.8
1886
1884.1
1882.3
1880.5
1878.7
1876.8
1875
1873.1
1871.2
1869.4
1867.5
1865.6
1863.7
1861.8
1859.8
1857.9
1856
1854
1852
1850.1
1848.1
1846.1
1844.1
1842.1
1840.1
1838.1
1836
1834
1831.9
1829.9
1827.8
1825.7
1823.6
1821.5
1819.4
1817.3
1815.1
1813
1810.8
1808.7
1806.5
1804.3
1802.1
1799.9
1797.7
1795.4
1793.2
1790.9
1788.6
1786.3
1784
1781.7
1779.4
1777.1
1774.7
1772.4
1770
1767.6
1765.2
1762.8
1760.4
1757.9
1755.5
1753
1750.6
1748.1
1745.6
1743
1740.5
1738
1735.4
1732.8
1730.2
1727.6
1725
1722.4
1719.8
1717.1
1714.4
1711.8
1709.1
1706.3
1703.6
1700.9
1698.1
1695.4
1692.6
1689.8
1687
1684.2
1681.4
1678.6
1675.8
1672.9
1670.1
1667.2
1664.3
1661.5
1658.6
1655.7
1652.8
1649.9
1647
1644.1
1641.2
1638.3
1635.4
1632.5
1629.6
1626.7
1623.8
1621
1618.1
1615.2
1612.4
1609.6
1606.8
1604
1601.2
1598.4
1595.7
1593
1590.3
1587.6
1585
1582.4
1579.9
1577.3
1574.9
1572.4
1570
1567.7
1565.4
1563.1
1560.9
1558.8
1556.7
1554.6
1552.7
1550.8
1548.9
1547.1
1545.4
1543.8
1542.2
1540.7
1539.3
1537.9
1536.7
1535.5
1534.3
1533.3
1532.3
1531.4
1530.6
1529.8
1529.1
1528.5
1528
1527.6
1527.3
1527
1526.9
1526.8
1526.8
1526.8
1526.9
1527.1
1527.4
1527.7
1528
1528.5
1528.9
1529.4
1530
1530.6
1531.2
1531.9
1532.6
1533.3
1534.1
1534.9
1535.7
1536.5
1537.4
1538.3
1539.2
1540.1
1541.1
1542
1543
1543.9
1544.9
1545.8
1546.8
1547.7
1548.6
1549.5
1550.3
1551.1
1551.9
1552.6
1553.2
1553.8
1554.3
1554.8
1555.2
1555.5
1555.7
1555.8
1555.8
1939.9
1939.9
1939.7
1939.4
1938.9
1938.4
1937.7
1936.9
1936
1935
1934
1932.8
1931.6
1930.3
1929
1927.6
1926.1
1924.6
1923.1
1921.6
1920
1918.4
1916.8
1915.2
1913.5
1911.8
1910.2
1908.5
1906.8
1905.1
1903.4
1901.6
1899.9
1898.1
1896.4
1894.6
1892.9
1891.1
1889.3
1887.5
1885.7
1883.9
1882
1880.2
1878.4
1876.5
1874.7
1872.8
1870.9
1869.1
1867.2
1865.3
1863.4
1861.5
1859.5
1857.6
1855.6
1853.7
1851.7
1849.8
1847.8
1845.8
1843.8
1841.8
1839.8
1837.7
1835.7
1833.6
1831.6
1829.5
1827.4
1825.4
1823.3
1821.1
1819
1816.9
1814.7
1812.6
1810.4
1808.3
1806.1
1803.9
1801.7
1799.4
1797.2
1795
1792.7
1790.4
1788.2
1785.9
1783.6
1781.2
1778.9
1776.6
1774.2
1771.8
1769.5
1767.1
1764.7
1762.2
1759.8
1757.4
1754.9
1752.4
1749.9
1747.4
1744.9
1742.4
1739.8
1737.3
1734.7
1732.1
1729.5
1726.9
1724.3
1721.6
1719
1716.3
1713.6
1710.9
1708.2
1705.5
1702.7
1700
1697.2
1694.4
1691.6
1688.8
1686
1683.2
1680.3
1677.5
1674.6
1671.8
1668.9
1666
1663.1
1660.2
1657.3
1654.4
1651.5
1648.5
1645.6
1642.7
1639.7
1636.8
1633.9
1630.9
1628
1625.1
1622.2
1619.3
1616.4
1613.5
1610.6
1607.7
1604.9
1602
1599.2
1596.4
1593.6
1590.9
1588.2
1585.5
1582.8
1580.2
1577.6
1575
1572.5
1570.1
1567.6
1565.2
1562.9
1560.6
1558.4
1556.2
1554.1
1552
1550
1548.1
1546.2
1544.4
1542.7
1541
1539.5
1537.9
1536.5
1535.1
1533.8
1532.6
1531.4
1530.4
1529.4
1528.4
1527.6
1526.8
1526.1
1525.5
1525.1
1524.7
1524.4
1524.1
1524
1523.9
1523.9
1524
1524.1
1524.3
1524.6
1524.9
1525.3
1525.7
1526.2
1526.7
1527.3
1527.9
1528.5
1529.2
1529.9
1530.6
1531.4
1532.2
1533
1533.9
1534.7
1535.6
1536.5
1537.5
1538.4
1539.3
1540.3
1541.2
1542.2
1543.1
1544
1545
1545.8
1546.7
1547.5
1548.3
1549.1
1549.8
1550.4
1551
1551.5
1552
1552.3
1552.6
1552.8
1553
1553
1939.7
1939.7
1939.5
1939.2
1938.7
1938.1
1937.5
1936.7
1935.8
1934.8
1933.7
1932.6
1931.4
1930.1
1928.7
1927.3
1925.9
1924.4
1922.9
1921.3
1919.8
1918.2
1916.6
1914.9
1913.3
1911.6
1909.9
1908.2
1906.6
1904.8
1903.1
1901.4
1899.6
1897.9
1896.1
1894.4
1892.6
1890.8
1889
1887.2
1885.4
1883.6
1881.8
1880
1878.1
1876.3
1874.4
1872.5
1870.7
1868.8
1866.9
1865
1863.1
1861.2
1859.2
1857.3
1855.3
1853.4
1851.4
1849.5
1847.5
1845.5
1843.5
1841.5
1839.4
1837.4
1835.4
1833.3
1831.2
1829.2
1827.1
1825
1822.9
1820.8
1818.7
1816.5
1814.4
1812.2
1810
1807.9
1805.7
1803.5
1801.2
1799
1796.8
1794.5
1792.3
1790
1787.7
1785.4
1783.1
1780.8
1778.4
1776.1
1773.7
1771.3
1768.9
1766.5
1764.1
1761.7
1759.2
1756.8
1754.3
1751.8
1749.3
1746.8
1744.3
1741.7
1739.2
1736.6
1734
1731.4
1728.8
1726.2
1723.5
1720.9
1718.2
1715.5
1712.8
1710.1
1707.3
1704.6
1701.8
1699.1
1696.3
1693.5
1690.7
1687.8
1685
1682.2
1679.3
1676.4
1673.5
1670.6
1667.7
1664.8
1661.9
1659
1656
1653.1
1650.1
1647.2
1644.2
1641.2
1638.3
1635.3
1632.3
1629.4
1626.4
1623.5
1620.5
1617.6
1614.6
1611.7
1608.8
1605.9
1603
1600.1
1597.3
1594.4
1591.6
1588.8
1586.1
1583.3
1580.6
1578
1575.4
1572.8
1570.2
1567.7
1565.2
1562.8
1560.5
1558.1
1555.9
1553.7
1551.5
1549.4
1547.4
1545.5
1543.6
1541.7
1540
1538.3
1536.7
1535.1
1533.7
1532.3
1530.9
1529.7
1528.5
1527.4
1526.4
1525.4
1524.6
1523.8
1523.2
1522.6
1522.1
1521.8
1521.5
1521.3
1521.1
1521.1
1521.1
1521.2
1521.3
1521.5
1521.8
1522.1
1522.5
1523
1523.4
1524
1524.5
1525.1
1525.8
1526.5
1527.2
1527.9
1528.7
1529.5
1530.3
1531.2
1532
1532.9
1533.8
1534.8
1535.7
1536.6
1537.6
1538.5
1539.4
1540.4
1541.3
1542.2
1543.1
1543.9
1544.8
1545.5
1546.3
1547
1547.6
1548.2
1548.7
1549.1
1549.5
1549.8
1550
1550.1
1550.1
1939.5
1939.5
1939.3
1938.9
1938.5
1937.9
1937.3
1936.5
1935.6
1934.6
1933.5
1932.4
1931.1
1929.9
1928.5
1927.1
1925.7
1924.2
1922.7
1921.1
1919.6
1918
1916.3
1914.7
1913.1
1911.4
1909.7
1908
1906.3
1904.6
1902.9
1901.2
1899.4
1897.7
1895.9
1894.1
1892.4
1890.6
1888.8
1887
1885.2
1883.4
1881.5
1879.7
1877.9
1876
1874.1
1872.3
1870.4
1868.5
1866.6
1864.7
1862.8
1860.9
1858.9
1857
1855.1
1853.1
1851.1
1849.2
1847.2
1845.2
1843.2
1841.1
1839.1
1837.1
1835
1833
1830.9
1828.8
1826.7
1824.7
1822.5
1820.4
1818.3
1816.1
1814
1811.8
1809.7
1807.5
1805.3
1803.1
1800.8
1798.6
1796.4
1794.1
1791.8
1789.6
1787.3
1784.9
1782.6
1780.3
1777.9
1775.6
1773.2
1770.8
1768.4
1766
1763.6
1761.1
1758.7
1756.2
1753.7
1751.2
1748.7
1746.2
1743.7
1741.1
1738.5
1736
1733.4
1730.7
1728.1
1725.5
1722.8
1720.1
1717.4
1714.7
1712
1709.3
1706.5
1703.8
1701
1698.2
1695.4
1692.6
1689.7
1686.9
1684
1681.1
1678.3
1675.4
1672.5
1669.5
1666.6
1663.7
1660.7
1657.7
1654.8
1651.8
1648.8
1645.8
1642.8
1639.8
1636.8
1633.8
1630.8
1627.8
1624.8
1621.9
1618.9
1615.9
1612.9
1609.9
1607
1604
1601.1
1598.2
1595.3
1592.4
1589.6
1586.8
1584
1581.2
1578.5
1575.8
1573.1
1570.5
1567.9
1565.4
1562.9
1560.4
1558
1555.7
1553.4
1551.1
1549
1546.8
1544.8
1542.8
1540.9
1539
1537.3
1535.5
1533.9
1532.3
1530.8
1529.4
1528.1
1526.8
1525.6
1524.5
1523.4
1522.5
1521.6
1520.9
1520.2
1519.7
1519.2
1518.8
1518.6
1518.4
1518.3
1518.2
1518.2
1518.3
1518.5
1518.7
1519
1519.4
1519.7
1520.2
1520.7
1521.2
1521.8
1522.4
1523
1523.7
1524.4
1525.2
1526
1526.8
1527.6
1528.5
1529.3
1530.2
1531.1
1532
1533
1533.9
1534.8
1535.8
1536.7
1537.6
1538.5
1539.4
1540.3
1541.1
1541.9
1542.7
1543.4
1544.1
1544.7
1545.3
1545.8
1546.2
1546.6
1546.9
1547.1
1547.2
1547.2
1939.3
1939.3
1939.1
1938.7
1938.3
1937.7
1937.1
1936.3
1935.4
1934.4
1933.3
1932.2
1930.9
1929.7
1928.3
1926.9
1925.5
1924
1922.5
1920.9
1919.3
1917.8
1916.1
1914.5
1912.8
1911.2
1909.5
1907.8
1906.1
1904.4
1902.7
1900.9
1899.2
1897.4
1895.7
1893.9
1892.1
1890.4
1888.6
1886.8
1884.9
1883.1
1881.3
1879.5
1877.6
1875.8
1873.9
1872
1870.2
1868.3
1866.4
1864.5
1862.5
1860.6
1858.7
1856.7
1854.8
1852.8
1850.9
1848.9
1846.9
1844.9
1842.9
1840.9
1838.8
1836.8
1834.7
1832.7
1830.6
1828.5
1826.4
1824.3
1822.2
1820.1
1817.9
1815.8
1813.6
1811.5
1809.3
1807.1
1804.9
1802.7
1800.5
1798.2
1796
1793.7
1791.4
1789.1
1786.8
1784.5
1782.2
1779.8
1777.5
1775.1
1772.7
1770.4
1767.9
1765.5
1763.1
1760.6
1758.2
1755.7
1753.2
1750.7
1748.2
1745.6
1743.1
1740.5
1737.9
1735.3
1732.7
1730.1
1727.4
1724.8
1722.1
1719.4
1716.7
1714
1711.2
1708.5
1705.7
1702.9
1700.1
1697.3
1694.5
1691.7
1688.8
1685.9
1683.1
1680.2
1677.3
1674.3
1671.4
1668.5
1665.5
1662.5
1659.5
1656.6
1653.6
1650.6
1647.5
1644.5
1641.5
1638.5
1635.4
1632.4
1629.4
1626.3
1623.3
1620.3
1617.2
1614.2
1611.2
1608.2
1605.2
1602.2
1599.3
1596.3
1593.4
1590.5
1587.6
1584.7
1581.9
1579.1
1576.3
1573.6
1570.9
1568.2
1565.6
1563
1560.5
1558
1555.6
1553.2
1550.9
1548.6
1546.4
1544.3
1542.2
1540.2
1538.2
1536.3
1534.5
1532.8
1531.1
1529.5
1528
1526.6
1525.2
1523.9
1522.7
1521.5
1520.4
1519.5
1518.7
1517.9
1517.3
1516.7
1516.3
1515.9
1515.7
1515.5
1515.4
1515.4
1515.4
1515.5
1515.7
1515.9
1516.2
1516.6
1516.9
1517.4
1517.9
1518.4
1519
1519.6
1520.3
1521
1521.7
1522.4
1523.2
1524
1524.9
1525.7
1526.6
1527.5
1528.4
1529.3
1530.2
1531.1
1532
1533
1533.9
1534.8
1535.7
1536.6
1537.5
1538.3
1539.1
1539.8
1540.6
1541.2
1541.8
1542.4
1542.9
1543.3
1543.7
1544
1544.2
1544.3
1544.3
1939.1
1939.1
1938.9
1938.6
1938.1
1937.6
1936.9
1936.1
1935.2
1934.2
1933.1
1932
1930.8
1929.5
1928.1
1926.7
1925.3
1923.8
1922.3
1920.7
1919.2
1917.6
1915.9
1914.3
1912.6
1911
1909.3
1907.6
1905.9
1904.2
1902.5
1900.7
1899
1897.2
1895.5
1893.7
1891.9
1890.1
1888.3
1886.5
1884.7
1882.9
1881.1
1879.2
1877.4
1875.5
1873.7
1871.8
1869.9
1868
1866.1
1864.2
1862.3
1860.4
1858.4
1856.5
1854.5
1852.6
1850.6
1848.6
1846.6
1844.6
1842.6
1840.6
1838.5
1836.5
1834.4
1832.4
1830.3
1828.2
1826.1
1824
1821.9
1819.8
1817.6
1815.5
1813.3
1811.1
1808.9
1806.8
1804.5
1802.3
1800.1
1797.8
1795.6
1793.3
1791
1788.7
1786.4
1784.1
1781.8
1779.4
1777.1
1774.7
1772.3
1769.9
1767.5
1765
1762.6
1760.1
1757.7
1755.2
1752.7
1750.1
1747.6
1745.1
1742.5
1739.9
1737.3
1734.7
1732.1
1729.4
1726.8
1724.1
1721.4
1718.7
1716
1713.3
1710.5
1707.7
1704.9
1702.2
1699.3
1696.5
1693.7
1690.8
1687.9
1685
1682.1
1679.2
1676.3
1673.3
1670.4
1667.4
1664.4
1661.4
1658.4
1655.4
1652.4
1649.3
1646.3
1643.2
1640.2
1637.1
1634.1
1631
1627.9
1624.8
1621.8
1618.7
1615.6
1612.6
1609.5
1606.5
1603.5
1600.4
1597.4
1594.5
1591.5
1588.5
1585.6
1582.7
1579.8
1577
1574.2
1571.4
1568.7
1566
1563.3
1560.7
1558.1
1555.6
1553.1
1550.7
1548.4
1546.1
1543.8
1541.7
1539.5
1537.5
1535.5
1533.6
1531.8
1530
1528.3
1526.7
1525.1
1523.7
1522.3
1520.9
1519.7
1518.5
1517.5
1516.5
1515.7
1515
1514.3
1513.8
1513.4
1513
1512.8
1512.6
1512.5
1512.5
1512.6
1512.7
1512.8
1513.1
1513.4
1513.7
1514.1
1514.6
1515.1
1515.6
1516.2
1516.8
1517.5
1518.2
1518.9
1519.7
1520.4
1521.2
1522.1
1522.9
1523.8
1524.7
1525.6
1526.5
1527.4
1528.3
1529.2
1530.2
1531.1
1532
1532.9
1533.7
1534.6
1535.4
1536.2
1537
1537.7
1538.3
1538.9
1539.5
1540
1540.4
1540.7
1541
1541.2
1541.3
1541.4
1939
1938.9
1938.7
1938.4
1937.9
1937.4
1936.7
1935.9
1935
1934
1933
1931.8
1930.6
1929.3
1927.9
1926.5
1925.1
1923.6
1922.1
1920.5
1919
1917.4
1915.7
1914.1
1912.5
1910.8
1909.1
1907.4
1905.7
1904
1902.3
1900.5
1898.8
1897
1895.3
1893.5
1891.7
1889.9
1888.1
1886.3
1884.5
1882.7
1880.9
1879
1877.2
1875.3
1873.5
1871.6
1869.7
1867.8
1865.9
1864
1862.1
1860.1
1858.2
1856.2
1854.3
1852.3
1850.3
1848.4
1846.4
1844.3
1842.3
1840.3
1838.3
1836.2
1834.2
1832.1
1830
1827.9
1825.8
1823.7
1821.6
1819.5
1817.3
1815.2
1813
1810.8
1808.6
1806.4
1804.2
1802
1799.7
1797.5
1795.2
1792.9
1790.7
1788.3
1786
1783.7
1781.4
1779
1776.6
1774.3
1771.9
1769.4
1767
1764.6
1762.1
1759.7
1757.2
1754.7
1752.2
1749.6
1747.1
1744.5
1741.9
1739.4
1736.7
1734.1
1731.5
1728.8
1726.2
1723.5
1720.8
1718
1715.3
1712.6
1709.8
1707
1704.2
1701.4
1698.6
1695.7
1692.8
1689.9
1687.1
1684.1
1681.2
1678.3
1675.3
1672.3
1669.4
1666.4
1663.4
1660.3
1657.3
1654.3
1651.2
1648.1
1645.1
1642
1638.9
1635.8
1632.7
1629.6
1626.5
1623.4
1620.3
1617.2
1614.1
1611
1607.9
1604.8
1601.7
1598.7
1595.6
1592.6
1589.6
1586.6
1583.6
1580.7
1577.8
1574.9
1572
1569.2
1566.5
1563.7
1561
1558.4
1555.8
1553.2
1550.7
1548.3
1545.9
1543.5
1541.3
1539
1536.9
1534.8
1532.8
1530.9
1529
1527.2
1525.5
1523.8
1522.3
1520.8
1519.3
1518
1516.7
1515.6
1514.5
1513.6
1512.8
1512
1511.4
1510.9
1510.5
1510.1
1509.9
1509.7
1509.6
1509.6
1509.7
1509.8
1510
1510.2
1510.5
1510.9
1511.3
1511.8
1512.3
1512.8
1513.4
1514
1514.7
1515.4
1516.1
1516.9
1517.6
1518.4
1519.3
1520.1
1521
1521.9
1522.8
1523.7
1524.6
1525.5
1526.4
1527.3
1528.2
1529.1
1530
1530.9
1531.7
1532.5
1533.3
1534
1534.7
1535.4
1536
1536.5
1537
1537.4
1537.8
1538
1538.2
1538.3
1538.4
1938.8
1938.7
1938.5
1938.2
1937.8
1937.2
1936.5
1935.7
1934.8
1933.9
1932.8
1931.6
1930.4
1929.1
1927.8
1926.4
1924.9
1923.4
1921.9
1920.4
1918.8
1917.2
1915.6
1913.9
1912.3
1910.6
1908.9
1907.2
1905.5
1903.8
1902.1
1900.4
1898.6
1896.8
1895.1
1893.3
1891.5
1889.7
1887.9
1886.1
1884.3
1882.5
1880.7
1878.8
1877
1875.1
1873.2
1871.4
1869.5
1867.6
1865.7
1863.8
1861.8
1859.9
1858
1856
1854.1
1852.1
1850.1
1848.1
1846.1
1844.1
1842.1
1840
1838
1836
1833.9
1831.8
1829.7
1827.7
1825.5
1823.4
1821.3
1819.2
1817
1814.9
1812.7
1810.5
1808.3
1806.1
1803.9
1801.6
1799.4
1797.1
1794.9
1792.6
1790.3
1788
1785.7
1783.3
1781
1778.6
1776.2
1773.8
1771.4
1769
1766.6
1764.1
1761.7
1759.2
1756.7
1754.2
1751.7
1749.1
1746.6
1744
1741.4
1738.8
1736.2
1733.6
1730.9
1728.2
1725.6
1722.9
1720.1
1717.4
1714.7
1711.9
1709.1
1706.3
1703.5
1700.6
1697.8
1694.9
1692
1689.1
1686.2
1683.3
1680.3
1677.4
1674.4
1671.4
1668.4
1665.4
1662.3
1659.3
1656.2
1653.1
1650.1
1647
1643.9
1640.8
1637.6
1634.5
1631.4
1628.2
1625.1
1621.9
1618.8
1615.7
1612.5
1609.4
1606.3
1603.1
1600
1596.9
1593.8
1590.8
1587.7
1584.7
1581.7
1578.7
1575.7
1572.8
1569.9
1567.1
1564.3
1561.5
1558.7
1556
1553.4
1550.8
1548.3
1545.8
1543.4
1541
1538.7
1536.4
1534.3
1532.2
1530.1
1528.1
1526.2
1524.4
1522.7
1521
1519.4
1517.9
1516.4
1515
1513.7
1512.6
1511.6
1510.6
1509.8
1509.1
1508.5
1508
1507.6
1507.2
1507
1506.8
1506.8
1506.8
1506.8
1506.9
1507.1
1507.4
1507.7
1508.1
1508.5
1508.9
1509.4
1510
1510.6
1511.2
1511.9
1512.6
1513.3
1514
1514.8
1515.6
1516.4
1517.3
1518.2
1519
1519.9
1520.8
1521.7
1522.6
1523.5
1524.4
1525.3
1526.2
1527.1
1528
1528.8
1529.6
1530.4
1531.1
1531.8
1532.4
1533
1533.5
1534
1534.4
1534.7
1535
1535.2
1535.3
1535.4
1938.6
1938.6
1938.4
1938.1
1937.6
1937
1936.4
1935.6
1934.7
1933.7
1932.6
1931.5
1930.3
1929
1927.6
1926.2
1924.8
1923.3
1921.8
1920.2
1918.6
1917
1915.4
1913.8
1912.1
1910.4
1908.8
1907.1
1905.4
1903.6
1901.9
1900.2
1898.4
1896.7
1894.9
1893.1
1891.4
1889.6
1887.8
1886
1884.1
1882.3
1880.5
1878.6
1876.8
1874.9
1873
1871.2
1869.3
1867.4
1865.5
1863.6
1861.6
1859.7
1857.8
1855.8
1853.8
1851.9
1849.9
1847.9
1845.9
1843.9
1841.8
1839.8
1837.8
1835.7
1833.7
1831.6
1829.5
1827.4
1825.3
1823.2
1821
1818.9
1816.7
1814.6
1812.4
1810.2
1808
1805.8
1803.6
1801.3
1799.1
1796.8
1794.5
1792.2
1789.9
1787.6
1785.3
1783
1780.6
1778.2
1775.8
1773.5
1771
1768.6
1766.2
1763.7
1761.2
1758.8
1756.3
1753.7
1751.2
1748.7
1746.1
1743.5
1740.9
1738.3
1735.7
1733
1730.4
1727.7
1725
1722.3
1719.5
1716.8
1714
1711.2
1708.4
1705.6
1702.8
1699.9
1697.1
1694.2
1691.3
1688.3
1685.4
1682.5
1679.5
1676.5
1673.5
1670.5
1667.4
1664.4
1661.3
1658.3
1655.2
1652.1
1649
1645.8
1642.7
1639.6
1636.4
1633.2
1630.1
1626.9
1623.7
1620.5
1617.4
1614.2
1611
1607.8
1604.7
1601.5
1598.4
1595.2
1592.1
1589
1585.9
1582.8
1579.8
1576.7
1573.7
1570.8
1567.8
1564.9
1562.1
1559.2
1556.5
1553.7
1551
1548.4
1545.8
1543.3
1540.9
1538.5
1536.1
1533.8
1531.6
1529.5
1527.4
1525.4
1523.5
1521.6
1519.8
1518.1
1516.5
1514.9
1513.4
1512
1510.8
1509.6
1508.6
1507.7
1506.9
1506.2
1505.6
1505.1
1504.7
1504.3
1504.1
1503.9
1503.9
1503.9
1503.9
1504.1
1504.3
1504.5
1504.8
1505.2
1505.6
1506.1
1506.6
1507.1
1507.7
1508.3
1509
1509.7
1510.4
1511.2
1512
1512.8
1513.6
1514.4
1515.3
1516.2
1517.1
1517.9
1518.8
1519.8
1520.7
1521.6
1522.4
1523.3
1524.2
1525
1525.9
1526.6
1527.4
1528.1
1528.8
1529.4
1530
1530.5
1531
1531.4
1531.7
1532
1532.2
1532.3
1532.3
1938.5
1938.4
1938.2
1937.9
1937.5
1936.9
1936.2
1935.4
1934.6
1933.6
1932.5
1931.3
1930.1
1928.8
1927.5
1926.1
1924.6
1923.1
1921.6
1920.1
1918.5
1916.9
1915.3
1913.6
1912
1910.3
1908.6
1906.9
1905.2
1903.5
1901.8
1900
1898.3
1896.5
1894.8
1893
1891.2
1889.4
1887.6
1885.8
1884
1882.1
1880.3
1878.5
1876.6
1874.7
1872.9
1871
1869.1
1867.2
1865.3
1863.4
1861.4
1859.5
1857.6
1855.6
1853.6
1851.7
1849.7
1847.7
1845.7
1843.7
1841.6
1839.6
1837.5
1835.5
1833.4
1831.3
1829.3
1827.1
1825
1822.9
1820.8
1818.6
1816.5
1814.3
1812.1
1809.9
1807.7
1805.5
1803.3
1801
1798.8
1796.5
1794.2
1791.9
1789.6
1787.3
1785
1782.6
1780.3
1777.9
1775.5
1773.1
1770.7
1768.2
1765.8
1763.3
1760.8
1758.3
1755.8
1753.3
1750.8
1748.2
1745.6
1743
1740.4
1737.8
1735.2
1732.5
1729.8
1727.1
1724.4
1721.7
1718.9
1716.2
1713.4
1710.6
1707.8
1705
1702.1
1699.2
1696.4
1693.4
1690.5
1687.6
1684.6
1681.7
1678.7
1675.7
1672.6
1669.6
1666.5
1663.5
1660.4
1657.3
1654.2
1651
1647.9
1644.7
1641.6
1638.4
1635.2
1632
1628.8
1625.6
1622.4
1619.2
1615.9
1612.7
1609.5
1606.3
1603.1
1599.9
1596.7
1593.5
1590.3
1587.2
1584
1580.9
1577.8
1574.8
1571.7
1568.7
1565.7
1562.8
1559.9
1557
1554.2
1551.4
1548.7
1546
1543.4
1540.9
1538.4
1535.9
1533.5
1531.2
1529
1526.8
1524.7
1522.7
1520.7
1518.8
1517
1515.3
1513.6
1512
1510.5
1509.1
1507.8
1506.7
1505.7
1504.7
1503.9
1503.2
1502.6
1502.1
1501.7
1501.4
1501.2
1501
1501
1501
1501
1501.2
1501.4
1501.6
1501.9
1502.3
1502.7
1503.2
1503.7
1504.2
1504.8
1505.5
1506.1
1506.8
1507.5
1508.3
1509.1
1509.9
1510.7
1511.6
1512.4
1513.3
1514.2
1515.1
1516
1516.8
1517.7
1518.6
1519.5
1520.4
1521.2
1522.1
1522.9
1523.7
1524.4
1525.1
1525.8
1526.4
1527
1527.5
1528
1528.3
1528.7
1528.9
1529.1
1529.2
1529.3
1938.4
1938.3
1938.1
1937.8
1937.4
1936.8
1936.1
1935.3
1934.4
1933.4
1932.4
1931.2
1930
1928.7
1927.3
1925.9
1924.5
1923
1921.5
1919.9
1918.4
1916.8
1915.1
1913.5
1911.8
1910.2
1908.5
1906.8
1905.1
1903.4
1901.6
1899.9
1898.1
1896.4
1894.6
1892.8
1891
1889.3
1887.5
1885.6
1883.8
1882
1880.2
1878.3
1876.5
1874.6
1872.7
1870.8
1868.9
1867
1865.1
1863.2
1861.3
1859.3
1857.4
1855.4
1853.5
1851.5
1849.5
1847.5
1845.5
1843.5
1841.4
1839.4
1837.3
1835.3
1833.2
1831.1
1829
1826.9
1824.8
1822.7
1820.5
1818.4
1816.2
1814.1
1811.9
1809.7
1807.5
1805.2
1803
1800.8
1798.5
1796.2
1793.9
1791.6
1789.3
1787
1784.7
1782.3
1779.9
1777.5
1775.1
1772.7
1770.3
1767.9
1765.4
1762.9
1760.4
1757.9
1755.4
1752.9
1750.3
1747.8
1745.2
1742.6
1740
1737.3
1734.7
1732
1729.3
1726.6
1723.9
1721.2
1718.4
1715.6
1712.8
1710
1707.2
1704.3
1701.5
1698.6
1695.7
1692.8
1689.8
1686.9
1683.9
1680.9
1677.9
1674.8
1671.8
1668.7
1665.7
1662.6
1659.4
1656.3
1653.2
1650
1646.8
1643.7
1640.5
1637.3
1634
1630.8
1627.6
1624.3
1621.1
1617.8
1614.6
1611.3
1608.1
1604.8
1601.6
1598.3
1595.1
1591.8
1588.6
1585.4
1582.2
1579.1
1575.9
1572.8
1569.7
1566.7
1563.7
1560.7
1557.7
1554.8
1552
1549.1
1546.4
1543.7
1541
1538.4
1535.9
1533.4
1531
1528.6
1526.3
1524.1
1522
1519.9
1517.9
1516
1514.1
1512.4
1510.7
1509
1507.5
1506.1
1504.9
1503.7
1502.7
1501.8
1501
1500.3
1499.7
1499.2
1498.8
1498.5
1498.3
1498.1
1498
1498
1498.1
1498.2
1498.4
1498.7
1499
1499.4
1499.8
1500.3
1500.8
1501.3
1501.9
1502.6
1503.2
1503.9
1504.6
1505.4
1506.2
1507
1507.8
1508.7
1509.5
1510.4
1511.3
1512.1
1513
1513.9
1514.8
1515.7
1516.6
1517.4
1518.3
1519.1
1519.9
1520.7
1521.4
1522.1
1522.8
1523.4
1523.9
1524.5
1524.9
1525.3
1525.6
1525.9
1526
1526.1
1526.2
1938.3
1938.2
1938
1937.7
1937.2
1936.7
1936
1935.2
1934.3
1933.3
1932.2
1931.1
1929.9
1928.6
1927.2
1925.8
1924.4
1922.9
1921.4
1919.8
1918.2
1916.6
1915
1913.4
1911.7
1910
1908.4
1906.7
1904.9
1903.2
1901.5
1899.8
1898
1896.2
1894.5
1892.7
1890.9
1889.1
1887.3
1885.5
1883.7
1881.9
1880
1878.2
1876.3
1874.4
1872.6
1870.7
1868.8
1866.9
1865
1863
1861.1
1859.2
1857.2
1855.3
1853.3
1851.3
1849.3
1847.3
1845.3
1843.3
1841.3
1839.2
1837.2
1835.1
1833
1830.9
1828.8
1826.7
1824.6
1822.5
1820.3
1818.2
1816
1813.8
1811.6
1809.4
1807.2
1805
1802.8
1800.5
1798.2
1796
1793.7
1791.4
1789
1786.7
1784.4
1782
1779.6
1777.2
1774.8
1772.4
1770
1767.5
1765.1
1762.6
1760.1
1757.6
1755
1752.5
1749.9
1747.4
1744.8
1742.2
1739.5
1736.9
1734.2
1731.5
1728.8
1726.1
1723.4
1720.6
1717.9
1715.1
1712.3
1709.4
1706.6
1703.7
1700.9
1698
1695
1692.1
1689.1
1686.2
1683.2
1680.1
1677.1
1674.1
1671
1667.9
1664.8
1661.7
1658.5
1655.4
1652.2
1649
1645.8
1642.6
1639.4
1636.2
1632.9
1629.6
1626.4
1623.1
1619.8
1616.5
1613.2
1609.9
1606.6
1603.3
1600
1596.8
1593.5
1590.2
1586.9
1583.7
1580.5
1577.3
1574.1
1570.9
1567.8
1564.7
1561.6
1558.6
1555.6
1552.6
1549.7
1546.9
1544
1541.3
1538.6
1535.9
1533.4
1530.9
1528.4
1526
1523.7
1521.4
1519.3
1517.2
1515.1
1513.2
1511.3
1509.5
1507.7
1506.1
1504.6
1503.2
1501.9
1500.8
1499.8
1498.9
1498.1
1497.4
1496.8
1496.3
1495.9
1495.6
1495.3
1495.2
1495.1
1495.1
1495.2
1495.3
1495.5
1495.8
1496.1
1496.5
1496.9
1497.3
1497.8
1498.4
1499
1499.6
1500.3
1501
1501.7
1502.5
1503.3
1504.1
1504.9
1505.7
1506.6
1507.5
1508.3
1509.2
1510.1
1511
1511.9
1512.7
1513.6
1514.5
1515.3
1516.1
1516.9
1517.7
1518.4
1519.1
1519.7
1520.3
1520.9
1521.4
1521.8
1522.2
1522.5
1522.8
1522.9
1523
1523.1
1938.2
1938.1
1937.9
1937.6
1937.1
1936.6
1935.9
1935.1
1934.2
1933.2
1932.1
1931
1929.8
1928.5
1927.1
1925.7
1924.3
1922.8
1921.3
1919.7
1918.1
1916.5
1914.9
1913.3
1911.6
1909.9
1908.2
1906.6
1904.8
1903.1
1901.4
1899.6
1897.9
1896.1
1894.4
1892.6
1890.8
1889
1887.2
1885.4
1883.6
1881.7
1879.9
1878
1876.2
1874.3
1872.4
1870.6
1868.7
1866.8
1864.8
1862.9
1861
1859
1857.1
1855.1
1853.1
1851.2
1849.2
1847.2
1845.1
1843.1
1841.1
1839
1837
1834.9
1832.8
1830.7
1828.6
1826.5
1824.4
1822.3
1820.1
1818
1815.8
1813.6
1811.4
1809.2
1807
1804.8
1802.5
1800.3
1798
1795.7
1793.4
1791.1
1788.8
1786.4
1784.1
1781.7
1779.3
1776.9
1774.5
1772.1
1769.7
1767.2
1764.7
1762.2
1759.7
1757.2
1754.7
1752.1
1749.6
1747
1744.4
1741.8
1739.1
1736.5
1733.8
1731.1
1728.4
1725.7
1722.9
1720.2
1717.4
1714.6
1711.8
1708.9
1706
1703.2
1700.3
1697.4
1694.4
1691.5
1688.5
1685.5
1682.5
1679.5
1676.4
1673.3
1670.2
1667.1
1664
1660.9
1657.7
1654.5
1651.3
1648.1
1644.9
1641.6
1638.4
1635.1
1631.8
1628.5
1625.2
1621.9
1618.6
1615.2
1611.9
1608.6
1605.2
1601.9
1598.6
1595.2
1591.9
1588.6
1585.3
1582
1578.7
1575.5
1572.2
1569
1565.8
1562.7
1559.6
1556.5
1553.4
1550.5
1547.5
1544.6
1541.7
1538.9
1536.2
1533.5
1530.9
1528.3
1525.8
1523.4
1521
1518.8
1516.5
1514.4
1512.3
1510.3
1508.4
1506.6
1504.8
1503.1
1501.6
1500.2
1499
1497.8
1496.8
1495.9
1495.1
1494.4
1493.8
1493.3
1492.9
1492.6
1492.4
1492.2
1492.2
1492.2
1492.2
1492.4
1492.6
1492.8
1493.1
1493.5
1493.9
1494.4
1494.9
1495.5
1496.1
1496.7
1497.4
1498.1
1498.8
1499.5
1500.3
1501.1
1501.9
1502.8
1503.6
1504.5
1505.4
1506.3
1507.1
1508
1508.9
1509.8
1510.6
1511.5
1512.3
1513.1
1513.9
1514.6
1515.4
1516
1516.7
1517.3
1517.8
1518.3
1518.7
1519.1
1519.4
1519.7
1519.8
1519.9
1520
1938.1
1938
1937.8
1937.5
1937
1936.5
1935.8
1935
1934.1
1933.1
1932.1
1930.9
1929.7
1928.4
1927
1925.6
1924.2
1922.7
1921.2
1919.6
1918
1916.4
1914.8
1913.2
1911.5
1909.8
1908.2
1906.5
1904.7
1903
1901.3
1899.6
1897.8
1896
1894.3
1892.5
1890.7
1888.9
1887.1
1885.3
1883.5
1881.6
1879.8
1877.9
1876.1
1874.2
1872.3
1870.4
1868.5
1866.6
1864.7
1862.8
1860.9
1858.9
1857
1855
1853
1851
1849
1847
1845
1843
1840.9
1838.9
1836.8
1834.8
1832.7
1830.6
1828.5
1826.4
1824.2
1822.1
1820
1817.8
1815.6
1813.4
1811.2
1809
1806.8
1804.6
1802.3
1800
1797.8
1795.5
1793.2
1790.9
1788.5
1786.2
1783.8
1781.5
1779.1
1776.7
1774.3
1771.8
1769.4
1766.9
1764.4
1761.9
1759.4
1756.9
1754.4
1751.8
1749.2
1746.6
1744
1741.4
1738.7
1736.1
1733.4
1730.7
1728
1725.2
1722.5
1719.7
1716.9
1714.1
1711.3
1708.4
1705.5
1702.6
1699.7
1696.8
1693.8
1690.9
1687.9
1684.9
1681.8
1678.8
1675.7
1672.6
1669.5
1666.4
1663.2
1660.1
1656.9
1653.7
1650.4
1647.2
1643.9
1640.7
1637.4
1634.1
1630.8
1627.4
1624.1
1620.7
1617.4
1614
1610.6
1607.3
1603.9
1600.5
1597.1
1593.7
1590.4
1587
1583.7
1580.3
1577
1573.7
1570.4
1567.2
1563.9
1560.7
1557.6
1554.4
1551.3
1548.3
1545.3
1542.3
1539.4
1536.6
1533.8
1531.1
1528.4
1525.8
1523.3
1520.8
1518.4
1516.1
1513.8
1511.6
1509.5
1507.5
1505.5
1503.6
1501.9
1500.2
1498.7
1497.3
1496
1494.9
1493.9
1493
1492.2
1491.5
1490.9
1490.4
1490
1489.7
1489.4
1489.3
1489.2
1489.2
1489.3
1489.4
1489.6
1489.8
1490.2
1490.5
1491
1491.4
1491.9
1492.5
1493.1
1493.7
1494.4
1495.1
1495.8
1496.6
1497.4
1498.2
1499
1499.8
1500.7
1501.5
1502.4
1503.3
1504.2
1505
1505.9
1506.8
1507.6
1508.5
1509.3
1510.1
1510.9
1511.6
1512.3
1513
1513.6
1514.2
1514.7
1515.2
1515.6
1516
1516.3
1516.5
1516.7
1516.8
1516.9
1938
1937.9
1937.7
1937.4
1937
1936.4
1935.7
1934.9
1934
1933.1
1932
1930.8
1929.6
1928.3
1927
1925.6
1924.1
1922.6
1921.1
1919.6
1918
1916.4
1914.7
1913.1
1911.4
1909.8
1908.1
1906.4
1904.7
1902.9
1901.2
1899.5
1897.7
1896
1894.2
1892.4
1890.6
1888.8
1887
1885.2
1883.4
1881.5
1879.7
1877.8
1876
1874.1
1872.2
1870.3
1868.4
1866.5
1864.6
1862.7
1860.8
1858.8
1856.8
1854.9
1852.9
1850.9
1848.9
1846.9
1844.9
1842.9
1840.8
1838.8
1836.7
1834.6
1832.5
1830.5
1828.3
1826.2
1824.1
1822
1819.8
1817.6
1815.5
1813.3
1811.1
1808.8
1806.6
1804.4
1802.1
1799.9
1797.6
1795.3
1793
1790.7
1788.3
1786
1783.6
1781.2
1778.8
1776.4
1774
1771.6
1769.1
1766.6
1764.2
1761.7
1759.1
1756.6
1754
1751.5
1748.9
1746.3
1743.7
1741
1738.4
1735.7
1733
1730.3
1727.6
1724.8
1722.1
1719.3
1716.5
1713.6
1710.8
1707.9
1705
1702.1
1699.2
1696.3
1693.3
1690.3
1687.3
1684.3
1681.2
1678.2
1675.1
1672
1668.8
1665.7
1662.5
1659.3
1656.1
1652.9
1649.6
1646.3
1643.1
1639.8
1636.4
1633.1
1629.8
1626.4
1623
1619.6
1616.2
1612.8
1609.4
1606
1602.6
1599.1
1595.7
1592.3
1588.9
1585.5
1582.1
1578.7
1575.3
1572
1568.6
1565.3
1562
1558.8
1555.6
1552.4
1549.2
1546.1
1543.1
1540.1
1537.1
1534.2
1531.4
1528.6
1525.9
1523.3
1520.7
1518.2
1515.7
1513.4
1511.1
1508.9
1506.7
1504.6
1502.6
1500.7
1498.9
1497.3
1495.8
1494.4
1493.1
1492
1490.9
1490
1489.2
1488.5
1487.9
1487.4
1487
1486.7
1486.4
1486.3
1486.2
1486.2
1486.3
1486.4
1486.6
1486.9
1487.2
1487.6
1488
1488.4
1489
1489.5
1490.1
1490.8
1491.4
1492.1
1492.9
1493.6
1494.4
1495.2
1496
1496.9
1497.7
1498.6
1499.4
1500.3
1501.2
1502.1
1502.9
1503.8
1504.6
1505.5
1506.3
1507.1
1507.8
1508.6
1509.3
1509.9
1510.5
1511.1
1511.6
1512.1
1512.5
1512.9
1513.2
1513.4
1513.6
1513.7
1513.7
1937.9
1937.9
1937.7
1937.4
1936.9
1936.4
1935.7
1934.9
1934
1933
1931.9
1930.8
1929.5
1928.3
1926.9
1925.5
1924.1
1922.6
1921
1919.5
1917.9
1916.3
1914.7
1913
1911.4
1909.7
1908
1906.3
1904.6
1902.9
1901.2
1899.4
1897.7
1895.9
1894.1
1892.4
1890.6
1888.8
1887
1885.1
1883.3
1881.5
1879.6
1877.8
1875.9
1874
1872.2
1870.3
1868.4
1866.5
1864.5
1862.6
1860.7
1858.7
1856.8
1854.8
1852.8
1850.8
1848.8
1846.8
1844.8
1842.8
1840.7
1838.7
1836.6
1834.5
1832.4
1830.3
1828.2
1826.1
1824
1821.8
1819.7
1817.5
1815.3
1813.1
1810.9
1808.7
1806.5
1804.2
1802
1799.7
1797.4
1795.1
1792.8
1790.5
1788.1
1785.8
1783.4
1781
1778.6
1776.2
1773.8
1771.3
1768.9
1766.4
1763.9
1761.4
1758.9
1756.3
1753.8
1751.2
1748.6
1746
1743.4
1740.7
1738.1
1735.4
1732.7
1730
1727.2
1724.5
1721.7
1718.9
1716.1
1713.2
1710.4
1707.5
1704.6
1701.7
1698.7
1695.8
1692.8
1689.8
1686.8
1683.7
1680.7
1677.6
1674.5
1671.3
1668.2
1665
1661.8
1658.6
1655.4
1652.1
1648.8
1645.5
1642.2
1638.9
1635.5
1632.2
1628.8
1625.4
1622
1618.6
1615.1
1611.7
1608.2
1604.8
1601.3
1597.8
1594.4
1590.9
1587.4
1584
1580.5
1577.1
1573.7
1570.2
1566.9
1563.5
1560.2
1556.9
1553.6
1550.4
1547.2
1544
1540.9
1537.8
1534.8
1531.9
1529
1526.2
1523.4
1520.7
1518.1
1515.6
1513.1
1510.7
1508.3
1506.1
1503.9
1501.8
1499.7
1497.8
1496
1494.4
1492.8
1491.4
1490.2
1489
1488
1487.1
1486.3
1485.6
1484.9
1484.4
1484
1483.7
1483.5
1483.3
1483.2
1483.2
1483.3
1483.4
1483.6
1483.9
1484.2
1484.6
1485
1485.5
1486
1486.5
1487.1
1487.8
1488.4
1489.2
1489.9
1490.6
1491.4
1492.2
1493
1493.9
1494.7
1495.6
1496.5
1497.3
1498.2
1499.1
1499.9
1500.8
1501.6
1502.4
1503.2
1504
1504.8
1505.5
1506.2
1506.8
1507.5
1508
1508.5
1509
1509.4
1509.8
1510.1
1510.3
1510.4
1510.5
1510.6
1937.9
1937.8
1937.6
1937.3
1936.9
1936.3
1935.6
1934.8
1933.9
1933
1931.9
1930.7
1929.5
1928.2
1926.9
1925.5
1924
1922.5
1921
1919.5
1917.9
1916.3
1914.6
1913
1911.3
1909.7
1908
1906.3
1904.6
1902.8
1901.1
1899.4
1897.6
1895.9
1894.1
1892.3
1890.5
1888.7
1886.9
1885.1
1883.3
1881.4
1879.6
1877.7
1875.9
1874
1872.1
1870.2
1868.3
1866.4
1864.5
1862.5
1860.6
1858.7
1856.7
1854.7
1852.7
1850.7
1848.7
1846.7
1844.7
1842.7
1840.6
1838.6
1836.5
1834.4
1832.3
1830.2
1828.1
1826
1823.9
1821.7
1819.6
1817.4
1815.2
1813
1810.8
1808.6
1806.3
1804.1
1801.8
1799.5
1797.3
1794.9
1792.6
1790.3
1788
1785.6
1783.2
1780.8
1778.4
1776
1773.6
1771.1
1768.7
1766.2
1763.7
1761.2
1758.6
1756.1
1753.5
1750.9
1748.3
1745.7
1743.1
1740.4
1737.8
1735.1
1732.4
1729.6
1726.9
1724.1
1721.3
1718.5
1715.7
1712.9
1710
1707.1
1704.2
1701.3
1698.3
1695.3
1692.3
1689.3
1686.3
1683.2
1680.1
1677
1673.9
1670.8
1667.6
1664.4
1661.2
1657.9
1654.7
1651.4
1648.1
1644.8
1641.4
1638.1
1634.7
1631.3
1627.9
1624.4
1621
1617.5
1614.1
1610.6
1607.1
1603.6
1600.1
1596.6
1593
1589.5
1586
1582.5
1579
1575.5
1572
1568.6
1565.1
1561.7
1558.3
1555
1551.6
1548.3
1545.1
1541.9
1538.7
1535.6
1532.6
1529.6
1526.6
1523.8
1521
1518.2
1515.6
1512.9
1510.4
1508
1505.6
1503.3
1501
1498.9
1496.8
1494.9
1493.1
1491.4
1489.9
1488.5
1487.2
1486.1
1485
1484.1
1483.3
1482.6
1482
1481.5
1481
1480.7
1480.5
1480.3
1480.2
1480.2
1480.3
1480.4
1480.6
1480.9
1481.2
1481.6
1482
1482.5
1483
1483.5
1484.1
1484.8
1485.5
1486.2
1486.9
1487.7
1488.4
1489.2
1490.1
1490.9
1491.8
1492.6
1493.5
1494.3
1495.2
1496.1
1496.9
1497.8
1498.6
1499.4
1500.2
1501
1501.7
1502.4
1503.1
1503.8
1504.4
1504.9
1505.4
1505.9
1506.3
1506.6
1506.9
1507.1
1507.3
1507.4
1507.4
1937.9
1937.8
1937.6
1937.3
1936.9
1936.3
1935.6
1934.8
1933.9
1932.9
1931.9
1930.7
1929.5
1928.2
1926.8
1925.4
1924
1922.5
1921
1919.4
1917.8
1916.2
1914.6
1913
1911.3
1909.6
1908
1906.3
1904.6
1902.8
1901.1
1899.4
1897.6
1895.8
1894.1
1892.3
1890.5
1888.7
1886.9
1885.1
1883.2
1881.4
1879.6
1877.7
1875.8
1874
1872.1
1870.2
1868.3
1866.4
1864.4
1862.5
1860.6
1858.6
1856.6
1854.7
1852.7
1850.7
1848.7
1846.7
1844.6
1842.6
1840.6
1838.5
1836.4
1834.4
1832.3
1830.2
1828
1825.9
1823.8
1821.6
1819.5
1817.3
1815.1
1812.9
1810.7
1808.5
1806.2
1804
1801.7
1799.4
1797.1
1794.8
1792.5
1790.2
1787.8
1785.5
1783.1
1780.7
1778.3
1775.8
1773.4
1770.9
1768.5
1766
1763.5
1761
1758.4
1755.9
1753.3
1750.7
1748.1
1745.5
1742.8
1740.2
1737.5
1734.8
1732.1
1729.4
1726.6
1723.8
1721
1718.2
1715.4
1712.5
1709.6
1706.7
1703.8
1700.9
1697.9
1694.9
1691.9
1688.9
1685.8
1682.8
1679.7
1676.5
1673.4
1670.2
1667
1663.8
1660.6
1657.3
1654
1650.7
1647.4
1644.1
1640.7
1637.3
1633.9
1630.5
1627
1623.5
1620.1
1616.6
1613
1609.5
1606
1602.4
1598.9
1595.3
1591.8
1588.2
1584.6
1581.1
1577.5
1574
1570.5
1566.9
1563.4
1560
1556.5
1553.1
1549.7
1546.4
1543.1
1539.8
1536.6
1533.4
1530.3
1527.3
1524.3
1521.3
1518.5
1515.7
1513
1510.3
1507.8
1505.3
1502.8
1500.5
1498.2
1496
1493.9
1492
1490.2
1488.5
1487
1485.6
1484.3
1483.1
1482.1
1481.1
1480.3
1479.6
1479
1478.5
1478
1477.7
1477.5
1477.3
1477.2
1477.2
1477.3
1477.4
1477.6
1477.8
1478.2
1478.5
1479
1479.4
1480
1480.5
1481.1
1481.8
1482.5
1483.2
1483.9
1484.7
1485.5
1486.3
1487.1
1487.9
1488.8
1489.6
1490.5
1491.3
1492.2
1493
1493.9
1494.7
1495.6
1496.4
1497.2
1497.9
1498.7
1499.4
1500
1500.7
1501.3
1501.8
1502.3
1502.8
1503.2
1503.5
1503.8
1504
1504.2
1504.3
1504.3
1937.9
1937.8
1937.6
1937.3
1936.8
1936.3
1935.6
1934.8
1933.9
1932.9
1931.9
1930.7
1929.5
1928.2
1926.8
1925.4
1924
1922.5
1921
1919.4
1917.8
1916.2
1914.6
1913
1911.3
1909.6
1908
1906.3
1904.5
1902.8
1901.1
1899.3
1897.6
1895.8
1894.1
1892.3
1890.5
1888.7
1886.9
1885
1883.2
1881.4
1879.5
1877.7
1875.8
1873.9
1872.1
1870.2
1868.3
1866.3
1864.4
1862.5
1860.5
1858.6
1856.6
1854.6
1852.7
1850.7
1848.7
1846.6
1844.6
1842.6
1840.5
1838.5
1836.4
1834.3
1832.2
1830.1
1828
1825.9
1823.7
1821.6
1819.4
1817.2
1815
1812.8
1810.6
1808.4
1806.1
1803.9
1801.6
1799.3
1797
1794.7
1792.4
1790
1787.7
1785.3
1782.9
1780.5
1778.1
1775.7
1773.3
1770.8
1768.3
1765.8
1763.3
1760.8
1758.2
1755.7
1753.1
1750.5
1747.9
1745.3
1742.6
1740
1737.3
1734.6
1731.8
1729.1
1726.3
1723.6
1720.7
1717.9
1715.1
1712.2
1709.3
1706.4
1703.5
1700.5
1697.6
1694.6
1691.5
1688.5
1685.4
1682.3
1679.2
1676.1
1672.9
1669.7
1666.5
1663.3
1660
1656.7
1653.4
1650.1
1646.8
1643.4
1640
1636.6
1633.1
1629.7
1626.2
1622.7
1619.2
1615.6
1612.1
1608.5
1604.9
1601.4
1597.8
1594.2
1590.5
1586.9
1583.3
1579.7
1576.1
1572.5
1568.9
1565.3
1561.8
1558.2
1554.7
1551.3
1547.8
1544.4
1541
1537.7
1534.4
1531.2
1528
1524.9
1521.9
1518.9
1516
1513.2
1510.4
1507.7
1505.1
1502.5
1500.1
1497.7
1495.4
1493.1
1491
1489.1
1487.2
1485.6
1484
1482.6
1481.3
1480.1
1479.1
1478.1
1477.3
1476.6
1476
1475.4
1475
1474.7
1474.4
1474.3
1474.2
1474.2
1474.2
1474.4
1474.6
1474.8
1475.1
1475.5
1475.9
1476.4
1476.9
1477.5
1478.1
1478.8
1479.5
1480.2
1480.9
1481.7
1482.5
1483.3
1484.1
1484.9
1485.8
1486.6
1487.5
1488.3
1489.2
1490
1490.9
1491.7
1492.5
1493.3
1494.1
1494.9
1495.6
1496.3
1497
1497.6
1498.2
1498.7
1499.2
1499.7
1500
1500.4
1500.7
1500.9
1501
1501.1
1501.2
1937.9
1937.8
1937.6
1937.3
1936.9
1936.3
1935.6
1934.8
1933.9
1932.9
1931.9
1930.7
1929.5
1928.2
1926.8
1925.4
1924
1922.5
1921
1919.4
1917.9
1916.3
1914.6
1913
1911.3
1909.7
1908
1906.3
1904.6
1902.8
1901.1
1899.4
1897.6
1895.8
1894.1
1892.3
1890.5
1888.7
1886.9
1885.1
1883.2
1881.4
1879.5
1877.7
1875.8
1873.9
1872.1
1870.2
1868.3
1866.3
1864.4
1862.5
1860.5
1858.6
1856.6
1854.6
1852.6
1850.6
1848.6
1846.6
1844.6
1842.6
1840.5
1838.4
1836.4
1834.3
1832.2
1830.1
1827.9
1825.8
1823.7
1821.5
1819.3
1817.2
1815
1812.8
1810.5
1808.3
1806.1
1803.8
1801.5
1799.2
1796.9
1794.6
1792.3
1789.9
1787.6
1785.2
1782.8
1780.4
1778
1775.6
1773.1
1770.7
1768.2
1765.7
1763.2
1760.6
1758.1
1755.5
1752.9
1750.3
1747.7
1745.1
1742.4
1739.8
1737.1
1734.4
1731.6
1728.9
1726.1
1723.3
1720.5
1717.7
1714.8
1711.9
1709
1706.1
1703.2
1700.2
1697.2
1694.2
1691.2
1688.1
1685.1
1681.9
1678.8
1675.7
1672.5
1669.3
1666.1
1662.8
1659.5
1656.2
1652.9
1649.6
1646.2
1642.8
1639.4
1635.9
1632.4
1628.9
1625.4
1621.9
1618.4
1614.8
1611.2
1607.6
1604
1600.3
1596.7
1593
1589.4
1585.7
1582
1578.4
1574.7
1571
1567.4
1563.8
1560.2
1556.6
1553
1549.4
1545.9
1542.5
1539
1535.7
1532.3
1529
1525.8
1522.6
1519.5
1516.5
1513.5
1510.6
1507.8
1505.1
1502.4
1499.8
1497.3
1494.8
1492.5
1490.2
1488.1
1486.1
1484.3
1482.6
1481.1
1479.6
1478.3
1477.2
1476.1
1475.2
1474.3
1473.6
1473
1472.4
1472
1471.6
1471.4
1471.2
1471.1
1471.1
1471.2
1471.3
1471.5
1471.8
1472.1
1472.5
1472.9
1473.4
1473.9
1474.5
1475.1
1475.8
1476.4
1477.2
1477.9
1478.7
1479.5
1480.3
1481.1
1481.9
1482.8
1483.6
1484.5
1485.3
1486.2
1487
1487.9
1488.7
1489.5
1490.3
1491.1
1491.8
1492.6
1493.2
1493.9
1494.5
1495.1
1495.6
1496.1
1496.5
1496.9
1497.3
1497.5
1497.7
1497.9
1498
1498
1937.9
1937.8
1937.6
1937.3
1936.9
1936.3
1935.6
1934.8
1933.9
1933
1931.9
1930.7
1929.5
1928.2
1926.9
1925.5
1924
1922.5
1921
1919.5
1917.9
1916.3
1914.7
1913
1911.4
1909.7
1908
1906.3
1904.6
1902.9
1901.1
1899.4
1897.6
1895.9
1894.1
1892.3
1890.5
1888.7
1886.9
1885.1
1883.3
1881.4
1879.6
1877.7
1875.8
1874
1872.1
1870.2
1868.3
1866.4
1864.4
1862.5
1860.6
1858.6
1856.6
1854.6
1852.7
1850.7
1848.6
1846.6
1844.6
1842.6
1840.5
1838.4
1836.4
1834.3
1832.2
1830.1
1827.9
1825.8
1823.7
1821.5
1819.3
1817.1
1814.9
1812.7
1810.5
1808.3
1806
1803.8
1801.5
1799.2
1796.9
1794.6
1792.2
1789.9
1787.5
1785.1
1782.7
1780.3
1777.9
1775.5
1773
1770.6
1768.1
1765.6
1763
1760.5
1758
1755.4
1752.8
1750.2
1747.6
1744.9
1742.3
1739.6
1736.9
1734.2
1731.4
1728.7
1725.9
1723.1
1720.3
1717.4
1714.6
1711.7
1708.8
1705.9
1702.9
1699.9
1697
1693.9
1690.9
1687.8
1684.7
1681.6
1678.5
1675.3
1672.1
1668.9
1665.7
1662.4
1659.1
1655.8
1652.4
1649
1645.7
1642.2
1638.8
1635.3
1631.8
1628.3
1624.7
1621.2
1617.6
1614
1610.4
1606.7
1603
1599.4
1595.7
1592
1588.3
1584.5
1580.8
1577.1
1573.4
1569.7
1565.9
1562.3
1558.6
1554.9
1551.3
1547.7
1544.1
1540.6
1537.1
1533.6
1530.2
1526.9
1523.6
1520.3
1517.2
1514.1
1511.1
1508.1
1505.2
1502.4
1499.7
1497.1
1494.5
1492
1489.6
1487.3
1485.2
1483.2
1481.4
1479.7
1478.1
1476.7
1475.4
1474.2
1473.1
1472.2
1471.3
1470.6
1469.9
1469.4
1469
1468.6
1468.3
1468.2
1468.1
1468.1
1468.1
1468.3
1468.5
1468.7
1469.1
1469.4
1469.9
1470.4
1470.9
1471.5
1472.1
1472.7
1473.4
1474.2
1474.9
1475.7
1476.5
1477.3
1478.1
1478.9
1479.8
1480.6
1481.5
1482.3
1483.2
1484
1484.9
1485.7
1486.5
1487.3
1488.1
1488.8
1489.5
1490.2
1490.8
1491.4
1492
1492.5
1493
1493.4
1493.8
1494.1
1494.4
1494.6
1494.8
1494.9
1494.9
1937.9
1937.9
1937.7
1937.4
1936.9
1936.3
1935.7
1934.9
1934
1933
1931.9
1930.8
1929.5
1928.3
1926.9
1925.5
1924.1
1922.6
1921.1
1919.5
1917.9
1916.3
1914.7
1913.1
1911.4
1909.7
1908
1906.3
1904.6
1902.9
1901.2
1899.4
1897.7
1895.9
1894.1
1892.4
1890.6
1888.8
1887
1885.1
1883.3
1881.5
1879.6
1877.8
1875.9
1874
1872.1
1870.2
1868.3
1866.4
1864.5
1862.5
1860.6
1858.6
1856.7
1854.7
1852.7
1850.7
1848.7
1846.7
1844.6
1842.6
1840.5
1838.4
1836.4
1834.3
1832.2
1830.1
1827.9
1825.8
1823.7
1821.5
1819.3
1817.1
1814.9
1812.7
1810.5
1808.2
1806
1803.7
1801.4
1799.1
1796.8
1794.5
1792.2
1789.8
1787.5
1785.1
1782.7
1780.3
1777.8
1775.4
1772.9
1770.5
1768
1765.5
1762.9
1760.4
1757.9
1755.3
1752.7
1750.1
1747.4
1744.8
1742.1
1739.5
1736.7
1734
1731.3
1728.5
1725.7
1722.9
1720.1
1717.3
1714.4
1711.5
1708.6
1705.7
1702.7
1699.7
1696.7
1693.7
1690.6
1687.6
1684.5
1681.3
1678.2
1675
1671.8
1668.6
1665.3
1662
1658.7
1655.4
1652
1648.6
1645.2
1641.7
1638.3
1634.8
1631.2
1627.7
1624.1
1620.5
1616.9
1613.2
1609.6
1605.9
1602.2
1598.5
1594.7
1591
1587.2
1583.4
1579.7
1575.9
1572.1
1568.3
1564.5
1560.8
1557
1553.3
1549.6
1545.9
1542.3
1538.7
1535.1
1531.6
1528.1
1524.7
1521.4
1518.1
1514.8
1511.7
1508.6
1505.6
1502.7
1499.8
1497
1494.3
1491.7
1489.2
1486.7
1484.4
1482.3
1480.3
1478.4
1476.7
1475.2
1473.7
1472.4
1471.2
1470.1
1469.1
1468.3
1467.5
1466.9
1466.4
1465.9
1465.6
1465.3
1465.1
1465
1465
1465.1
1465.2
1465.4
1465.7
1466
1466.4
1466.8
1467.3
1467.9
1468.5
1469.1
1469.7
1470.4
1471.2
1471.9
1472.7
1473.5
1474.3
1475.1
1475.9
1476.8
1477.6
1478.5
1479.4
1480.2
1481
1481.9
1482.7
1483.5
1484.3
1485
1485.8
1486.5
1487.1
1487.8
1488.4
1488.9
1489.5
1489.9
1490.4
1490.7
1491
1491.3
1491.5
1491.7
1491.7
1491.8
1938
1937.9
1937.7
1937.4
1937
1936.4
1935.7
1934.9
1934
1933
1932
1930.8
1929.6
1928.3
1927
1925.6
1924.1
1922.6
1921.1
1919.6
1918
1916.4
1914.8
1913.1
1911.5
1909.8
1908.1
1906.4
1904.7
1903
1901.2
1899.5
1897.7
1896
1894.2
1892.4
1890.6
1888.8
1887
1885.2
1883.4
1881.5
1879.7
1877.8
1875.9
1874.1
1872.2
1870.3
1868.4
1866.5
1864.5
1862.6
1860.6
1858.7
1856.7
1854.7
1852.7
1850.7
1848.7
1846.7
1844.7
1842.6
1840.6
1838.5
1836.4
1834.3
1832.2
1830.1
1828
1825.8
1823.7
1821.5
1819.3
1817.1
1814.9
1812.7
1810.5
1808.2
1806
1803.7
1801.4
1799.1
1796.8
1794.5
1792.2
1789.8
1787.4
1785
1782.6
1780.2
1777.8
1775.4
1772.9
1770.4
1767.9
1765.4
1762.9
1760.3
1757.8
1755.2
1752.6
1750
1747.3
1744.7
1742
1739.3
1736.6
1733.9
1731.2
1728.4
1725.6
1722.8
1720
1717.1
1714.2
1711.3
1708.4
1705.5
1702.5
1699.5
1696.5
1693.5
1690.4
1687.3
1684.2
1681.1
1677.9
1674.7
1671.5
1668.3
1665
1661.7
1658.4
1655
1651.6
1648.2
1644.8
1641.3
1637.8
1634.3
1630.7
1627.1
1623.5
1619.9
1616.3
1612.6
1608.9
1605.1
1601.4
1597.6
1593.8
1590
1586.2
1582.4
1578.6
1574.7
1570.9
1567
1563.2
1559.4
1555.6
1551.8
1548
1544.2
1540.5
1536.8
1533.2
1529.6
1526
1522.6
1519.1
1515.8
1512.5
1509.3
1506.1
1503.1
1500.1
1497.2
1494.3
1491.6
1488.9
1486.3
1483.9
1481.5
1479.4
1477.4
1475.5
1473.8
1472.2
1470.7
1469.4
1468.2
1467.1
1466.1
1465.2
1464.5
1463.8
1463.3
1462.8
1462.5
1462.2
1462.1
1462
1462
1462
1462.2
1462.4
1462.6
1463
1463.4
1463.8
1464.3
1464.9
1465.4
1466.1
1466.7
1467.4
1468.2
1468.9
1469.7
1470.5
1471.3
1472.1
1473
1473.8
1474.7
1475.5
1476.4
1477.2
1478.1
1478.9
1479.7
1480.5
1481.3
1482
1482.8
1483.4
1484.1
1484.7
1485.3
1485.9
1486.4
1486.9
1487.3
1487.6
1488
1488.2
1488.4
1488.6
1488.6
1488.7
1938
1938
1937.8
1937.5
1937
1936.5
1935.8
1935
1934.1
1933.1
1932
1930.9
1929.7
1928.4
1927
1925.6
1924.2
1922.7
1921.2
1919.6
1918.1
1916.5
1914.8
1913.2
1911.5
1909.9
1908.2
1906.5
1904.8
1903.1
1901.3
1899.6
1897.8
1896.1
1894.3
1892.5
1890.7
1888.9
1887.1
1885.3
1883.5
1881.6
1879.8
1877.9
1876
1874.1
1872.3
1870.4
1868.5
1866.5
1864.6
1862.7
1860.7
1858.7
1856.8
1854.8
1852.8
1850.8
1848.8
1846.8
1844.7
1842.7
1840.6
1838.5
1836.5
1834.4
1832.3
1830.1
1828
1825.9
1823.7
1821.5
1819.4
1817.2
1815
1812.7
1810.5
1808.3
1806
1803.7
1801.4
1799.1
1796.8
1794.5
1792.1
1789.8
1787.4
1785
1782.6
1780.2
1777.8
1775.3
1772.8
1770.4
1767.9
1765.4
1762.8
1760.3
1757.7
1755.1
1752.5
1749.9
1747.3
1744.6
1741.9
1739.2
1736.5
1733.8
1731
1728.3
1725.5
1722.7
1719.8
1717
1714.1
1711.2
1708.3
1705.3
1702.4
1699.4
1696.4
1693.3
1690.3
1687.2
1684
1680.9
1677.7
1674.5
1671.3
1668
1664.8
1661.4
1658.1
1654.7
1651.3
1647.9
1644.4
1640.9
1637.4
1633.9
1630.3
1626.7
1623
1619.4
1615.7
1612
1608.2
1604.5
1600.7
1596.8
1593
1589.2
1585.3
1581.4
1577.5
1573.6
1569.7
1565.8
1561.9
1558
1554.1
1550.2
1546.4
1542.6
1538.8
1535
1531.3
1527.6
1524
1520.4
1516.9
1513.5
1510.1
1506.9
1503.6
1500.5
1497.5
1494.5
1491.6
1488.8
1486.1
1483.4
1481
1478.6
1476.4
1474.4
1472.5
1470.8
1469.2
1467.7
1466.4
1465.1
1464
1463.1
1462.2
1461.4
1460.8
1460.2
1459.8
1459.4
1459.2
1459
1458.9
1458.9
1459
1459.1
1459.3
1459.6
1459.9
1460.3
1460.8
1461.3
1461.8
1462.4
1463.1
1463.7
1464.4
1465.2
1465.9
1466.7
1467.5
1468.3
1469.2
1470
1470.9
1471.7
1472.6
1473.4
1474.2
1475.1
1475.9
1476.7
1477.5
1478.3
1479
1479.7
1480.4
1481.1
1481.7
1482.3
1482.9
1483.4
1483.8
1484.2
1484.6
1484.9
1485.1
1485.3
1485.5
1485.6
1485.6
1938.1
1938
1937.9
1937.5
1937.1
1936.5
1935.8
1935.1
1934.2
1933.2
1932.1
1931
1929.7
1928.5
1927.1
1925.7
1924.3
1922.8
1921.3
1919.7
1918.1
1916.5
1914.9
1913.3
1911.6
1910
1908.3
1906.6
1904.9
1903.1
1901.4
1899.7
1897.9
1896.2
1894.4
1892.6
1890.8
1889
1887.2
1885.4
1883.5
1881.7
1879.8
1878
1876.1
1874.2
1872.4
1870.5
1868.5
1866.6
1864.7
1862.7
1860.8
1858.8
1856.9
1854.9
1852.9
1850.9
1848.9
1846.8
1844.8
1842.7
1840.7
1838.6
1836.5
1834.4
1832.3
1830.2
1828.1
1825.9
1823.8
1821.6
1819.4
1817.2
1815
1812.8
1810.5
1808.3
1806
1803.7
1801.5
1799.2
1796.8
1794.5
1792.2
1789.8
1787.4
1785
1782.6
1780.2
1777.7
1775.3
1772.8
1770.3
1767.8
1765.3
1762.8
1760.2
1757.7
1755.1
1752.5
1749.8
1747.2
1744.5
1741.9
1739.2
1736.5
1733.7
1731
1728.2
1725.4
1722.6
1719.8
1716.9
1714
1711.1
1708.2
1705.2
1702.3
1699.3
1696.2
1693.2
1690.1
1687
1683.9
1680.8
1677.6
1674.4
1671.1
1667.9
1664.6
1661.2
1657.9
1654.5
1651.1
1647.6
1644.2
1640.6
1637.1
1633.5
1629.9
1626.3
1622.6
1618.9
1615.2
1611.4
1607.7
1603.9
1600
1596.2
1592.3
1588.4
1584.5
1580.5
1576.6
1572.6
1568.6
1564.6
1560.7
1556.7
1552.7
1548.8
1544.9
1540.9
1537.1
1533.2
1529.4
1525.7
1522
1518.3
1514.8
1511.2
1507.8
1504.4
1501.2
1498
1494.8
1491.8
1488.9
1486
1483.2
1480.6
1478.1
1475.7
1473.5
1471.5
1469.5
1467.8
1466.2
1464.7
1463.3
1462.1
1461
1460
1459.1
1458.4
1457.7
1457.2
1456.7
1456.4
1456.1
1455.9
1455.8
1455.8
1455.9
1456
1456.3
1456.5
1456.9
1457.3
1457.8
1458.3
1458.8
1459.4
1460.1
1460.7
1461.5
1462.2
1463
1463.7
1464.6
1465.4
1466.2
1467
1467.9
1468.7
1469.6
1470.5
1471.3
1472.1
1472.9
1473.7
1474.5
1475.3
1476
1476.8
1477.4
1478.1
1478.7
1479.3
1479.8
1480.3
1480.8
1481.2
1481.5
1481.8
1482.1
1482.3
1482.4
1482.5
1482.5
1938.2
1938.1
1937.9
1937.6
1937.2
1936.6
1935.9
1935.1
1934.2
1933.3
1932.2
1931
1929.8
1928.5
1927.2
1925.8
1924.4
1922.9
1921.4
1919.8
1918.2
1916.6
1915
1913.4
1911.7
1910.1
1908.4
1906.7
1905
1903.2
1901.5
1899.8
1898
1896.3
1894.5
1892.7
1890.9
1889.1
1887.3
1885.5
1883.6
1881.8
1879.9
1878.1
1876.2
1874.3
1872.5
1870.6
1868.6
1866.7
1864.8
1862.8
1860.9
1858.9
1856.9
1855
1853
1851
1848.9
1846.9
1844.9
1842.8
1840.8
1838.7
1836.6
1834.5
1832.4
1830.3
1828.1
1826
1823.8
1821.6
1819.5
1817.3
1815
1812.8
1810.6
1808.3
1806.1
1803.8
1801.5
1799.2
1796.9
1794.5
1792.2
1789.8
1787.4
1785
1782.6
1780.2
1777.7
1775.3
1772.8
1770.3
1767.8
1765.3
1762.8
1760.2
1757.6
1755
1752.4
1749.8
1747.2
1744.5
1741.8
1739.1
1736.4
1733.7
1730.9
1728.1
1725.3
1722.5
1719.7
1716.8
1713.9
1711
1708.1
1705.2
1702.2
1699.2
1696.2
1693.1
1690
1686.9
1683.8
1680.7
1677.5
1674.3
1671
1667.7
1664.4
1661.1
1657.7
1654.3
1650.9
1647.4
1643.9
1640.4
1636.8
1633.3
1629.6
1626
1622.3
1618.5
1614.8
1611
1607.2
1603.3
1599.5
1595.5
1591.6
1587.7
1583.7
1579.7
1575.7
1571.6
1567.6
1563.6
1559.5
1555.5
1551.4
1547.4
1543.4
1539.4
1535.4
1531.5
1527.6
1523.8
1520
1516.2
1512.6
1509
1505.5
1502
1498.7
1495.4
1492.2
1489.1
1486.1
1483.2
1480.4
1477.7
1475.1
1472.8
1470.5
1468.5
1466.5
1464.8
1463.1
1461.6
1460.3
1459
1457.9
1456.9
1456
1455.3
1454.6
1454.1
1453.6
1453.3
1453
1452.8
1452.7
1452.8
1452.8
1453
1453.2
1453.5
1453.9
1454.3
1454.7
1455.3
1455.8
1456.4
1457.1
1457.8
1458.5
1459.2
1460
1460.8
1461.6
1462.4
1463.3
1464.1
1465
1465.8
1466.7
1467.5
1468.4
1469.2
1470
1470.8
1471.6
1472.3
1473.1
1473.8
1474.5
1475.1
1475.7
1476.3
1476.8
1477.3
1477.8
1478.2
1478.5
1478.8
1479.1
1479.3
1479.4
1479.5
1479.5
1938.3
1938.2
1938
1937.7
1937.2
1936.7
1936
1935.2
1934.3
1933.3
1932.3
1931.1
1929.9
1928.6
1927.3
1925.9
1924.4
1923
1921.4
1919.9
1918.3
1916.7
1915.1
1913.5
1911.8
1910.2
1908.5
1906.8
1905.1
1903.3
1901.6
1899.9
1898.1
1896.4
1894.6
1892.8
1891
1889.2
1887.4
1885.6
1883.8
1881.9
1880.1
1878.2
1876.3
1874.4
1872.6
1870.7
1868.7
1866.8
1864.9
1862.9
1861
1859
1857
1855.1
1853.1
1851.1
1849
1847
1845
1842.9
1840.8
1838.8
1836.7
1834.6
1832.5
1830.3
1828.2
1826
1823.9
1821.7
1819.5
1817.3
1815.1
1812.9
1810.6
1808.4
1806.1
1803.8
1801.5
1799.2
1796.9
1794.5
1792.2
1789.8
1787.4
1785
1782.6
1780.2
1777.7
1775.3
1772.8
1770.3
1767.8
1765.3
1762.7
1760.2
1757.6
1755
1752.4
1749.8
1747.1
1744.5
1741.8
1739.1
1736.4
1733.6
1730.9
1728.1
1725.3
1722.5
1719.6
1716.8
1713.9
1711
1708
1705.1
1702.1
1699.1
1696.1
1693.1
1690
1686.9
1683.7
1680.6
1677.4
1674.2
1670.9
1667.7
1664.4
1661
1657.6
1654.2
1650.8
1647.3
1643.8
1640.3
1636.7
1633.1
1629.4
1625.7
1622
1618.2
1614.5
1610.6
1606.8
1602.9
1599
1595
1591
1587
1583
1578.9
1574.9
1570.8
1566.7
1562.6
1558.4
1554.3
1550.2
1546.1
1542
1537.9
1533.8
1529.8
1525.8
1521.9
1518
1514.2
1510.4
1506.7
1503.1
1499.6
1496.2
1492.8
1489.6
1486.4
1483.4
1480.4
1477.5
1474.8
1472.2
1469.8
1467.5
1465.4
1463.5
1461.7
1460.1
1458.6
1457.2
1455.9
1454.8
1453.8
1452.9
1452.2
1451.5
1451
1450.5
1450.2
1449.9
1449.7
1449.7
1449.7
1449.8
1449.9
1450.2
1450.5
1450.8
1451.2
1451.7
1452.3
1452.8
1453.4
1454.1
1454.8
1455.5
1456.3
1457
1457.8
1458.7
1459.5
1460.3
1461.2
1462
1462.9
1463.7
1464.6
1465.4
1466.3
1467.1
1467.9
1468.7
1469.4
1470.1
1470.8
1471.5
1472.2
1472.8
1473.3
1473.9
1474.3
1474.8
1475.2
1475.5
1475.8
1476.1
1476.3
1476.4
1476.5
1476.5
1938.3
1938.3
1938.1
1937.7
1937.3
1936.7
1936.1
1935.3
1934.4
1933.4
1932.4
1931.2
1930
1928.7
1927.4
1926
1924.5
1923
1921.5
1920
1918.4
1916.8
1915.2
1913.6
1911.9
1910.3
1908.6
1906.9
1905.2
1903.5
1901.7
1900
1898.2
1896.5
1894.7
1892.9
1891.1
1889.3
1887.5
1885.7
1883.9
1882
1880.2
1878.3
1876.4
1874.6
1872.7
1870.8
1868.8
1866.9
1865
1863
1861.1
1859.1
1857.1
1855.2
1853.2
1851.1
1849.1
1847.1
1845
1843
1840.9
1838.8
1836.8
1834.6
1832.5
1830.4
1828.3
1826.1
1823.9
1821.8
1819.6
1817.4
1815.1
1812.9
1810.7
1808.4
1806.1
1803.8
1801.5
1799.2
1796.9
1794.6
1792.2
1789.8
1787.4
1785
1782.6
1780.2
1777.7
1775.3
1772.8
1770.3
1767.8
1765.2
1762.7
1760.1
1757.6
1755
1752.3
1749.7
1747.1
1744.4
1741.7
1739
1736.3
1733.6
1730.8
1728
1725.2
1722.4
1719.6
1716.7
1713.8
1710.9
1708
1705.1
1702.1
1699.1
1696.1
1693
1689.9
1686.8
1683.7
1680.6
1677.4
1674.2
1670.9
1667.6
1664.3
1661
1657.6
1654.2
1650.7
1647.2
1643.7
1640.2
1636.6
1632.9
1629.3
1625.6
1621.8
1618
1614.2
1610.4
1606.5
1602.5
1598.6
1594.6
1590.6
1586.5
1582.4
1578.3
1574.2
1570
1565.8
1561.6
1557.4
1553.2
1549
1544.8
1540.6
1536.4
1532.3
1528.2
1524.1
1520
1516
1512.1
1508.3
1504.5
1500.8
1497.2
1493.7
1490.2
1486.9
1483.7
1480.6
1477.5
1474.6
1471.8
1469.2
1466.8
1464.5
1462.4
1460.4
1458.6
1457
1455.5
1454.1
1452.8
1451.7
1450.7
1449.8
1449
1448.4
1447.8
1447.4
1447
1446.8
1446.6
1446.6
1446.6
1446.7
1446.9
1447.1
1447.4
1447.8
1448.2
1448.7
1449.2
1449.8
1450.5
1451.1
1451.8
1452.6
1453.3
1454.1
1454.9
1455.7
1456.6
1457.4
1458.3
1459.1
1460
1460.8
1461.7
1462.5
1463.4
1464.2
1465
1465.7
1466.5
1467.2
1467.9
1468.6
1469.2
1469.8
1470.4
1470.9
1471.4
1471.8
1472.2
1472.6
1472.9
1473.1
1473.3
1473.4
1473.5
1473.5
1938.4
1938.3
1938.1
1937.8
1937.4
1936.8
1936.1
1935.3
1934.5
1933.5
1932.4
1931.3
1930
1928.8
1927.4
1926
1924.6
1923.1
1921.6
1920.1
1918.5
1916.9
1915.3
1913.7
1912
1910.3
1908.7
1907
1905.3
1903.5
1901.8
1900.1
1898.3
1896.6
1894.8
1893
1891.2
1889.4
1887.6
1885.8
1884
1882.1
1880.3
1878.4
1876.5
1874.7
1872.8
1870.9
1868.9
1867
1865.1
1863.1
1861.2
1859.2
1857.2
1855.3
1853.3
1851.2
1849.2
1847.2
1845.1
1843.1
1841
1838.9
1836.8
1834.7
1832.6
1830.5
1828.3
1826.2
1824
1821.8
1819.6
1817.4
1815.2
1812.9
1810.7
1808.4
1806.2
1803.9
1801.6
1799.2
1796.9
1794.6
1792.2
1789.8
1787.4
1785
1782.6
1780.2
1777.7
1775.2
1772.7
1770.2
1767.7
1765.2
1762.7
1760.1
1757.5
1754.9
1752.3
1749.7
1747
1744.3
1741.7
1739
1736.2
1733.5
1730.7
1728
1725.2
1722.4
1719.5
1716.7
1713.8
1710.9
1708
1705
1702.1
1699.1
1696
1693
1689.9
1686.8
1683.7
1680.6
1677.4
1674.2
1670.9
1667.6
1664.3
1661
1657.6
1654.2
1650.7
1647.2
1643.7
1640.1
1636.5
1632.9
1629.2
1625.5
1621.7
1617.9
1614.1
1610.2
1606.3
1602.3
1598.3
1594.3
1590.2
1586.1
1581.9
1577.8
1573.6
1569.3
1565.1
1560.8
1556.5
1552.2
1547.9
1543.6
1539.3
1535.1
1530.8
1526.6
1522.4
1518.2
1514.1
1510.1
1506.1
1502.3
1498.5
1494.8
1491.1
1487.6
1484.2
1480.9
1477.7
1474.6
1471.7
1468.8
1466.2
1463.7
1461.4
1459.3
1457.3
1455.5
1453.9
1452.3
1450.9
1449.7
1448.6
1447.5
1446.7
1445.9
1445.2
1444.7
1444.3
1443.9
1443.7
1443.5
1443.5
1443.5
1443.6
1443.8
1444
1444.4
1444.8
1445.2
1445.7
1446.3
1446.8
1447.5
1448.2
1448.9
1449.6
1450.4
1451.2
1452
1452.8
1453.7
1454.5
1455.4
1456.2
1457.1
1457.9
1458.8
1459.6
1460.5
1461.3
1462.1
1462.9
1463.6
1464.3
1465
1465.7
1466.3
1466.9
1467.5
1468
1468.5
1468.9
1469.3
1469.6
1469.9
1470.2
1470.4
1470.5
1470.6
1470.6
1938.4
1938.3
1938.1
1937.8
1937.4
1936.8
1936.2
1935.4
1934.5
1933.5
1932.5
1931.3
1930.1
1928.8
1927.5
1926.1
1924.7
1923.2
1921.7
1920.1
1918.6
1917
1915.4
1913.7
1912.1
1910.4
1908.7
1907
1905.3
1903.6
1901.9
1900.2
1898.4
1896.7
1894.9
1893.1
1891.3
1889.5
1887.7
1885.9
1884.1
1882.2
1880.4
1878.5
1876.6
1874.7
1872.9
1870.9
1869
1867.1
1865.2
1863.2
1861.3
1859.3
1857.3
1855.3
1853.3
1851.3
1849.3
1847.2
1845.2
1843.1
1841.1
1839
1836.9
1834.8
1832.7
1830.5
1828.4
1826.2
1824
1821.8
1819.6
1817.4
1815.2
1813
1810.7
1808.4
1806.2
1803.9
1801.6
1799.2
1796.9
1794.5
1792.2
1789.8
1787.4
1785
1782.6
1780.1
1777.7
1775.2
1772.7
1770.2
1767.7
1765.1
1762.6
1760
1757.4
1754.8
1752.2
1749.6
1746.9
1744.3
1741.6
1738.9
1736.2
1733.4
1730.7
1727.9
1725.1
1722.3
1719.5
1716.6
1713.7
1710.8
1707.9
1705
1702
1699
1696
1693
1689.9
1686.8
1683.7
1680.6
1677.4
1674.2
1671
1667.7
1664.4
1661
1657.7
1654.2
1650.8
1647.3
1643.8
1640.2
1636.6
1632.9
1629.2
1625.5
1621.7
1617.9
1614
1610.1
1606.1
1602.1
1598.1
1594
1589.9
1585.7
1581.5
1577.3
1573
1568.8
1564.4
1560.1
1555.7
1551.3
1546.9
1542.5
1538.1
1533.8
1529.4
1525
1520.7
1516.5
1512.3
1508.1
1504
1500
1496.1
1492.3
1488.6
1485
1481.5
1478.2
1474.9
1471.7
1468.7
1465.8
1463.2
1460.7
1458.3
1456.2
1454.2
1452.4
1450.7
1449.2
1447.8
1446.5
1445.4
1444.4
1443.5
1442.7
1442.1
1441.5
1441.1
1440.8
1440.5
1440.4
1440.4
1440.4
1440.5
1440.7
1441
1441.3
1441.7
1442.2
1442.7
1443.3
1443.9
1444.5
1445.2
1445.9
1446.7
1447.5
1448.3
1449.1
1449.9
1450.8
1451.6
1452.5
1453.4
1454.2
1455.1
1455.9
1456.8
1457.6
1458.4
1459.2
1460
1460.7
1461.5
1462.2
1462.8
1463.5
1464.1
1464.6
1465.1
1465.6
1466
1466.4
1466.7
1467
1467.3
1467.5
1467.6
1467.7
1467.7
1938.4
1938.3
1938.1
1937.8
1937.4
1936.8
1936.2
1935.4
1934.5
1933.5
1932.5
1931.3
1930.1
1928.8
1927.5
1926.1
1924.7
1923.2
1921.7
1920.2
1918.6
1917
1915.4
1913.8
1912.1
1910.5
1908.8
1907.1
1905.4
1903.7
1902
1900.2
1898.5
1896.7
1894.9
1893.2
1891.4
1889.6
1887.8
1885.9
1884.1
1882.3
1880.4
1878.6
1876.7
1874.8
1872.9
1871
1869.1
1867.2
1865.2
1863.3
1861.3
1859.4
1857.4
1855.4
1853.4
1851.4
1849.3
1847.3
1845.2
1843.2
1841.1
1839
1836.9
1834.8
1832.7
1830.5
1828.4
1826.2
1824
1821.9
1819.6
1817.4
1815.2
1813
1810.7
1808.4
1806.1
1803.8
1801.5
1799.2
1796.9
1794.5
1792.1
1789.7
1787.3
1784.9
1782.5
1780
1777.6
1775.1
1772.6
1770.1
1767.6
1765
1762.5
1759.9
1757.3
1754.7
1752.1
1749.5
1746.8
1744.2
1741.5
1738.8
1736.1
1733.3
1730.6
1727.8
1725
1722.2
1719.4
1716.5
1713.7
1710.8
1707.9
1704.9
1702
1699
1696
1693
1689.9
1686.9
1683.8
1680.6
1677.5
1674.3
1671
1667.8
1664.5
1661.1
1657.8
1654.4
1650.9
1647.4
1643.9
1640.3
1636.7
1633
1629.3
1625.6
1621.8
1617.9
1614
1610.1
1606.1
1602.1
1598
1593.9
1589.7
1585.5
1581.3
1577
1572.7
1568.3
1563.9
1559.5
1555
1550.5
1546.1
1541.6
1537
1532.6
1528.1
1523.6
1519.2
1514.8
1510.4
1506.2
1502
1497.8
1493.8
1489.9
1486.1
1482.4
1478.8
1475.3
1472
1468.8
1465.7
1462.8
1460.1
1457.5
1455.2
1453
1451
1449.2
1447.5
1445.9
1444.5
1443.3
1442.1
1441.1
1440.3
1439.5
1438.9
1438.3
1437.9
1437.6
1437.4
1437.3
1437.2
1437.3
1437.4
1437.6
1437.9
1438.3
1438.7
1439.2
1439.7
1440.3
1440.9
1441.6
1442.3
1443
1443.8
1444.6
1445.4
1446.2
1447
1447.9
1448.8
1449.6
1450.5
1451.4
1452.2
1453.1
1453.9
1454.8
1455.6
1456.4
1457.1
1457.9
1458.6
1459.3
1460
1460.6
1461.2
1461.8
1462.3
1462.8
1463.2
1463.6
1463.9
1464.2
1464.4
1464.6
1464.7
1464.8
1464.8
1938.3
1938.3
1938.1
1937.8
1937.3
1936.8
1936.1
1935.3
1934.5
1933.5
1932.4
1931.3
1930.1
1928.8
1927.5
1926.1
1924.7
1923.2
1921.7
1920.2
1918.6
1917
1915.4
1913.8
1912.1
1910.5
1908.8
1907.1
1905.4
1903.7
1902
1900.2
1898.5
1896.7
1895
1893.2
1891.4
1889.6
1887.8
1886
1884.1
1882.3
1880.5
1878.6
1876.7
1874.8
1872.9
1871
1869.1
1867.2
1865.3
1863.3
1861.3
1859.4
1857.4
1855.4
1853.4
1851.4
1849.3
1847.3
1845.2
1843.2
1841.1
1839
1836.9
1834.8
1832.7
1830.5
1828.4
1826.2
1824
1821.8
1819.6
1817.4
1815.2
1812.9
1810.6
1808.4
1806.1
1803.8
1801.5
1799.1
1796.8
1794.4
1792
1789.6
1787.2
1784.8
1782.4
1779.9
1777.5
1775
1772.5
1770
1767.4
1764.9
1762.3
1759.8
1757.2
1754.6
1751.9
1749.3
1746.7
1744
1741.3
1738.6
1735.9
1733.2
1730.4
1727.7
1724.9
1722.1
1719.2
1716.4
1713.5
1710.7
1707.8
1704.8
1701.9
1698.9
1696
1692.9
1689.9
1686.8
1683.8
1680.6
1677.5
1674.3
1671.1
1667.9
1664.6
1661.3
1657.9
1654.5
1651.1
1647.6
1644.1
1640.5
1636.9
1633.2
1629.5
1625.7
1621.9
1618.1
1614.2
1610.2
1606.2
1602.2
1598
1593.9
1589.7
1585.4
1581.1
1576.8
1572.4
1568
1563.5
1559
1554.4
1549.9
1545.3
1540.7
1536.1
1531.5
1526.8
1522.2
1517.7
1513.2
1508.7
1504.3
1499.9
1495.7
1491.5
1487.5
1483.5
1479.7
1476
1472.5
1469.1
1465.8
1462.6
1459.7
1456.9
1454.4
1452
1449.8
1447.8
1445.9
1444.2
1442.7
1441.3
1440
1438.9
1437.9
1437
1436.3
1435.6
1435.1
1434.7
1434.4
1434.2
1434.1
1434.1
1434.2
1434.3
1434.6
1434.9
1435.2
1435.7
1436.2
1436.7
1437.3
1437.9
1438.6
1439.3
1440.1
1440.8
1441.6
1442.5
1443.3
1444.2
1445
1445.9
1446.8
1447.7
1448.5
1449.4
1450.3
1451.1
1451.9
1452.8
1453.6
1454.3
1455.1
1455.8
1456.5
1457.2
1457.8
1458.4
1459
1459.5
1459.9
1460.4
1460.7
1461.1
1461.4
1461.6
1461.8
1461.9
1462
1462
1938.2
1938.2
1938
1937.7
1937.2
1936.7
1936
1935.2
1934.4
1933.4
1932.3
1931.2
1930
1928.7
1927.4
1926
1924.6
1923.1
1921.6
1920.1
1918.6
1917
1915.4
1913.7
1912.1
1910.4
1908.8
1907.1
1905.4
1903.7
1902
1900.2
1898.5
1896.7
1895
1893.2
1891.4
1889.6
1887.8
1886
1884.1
1882.3
1880.4
1878.6
1876.7
1874.8
1872.9
1871
1869.1
1867.2
1865.2
1863.3
1861.3
1859.3
1857.4
1855.4
1853.4
1851.3
1849.3
1847.3
1845.2
1843.1
1841
1838.9
1836.8
1834.7
1832.6
1830.4
1828.3
1826.1
1823.9
1821.7
1819.5
1817.3
1815
1812.8
1810.5
1808.2
1805.9
1803.6
1801.3
1799
1796.6
1794.3
1791.9
1789.5
1787.1
1784.6
1782.2
1779.7
1777.3
1774.8
1772.3
1769.8
1767.2
1764.7
1762.1
1759.6
1757
1754.4
1751.7
1749.1
1746.4
1743.8
1741.1
1738.4
1735.7
1733
1730.2
1727.4
1724.7
1721.9
1719.1
1716.2
1713.4
1710.5
1707.6
1704.7
1701.8
1698.8
1695.9
1692.9
1689.9
1686.8
1683.7
1680.6
1677.5
1674.4
1671.2
1667.9
1664.7
1661.4
1658
1654.7
1651.3
1647.8
1644.3
1640.7
1637.1
1633.5
1629.8
1626
1622.2
1618.3
1614.4
1610.4
1606.4
1602.3
1598.2
1594
1589.8
1585.5
1581.1
1576.7
1572.3
1567.8
1563.2
1558.6
1554
1549.4
1544.7
1539.9
1535.2
1530.5
1525.7
1521
1516.3
1511.6
1507
1502.4
1497.9
1493.5
1489.2
1485
1481
1477
1473.2
1469.6
1466.1
1462.8
1459.6
1456.5
1453.7
1451.1
1448.7
1446.5
1444.5
1442.6
1440.9
1439.3
1437.9
1436.7
1435.6
1434.6
1433.7
1433
1432.4
1431.9
1431.5
1431.2
1431
1430.9
1430.9
1431
1431.2
1431.5
1431.8
1432.2
1432.6
1433.1
1433.7
1434.3
1435
1435.7
1436.4
1437.1
1437.9
1438.7
1439.6
1440.4
1441.3
1442.2
1443
1443.9
1444.8
1445.7
1446.6
1447.4
1448.3
1449.1
1450
1450.8
1451.5
1452.3
1453
1453.7
1454.4
1455
1455.6
1456.2
1456.7
1457.2
1457.6
1458
1458.3
1458.6
1458.8
1459
1459.1
1459.2
1459.2
1938
1938
1937.8
1937.5
1937
1936.5
1935.8
1935.1
1934.2
1933.2
1932.2
1931
1929.9
1928.6
1927.3
1925.9
1924.5
1923
1921.5
1920
1918.4
1916.9
1915.3
1913.6
1912
1910.3
1908.7
1907
1905.3
1903.6
1901.9
1900.1
1898.4
1896.6
1894.9
1893.1
1891.3
1889.5
1887.7
1885.9
1884.1
1882.2
1880.4
1878.5
1876.6
1874.7
1872.8
1870.9
1869
1867.1
1865.1
1863.2
1861.2
1859.3
1857.3
1855.3
1853.3
1851.2
1849.2
1847.2
1845.1
1843
1840.9
1838.8
1836.7
1834.6
1832.5
1830.3
1828.1
1826
1823.8
1821.6
1819.4
1817.1
1814.9
1812.6
1810.4
1808.1
1805.8
1803.4
1801.1
1798.8
1796.4
1794
1791.7
1789.2
1786.8
1784.4
1781.9
1779.5
1777
1774.5
1772
1769.5
1767
1764.4
1761.8
1759.3
1756.7
1754.1
1751.4
1748.8
1746.2
1743.5
1740.8
1738.1
1735.4
1732.7
1729.9
1727.2
1724.4
1721.6
1718.8
1716
1713.1
1710.3
1707.4
1704.5
1701.6
1698.7
1695.7
1692.8
1689.8
1686.7
1683.7
1680.6
1677.5
1674.4
1671.2
1668
1664.8
1661.5
1658.2
1654.9
1651.5
1648
1644.5
1641
1637.4
1633.8
1630.1
1626.3
1622.5
1618.7
1614.7
1610.8
1606.7
1602.6
1598.5
1594.3
1590
1585.6
1581.3
1576.8
1572.3
1567.7
1563.1
1558.5
1553.7
1549
1544.2
1539.4
1534.5
1529.6
1524.8
1519.9
1515
1510.2
1505.4
1500.6
1496
1491.4
1486.9
1482.6
1478.4
1474.3
1470.4
1466.7
1463.1
1459.7
1456.4
1453.3
1450.5
1447.8
1445.4
1443.1
1441.1
1439.2
1437.5
1435.9
1434.5
1433.3
1432.2
1431.2
1430.4
1429.7
1429.1
1428.6
1428.2
1428
1427.8
1427.7
1427.8
1427.9
1428.1
1428.3
1428.7
1429.1
1429.6
1430.1
1430.7
1431.3
1432
1432.7
1433.4
1434.2
1435
1435.8
1436.7
1437.6
1438.4
1439.3
1440.2
1441.1
1442
1442.9
1443.8
1444.6
1445.5
1446.4
1447.2
1448
1448.8
1449.5
1450.3
1451
1451.7
1452.3
1452.9
1453.4
1454
1454.4
1454.9
1455.2
1455.6
1455.9
1456.1
1456.3
1456.4
1456.5
1456.5
1937.8
1937.7
1937.5
1937.2
1936.8
1936.2
1935.6
1934.8
1933.9
1933
1931.9
1930.8
1929.6
1928.4
1927
1925.7
1924.3
1922.8
1921.3
1919.8
1918.2
1916.7
1915.1
1913.4
1911.8
1910.2
1908.5
1906.8
1905.1
1903.4
1901.7
1900
1898.2
1896.5
1894.7
1892.9
1891.2
1889.4
1887.6
1885.7
1883.9
1882.1
1880.2
1878.3
1876.5
1874.6
1872.7
1870.8
1868.9
1866.9
1865
1863
1861.1
1859.1
1857.1
1855.1
1853.1
1851.1
1849
1847
1844.9
1842.8
1840.7
1838.6
1836.5
1834.4
1832.3
1830.1
1827.9
1825.7
1823.6
1821.3
1819.1
1816.9
1814.6
1812.4
1810.1
1807.8
1805.5
1803.2
1800.8
1798.5
1796.1
1793.7
1791.3
1788.9
1786.5
1784.1
1781.6
1779.1
1776.7
1774.2
1771.7
1769.1
1766.6
1764
1761.5
1758.9
1756.3
1753.7
1751.1
1748.4
1745.8
1743.1
1740.4
1737.7
1735
1732.3
1729.6
1726.8
1724
1721.3
1718.5
1715.7
1712.8
1710
1707.1
1704.3
1701.4
1698.4
1695.5
1692.6
1689.6
1686.6
1683.6
1680.5
1677.5
1674.4
1671.2
1668.1
1664.9
1661.6
1658.3
1655
1651.7
1648.3
1644.8
1641.3
1637.7
1634.1
1630.4
1626.7
1622.9
1619.1
1615.2
1611.2
1607.1
1603
1598.9
1594.6
1590.3
1586
1581.5
1577
1572.5
1567.9
1563.2
1558.4
1553.6
1548.8
1543.9
1538.9
1534
1529
1523.9
1518.9
1513.9
1508.9
1503.9
1499
1494.1
1489.4
1484.7
1480.2
1475.8
1471.6
1467.6
1463.7
1460
1456.5
1453.2
1450.1
1447.1
1444.4
1442
1439.7
1437.6
1435.7
1434
1432.5
1431.1
1429.8
1428.7
1427.8
1427
1426.3
1425.7
1425.3
1424.9
1424.7
1424.5
1424.5
1424.6
1424.7
1424.9
1425.2
1425.6
1426
1426.5
1427.1
1427.7
1428.3
1429
1429.7
1430.5
1431.3
1432.1
1433
1433.8
1434.7
1435.6
1436.5
1437.4
1438.3
1439.2
1440.1
1441
1441.9
1442.7
1443.6
1444.4
1445.2
1446
1446.8
1447.5
1448.3
1448.9
1449.6
1450.2
1450.7
1451.3
1451.7
1452.2
1452.6
1452.9
1453.2
1453.4
1453.6
1453.7
1453.8
1453.8
1937.4
1937.3
1937.1
1936.8
1936.4
1935.9
1935.2
1934.4
1933.6
1932.6
1931.6
1930.5
1929.3
1928
1926.7
1925.4
1923.9
1922.5
1921
1919.5
1917.9
1916.4
1914.8
1913.2
1911.5
1909.9
1908.2
1906.6
1904.9
1903.2
1901.4
1899.7
1898
1896.2
1894.5
1892.7
1890.9
1889.1
1887.3
1885.5
1883.7
1881.8
1880
1878.1
1876.2
1874.3
1872.5
1870.5
1868.6
1866.7
1864.7
1862.8
1860.8
1858.8
1856.8
1854.8
1852.8
1850.8
1848.8
1846.7
1844.6
1842.6
1840.5
1838.4
1836.2
1834.1
1831.9
1829.8
1827.6
1825.4
1823.2
1821
1818.8
1816.5
1814.3
1812
1809.7
1807.4
1805.1
1802.8
1800.4
1798.1
1795.7
1793.3
1790.9
1788.5
1786.1
1783.6
1781.2
1778.7
1776.2
1773.7
1771.2
1768.7
1766.1
1763.6
1761
1758.4
1755.8
1753.2
1750.6
1747.9
1745.3
1742.6
1739.9
1737.2
1734.5
1731.8
1729.1
1726.3
1723.6
1720.8
1718
1715.2
1712.4
1709.6
1706.7
1703.9
1701
1698.1
1695.2
1692.3
1689.3
1686.4
1683.4
1680.4
1677.3
1674.3
1671.2
1668
1664.9
1661.7
1658.5
1655.2
1651.9
1648.5
1645.1
1641.6
1638.1
1634.5
1630.9
1627.2
1623.4
1619.6
1615.7
1611.7
1607.7
1603.6
1599.4
1595.1
1590.8
1586.4
1582
1577.4
1572.8
1568.2
1563.4
1558.6
1553.7
1548.8
1543.8
1538.7
1533.6
1528.5
1523.3
1518.1
1512.9
1507.7
1502.5
1497.4
1492.3
1487.4
1482.5
1477.8
1473.2
1468.9
1464.7
1460.7
1456.9
1453.3
1449.9
1446.7
1443.7
1441
1438.5
1436.2
1434.1
1432.2
1430.4
1428.9
1427.5
1426.3
1425.2
1424.3
1423.5
1422.8
1422.3
1421.9
1421.6
1421.3
1421.2
1421.2
1421.3
1421.5
1421.7
1422
1422.4
1422.9
1423.4
1424
1424.6
1425.3
1426
1426.8
1427.5
1428.4
1429.2
1430.1
1430.9
1431.8
1432.7
1433.6
1434.6
1435.5
1436.4
1437.3
1438.2
1439.1
1440
1440.8
1441.7
1442.5
1443.3
1444.1
1444.8
1445.6
1446.2
1446.9
1447.5
1448.1
1448.6
1449.1
1449.5
1449.9
1450.3
1450.6
1450.8
1451
1451.1
1451.2
1451.2
1936.9
1936.8
1936.7
1936.3
1935.9
1935.4
1934.7
1934
1933.1
1932.2
1931.1
1930
1928.8
1927.6
1926.3
1924.9
1923.5
1922.1
1920.6
1919.1
1917.5
1916
1914.4
1912.8
1911.2
1909.5
1907.9
1906.2
1904.5
1902.8
1901.1
1899.4
1897.6
1895.9
1894.1
1892.3
1890.6
1888.8
1887
1885.1
1883.3
1881.5
1879.6
1877.8
1875.9
1874
1872.1
1870.2
1868.3
1866.3
1864.4
1862.4
1860.5
1858.5
1856.5
1854.5
1852.5
1850.4
1848.4
1846.3
1844.2
1842.2
1840.1
1838
1835.8
1833.7
1831.5
1829.4
1827.2
1825
1822.8
1820.6
1818.3
1816.1
1813.8
1811.6
1809.3
1807
1804.6
1802.3
1799.9
1797.6
1795.2
1792.8
1790.4
1788
1785.6
1783.1
1780.6
1778.2
1775.7
1773.2
1770.6
1768.1
1765.5
1763
1760.4
1757.8
1755.2
1752.6
1750
1747.3
1744.7
1742
1739.3
1736.6
1733.9
1731.2
1728.5
1725.8
1723
1720.2
1717.5
1714.7
1711.9
1709.1
1706.2
1703.4
1700.5
1697.7
1694.8
1691.9
1689
1686
1683.1
1680.1
1677.1
1674.1
1671
1667.9
1664.8
1661.7
1658.5
1655.3
1652
1648.7
1645.3
1641.9
1638.4
1634.9
1631.3
1627.7
1623.9
1620.1
1616.3
1612.3
1608.3
1604.2
1600
1595.8
1591.5
1587.1
1582.6
1578
1573.4
1568.7
1563.8
1559
1554
1549
1543.9
1538.7
1533.5
1528.2
1522.9
1517.5
1512.1
1506.7
1501.3
1496
1490.7
1485.5
1480.4
1475.5
1470.7
1466.1
1461.7
1457.6
1453.7
1450
1446.5
1443.3
1440.3
1437.4
1434.9
1432.5
1430.4
1428.5
1426.8
1425.3
1423.9
1422.7
1421.6
1420.7
1420
1419.3
1418.8
1418.4
1418.1
1418
1417.9
1417.9
1418
1418.2
1418.5
1418.9
1419.3
1419.8
1420.3
1420.9
1421.6
1422.3
1423
1423.8
1424.6
1425.4
1426.3
1427.1
1428
1429
1429.9
1430.8
1431.7
1432.7
1433.6
1434.5
1435.4
1436.3
1437.2
1438.1
1439
1439.8
1440.6
1441.4
1442.2
1442.9
1443.6
1444.2
1444.9
1445.4
1446
1446.5
1446.9
1447.3
1447.7
1448
1448.2
1448.4
1448.5
1448.6
1448.7
1936.3
1936.2
1936
1935.7
1935.3
1934.8
1934.1
1933.4
1932.5
1931.6
1930.5
1929.4
1928.3
1927
1925.7
1924.4
1923
1921.5
1920.1
1918.6
1917
1915.5
1913.9
1912.3
1910.7
1909
1907.4
1905.7
1904
1902.3
1900.6
1898.9
1897.1
1895.4
1893.6
1891.9
1890.1
1888.3
1886.5
1884.7
1882.9
1881
1879.2
1877.3
1875.4
1873.5
1871.6
1869.7
1867.8
1865.9
1863.9
1862
1860
1858
1856
1854
1852
1849.9
1847.9
1845.8
1843.7
1841.7
1839.6
1837.4
1835.3
1833.2
1831
1828.8
1826.7
1824.5
1822.2
1820
1817.8
1815.5
1813.3
1811
1808.7
1806.4
1804
1801.7
1799.3
1797
1794.6
1792.2
1789.8
1787.3
1784.9
1782.4
1780
1777.5
1775
1772.5
1769.9
1767.4
1764.8
1762.3
1759.7
1757.1
1754.5
1751.9
1749.2
1746.6
1743.9
1741.3
1738.6
1735.9
1733.2
1730.5
1727.8
1725
1722.3
1719.5
1716.8
1714
1711.2
1708.4
1705.6
1702.8
1699.9
1697.1
1694.2
1691.4
1688.5
1685.6
1682.7
1679.7
1676.8
1673.8
1670.8
1667.7
1664.7
1661.6
1658.5
1655.3
1652.1
1648.8
1645.5
1642.2
1638.8
1635.3
1631.8
1628.2
1624.5
1620.8
1616.9
1613
1609
1605
1600.8
1596.6
1592.3
1587.9
1583.4
1578.8
1574.1
1569.4
1564.5
1559.6
1554.5
1549.4
1544.2
1539
1533.6
1528.2
1522.7
1517.2
1511.6
1506
1500.4
1494.8
1489.2
1483.8
1478.4
1473.2
1468.2
1463.3
1458.8
1454.4
1450.4
1446.5
1443
1439.7
1436.6
1433.8
1431.1
1428.8
1426.6
1424.7
1423
1421.5
1420.2
1419
1418
1417.1
1416.4
1415.8
1415.3
1414.9
1414.7
1414.5
1414.5
1414.6
1414.7
1414.9
1415.2
1415.6
1416.1
1416.6
1417.2
1417.8
1418.5
1419.2
1420
1420.8
1421.6
1422.5
1423.3
1424.2
1425.1
1426.1
1427
1428
1428.9
1429.9
1430.8
1431.7
1432.7
1433.6
1434.5
1435.4
1436.3
1437.1
1437.9
1438.7
1439.5
1440.2
1441
1441.6
1442.3
1442.8
1443.4
1443.9
1444.4
1444.8
1445.1
1445.4
1445.7
1445.9
1446
1446.1
1446.1
1935.5
1935.4
1935.3
1935
1934.5
1934
1933.4
1932.6
1931.8
1930.8
1929.8
1928.7
1927.5
1926.3
1925
1923.7
1922.3
1920.9
1919.4
1917.9
1916.4
1914.8
1913.2
1911.6
1910
1908.4
1906.7
1905.1
1903.4
1901.7
1900
1898.3
1896.5
1894.8
1893
1891.3
1889.5
1887.7
1885.9
1884.1
1882.3
1880.4
1878.6
1876.7
1874.8
1872.9
1871
1869.1
1867.2
1865.3
1863.3
1861.4
1859.4
1857.4
1855.4
1853.4
1851.4
1849.3
1847.3
1845.2
1843.1
1841
1838.9
1836.8
1834.7
1832.5
1830.4
1828.2
1826
1823.8
1821.6
1819.3
1817.1
1814.8
1812.5
1810.3
1807.9
1805.6
1803.3
1800.9
1798.6
1796.2
1793.8
1791.4
1789
1786.5
1784.1
1781.6
1779.1
1776.6
1774.1
1771.6
1769.1
1766.5
1764
1761.4
1758.8
1756.2
1753.6
1751
1748.3
1745.7
1743
1740.4
1737.7
1735
1732.3
1729.6
1726.9
1724.2
1721.4
1718.7
1715.9
1713.2
1710.4
1707.6
1704.8
1702
1699.2
1696.4
1693.6
1690.7
1687.9
1685
1682.1
1679.2
1676.3
1673.4
1670.4
1667.4
1664.4
1661.4
1658.3
1655.2
1652.1
1648.9
1645.7
1642.4
1639.1
1635.7
1632.2
1628.7
1625.1
1621.4
1617.6
1613.8
1609.9
1605.8
1601.7
1597.5
1593.2
1588.8
1584.3
1579.7
1575.1
1570.3
1565.4
1560.4
1555.3
1550.2
1544.9
1539.5
1534
1528.5
1522.8
1517.1
1511.3
1505.5
1499.6
1493.8
1487.9
1482.2
1476.5
1471
1465.7
1460.6
1455.8
1451.2
1447
1443
1439.3
1436
1432.8
1430
1427.3
1424.9
1422.8
1420.8
1419.2
1417.7
1416.3
1415.2
1414.2
1413.4
1412.7
1412.1
1411.7
1411.3
1411.1
1411
1411
1411.1
1411.3
1411.6
1411.9
1412.4
1412.8
1413.4
1414
1414.7
1415.4
1416.1
1416.9
1417.7
1418.6
1419.5
1420.4
1421.3
1422.2
1423.2
1424.1
1425.1
1426.1
1427
1428
1429
1429.9
1430.8
1431.8
1432.7
1433.6
1434.4
1435.3
1436.1
1436.9
1437.6
1438.4
1439
1439.7
1440.3
1440.8
1441.4
1441.8
1442.2
1442.6
1442.9
1443.2
1443.4
1443.5
1443.6
1443.7
1934.6
1934.5
1934.3
1934
1933.6
1933.1
1932.5
1931.7
1930.9
1929.9
1928.9
1927.8
1926.7
1925.5
1924.2
1922.8
1921.4
1920
1918.6
1917.1
1915.6
1914
1912.4
1910.8
1909.2
1907.6
1906
1904.3
1902.6
1900.9
1899.2
1897.5
1895.8
1894
1892.3
1890.5
1888.7
1887
1885.2
1883.3
1881.5
1879.7
1877.8
1876
1874.1
1872.2
1870.3
1868.4
1866.5
1864.5
1862.6
1860.6
1858.6
1856.6
1854.6
1852.6
1850.6
1848.5
1846.5
1844.4
1842.3
1840.2
1838.1
1836
1833.9
1831.7
1829.5
1827.4
1825.2
1822.9
1820.7
1818.5
1816.2
1814
1811.7
1809.4
1807.1
1804.7
1802.4
1800
1797.7
1795.3
1792.9
1790.5
1788
1785.6
1783.1
1780.7
1778.2
1775.7
1773.1
1770.6
1768.1
1765.5
1762.9
1760.4
1757.8
1755.2
1752.6
1749.9
1747.3
1744.6
1742
1739.3
1736.6
1733.9
1731.3
1728.6
1725.8
1723.1
1720.4
1717.7
1714.9
1712.2
1709.4
1706.6
1703.9
1701.1
1698.3
1695.5
1692.7
1689.9
1687.1
1684.2
1681.4
1678.5
1675.7
1672.8
1669.9
1667
1664
1661.1
1658.1
1655
1652
1648.9
1645.7
1642.6
1639.3
1636
1632.6
1629.2
1625.7
1622.1
1618.4
1614.6
1610.7
1606.8
1602.7
1598.6
1594.3
1589.9
1585.5
1580.9
1576.2
1571.4
1566.5
1561.5
1556.4
1551.2
1545.8
1540.4
1534.8
1529.1
1523.3
1517.4
1511.4
1505.4
1499.2
1493.1
1487
1480.9
1474.9
1469
1463.3
1457.9
1452.8
1448
1443.5
1439.4
1435.6
1432.1
1428.9
1426
1423.3
1420.9
1418.7
1416.8
1415.1
1413.7
1412.4
1411.3
1410.3
1409.5
1408.9
1408.3
1407.9
1407.7
1407.5
1407.5
1407.5
1407.6
1407.9
1408.2
1408.6
1409
1409.6
1410.2
1410.8
1411.5
1412.2
1413
1413.8
1414.7
1415.6
1416.5
1417.4
1418.3
1419.3
1420.3
1421.3
1422.2
1423.2
1424.2
1425.2
1426.2
1427.1
1428.1
1429
1430
1430.9
1431.8
1432.6
1433.5
1434.3
1435
1435.8
1436.5
1437.1
1437.8
1438.3
1438.9
1439.3
1439.8
1440.2
1440.5
1440.7
1441
1441.1
1441.2
1441.2
1933.5
1933.4
1933.3
1933
1932.5
1932
1931.4
1930.6
1929.8
1928.9
1927.9
1926.8
1925.6
1924.4
1923.1
1921.8
1920.4
1919
1917.6
1916.1
1914.6
1913
1911.5
1909.9
1908.3
1906.7
1905
1903.4
1901.7
1900
1898.3
1896.6
1894.9
1893.1
1891.4
1889.6
1887.8
1886.1
1884.3
1882.4
1880.6
1878.8
1876.9
1875.1
1873.2
1871.3
1869.4
1867.5
1865.6
1863.6
1861.7
1859.7
1857.7
1855.7
1853.7
1851.7
1849.7
1847.6
1845.6
1843.5
1841.4
1839.3
1837.2
1835
1832.9
1830.7
1828.6
1826.4
1824.2
1822
1819.7
1817.5
1815.2
1812.9
1810.7
1808.3
1806
1803.7
1801.3
1799
1796.6
1794.2
1791.8
1789.4
1786.9
1784.5
1782
1779.5
1777
1774.5
1772
1769.5
1766.9
1764.3
1761.8
1759.2
1756.6
1754
1751.3
1748.7
1746.1
1743.4
1740.8
1738.1
1735.4
1732.7
1730
1727.3
1724.6
1721.9
1719.2
1716.5
1713.7
1711
1708.2
1705.5
1702.7
1700
1697.2
1694.5
1691.7
1688.9
1686.1
1683.3
1680.5
1677.7
1674.9
1672.1
1669.2
1666.4
1663.5
1660.6
1657.7
1654.7
1651.7
1648.7
1645.7
1642.6
1639.4
1636.2
1633
1629.6
1626.2
1622.7
1619.1
1615.5
1611.7
1607.8
1603.8
1599.7
1595.5
1591.2
1586.8
1582.3
1577.6
1572.8
1567.9
1562.9
1557.8
1552.5
1547.1
1541.6
1535.9
1530.1
1524.2
1518.1
1511.9
1505.6
1499.2
1492.8
1486.3
1479.8
1473.4
1467.2
1461.1
1455.3
1449.8
1444.7
1439.9
1435.6
1431.7
1428.1
1424.8
1421.9
1419.2
1416.7
1414.6
1412.7
1411
1409.6
1408.3
1407.2
1406.3
1405.6
1405
1404.5
1404.1
1403.9
1403.8
1403.8
1403.9
1404.1
1404.4
1404.7
1405.2
1405.7
1406.2
1406.9
1407.5
1408.3
1409
1409.9
1410.7
1411.6
1412.5
1413.4
1414.4
1415.4
1416.4
1417.3
1418.3
1419.4
1420.4
1421.4
1422.4
1423.4
1424.4
1425.3
1426.3
1427.3
1428.2
1429.1
1430
1430.8
1431.7
1432.4
1433.2
1433.9
1434.6
1435.3
1435.9
1436.4
1436.9
1437.3
1437.7
1438.1
1438.4
1438.6
1438.7
1438.8
1438.9
1932.2
1932.2
1932
1931.7
1931.3
1930.8
1930.1
1929.4
1928.6
1927.7
1926.7
1925.6
1924.4
1923.2
1922
1920.6
1919.3
1917.9
1916.4
1914.9
1913.4
1911.9
1910.3
1908.8
1907.2
1905.5
1903.9
1902.3
1900.6
1898.9
1897.2
1895.5
1893.8
1892
1890.3
1888.5
1886.8
1885
1883.2
1881.4
1879.6
1877.7
1875.9
1874
1872.1
1870.2
1868.3
1866.4
1864.5
1862.5
1860.6
1858.6
1856.6
1854.6
1852.6
1850.6
1848.6
1846.5
1844.5
1842.4
1840.3
1838.2
1836.1
1833.9
1831.8
1829.6
1827.4
1825.2
1823
1820.8
1818.6
1816.3
1814
1811.8
1809.5
1807.1
1804.8
1802.5
1800.1
1797.7
1795.3
1792.9
1790.5
1788.1
1785.6
1783.2
1780.7
1778.2
1775.7
1773.2
1770.7
1768.1
1765.6
1763
1760.4
1757.8
1755.2
1752.6
1750
1747.3
1744.7
1742
1739.4
1736.7
1734
1731.3
1728.6
1725.9
1723.2
1720.5
1717.8
1715.1
1712.3
1709.6
1706.9
1704.2
1701.4
1698.7
1695.9
1693.2
1690.5
1687.7
1685
1682.2
1679.5
1676.7
1673.9
1671.1
1668.4
1665.6
1662.8
1659.9
1657.1
1654.2
1651.3
1648.4
1645.5
1642.5
1639.4
1636.3
1633.2
1630
1626.7
1623.3
1619.9
1616.3
1612.7
1608.9
1605
1601
1596.9
1592.7
1588.3
1583.9
1579.2
1574.5
1569.6
1564.6
1559.5
1554.2
1548.8
1543.2
1537.4
1531.5
1525.5
1519.3
1512.9
1506.4
1499.7
1493
1486.1
1479.2
1472.4
1465.6
1459.1
1452.8
1446.9
1441.4
1436.3
1431.7
1427.6
1423.9
1420.5
1417.6
1414.8
1412.4
1410.2
1408.3
1406.7
1405.3
1404.1
1403.1
1402.2
1401.5
1400.9
1400.5
1400.2
1400.1
1400
1400.1
1400.2
1400.5
1400.8
1401.2
1401.7
1402.2
1402.8
1403.5
1404.2
1405
1405.8
1406.7
1407.6
1408.5
1409.4
1410.4
1411.4
1412.4
1413.4
1414.4
1415.4
1416.5
1417.5
1418.5
1419.5
1420.6
1421.6
1422.6
1423.6
1424.5
1425.5
1426.4
1427.3
1428.2
1429.1
1429.9
1430.7
1431.4
1432.1
1432.8
1433.4
1434
1434.5
1435
1435.4
1435.7
1436
1436.2
1436.4
1436.5
1436.5
1930.8
1930.7
1930.5
1930.3
1929.8
1929.3
1928.7
1928
1927.2
1926.2
1925.3
1924.2
1923
1921.8
1920.6
1919.3
1917.9
1916.5
1915.1
1913.6
1912.1
1910.6
1909
1907.5
1905.9
1904.2
1902.6
1901
1899.3
1897.6
1895.9
1894.2
1892.5
1890.8
1889
1887.3
1885.5
1883.7
1881.9
1880.1
1878.3
1876.5
1874.6
1872.7
1870.9
1869
1867.1
1865.2
1863.2
1861.3
1859.3
1857.4
1855.4
1853.4
1851.4
1849.3
1847.3
1845.2
1843.2
1841.1
1839
1836.9
1834.8
1832.6
1830.5
1828.3
1826.1
1823.9
1821.7
1819.5
1817.2
1814.9
1812.7
1810.4
1808.1
1805.8
1803.4
1801.1
1798.7
1796.3
1793.9
1791.5
1789.1
1786.6
1784.2
1781.7
1779.2
1776.7
1774.2
1771.7
1769.1
1766.6
1764
1761.4
1758.8
1756.2
1753.6
1751
1748.4
1745.7
1743.1
1740.4
1737.7
1735.1
1732.4
1729.7
1727
1724.3
1721.6
1718.9
1716.2
1713.5
1710.8
1708
1705.3
1702.6
1699.9
1697.2
1694.5
1691.8
1689
1686.3
1683.6
1680.9
1678.2
1675.5
1672.8
1670
1667.3
1664.6
1661.8
1659.1
1656.3
1653.6
1650.8
1647.9
1645.1
1642.2
1639.3
1636.3
1633.3
1630.2
1627.1
1623.9
1620.6
1617.1
1613.6
1610
1606.3
1602.4
1598.4
1594.3
1590
1585.6
1581.1
1576.4
1571.6
1566.7
1561.5
1556.3
1550.8
1545.2
1539.4
1533.5
1527.3
1521
1514.5
1507.7
1500.8
1493.7
1486.5
1479.1
1471.8
1464.5
1457.3
1450.5
1444
1438
1432.6
1427.7
1423.4
1419.5
1416.1
1413
1410.3
1407.9
1405.7
1403.8
1402.2
1400.9
1399.7
1398.7
1397.9
1397.3
1396.8
1396.5
1396.2
1396.1
1396.1
1396.3
1396.5
1396.8
1397.1
1397.6
1398.1
1398.7
1399.4
1400.1
1400.9
1401.7
1402.5
1403.4
1404.4
1405.3
1406.3
1407.3
1408.3
1409.3
1410.4
1411.4
1412.5
1413.5
1414.6
1415.6
1416.7
1417.7
1418.8
1419.8
1420.8
1421.8
1422.8
1423.8
1424.7
1425.6
1426.5
1427.3
1428.1
1428.9
1429.7
1430.3
1431
1431.6
1432.1
1432.6
1433
1433.4
1433.7
1433.9
1434.1
1434.2
1434.2
1929.1
1929.1
1928.9
1928.6
1928.2
1927.7
1927.1
1926.4
1925.5
1924.6
1923.7
1922.6
1921.5
1920.3
1919
1917.7
1916.4
1915
1913.5
1912.1
1910.6
1909.1
1907.5
1905.9
1904.4
1902.8
1901.1
1899.5
1897.8
1896.2
1894.5
1892.8
1891.1
1889.3
1887.6
1885.8
1884.1
1882.3
1880.5
1878.7
1876.9
1875
1873.2
1871.3
1869.4
1867.5
1865.6
1863.7
1861.8
1859.8
1857.9
1855.9
1853.9
1851.9
1849.9
1847.9
1845.8
1843.8
1841.7
1839.6
1837.5
1835.4
1833.3
1831.1
1828.9
1826.8
1824.6
1822.4
1820.2
1817.9
1815.7
1813.4
1811.1
1808.8
1806.5
1804.2
1801.8
1799.5
1797.1
1794.7
1792.3
1789.9
1787.4
1785
1782.5
1780
1777.5
1775
1772.5
1769.9
1767.4
1764.8
1762.3
1759.7
1757.1
1754.5
1751.8
1749.2
1746.6
1743.9
1741.3
1738.6
1735.9
1733.2
1730.6
1727.9
1725.2
1722.5
1719.8
1717.1
1714.4
1711.7
1709
1706.3
1703.6
1700.9
1698.2
1695.5
1692.8
1690.1
1687.4
1684.7
1682
1679.4
1676.7
1674
1671.4
1668.7
1666
1663.4
1660.7
1658
1655.4
1652.7
1650
1647.3
1644.5
1641.8
1639
1636.1
1633.3
1630.3
1627.3
1624.3
1621.1
1617.9
1614.6
1611.1
1607.5
1603.8
1600
1596
1591.9
1587.6
1583.2
1578.6
1573.9
1569
1564
1558.8
1553.3
1547.8
1542
1536
1529.8
1523.4
1516.7
1509.8
1502.6
1495.2
1487.6
1479.8
1471.8
1463.8
1456
1448.4
1441.3
1434.7
1428.8
1423.6
1418.9
1414.9
1411.4
1408.3
1405.6
1403.2
1401
1399.2
1397.6
1396.3
1395.2
1394.3
1393.5
1393
1392.6
1392.3
1392.1
1392.1
1392.2
1392.3
1392.6
1393
1393.4
1393.9
1394.5
1395.2
1395.9
1396.7
1397.5
1398.3
1399.2
1400.1
1401.1
1402.1
1403.1
1404.1
1405.2
1406.2
1407.3
1408.4
1409.5
1410.6
1411.7
1412.7
1413.8
1414.9
1416
1417
1418.1
1419.1
1420.1
1421.1
1422.1
1423
1423.9
1424.8
1425.6
1426.4
1427.2
1427.9
1428.6
1429.2
1429.8
1430.3
1430.7
1431.1
1431.4
1431.7
1431.8
1431.9
1432
1927.3
1927.2
1927
1926.8
1926.4
1925.9
1925.2
1924.5
1923.7
1922.8
1921.8
1920.8
1919.7
1918.5
1917.2
1915.9
1914.6
1913.2
1911.8
1910.3
1908.9
1907.3
1905.8
1904.2
1902.7
1901.1
1899.5
1897.8
1896.2
1894.5
1892.8
1891.1
1889.4
1887.7
1885.9
1884.2
1882.4
1880.6
1878.8
1877
1875.2
1873.4
1871.5
1869.7
1867.8
1865.9
1864
1862.1
1860.1
1858.2
1856.2
1854.3
1852.3
1850.3
1848.2
1846.2
1844.2
1842.1
1840
1837.9
1835.8
1833.7
1831.6
1829.4
1827.2
1825.1
1822.9
1820.7
1818.4
1816.2
1813.9
1811.6
1809.3
1807
1804.7
1802.4
1800
1797.7
1795.3
1792.9
1790.4
1788
1785.6
1783.1
1780.6
1778.1
1775.6
1773.1
1770.6
1768
1765.5
1762.9
1760.3
1757.7
1755.1
1752.5
1749.9
1747.2
1744.6
1741.9
1739.2
1736.6
1733.9
1731.2
1728.5
1725.8
1723.1
1720.4
1717.7
1715
1712.3
1709.6
1706.9
1704.2
1701.6
1698.9
1696.2
1693.5
1690.8
1688.2
1685.5
1682.9
1680.2
1677.6
1675
1672.4
1669.8
1667.2
1664.6
1662
1659.4
1656.8
1654.2
1651.6
1649
1646.4
1643.8
1641.1
1638.5
1635.8
1633
1630.3
1627.4
1624.6
1621.6
1618.6
1615.4
1612.2
1608.8
1605.3
1601.6
1597.8
1593.9
1589.8
1585.5
1581.1
1576.5
1571.8
1566.8
1561.7
1556.3
1550.8
1545
1539.1
1532.9
1526.4
1519.7
1512.6
1505.3
1497.6
1489.6
1481.3
1472.7
1464
1455.3
1446.8
1438.9
1431.5
1425
1419.2
1414.3
1410.1
1406.4
1403.3
1400.6
1398.2
1396.1
1394.3
1392.8
1391.5
1390.5
1389.6
1389
1388.5
1388.2
1388
1387.9
1387.9
1388.1
1388.3
1388.7
1389.1
1389.6
1390.2
1390.8
1391.5
1392.3
1393.1
1394
1394.9
1395.8
1396.8
1397.8
1398.8
1399.9
1401
1402
1403.1
1404.2
1405.3
1406.5
1407.6
1408.7
1409.8
1410.9
1412
1413.1
1414.2
1415.3
1416.4
1417.4
1418.4
1419.4
1420.4
1421.3
1422.3
1423.1
1424
1424.8
1425.5
1426.2
1426.9
1427.4
1428
1428.4
1428.8
1429.2
1429.4
1429.6
1429.7
1429.8
1925.2
1925.2
1925
1924.7
1924.3
1923.8
1923.2
1922.5
1921.7
1920.8
1919.8
1918.8
1917.7
1916.5
1915.3
1914
1912.6
1911.3
1909.8
1908.4
1906.9
1905.4
1903.9
1902.3
1900.8
1899.2
1897.6
1895.9
1894.3
1892.6
1890.9
1889.2
1887.5
1885.8
1884.1
1882.3
1880.6
1878.8
1877
1875.2
1873.4
1871.5
1869.7
1867.8
1865.9
1864
1862.1
1860.2
1858.3
1856.3
1854.4
1852.4
1850.4
1848.4
1846.4
1844.3
1842.3
1840.2
1838.1
1836
1833.9
1831.8
1829.7
1827.5
1825.3
1823.1
1820.9
1818.7
1816.5
1814.2
1811.9
1809.7
1807.4
1805
1802.7
1800.4
1798
1795.6
1793.2
1790.8
1788.4
1785.9
1783.5
1781
1778.5
1776
1773.5
1771
1768.4
1765.9
1763.3
1760.7
1758.1
1755.5
1752.9
1750.3
1747.6
1745
1742.3
1739.7
1737
1734.3
1731.6
1728.9
1726.3
1723.6
1720.9
1718.2
1715.5
1712.8
1710.1
1707.4
1704.7
1702
1699.3
1696.6
1694
1691.3
1688.7
1686
1683.4
1680.8
1678.2
1675.6
1673
1670.5
1667.9
1665.4
1662.8
1660.3
1657.8
1655.3
1652.8
1650.3
1647.8
1645.3
1642.8
1640.3
1637.8
1635.2
1632.6
1630
1627.4
1624.7
1621.9
1619.1
1616.2
1613.1
1610
1606.7
1603.3
1599.7
1596
1592.1
1588
1583.8
1579.4
1574.8
1570
1565
1559.8
1554.4
1548.7
1542.8
1536.6
1530.2
1523.5
1516.4
1508.9
1501
1492.7
1483.9
1474.7
1465.2
1455.5
1445.9
1436.8
1428.5
1421.1
1414.8
1409.4
1404.9
1401.2
1398
1395.3
1393
1391
1389.2
1387.7
1386.5
1385.6
1384.8
1384.3
1383.9
1383.6
1383.5
1383.5
1383.6
1383.9
1384.2
1384.6
1385.1
1385.7
1386.3
1387.1
1387.8
1388.7
1389.5
1390.5
1391.4
1392.4
1393.4
1394.5
1395.5
1396.6
1397.7
1398.8
1400
1401.1
1402.3
1403.4
1404.6
1405.7
1406.9
1408
1409.2
1410.3
1411.4
1412.5
1413.6
1414.7
1415.8
1416.8
1417.8
1418.8
1419.7
1420.6
1421.5
1422.3
1423.1
1423.9
1424.5
1425.1
1425.7
1426.2
1426.6
1427
1427.2
1427.4
1427.6
1427.6
1922.9
1922.9
1922.7
1922.4
1922
1921.5
1920.9
1920.2
1919.4
1918.6
1917.6
1916.6
1915.4
1914.3
1913
1911.8
1910.4
1909.1
1907.7
1906.2
1904.8
1903.3
1901.7
1900.2
1898.6
1897
1895.4
1893.8
1892.2
1890.5
1888.8
1887.1
1885.4
1883.7
1882
1880.2
1878.5
1876.7
1874.9
1873.1
1871.3
1869.5
1867.6
1865.7
1863.9
1862
1860.1
1858.1
1856.2
1854.3
1852.3
1850.3
1848.3
1846.3
1844.3
1842.2
1840.2
1838.1
1836
1833.9
1831.8
1829.7
1827.5
1825.4
1823.2
1821
1818.8
1816.5
1814.3
1812
1809.8
1807.5
1805.2
1802.8
1800.5
1798.1
1795.8
1793.4
1791
1788.6
1786.1
1783.7
1781.2
1778.7
1776.2
1773.7
1771.2
1768.6
1766.1
1763.5
1760.9
1758.3
1755.7
1753.1
1750.5
1747.8
1745.2
1742.5
1739.9
1737.2
1734.5
1731.8
1729.1
1726.4
1723.7
1721
1718.3
1715.6
1712.9
1710.2
1707.5
1704.9
1702.2
1699.5
1696.8
1694.2
1691.5
1688.9
1686.3
1683.7
1681.1
1678.5
1675.9
1673.4
1670.8
1668.3
1665.8
1663.3
1660.9
1658.4
1656
1653.6
1651.2
1648.8
1646.4
1644
1641.6
1639.2
1636.8
1634.4
1632
1629.6
1627.1
1624.6
1622.1
1619.4
1616.8
1614
1611.1
1608.1
1604.9
1601.6
1598.1
1594.5
1590.7
1586.7
1582.5
1578.2
1573.6
1568.8
1563.8
1558.5
1553
1547.2
1541.1
1534.8
1528.1
1521
1513.6
1505.6
1497
1487.9
1478.1
1467.7
1456.9
1446
1435.4
1425.7
1417.2
1410.1
1404.3
1399.5
1395.6
1392.4
1389.7
1387.5
1385.5
1383.8
1382.4
1381.4
1380.5
1379.9
1379.4
1379.1
1378.9
1378.9
1379
1379.2
1379.6
1380
1380.5
1381
1381.7
1382.4
1383.2
1384.1
1384.9
1385.9
1386.9
1387.9
1388.9
1390
1391.1
1392.2
1393.3
1394.5
1395.6
1396.8
1398
1399.2
1400.3
1401.5
1402.7
1403.9
1405.1
1406.3
1407.4
1408.6
1409.7
1410.9
1412
1413.1
1414.2
1415.2
1416.2
1417.2
1418.2
1419.1
1419.9
1420.7
1421.5
1422.2
1422.9
1423.5
1424
1424.4
1424.8
1425.1
1425.3
1425.4
1425.4
1920.4
1920.4
1920.2
1919.9
1919.5
1919
1918.4
1917.7
1916.9
1916.1
1915.1
1914.1
1913
1911.8
1910.6
1909.3
1908
1906.7
1905.3
1903.8
1902.4
1900.9
1899.4
1897.8
1896.3
1894.7
1893.1
1891.5
1889.8
1888.2
1886.5
1884.8
1883.1
1881.4
1879.7
1877.9
1876.2
1874.4
1872.6
1870.8
1869
1867.2
1865.3
1863.4
1861.6
1859.7
1857.8
1855.8
1853.9
1851.9
1850
1848
1846
1844
1842
1839.9
1837.9
1835.8
1833.7
1831.6
1829.5
1827.3
1825.2
1823
1820.8
1818.6
1816.4
1814.2
1811.9
1809.6
1807.4
1805.1
1802.7
1800.4
1798.1
1795.7
1793.3
1790.9
1788.5
1786.1
1783.6
1781.1
1778.7
1776.2
1773.7
1771.1
1768.6
1766
1763.5
1760.9
1758.3
1755.7
1753.1
1750.5
1747.8
1745.2
1742.5
1739.8
1737.2
1734.5
1731.8
1729.1
1726.4
1723.7
1721
1718.3
1715.6
1712.9
1710.2
1707.5
1704.8
1702.1
1699.4
1696.7
1694.1
1691.4
1688.8
1686.2
1683.6
1681
1678.4
1675.9
1673.3
1670.8
1668.4
1665.9
1663.5
1661
1658.6
1656.3
1653.9
1651.6
1649.3
1647
1644.7
1642.4
1640.2
1637.9
1635.7
1633.4
1631.2
1628.9
1626.7
1624.4
1622
1619.6
1617.2
1614.7
1612
1609.3
1606.4
1603.4
1600.3
1596.9
1593.4
1589.8
1585.9
1581.8
1577.5
1573
1568.2
1563.2
1557.9
1552.3
1546.4
1540.2
1533.6
1526.7
1519.3
1511.3
1502.8
1493.5
1483.3
1472.2
1460.1
1447.5
1435
1423.4
1413.4
1405.2
1398.8
1393.7
1389.7
1386.5
1383.8
1381.6
1379.8
1378.2
1376.9
1376
1375.2
1374.7
1374.4
1374.2
1374.1
1374.2
1374.4
1374.7
1375.1
1375.6
1376.2
1376.9
1377.6
1378.4
1379.3
1380.2
1381.2
1382.2
1383.2
1384.3
1385.4
1386.5
1387.6
1388.8
1390
1391.1
1392.4
1393.6
1394.8
1396
1397.2
1398.5
1399.7
1400.9
1402.1
1403.3
1404.5
1405.7
1406.9
1408.1
1409.3
1410.4
1411.5
1412.6
1413.6
1414.7
1415.7
1416.6
1417.5
1418.4
1419.2
1419.9
1420.6
1421.2
1421.7
1422.2
1422.6
1422.9
1423.1
1423.2
1423.3
1917.7
1917.6
1917.5
1917.2
1916.8
1916.3
1915.7
1915
1914.2
1913.4
1912.4
1911.4
1910.3
1909.2
1907.9
1906.7
1905.4
1904
1902.6
1901.2
1899.8
1898.3
1896.8
1895.2
1893.7
1892.1
1890.5
1888.9
1887.3
1885.6
1884
1882.3
1880.6
1878.9
1877.1
1875.4
1873.6
1871.9
1870.1
1868.3
1866.5
1864.6
1862.8
1860.9
1859
1857.1
1855.2
1853.3
1851.4
1849.4
1847.4
1845.5
1843.5
1841.4
1839.4
1837.4
1835.3
1833.2
1831.1
1829
1826.9
1824.7
1822.6
1820.4
1818.2
1816
1813.8
1811.5
1809.3
1807
1804.7
1802.4
1800.1
1797.7
1795.4
1793
1790.6
1788.2
1785.8
1783.3
1780.9
1778.4
1775.9
1773.4
1770.9
1768.3
1765.8
1763.2
1760.6
1758
1755.4
1752.8
1750.2
1747.6
1744.9
1742.2
1739.6
1736.9
1734.2
1731.5
1728.8
1726.1
1723.4
1720.7
1718
1715.3
1712.5
1709.8
1707.1
1704.4
1701.7
1699
1696.4
1693.7
1691.1
1688.4
1685.8
1683.2
1680.6
1678
1675.5
1673
1670.5
1668
1665.6
1663.2
1660.8
1658.4
1656.1
1653.8
1651.6
1649.3
1647.1
1644.9
1642.8
1640.6
1638.5
1636.4
1634.3
1632.2
1630.1
1628.1
1626
1623.9
1621.8
1619.6
1617.4
1615.2
1612.8
1610.4
1607.9
1605.2
1602.4
1599.4
1596.2
1592.9
1589.3
1585.6
1581.6
1577.4
1573
1568.4
1563.4
1558.2
1552.5
1546.5
1540
1533.2
1526
1518.3
1509.8
1500.6
1490.3
1478.8
1465.8
1451.4
1436.4
1422
1409.7
1400.1
1392.9
1387.5
1383.4
1380.1
1377.6
1375.4
1373.6
1372.2
1371.2
1370.3
1369.7
1369.3
1369.1
1369
1369.1
1369.3
1369.6
1370.1
1370.6
1371.2
1371.9
1372.6
1373.5
1374.4
1375.3
1376.3
1377.3
1378.4
1379.5
1380.6
1381.8
1382.9
1384.1
1385.3
1386.6
1387.8
1389
1390.3
1391.6
1392.8
1394.1
1395.3
1396.6
1397.9
1399.1
1400.4
1401.6
1402.9
1404.1
1405.3
1406.5
1407.7
1408.8
1410
1411.1
1412.1
1413.2
1414.2
1415.1
1416
1416.8
1417.6
1418.3
1419
1419.5
1420
1420.4
1420.7
1421
1421.1
1421.2
1914.7
1914.7
1914.5
1914.2
1913.8
1913.3
1912.7
1912.1
1911.3
1910.4
1909.5
1908.5
1907.4
1906.2
1905
1903.8
1902.5
1901.1
1899.8
1898.3
1896.9
1895.4
1893.9
1892.4
1890.9
1889.3
1887.7
1886.1
1884.5
1882.8
1881.2
1879.5
1877.8
1876.1
1874.4
1872.6
1870.9
1869.1
1867.3
1865.5
1863.7
1861.9
1860
1858.1
1856.3
1854.4
1852.5
1850.5
1848.6
1846.6
1844.7
1842.7
1840.7
1838.6
1836.6
1834.6
1832.5
1830.4
1828.3
1826.2
1824.1
1821.9
1819.7
1817.6
1815.4
1813.1
1810.9
1808.7
1806.4
1804.1
1801.8
1799.5
1797.2
1794.8
1792.4
1790
1787.7
1785.2
1782.8
1780.3
1777.9
1775.4
1772.9
1770.4
1767.8
1765.3
1762.7
1760.1
1757.6
1754.9
1752.3
1749.7
1747.1
1744.4
1741.7
1739.1
1736.4
1733.7
1731
1728.3
1725.6
1722.9
1720.1
1717.4
1714.7
1712
1709.3
1706.5
1703.8
1701.1
1698.4
1695.7
1693.1
1690.4
1687.8
1685.1
1682.5
1679.9
1677.4
1674.8
1672.3
1669.8
1667.4
1664.9
1662.5
1660.2
1657.8
1655.6
1653.3
1651.1
1648.9
1646.8
1644.7
1642.6
1640.6
1638.5
1636.6
1634.6
1632.7
1630.8
1628.9
1627
1625.1
1623.2
1621.3
1619.4
1617.5
1615.5
1613.4
1611.3
1609.1
1606.8
1604.3
1601.7
1598.9
1595.9
1592.8
1589.4
1585.9
1582.1
1578.1
1573.8
1569.3
1564.5
1559.4
1553.8
1547.6
1540.8
1533.7
1526.1
1518
1509.1
1499.1
1487.6
1474.2
1458.5
1440.7
1422.3
1406.4
1394.7
1386.5
1380.8
1376.6
1373.4
1370.9
1368.8
1367.3
1366
1365.1
1364.5
1364
1363.8
1363.7
1363.8
1364
1364.3
1364.8
1365.3
1365.9
1366.7
1367.5
1368.3
1369.2
1370.2
1371.2
1372.3
1373.4
1374.5
1375.7
1376.9
1378.1
1379.3
1380.6
1381.8
1383.1
1384.4
1385.7
1387
1388.3
1389.6
1390.9
1392.2
1393.5
1394.8
1396.1
1397.4
1398.7
1400
1401.2
1402.5
1403.7
1405
1406.2
1407.3
1408.5
1409.6
1410.7
1411.7
1412.7
1413.6
1414.5
1415.3
1416
1416.7
1417.3
1417.8
1418.2
1418.6
1418.8
1419
1419
1911.5
1911.4
1911.3
1911
1910.6
1910.1
1909.5
1908.9
1908.1
1907.2
1906.3
1905.3
1904.2
1903.1
1901.9
1900.6
1899.3
1898
1896.6
1895.2
1893.8
1892.3
1890.8
1889.3
1887.8
1886.2
1884.6
1883
1881.4
1879.8
1878.1
1876.4
1874.8
1873
1871.3
1869.6
1867.8
1866.1
1864.3
1862.5
1860.7
1858.8
1857
1855.1
1853.2
1851.3
1849.4
1847.5
1845.6
1843.6
1841.6
1839.6
1837.6
1835.6
1833.6
1831.5
1829.4
1827.4
1825.2
1823.1
1821
1818.8
1816.7
1814.5
1812.3
1810
1807.8
1805.5
1803.3
1801
1798.7
1796.3
1794
1791.6
1789.3
1786.9
1784.4
1782
1779.6
1777.1
1774.6
1772.1
1769.6
1767.1
1764.5
1762
1759.4
1756.8
1754.2
1751.6
1749
1746.3
1743.7
1741
1738.3
1735.6
1732.9
1730.2
1727.5
1724.8
1722.1
1719.3
1716.6
1713.9
1711.1
1708.4
1705.7
1703
1700.2
1697.5
1694.8
1692.1
1689.5
1686.8
1684.2
1681.5
1678.9
1676.4
1673.8
1671.3
1668.8
1666.3
1663.9
1661.5
1659.2
1656.9
1654.6
1652.4
1650.2
1648
1646
1643.9
1641.9
1640
1638
1636.2
1634.3
1632.5
1630.8
1629
1627.3
1625.6
1624
1622.3
1620.6
1619
1617.3
1615.6
1613.8
1612
1610.1
1608.2
1606.1
1603.8
1601.5
1598.9
1596.2
1593.2
1590.1
1586.7
1583.1
1579.4
1575.3
1571.1
1566.6
1561.7
1556.5
1550.4
1543.1
1535.1
1527
1518.5
1509.1
1498.2
1485.4
1469.6
0
0
1404
1388.9
1379.6
1373.5
1369.3
1366.2
1363.8
1362
1360.6
1359.6
1358.9
1358.4
1358.1
1358
1358.1
1358.3
1358.7
1359.2
1359.8
1360.4
1361.2
1362
1362.9
1363.9
1364.9
1366
1367.1
1368.3
1369.5
1370.7
1371.9
1373.2
1374.4
1375.7
1377
1378.3
1379.6
1381
1382.3
1383.7
1385
1386.3
1387.7
1389
1390.4
1391.7
1393.1
1394.4
1395.7
1397
1398.4
1399.7
1400.9
1402.2
1403.5
1404.7
1405.9
1407
1408.1
1409.2
1410.2
1411.2
1412.1
1413
1413.8
1414.5
1415.1
1415.6
1416.1
1416.4
1416.7
1416.8
1416.9
1908
1908
1907.8
1907.5
1907.2
1906.7
1906.1
1905.4
1904.7
1903.8
1902.9
1901.9
1900.8
1899.7
1898.5
1897.2
1896
1894.6
1893.3
1891.9
1890.4
1889
1887.5
1886
1884.4
1882.9
1881.3
1879.7
1878.1
1876.5
1874.8
1873.1
1871.5
1869.8
1868
1866.3
1864.6
1862.8
1861
1859.2
1857.4
1855.6
1853.7
1851.8
1850
1848.1
1846.2
1844.2
1842.3
1840.3
1838.3
1836.4
1834.3
1832.3
1830.3
1828.2
1826.1
1824
1821.9
1819.8
1817.7
1815.5
1813.3
1811.1
1808.9
1806.7
1804.4
1802.2
1799.9
1797.6
1795.3
1792.9
1790.6
1788.2
1785.8
1783.4
1781
1778.6
1776.1
1773.6
1771.1
1768.6
1766.1
1763.5
1761
1758.4
1755.8
1753.2
1750.6
1748
1745.3
1742.7
1740
1737.3
1734.6
1731.9
1729.2
1726.5
1723.8
1721
1718.3
1715.5
1712.8
1710.1
1707.3
1704.6
1701.8
1699.1
1696.4
1693.7
1691
1688.3
1685.6
1682.9
1680.3
1677.7
1675.1
1672.5
1670
1667.5
1665
1662.5
1660.1
1657.8
1655.5
1653.2
1651
1648.8
1646.7
1644.7
1642.7
1640.7
1638.8
1637
1635.2
1633.5
1631.8
1630.2
1628.6
1627.1
1625.6
1624.1
1622.6
1621.2
1619.8
1618.3
1616.9
1615.5
1614
1612.5
1611
1609.3
1607.6
1605.8
1603.8
1601.6
1599.3
1596.8
1594.1
1591.2
1588.1
1584.7
1581.2
1577.5
1573.6
1569.5
1565.3
1560.9
1556.4
1550.9
0
0
0
0
1040.2
1046.3
1464.5
1437.3
1404.3
1382.7
1371.9
1365.6
1361.4
1358.5
1356.3
1354.8
1353.6
1352.8
1352.3
1352.1
1352
1352.1
1352.4
1352.8
1353.3
1353.9
1354.7
1355.5
1356.4
1357.4
1358.4
1359.5
1360.6
1361.8
1363
1364.2
1365.5
1366.7
1368
1369.4
1370.7
1372
1373.4
1374.8
1376.1
1377.5
1378.9
1380.3
1381.7
1383
1384.4
1385.8
1387.2
1388.6
1390
1391.4
1392.7
1394.1
1395.5
1396.8
1398.1
1399.4
1400.7
1402
1403.2
1404.4
1405.6
1406.7
1407.8
1408.8
1409.8
1410.6
1411.5
1412.2
1412.8
1413.4
1413.8
1414.2
1414.5
1414.6
1414.7
1904.3
1904.3
1904.1
1903.8
1903.5
1903
1902.4
1901.7
1901
1900.1
1899.2
1898.2
1897.1
1896
1894.8
1893.6
1892.3
1891
1889.7
1888.3
1886.8
1885.4
1883.9
1882.4
1880.9
1879.3
1877.7
1876.2
1874.5
1872.9
1871.3
1869.6
1867.9
1866.2
1864.5
1862.8
1861
1859.3
1857.5
1855.7
1853.9
1852
1850.2
1848.3
1846.4
1844.5
1842.6
1840.7
1838.7
1836.8
1834.8
1832.8
1830.8
1828.8
1826.7
1824.7
1822.6
1820.5
1818.4
1816.2
1814.1
1811.9
1809.7
1807.5
1805.3
1803.1
1800.8
1798.5
1796.2
1793.9
1791.6
1789.3
1786.9
1784.5
1782.1
1779.7
1777.3
1774.8
1772.3
1769.9
1767.4
1764.8
1762.3
1759.7
1757.2
1754.6
1752
1749.4
1746.7
1744.1
1741.4
1738.7
1736.1
1733.4
1730.7
1727.9
1725.2
1722.5
1719.7
1717
1714.2
1711.5
1708.7
1706
1703.2
1700.5
1697.7
1695
1692.2
1689.5
1686.8
1684.1
1681.4
1678.7
1676.1
1673.5
1670.9
1668.3
1665.8
1663.3
1660.8
1658.4
1656.1
1653.7
1651.5
1649.2
1647.1
1645
1642.9
1641
1639.1
1637.2
1635.4
1633.7
1632.1
1630.5
1629
1627.5
1626.1
1624.8
1623.5
1622.2
1621
1619.8
1618.6
1617.5
1616.3
1615.2
1614
1612.8
1611.6
1610.3
1608.9
1607.4
1605.8
1604.1
1602.2
1600.1
1597.8
1595.3
1592.6
1589.8
1586.7
0
0
0
0
1024.6
1029
1033.5
1038
1042.6
1047.4
1052.6
1510.7
1498.4
1482.4
1458.4
1414.3
1375.7
1363.3
1356.9
1353
1350.4
1348.5
1347.2
1346.3
1345.8
1345.5
1345.5
1345.7
1346
1346.5
1347.1
1347.8
1348.6
1349.5
1350.5
1351.5
1352.6
1353.8
1355
1356.2
1357.5
1358.8
1360.1
1361.4
1362.8
1364.2
1365.5
1366.9
1368.3
1369.8
1371.2
1372.6
1374
1375.4
1376.9
1378.3
1379.7
1381.2
1382.6
1384
1385.5
1386.9
1388.3
1389.7
1391.1
1392.5
1393.9
1395.3
1396.6
1398
1399.3
1400.6
1401.8
1403
1404.2
1405.3
1406.3
1407.3
1408.3
1409.1
1409.9
1410.5
1411.1
1411.6
1412
1412.3
1412.4
1412.5
1900.4
1900.3
1900.1
1899.9
1899.5
1899
1898.4
1897.8
1897
1896.2
1895.3
1894.3
1893.2
1892.1
1890.9
1889.7
1888.4
1887.1
1885.8
1884.4
1883
1881.5
1880
1878.5
1877
1875.5
1873.9
1872.3
1870.7
1869.1
1867.5
1865.8
1864.1
1862.4
1860.7
1859
1857.2
1855.5
1853.7
1851.9
1850.1
1848.2
1846.4
1844.5
1842.6
1840.7
1838.8
1836.9
1834.9
1833
1831
1829
1827
1824.9
1822.9
1820.8
1818.7
1816.6
1814.5
1812.4
1810.2
1808.1
1805.9
1803.7
1801.4
1799.2
1796.9
1794.6
1792.3
1790
1787.7
1785.3
1783
1780.6
1778.2
1775.7
1773.3
1770.8
1768.3
1765.8
1763.3
1760.8
1758.2
1755.7
1753.1
1750.5
1747.9
1745.2
1742.6
1739.9
1737.2
1734.6
1731.9
1729.1
1726.4
1723.7
1720.9
1718.2
1715.4
1712.7
1709.9
1707.1
1704.4
1701.6
1698.8
1696
1693.3
1690.5
1687.8
1685
1682.3
1679.6
1676.9
1674.2
1671.6
1669
1666.4
1663.8
1661.3
1658.8
1656.4
1654
1651.6
1649.3
1647.1
1644.9
1642.8
1640.8
1638.8
1636.9
1635.1
1633.3
1631.7
1630.1
1628.6
1627.2
1625.8
1624.6
1623.4
1622.2
1621.1
1620.1
1619.1
1618.2
1617.3
1616.4
1615.5
1614.6
1613.7
1612.8
1611.9
1610.9
1609.9
1608.7
1607.5
0
0
0
0
1008.5
1012.6
1016.6
1020.7
1024.7
1028.7
1032.8
1036.8
1040.9
1045
1049.2
1053.5
1058.2
1597.2
1619.8
1522.9
1512
1499.3
1481.7
1450.2
1367.6
1353.7
1347.7
1344.1
1341.8
1340.2
1339.3
1338.7
1338.5
1338.5
1338.8
1339.2
1339.7
1340.4
1341.3
1342.2
1343.2
1344.2
1345.4
1346.6
1347.8
1349.1
1350.4
1351.8
1353.1
1354.5
1355.9
1357.4
1358.8
1360.2
1361.7
1363.1
1364.6
1366.1
1367.5
1369
1370.5
1372
1373.4
1374.9
1376.4
1377.9
1379.3
1380.8
1382.3
1383.7
1385.2
1386.7
1388.1
1389.5
1391
1392.4
1393.8
1395.2
1396.5
1397.8
1399.1
1400.4
1401.6
1402.8
1403.9
1404.9
1405.8
1406.7
1407.5
1408.2
1408.8
1409.3
1409.7
1410
1410.2
1410.2
1896.1
1896.1
1895.9
1895.6
1895.3
1894.8
1894.2
1893.6
1892.8
1892
1891.1
1890.1
1889
1887.9
1886.8
1885.5
1884.3
1883
1881.6
1880.2
1878.8
1877.4
1875.9
1874.4
1872.9
1871.4
1869.8
1868.2
1866.6
1865
1863.4
1861.7
1860
1858.4
1856.6
1854.9
1853.2
1851.4
1849.6
1847.8
1846
1844.2
1842.3
1840.5
1838.6
1836.7
1834.8
1832.8
1830.9
1828.9
1826.9
1824.9
1822.9
1820.9
1818.8
1816.7
1814.7
1812.5
1810.4
1808.3
1806.1
1803.9
1801.7
1799.5
1797.3
1795
1792.8
1790.5
1788.2
1785.8
1783.5
1781.1
1778.7
1776.3
1773.9
1771.5
1769
1766.5
1764.1
1761.5
1759
1756.5
1753.9
1751.3
1748.7
1746.1
1743.5
1740.8
1738.2
1735.5
1732.8
1730.1
1727.4
1724.6
1721.9
1719.1
1716.4
1713.6
1710.8
1708
1705.3
1702.5
1699.7
1696.9
1694.1
1691.3
1688.5
1685.8
1683
1680.3
1677.5
1674.8
1672.1
1669.4
1666.8
1664.1
1661.5
1659
1656.5
1654
1651.6
1649.2
1646.8
1644.6
1642.4
1640.2
1638.2
1636.2
1634.3
1632.5
1630.7
1629.1
1627.5
1626.1
1624.7
1623.5
1622.3
1621.2
1620.2
1619.3
1618.5
1617.7
1617
1616.3
1615.7
1615
0
0
0
0
990.75
994.56
998.35
1002.1
1005.9
1009.6
1013.4
1017.1
1020.8
1024.6
1028.3
1032.1
1035.8
1039.6
1043.4
1047.2
1051
1054.9
1058.8
1063.1
1578.9
1582.2
1590.8
1606.7
1630
1652.2
1513.4
1500.4
1481.8
1358.6
1343.2
1337.5
1334.3
1332.5
1331.4
1330.9
1330.8
1330.9
1331.3
1331.9
1332.6
1333.4
1334.4
1335.4
1336.5
1337.7
1339
1340.3
1341.6
1343
1344.4
1345.9
1347.3
1348.8
1350.3
1351.8
1353.3
1354.8
1356.3
1357.8
1359.3
1360.9
1362.4
1363.9
1365.4
1366.9
1368.5
1370
1371.5
1373
1374.5
1376
1377.5
1379.1
1380.6
1382.1
1383.6
1385
1386.5
1388
1389.5
1390.9
1392.3
1393.7
1395.1
1396.4
1397.7
1399
1400.2
1401.3
1402.4
1403.4
1404.3
1405.1
1405.8
1406.5
1407
1407.4
1407.7
1407.8
1407.9
1891.7
1891.6
1891.4
1891.2
1890.8
1890.3
1889.8
1889.1
1888.3
1887.5
1886.6
1885.6
1884.6
1883.5
1882.3
1881.1
1879.9
1878.6
1877.2
1875.9
1874.4
1873
1871.6
1870.1
1868.6
1867
1865.5
1863.9
1862.3
1860.7
1859
1857.4
1855.7
1854
1852.3
1850.6
1848.8
1847.1
1845.3
1843.5
1841.7
1839.9
1838
1836.2
1834.3
1832.4
1830.4
1828.5
1826.6
1824.6
1822.6
1820.6
1818.6
1816.5
1814.5
1812.4
1810.3
1808.2
1806
1803.9
1801.7
1799.5
1797.3
1795.1
1792.9
1790.6
1788.3
1786
1783.7
1781.4
1779
1776.6
1774.3
1771.8
1769.4
1767
1764.5
1762
1759.5
1757
1754.4
1751.9
1749.3
1746.7
1744.1
1741.4
1738.8
1736.1
1733.4
1730.8
1728
1725.3
1722.6
1719.8
1717.1
1714.3
1711.5
1708.7
1705.9
1703.1
1700.3
1697.5
1694.7
1691.9
1689.1
1686.3
1683.5
1680.7
1677.9
1675.2
1672.4
1669.7
1667
1664.3
1661.6
1659
1656.4
1653.8
1651.3
1648.8
1646.4
1644
1641.7
1639.5
1637.3
1635.2
1633.2
1631.2
1629.4
1627.6
1626
1624.4
1623
1621.7
1620.5
1619.4
1618.4
0
0
0
970.71
974.36
978
981.61
985.2
988.78
992.34
995.89
999.43
1003
1006.5
1010
1013.5
1017.1
1020.6
1024.1
1027.6
1031.1
1034.7
1038.2
1041.8
1045.3
1048.9
1052.5
1056.1
1059.8
1063.5
1067.4
1585
1583.3
1582.6
1583.8
1588.2
1597.6
1615.1
1638.4
1658.7
1514.9
1502
1349.6
1330.4
1325.5
1323.4
1322.5
1322.1
1322.2
1322.6
1323.2
1324
1324.9
1325.9
1327.1
1328.3
1329.6
1330.9
1332.3
1333.7
1335.2
1336.7
1338.2
1339.8
1341.3
1342.9
1344.5
1346
1347.6
1349.2
1350.8
1352.4
1353.9
1355.5
1357.1
1358.7
1360.2
1361.8
1363.4
1364.9
1366.5
1368
1369.6
1371.2
1372.7
1374.3
1375.8
1377.3
1378.9
1380.4
1381.9
1383.5
1385
1386.5
1388
1389.4
1390.9
1392.3
1393.7
1395
1396.3
1397.5
1398.7
1399.8
1400.8
1401.8
1402.6
1403.4
1404
1404.6
1405
1405.3
1405.5
1405.5
1886.9
1886.9
1886.7
1886.4
1886.1
1885.6
1885
1884.4
1883.6
1882.8
1881.9
1880.9
1879.9
1878.8
1877.6
1876.4
1875.2
1873.9
1872.6
1871.2
1869.8
1868.4
1866.9
1865.4
1863.9
1862.4
1860.8
1859.3
1857.7
1856.1
1854.4
1852.8
1851.1
1849.4
1847.7
1846
1844.3
1842.5
1840.7
1838.9
1837.1
1835.3
1833.4
1831.6
1829.7
1827.8
1825.8
1823.9
1822
1820
1818
1816
1813.9
1811.9
1809.8
1807.8
1805.7
1803.5
1801.4
1799.2
1797.1
1794.9
1792.7
1790.4
1788.2
1785.9
1783.6
1781.3
1779
1776.6
1774.3
1771.9
1769.5
1767.1
1764.6
1762.2
1759.7
1757.2
1754.7
1752.1
1749.6
1747
1744.4
1741.8
1739.1
1736.5
1733.8
1731.1
1728.5
1725.7
1723
1720.3
1717.5
1714.7
1712
1709.2
1706.4
1703.6
1700.8
1697.9
1695.1
1692.3
1689.5
1686.6
1683.8
1681
1678.2
1675.3
1672.5
1669.8
1667
1664.2
1661.5
1658.8
1656.1
1653.5
1650.9
1648.3
1645.8
1643.3
1640.9
1638.5
1636.2
1634
1631.8
1629.8
1627.8
1625.9
0
0
0
954.93
958.49
962.02
965.53
969.02
972.49
975.94
979.37
982.79
986.19
989.58
992.96
996.33
999.7
1003.1
1006.4
1009.8
1013.1
1016.5
1019.8
1023.2
1026.6
1029.9
1033.3
1036.7
1040.1
1043.5
1046.9
1050.3
1053.7
1057.1
1060.6
1064.1
1067.6
1071.3
1075.7
1591
1588.8
1587
1585.8
1585.7
1587.6
1592.7
1603.1
1622.1
1644.8
1663.6
1516.8
1319.1
1313.8
1312.6
1312.2
1312.4
1312.9
1313.6
1314.5
1315.6
1316.7
1318
1319.3
1320.7
1322.2
1323.7
1325.3
1326.9
1328.5
1330.1
1331.8
1333.5
1335.1
1336.8
1338.5
1340.1
1341.8
1343.5
1345.1
1346.8
1348.4
1350
1351.7
1353.3
1354.9
1356.5
1358.2
1359.8
1361.4
1363
1364.6
1366.2
1367.7
1369.3
1370.9
1372.5
1374.1
1375.7
1377.2
1378.8
1380.4
1381.9
1383.5
1385
1386.5
1388
1389.4
1390.9
1392.2
1393.6
1394.8
1396
1397.2
1398.2
1399.2
1400.1
1400.9
1401.5
1402.1
1402.5
1402.8
1403
1403.1
1881.9
1881.9
1881.7
1881.4
1881.1
1880.6
1880
1879.4
1878.6
1877.8
1876.9
1875.9
1874.9
1873.8
1872.7
1871.5
1870.2
1868.9
1867.6
1866.3
1864.9
1863.4
1862
1860.5
1859
1857.5
1855.9
1854.4
1852.8
1851.2
1849.6
1847.9
1846.2
1844.6
1842.9
1841.1
1839.4
1837.6
1835.9
1834.1
1832.2
1830.4
1828.6
1826.7
1824.8
1822.9
1821
1819
1817.1
1815.1
1813.1
1811.1
1809
1807
1804.9
1802.8
1800.7
1798.6
1796.5
1794.3
1792.1
1789.9
1787.7
1785.5
1783.2
1780.9
1778.6
1776.3
1774
1771.6
1769.2
1766.8
1764.4
1762
1759.5
1757.1
1754.6
1752.1
1749.5
1747
1744.4
1741.8
1739.2
1736.6
1733.9
1731.3
1728.6
1725.9
1723.2
1720.4
1717.7
1714.9
1712.1
1709.4
1706.6
1703.8
1700.9
1698.1
1695.3
1692.4
1689.6
1686.7
1683.9
1681
1678.2
1675.3
1672.5
1669.7
1666.8
1664
1661.2
1658.5
1655.7
1653
1650.3
1647.6
1645
1642.4
0
0
0
935.58
939.08
942.55
946.01
949.44
952.86
956.26
959.64
963.01
966.36
969.7
973.02
976.34
979.64
982.92
986.2
989.47
992.73
995.97
999.22
1002.5
1005.7
1008.9
1012.1
1015.4
1018.6
1021.8
1025.1
1028.3
1031.6
1034.8
1038.1
1041.3
1044.6
1047.9
1051.1
1054.4
1057.7
1061
1064.4
1067.7
1071.1
1074.5
1078.3
1598.5
1596.3
1594.1
1591.9
1589.9
1588.3
1587.5
1587.9
1590.2
1595.7
1607.3
1627.4
1303.4
1301
1300.5
1300.6
1301.1
1301.8
1302.8
1303.9
1305.2
1306.5
1308
1309.5
1311.1
1312.8
1314.5
1316.2
1318
1319.8
1321.6
1323.3
1325.1
1326.9
1328.7
1330.5
1332.3
1334.1
1335.8
1337.6
1339.3
1341
1342.7
1344.4
1346.1
1347.8
1349.5
1351.2
1352.8
1354.5
1356.1
1357.8
1359.4
1361
1362.7
1364.3
1365.9
1367.6
1369.2
1370.8
1372.4
1374
1375.6
1377.2
1378.8
1380.4
1381.9
1383.5
1385
1386.5
1388
1389.4
1390.8
1392.1
1393.3
1394.5
1395.6
1396.6
1397.5
1398.2
1398.9
1399.5
1399.9
1400.3
1400.4
1400.5
1876.6
1876.6
1876.4
1876.2
1875.8
1875.3
1874.8
1874.1
1873.4
1872.6
1871.7
1870.7
1869.7
1868.6
1867.4
1866.2
1865
1863.7
1862.4
1861
1859.7
1858.2
1856.8
1855.3
1853.8
1852.3
1850.8
1849.2
1847.6
1846
1844.4
1842.8
1841.1
1839.4
1837.7
1836
1834.2
1832.5
1830.7
1828.9
1827.1
1825.3
1823.4
1821.5
1819.7
1817.8
1815.8
1813.9
1811.9
1809.9
1807.9
1805.9
1803.9
1801.8
1799.7
1797.7
1795.5
1793.4
1791.3
1789.1
1786.9
1784.7
1782.5
1780.2
1777.9
1775.7
1773.4
1771
1768.7
1766.3
1763.9
1761.5
1759.1
1756.6
1754.2
1751.7
1749.2
1746.7
1744.1
1741.5
1738.9
1736.3
1733.7
1731.1
1728.4
1725.7
1723
1720.3
1717.6
1714.8
1712
1709.3
1706.5
1703.7
1700.8
1698
1695.2
1692.3
1689.5
1686.6
1683.7
1680.9
1678
1675.1
1672.2
1669.4
1666.5
1663.6
0
0
0
916.22
919.66
923.07
926.47
929.84
933.2
936.54
939.87
943.18
946.48
949.77
953.05
956.32
959.59
962.84
966.08
969.31
972.53
975.75
978.95
982.15
985.34
988.52
991.7
994.86
998.02
1001.2
1004.3
1007.5
1010.6
1013.7
1016.9
1020
1023.1
1026.3
1029.4
1032.5
1035.7
1038.8
1042
1045.2
1048.3
1051.5
1054.7
1057.9
1061
1064.3
1067.5
1070.7
1073.9
1077.2
1080.6
1084.6
1602.4
1600.5
1598.5
1596.4
1594.3
1592.3
1590.5
1589.1
1588.5
1589.2
1287.6
1286.6
1286.3
1286.4
1287
1287.9
1289
1290.3
1291.8
1293.4
1295.1
1296.8
1298.7
1300.6
1302.5
1304.4
1306.4
1308.4
1310.4
1312.4
1314.3
1316.3
1318.3
1320.2
1322.1
1324.1
1326
1327.8
1329.7
1331.5
1333.4
1335.2
1337
1338.7
1340.5
1342.2
1344
1345.7
1347.4
1349.1
1350.8
1352.5
1354.2
1355.8
1357.5
1359.2
1360.8
1362.5
1364.1
1365.8
1367.4
1369.1
1370.7
1372.4
1374
1375.6
1377.2
1378.8
1380.4
1382
1383.5
1385
1386.5
1387.9
1389.2
1390.5
1391.7
1392.8
1393.8
1394.7
1395.5
1396.2
1396.8
1397.3
1397.6
1397.8
1397.9
1871.1
1871.1
1870.9
1870.6
1870.3
1869.8
1869.2
1868.6
1867.8
1867
1866.1
1865.2
1864.2
1863.1
1861.9
1860.7
1859.5
1858.2
1856.9
1855.6
1854.2
1852.8
1851.3
1849.9
1848.4
1846.9
1845.3
1843.8
1842.2
1840.6
1839
1837.3
1835.7
1834
1832.3
1830.6
1828.8
1827.1
1825.3
1823.5
1821.7
1819.8
1818
1816.1
1814.2
1812.3
1810.4
1808.4
1806.5
1804.5
1802.5
1800.5
1798.4
1796.4
1794.3
1792.2
1790.1
1787.9
1785.8
1783.6
1781.4
1779.2
1776.9
1774.7
1772.4
1770.1
1767.8
1765.5
1763.1
1760.7
1758.3
1755.9
1753.5
1751
1748.5
1746
1743.5
1740.9
1738.4
1735.8
1733.2
1730.6
1727.9
1725.3
1722.6
1719.9
1717.2
1714.4
1711.7
1708.9
1706.1
1703.3
1700.5
1697.7
1694.8
1692
1689.1
0
0
0
0
896.3
899.76
903.19
906.6
909.98
913.33
916.67
919.98
923.27
926.54
929.79
933.02
936.25
939.46
942.66
945.85
949.04
952.22
955.39
958.56
961.72
964.88
968.03
971.18
974.32
977.45
980.58
983.7
986.81
989.92
993.02
996.12
999.21
1002.3
1005.4
1008.4
1011.5
1014.6
1017.6
1020.7
1023.7
1026.8
1029.9
1032.9
1036
1039
1042.1
1045.2
1048.2
1051.3
1054.4
1057.5
1060.6
1063.7
1066.8
1069.9
1073
1076.2
1079.3
1082.5
1085.9
1090
1098.8
1135.1
1136.1
1145.8
1598.1
1596.1
1272.7
1268.8
1266.7
1265.9
1266
1266.8
1268
1269.6
1271.3
1273.3
1275.3
1277.5
1279.7
1281.9
1284.2
1286.5
1288.8
1291.1
1293.4
1295.7
1297.9
1300.2
1302.5
1304.7
1306.9
1309
1311.2
1313.3
1315.4
1317.4
1319.5
1321.5
1323.4
1325.4
1327.3
1329.2
1331
1332.9
1334.7
1336.5
1338.3
1340.1
1341.9
1343.6
1345.4
1347.1
1348.8
1350.5
1352.2
1353.9
1355.6
1357.3
1359
1360.7
1362.4
1364
1365.7
1367.4
1369.1
1370.7
1372.4
1374
1375.7
1377.3
1378.9
1380.4
1382
1383.5
1384.9
1386.3
1387.6
1388.8
1389.9
1391
1391.9
1392.7
1393.5
1394
1394.5
1394.8
1395
1395.1
1865.3
1865.3
1865.1
1864.8
1864.5
1864
1863.4
1862.8
1862
1861.2
1860.3
1859.4
1858.4
1857.3
1856.2
1855
1853.7
1852.5
1851.2
1849.8
1848.4
1847
1845.6
1844.1
1842.7
1841.1
1839.6
1838.1
1836.5
1834.9
1833.3
1831.6
1830
1828.3
1826.6
1824.9
1823.1
1821.4
1819.6
1817.8
1816
1814.1
1812.3
1810.4
1808.5
1806.6
1804.7
1802.7
1800.8
1798.8
1796.8
1794.7
1792.7
1790.6
1788.5
1786.4
1784.3
1782.1
1780
1777.8
1775.6
1773.4
1771.1
1768.9
1766.6
1764.3
1761.9
1759.6
1757.2
1754.8
1752.4
1750
1747.5
1745.1
1742.6
1740
1737.5
1734.9
1732.4
1729.8
1727.1
1724.5
1721.8
1719.2
1716.5
1713.7
1711
0
0
0
0
0
879.21
882.62
886.02
889.39
892.75
896.1
899.42
902.73
906.03
909.31
912.57
915.82
919.05
922.27
925.46
928.65
931.81
934.96
938.1
941.23
944.35
947.46
950.57
953.67
956.76
959.85
962.94
966.02
969.1
972.18
975.25
978.32
981.39
984.44
987.5
990.55
993.59
996.63
999.66
1002.7
1005.7
1008.7
1011.7
1014.7
1017.7
1020.7
1023.7
1026.7
1029.7
1032.7
1035.7
1038.7
1041.6
1044.6
1047.6
1050.6
1053.6
1056.7
1059.7
1062.7
1065.7
1068.7
1071.8
1074.8
1077.9
1080.9
1084
1087.2
1090.5
1094.5
1100.1
1108.1
1115.4
1121.6
1127.5
1134.2
1143
1158
1193.4
1217.5
1229.2
1236.8
1242.7
1247.6
1251.9
1255.8
1259.5
1262.9
1266.2
1269.3
1272.4
1275.3
1278.2
1281
1283.8
1286.5
1289.1
1291.7
1294.2
1296.7
1299.2
1301.6
1303.9
1306.2
1308.4
1310.6
1312.8
1314.9
1317
1319.1
1321.1
1323.1
1325
1326.9
1328.8
1330.7
1332.6
1334.4
1336.2
1338
1339.8
1341.6
1343.4
1345.1
1346.9
1348.6
1350.3
1352
1353.8
1355.5
1357.2
1358.9
1360.6
1362.3
1364
1365.7
1367.4
1369.1
1370.7
1372.4
1374.1
1375.7
1377.3
1378.8
1380.4
1381.8
1383.2
1384.6
1385.8
1387
1388.1
1389
1389.8
1390.6
1391.2
1391.6
1392
1392.2
1392.2
1859.2
1859.2
1859
1858.7
1858.4
1857.9
1857.4
1856.7
1856
1855.2
1854.3
1853.3
1852.3
1851.2
1850.1
1848.9
1847.7
1846.4
1845.1
1843.8
1842.4
1841
1839.6
1838.1
1836.6
1835.1
1833.6
1832.1
1830.5
1828.9
1827.3
1825.6
1824
1822.3
1820.6
1818.9
1817.1
1815.4
1813.6
1811.8
1810
1808.2
1806.3
1804.4
1802.5
1800.6
1798.7
1796.7
1794.7
1792.7
1790.7
1788.7
1786.6
1784.6
1782.5
1780.4
1778.2
1776.1
1773.9
1771.7
1769.5
1767.3
1765
1762.7
1760.4
1758.1
1755.8
1753.4
1751
1748.6
1746.2
1743.8
1741.3
1738.8
1736.3
1733.8
1731.2
0
0
0
0
0
858.27
861.69
865.08
868.46
871.81
875.15
878.46
881.75
885.03
888.3
891.55
894.79
898.02
901.24
904.45
907.65
910.85
914.03
917.2
920.36
923.51
926.65
929.77
932.88
935.98
939.06
942.14
945.2
948.26
951.3
954.34
957.38
960.41
963.43
966.46
969.48
972.5
975.51
978.53
981.53
984.54
987.54
990.53
993.52
996.51
999.49
1002.5
1005.4
1008.4
1011.4
1014.3
1017.3
1020.2
1023.2
1026.1
1029
1032
1034.9
1037.8
1040.7
1043.7
1046.6
1049.5
1052.5
1055.4
1058.4
1061.3
1064.3
1067.3
1070.2
1073.2
1076.2
1079.1
1082.1
1085.1
1088.2
1091.2
1094.5
1098.2
1102.6
1107.8
1113.2
1118.2
1123
1128
1133.5
1139.8
1147.9
1158.8
1174.2
1191.8
1206.9
1218.4
1227.4
1234.7
1240.9
1246.3
1251.1
1255.5
1259.6
1263.4
1267
1270.4
1273.7
1276.9
1279.9
1282.9
1285.7
1288.5
1291.2
1293.9
1296.4
1298.9
1301.3
1303.7
1306
1308.3
1310.5
1312.7
1314.8
1316.8
1318.9
1320.9
1322.9
1324.8
1326.7
1328.6
1330.5
1332.3
1334.2
1336
1337.8
1339.6
1341.4
1343.2
1344.9
1346.7
1348.4
1350.2
1351.9
1353.6
1355.4
1357.1
1358.8
1360.5
1362.3
1364
1365.7
1367.4
1369.1
1370.8
1372.4
1374
1375.6
1377.2
1378.7
1380.1
1381.5
1382.8
1383.9
1385
1386
1386.8
1387.6
1388.2
1388.6
1389
1389.2
1389.2
1852.9
1852.8
1852.7
1852.4
1852
1851.6
1851
1850.4
1849.6
1848.8
1847.9
1847
1846
1844.9
1843.8
1842.6
1841.4
1840.1
1838.8
1837.5
1836.1
1834.7
1833.3
1831.8
1830.4
1828.8
1827.3
1825.8
1824.2
1822.6
1821
1819.4
1817.7
1816
1814.3
1812.6
1810.9
1809.1
1807.3
1805.5
1803.7
1801.9
1800
1798.1
1796.2
1794.3
1792.4
1790.4
1788.4
1786.4
1784.4
1782.4
1780.3
1778.2
1776.1
1774
1771.9
1769.7
1767.5
1765.3
1763.1
1760.9
1758.6
1756.3
1754
1751.7
1749.3
1746.9
0
0
0
0
0
840.9
844.2
847.49
850.77
854.05
857.32
860.58
863.84
867.09
870.34
873.57
876.8
880.02
883.22
886.41
889.59
892.76
895.91
899.06
902.2
905.34
908.47
911.6
914.72
917.83
920.93
924.03
927.12
930.2
933.27
936.32
939.37
942.4
945.42
948.44
951.44
954.43
957.42
960.4
963.37
966.34
969.31
972.28
975.25
978.21
981.17
984.13
987.08
990.03
992.97
995.91
998.85
1001.8
1004.7
1007.6
1010.5
1013.5
1016.4
1019.3
1022.2
1025.1
1028
1030.8
1033.7
1036.6
1039.5
1042.4
1045.2
1048.1
1051
1053.9
1056.8
1059.7
1062.6
1065.5
1068.4
1071.3
1074.2
1077.1
1080.1
1083
1085.9
1088.9
1091.8
1094.8
1098
1101.4
1105.2
1109.4
1113.7
1118
1122.2
1126.4
1130.9
1135.7
1141.1
1147.5
1155.2
1164.9
1176.4
1188.9
1200.8
1211.3
1220.2
1227.9
1234.6
1240.5
1245.8
1250.7
1255.2
1259.3
1263.2
1266.9
1270.4
1273.8
1277
1280.1
1283.1
1286
1288.8
1291.5
1294.1
1296.6
1299.1
1301.5
1303.8
1306.1
1308.4
1310.5
1312.7
1314.7
1316.8
1318.8
1320.8
1322.7
1324.7
1326.6
1328.4
1330.3
1332.2
1334
1335.8
1337.6
1339.4
1341.2
1343
1344.8
1346.5
1348.3
1350
1351.8
1353.5
1355.3
1357
1358.8
1360.5
1362.3
1364
1365.7
1367.4
1369.1
1370.7
1372.3
1373.9
1375.4
1376.9
1378.3
1379.6
1380.8
1381.9
1382.9
1383.7
1384.5
1385.1
1385.5
1385.8
1386
1386.1
0
0
0
0
0
1844.9
1844.4
1843.7
1843
1842.2
1841.3
1840.4
1839.3
1838.3
1837.2
1836
1834.8
1833.5
1832.2
1830.9
1829.5
1828.1
1826.7
1825.2
1823.8
1822.3
1820.8
1819.2
1817.6
1816
1814.4
1812.8
1811.2
1809.5
1807.8
1806.1
1804.3
1802.6
1800.8
1799
1797.2
1795.3
1793.5
1791.6
1789.7
1787.7
1785.8
1783.8
1781.8
1779.8
1777.8
1775.8
1773.7
1771.6
1769.5
1767.4
1765.2
1763
0
0
0
0
0
821.76
824.84
827.93
831.01
834.1
837.19
840.29
843.4
846.51
849.62
852.74
855.87
858.99
862.12
865.25
868.39
871.52
874.65
877.79
880.92
884.05
887.17
890.28
893.39
896.48
899.57
902.65
905.72
908.79
911.86
914.92
917.98
921.04
924.09
927.13
930.17
933.2
936.21
939.22
942.22
945.21
948.18
951.15
954.1
957.05
959.99
962.92
965.85
968.77
971.69
974.61
977.53
980.45
983.37
986.29
989.2
992.11
995.01
997.9
1000.8
1003.7
1006.6
1009.4
1012.3
1015.2
1018
1020.9
1023.8
1026.6
1029.5
1032.3
1035.2
1038
1040.8
1043.7
1046.5
1049.3
1052.2
1055
1057.8
1060.7
1063.5
1066.4
1069.3
1072.1
1075
1077.9
1080.7
1083.6
1086.5
1089.4
1092.2
1095.1
1098.1
1101.1
1104.3
1107.8
1111.5
1115.2
1119
1122.8
1126.5
1130.4
1134.5
1138.9
1143.8
1149.3
1155.7
1163.1
1171.7
1181.3
1191.2
1200.8
1209.8
1217.9
1225.2
1231.7
1237.6
1242.9
1247.9
1252.4
1256.7
1260.7
1264.5
1268.1
1271.5
1274.8
1278
1281
1283.9
1286.7
1289.5
1292.1
1294.6
1297.1
1299.5
1301.9
1304.1
1306.4
1308.5
1310.6
1312.7
1314.8
1316.8
1318.8
1320.7
1322.6
1324.5
1326.4
1328.3
1330.2
1332
1333.9
1335.7
1337.5
1339.3
1341.1
1342.8
1344.6
1346.4
1348.2
1349.9
1351.7
1353.5
1355.2
1357
1358.8
1360.5
1362.2
1364
1365.7
1367.3
1369
1370.6
1372.1
1373.6
1375
1376.4
1377.6
1378.7
1379.7
1380.6
1381.3
1381.8
1382.3
1382.6
1382.8
1382.9
792.83
792.7
792.34
791.73
790.89
789.82
0
0
0
0
1834.4
1833.5
1832.4
1831.4
1830.2
1829.1
1827.9
1826.6
1825.3
1824
1822.6
1821.2
1819.8
1818.4
1816.9
1815.4
1813.9
1812.4
1810.8
1809.2
1807.6
1806
1804.3
1802.6
1800.9
1799.2
1797.5
1795.7
1793.9
1792.1
1790.3
1788.5
1786.6
1784.7
1782.8
1780.9
1778.9
1776.9
0
0
0
0
802.19
805.07
807.96
810.85
813.73
816.61
819.48
822.35
825.22
828.09
830.96
833.84
836.73
839.64
842.55
845.48
848.42
851.38
854.35
857.34
860.34
863.34
866.36
869.38
872.41
875.44
878.49
881.53
884.58
887.63
890.68
893.73
896.77
899.8
902.83
905.85
908.86
911.87
914.88
917.88
920.88
923.89
926.89
929.88
932.87
935.86
938.83
941.79
944.75
947.69
950.63
953.55
956.46
959.37
962.27
965.16
968.04
970.92
973.79
976.67
979.54
982.42
985.3
988.18
991.06
993.93
996.8
999.66
1002.5
1005.4
1008.2
1011
1013.9
1016.7
1019.5
1022.3
1025.2
1028
1030.8
1033.6
1036.4
1039.2
1042
1044.8
1047.6
1050.4
1053.1
1055.9
1058.7
1061.5
1064.3
1067.1
1070
1072.8
1075.6
1078.5
1081.3
1084.1
1086.9
1089.8
1092.6
1095.4
1098.3
1101.1
1104.1
1107.1
1110.3
1113.7
1117.1
1120.5
1124
1127.5
1131
1134.7
1138.5
1142.6
1147.1
1152
1157.5
1163.8
1170.8
1178.5
1186.7
1195
1203.2
1210.9
1218.1
1224.7
1230.8
1236.4
1241.6
1246.4
1250.9
1255.1
1259.1
1262.9
1266.5
1269.9
1273.2
1276.3
1279.3
1282.2
1285
1287.7
1290.3
1292.8
1295.3
1297.7
1300
1302.2
1304.4
1306.6
1308.7
1310.8
1312.8
1314.8
1316.8
1318.7
1320.6
1322.5
1324.4
1326.3
1328.2
1330
1331.8
1333.7
1335.5
1337.3
1339.1
1340.9
1342.7
1344.4
1346.2
1348
1349.8
1351.6
1353.4
1355.1
1356.9
1358.6
1360.4
1362.1
1363.8
1365.5
1367.1
1368.7
1370.2
1371.6
1373
1374.2
1375.3
1376.4
1377.2
1378
1378.5
1379
1379.3
1379.5
1379.5
804.42
804.31
803.97
803.41
802.64
801.67
800.51
799.18
797.69
796.06
794.31
792.44
790.49
788.48
786.43
784.37
782.33
780.36
0
1816.8
1815.5
1814.1
1812.7
1811.2
1809.7
1808.3
1806.7
1805.2
1803.6
1802
1800.4
1798.8
1797.2
1795.5
1793.8
0
0
0
0
783.23
785.27
787.41
789.63
791.94
794.31
796.74
799.23
801.77
804.34
806.95
809.58
812.23
814.9
817.59
820.28
822.97
825.67
828.38
831.08
833.79
836.51
839.24
841.98
844.73
847.51
850.3
853.11
855.94
858.79
861.66
864.54
867.44
870.36
873.28
876.22
879.16
882.11
885.07
888.04
891.02
894
896.98
899.96
902.94
905.91
908.87
911.83
914.78
917.73
920.67
923.62
926.56
929.51
932.46
935.41
938.36
941.29
944.22
947.14
950.04
952.94
955.82
958.7
961.57
964.43
967.28
970.12
972.96
975.79
978.62
981.45
984.28
987.11
989.94
992.79
995.64
998.49
1001.3
1004.2
1007
1009.8
1012.6
1015.4
1018.2
1021
1023.7
1026.5
1029.3
1032
1034.8
1037.6
1040.3
1043.1
1045.8
1048.6
1051.3
1054.1
1056.8
1059.6
1062.3
1065.1
1067.8
1070.6
1073.4
1076.1
1078.9
1081.8
1084.6
1087.4
1090.1
1092.9
1095.7
1098.5
1101.3
1104.1
1106.9
1109.9
1112.9
1116
1119.2
1122.4
1125.6
1128.9
1132.1
1135.5
1139
1142.6
1146.5
1150.6
1155.1
1160.1
1165.5
1171.5
1178
1185
1192.1
1199.3
1206.3
1213.1
1219.5
1225.5
1231.1
1236.3
1241.2
1245.8
1250.1
1254.2
1258.1
1261.7
1265.2
1268.6
1271.8
1274.9
1277.8
1280.7
1283.4
1286
1288.6
1291.1
1293.5
1295.8
1298.1
1300.3
1302.5
1304.6
1306.7
1308.8
1310.8
1312.8
1314.7
1316.6
1318.6
1320.5
1322.3
1324.2
1326.1
1327.9
1329.7
1331.6
1333.4
1335.2
1337
1338.8
1340.6
1342.4
1344.2
1346
1347.8
1349.6
1351.4
1353.2
1354.9
1356.7
1358.4
1360.1
1361.8
1363.5
1365.1
1366.6
1368
1369.4
1370.7
1371.8
1372.9
1373.8
1374.5
1375.1
1375.5
1375.8
1376
1376.1
815.17
815.06
814.74
814.2
813.47
812.55
811.45
810.21
808.82
807.31
805.7
804.01
802.26
800.46
798.65
796.84
795.06
793.35
791.71
790.19
788.81
787.58
786.52
785.65
784.97
784.5
784.21
784.13
784.24
784.54
785.02
785.69
786.52
787.52
788.67
789.97
791.41
792.98
794.66
796.46
798.36
800.35
802.43
804.58
806.81
809.1
811.44
813.83
816.26
818.73
821.23
823.75
826.29
828.84
831.41
833.98
836.56
839.15
841.75
844.36
846.98
849.62
852.28
854.95
857.65
860.37
863.11
865.87
868.66
871.47
874.29
877.12
879.97
882.83
885.7
888.58
891.46
894.36
897.27
900.18
903.11
906.03
908.95
911.86
914.77
917.67
920.56
923.45
926.33
929.22
932.11
934.99
937.89
940.8
943.71
946.62
949.51
952.39
955.26
958.1
960.94
963.78
966.6
969.41
972.22
975.01
977.81
980.6
983.39
986.17
988.95
991.74
994.52
997.32
1000.1
1002.9
1005.8
1008.6
1011.4
1014.2
1016.9
1019.7
1022.4
1025.2
1027.9
1030.6
1033.4
1036.1
1038.8
1041.5
1044.2
1047
1049.7
1052.4
1055.1
1057.8
1060.5
1063.2
1065.9
1068.6
1071.3
1074
1076.7
1079.4
1082.2
1084.9
1087.7
1090.4
1093.1
1095.9
1098.6
1101.3
1104.1
1106.8
1109.6
1112.4
1115.3
1118.3
1121.3
1124.3
1127.4
1130.4
1133.5
1136.7
1139.9
1143.2
1146.7
1150.3
1154.2
1158.4
1162.9
1167.7
1173
1178.7
1184.6
1190.8
1197.2
1203.5
1209.7
1215.6
1221.3
1226.7
1231.9
1236.7
1241.3
1245.6
1249.7
1253.6
1257.3
1260.9
1264.2
1267.5
1270.6
1273.6
1276.4
1279.2
1281.9
1284.4
1286.9
1289.4
1291.7
1294
1296.2
1298.4
1300.5
1302.6
1304.7
1306.7
1308.7
1310.7
1312.6
1314.5
1316.4
1318.3
1320.2
1322.1
1323.9
1325.7
1327.6
1329.4
1331.2
1333
1334.9
1336.7
1338.5
1340.3
1342.1
1343.9
1345.7
1347.5
1349.3
1351.1
1352.9
1354.6
1356.4
1358.1
1359.7
1361.4
1362.9
1364.4
1365.8
1367.1
1368.2
1369.3
1370.2
1371
1371.6
1372
1372.3
1372.5
1372.5
825.22
825.12
824.8
824.28
823.58
822.69
821.64
820.44
819.11
817.68
816.16
814.56
812.92
811.25
809.57
807.9
806.27
804.7
803.21
801.83
800.57
799.45
798.48
797.68
797.06
796.62
796.37
796.3
796.41
796.7
797.17
797.8
798.6
799.56
800.66
801.9
803.27
804.77
806.38
808.1
809.92
811.83
813.82
815.89
818.02
820.22
822.47
824.77
827.11
829.49
831.89
834.32
836.77
839.24
841.72
844.21
846.71
849.23
851.75
854.29
856.85
859.43
862.03
864.66
867.31
869.98
872.68
875.4
878.14
880.89
883.67
886.46
889.26
892.06
894.87
897.69
900.52
903.36
906.21
909.08
911.96
914.84
917.7
920.56
923.4
926.24
929.07
931.9
934.74
937.57
940.4
943.24
946.09
948.95
951.84
954.72
957.58
960.41
963.22
966.01
968.8
971.58
974.34
977.1
979.86
982.61
985.35
988.09
990.83
993.57
996.3
999.04
1001.8
1004.5
1007.3
1010
1012.8
1015.5
1018.3
1021
1023.7
1026.4
1029.1
1031.8
1034.5
1037.2
1039.9
1042.5
1045.2
1047.9
1050.6
1053.2
1055.9
1058.6
1061.2
1063.9
1066.6
1069.2
1071.9
1074.5
1077.2
1079.9
1082.5
1085.2
1087.9
1090.6
1093.3
1096
1098.6
1101.3
1104
1106.7
1109.4
1112.1
1114.9
1117.7
1120.5
1123.4
1126.3
1129.2
1132.1
1135
1138
1141
1144.1
1147.3
1150.6
1154.1
1157.7
1161.6
1165.8
1170.2
1174.9
1179.9
1185.2
1190.6
1196.2
1201.9
1207.5
1213
1218.3
1223.4
1228.3
1233
1237.5
1241.7
1245.8
1249.6
1253.3
1256.9
1260.2
1263.5
1266.5
1269.5
1272.4
1275.1
1277.8
1280.4
1282.9
1285.3
1287.7
1290
1292.2
1294.4
1296.5
1298.6
1300.7
1302.7
1304.7
1306.6
1308.6
1310.5
1312.4
1314.3
1316.2
1318.1
1319.9
1321.8
1323.6
1325.4
1327.3
1329.1
1330.9
1332.7
1334.6
1336.4
1338.2
1340
1341.8
1343.7
1345.5
1347.3
1349.1
1350.8
1352.6
1354.3
1356
1357.6
1359.2
1360.7
1362.1
1363.4
1364.6
1365.7
1366.6
1367.4
1368
1368.5
1368.8
1368.9
1369
834.56
834.46
834.15
833.65
832.96
832.1
831.08
829.93
828.65
827.27
825.81
824.28
822.71
821.12
819.53
817.95
816.42
814.95
813.55
812.26
811.08
810.03
809.13
808.39
807.81
807.4
807.17
807.11
807.23
807.53
807.98
808.61
809.39
810.32
811.39
812.6
813.94
815.39
816.96
818.63
820.4
822.25
824.19
826.2
828.27
830.41
832.59
834.83
837.1
839.41
841.75
844.11
846.49
848.89
851.31
853.74
856.18
858.64
861.12
863.62
866.14
868.68
871.26
873.86
876.49
879.14
881.81
884.5
887.21
889.93
892.68
895.44
898.2
900.96
903.73
906.49
909.27
912.05
914.85
917.68
920.54
923.39
926.21
929
931.79
934.57
937.35
940.12
942.9
945.67
948.45
951.23
954.02
956.82
959.62
962.42
965.2
967.97
970.73
973.47
976.21
978.93
981.65
984.37
987.07
989.77
992.47
995.17
997.86
1000.6
1003.2
1005.9
1008.6
1011.3
1014
1016.7
1019.4
1022.1
1024.8
1027.5
1030.1
1032.8
1035.4
1038.1
1040.7
1043.4
1046
1048.7
1051.3
1053.9
1056.6
1059.2
1061.8
1064.4
1067.1
1069.7
1072.3
1074.9
1077.5
1080.2
1082.8
1085.4
1088
1090.7
1093.3
1095.9
1098.6
1101.2
1103.8
1106.5
1109.1
1111.8
1114.4
1117.1
1119.8
1122.6
1125.3
1128.1
1130.9
1133.7
1136.5
1139.4
1142.3
1145.2
1148.2
1151.3
1154.4
1157.8
1161.2
1164.9
1168.7
1172.7
1177
1181.5
1186.3
1191.1
1196.1
1201.2
1206.3
1211.3
1216.2
1221
1225.7
1230.1
1234.4
1238.5
1242.5
1246.2
1249.9
1253.3
1256.6
1259.8
1262.9
1265.8
1268.7
1271.4
1274.1
1276.6
1279.1
1281.5
1283.9
1286.1
1288.4
1290.5
1292.7
1294.8
1296.8
1298.8
1300.8
1302.8
1304.8
1306.7
1308.6
1310.5
1312.4
1314.2
1316.1
1317.9
1319.8
1321.6
1323.5
1325.3
1327.1
1329
1330.8
1332.6
1334.5
1336.3
1338.1
1339.9
1341.8
1343.6
1345.4
1347.1
1348.9
1350.6
1352.3
1354
1355.6
1357.1
1358.5
1359.8
1361.1
1362.2
1363.1
1363.9
1364.6
1365
1365.3
1365.5
1365.6
843.21
843.11
842.81
842.32
841.65
840.81
839.82
838.69
837.45
836.11
834.69
833.22
831.71
830.17
828.64
827.13
825.67
824.26
822.93
821.7
820.58
819.59
818.74
818.03
817.49
817.11
816.9
816.86
816.99
817.29
817.75
818.37
819.14
820.06
821.12
822.31
823.62
825.04
826.58
828.22
829.95
831.76
833.66
835.62
837.65
839.74
841.88
844.06
846.28
848.54
850.83
853.14
855.48
857.83
860.2
862.59
865
867.43
869.87
872.35
874.85
877.39
879.95
882.56
885.18
887.83
890.5
893.18
895.86
898.57
901.31
904.06
906.79
909.51
912.23
914.94
917.67
920.4
923.14
925.89
928.66
931.42
934.17
936.91
939.65
942.38
945.1
947.82
950.55
953.27
955.99
958.73
961.46
964.19
966.92
969.66
972.38
975.09
977.8
980.49
983.18
985.86
988.54
991.2
993.87
996.53
999.18
1001.8
1004.5
1007.1
1009.8
1012.4
1015.1
1017.7
1020.4
1023
1025.7
1028.3
1030.9
1033.6
1036.2
1038.8
1041.4
1044
1046.6
1049.2
1051.8
1054.4
1057
1059.6
1062.2
1064.8
1067.4
1070
1072.6
1075.1
1077.7
1080.3
1082.9
1085.5
1088
1090.6
1093.2
1095.8
1098.4
1101
1103.6
1106.2
1108.8
1111.4
1114
1116.6
1119.2
1121.8
1124.5
1127.2
1129.9
1132.6
1135.3
1138
1140.8
1143.5
1146.3
1149.2
1152.1
1155.1
1158.1
1161.3
1164.6
1168
1171.6
1175.4
1179.3
1183.4
1187.7
1192.1
1196.6
1201.2
1205.8
1210.4
1215
1219.4
1223.8
1228
1232.1
1236
1239.8
1243.4
1246.9
1250.3
1253.6
1256.7
1259.7
1262.6
1265.4
1268.1
1270.7
1273.2
1275.7
1278.1
1280.4
1282.7
1284.9
1287
1289.2
1291.3
1293.3
1295.3
1297.3
1299.3
1301.2
1303.1
1305.1
1306.9
1308.8
1310.7
1312.6
1314.4
1316.3
1318.1
1320
1321.8
1323.6
1325.5
1327.3
1329.1
1331
1332.8
1334.7
1336.5
1338.3
1340.1
1341.9
1343.7
1345.5
1347.2
1349
1350.6
1352.2
1353.7
1355.2
1356.5
1357.8
1358.9
1359.9
1360.7
1361.4
1361.9
1362.2
1362.3
1362.4
851.23
851.13
850.83
850.35
849.69
848.86
847.89
846.79
845.57
844.25
842.86
841.42
839.94
838.45
836.96
835.5
834.08
832.72
831.44
830.25
829.18
828.23
827.41
826.74
826.23
825.87
825.68
825.66
825.8
826.1
826.57
827.19
827.96
828.87
829.92
831.1
832.4
833.81
835.32
836.94
838.65
840.44
842.3
844.24
846.24
848.29
850.4
852.55
854.74
856.96
859.21
861.49
863.8
866.12
868.47
870.83
873.22
875.62
878.06
880.52
883.02
885.56
888.14
890.76
893.4
896.06
898.75
901.41
904.07
906.74
909.41
912.09
914.77
917.45
920.12
922.79
925.47
928.15
930.83
933.53
936.23
938.93
941.62
944.31
946.99
949.68
952.36
955.03
957.71
960.39
963.07
965.75
968.43
971.11
973.79
976.47
979.14
981.8
984.46
987.11
989.75
992.39
995.02
997.65
1000.3
1002.9
1005.5
1008.1
1010.7
1013.3
1015.9
1018.6
1021.2
1023.8
1026.4
1029
1031.6
1034.2
1036.7
1039.3
1041.9
1044.5
1047.1
1049.6
1052.2
1054.8
1057.3
1059.9
1062.5
1065
1067.6
1070.1
1072.7
1075.2
1077.7
1080.3
1082.8
1085.4
1087.9
1090.5
1093
1095.6
1098.1
1100.7
1103.2
1105.8
1108.3
1110.9
1113.4
1116
1118.5
1121.1
1123.7
1126.3
1128.9
1131.5
1134.1
1136.8
1139.4
1142.1
1144.8
1147.5
1150.2
1153
1155.8
1158.7
1161.6
1164.7
1167.8
1171.1
1174.4
1178
1181.6
1185.4
1189.3
1193.4
1197.5
1201.7
1205.9
1210.1
1214.3
1218.4
1222.5
1226.5
1230.3
1234.1
1237.7
1241.2
1244.6
1247.8
1251
1254
1257
1259.8
1262.6
1265.2
1267.8
1270.3
1272.7
1275.1
1277.4
1279.6
1281.8
1284
1286.1
1288.1
1290.2
1292.2
1294.2
1296.1
1298.1
1300
1301.9
1303.8
1305.7
1307.6
1309.4
1311.3
1313.1
1315
1316.8
1318.7
1320.5
1322.4
1324.2
1326
1327.9
1329.7
1331.5
1333.4
1335.2
1337
1338.9
1340.7
1342.4
1344.2
1345.9
1347.6
1349.2
1350.7
1352.2
1353.6
1354.8
1355.9
1356.9
1357.8
1358.5
1359
1359.3
1359.5
1359.6
858.67
858.57
858.28
857.8
857.15
856.34
855.37
854.28
853.07
851.77
850.4
848.97
847.51
846.04
844.58
843.14
841.75
840.42
839.17
838.01
836.96
836.04
835.25
834.61
834.11
833.78
833.61
833.6
833.75
834.06
834.54
835.16
835.94
836.85
837.9
839.08
840.37
841.78
843.29
844.89
846.59
848.37
850.22
852.14
854.12
856.16
858.24
860.37
862.54
864.74
866.97
869.24
871.52
873.83
876.15
878.51
880.88
883.28
885.7
888.16
890.66
893.21
895.82
898.45
901.08
903.72
906.35
908.98
911.62
914.25
916.88
919.52
922.15
924.79
927.42
930.05
932.7
935.34
937.98
940.63
943.28
945.93
948.58
951.23
953.87
956.51
959.15
961.79
964.43
967.06
969.7
972.34
974.97
977.61
980.24
982.87
985.5
988.12
990.74
993.35
995.95
998.55
1001.1
1003.7
1006.3
1008.9
1011.5
1014
1016.6
1019.2
1021.8
1024.3
1026.9
1029.5
1032
1034.6
1037.1
1039.7
1042.2
1044.8
1047.3
1049.9
1052.4
1054.9
1057.5
1060
1062.5
1065
1067.6
1070.1
1072.6
1075.1
1077.6
1080.1
1082.6
1085.1
1087.7
1090.2
1092.7
1095.2
1097.7
1100.2
1102.7
1105.2
1107.7
1110.2
1112.8
1115.3
1117.8
1120.3
1122.8
1125.4
1127.9
1130.5
1133
1135.6
1138.2
1140.7
1143.3
1145.9
1148.6
1151.2
1153.9
1156.6
1159.3
1162.1
1164.9
1167.9
1170.9
1174
1177.2
1180.5
1183.9
1187.4
1191.1
1194.8
1198.6
1202.4
1206.3
1210.2
1214.1
1218
1221.8
1225.5
1229.1
1232.7
1236.1
1239.5
1242.7
1245.9
1248.9
1251.9
1254.7
1257.5
1260.2
1262.8
1265.3
1267.8
1270.2
1272.5
1274.8
1277
1279.2
1281.3
1283.4
1285.4
1287.5
1289.5
1291.5
1293.4
1295.3
1297.3
1299.2
1301.1
1302.9
1304.8
1306.7
1308.5
1310.4
1312.3
1314.1
1315.9
1317.8
1319.6
1321.5
1323.3
1325.2
1327
1328.8
1330.7
1332.5
1334.3
1336.2
1338
1339.8
1341.5
1343.2
1344.9
1346.5
1348.1
1349.6
1350.9
1352.2
1353.4
1354.4
1355.2
1355.9
1356.5
1356.8
1357
1357.1
865.59
865.49
865.2
864.73
864.08
863.28
862.32
861.23
860.02
858.73
857.36
855.94
854.49
853.02
851.57
850.14
848.77
847.45
846.22
845.08
844.05
843.14
842.37
841.74
841.27
840.94
840.79
840.79
840.96
841.29
841.77
842.41
843.19
844.12
845.17
846.36
847.66
849.06
850.58
852.18
853.88
855.65
857.5
859.42
861.39
863.42
865.49
867.61
869.77
871.96
874.18
876.43
878.7
881
883.32
885.66
888.02
890.41
892.83
895.28
897.77
900.3
902.87
905.5
908.11
910.73
913.34
915.94
918.55
921.15
923.76
926.37
928.97
931.58
934.18
936.79
939.4
942.01
944.62
947.24
949.85
952.46
955.07
957.69
960.3
962.9
965.51
968.11
970.72
973.32
975.92
978.52
981.12
983.72
986.31
988.9
991.49
994.07
996.65
999.22
1001.8
1004.4
1006.9
1009.5
1012
1014.6
1017.1
1019.6
1022.2
1024.7
1027.2
1029.8
1032.3
1034.8
1037.4
1039.9
1042.4
1044.9
1047.4
1049.9
1052.4
1054.9
1057.4
1059.9
1062.4
1064.9
1067.4
1069.9
1072.4
1074.9
1077.3
1079.8
1082.3
1084.8
1087.2
1089.7
1092.2
1094.7
1097.1
1099.6
1102.1
1104.6
1107
1109.5
1112
1114.5
1116.9
1119.4
1121.9
1124.4
1126.9
1129.4
1131.9
1134.4
1136.9
1139.4
1141.9
1144.5
1147
1149.6
1152.1
1154.7
1157.3
1159.9
1162.6
1165.3
1168.1
1170.9
1173.8
1176.8
1179.8
1183
1186.2
1189.5
1192.9
1196.3
1199.9
1203.4
1207
1210.7
1214.3
1217.9
1221.4
1224.9
1228.4
1231.8
1235
1238.2
1241.4
1244.4
1247.3
1250.2
1253
1255.6
1258.3
1260.8
1263.3
1265.7
1268
1270.3
1272.6
1274.8
1276.9
1279
1281.1
1283.2
1285.2
1287.2
1289.1
1291.1
1293
1294.9
1296.8
1298.7
1300.6
1302.5
1304.4
1306.2
1308.1
1309.9
1311.8
1313.6
1315.5
1317.3
1319.1
1321
1322.8
1324.7
1326.5
1328.4
1330.2
1332
1333.9
1335.7
1337.5
1339.2
1341
1342.6
1344.3
1345.8
1347.3
1348.7
1350
1351.1
1352.2
1353
1353.8
1354.3
1354.7
1354.9
1355
872.04
871.94
871.66
871.19
870.55
869.74
868.78
867.69
866.49
865.19
863.82
862.39
860.94
859.48
858.02
856.6
855.22
853.91
852.68
851.55
850.53
849.63
848.87
848.25
847.78
847.48
847.33
847.35
847.53
847.87
848.37
849.02
849.82
850.76
851.83
853.02
854.34
855.76
857.28
858.89
860.6
862.38
864.23
866.14
868.11
870.14
872.22
874.33
876.49
878.67
880.89
883.13
885.4
887.69
890
892.34
894.69
897.07
899.48
901.92
904.39
906.89
909.42
911.98
914.56
917.16
919.76
922.34
924.93
927.52
930.1
932.69
935.27
937.86
940.44
943.02
945.61
948.2
950.79
953.38
955.96
958.55
961.13
963.72
966.3
968.88
971.45
974.03
976.6
979.18
981.75
984.32
986.88
989.45
992.01
994.57
997.12
999.67
1002.2
1004.8
1007.3
1009.8
1012.3
1014.9
1017.4
1019.9
1022.4
1024.9
1027.4
1029.9
1032.4
1034.9
1037.4
1039.9
1042.4
1044.9
1047.4
1049.8
1052.3
1054.8
1057.3
1059.7
1062.2
1064.7
1067.1
1069.6
1072
1074.5
1076.9
1079.4
1081.8
1084.3
1086.7
1089.1
1091.6
1094
1096.5
1098.9
1101.3
1103.8
1106.2
1108.7
1111.1
1113.5
1116
1118.4
1120.9
1123.3
1125.7
1128.2
1130.6
1133.1
1135.6
1138
1140.5
1143
1145.5
1147.9
1150.4
1152.9
1155.5
1158
1160.5
1163.1
1165.7
1168.4
1171.1
1173.8
1176.6
1179.4
1182.3
1185.3
1188.4
1191.5
1194.7
1197.9
1201.2
1204.6
1207.9
1211.3
1214.7
1218.1
1221.4
1224.7
1228
1231.2
1234.3
1237.4
1240.4
1243.3
1246.1
1248.9
1251.6
1254.2
1256.7
1259.2
1261.6
1264
1266.3
1268.6
1270.8
1272.9
1275.1
1277.2
1279.2
1281.3
1283.3
1285.2
1287.2
1289.2
1291.1
1293
1294.9
1296.8
1298.7
1300.5
1302.4
1304.3
1306.1
1308
1309.8
1311.7
1313.5
1315.4
1317.2
1319
1320.9
1322.7
1324.6
1326.4
1328.3
1330.1
1331.9
1333.7
1335.5
1337.3
1339
1340.7
1342.3
1343.9
1345.4
1346.8
1348.1
1349.2
1350.3
1351.2
1351.9
1352.5
1352.9
1353.1
1353.2
878.06
877.97
877.68
877.21
876.57
875.76
874.8
873.71
872.5
871.19
869.81
868.38
866.92
865.44
863.98
862.55
861.17
859.85
858.62
857.49
856.47
855.57
854.81
854.2
853.74
853.44
853.31
853.34
853.54
853.89
854.41
855.08
855.89
856.85
857.94
859.15
860.49
861.92
863.46
865.09
866.8
868.59
870.45
872.38
874.36
876.39
878.47
880.58
882.74
884.92
887.14
889.38
891.65
893.93
896.24
898.57
900.92
903.3
905.7
908.12
910.57
913.03
915.53
918.04
920.58
923.13
925.68
928.24
930.8
933.37
935.96
938.53
941.1
943.66
946.23
948.8
951.38
953.94
956.51
959.08
961.64
964.21
966.77
969.33
971.89
974.45
977
979.56
982.1
984.66
987.2
989.74
992.28
994.82
997.35
999.88
1002.4
1004.9
1007.4
1010
1012.5
1015
1017.5
1020
1022.4
1024.9
1027.4
1029.9
1032.4
1034.8
1037.3
1039.8
1042.2
1044.7
1047.1
1049.6
1052
1054.5
1056.9
1059.4
1061.8
1064.2
1066.7
1069.1
1071.5
1073.9
1076.4
1078.8
1081.2
1083.6
1086
1088.4
1090.8
1093.2
1095.7
1098.1
1100.5
1102.9
1105.3
1107.7
1110.1
1112.5
1114.9
1117.3
1119.7
1122.1
1124.5
1126.9
1129.4
1131.8
1134.2
1136.6
1139
1141.5
1143.9
1146.3
1148.8
1151.2
1153.7
1156.1
1158.6
1161.1
1163.6
1166.1
1168.6
1171.2
1173.8
1176.5
1179.2
1181.9
1184.7
1187.6
1190.5
1193.5
1196.5
1199.5
1202.6
1205.8
1209
1212.1
1215.3
1218.5
1221.6
1224.8
1227.9
1230.9
1233.9
1236.8
1239.7
1242.5
1245.2
1247.9
1250.5
1253
1255.5
1257.9
1260.3
1262.6
1264.9
1267.1
1269.3
1271.5
1273.6
1275.6
1277.7
1279.7
1281.7
1283.7
1285.6
1287.6
1289.5
1291.4
1293.3
1295.2
1297
1298.9
1300.8
1302.6
1304.5
1306.3
1308.2
1310
1311.9
1313.7
1315.6
1317.4
1319.3
1321.1
1323
1324.8
1326.6
1328.5
1330.3
1332.1
1333.9
1335.7
1337.4
1339.1
1340.7
1342.3
1343.8
1345.2
1346.5
1347.7
1348.7
1349.6
1350.4
1350.9
1351.4
1351.6
1351.7
883.7
883.61
883.32
882.85
882.2
881.39
880.42
879.32
878.1
876.78
875.39
873.94
872.47
870.97
869.5
868.05
866.66
865.33
864.08
862.94
861.92
861.02
860.26
859.65
859.19
858.9
858.78
858.82
859.03
859.41
859.94
860.64
861.48
862.45
863.57
864.8
866.15
867.61
869.17
870.82
872.55
874.36
876.23
878.17
880.16
882.2
884.28
886.41
888.57
890.76
892.97
895.22
897.49
899.77
902.08
904.41
906.76
909.13
911.52
913.92
916.35
918.8
921.27
923.75
926.25
928.76
931.27
933.8
936.33
938.86
941.41
943.94
946.49
949.03
951.58
954.14
956.71
959.27
961.82
964.37
966.91
969.46
972.01
974.56
977.1
979.64
982.18
984.71
987.24
989.77
992.29
994.82
997.33
999.85
1002.4
1004.9
1007.4
1009.9
1012.4
1014.8
1017.3
1019.8
1022.3
1024.7
1027.2
1029.7
1032.1
1034.6
1037
1039.4
1041.9
1044.3
1046.8
1049.2
1051.6
1054
1056.4
1058.9
1061.3
1063.7
1066.1
1068.5
1070.9
1073.3
1075.7
1078.1
1080.5
1082.8
1085.2
1087.6
1090
1092.4
1094.7
1097.1
1099.5
1101.9
1104.2
1106.6
1109
1111.3
1113.7
1116.1
1118.5
1120.8
1123.2
1125.6
1128
1130.3
1132.7
1135.1
1137.5
1139.9
1142.3
1144.7
1147.1
1149.5
1151.9
1154.3
1156.7
1159.1
1161.5
1164
1166.4
1168.9
1171.4
1173.9
1176.4
1179
1181.6
1184.3
1187
1189.7
1192.5
1195.3
1198.2
1201.1
1204.1
1207
1210
1213
1216
1219
1222
1225
1227.9
1230.8
1233.7
1236.5
1239.2
1241.9
1244.6
1247.2
1249.7
1252.2
1254.6
1257
1259.3
1261.6
1263.8
1266
1268.1
1270.2
1272.3
1274.4
1276.4
1278.4
1280.4
1282.4
1284.3
1286.2
1288.2
1290.1
1291.9
1293.8
1295.7
1297.6
1299.4
1301.3
1303.2
1305
1306.9
1308.7
1310.6
1312.4
1314.2
1316.1
1317.9
1319.8
1321.6
1323.5
1325.3
1327.1
1329
1330.8
1332.6
1334.3
1336.1
1337.8
1339.4
1341
1342.5
1343.9
1345.2
1346.4
1347.4
1348.3
1349.1
1349.6
1350.1
1350.3
1350.4
888.97
888.87
888.59
888.11
887.47
886.65
885.67
884.56
883.33
881.99
880.58
879.11
877.62
876.11
874.61
873.14
871.73
870.39
869.13
867.97
866.93
866.02
865.26
864.65
864.2
863.91
863.79
863.85
864.07
864.47
865.02
865.74
866.61
867.61
868.75
870.01
871.39
872.87
874.46
876.13
877.88
879.71
881.6
883.55
885.56
887.61
889.71
891.84
894.01
896.21
898.43
900.68
902.95
905.24
907.55
909.88
912.23
914.59
916.97
919.37
921.78
924.21
926.66
929.11
931.59
934.06
936.55
939.05
941.55
944.05
946.57
949.08
951.6
954.11
956.64
959.16
961.69
964.23
966.75
969.28
971.8
974.34
976.88
979.42
981.95
984.47
986.98
989.5
992.01
994.53
997.04
999.55
1002
1004.5
1007
1009.5
1012
1014.5
1016.9
1019.4
1021.9
1024.3
1026.8
1029.2
1031.7
1034.1
1036.5
1038.9
1041.4
1043.8
1046.2
1048.6
1051
1053.4
1055.8
1058.2
1060.6
1063
1065.4
1067.7
1070.1
1072.5
1074.8
1077.2
1079.6
1081.9
1084.3
1086.6
1089
1091.3
1093.7
1096
1098.4
1100.7
1103.1
1105.4
1107.7
1110.1
1112.4
1114.8
1117.1
1119.5
1121.8
1124.1
1126.5
1128.8
1131.2
1133.5
1135.9
1138.2
1140.6
1142.9
1145.3
1147.6
1150
1152.4
1154.7
1157.1
1159.5
1161.8
1164.2
1166.6
1169
1171.5
1173.9
1176.4
1178.9
1181.4
1183.9
1186.5
1189.1
1191.7
1194.4
1197.1
1199.9
1202.6
1205.4
1208.3
1211.1
1214
1216.8
1219.7
1222.5
1225.4
1228.1
1230.9
1233.6
1236.3
1239
1241.6
1244.1
1246.7
1249.1
1251.5
1253.9
1256.2
1258.5
1260.7
1262.9
1265.1
1267.2
1269.3
1271.4
1273.4
1275.4
1277.4
1279.4
1281.3
1283.3
1285.2
1287.1
1289
1290.9
1292.8
1294.6
1296.5
1298.4
1300.2
1302.1
1303.9
1305.8
1307.6
1309.5
1311.3
1313.1
1315
1316.8
1318.7
1320.5
1322.4
1324.2
1326
1327.9
1329.7
1331.5
1333.2
1335
1336.7
1338.3
1339.9
1341.4
1342.8
1344.1
1345.3
1346.3
1347.2
1348
1348.6
1349
1349.3
1349.4
893.91
893.81
893.52
893.04
892.39
891.56
890.57
889.45
888.2
886.85
885.42
883.93
882.41
880.87
879.35
877.86
876.43
875.06
873.78
872.61
871.55
870.63
869.86
869.24
868.79
868.5
868.4
868.46
868.7
869.12
869.7
870.44
871.33
872.36
873.53
874.82
876.23
877.74
879.35
881.05
882.83
884.68
886.59
888.56
890.59
892.66
894.77
896.91
899.09
901.3
903.54
905.79
908.06
910.36
912.68
915
917.35
919.71
922.09
924.48
926.88
929.3
931.73
934.17
936.62
939.07
941.54
944.01
946.49
948.97
951.46
953.94
956.44
958.93
961.43
963.92
966.43
968.93
971.43
973.93
976.44
978.94
981.45
983.95
986.46
988.95
991.45
993.95
996.45
998.96
1001.5
1003.9
1006.4
1008.9
1011.4
1013.8
1016.3
1018.8
1021.2
1023.7
1026.1
1028.5
1031
1033.4
1035.8
1038.2
1040.6
1043
1045.4
1047.8
1050.2
1052.6
1055
1057.4
1059.7
1062.1
1064.5
1066.8
1069.2
1071.5
1073.9
1076.2
1078.6
1080.9
1083.2
1085.6
1087.9
1090.2
1092.5
1094.8
1097.2
1099.5
1101.8
1104.1
1106.4
1108.7
1111
1113.3
1115.7
1118
1120.3
1122.6
1124.9
1127.2
1129.5
1131.8
1134.2
1136.5
1138.8
1141.1
1143.4
1145.8
1148.1
1150.4
1152.7
1155.1
1157.4
1159.7
1162.1
1164.4
1166.8
1169.1
1171.5
1173.9
1176.3
1178.7
1181.1
1183.6
1186
1188.5
1191
1193.6
1196.2
1198.8
1201.4
1204.1
1206.8
1209.5
1212.2
1214.9
1217.7
1220.4
1223.1
1225.8
1228.5
1231.1
1233.8
1236.3
1238.9
1241.4
1243.9
1246.3
1248.7
1251.1
1253.4
1255.6
1257.9
1260.1
1262.2
1264.4
1266.5
1268.5
1270.6
1272.6
1274.6
1276.6
1278.5
1280.5
1282.4
1284.3
1286.2
1288.1
1290
1291.9
1293.8
1295.6
1297.5
1299.3
1301.2
1303
1304.9
1306.7
1308.6
1310.4
1312.3
1314.1
1316
1317.8
1319.6
1321.5
1323.3
1325.2
1327
1328.8
1330.6
1332.3
1334.1
1335.8
1337.4
1339
1340.5
1341.9
1343.2
1344.4
1345.4
1346.4
1347.1
1347.7
1348.1
1348.4
1348.5
898.53
898.43
898.13
897.65
896.98
896.15
895.15
894.01
892.75
891.38
889.92
888.41
886.86
885.3
883.76
882.24
880.77
879.38
878.07
876.88
875.81
874.87
874.08
873.46
873
872.72
872.62
872.7
872.95
873.39
873.99
874.76
875.68
876.75
877.94
879.27
880.71
882.26
883.89
885.62
887.43
889.3
891.24
893.23
895.28
897.36
899.49
901.65
903.84
906.06
908.31
910.57
912.86
915.16
917.48
919.81
922.15
924.52
926.89
929.27
931.67
934.08
936.5
938.92
941.36
943.8
946.24
948.7
951.15
953.62
956.08
958.55
961.01
963.49
965.96
968.44
970.92
973.4
975.87
978.35
980.83
983.31
985.79
988.27
990.74
993.21
995.69
998.16
1000.6
1003.1
1005.6
1008
1010.5
1012.9
1015.4
1017.9
1020.3
1022.8
1025.2
1027.6
1030
1032.5
1034.9
1037.3
1039.7
1042.1
1044.5
1046.9
1049.2
1051.6
1054
1056.3
1058.7
1061.1
1063.4
1065.8
1068.1
1070.4
1072.8
1075.1
1077.4
1079.7
1082
1084.3
1086.6
1088.9
1091.2
1093.5
1095.8
1098.1
1100.4
1102.7
1105
1107.2
1109.5
1111.8
1114.1
1116.4
1118.7
1120.9
1123.2
1125.5
1127.8
1130.1
1132.4
1134.6
1136.9
1139.2
1141.5
1143.8
1146.1
1148.4
1150.7
1153
1155.3
1157.6
1159.9
1162.2
1164.5
1166.8
1169.1
1171.4
1173.8
1176.1
1178.4
1180.8
1183.2
1185.6
1188
1190.4
1192.9
1195.4
1197.9
1200.4
1202.9
1205.5
1208.1
1210.7
1213.3
1215.9
1218.5
1221.1
1223.7
1226.3
1228.9
1231.4
1234
1236.5
1238.9
1241.4
1243.8
1246.1
1248.5
1250.8
1253
1255.2
1257.4
1259.6
1261.7
1263.8
1265.9
1267.9
1270
1272
1274
1275.9
1277.9
1279.8
1281.7
1283.6
1285.5
1287.4
1289.3
1291.2
1293
1294.9
1296.8
1298.6
1300.5
1302.3
1304.2
1306
1307.9
1309.7
1311.6
1313.4
1315.2
1317.1
1318.9
1320.8
1322.6
1324.4
1326.3
1328.1
1329.9
1331.6
1333.4
1335
1336.7
1338.3
1339.8
1341.2
1342.5
1343.7
1344.7
1345.6
1346.4
1347
1347.4
1347.7
1347.8
902.84
902.75
902.45
901.96
901.29
900.44
899.43
898.28
896.99
895.6
894.12
892.59
891.01
889.42
887.84
886.29
884.8
883.38
882.04
880.82
879.73
878.77
877.97
877.33
876.87
876.59
876.49
876.59
876.86
877.32
877.94
878.74
879.7
880.79
882.03
883.39
884.86
886.44
888.11
889.87
891.7
893.6
895.57
897.58
899.65
901.76
903.9
906.08
908.29
910.52
912.77
915.04
917.34
919.65
921.97
924.31
926.66
929.02
931.39
933.78
936.17
938.57
940.97
943.39
945.81
948.24
950.68
953.11
955.56
958
960.45
962.9
965.35
967.8
970.26
972.71
975.17
977.63
980.08
982.54
984.99
987.45
989.9
992.36
994.81
997.26
999.7
1002.1
1004.6
1007
1009.5
1011.9
1014.4
1016.8
1019.2
1021.6
1024.1
1026.5
1028.9
1031.3
1033.7
1036.1
1038.5
1040.9
1043.3
1045.7
1048
1050.4
1052.8
1055.1
1057.5
1059.8
1062.2
1064.5
1066.8
1069.1
1071.5
1073.8
1076.1
1078.4
1080.7
1083
1085.3
1087.5
1089.8
1092.1
1094.4
1096.6
1098.9
1101.1
1103.4
1105.7
1107.9
1110.2
1112.4
1114.7
1116.9
1119.2
1121.4
1123.7
1126
1128.2
1130.5
1132.7
1135
1137.2
1139.5
1141.8
1144
1146.3
1148.6
1150.8
1153.1
1155.3
1157.6
1159.9
1162.2
1164.4
1166.7
1169
1171.3
1173.5
1175.8
1178.1
1180.4
1182.8
1185.1
1187.4
1189.8
1192.2
1194.6
1197
1199.4
1201.8
1204.3
1206.8
1209.3
1211.8
1214.3
1216.8
1219.3
1221.8
1224.3
1226.8
1229.3
1231.8
1234.2
1236.7
1239
1241.4
1243.7
1246
1248.3
1250.6
1252.8
1255
1257.1
1259.2
1261.3
1263.4
1265.5
1267.5
1269.5
1271.5
1273.5
1275.4
1277.4
1279.3
1281.2
1283.1
1285
1286.9
1288.8
1290.6
1292.5
1294.4
1296.2
1298.1
1299.9
1301.8
1303.6
1305.5
1307.3
1309.1
1311
1312.8
1314.7
1316.5
1318.4
1320.2
1322
1323.9
1325.7
1327.5
1329.3
1331
1332.8
1334.5
1336.1
1337.7
1339.2
1340.6
1341.9
1343.1
1344.1
1345
1345.8
1346.4
1346.8
1347.1
1347.2
906.88
906.78
906.49
905.99
905.31
904.46
903.43
902.26
900.95
899.54
898.03
896.47
894.87
893.25
891.64
890.06
888.53
887.08
885.72
884.47
883.35
882.37
881.55
880.9
880.43
880.15
880.05
880.16
880.45
880.93
881.59
882.42
883.4
884.54
885.8
887.2
888.71
890.32
892.02
893.81
895.68
897.61
899.6
901.64
903.73
905.85
908.01
910.21
912.44
914.68
916.95
919.24
921.54
923.85
926.19
928.53
930.88
933.24
935.62
937.99
940.39
942.78
945.18
947.59
950
952.43
954.85
957.27
959.7
962.13
964.57
967
969.44
971.87
974.31
976.75
979.18
981.62
984.05
986.5
988.93
991.36
993.8
996.23
998.66
1001.1
1003.5
1005.9
1008.4
1010.8
1013.2
1015.6
1018
1020.4
1022.8
1025.2
1027.6
1030
1032.4
1034.8
1037.1
1039.5
1041.9
1044.3
1046.6
1049
1051.3
1053.7
1056
1058.4
1060.7
1063
1065.4
1067.7
1070
1072.3
1074.6
1076.9
1079.2
1081.5
1083.7
1086
1088.3
1090.5
1092.8
1095
1097.3
1099.5
1101.7
1104
1106.2
1108.4
1110.7
1112.9
1115.1
1117.4
1119.6
1121.8
1124
1126.3
1128.5
1130.7
1132.9
1135.2
1137.4
1139.6
1141.9
1144.1
1146.3
1148.6
1150.8
1153
1155.3
1157.5
1159.8
1162
1164.2
1166.5
1168.7
1171
1173.2
1175.5
1177.7
1180
1182.3
1184.6
1186.9
1189.2
1191.5
1193.8
1196.1
1198.5
1200.8
1203.2
1205.6
1208
1210.4
1212.8
1215.3
1217.7
1220.1
1222.6
1225
1227.4
1229.8
1232.2
1234.5
1236.9
1239.2
1241.5
1243.8
1246
1248.3
1250.5
1252.6
1254.8
1256.9
1259
1261.1
1263.1
1265.1
1267.1
1269.1
1271.1
1273.1
1275
1276.9
1278.9
1280.8
1282.7
1284.6
1286.4
1288.3
1290.2
1292
1293.9
1295.8
1297.6
1299.5
1301.3
1303.2
1305
1306.8
1308.7
1310.5
1312.4
1314.2
1316.1
1317.9
1319.7
1321.6
1323.4
1325.2
1327
1328.8
1330.6
1332.3
1334
1335.6
1337.2
1338.7
1340.1
1341.4
1342.6
1343.7
1344.6
1345.3
1345.9
1346.4
1346.6
1346.7
910.66
910.56
910.26
909.76
909.07
908.2
907.17
905.97
904.66
903.22
901.69
900.09
898.46
896.81
895.17
893.56
891.99
890.51
889.11
887.83
886.69
885.69
884.85
884.18
883.71
883.42
883.34
883.45
883.76
884.26
884.95
885.81
886.83
887.99
889.3
890.73
892.28
893.92
895.67
897.49
899.38
901.34
903.35
905.42
907.53
909.68
911.86
914.07
916.31
918.58
920.85
923.15
925.47
927.79
930.13
932.48
934.83
937.2
939.58
941.95
944.34
946.74
949.13
951.54
953.94
956.36
958.77
961.18
963.6
966.02
968.44
970.86
973.28
975.7
978.12
980.55
982.97
985.39
987.81
990.23
992.64
995.05
997.47
999.88
1002.3
1004.7
1007.1
1009.5
1011.9
1014.3
1016.7
1019.1
1021.5
1023.8
1026.2
1028.6
1031
1033.3
1035.7
1038
1040.4
1042.8
1045.1
1047.4
1049.8
1052.1
1054.4
1056.8
1059.1
1061.4
1063.7
1066
1068.3
1070.6
1072.9
1075.2
1077.5
1079.8
1082
1084.3
1086.5
1088.8
1091
1093.3
1095.5
1097.7
1099.9
1102.2
1104.4
1106.6
1108.8
1111
1113.2
1115.4
1117.6
1119.8
1122
1124.2
1126.4
1128.6
1130.8
1133
1135.2
1137.4
1139.6
1141.8
1144
1146.3
1148.5
1150.7
1152.9
1155.1
1157.3
1159.5
1161.7
1164
1166.2
1168.4
1170.6
1172.8
1175
1177.3
1179.5
1181.7
1184
1186.2
1188.5
1190.7
1193
1195.3
1197.5
1199.8
1202.1
1204.5
1206.8
1209.1
1211.5
1213.8
1216.2
1218.5
1220.9
1223.2
1225.6
1227.9
1230.3
1232.6
1234.9
1237.2
1239.4
1241.7
1243.9
1246.1
1248.3
1250.4
1252.6
1254.7
1256.8
1258.8
1260.9
1262.9
1264.9
1266.9
1268.9
1270.8
1272.8
1274.7
1276.6
1278.5
1280.5
1282.3
1284.2
1286.1
1288
1289.8
1291.7
1293.6
1295.4
1297.3
1299.1
1301
1302.8
1304.6
1306.5
1308.3
1310.2
1312
1313.9
1315.7
1317.5
1319.4
1321.2
1323
1324.8
1326.7
1328.4
1330.2
1331.9
1333.6
1335.3
1336.8
1338.3
1339.7
1341
1342.2
1343.3
1344.2
1344.9
1345.6
1346
1346.2
1346.3
914.19
914.09
913.79
913.29
912.59
911.71
910.66
909.45
908.11
906.65
905.1
903.48
901.81
900.13
898.46
896.81
895.21
893.69
892.27
890.95
889.78
888.75
887.89
887.21
886.73
886.44
886.36
886.49
886.81
887.34
888.05
888.94
889.99
891.2
892.55
894.01
895.6
897.28
899.05
900.9
902.83
904.81
906.85
908.94
911.08
913.25
915.45
917.68
919.93
922.21
924.51
926.82
929.14
931.48
933.82
936.17
938.54
940.91
943.28
945.67
948.05
950.44
952.84
955.24
957.64
960.04
962.45
964.85
967.26
969.67
972.08
974.49
976.9
979.31
981.72
984.12
986.53
988.93
991.34
993.74
996.14
998.54
1000.9
1003.3
1005.7
1008.1
1010.5
1012.9
1015.2
1017.6
1020
1022.4
1024.7
1027.1
1029.4
1031.8
1034.1
1036.5
1038.8
1041.1
1043.5
1045.8
1048.1
1050.4
1052.7
1055
1057.4
1059.6
1061.9
1064.2
1066.5
1068.8
1071.1
1073.4
1075.6
1077.9
1080.1
1082.4
1084.7
1086.9
1089.1
1091.4
1093.6
1095.8
1098
1100.2
1102.4
1104.6
1106.8
1109
1111.2
1113.4
1115.5
1117.7
1119.9
1122.1
1124.3
1126.4
1128.6
1130.8
1133
1135.1
1137.3
1139.5
1141.7
1143.9
1146
1148.2
1150.4
1152.6
1154.8
1157
1159.2
1161.4
1163.6
1165.7
1167.9
1170.1
1172.3
1174.5
1176.7
1178.9
1181.1
1183.3
1185.5
1187.7
1189.9
1192.1
1194.4
1196.6
1198.8
1201.1
1203.4
1205.6
1207.9
1210.2
1212.5
1214.7
1217
1219.3
1221.6
1223.9
1226.2
1228.5
1230.7
1233
1235.2
1237.5
1239.7
1241.9
1244
1246.2
1248.3
1250.4
1252.5
1254.6
1256.7
1258.7
1260.7
1262.8
1264.7
1266.7
1268.7
1270.6
1272.6
1274.5
1276.4
1278.3
1280.2
1282.1
1284
1285.8
1287.7
1289.6
1291.4
1293.3
1295.1
1297
1298.8
1300.7
1302.5
1304.4
1306.2
1308
1309.9
1311.7
1313.6
1315.4
1317.3
1319.1
1320.9
1322.7
1324.6
1326.4
1328.1
1329.9
1331.6
1333.3
1335
1336.5
1338
1339.4
1340.7
1341.9
1343
1343.9
1344.6
1345.2
1345.7
1345.9
1346
917.5
917.4
917.08
916.58
915.87
914.98
913.92
912.7
911.34
909.86
908.28
906.63
904.94
903.23
901.52
899.84
898.21
896.66
895.2
893.85
892.65
891.6
890.71
890.01
889.52
889.23
889.15
889.29
889.64
890.19
890.93
891.85
892.94
894.18
895.57
897.07
898.69
900.4
902.2
904.09
906.04
908.05
910.12
912.24
914.39
916.58
918.8
921.05
923.32
925.61
927.92
930.24
932.58
934.92
937.27
939.63
942
944.38
946.75
949.14
951.53
953.91
956.31
958.7
961.1
963.5
965.89
968.3
970.7
973.09
975.5
977.89
980.29
982.69
985.08
987.48
989.87
992.26
994.65
997.04
999.42
1001.8
1004.2
1006.6
1008.9
1011.3
1013.7
1016
1018.4
1020.7
1023.1
1025.4
1027.8
1030.1
1032.5
1034.8
1037.1
1039.4
1041.7
1044.1
1046.4
1048.7
1051
1053.3
1055.5
1057.8
1060.1
1062.4
1064.6
1066.9
1069.2
1071.4
1073.7
1075.9
1078.1
1080.4
1082.6
1084.8
1087.1
1089.3
1091.5
1093.7
1095.9
1098.1
1100.3
1102.5
1104.7
1106.9
1109
1111.2
1113.4
1115.5
1117.7
1119.8
1122
1124.2
1126.3
1128.5
1130.6
1132.8
1134.9
1137.1
1139.2
1141.4
1143.6
1145.7
1147.9
1150
1152.2
1154.4
1156.5
1158.7
1160.9
1163
1165.2
1167.4
1169.5
1171.7
1173.9
1176
1178.2
1180.4
1182.5
1184.7
1186.9
1189.1
1191.2
1193.4
1195.6
1197.8
1200
1202.2
1204.4
1206.7
1208.9
1211.1
1213.3
1215.6
1217.8
1220
1222.3
1224.5
1226.7
1229
1231.2
1233.4
1235.6
1237.7
1239.9
1242.1
1244.2
1246.3
1248.4
1250.5
1252.6
1254.6
1256.7
1258.7
1260.7
1262.7
1264.6
1266.6
1268.5
1270.5
1272.4
1274.3
1276.2
1278.1
1280
1281.9
1283.8
1285.6
1287.5
1289.4
1291.2
1293.1
1294.9
1296.8
1298.6
1300.5
1302.3
1304.1
1306
1307.8
1309.7
1311.5
1313.4
1315.2
1317
1318.9
1320.7
1322.5
1324.3
1326.1
1327.9
1329.7
1331.4
1333.1
1334.7
1336.3
1337.8
1339.2
1340.5
1341.7
1342.7
1343.6
1344.4
1345
1345.4
1345.7
1345.8
920.59
920.48
920.17
919.66
918.95
918.05
916.97
915.74
914.36
912.86
911.26
909.59
907.86
906.12
904.38
902.67
901
899.42
897.93
896.56
895.32
894.24
893.34
892.62
892.11
891.82
891.75
891.89
892.26
892.84
893.61
894.57
895.69
896.96
898.38
899.91
901.57
903.31
905.15
907.06
909.04
911.08
913.17
915.31
917.49
919.7
921.93
924.2
926.49
928.79
931.11
933.44
935.79
938.14
940.5
942.87
945.24
947.62
950
952.39
954.77
957.16
959.55
961.94
964.34
966.73
969.12
971.52
973.91
976.3
978.69
981.08
983.47
985.86
988.24
990.63
993
995.39
997.76
1000.1
1002.5
1004.9
1007.2
1009.6
1011.9
1014.3
1016.7
1019
1021.3
1023.7
1026
1028.3
1030.7
1033
1035.3
1037.6
1039.9
1042.2
1044.5
1046.8
1049.1
1051.4
1053.6
1055.9
1058.2
1060.4
1062.7
1064.9
1067.2
1069.4
1071.6
1073.9
1076.1
1078.3
1080.5
1082.7
1084.9
1087.1
1089.3
1091.5
1093.7
1095.9
1098
1100.2
1102.4
1104.6
1106.7
1108.9
1111.1
1113.2
1115.4
1117.5
1119.6
1121.8
1123.9
1126
1128.2
1130.3
1132.5
1134.6
1136.7
1138.9
1141
1143.1
1145.3
1147.4
1149.5
1151.7
1153.8
1156
1158.1
1160.3
1162.4
1164.5
1166.7
1168.8
1171
1173.1
1175.3
1177.4
1179.6
1181.7
1183.8
1186
1188.1
1190.3
1192.4
1194.6
1196.8
1198.9
1201.1
1203.3
1205.4
1207.6
1209.8
1212
1214.2
1216.3
1218.5
1220.7
1222.9
1225.1
1227.3
1229.4
1231.6
1233.8
1235.9
1238
1240.2
1242.3
1244.4
1246.5
1248.5
1250.6
1252.6
1254.6
1256.7
1258.7
1260.6
1262.6
1264.6
1266.5
1268.5
1270.4
1272.3
1274.2
1276.1
1278
1279.9
1281.8
1283.6
1285.5
1287.4
1289.2
1291.1
1292.9
1294.8
1296.6
1298.5
1300.3
1302.1
1304
1305.8
1307.7
1309.5
1311.3
1313.2
1315
1316.9
1318.7
1320.5
1322.3
1324.2
1326
1327.7
1329.5
1331.2
1332.9
1334.5
1336.1
1337.6
1339
1340.3
1341.5
1342.5
1343.5
1344.2
1344.8
1345.2
1345.5
1345.6
923.48
923.37
923.06
922.54
921.83
920.92
919.83
918.59
917.19
915.67
914.04
912.35
910.6
908.83
907.05
905.32
903.63
902
900.49
899.08
897.82
896.72
895.79
895.05
894.53
894.23
894.16
894.33
894.71
895.31
896.11
897.1
898.25
899.56
901.01
902.58
904.26
906.04
907.9
909.84
911.85
913.91
916.02
918.19
920.38
922.61
924.86
927.14
929.45
931.76
934.09
936.44
938.79
941.15
943.52
945.89
948.27
950.65
953.03
955.42
957.81
960.2
962.59
964.97
967.37
969.76
972.14
974.53
976.92
979.3
981.69
984.07
986.45
988.82
991.2
993.57
995.94
998.31
1000.7
1003
1005.4
1007.7
1010.1
1012.4
1014.8
1017.1
1019.4
1021.8
1024.1
1026.4
1028.7
1031
1033.4
1035.7
1037.9
1040.2
1042.5
1044.8
1047.1
1049.4
1051.6
1053.9
1056.1
1058.4
1060.6
1062.8
1065.1
1067.3
1069.5
1071.7
1073.9
1076.1
1078.3
1080.5
1082.7
1084.9
1087.1
1089.2
1091.4
1093.6
1095.7
1097.9
1100
1102.2
1104.3
1106.5
1108.6
1110.8
1112.9
1115
1117.2
1119.3
1121.4
1123.5
1125.7
1127.8
1129.9
1132
1134.1
1136.2
1138.3
1140.5
1142.6
1144.7
1146.8
1148.9
1151.1
1153.2
1155.3
1157.4
1159.5
1161.7
1163.8
1165.9
1168
1170.2
1172.3
1174.4
1176.5
1178.6
1180.8
1182.9
1185
1187.1
1189.3
1191.4
1193.5
1195.6
1197.8
1199.9
1202
1204.2
1206.3
1208.5
1210.6
1212.7
1214.9
1217
1219.2
1221.3
1223.5
1225.6
1227.7
1229.9
1232
1234.1
1236.2
1238.3
1240.4
1242.5
1244.6
1246.6
1248.6
1250.7
1252.7
1254.7
1256.7
1258.7
1260.6
1262.6
1264.5
1266.5
1268.4
1270.3
1272.2
1274.1
1276
1277.9
1279.8
1281.7
1283.5
1285.4
1287.2
1289.1
1291
1292.8
1294.7
1296.5
1298.3
1300.2
1302
1303.9
1305.7
1307.5
1309.4
1311.2
1313.1
1314.9
1316.7
1318.6
1320.4
1322.2
1324
1325.8
1327.6
1329.4
1331.1
1332.8
1334.4
1336
1337.5
1338.9
1340.1
1341.3
1342.4
1343.3
1344.1
1344.7
1345.1
1345.3
1345.4
926.18
926.08
925.77
925.25
924.53
923.61
922.52
921.25
919.84
918.3
916.66
914.94
913.17
911.37
909.58
907.8
906.08
904.44
902.89
901.47
900.17
899.04
898.09
897.34
896.81
896.5
896.44
896.61
897.01
897.64
898.47
899.49
900.67
902
903.49
905.08
906.79
908.6
910.49
912.45
914.48
916.57
918.7
920.88
923.09
925.34
927.61
929.9
932.21
934.54
936.88
939.24
941.6
943.96
946.34
948.72
951.1
953.49
955.87
958.26
960.65
963.03
965.42
967.81
970.2
972.58
974.96
977.35
979.73
982.11
984.48
986.85
989.23
991.6
993.96
996.32
998.68
1001
1003.4
1005.7
1008.1
1010.4
1012.8
1015.1
1017.4
1019.7
1022.1
1024.4
1026.7
1029
1031.3
1033.6
1035.9
1038.1
1040.4
1042.7
1045
1047.2
1049.5
1051.7
1054
1056.2
1058.5
1060.7
1062.9
1065.1
1067.3
1069.5
1071.7
1073.9
1076.1
1078.3
1080.5
1082.6
1084.8
1086.9
1089.1
1091.2
1093.4
1095.5
1097.6
1099.7
1101.9
1104
1106.1
1108.2
1110.3
1112.4
1114.6
1116.7
1118.8
1120.9
1123
1125.1
1127.2
1129.3
1131.4
1133.5
1135.6
1137.7
1139.8
1141.9
1144
1146.1
1148.2
1150.3
1152.4
1154.5
1156.6
1158.7
1160.8
1162.9
1165
1167.1
1169.2
1171.4
1173.5
1175.6
1177.7
1179.8
1181.9
1184
1186.1
1188.2
1190.3
1192.4
1194.5
1196.6
1198.7
1200.8
1202.9
1205
1207.1
1209.2
1211.3
1213.4
1215.6
1217.7
1219.8
1221.9
1224
1226.1
1228.2
1230.3
1232.4
1234.5
1236.5
1238.6
1240.6
1242.7
1244.7
1246.8
1248.8
1250.8
1252.8
1254.8
1256.7
1258.7
1260.6
1262.6
1264.5
1266.4
1268.4
1270.3
1272.2
1274.1
1276
1277.8
1279.7
1281.6
1283.4
1285.3
1287.2
1289
1290.9
1292.7
1294.6
1296.4
1298.3
1300.1
1301.9
1303.8
1305.6
1307.4
1309.3
1311.1
1313
1314.8
1316.6
1318.5
1320.3
1322.1
1323.9
1325.7
1327.5
1329.2
1331
1332.7
1334.3
1335.8
1337.3
1338.7
1340
1341.2
1342.3
1343.2
1343.9
1344.5
1345
1345.2
1345.3
928.73
928.62
928.3
927.78
927.05
926.13
925.03
923.76
922.33
920.78
919.12
917.38
915.59
913.77
911.94
910.15
908.41
906.74
905.17
903.72
902.41
901.25
900.28
899.51
898.96
898.65
898.59
898.77
899.2
899.85
900.7
901.74
902.95
904.32
905.82
907.45
909.18
911
912.92
914.9
916.95
919.06
921.21
923.41
925.64
927.89
930.18
932.48
934.8
937.14
939.5
941.85
944.22
946.6
948.97
951.36
953.74
956.13
958.52
960.91
963.3
965.69
968.07
970.46
972.84
975.22
977.6
979.97
982.35
984.72
987.09
989.46
991.82
994.18
996.54
998.88
1001.2
1003.6
1005.9
1008.3
1010.6
1012.9
1015.2
1017.6
1019.9
1022.2
1024.5
1026.8
1029.1
1031.4
1033.7
1035.9
1038.2
1040.5
1042.7
1045
1047.2
1049.5
1051.7
1054
1056.2
1058.4
1060.6
1062.8
1065
1067.2
1069.4
1071.6
1073.8
1075.9
1078.1
1080.3
1082.4
1084.6
1086.7
1088.8
1090.9
1093.1
1095.2
1097.3
1099.4
1101.5
1103.6
1105.7
1107.7
1109.8
1111.9
1114
1116.1
1118.2
1120.2
1122.3
1124.4
1126.5
1128.6
1130.7
1132.8
1134.9
1137
1139.1
1141.1
1143.2
1145.3
1147.4
1149.5
1151.6
1153.7
1155.7
1157.8
1159.9
1162
1164.1
1166.2
1168.2
1170.3
1172.4
1174.5
1176.6
1178.7
1180.8
1182.8
1184.9
1187
1189.1
1191.2
1193.3
1195.3
1197.4
1199.5
1201.6
1203.7
1205.7
1207.8
1209.9
1212
1214.1
1216.1
1218.2
1220.3
1222.4
1224.5
1226.5
1228.6
1230.7
1232.7
1234.8
1236.8
1238.8
1240.9
1242.9
1244.9
1246.9
1248.9
1250.9
1252.9
1254.8
1256.8
1258.7
1260.7
1262.6
1264.5
1266.4
1268.4
1270.3
1272.1
1274
1275.9
1277.8
1279.7
1281.5
1283.4
1285.3
1287.1
1289
1290.8
1292.7
1294.5
1296.3
1298.2
1300
1301.9
1303.7
1305.5
1307.4
1309.2
1311
1312.9
1314.7
1316.6
1318.4
1320.2
1322
1323.8
1325.6
1327.4
1329.2
1330.9
1332.6
1334.2
1335.8
1337.2
1338.6
1339.9
1341.1
1342.2
1343.1
1343.8
1344.4
1344.9
1345.1
1345.2
931.11
931
930.69
930.16
929.44
928.51
927.4
926.11
924.68
923.11
921.44
919.68
917.87
916.03
914.19
912.38
910.62
908.93
907.34
905.87
904.54
903.37
902.38
901.59
901.02
900.7
900.64
900.84
901.29
901.96
902.84
903.9
905.14
906.53
908.04
909.69
911.45
913.29
915.22
917.22
919.29
921.41
923.58
925.78
928.02
930.29
932.59
934.9
937.24
939.58
941.94
944.31
946.68
949.06
951.44
953.83
956.22
958.61
960.99
963.39
965.77
968.16
970.54
972.92
975.31
977.68
980.06
982.43
984.8
987.16
989.53
991.88
994.24
996.59
998.93
1001.3
1003.6
1005.9
1008.3
1010.6
1012.9
1015.2
1017.6
1019.9
1022.2
1024.5
1026.7
1029
1031.3
1033.6
1035.9
1038.1
1040.4
1042.6
1044.9
1047.1
1049.4
1051.6
1053.8
1056
1058.2
1060.4
1062.6
1064.8
1067
1069.2
1071.4
1073.5
1075.7
1077.8
1080
1082.1
1084.2
1086.4
1088.5
1090.6
1092.7
1094.8
1096.9
1098.9
1101
1103.1
1105.1
1107.2
1109.3
1111.3
1113.4
1115.4
1117.5
1119.5
1121.6
1123.7
1125.7
1127.8
1129.9
1132
1134
1136.1
1138.2
1140.3
1142.3
1144.4
1146.5
1148.6
1150.6
1152.7
1154.8
1156.8
1158.9
1161
1163
1165.1
1167.2
1169.2
1171.3
1173.4
1175.4
1177.5
1179.6
1181.6
1183.7
1185.8
1187.8
1189.9
1192
1194
1196.1
1198.2
1200.2
1202.3
1204.3
1206.4
1208.4
1210.5
1212.6
1214.6
1216.7
1218.7
1220.8
1222.8
1224.9
1226.9
1229
1231
1233
1235
1237.1
1239.1
1241.1
1243.1
1245.1
1247.1
1249
1251
1253
1254.9
1256.9
1258.8
1260.7
1262.6
1264.6
1266.5
1268.4
1270.3
1272.1
1274
1275.9
1277.8
1279.6
1281.5
1283.4
1285.2
1287.1
1288.9
1290.8
1292.6
1294.5
1296.3
1298.1
1300
1301.8
1303.7
1305.5
1307.3
1309.2
1311
1312.8
1314.7
1316.5
1318.3
1320.2
1322
1323.8
1325.6
1327.4
1329.1
1330.8
1332.5
1334.1
1335.7
1337.2
1338.6
1339.9
1341.1
1342.1
1343
1343.8
1344.4
1344.8
1345.1
1345.1
933.36
933.26
932.93
932.41
931.68
930.75
929.63
928.34
926.9
925.32
923.64
921.87
920.04
918.19
916.34
914.51
912.73
911.03
909.43
907.94
906.6
905.42
904.42
903.61
903.01
902.67
902.61
902.84
903.32
904.01
904.91
905.99
907.24
908.64
910.18
911.84
913.6
915.47
917.41
919.42
921.5
923.63
925.81
928.02
930.28
932.56
934.86
937.18
939.52
941.87
944.23
946.61
948.98
951.37
953.75
956.14
958.53
960.92
963.31
965.7
968.08
970.47
972.85
975.23
977.61
979.98
982.35
984.72
987.08
989.44
991.79
994.14
996.49
998.83
1001.2
1003.5
1005.8
1008.2
1010.5
1012.8
1015.1
1017.4
1019.7
1022
1024.3
1026.6
1028.9
1031.1
1033.4
1035.7
1037.9
1040.2
1042.4
1044.6
1046.9
1049.1
1051.3
1053.5
1055.7
1057.9
1060.1
1062.3
1064.5
1066.7
1068.8
1071
1073.2
1075.3
1077.4
1079.6
1081.7
1083.8
1085.9
1088
1090.1
1092.2
1094.3
1096.3
1098.4
1100.5
1102.5
1104.6
1106.6
1108.6
1110.6
1112.7
1114.7
1116.7
1118.7
1120.8
1122.8
1124.8
1126.9
1128.9
1131
1133.1
1135.1
1137.2
1139.3
1141.3
1143.4
1145.5
1147.5
1149.6
1151.6
1153.7
1155.7
1157.8
1159.8
1161.9
1164
1166
1168.1
1170.1
1172.2
1174.2
1176.3
1178.3
1180.4
1182.4
1184.5
1186.5
1188.6
1190.6
1192.7
1194.7
1196.8
1198.8
1200.8
1202.9
1204.9
1207
1209
1211
1213.1
1215.1
1217.1
1219.2
1221.2
1223.2
1225.3
1227.3
1229.3
1231.3
1233.3
1235.3
1237.3
1239.3
1241.3
1243.3
1245.2
1247.2
1249.2
1251.1
1253.1
1255
1256.9
1258.9
1260.8
1262.7
1264.6
1266.5
1268.4
1270.3
1272.2
1274
1275.9
1277.8
1279.6
1281.5
1283.4
1285.2
1287.1
1288.9
1290.8
1292.6
1294.4
1296.3
1298.1
1300
1301.8
1303.6
1305.5
1307.3
1309.1
1311
1312.8
1314.6
1316.5
1318.3
1320.1
1321.9
1323.7
1325.5
1327.3
1329.1
1330.8
1332.5
1334.1
1335.7
1337.1
1338.5
1339.8
1341
1342.1
1343
1343.7
1344.3
1344.7
1345
1345.1
935.49
935.38
935.06
934.53
933.8
932.86
931.75
930.45
929
927.42
925.73
923.94
922.11
920.25
918.39
916.55
914.76
913.05
911.45
909.95
908.61
907.42
906.41
905.6
904.98
904.6
904.54
904.82
905.33
906.03
906.93
908.02
909.28
910.69
912.23
913.9
915.68
917.55
919.5
921.52
923.61
925.74
927.93
930.15
932.41
934.69
937
939.33
941.67
944.02
946.39
948.77
951.14
953.53
955.91
958.31
960.7
963.08
965.47
967.86
970.24
972.63
975
977.38
979.75
982.12
984.49
986.85
989.2
991.56
993.9
996.25
998.59
1000.9
1003.3
1005.6
1007.9
1010.2
1012.5
1014.8
1017.1
1019.4
1021.7
1024
1026.3
1028.5
1030.8
1033.1
1035.3
1037.6
1039.8
1042
1044.3
1046.5
1048.7
1050.9
1053.1
1055.3
1057.5
1059.7
1061.9
1064.1
1066.2
1068.4
1070.5
1072.7
1074.8
1077
1079.1
1081.2
1083.3
1085.4
1087.5
1089.6
1091.6
1093.7
1095.8
1097.8
1099.8
1101.9
1103.9
1105.9
1107.9
1109.9
1111.9
1113.9
1115.9
1117.9
1119.9
1121.9
1123.9
1125.9
1127.9
1130
1132
1134.1
1136.1
1138.2
1140.2
1142.3
1144.4
1146.4
1148.5
1150.5
1152.5
1154.6
1156.6
1158.7
1160.7
1162.7
1164.8
1166.8
1168.9
1170.9
1172.9
1175
1177
1179.1
1181.1
1183.1
1185.2
1187.2
1189.2
1191.3
1193.3
1195.3
1197.4
1199.4
1201.4
1203.4
1205.5
1207.5
1209.5
1211.5
1213.5
1215.6
1217.6
1219.6
1221.6
1223.6
1225.6
1227.6
1229.6
1231.6
1233.6
1235.6
1237.5
1239.5
1241.5
1243.4
1245.4
1247.3
1249.3
1251.2
1253.2
1255.1
1257
1258.9
1260.8
1262.7
1264.6
1266.5
1268.4
1270.3
1272.2
1274.1
1275.9
1277.8
1279.7
1281.5
1283.4
1285.2
1287.1
1288.9
1290.8
1292.6
1294.4
1296.3
1298.1
1299.9
1301.8
1303.6
1305.5
1307.3
1309.1
1311
1312.8
1314.6
1316.5
1318.3
1320.1
1321.9
1323.7
1325.5
1327.3
1329
1330.8
1332.4
1334.1
1335.6
1337.1
1338.5
1339.8
1341
1342
1342.9
1343.7
1344.3
1344.7
1345
1345.1
937.5
937.39
937.07
936.55
935.81
934.88
933.76
932.46
931
929.42
927.72
925.93
924.1
922.23
920.37
918.53
916.74
915.02
913.41
911.92
910.58
909.4
908.4
907.59
906.98
906.6
906.55
906.83
907.33
908.03
908.93
910.01
911.28
912.69
914.23
915.9
917.68
919.55
921.51
923.53
925.62
927.76
929.94
932.17
934.43
936.72
939.02
941.36
943.7
946.06
948.43
950.8
953.18
955.56
957.95
960.34
962.73
965.11
967.5
969.88
972.27
974.64
977.01
979.39
981.76
984.12
986.48
988.83
991.19
993.53
995.87
998.21
1000.5
1002.9
1005.2
1007.5
1009.8
1012.1
1014.4
1016.7
1019
1021.3
1023.6
1025.8
1028.1
1030.4
1032.6
1034.9
1037.1
1039.3
1041.6
1043.8
1046
1048.2
1050.4
1052.6
1054.8
1057
1059.2
1061.4
1063.5
1065.7
1067.8
1070
1072.1
1074.2
1076.4
1078.5
1080.6
1082.7
1084.8
1086.8
1088.9
1091
1093
1095.1
1097.1
1099.1
1101.2
1103.2
1105.2
1107.2
1109.2
1111.1
1113.1
1115.1
1117
1119
1121
1123
1124.9
1126.9
1128.9
1130.9
1132.9
1135
1137
1139
1141.1
1143.1
1145.2
1147.2
1149.3
1151.3
1153.4
1155.4
1157.4
1159.4
1161.5
1163.5
1165.5
1167.6
1169.6
1171.6
1173.6
1175.7
1177.7
1179.7
1181.7
1183.8
1185.8
1187.8
1189.8
1191.8
1193.9
1195.9
1197.9
1199.9
1201.9
1203.9
1205.9
1207.9
1209.9
1211.9
1213.9
1215.9
1217.9
1219.9
1221.9
1223.9
1225.9
1227.9
1229.9
1231.8
1233.8
1235.8
1237.7
1239.7
1241.7
1243.6
1245.5
1247.5
1249.4
1251.3
1253.3
1255.2
1257.1
1259
1260.9
1262.8
1264.7
1266.6
1268.5
1270.3
1272.2
1274.1
1275.9
1277.8
1279.7
1281.5
1283.4
1285.2
1287.1
1288.9
1290.8
1292.6
1294.4
1296.3
1298.1
1299.9
1301.8
1303.6
1305.5
1307.3
1309.1
1311
1312.8
1314.6
1316.5
1318.3
1320.1
1321.9
1323.7
1325.5
1327.3
1329
1330.7
1332.4
1334
1335.6
1337.1
1338.5
1339.8
1341
1342
1342.9
1343.7
1344.3
1344.7
1344.9
1345
939.42
939.31
938.99
938.46
937.73
936.79
935.68
934.38
932.92
931.34
929.64
927.85
926.01
924.15
922.29
920.45
918.66
916.95
915.35
913.87
912.53
911.36
910.38
909.59
909.01
908.69
908.64
908.86
909.34
910.02
910.91
911.99
913.24
914.65
916.19
917.85
919.63
921.5
923.45
925.47
927.56
929.7
931.88
934.11
936.37
938.65
940.95
943.29
945.63
947.98
950.35
952.72
955.1
957.48
959.86
962.25
964.64
967.01
969.4
971.78
974.16
976.53
978.9
981.27
983.63
985.98
988.34
990.69
993.03
995.37
997.71
1000
1002.4
1004.7
1007
1009.3
1011.6
1013.9
1016.2
1018.5
1020.7
1023
1025.3
1027.5
1029.8
1032
1034.3
1036.5
1038.8
1041
1043.2
1045.4
1047.6
1049.8
1052
1054.2
1056.4
1058.6
1060.7
1062.9
1065
1067.2
1069.3
1071.4
1073.6
1075.7
1077.8
1079.9
1082
1084
1086.1
1088.2
1090.2
1092.3
1094.3
1096.3
1098.4
1100.4
1102.4
1104.4
1106.3
1108.3
1110.3
1112.2
1114.2
1116.1
1118.1
1120
1122
1123.9
1125.9
1127.8
1129.8
1131.8
1133.8
1135.8
1137.8
1139.8
1141.9
1143.9
1145.9
1148
1150
1152
1154.1
1156.1
1158.1
1160.1
1162.1
1164.2
1166.2
1168.2
1170.2
1172.2
1174.2
1176.3
1178.3
1180.3
1182.3
1184.3
1186.3
1188.3
1190.3
1192.3
1194.4
1196.4
1198.4
1200.4
1202.4
1204.4
1206.3
1208.3
1210.3
1212.3
1214.3
1216.3
1218.3
1220.3
1222.2
1224.2
1226.2
1228.1
1230.1
1232.1
1234
1236
1237.9
1239.9
1241.8
1243.8
1245.7
1247.6
1249.5
1251.5
1253.4
1255.3
1257.2
1259.1
1261
1262.9
1264.8
1266.6
1268.5
1270.4
1272.3
1274.1
1276
1277.8
1279.7
1281.6
1283.4
1285.3
1287.1
1288.9
1290.8
1292.6
1294.5
1296.3
1298.1
1300
1301.8
1303.6
1305.5
1307.3
1309.1
1311
1312.8
1314.6
1316.5
1318.3
1320.1
1321.9
1323.7
1325.5
1327.3
1329
1330.7
1332.4
1334
1335.6
1337.1
1338.5
1339.8
1340.9
1342
1342.9
1343.7
1344.3
1344.7
1344.9
1345
941.25
941.14
940.82
940.3
939.57
938.64
937.52
936.22
934.77
933.19
931.49
929.71
927.88
926.02
924.16
922.33
920.56
918.86
917.27
915.8
914.49
913.33
912.36
911.6
911.05
910.75
910.7
910.91
911.36
912.02
912.9
913.96
915.2
916.59
918.12
919.78
921.54
923.4
925.35
927.36
929.44
931.57
933.75
935.96
938.22
940.5
942.8
945.12
947.46
949.81
952.17
954.54
956.91
959.29
961.67
964.05
966.43
968.81
971.19
973.57
975.93
978.31
980.67
983.03
985.39
987.74
990.08
992.42
994.76
997.09
999.42
1001.7
1004
1006.4
1008.7
1011
1013.2
1015.5
1017.8
1020.1
1022.4
1024.6
1026.9
1029.1
1031.4
1033.6
1035.8
1038.1
1040.3
1042.5
1044.7
1046.9
1049.1
1051.3
1053.5
1055.7
1057.8
1060
1062.1
1064.3
1066.4
1068.6
1070.7
1072.8
1074.9
1077
1079.1
1081.2
1083.2
1085.3
1087.4
1089.4
1091.5
1093.5
1095.5
1097.5
1099.5
1101.5
1103.5
1105.5
1107.4
1109.4
1111.3
1113.2
1115.2
1117.1
1119
1120.9
1122.9
1124.8
1126.7
1128.7
1130.6
1132.6
1134.5
1136.5
1138.5
1140.5
1142.5
1144.6
1146.6
1148.7
1150.7
1152.7
1154.7
1156.7
1158.7
1160.8
1162.8
1164.8
1166.8
1168.8
1170.8
1172.8
1174.8
1176.8
1178.8
1180.8
1182.8
1184.8
1186.8
1188.8
1190.8
1192.8
1194.8
1196.8
1198.8
1200.8
1202.8
1204.7
1206.7
1208.7
1210.7
1212.7
1214.6
1216.6
1218.6
1220.5
1222.5
1224.5
1226.4
1228.4
1230.3
1232.3
1234.2
1236.2
1238.1
1240
1242
1243.9
1245.8
1247.7
1249.7
1251.6
1253.5
1255.4
1257.3
1259.2
1261.1
1262.9
1264.8
1266.7
1268.6
1270.4
1272.3
1274.2
1276
1277.9
1279.7
1281.6
1283.4
1285.3
1287.1
1289
1290.8
1292.7
1294.5
1296.3
1298.2
1300
1301.8
1303.7
1305.5
1307.3
1309.2
1311
1312.8
1314.7
1316.5
1318.3
1320.1
1321.9
1323.7
1325.5
1327.3
1329
1330.8
1332.4
1334.1
1335.6
1337.1
1338.5
1339.8
1341
1342
1342.9
1343.7
1344.3
1344.7
1344.9
1345
943
942.9
942.59
942.06
941.33
940.41
939.29
938
936.56
934.98
933.3
931.53
929.7
927.85
926.01
924.2
922.44
920.76
919.19
917.74
916.44
915.31
914.36
913.62
913.09
912.81
912.76
912.95
913.39
914.03
914.89
915.94
917.16
918.53
920.04
921.68
923.43
925.27
927.2
929.21
931.27
933.39
935.56
937.77
940.01
942.28
944.58
946.89
949.22
951.56
953.91
956.28
958.64
961.01
963.39
965.76
968.13
970.51
972.87
975.24
977.61
979.97
982.33
984.68
987.03
989.37
991.71
994.04
996.37
998.7
1001
1003.3
1005.6
1007.9
1010.2
1012.5
1014.8
1017.1
1019.3
1021.6
1023.9
1026.1
1028.4
1030.6
1032.8
1035.1
1037.3
1039.5
1041.7
1043.9
1046.1
1048.3
1050.5
1052.7
1054.8
1057
1059.1
1061.3
1063.4
1065.6
1067.7
1069.8
1071.9
1074
1076.1
1078.2
1080.3
1082.4
1084.4
1086.5
1088.5
1090.6
1092.6
1094.6
1096.6
1098.6
1100.6
1102.5
1104.5
1106.5
1108.4
1110.3
1112.3
1114.2
1116.1
1118
1119.9
1121.8
1123.7
1125.6
1127.5
1129.4
1131.3
1133.3
1135.2
1137.2
1139.2
1141.2
1143.2
1145.2
1147.2
1149.3
1151.3
1153.3
1155.3
1157.3
1159.3
1161.3
1163.3
1165.3
1167.3
1169.3
1171.3
1173.3
1175.3
1177.3
1179.3
1181.3
1183.2
1185.2
1187.2
1189.2
1191.2
1193.2
1195.2
1197.2
1199.1
1201.1
1203.1
1205.1
1207.1
1209
1211
1213
1214.9
1216.9
1218.8
1220.8
1222.8
1224.7
1226.7
1228.6
1230.6
1232.5
1234.4
1236.4
1238.3
1240.2
1242.1
1244.1
1246
1247.9
1249.8
1251.7
1253.6
1255.5
1257.4
1259.3
1261.1
1263
1264.9
1266.8
1268.7
1270.5
1272.4
1274.2
1276.1
1277.9
1279.8
1281.7
1283.5
1285.3
1287.2
1289
1290.9
1292.7
1294.5
1296.4
1298.2
1300
1301.9
1303.7
1305.5
1307.4
1309.2
1311
1312.9
1314.7
1316.5
1318.3
1320.2
1322
1323.8
1325.6
1327.3
1329.1
1330.8
1332.5
1334.1
1335.6
1337.1
1338.5
1339.8
1341
1342
1342.9
1343.7
1344.3
1344.7
1345
1345
944.71
944.61
944.29
943.77
943.04
942.12
941.01
939.74
938.3
936.74
935.06
933.31
931.5
929.67
927.84
926.05
924.31
922.66
921.11
919.69
918.41
917.31
916.38
915.66
915.15
914.88
914.83
915.02
915.44
916.07
916.9
917.93
919.12
920.48
921.96
923.58
925.31
927.13
929.04
931.02
933.07
935.18
937.33
939.52
941.75
944
946.29
948.59
950.91
953.24
955.59
957.93
960.29
962.65
965.01
967.38
969.75
972.11
974.48
976.83
979.19
981.55
983.89
986.24
988.58
990.91
993.24
995.57
997.88
1000.2
1002.5
1004.8
1007.1
1009.4
1011.7
1014
1016.2
1018.5
1020.8
1023
1025.3
1027.5
1029.7
1032
1034.2
1036.4
1038.6
1040.8
1043
1045.2
1047.4
1049.6
1051.8
1053.9
1056.1
1058.2
1060.4
1062.5
1064.6
1066.8
1068.9
1071
1073.1
1075.2
1077.3
1079.3
1081.4
1083.5
1085.5
1087.5
1089.6
1091.6
1093.6
1095.6
1097.6
1099.6
1101.5
1103.5
1105.4
1107.4
1109.3
1111.2
1113.1
1115
1116.9
1118.8
1120.7
1122.6
1124.4
1126.3
1128.2
1130.1
1132
1133.9
1135.8
1137.8
1139.8
1141.7
1143.7
1145.8
1147.8
1149.8
1151.8
1153.8
1155.8
1157.8
1159.8
1161.8
1163.8
1165.8
1167.8
1169.8
1171.7
1173.7
1175.7
1177.7
1179.7
1181.7
1183.7
1185.6
1187.6
1189.6
1191.6
1193.6
1195.5
1197.5
1199.5
1201.5
1203.4
1205.4
1207.4
1209.3
1211.3
1213.2
1215.2
1217.2
1219.1
1221.1
1223
1224.9
1226.9
1228.8
1230.8
1232.7
1234.6
1236.5
1238.5
1240.4
1242.3
1244.2
1246.1
1248
1249.9
1251.8
1253.7
1255.6
1257.5
1259.4
1261.2
1263.1
1265
1266.9
1268.7
1270.6
1272.5
1274.3
1276.2
1278
1279.9
1281.7
1283.6
1285.4
1287.2
1289.1
1290.9
1292.8
1294.6
1296.4
1298.3
1300.1
1301.9
1303.8
1305.6
1307.4
1309.2
1311.1
1312.9
1314.7
1316.6
1318.4
1320.2
1322
1323.8
1325.6
1327.4
1329.1
1330.8
1332.5
1334.1
1335.7
1337.1
1338.5
1339.8
1341
1342
1342.9
1343.7
1344.3
1344.7
1345
1345.1
946.37
946.26
945.95
945.43
944.71
943.8
942.7
941.43
940.01
938.46
936.8
935.06
933.28
931.47
929.67
927.9
926.19
924.57
923.04
921.65
920.41
919.33
918.43
917.73
917.24
916.97
916.93
917.11
917.51
918.13
918.94
919.94
921.1
922.43
923.89
925.48
927.18
928.98
930.86
932.82
934.85
936.93
939.06
941.24
943.45
945.69
947.95
950.24
952.55
954.86
957.19
959.53
961.88
964.23
966.58
968.93
971.29
973.64
975.99
978.35
980.69
983.03
985.38
987.71
990.04
992.37
994.69
997
999.31
1001.6
1003.9
1006.2
1008.5
1010.8
1013
1015.3
1017.6
1019.8
1022.1
1024.3
1026.6
1028.8
1031
1033.2
1035.5
1037.7
1039.9
1042.1
1044.3
1046.4
1048.6
1050.8
1052.9
1055.1
1057.2
1059.4
1061.5
1063.6
1065.8
1067.9
1070
1072.1
1074.2
1076.2
1078.3
1080.4
1082.4
1084.5
1086.5
1088.5
1090.5
1092.6
1094.5
1096.5
1098.5
1100.5
1102.4
1104.4
1106.3
1108.2
1110.1
1112
1113.9
1115.8
1117.7
1119.5
1121.4
1123.3
1125.1
1127
1128.9
1130.7
1132.6
1134.5
1136.4
1138.4
1140.3
1142.3
1144.3
1146.3
1148.3
1150.3
1152.3
1154.3
1156.3
1158.3
1160.3
1162.3
1164.3
1166.2
1168.2
1170.2
1172.2
1174.1
1176.1
1178.1
1180.1
1182.1
1184
1186
1188
1190
1191.9
1193.9
1195.9
1197.8
1199.8
1201.8
1203.7
1205.7
1207.7
1209.6
1211.6
1213.5
1215.5
1217.4
1219.3
1221.3
1223.2
1225.2
1227.1
1229
1230.9
1232.9
1234.8
1236.7
1238.6
1240.5
1242.4
1244.4
1246.3
1248.1
1250
1251.9
1253.8
1255.7
1257.6
1259.5
1261.4
1263.2
1265.1
1267
1268.8
1270.7
1272.5
1274.4
1276.2
1278.1
1279.9
1281.8
1283.6
1285.5
1287.3
1289.2
1291
1292.8
1294.7
1296.5
1298.3
1300.2
1302
1303.8
1305.6
1307.5
1309.3
1311.1
1313
1314.8
1316.6
1318.4
1320.2
1322.1
1323.9
1325.6
1327.4
1329.2
1330.9
1332.5
1334.2
1335.7
1337.2
1338.6
1339.9
1341
1342.1
1343
1343.7
1344.3
1344.8
1345
1345.1
947.98
947.88
947.57
947.06
946.35
945.45
944.36
943.1
941.7
940.16
938.53
936.82
935.05
933.27
931.5
929.76
928.08
926.5
925
923.65
922.43
921.38
920.51
919.83
919.36
919.1
919.05
919.23
919.62
920.21
921
921.97
923.11
924.41
925.84
927.4
929.06
930.83
932.69
934.62
936.62
938.68
940.78
942.93
945.12
947.34
949.59
951.85
954.14
956.45
958.76
961.08
963.41
965.75
968.08
970.43
972.77
975.11
977.45
979.79
982.12
984.46
986.78
989.11
991.43
993.74
996.05
998.36
1000.7
1002.9
1005.2
1007.5
1009.8
1012.1
1014.3
1016.6
1018.8
1021.1
1023.3
1025.6
1027.8
1030
1032.2
1034.4
1036.6
1038.8
1041
1043.2
1045.4
1047.6
1049.7
1051.9
1054
1056.2
1058.3
1060.4
1062.6
1064.7
1066.8
1068.9
1071
1073.1
1075.1
1077.2
1079.3
1081.3
1083.4
1085.4
1087.4
1089.4
1091.4
1093.4
1095.4
1097.4
1099.4
1101.3
1103.2
1105.2
1107.1
1109
1110.9
1112.8
1114.6
1116.5
1118.4
1120.2
1122.1
1123.9
1125.8
1127.6
1129.5
1131.3
1133.2
1135.1
1137
1138.9
1140.8
1142.8
1144.8
1146.8
1148.8
1150.8
1152.8
1154.8
1156.8
1158.8
1160.7
1162.7
1164.7
1166.7
1168.6
1170.6
1172.6
1174.5
1176.5
1178.5
1180.4
1182.4
1184.4
1186.3
1188.3
1190.3
1192.2
1194.2
1196.2
1198.1
1200.1
1202.1
1204
1206
1207.9
1209.9
1211.8
1213.8
1215.7
1217.6
1219.6
1221.5
1223.4
1225.4
1227.3
1229.2
1231.1
1233.1
1235
1236.9
1238.8
1240.7
1242.6
1244.5
1246.4
1248.3
1250.2
1252.1
1254
1255.8
1257.7
1259.6
1261.5
1263.3
1265.2
1267.1
1268.9
1270.8
1272.6
1274.5
1276.3
1278.2
1280
1281.9
1283.7
1285.6
1287.4
1289.2
1291.1
1292.9
1294.7
1296.6
1298.4
1300.2
1302.1
1303.9
1305.7
1307.5
1309.4
1311.2
1313
1314.8
1316.7
1318.5
1320.3
1322.1
1323.9
1325.7
1327.5
1329.2
1330.9
1332.6
1334.2
1335.8
1337.2
1338.6
1339.9
1341.1
1342.1
1343
1343.8
1344.4
1344.8
1345.1
1345.2
949.58
949.48
949.17
948.67
947.96
947.07
945.99
944.76
943.37
941.86
940.25
938.57
936.83
935.08
933.35
931.64
930
928.45
926.99
925.67
924.49
923.47
922.62
921.96
921.51
921.26
921.22
921.39
921.76
922.34
923.1
924.04
925.15
926.41
927.81
929.33
930.96
932.7
934.52
936.42
938.39
940.42
942.5
944.62
946.78
948.97
951.2
953.44
955.71
957.99
960.28
962.59
964.9
967.22
969.54
971.87
974.19
976.52
978.85
981.17
983.5
985.82
988.13
990.45
992.75
995.05
997.36
999.65
1001.9
1004.2
1006.5
1008.8
1011
1013.3
1015.5
1017.8
1020
1022.3
1024.5
1026.7
1028.9
1031.2
1033.4
1035.6
1037.8
1039.9
1042.1
1044.3
1046.5
1048.6
1050.8
1052.9
1055.1
1057.2
1059.3
1061.4
1063.6
1065.7
1067.8
1069.8
1071.9
1074
1076.1
1078.1
1080.2
1082.2
1084.2
1086.3
1088.3
1090.3
1092.3
1094.3
1096.2
1098.2
1100.1
1102.1
1104
1105.9
1107.8
1109.7
1111.6
1113.5
1115.3
1117.2
1119
1120.8
1122.7
1124.5
1126.3
1128.2
1130
1131.9
1133.7
1135.6
1137.5
1139.4
1141.3
1143.3
1145.3
1147.2
1149.3
1151.2
1153.2
1155.2
1157.2
1159.2
1161.1
1163.1
1165.1
1167
1169
1171
1172.9
1174.9
1176.8
1178.8
1180.8
1182.7
1184.7
1186.7
1188.6
1190.6
1192.6
1194.5
1196.5
1198.4
1200.4
1202.3
1204.3
1206.2
1208.2
1210.1
1212.1
1214
1215.9
1217.9
1219.8
1221.7
1223.7
1225.6
1227.5
1229.4
1231.3
1233.2
1235.2
1237.1
1239
1240.9
1242.8
1244.7
1246.6
1248.4
1250.3
1252.2
1254.1
1256
1257.8
1259.7
1261.6
1263.5
1265.3
1267.2
1269
1270.9
1272.7
1274.6
1276.5
1278.3
1280.1
1282
1283.8
1285.7
1287.5
1289.3
1291.2
1293
1294.8
1296.7
1298.5
1300.3
1302.1
1304
1305.8
1307.6
1309.5
1311.3
1313.1
1314.9
1316.8
1318.6
1320.4
1322.2
1324
1325.8
1327.6
1329.3
1331
1332.7
1334.3
1335.8
1337.3
1338.7
1340
1341.2
1342.2
1343.1
1343.9
1344.5
1344.9
1345.1
1345.2
951.16
951.05
950.76
950.26
949.56
948.68
947.63
946.41
945.04
943.56
941.97
940.32
938.62
936.91
935.21
933.54
931.94
930.42
929.01
927.72
926.58
925.59
924.77
924.13
923.7
923.45
923.41
923.58
923.94
924.49
925.23
926.14
927.22
928.45
929.8
931.29
932.88
934.58
936.37
938.23
940.16
942.16
944.2
946.3
948.43
950.6
952.79
955.01
957.25
959.51
961.78
964.06
966.36
968.66
970.96
973.27
975.58
977.89
980.2
982.52
984.82
987.13
989.43
991.73
994.02
996.32
998.6
1000.9
1003.2
1005.4
1007.7
1010
1012.2
1014.5
1016.7
1018.9
1021.2
1023.4
1025.6
1027.8
1030
1032.2
1034.4
1036.6
1038.8
1041
1043.1
1045.3
1047.5
1049.6
1051.8
1053.9
1056
1058.1
1060.3
1062.4
1064.5
1066.6
1068.7
1070.7
1072.8
1074.9
1076.9
1079
1081
1083
1085.1
1087.1
1089.1
1091.1
1093
1095
1097
1098.9
1100.9
1102.8
1104.7
1106.6
1108.5
1110.4
1112.2
1114.1
1115.9
1117.8
1119.6
1121.4
1123.3
1125.1
1126.9
1128.7
1130.6
1132.4
1134.2
1136.1
1138
1139.9
1141.8
1143.8
1145.7
1147.7
1149.7
1151.7
1153.7
1155.6
1157.6
1159.6
1161.5
1163.5
1165.5
1167.4
1169.4
1171.3
1173.3
1175.2
1177.2
1179.1
1181.1
1183.1
1185
1187
1188.9
1190.9
1192.8
1194.8
1196.8
1198.7
1200.7
1202.6
1204.5
1206.5
1208.4
1210.4
1212.3
1214.2
1216.2
1218.1
1220
1221.9
1223.9
1225.8
1227.7
1229.6
1231.5
1233.4
1235.3
1237.2
1239.1
1241
1242.9
1244.8
1246.7
1248.6
1250.5
1252.4
1254.2
1256.1
1258
1259.9
1261.7
1263.6
1265.5
1267.3
1269.2
1271
1272.9
1274.7
1276.6
1278.4
1280.3
1282.1
1283.9
1285.8
1287.6
1289.4
1291.3
1293.1
1294.9
1296.8
1298.6
1300.4
1302.2
1304.1
1305.9
1307.7
1309.6
1311.4
1313.2
1315
1316.8
1318.7
1320.5
1322.3
1324.1
1325.9
1327.6
1329.4
1331.1
1332.8
1334.4
1335.9
1337.4
1338.8
1340.1
1341.2
1342.3
1343.2
1343.9
1344.5
1345
1345.2
1345.3
952.73
952.63
952.34
951.84
951.16
950.3
949.26
948.06
946.72
945.26
943.71
942.09
940.43
938.75
937.09
935.47
933.91
932.43
931.06
929.81
928.7
927.75
926.95
926.34
925.92
925.68
925.65
925.8
926.15
926.69
927.4
928.28
929.32
930.51
931.83
933.28
934.83
936.49
938.23
940.05
941.95
943.91
945.92
947.98
950.08
952.21
954.38
956.57
958.79
961.01
963.27
965.53
967.8
970.07
972.36
974.65
976.93
979.23
981.53
983.82
986.11
988.4
990.69
992.97
995.25
997.53
999.8
1002.1
1004.3
1006.6
1008.8
1011.1
1013.3
1015.6
1017.8
1020
1022.2
1024.5
1026.7
1028.9
1031.1
1033.3
1035.4
1037.6
1039.8
1041.9
1044.1
1046.3
1048.4
1050.6
1052.7
1054.8
1056.9
1059
1061.1
1063.2
1065.3
1067.4
1069.5
1071.6
1073.6
1075.7
1077.7
1079.8
1081.8
1083.8
1085.8
1087.8
1089.8
1091.8
1093.8
1095.7
1097.7
1099.6
1101.5
1103.5
1105.4
1107.2
1109.1
1111
1112.8
1114.7
1116.5
1118.3
1120.2
1122
1123.8
1125.6
1127.4
1129.2
1131
1132.9
1134.7
1136.6
1138.5
1140.4
1142.3
1144.2
1146.2
1148.1
1150.1
1152.1
1154.1
1156
1158
1160
1161.9
1163.9
1165.8
1167.8
1169.7
1171.7
1173.6
1175.6
1177.5
1179.5
1181.4
1183.4
1185.3
1187.3
1189.2
1191.2
1193.1
1195.1
1197
1199
1200.9
1202.9
1204.8
1206.7
1208.7
1210.6
1212.6
1214.5
1216.4
1218.3
1220.3
1222.2
1224.1
1226
1227.9
1229.8
1231.7
1233.6
1235.5
1237.4
1239.3
1241.2
1243.1
1245
1246.9
1248.8
1250.7
1252.5
1254.4
1256.3
1258.1
1260
1261.9
1263.7
1265.6
1267.5
1269.3
1271.2
1273
1274.9
1276.7
1278.5
1280.4
1282.2
1284.1
1285.9
1287.7
1289.6
1291.4
1293.2
1295
1296.9
1298.7
1300.5
1302.4
1304.2
1306
1307.8
1309.7
1311.5
1313.3
1315.1
1316.9
1318.8
1320.6
1322.4
1324.2
1326
1327.7
1329.5
1331.2
1332.8
1334.5
1336
1337.5
1338.9
1340.2
1341.3
1342.4
1343.3
1344
1344.6
1345
1345.3
1345.4
954.3
954.21
953.91
953.43
952.76
951.91
950.89
949.72
948.41
946.98
945.47
943.88
942.26
940.63
939
937.43
935.91
934.48
933.14
931.93
930.86
929.94
929.17
928.59
928.17
927.95
927.91
928.06
928.4
928.91
929.6
930.45
931.46
932.61
933.89
935.29
936.81
938.42
940.12
941.9
943.76
945.68
947.65
949.67
951.74
953.84
955.97
958.13
960.32
962.52
964.74
966.97
969.22
971.48
973.74
976
978.27
980.55
982.82
985.09
987.37
989.64
991.91
994.18
996.45
998.71
1001
1003.2
1005.5
1007.7
1009.9
1012.2
1014.4
1016.6
1018.9
1021.1
1023.3
1025.5
1027.7
1029.9
1032
1034.2
1036.4
1038.6
1040.7
1042.9
1045
1047.2
1049.3
1051.4
1053.6
1055.7
1057.8
1059.9
1062
1064.1
1066.2
1068.2
1070.3
1072.4
1074.4
1076.5
1078.5
1080.5
1082.5
1084.6
1086.6
1088.5
1090.5
1092.5
1094.5
1096.4
1098.3
1100.3
1102.2
1104.1
1106
1107.8
1109.7
1111.6
1113.4
1115.2
1117.1
1118.9
1120.7
1122.5
1124.3
1126.1
1127.9
1129.7
1131.5
1133.4
1135.2
1137
1138.9
1140.8
1142.7
1144.7
1146.6
1148.6
1150.6
1152.5
1154.5
1156.4
1158.4
1160.3
1162.3
1164.2
1166.2
1168.1
1170.1
1172
1173.9
1175.9
1177.8
1179.8
1181.7
1183.7
1185.6
1187.6
1189.5
1191.5
1193.4
1195.4
1197.3
1199.3
1201.2
1203.1
1205.1
1207
1208.9
1210.9
1212.8
1214.7
1216.6
1218.6
1220.5
1222.4
1224.3
1226.2
1228.1
1230
1231.9
1233.8
1235.7
1237.6
1239.5
1241.4
1243.3
1245.2
1247.1
1248.9
1250.8
1252.7
1254.6
1256.4
1258.3
1260.2
1262
1263.9
1265.8
1267.6
1269.5
1271.3
1273.2
1275
1276.8
1278.7
1280.5
1282.4
1284.2
1286
1287.9
1289.7
1291.5
1293.4
1295.2
1297
1298.8
1300.7
1302.5
1304.3
1306.1
1308
1309.8
1311.6
1313.4
1315.2
1317.1
1318.9
1320.7
1322.5
1324.3
1326.1
1327.8
1329.6
1331.3
1333
1334.6
1336.1
1337.6
1339
1340.3
1341.4
1342.5
1343.4
1344.1
1344.7
1345.1
1345.4
1345.5
955.88
955.79
955.51
955.03
954.37
953.54
952.55
951.4
950.11
948.72
947.24
945.69
944.11
942.52
940.95
939.41
937.94
936.55
935.26
934.09
933.05
932.16
931.43
930.86
930.47
930.25
930.21
930.35
930.68
931.17
931.83
932.65
933.63
934.74
935.98
937.34
938.81
940.38
942.04
943.78
945.59
947.47
949.4
951.38
953.41
955.48
957.57
959.7
961.85
964.02
966.21
968.42
970.64
972.86
975.1
977.35
979.59
981.84
984.1
986.35
988.61
990.86
993.11
995.37
997.61
999.86
1002.1
1004.3
1006.6
1008.8
1011
1013.2
1015.5
1017.7
1019.9
1022.1
1024.3
1026.5
1028.7
1030.8
1033
1035.2
1037.3
1039.5
1041.6
1043.8
1045.9
1048
1050.2
1052.3
1054.4
1056.5
1058.6
1060.7
1062.8
1064.9
1066.9
1069
1071.1
1073.1
1075.2
1077.2
1079.2
1081.2
1083.2
1085.2
1087.2
1089.2
1091.2
1093.1
1095.1
1097
1099
1100.9
1102.8
1104.7
1106.5
1108.4
1110.3
1112.1
1113.9
1115.8
1117.6
1119.4
1121.2
1123
1124.8
1126.6
1128.4
1130.2
1132
1133.8
1135.6
1137.5
1139.4
1141.3
1143.2
1145.1
1147.1
1149
1151
1152.9
1154.9
1156.8
1158.8
1160.7
1162.6
1164.6
1166.5
1168.5
1170.4
1172.3
1174.3
1176.2
1178.2
1180.1
1182
1184
1185.9
1187.9
1189.8
1191.8
1193.7
1195.7
1197.6
1199.5
1201.5
1203.4
1205.3
1207.3
1209.2
1211.1
1213
1215
1216.9
1218.8
1220.7
1222.6
1224.6
1226.5
1228.4
1230.3
1232.2
1234.1
1236
1237.8
1239.7
1241.6
1243.5
1245.4
1247.3
1249.1
1251
1252.9
1254.8
1256.6
1258.5
1260.4
1262.2
1264.1
1265.9
1267.8
1269.6
1271.5
1273.3
1275.2
1277
1278.8
1280.7
1282.5
1284.4
1286.2
1288
1289.8
1291.7
1293.5
1295.3
1297.2
1299
1300.8
1302.6
1304.5
1306.3
1308.1
1309.9
1311.7
1313.6
1315.4
1317.2
1319
1320.8
1322.6
1324.4
1326.2
1328
1329.7
1331.4
1333.1
1334.7
1336.2
1337.7
1339.1
1340.4
1341.6
1342.6
1343.5
1344.2
1344.8
1345.3
1345.5
1345.6
957.48
957.39
957.1
956.64
956
955.19
954.21
953.09
951.84
950.48
949.03
947.53
945.99
944.45
942.92
941.43
940
938.66
937.42
936.28
935.28
934.42
933.71
933.17
932.78
932.58
932.54
932.68
932.98
933.46
934.1
934.89
935.82
936.9
938.1
939.42
940.85
942.37
943.98
945.68
947.45
949.28
951.17
953.11
955.1
957.12
959.18
961.28
963.4
965.54
967.69
969.87
972.05
974.26
976.47
978.69
980.91
983.13
985.37
987.6
989.83
992.07
994.3
996.54
998.76
1001
1003.2
1005.4
1007.7
1009.9
1012.1
1014.3
1016.5
1018.7
1020.9
1023.1
1025.3
1027.4
1029.6
1031.8
1033.9
1036.1
1038.2
1040.4
1042.5
1044.7
1046.8
1048.9
1051
1053.1
1055.2
1057.3
1059.4
1061.5
1063.6
1065.6
1067.7
1069.8
1071.8
1073.8
1075.9
1077.9
1079.9
1081.9
1083.9
1085.9
1087.9
1089.9
1091.8
1093.8
1095.7
1097.6
1099.6
1101.5
1103.3
1105.2
1107.1
1108.9
1110.8
1112.6
1114.5
1116.3
1118.1
1119.9
1121.7
1123.5
1125.2
1127
1128.8
1130.6
1132.4
1134.3
1136.1
1137.9
1139.8
1141.7
1143.6
1145.6
1147.5
1149.4
1151.4
1153.3
1155.3
1157.2
1159.1
1161.1
1163
1164.9
1166.9
1168.8
1170.7
1172.7
1174.6
1176.6
1178.5
1180.4
1182.4
1184.3
1186.2
1188.2
1190.1
1192.1
1194
1195.9
1197.9
1199.8
1201.8
1203.7
1205.6
1207.5
1209.5
1211.4
1213.3
1215.2
1217.1
1219.1
1221
1222.9
1224.8
1226.7
1228.6
1230.5
1232.4
1234.3
1236.2
1238.1
1240
1241.8
1243.7
1245.6
1247.5
1249.4
1251.2
1253.1
1255
1256.8
1258.7
1260.5
1262.4
1264.3
1266.1
1268
1269.8
1271.7
1273.5
1275.3
1277.2
1279
1280.9
1282.7
1284.5
1286.4
1288.2
1290
1291.8
1293.7
1295.5
1297.3
1299.1
1301
1302.8
1304.6
1306.4
1308.2
1310.1
1311.9
1313.7
1315.5
1317.4
1319.2
1321
1322.8
1324.6
1326.4
1328.1
1329.8
1331.6
1333.2
1334.8
1336.4
1337.8
1339.2
1340.5
1341.7
1342.7
1343.6
1344.4
1345
1345.4
1345.7
1345.7
959.09
959
958.73
958.28
957.65
956.85
955.9
954.81
953.59
952.27
950.86
949.4
947.9
946.41
944.92
943.48
942.1
940.8
939.6
938.51
937.54
936.71
936.02
935.5
935.13
934.93
934.89
935.02
935.32
935.78
936.39
937.15
938.05
939.09
940.25
941.53
942.91
944.39
945.96
947.61
949.33
951.12
952.96
954.86
956.81
958.8
960.82
962.87
964.95
967.05
969.18
971.33
973.49
975.66
977.84
980.02
982.22
984.43
986.64
988.84
991.05
993.27
995.48
997.7
999.9
1002.1
1004.3
1006.5
1008.7
1010.9
1013.1
1015.3
1017.5
1019.7
1021.9
1024
1026.2
1028.4
1030.5
1032.7
1034.8
1037
1039.1
1041.2
1043.4
1045.5
1047.6
1049.7
1051.8
1053.9
1056
1058.1
1060.2
1062.3
1064.3
1066.4
1068.4
1070.5
1072.5
1074.5
1076.6
1078.6
1080.6
1082.6
1084.6
1086.6
1088.5
1090.5
1092.4
1094.4
1096.3
1098.2
1100.1
1102
1103.9
1105.8
1107.6
1109.5
1111.3
1113.1
1114.9
1116.7
1118.5
1120.3
1122.1
1123.9
1125.7
1127.5
1129.3
1131.1
1132.9
1134.7
1136.5
1138.4
1140.3
1142.1
1144.1
1146
1147.9
1149.9
1151.8
1153.7
1155.7
1157.6
1159.5
1161.5
1163.4
1165.3
1167.2
1169.2
1171.1
1173
1175
1176.9
1178.8
1180.8
1182.7
1184.6
1186.6
1188.5
1190.4
1192.4
1194.3
1196.2
1198.2
1200.1
1202
1204
1205.9
1207.8
1209.7
1211.7
1213.6
1215.5
1217.4
1219.3
1221.2
1223.1
1225
1226.9
1228.8
1230.7
1232.6
1234.5
1236.4
1238.3
1240.2
1242.1
1243.9
1245.8
1247.7
1249.6
1251.4
1253.3
1255.2
1257
1258.9
1260.8
1262.6
1264.5
1266.3
1268.2
1270
1271.9
1273.7
1275.5
1277.4
1279.2
1281
1282.9
1284.7
1286.5
1288.4
1290.2
1292
1293.8
1295.7
1297.5
1299.3
1301.1
1303
1304.8
1306.6
1308.4
1310.2
1312.1
1313.9
1315.7
1317.5
1319.3
1321.1
1322.9
1324.7
1326.5
1328.3
1330
1331.7
1333.4
1335
1336.5
1338
1339.4
1340.7
1341.8
1342.9
1343.8
1344.5
1345.1
1345.5
1345.8
1345.9
960.73
960.64
960.38
959.93
959.32
958.55
957.62
956.55
955.37
954.08
952.71
951.29
949.84
948.39
946.95
945.56
944.22
942.96
941.81
940.75
939.82
939.02
938.37
937.86
937.51
937.31
937.27
937.4
937.68
938.12
938.71
939.44
940.31
941.31
942.44
943.67
945
946.44
947.96
949.57
951.25
952.98
954.79
956.65
958.55
960.49
962.47
964.49
966.53
968.6
970.69
972.8
974.92
977.06
979.21
981.38
983.55
985.72
987.9
990.09
992.28
994.47
996.66
998.85
1001
1003.2
1005.4
1007.6
1009.8
1012
1014.2
1016.3
1018.5
1020.7
1022.8
1025
1027.1
1029.3
1031.4
1033.6
1035.7
1037.9
1040
1042.1
1044.2
1046.3
1048.4
1050.5
1052.6
1054.7
1056.8
1058.9
1060.9
1063
1065
1067.1
1069.1
1071.2
1073.2
1075.2
1077.2
1079.2
1081.2
1083.2
1085.2
1087.2
1089.1
1091.1
1093
1095
1096.9
1098.8
1100.7
1102.6
1104.4
1106.3
1108.1
1110
1111.8
1113.6
1115.4
1117.2
1119
1120.8
1122.6
1124.4
1126.1
1127.9
1129.7
1131.5
1133.3
1135.1
1137
1138.8
1140.7
1142.6
1144.5
1146.4
1148.4
1150.3
1152.2
1154.2
1156.1
1158
1159.9
1161.8
1163.8
1165.7
1167.6
1169.5
1171.5
1173.4
1175.3
1177.2
1179.2
1181.1
1183
1185
1186.9
1188.8
1190.8
1192.7
1194.6
1196.6
1198.5
1200.4
1202.3
1204.3
1206.2
1208.1
1210
1212
1213.9
1215.8
1217.7
1219.6
1221.5
1223.4
1225.3
1227.2
1229.1
1231
1232.9
1234.8
1236.7
1238.6
1240.4
1242.3
1244.2
1246.1
1247.9
1249.8
1251.7
1253.5
1255.4
1257.3
1259.1
1261
1262.8
1264.7
1266.5
1268.4
1270.2
1272.1
1273.9
1275.7
1277.6
1279.4
1281.2
1283.1
1284.9
1286.7
1288.6
1290.4
1292.2
1294
1295.9
1297.7
1299.5
1301.3
1303.1
1305
1306.8
1308.6
1310.4
1312.2
1314
1315.9
1317.7
1319.5
1321.3
1323.1
1324.9
1326.7
1328.4
1330.2
1331.9
1333.5
1335.1
1336.7
1338.2
1339.5
1340.8
1342
1343
1343.9
1344.7
1345.3
1345.7
1345.9
1346
962.39
962.3
962.04
961.61
961.01
960.26
959.36
958.32
957.17
955.92
954.6
953.22
951.81
950.41
949.01
947.67
946.38
945.16
944.04
943.02
942.13
941.36
940.73
940.24
939.89
939.71
939.67
939.79
940.06
940.49
941.05
941.76
942.6
943.56
944.64
945.83
947.13
948.52
950
951.56
953.19
954.88
956.64
958.45
960.31
962.21
964.15
966.12
968.13
970.16
972.21
974.29
976.38
978.49
980.61
982.74
984.88
987.02
989.18
991.34
993.51
995.68
997.84
1000
1002.2
1004.4
1006.5
1008.7
1010.9
1013
1015.2
1017.3
1019.5
1021.6
1023.8
1025.9
1028.1
1030.2
1032.4
1034.5
1036.6
1038.7
1040.8
1042.9
1045
1047.1
1049.2
1051.3
1053.4
1055.5
1057.6
1059.6
1061.7
1063.7
1065.8
1067.8
1069.8
1071.9
1073.9
1075.9
1077.9
1079.9
1081.9
1083.9
1085.8
1087.8
1089.7
1091.7
1093.6
1095.5
1097.4
1099.3
1101.2
1103.1
1104.9
1106.8
1108.6
1110.5
1112.3
1114.1
1115.9
1117.7
1119.5
1121.2
1123
1124.8
1126.6
1128.3
1130.1
1131.9
1133.7
1135.6
1137.4
1139.3
1141.2
1143.1
1145
1146.9
1148.8
1150.7
1152.7
1154.6
1156.5
1158.4
1160.3
1162.2
1164.1
1166.1
1168
1169.9
1171.8
1173.7
1175.7
1177.6
1179.5
1181.4
1183.4
1185.3
1187.2
1189.2
1191.1
1193
1195
1196.9
1198.8
1200.7
1202.7
1204.6
1206.5
1208.4
1210.3
1212.3
1214.2
1216.1
1218
1219.9
1221.8
1223.7
1225.6
1227.5
1229.4
1231.3
1233.2
1235
1236.9
1238.8
1240.7
1242.6
1244.4
1246.3
1248.2
1250.1
1251.9
1253.8
1255.6
1257.5
1259.4
1261.2
1263.1
1264.9
1266.8
1268.6
1270.4
1272.3
1274.1
1276
1277.8
1279.6
1281.5
1283.3
1285.1
1286.9
1288.8
1290.6
1292.4
1294.2
1296.1
1297.9
1299.7
1301.5
1303.3
1305.2
1307
1308.8
1310.6
1312.4
1314.2
1316.1
1317.9
1319.7
1321.5
1323.3
1325.1
1326.9
1328.6
1330.4
1332
1333.7
1335.3
1336.9
1338.3
1339.7
1341
1342.2
1343.2
1344.1
1344.8
1345.4
1345.9
1346.1
1346.2
964.08
963.99
963.74
963.32
962.74
962
961.13
960.12
959
957.79
956.51
955.17
953.81
952.45
951.1
949.8
948.56
947.38
946.3
945.32
944.46
943.72
943.1
942.64
942.31
942.12
942.09
942.2
942.47
942.87
943.41
944.09
944.9
945.83
946.87
948.02
949.28
950.63
952.06
953.57
955.15
956.81
958.52
960.28
962.09
963.95
965.85
967.78
969.75
971.74
973.76
975.8
977.85
979.93
982.01
984.11
986.23
988.35
990.48
992.61
994.75
996.89
999.03
1001.2
1003.3
1005.5
1007.6
1009.8
1011.9
1014.1
1016.2
1018.4
1020.5
1022.6
1024.8
1026.9
1029
1031.1
1033.3
1035.4
1037.5
1039.6
1041.7
1043.8
1045.9
1048
1050
1052.1
1054.2
1056.3
1058.3
1060.4
1062.4
1064.5
1066.5
1068.5
1070.5
1072.6
1074.6
1076.6
1078.6
1080.5
1082.5
1084.5
1086.4
1088.4
1090.3
1092.3
1094.2
1096.1
1098
1099.9
1101.7
1103.6
1105.5
1107.3
1109.1
1110.9
1112.8
1114.6
1116.3
1118.1
1119.9
1121.7
1123.5
1125.2
1127
1128.8
1130.6
1132.4
1134.2
1136
1137.9
1139.7
1141.6
1143.5
1145.4
1147.3
1149.3
1151.2
1153.1
1155
1156.9
1158.8
1160.7
1162.6
1164.5
1166.4
1168.4
1170.3
1172.2
1174.1
1176
1178
1179.9
1181.8
1183.7
1185.7
1187.6
1189.5
1191.4
1193.4
1195.3
1197.2
1199.1
1201.1
1203
1204.9
1206.8
1208.7
1210.7
1212.6
1214.5
1216.4
1218.3
1220.2
1222.1
1224
1225.9
1227.8
1229.7
1231.6
1233.5
1235.3
1237.2
1239.1
1241
1242.8
1244.7
1246.6
1248.5
1250.3
1252.2
1254
1255.9
1257.8
1259.6
1261.5
1263.3
1265.2
1267
1268.8
1270.7
1272.5
1274.4
1276.2
1278
1279.9
1281.7
1283.5
1285.4
1287.2
1289
1290.8
1292.6
1294.5
1296.3
1298.1
1299.9
1301.7
1303.6
1305.4
1307.2
1309
1310.8
1312.6
1314.5
1316.3
1318.1
1319.9
1321.7
1323.5
1325.3
1327.1
1328.8
1330.5
1332.2
1333.9
1335.5
1337
1338.5
1339.9
1341.2
1342.3
1343.4
1344.3
1345
1345.6
1346
1346.3
1346.4
965.79
965.71
965.47
965.05
964.49
963.78
962.92
961.95
960.86
959.69
958.44
957.15
955.83
954.52
953.22
951.96
950.76
949.63
948.58
947.64
946.8
946.09
945.5
945.04
944.73
944.56
944.52
944.63
944.88
945.27
945.79
946.45
947.22
948.12
949.12
950.24
951.45
952.76
954.14
955.61
957.15
958.76
960.42
962.14
963.91
965.73
967.58
969.47
971.4
973.35
975.33
977.33
979.35
981.39
983.45
985.52
987.6
989.69
991.78
993.89
996
998.12
1000.2
1002.4
1004.5
1006.6
1008.7
1010.9
1013
1015.1
1017.2
1019.4
1021.5
1023.6
1025.7
1027.8
1030
1032.1
1034.2
1036.3
1038.4
1040.5
1042.5
1044.6
1046.7
1048.8
1050.8
1052.9
1055
1057
1059.1
1061.1
1063.2
1065.2
1067.2
1069.2
1071.2
1073.2
1075.2
1077.2
1079.2
1081.2
1083.2
1085.1
1087.1
1089
1090.9
1092.8
1094.8
1096.7
1098.5
1100.4
1102.3
1104.1
1106
1107.8
1109.6
1111.4
1113.2
1115
1116.8
1118.6
1120.3
1122.1
1123.9
1125.7
1127.4
1129.2
1131
1132.8
1134.6
1136.5
1138.3
1140.2
1142.1
1144
1145.9
1147.8
1149.7
1151.6
1153.5
1155.4
1157.3
1159.2
1161.1
1163
1164.9
1166.8
1168.8
1170.7
1172.6
1174.5
1176.4
1178.3
1180.3
1182.2
1184.1
1186
1188
1189.9
1191.8
1193.7
1195.7
1197.6
1199.5
1201.4
1203.3
1205.3
1207.2
1209.1
1211
1212.9
1214.8
1216.7
1218.6
1220.5
1222.4
1224.3
1226.2
1228.1
1230
1231.9
1233.8
1235.6
1237.5
1239.4
1241.3
1243.1
1245
1246.9
1248.7
1250.6
1252.5
1254.3
1256.2
1258
1259.9
1261.7
1263.6
1265.4
1267.3
1269.1
1270.9
1272.8
1274.6
1276.5
1278.3
1280.1
1281.9
1283.8
1285.6
1287.4
1289.2
1291.1
1292.9
1294.7
1296.5
1298.3
1300.2
1302
1303.8
1305.6
1307.4
1309.2
1311
1312.9
1314.7
1316.5
1318.3
1320.1
1321.9
1323.7
1325.5
1327.3
1329
1330.8
1332.5
1334.1
1335.7
1337.3
1338.7
1340.1
1341.4
1342.6
1343.6
1344.5
1345.2
1345.8
1346.2
1346.5
1346.6
967.54
967.46
967.22
966.82
966.27
965.58
964.75
963.8
962.75
961.61
960.41
959.16
957.88
956.61
955.36
954.14
952.97
951.88
950.88
949.97
949.16
948.48
947.91
947.47
947.17
946.99
946.96
947.07
947.31
947.68
948.18
948.81
949.56
950.43
951.4
952.48
953.65
954.91
956.25
957.68
959.17
960.73
962.35
964.02
965.75
967.53
969.34
971.18
973.07
974.98
976.92
978.88
980.87
982.87
984.89
986.93
988.98
991.04
993.11
995.19
997.27
999.36
1001.5
1003.6
1005.7
1007.8
1009.9
1012
1014.1
1016.2
1018.3
1020.4
1022.5
1024.6
1026.7
1028.8
1030.9
1033
1035.1
1037.2
1039.2
1041.3
1043.4
1045.5
1047.5
1049.6
1051.7
1053.7
1055.8
1057.8
1059.8
1061.9
1063.9
1065.9
1067.9
1069.9
1071.9
1073.9
1075.9
1077.9
1079.9
1081.8
1083.8
1085.7
1087.7
1089.6
1091.5
1093.4
1095.3
1097.2
1099.1
1100.9
1102.8
1104.6
1106.5
1108.3
1110.1
1111.9
1113.7
1115.5
1117.3
1119
1120.8
1122.6
1124.3
1126.1
1127.9
1129.7
1131.5
1133.3
1135.1
1136.9
1138.8
1140.7
1142.6
1144.5
1146.4
1148.3
1150.2
1152.1
1154
1155.9
1157.8
1159.7
1161.6
1163.5
1165.4
1167.3
1169.2
1171.1
1173
1174.9
1176.8
1178.7
1180.7
1182.6
1184.5
1186.4
1188.3
1190.3
1192.2
1194.1
1196
1197.9
1199.9
1201.8
1203.7
1205.6
1207.5
1209.4
1211.3
1213.2
1215.1
1217
1218.9
1220.8
1222.7
1224.6
1226.5
1228.4
1230.3
1232.2
1234.1
1235.9
1237.8
1239.7
1241.6
1243.4
1245.3
1247.2
1249
1250.9
1252.8
1254.6
1256.5
1258.3
1260.2
1262
1263.9
1265.7
1267.5
1269.4
1271.2
1273.1
1274.9
1276.7
1278.6
1280.4
1282.2
1284
1285.9
1287.7
1289.5
1291.3
1293.1
1295
1296.8
1298.6
1300.4
1302.2
1304
1305.8
1307.7
1309.5
1311.3
1313.1
1314.9
1316.7
1318.5
1320.3
1322.1
1323.9
1325.7
1327.5
1329.2
1331
1332.7
1334.3
1335.9
1337.5
1338.9
1340.3
1341.6
1342.8
1343.8
1344.7
1345.4
1346
1346.5
1346.7
1346.8
969.31
969.23
968.99
968.61
968.08
967.41
966.61
965.69
964.67
963.57
962.4
961.19
959.96
958.73
957.52
956.34
955.22
954.16
953.19
952.32
951.54
950.87
950.33
949.91
949.62
949.45
949.42
949.52
949.75
950.1
950.59
951.19
951.91
952.75
953.69
954.73
955.86
957.08
958.39
959.76
961.22
962.73
964.31
965.94
967.62
969.35
971.12
972.92
974.77
976.64
978.54
980.47
982.42
984.39
986.37
988.37
990.39
992.42
994.46
996.51
998.57
1000.6
1002.7
1004.8
1006.8
1008.9
1011
1013.1
1015.2
1017.3
1019.4
1021.4
1023.5
1025.6
1027.7
1029.8
1031.9
1033.9
1036
1038.1
1040.1
1042.2
1044.3
1046.3
1048.4
1050.4
1052.5
1054.5
1056.5
1058.6
1060.6
1062.6
1064.6
1066.6
1068.6
1070.6
1072.6
1074.6
1076.6
1078.6
1080.5
1082.5
1084.4
1086.4
1088.3
1090.2
1092.1
1094
1095.9
1097.8
1099.6
1101.5
1103.3
1105.2
1107
1108.8
1110.6
1112.4
1114.2
1115.9
1117.7
1119.5
1121.2
1123
1124.8
1126.6
1128.3
1130.1
1131.9
1133.7
1135.6
1137.4
1139.3
1141.2
1143.1
1145
1146.9
1148.8
1150.7
1152.5
1154.4
1156.3
1158.2
1160.1
1162
1163.9
1165.8
1167.7
1169.6
1171.5
1173.4
1175.3
1177.2
1179.1
1181.1
1183
1184.9
1186.8
1188.7
1190.7
1192.6
1194.5
1196.4
1198.3
1200.2
1202.2
1204.1
1206
1207.9
1209.8
1211.7
1213.6
1215.5
1217.4
1219.3
1221.2
1223.1
1225
1226.9
1228.8
1230.6
1232.5
1234.4
1236.3
1238.1
1240
1241.9
1243.8
1245.6
1247.5
1249.3
1251.2
1253.1
1254.9
1256.8
1258.6
1260.5
1262.3
1264.2
1266
1267.8
1269.7
1271.5
1273.3
1275.2
1277
1278.8
1280.7
1282.5
1284.3
1286.1
1287.9
1289.8
1291.6
1293.4
1295.2
1297
1298.8
1300.7
1302.5
1304.3
1306.1
1307.9
1309.7
1311.5
1313.3
1315.2
1317
1318.8
1320.6
1322.4
1324.2
1326
1327.7
1329.5
1331.2
1332.9
1334.6
1336.2
1337.7
1339.2
1340.6
1341.8
1343
1344
1344.9
1345.7
1346.3
1346.7
1346.9
1347
971.11
971.03
970.8
970.43
969.91
969.26
968.49
967.6
966.61
965.54
964.41
963.24
962.05
960.86
959.69
958.56
957.47
956.46
955.52
954.67
953.92
953.29
952.76
952.35
952.06
951.91
951.87
951.97
952.19
952.54
953
953.59
954.28
955.08
955.99
956.99
958.09
959.27
960.54
961.87
963.28
964.75
966.29
967.87
969.51
971.2
972.92
974.69
976.49
978.32
980.18
982.07
983.98
985.92
987.87
989.84
991.82
993.82
995.83
997.85
999.87
1001.9
1004
1006
1008.1
1010.1
1012.2
1014.2
1016.3
1018.4
1020.4
1022.5
1024.6
1026.6
1028.7
1030.8
1032.8
1034.9
1036.9
1039
1041
1043.1
1045.1
1047.2
1049.2
1051.3
1053.3
1055.3
1057.3
1059.4
1061.4
1063.4
1065.4
1067.4
1069.4
1071.4
1073.3
1075.3
1077.3
1079.2
1081.2
1083.1
1085.1
1087
1088.9
1090.8
1092.7
1094.6
1096.5
1098.3
1100.2
1102
1103.9
1105.7
1107.5
1109.3
1111.1
1112.9
1114.6
1116.4
1118.2
1119.9
1121.7
1123.5
1125.2
1127
1128.8
1130.6
1132.4
1134.2
1136.1
1137.9
1139.8
1141.7
1143.6
1145.5
1147.4
1149.2
1151.1
1153
1154.9
1156.8
1158.7
1160.6
1162.4
1164.3
1166.2
1168.1
1170
1171.9
1173.8
1175.7
1177.7
1179.6
1181.5
1183.4
1185.3
1187.2
1189.1
1191.1
1193
1194.9
1196.8
1198.7
1200.6
1202.5
1204.5
1206.4
1208.3
1210.2
1212.1
1214
1215.9
1217.8
1219.7
1221.6
1223.5
1225.3
1227.2
1229.1
1231
1232.9
1234.7
1236.6
1238.5
1240.4
1242.2
1244.1
1246
1247.8
1249.7
1251.5
1253.4
1255.2
1257.1
1258.9
1260.8
1262.6
1264.5
1266.3
1268.1
1270
1271.8
1273.6
1275.5
1277.3
1279.1
1281
1282.8
1284.6
1286.4
1288.2
1290.1
1291.9
1293.7
1295.5
1297.3
1299.1
1300.9
1302.7
1304.6
1306.4
1308.2
1310
1311.8
1313.6
1315.4
1317.2
1319
1320.8
1322.6
1324.4
1326.2
1328
1329.7
1331.5
1333.2
1334.8
1336.4
1338
1339.4
1340.8
1342.1
1343.2
1344.3
1345.2
1345.9
1346.5
1346.9
1347.2
1347.3
972.93
972.86
972.64
972.28
971.78
971.14
970.39
969.53
968.57
967.54
966.45
965.32
964.17
963.01
961.88
960.79
959.74
958.76
957.85
957.04
956.32
955.7
955.19
954.8
954.53
954.37
954.34
954.43
954.64
954.97
955.42
955.98
956.65
957.43
958.3
959.27
960.34
961.48
962.7
964
965.37
966.8
968.29
969.83
971.43
973.07
974.76
976.48
978.24
980.03
981.85
983.71
985.58
987.48
989.39
991.33
993.28
995.24
997.22
999.21
1001.2
1003.2
1005.2
1007.3
1009.3
1011.3
1013.4
1015.4
1017.4
1019.5
1021.5
1023.6
1025.6
1027.7
1029.7
1031.8
1033.8
1035.9
1037.9
1039.9
1042
1044
1046
1048.1
1050.1
1052.1
1054.1
1056.1
1058.2
1060.2
1062.2
1064.2
1066.2
1068.1
1070.1
1072.1
1074.1
1076
1078
1079.9
1081.9
1083.8
1085.7
1087.6
1089.5
1091.4
1093.3
1095.2
1097
1098.9
1100.7
1102.6
1104.4
1106.2
1108
1109.8
1111.6
1113.4
1115.1
1116.9
1118.7
1120.4
1122.2
1123.9
1125.7
1127.5
1129.3
1131.1
1132.9
1134.7
1136.6
1138.4
1140.3
1142.2
1144.1
1146
1147.9
1149.7
1151.6
1153.5
1155.4
1157.3
1159.1
1161
1162.9
1164.8
1166.7
1168.6
1170.5
1172.4
1174.3
1176.2
1178.1
1180
1181.9
1183.8
1185.7
1187.7
1189.6
1191.5
1193.4
1195.3
1197.2
1199.1
1201
1202.9
1204.9
1206.8
1208.7
1210.6
1212.5
1214.4
1216.3
1218.2
1220
1221.9
1223.8
1225.7
1227.6
1229.5
1231.4
1233.2
1235.1
1237
1238.8
1240.7
1242.6
1244.4
1246.3
1248.2
1250
1251.9
1253.7
1255.6
1257.4
1259.3
1261.1
1263
1264.8
1266.6
1268.5
1270.3
1272.1
1274
1275.8
1277.6
1279.4
1281.3
1283.1
1284.9
1286.7
1288.5
1290.4
1292.2
1294
1295.8
1297.6
1299.4
1301.2
1303
1304.8
1306.7
1308.5
1310.3
1312.1
1313.9
1315.7
1317.5
1319.3
1321.1
1322.9
1324.7
1326.5
1328.3
1330
1331.7
1333.4
1335.1
1336.7
1338.2
1339.7
1341
1342.3
1343.5
1344.5
1345.4
1346.2
1346.7
1347.2
1347.4
1347.5
974.79
974.72
974.5
974.15
973.66
973.05
972.32
971.49
970.56
969.56
968.5
967.41
966.3
965.18
964.09
963.03
962.02
961.07
960.2
959.41
958.72
958.12
957.63
957.25
956.98
956.83
956.8
956.89
957.09
957.41
957.84
958.39
959.03
959.78
960.63
961.57
962.59
963.7
964.88
966.14
967.47
968.86
970.31
971.81
973.37
974.96
976.61
978.29
980.01
981.77
983.55
985.36
987.2
989.06
990.94
992.84
994.76
996.69
998.64
1000.6
1002.6
1004.6
1006.5
1008.5
1010.5
1012.5
1014.6
1016.6
1018.6
1020.6
1022.6
1024.7
1026.7
1028.7
1030.8
1032.8
1034.8
1036.8
1038.9
1040.9
1042.9
1044.9
1046.9
1049
1051
1053
1055
1057
1059
1061
1063
1064.9
1066.9
1068.9
1070.9
1072.8
1074.8
1076.7
1078.7
1080.6
1082.5
1084.5
1086.4
1088.3
1090.2
1092
1093.9
1095.8
1097.6
1099.5
1101.3
1103.1
1104.9
1106.7
1108.5
1110.3
1112.1
1113.9
1115.6
1117.4
1119.1
1120.9
1122.7
1124.4
1126.2
1128
1129.8
1131.6
1133.4
1135.2
1137.1
1139
1140.9
1142.7
1144.6
1146.5
1148.4
1150.2
1152.1
1154
1155.9
1157.7
1159.6
1161.5
1163.4
1165.3
1167.2
1169
1170.9
1172.8
1174.7
1176.6
1178.6
1180.5
1182.4
1184.3
1186.2
1188.1
1190
1191.9
1193.8
1195.7
1197.7
1199.6
1201.5
1203.4
1205.3
1207.2
1209.1
1211
1212.9
1214.8
1216.7
1218.6
1220.5
1222.3
1224.2
1226.1
1228
1229.9
1231.7
1233.6
1235.5
1237.4
1239.2
1241.1
1242.9
1244.8
1246.7
1248.5
1250.4
1252.2
1254.1
1255.9
1257.8
1259.6
1261.5
1263.3
1265.1
1267
1268.8
1270.6
1272.5
1274.3
1276.1
1277.9
1279.8
1281.6
1283.4
1285.2
1287
1288.9
1290.7
1292.5
1294.3
1296.1
1297.9
1299.7
1301.5
1303.3
1305.1
1307
1308.8
1310.6
1312.4
1314.2
1316
1317.8
1319.6
1321.4
1323.2
1325
1326.8
1328.5
1330.3
1332
1333.7
1335.3
1336.9
1338.5
1339.9
1341.3
1342.6
1343.8
1344.8
1345.7
1346.4
1347
1347.4
1347.7
1347.8
976.66
976.59
976.39
976.04
975.57
974.97
974.27
973.46
972.57
971.6
970.58
969.52
968.45
967.37
966.31
965.29
964.31
963.4
962.55
961.79
961.12
960.54
960.07
959.7
959.45
959.3
959.27
959.35
959.55
959.85
960.27
960.79
961.42
962.14
962.96
963.86
964.86
965.93
967.08
968.3
969.59
970.94
972.35
973.81
975.33
976.88
978.49
980.13
981.81
983.53
985.27
987.04
988.84
990.67
992.52
994.38
996.27
998.17
1000.1
1002
1003.9
1005.9
1007.9
1009.8
1011.8
1013.8
1015.8
1017.8
1019.8
1021.8
1023.8
1025.8
1027.8
1029.8
1031.8
1033.8
1035.8
1037.8
1039.8
1041.9
1043.9
1045.9
1047.9
1049.9
1051.9
1053.9
1055.9
1057.8
1059.8
1061.8
1063.8
1065.8
1067.7
1069.7
1071.6
1073.6
1075.5
1077.5
1079.4
1081.3
1083.2
1085.1
1087
1088.9
1090.8
1092.7
1094.5
1096.4
1098.2
1100.1
1101.9
1103.7
1105.5
1107.3
1109.1
1110.8
1112.6
1114.4
1116.1
1117.9
1119.6
1121.4
1123.1
1124.9
1126.7
1128.5
1130.3
1132.1
1133.9
1135.8
1137.6
1139.5
1141.4
1143.3
1145.1
1147
1148.9
1150.8
1152.6
1154.5
1156.4
1158.2
1160.1
1162
1163.9
1165.8
1167.6
1169.5
1171.4
1173.3
1175.2
1177.1
1179
1180.9
1182.8
1184.7
1186.7
1188.6
1190.5
1192.4
1194.3
1196.2
1198.1
1200
1201.9
1203.8
1205.7
1207.6
1209.5
1211.4
1213.3
1215.2
1217.1
1219
1220.9
1222.7
1224.6
1226.5
1228.4
1230.3
1232.1
1234
1235.9
1237.7
1239.6
1241.5
1243.3
1245.2
1247
1248.9
1250.7
1252.6
1254.4
1256.3
1258.1
1260
1261.8
1263.7
1265.5
1267.3
1269.2
1271
1272.8
1274.6
1276.5
1278.3
1280.1
1281.9
1283.7
1285.6
1287.4
1289.2
1291
1292.8
1294.6
1296.4
1298.2
1300
1301.8
1303.7
1305.5
1307.3
1309.1
1310.9
1312.7
1314.5
1316.3
1318.1
1319.9
1321.7
1323.5
1325.3
1327.1
1328.8
1330.6
1332.3
1334
1335.6
1337.2
1338.8
1340.2
1341.6
1342.9
1344
1345.1
1346
1346.7
1347.3
1347.7
1348
1348.1
978.56
978.5
978.29
977.96
977.51
976.93
976.24
975.46
974.59
973.66
972.67
971.64
970.61
969.57
968.54
967.55
966.61
965.72
964.91
964.17
963.52
962.96
962.51
962.15
961.9
961.76
961.73
961.81
962
962.3
962.7
963.2
963.81
964.51
965.3
966.17
967.13
968.17
969.29
970.48
971.72
973.03
974.41
975.83
977.3
978.82
980.39
981.99
983.63
985.31
987.01
988.75
990.52
992.3
994.11
995.94
997.8
999.67
1001.6
1003.4
1005.4
1007.3
1009.2
1011.2
1013.1
1015.1
1017
1019
1021
1022.9
1024.9
1026.9
1028.9
1030.9
1032.9
1034.9
1036.9
1038.9
1040.9
1042.8
1044.8
1046.8
1048.8
1050.8
1052.8
1054.8
1056.7
1058.7
1060.7
1062.6
1064.6
1066.6
1068.5
1070.5
1072.4
1074.4
1076.3
1078.2
1080.1
1082
1083.9
1085.8
1087.7
1089.6
1091.5
1093.3
1095.2
1097
1098.8
1100.7
1102.5
1104.3
1106
1107.8
1109.6
1111.4
1113.1
1114.9
1116.6
1118.4
1120.1
1121.9
1123.7
1125.4
1127.2
1129
1130.8
1132.6
1134.5
1136.3
1138.2
1140.1
1141.9
1143.8
1145.7
1147.5
1149.4
1151.3
1153.1
1155
1156.9
1158.7
1160.6
1162.5
1164.4
1166.3
1168.1
1170
1171.9
1173.8
1175.7
1177.6
1179.5
1181.4
1183.3
1185.2
1187.1
1189
1190.9
1192.8
1194.8
1196.7
1198.6
1200.5
1202.4
1204.3
1206.2
1208.1
1210
1211.8
1213.7
1215.6
1217.5
1219.4
1221.3
1223.2
1225
1226.9
1228.8
1230.7
1232.5
1234.4
1236.3
1238.1
1240
1241.9
1243.7
1245.6
1247.4
1249.3
1251.1
1253
1254.8
1256.7
1258.5
1260.4
1262.2
1264
1265.9
1267.7
1269.5
1271.3
1273.2
1275
1276.8
1278.6
1280.5
1282.3
1284.1
1285.9
1287.7
1289.5
1291.3
1293.1
1295
1296.8
1298.6
1300.4
1302.2
1304
1305.8
1307.6
1309.4
1311.2
1313
1314.8
1316.6
1318.4
1320.2
1322
1323.8
1325.6
1327.4
1329.1
1330.9
1332.6
1334.3
1335.9
1337.5
1339.1
1340.5
1341.9
1343.2
1344.3
1345.4
1346.2
1347
1347.6
1348
1348.3
1348.3
980.48
980.42
980.22
979.9
979.46
978.9
978.23
977.48
976.64
975.73
974.77
973.78
972.78
971.77
970.78
969.82
968.91
968.05
967.27
966.56
965.92
965.39
964.94
964.6
964.36
964.22
964.19
964.27
964.45
964.74
965.12
965.61
966.19
966.87
967.64
968.49
969.42
970.43
971.51
972.66
973.87
975.14
976.48
977.86
979.3
980.78
982.31
983.87
985.47
987.11
988.78
990.48
992.21
993.96
995.74
997.54
999.35
1001.2
1003
1004.9
1006.8
1008.7
1010.6
1012.5
1014.4
1016.4
1018.3
1020.2
1022.2
1024.1
1026.1
1028.1
1030
1032
1034
1036
1037.9
1039.9
1041.9
1043.8
1045.8
1047.8
1049.8
1051.7
1053.7
1055.7
1057.6
1059.6
1061.6
1063.5
1065.5
1067.4
1069.3
1071.3
1073.2
1075.1
1077
1079
1080.9
1082.8
1084.7
1086.5
1088.4
1090.3
1092.1
1094
1095.8
1097.6
1099.5
1101.3
1103.1
1104.8
1106.6
1108.4
1110.1
1111.9
1113.7
1115.4
1117.2
1118.9
1120.7
1122.4
1124.2
1125.9
1127.7
1129.5
1131.4
1133.2
1135
1136.9
1138.8
1140.6
1142.5
1144.4
1146.2
1148.1
1150
1151.8
1153.7
1155.5
1157.4
1159.3
1161.1
1163
1164.9
1166.8
1168.7
1170.5
1172.4
1174.3
1176.2
1178.1
1180
1181.9
1183.8
1185.7
1187.6
1189.5
1191.4
1193.3
1195.2
1197.1
1199
1200.9
1202.8
1204.7
1206.6
1208.5
1210.4
1212.3
1214.2
1216.1
1218
1219.8
1221.7
1223.6
1225.5
1227.4
1229.2
1231.1
1233
1234.8
1236.7
1238.6
1240.4
1242.3
1244.1
1246
1247.8
1249.7
1251.5
1253.4
1255.2
1257.1
1258.9
1260.7
1262.6
1264.4
1266.2
1268.1
1269.9
1271.7
1273.5
1275.4
1277.2
1279
1280.8
1282.6
1284.5
1286.3
1288.1
1289.9
1291.7
1293.5
1295.3
1297.1
1298.9
1300.7
1302.5
1304.3
1306.1
1307.9
1309.7
1311.5
1313.3
1315.1
1316.9
1318.7
1320.5
1322.3
1324.1
1325.9
1327.7
1329.5
1331.2
1332.9
1334.6
1336.2
1337.8
1339.4
1340.8
1342.2
1343.5
1344.6
1345.7
1346.6
1347.3
1347.9
1348.3
1348.6
1348.6
982.42
982.36
982.17
981.86
981.43
980.88
980.24
979.51
978.69
977.81
976.89
975.93
974.95
973.98
973.02
972.1
971.22
970.39
969.63
968.93
968.33
967.81
967.38
967.04
966.81
966.68
966.65
966.73
966.9
967.17
967.55
968.02
968.59
969.24
969.98
970.8
971.71
972.68
973.73
974.85
976.02
977.27
978.56
979.91
981.31
982.75
984.24
985.77
987.33
988.93
990.57
992.23
993.92
995.64
997.38
999.14
1000.9
1002.7
1004.6
1006.4
1008.2
1010.1
1012
1013.9
1015.8
1017.7
1019.6
1021.5
1023.4
1025.4
1027.3
1029.3
1031.2
1033.1
1035.1
1037
1039
1041
1042.9
1044.9
1046.8
1048.8
1050.7
1052.7
1054.7
1056.6
1058.6
1060.5
1062.4
1064.4
1066.3
1068.2
1070.2
1072.1
1074
1075.9
1077.8
1079.7
1081.6
1083.5
1085.4
1087.3
1089.1
1091
1092.8
1094.6
1096.5
1098.3
1100.1
1101.9
1103.7
1105.4
1107.2
1109
1110.7
1112.5
1114.2
1115.9
1117.7
1119.4
1121.2
1123
1124.7
1126.5
1128.3
1130.1
1131.9
1133.8
1135.6
1137.5
1139.3
1141.2
1143.1
1144.9
1146.8
1148.6
1150.5
1152.4
1154.2
1156.1
1157.9
1159.8
1161.7
1163.6
1165.4
1167.3
1169.2
1171.1
1173
1174.8
1176.7
1178.6
1180.5
1182.4
1184.3
1186.2
1188.1
1190
1191.9
1193.8
1195.7
1197.6
1199.5
1201.4
1203.3
1205.2
1207.1
1209
1210.9
1212.8
1214.7
1216.5
1218.4
1220.3
1222.2
1224.1
1225.9
1227.8
1229.7
1231.5
1233.4
1235.3
1237.1
1239
1240.8
1242.7
1244.6
1246.4
1248.3
1250.1
1251.9
1253.8
1255.6
1257.5
1259.3
1261.1
1263
1264.8
1266.6
1268.5
1270.3
1272.1
1273.9
1275.8
1277.6
1279.4
1281.2
1283
1284.8
1286.6
1288.4
1290.3
1292.1
1293.9
1295.7
1297.5
1299.3
1301.1
1302.9
1304.7
1306.5
1308.3
1310.1
1311.9
1313.7
1315.5
1317.3
1319.1
1320.9
1322.7
1324.5
1326.2
1328
1329.8
1331.5
1333.2
1334.9
1336.6
1338.2
1339.7
1341.2
1342.5
1343.8
1344.9
1346
1346.9
1347.6
1348.2
1348.6
1348.9
1349
984.38
984.32
984.13
983.83
983.42
982.89
982.27
981.56
980.77
979.91
979.01
978.09
977.15
976.2
975.28
974.38
973.53
972.72
971.98
971.32
970.73
970.22
969.81
969.49
969.26
969.13
969.1
969.17
969.34
969.61
969.97
970.43
970.97
971.61
972.32
973.12
973.99
974.94
975.96
977.04
978.19
979.4
980.66
981.97
983.33
984.74
986.19
987.68
989.21
990.78
992.38
994
995.66
997.34
999.05
1000.8
1002.5
1004.3
1006.1
1007.9
1009.7
1011.6
1013.4
1015.3
1017.1
1019
1020.9
1022.8
1024.7
1026.6
1028.5
1030.5
1032.4
1034.3
1036.2
1038.2
1040.1
1042
1044
1045.9
1047.9
1049.8
1051.7
1053.7
1055.6
1057.6
1059.5
1061.4
1063.3
1065.3
1067.2
1069.1
1071
1072.9
1074.8
1076.7
1078.6
1080.5
1082.4
1084.3
1086.1
1088
1089.8
1091.7
1093.5
1095.3
1097.1
1098.9
1100.7
1102.5
1104.3
1106
1107.8
1109.5
1111.3
1113
1114.8
1116.5
1118.3
1120
1121.8
1123.5
1125.3
1127.1
1128.9
1130.7
1132.5
1134.4
1136.2
1138.1
1139.9
1141.8
1143.7
1145.5
1147.4
1149.2
1151.1
1152.9
1154.8
1156.6
1158.5
1160.4
1162.2
1164.1
1166
1167.9
1169.7
1171.6
1173.5
1175.4
1177.3
1179.2
1181.1
1183
1184.9
1186.8
1188.7
1190.6
1192.4
1194.3
1196.2
1198.1
1200
1201.9
1203.8
1205.7
1207.6
1209.5
1211.4
1213.3
1215.1
1217
1218.9
1220.8
1222.7
1224.5
1226.4
1228.3
1230.1
1232
1233.9
1235.7
1237.6
1239.4
1241.3
1243.1
1245
1246.8
1248.7
1250.5
1252.4
1254.2
1256.1
1257.9
1259.7
1261.6
1263.4
1265.2
1267
1268.9
1270.7
1272.5
1274.3
1276.1
1278
1279.8
1281.6
1283.4
1285.2
1287
1288.8
1290.6
1292.4
1294.2
1296
1297.8
1299.6
1301.4
1303.2
1305
1306.8
1308.6
1310.4
1312.2
1314
1315.8
1317.6
1319.4
1321.2
1323
1324.8
1326.6
1328.4
1330.1
1331.9
1333.6
1335.3
1336.9
1338.5
1340
1341.5
1342.9
1344.1
1345.3
1346.3
1347.2
1347.9
1348.5
1348.9
1349.2
1349.3
986.36
986.3
986.12
985.82
985.42
984.91
984.31
983.62
982.85
982.02
981.16
980.26
979.34
978.43
977.54
976.67
975.84
975.06
974.35
973.7
973.12
972.64
972.24
971.92
971.7
971.58
971.55
971.62
971.78
972.03
972.39
972.83
973.36
973.97
974.67
975.44
976.29
977.21
978.2
979.25
980.37
981.54
982.77
984.04
985.37
986.74
988.16
989.62
991.11
992.64
994.2
995.79
997.42
999.06
1000.7
1002.4
1004.2
1005.9
1007.7
1009.4
1011.2
1013
1014.8
1016.7
1018.5
1020.4
1022.2
1024.1
1026
1027.9
1029.8
1031.7
1033.6
1035.5
1037.4
1039.3
1041.2
1043.1
1045.1
1047
1048.9
1050.8
1052.8
1054.7
1056.6
1058.5
1060.4
1062.4
1064.3
1066.2
1068.1
1070
1071.9
1073.8
1075.7
1077.6
1079.4
1081.3
1083.2
1085
1086.9
1088.7
1090.6
1092.4
1094.2
1096
1097.8
1099.6
1101.4
1103.1
1104.9
1106.7
1108.4
1110.1
1111.9
1113.6
1115.3
1117.1
1118.8
1120.6
1122.3
1124.1
1125.9
1127.7
1129.5
1131.3
1133.1
1135
1136.8
1138.7
1140.5
1142.4
1144.3
1146.1
1147.9
1149.8
1151.6
1153.5
1155.4
1157.2
1159.1
1160.9
1162.8
1164.7
1166.5
1168.4
1170.3
1172.2
1174.1
1175.9
1177.8
1179.7
1181.6
1183.5
1185.4
1187.3
1189.2
1191.1
1193
1194.9
1196.8
1198.7
1200.6
1202.4
1204.3
1206.2
1208.1
1210
1211.9
1213.8
1215.6
1217.5
1219.4
1221.3
1223.1
1225
1226.9
1228.7
1230.6
1232.5
1234.3
1236.2
1238
1239.9
1241.7
1243.6
1245.4
1247.3
1249.1
1251
1252.8
1254.7
1256.5
1258.3
1260.2
1262
1263.8
1265.6
1267.5
1269.3
1271.1
1272.9
1274.7
1276.6
1278.4
1280.2
1282
1283.8
1285.6
1287.4
1289.2
1291
1292.8
1294.6
1296.4
1298.2
1300
1301.8
1303.6
1305.4
1307.2
1309
1310.8
1312.6
1314.4
1316.2
1318
1319.8
1321.6
1323.4
1325.2
1326.9
1328.7
1330.5
1332.2
1333.9
1335.6
1337.3
1338.8
1340.4
1341.8
1343.2
1344.5
1345.6
1346.6
1347.5
1348.3
1348.9
1349.3
1349.5
1349.6
988.35
988.29
988.11
987.83
987.44
986.94
986.36
985.69
984.94
984.14
983.3
982.43
981.55
980.66
979.79
978.95
978.15
977.4
976.7
976.07
975.52
975.04
974.66
974.35
974.14
974.01
973.99
974.05
974.21
974.46
974.8
975.23
975.74
976.33
977
977.76
978.59
979.48
980.44
981.46
982.55
983.69
984.88
986.13
987.42
988.76
990.14
991.56
993.02
994.52
996.04
997.6
999.19
1000.8
1002.4
1004.1
1005.8
1007.5
1009.2
1011
1012.7
1014.5
1016.3
1018.1
1019.9
1021.8
1023.6
1025.4
1027.3
1029.2
1031
1032.9
1034.8
1036.7
1038.6
1040.5
1042.4
1044.3
1046.2
1048.1
1050
1051.9
1053.8
1055.7
1057.6
1059.5
1061.4
1063.3
1065.2
1067.1
1069
1070.9
1072.8
1074.7
1076.5
1078.4
1080.3
1082.1
1084
1085.8
1087.7
1089.5
1091.3
1093.1
1094.9
1096.7
1098.5
1100.3
1102
1103.8
1105.5
1107.3
1109
1110.8
1112.5
1114.2
1115.9
1117.7
1119.4
1121.2
1122.9
1124.7
1126.5
1128.3
1130.1
1131.9
1133.8
1135.6
1137.5
1139.3
1141.2
1143
1144.9
1146.7
1148.5
1150.4
1152.2
1154.1
1155.9
1157.8
1159.7
1161.5
1163.4
1165.2
1167.1
1169
1170.9
1172.7
1174.6
1176.5
1178.4
1180.3
1182.2
1184.1
1186
1187.8
1189.7
1191.6
1193.5
1195.4
1197.3
1199.2
1201.1
1203
1204.9
1206.7
1208.6
1210.5
1212.4
1214.3
1216.1
1218
1219.9
1221.8
1223.6
1225.5
1227.4
1229.2
1231.1
1232.9
1234.8
1236.7
1238.5
1240.4
1242.2
1244.1
1245.9
1247.8
1249.6
1251.4
1253.3
1255.1
1256.9
1258.8
1260.6
1262.4
1264.2
1266.1
1267.9
1269.7
1271.5
1273.4
1275.2
1277
1278.8
1280.6
1282.4
1284.2
1286
1287.8
1289.6
1291.4
1293.2
1295
1296.8
1298.6
1300.4
1302.2
1304
1305.8
1307.6
1309.4
1311.2
1313
1314.8
1316.6
1318.4
1320.2
1322
1323.8
1325.5
1327.3
1329.1
1330.8
1332.6
1334.3
1336
1337.6
1339.2
1340.7
1342.2
1343.6
1344.8
1346
1347
1347.9
1348.6
1349.2
1349.6
1349.9
1350
990.35
990.29
990.12
989.85
989.47
988.98
988.42
987.77
987.05
986.27
985.46
984.61
983.75
982.89
982.05
981.23
980.46
979.73
979.05
978.45
977.91
977.45
977.07
976.77
976.57
976.45
976.42
976.49
976.64
976.88
977.21
977.62
978.11
978.69
979.35
980.08
980.88
981.75
982.68
983.68
984.73
985.84
987
988.22
989.48
990.79
992.13
993.52
994.95
996.41
997.9
999.43
1001
1002.6
1004.2
1005.8
1007.5
1009.1
1010.8
1012.6
1014.3
1016
1017.8
1019.6
1021.4
1023.2
1025
1026.8
1028.6
1030.5
1032.3
1034.2
1036
1037.9
1039.8
1041.7
1043.5
1045.4
1047.3
1049.2
1051.1
1053
1054.8
1056.7
1058.6
1060.5
1062.4
1064.3
1066.2
1068
1069.9
1071.8
1073.7
1075.5
1077.4
1079.3
1081.1
1082.9
1084.8
1086.6
1088.4
1090.3
1092.1
1093.9
1095.6
1097.4
1099.2
1101
1102.7
1104.5
1106.2
1107.9
1109.7
1111.4
1113.1
1114.8
1116.6
1118.3
1120
1121.8
1123.5
1125.3
1127.1
1128.9
1130.7
1132.6
1134.4
1136.3
1138.1
1139.9
1141.8
1143.6
1145.5
1147.3
1149.2
1151
1152.8
1154.7
1156.5
1158.4
1160.2
1162.1
1164
1165.8
1167.7
1169.6
1171.5
1173.3
1175.2
1177.1
1179
1180.9
1182.7
1184.6
1186.5
1188.4
1190.3
1192.2
1194.1
1196
1197.9
1199.7
1201.6
1203.5
1205.4
1207.3
1209.2
1211
1212.9
1214.8
1216.7
1218.5
1220.4
1222.3
1224.1
1226
1227.9
1229.7
1231.6
1233.4
1235.3
1237.1
1239
1240.8
1242.7
1244.5
1246.4
1248.2
1250.1
1251.9
1253.7
1255.6
1257.4
1259.2
1261
1262.9
1264.7
1266.5
1268.3
1270.2
1272
1273.8
1275.6
1277.4
1279.2
1281
1282.8
1284.6
1286.4
1288.2
1290
1291.8
1293.6
1295.4
1297.2
1299
1300.8
1302.6
1304.4
1306.2
1308
1309.8
1311.6
1313.4
1315.2
1317
1318.8
1320.6
1322.4
1324.1
1325.9
1327.7
1329.5
1331.2
1333
1334.7
1336.3
1338
1339.6
1341.1
1342.6
1343.9
1345.2
1346.3
1347.4
1348.2
1349
1349.6
1350
1350.2
1350.3
992.37
992.31
992.15
991.88
991.51
991.04
990.49
989.86
989.16
988.41
987.62
986.79
985.96
985.13
984.31
983.52
982.76
982.05
981.4
980.81
980.29
979.84
979.48
979.19
978.98
978.87
978.85
978.9
979.05
979.29
979.61
980
980.49
981.05
981.69
982.39
983.17
984.01
984.92
985.89
986.92
988
989.14
990.32
991.55
992.82
994.14
995.5
996.89
998.32
999.78
1001.3
1002.8
1004.3
1005.9
1007.5
1009.1
1010.8
1012.5
1014.1
1015.8
1017.6
1019.3
1021.1
1022.8
1024.6
1026.4
1028.2
1030
1031.8
1033.6
1035.5
1037.3
1039.1
1041
1042.9
1044.7
1046.6
1048.4
1050.3
1052.2
1054
1055.9
1057.8
1059.7
1061.5
1063.4
1065.3
1067.1
1069
1070.9
1072.7
1074.6
1076.4
1078.3
1080.1
1082
1083.8
1085.6
1087.4
1089.2
1091
1092.8
1094.6
1096.4
1098.1
1099.9
1101.7
1103.4
1105.1
1106.9
1108.6
1110.3
1112
1113.7
1115.5
1117.2
1118.9
1120.7
1122.4
1124.2
1125.9
1127.7
1129.6
1131.4
1133.2
1135.1
1136.9
1138.8
1140.6
1142.4
1144.3
1146.1
1147.9
1149.8
1151.6
1153.5
1155.3
1157.2
1159
1160.9
1162.7
1164.6
1166.4
1168.3
1170.2
1172.1
1173.9
1175.8
1177.7
1179.6
1181.5
1183.3
1185.2
1187.1
1189
1190.9
1192.8
1194.7
1196.5
1198.4
1200.3
1202.2
1204.1
1205.9
1207.8
1209.7
1211.6
1213.5
1215.3
1217.2
1219.1
1220.9
1222.8
1224.7
1226.5
1228.4
1230.2
1232.1
1233.9
1235.8
1237.7
1239.5
1241.3
1243.2
1245
1246.9
1248.7
1250.5
1252.4
1254.2
1256
1257.9
1259.7
1261.5
1263.3
1265.2
1267
1268.8
1270.6
1272.4
1274.2
1276
1277.9
1279.7
1281.5
1283.3
1285.1
1286.9
1288.7
1290.5
1292.3
1294.1
1295.9
1297.7
1299.5
1301.3
1303
1304.8
1306.6
1308.4
1310.2
1312
1313.8
1315.6
1317.4
1319.2
1321
1322.7
1324.5
1326.3
1328.1
1329.9
1331.6
1333.3
1335
1336.7
1338.4
1339.9
1341.5
1342.9
1344.3
1345.6
1346.7
1347.7
1348.6
1349.4
1349.9
1350.4
1350.6
1350.7
994.39
994.34
994.18
993.92
993.56
993.1
992.57
991.95
991.28
990.55
989.78
988.98
988.17
987.37
986.57
985.8
985.07
984.38
983.75
983.17
982.67
982.23
981.87
981.6
981.4
981.29
981.26
981.32
981.46
981.69
981.99
982.39
982.85
983.4
984.01
984.71
985.46
986.29
987.17
988.11
989.11
990.17
991.27
992.43
993.63
994.87
996.15
997.48
998.84
1000.2
1001.7
1003.1
1004.6
1006.1
1007.7
1009.3
1010.8
1012.5
1014.1
1015.8
1017.4
1019.1
1020.8
1022.6
1024.3
1026
1027.8
1029.6
1031.4
1033.2
1035
1036.8
1038.6
1040.4
1042.2
1044.1
1045.9
1047.8
1049.6
1051.5
1053.3
1055.2
1057
1058.9
1060.7
1062.6
1064.4
1066.3
1068.1
1070
1071.8
1073.7
1075.5
1077.4
1079.2
1081
1082.8
1084.6
1086.5
1088.3
1090
1091.8
1093.6
1095.4
1097.1
1098.9
1100.6
1102.4
1104.1
1105.8
1107.5
1109.3
1111
1112.7
1114.4
1116.1
1117.8
1119.6
1121.3
1123
1124.8
1126.6
1128.4
1130.2
1132.1
1133.9
1135.7
1137.6
1139.4
1141.3
1143.1
1144.9
1146.8
1148.6
1150.4
1152.3
1154.1
1155.9
1157.8
1159.6
1161.5
1163.3
1165.2
1167.1
1168.9
1170.8
1172.7
1174.5
1176.4
1178.3
1180.2
1182.1
1183.9
1185.8
1187.7
1189.6
1191.5
1193.4
1195.2
1197.1
1199
1200.9
1202.8
1204.6
1206.5
1208.4
1210.3
1212.1
1214
1215.9
1217.7
1219.6
1221.5
1223.3
1225.2
1227.1
1228.9
1230.8
1232.6
1234.5
1236.3
1238.2
1240
1241.9
1243.7
1245.5
1247.4
1249.2
1251
1252.9
1254.7
1256.5
1258.4
1260.2
1262
1263.8
1265.6
1267.5
1269.3
1271.1
1272.9
1274.7
1276.5
1278.3
1280.1
1281.9
1283.7
1285.5
1287.3
1289.1
1290.9
1292.7
1294.5
1296.3
1298.1
1299.9
1301.7
1303.5
1305.3
1307
1308.8
1310.6
1312.4
1314.2
1316
1317.8
1319.6
1321.4
1323.2
1324.9
1326.7
1328.5
1330.3
1332
1333.7
1335.4
1337.1
1338.8
1340.3
1341.9
1343.3
1344.7
1345.9
1347.1
1348.1
1349
1349.7
1350.3
1350.7
1351
1351.1
996.43
996.38
996.22
995.96
995.62
995.18
994.66
994.06
993.4
992.69
991.94
991.17
990.39
989.6
988.83
988.08
987.37
986.7
986.08
985.53
985.03
984.61
984.27
983.99
983.8
983.7
983.67
983.73
983.86
984.08
984.38
984.76
985.22
985.75
986.35
987.01
987.75
988.55
989.41
990.33
991.31
992.33
993.41
994.54
995.71
996.92
998.18
999.47
1000.8
1002.2
1003.6
1005
1006.5
1007.9
1009.5
1011
1012.6
1014.2
1015.8
1017.4
1019
1020.7
1022.4
1024.1
1025.8
1027.5
1029.3
1031
1032.8
1034.5
1036.3
1038.1
1039.9
1041.7
1043.5
1045.3
1047.1
1049
1050.8
1052.6
1054.5
1056.3
1058.1
1060
1061.8
1063.6
1065.5
1067.3
1069.1
1071
1072.8
1074.6
1076.5
1078.3
1080.1
1081.9
1083.7
1085.5
1087.3
1089.1
1090.9
1092.6
1094.4
1096.2
1097.9
1099.6
1101.4
1103.1
1104.8
1106.5
1108.2
1109.9
1111.6
1113.3
1115.1
1116.8
1118.5
1120.2
1122
1123.7
1125.5
1127.3
1129.1
1130.9
1132.8
1134.6
1136.4
1138.3
1140.1
1141.9
1143.8
1145.6
1147.4
1149.2
1151.1
1152.9
1154.7
1156.6
1158.4
1160.3
1162.1
1164
1165.8
1167.7
1169.6
1171.4
1173.3
1175.2
1177
1178.9
1180.8
1182.7
1184.6
1186.4
1188.3
1190.2
1192.1
1194
1195.8
1197.7
1199.6
1201.5
1203.4
1205.2
1207.1
1209
1210.8
1212.7
1214.6
1216.4
1218.3
1220.2
1222
1223.9
1225.7
1227.6
1229.5
1231.3
1233.2
1235
1236.8
1238.7
1240.5
1242.4
1244.2
1246
1247.9
1249.7
1251.5
1253.4
1255.2
1257
1258.8
1260.7
1262.5
1264.3
1266.1
1267.9
1269.7
1271.6
1273.4
1275.2
1277
1278.8
1280.6
1282.4
1284.2
1286
1287.8
1289.6
1291.4
1293.2
1295
1296.8
1298.5
1300.3
1302.1
1303.9
1305.7
1307.5
1309.3
1311.1
1312.8
1314.6
1316.4
1318.2
1320
1321.8
1323.6
1325.4
1327.1
1328.9
1330.7
1332.4
1334.1
1335.8
1337.5
1339.2
1340.7
1342.3
1343.7
1345.1
1346.3
1347.5
1348.5
1349.4
1350.1
1350.7
1351.1
1351.4
1351.5
998.47
998.42
998.27
998.02
997.68
997.26
996.75
996.17
995.53
994.84
994.11
993.36
992.6
991.84
991.09
990.36
989.67
989.01
988.42
987.87
987.4
986.98
986.65
986.39
986.2
986.09
986.06
986.12
986.26
986.47
986.76
987.13
987.57
988.08
988.67
989.32
990.03
990.82
991.66
992.55
993.5
994.5
995.56
996.65
997.8
998.98
1000.2
1001.5
1002.8
1004.1
1005.5
1006.9
1008.3
1009.8
1011.3
1012.8
1014.3
1015.9
1017.4
1019
1020.7
1022.3
1023.9
1025.6
1027.3
1029
1030.7
1032.4
1034.2
1035.9
1037.7
1039.4
1041.2
1043
1044.8
1046.6
1048.4
1050.2
1052
1053.8
1055.6
1057.4
1059.2
1061.1
1062.9
1064.7
1066.5
1068.4
1070.2
1072
1073.8
1075.6
1077.4
1079.2
1081
1082.8
1084.6
1086.4
1088.2
1089.9
1091.7
1093.5
1095.2
1096.9
1098.7
1100.4
1102.1
1103.8
1105.5
1107.2
1108.9
1110.6
1112.3
1114
1115.7
1117.5
1119.2
1120.9
1122.7
1124.4
1126.2
1128
1129.8
1131.6
1133.5
1135.3
1137.1
1139
1140.8
1142.6
1144.4
1146.3
1148.1
1149.9
1151.7
1153.6
1155.4
1157.2
1159.1
1160.9
1162.8
1164.6
1166.5
1168.4
1170.2
1172.1
1173.9
1175.8
1177.7
1179.6
1181.4
1183.3
1185.2
1187.1
1188.9
1190.8
1192.7
1194.6
1196.5
1198.3
1200.2
1202.1
1203.9
1205.8
1207.7
1209.6
1211.4
1213.3
1215.2
1217
1218.9
1220.7
1222.6
1224.5
1226.3
1228.2
1230
1231.9
1233.7
1235.5
1237.4
1239.2
1241.1
1242.9
1244.7
1246.6
1248.4
1250.2
1252.1
1253.9
1255.7
1257.5
1259.4
1261.2
1263
1264.8
1266.6
1268.4
1270.2
1272
1273.9
1275.7
1277.5
1279.3
1281.1
1282.9
1284.7
1286.5
1288.3
1290
1291.8
1293.6
1295.4
1297.2
1299
1300.8
1302.6
1304.4
1306.1
1307.9
1309.7
1311.5
1313.3
1315.1
1316.9
1318.6
1320.4
1322.2
1324
1325.8
1327.6
1329.3
1331.1
1332.8
1334.6
1336.3
1337.9
1339.6
1341.1
1342.7
1344.1
1345.5
1346.7
1347.9
1348.9
1349.8
1350.5
1351.1
1351.5
1351.8
1351.9
1000.5
1000.5
1000.3
1000.1
999.76
999.34
998.85
998.28
997.66
996.99
996.29
995.56
994.81
994.07
993.34
992.64
991.96
991.33
990.75
990.22
989.75
989.35
989.02
988.77
988.59
988.48
988.46
988.51
988.64
988.84
989.13
989.49
989.91
990.42
990.98
991.62
992.32
993.08
993.89
994.77
995.7
996.67
997.7
998.77
999.89
1001
1002.2
1003.5
1004.8
1006.1
1007.4
1008.8
1010.2
1011.6
1013.1
1014.5
1016
1017.6
1019.1
1020.7
1022.3
1023.9
1025.5
1027.2
1028.8
1030.5
1032.2
1033.9
1035.6
1037.3
1039.1
1040.8
1042.6
1044.3
1046.1
1047.9
1049.6
1051.4
1053.2
1055
1056.8
1058.6
1060.4
1062.2
1064
1065.8
1067.6
1069.4
1071.2
1073
1074.8
1076.6
1078.4
1080.2
1082
1083.8
1085.5
1087.3
1089.1
1090.8
1092.6
1094.3
1096
1097.8
1099.5
1101.2
1102.9
1104.6
1106.3
1108
1109.7
1111.4
1113
1114.7
1116.4
1118.2
1119.9
1121.6
1123.4
1125.1
1126.9
1128.7
1130.5
1132.4
1134.2
1136
1137.8
1139.7
1141.5
1143.3
1145.1
1146.9
1148.8
1150.6
1152.4
1154.2
1156.1
1157.9
1159.8
1161.6
1163.5
1165.3
1167.2
1169
1170.9
1172.7
1174.6
1176.5
1178.3
1180.2
1182.1
1184
1185.8
1187.7
1189.6
1191.5
1193.3
1195.2
1197.1
1198.9
1200.8
1202.7
1204.6
1206.4
1208.3
1210.2
1212
1213.9
1215.7
1217.6
1219.5
1221.3
1223.2
1225
1226.9
1228.7
1230.6
1232.4
1234.3
1236.1
1237.9
1239.8
1241.6
1243.4
1245.3
1247.1
1248.9
1250.8
1252.6
1254.4
1256.2
1258
1259.9
1261.7
1263.5
1265.3
1267.1
1268.9
1270.7
1272.5
1274.3
1276.1
1277.9
1279.8
1281.6
1283.3
1285.1
1286.9
1288.7
1290.5
1292.3
1294.1
1295.9
1297.7
1299.5
1301.2
1303
1304.8
1306.6
1308.4
1310.2
1311.9
1313.7
1315.5
1317.3
1319.1
1320.9
1322.7
1324.4
1326.2
1328
1329.8
1331.5
1333.3
1335
1336.7
1338.4
1340
1341.6
1343.1
1344.5
1345.9
1347.1
1348.3
1349.3
1350.2
1350.9
1351.5
1351.9
1352.2
1352.3
1002.6
1002.5
1002.4
1002.2
1001.8
1001.4
1000.9
1000.4
999.8
999.14
998.46
997.75
997.02
996.3
995.59
994.9
994.25
993.63
993.06
992.55
992.1
991.71
991.39
991.14
990.96
990.86
990.83
990.88
991.01
991.21
991.49
991.84
992.26
992.74
993.3
993.91
994.6
995.34
996.13
996.98
997.89
998.84
999.85
1000.9
1002
1003.1
1004.3
1005.5
1006.7
1008
1009.3
1010.7
1012.1
1013.5
1014.9
1016.3
1017.8
1019.3
1020.8
1022.4
1023.9
1025.5
1027.1
1028.8
1030.4
1032
1033.7
1035.4
1037.1
1038.8
1040.5
1042.2
1043.9
1045.7
1047.4
1049.2
1050.9
1052.7
1054.4
1056.2
1058
1059.8
1061.6
1063.3
1065.1
1066.9
1068.7
1070.5
1072.3
1074.1
1075.8
1077.6
1079.4
1081.2
1082.9
1084.7
1086.5
1088.2
1089.9
1091.7
1093.4
1095.1
1096.9
1098.6
1100.3
1102
1103.7
1105.4
1107
1108.7
1110.4
1112.1
1113.8
1115.5
1117.2
1118.9
1120.6
1122.3
1124.1
1125.9
1127.7
1129.5
1131.3
1133.1
1134.9
1136.8
1138.6
1140.4
1142.2
1144
1145.8
1147.6
1149.5
1151.3
1153.1
1154.9
1156.8
1158.6
1160.4
1162.3
1164.1
1166
1167.8
1169.7
1171.6
1173.4
1175.3
1177.1
1179
1180.9
1182.7
1184.6
1186.5
1188.4
1190.2
1192.1
1194
1195.8
1197.7
1199.6
1201.4
1203.3
1205.2
1207
1208.9
1210.8
1212.6
1214.5
1216.3
1218.2
1220.1
1221.9
1223.8
1225.6
1227.5
1229.3
1231.1
1233
1234.8
1236.7
1238.5
1240.3
1242.2
1244
1245.8
1247.7
1249.5
1251.3
1253.1
1254.9
1256.8
1258.6
1260.4
1262.2
1264
1265.8
1267.6
1269.4
1271.2
1273
1274.9
1276.7
1278.5
1280.3
1282
1283.8
1285.6
1287.4
1289.2
1291
1292.8
1294.6
1296.4
1298.1
1299.9
1301.7
1303.5
1305.3
1307.1
1308.8
1310.6
1312.4
1314.2
1316
1317.8
1319.5
1321.3
1323.1
1324.9
1326.7
1328.4
1330.2
1332
1333.7
1335.4
1337.1
1338.8
1340.4
1342
1343.5
1345
1346.3
1347.6
1348.7
1349.7
1350.6
1351.3
1351.9
1352.3
1352.6
1352.7
1004.6
1004.6
1004.5
1004.2
1003.9
1003.5
1003.1
1002.5
1001.9
1001.3
1000.6
999.93
999.23
998.53
997.84
997.17
996.53
995.93
995.38
994.88
994.44
994.05
993.74
993.5
993.33
993.23
993.2
993.25
993.38
993.57
993.84
994.18
994.59
995.06
995.6
996.21
996.87
997.59
998.37
999.2
1000.1
1001
1002
1003
1004.1
1005.2
1006.3
1007.5
1008.7
1010
1011.3
1012.6
1013.9
1015.3
1016.7
1018.1
1019.6
1021.1
1022.6
1024.1
1025.6
1027.2
1028.8
1030.3
1031.9
1033.6
1035.2
1036.9
1038.5
1040.2
1041.9
1043.6
1045.3
1047
1048.7
1050.5
1052.2
1053.9
1055.7
1057.5
1059.2
1061
1062.7
1064.5
1066.3
1068
1069.8
1071.6
1073.3
1075.1
1076.9
1078.6
1080.4
1082.2
1083.9
1085.7
1087.4
1089.1
1090.9
1092.6
1094.3
1096
1097.7
1099.4
1101.1
1102.8
1104.5
1106.1
1107.8
1109.5
1111.2
1112.8
1114.5
1116.2
1117.9
1119.6
1121.3
1123.1
1124.8
1126.6
1128.4
1130.2
1132.1
1133.9
1135.7
1137.5
1139.3
1141.1
1142.9
1144.7
1146.6
1148.4
1150.2
1152
1153.8
1155.6
1157.5
1159.3
1161.1
1163
1164.8
1166.7
1168.5
1170.4
1172.2
1174.1
1176
1177.8
1179.7
1181.6
1183.4
1185.3
1187.2
1189
1190.9
1192.8
1194.6
1196.5
1198.4
1200.2
1202.1
1203.9
1205.8
1207.7
1209.5
1211.4
1213.2
1215.1
1217
1218.8
1220.7
1222.5
1224.4
1226.2
1228
1229.9
1231.7
1233.6
1235.4
1237.2
1239.1
1240.9
1242.7
1244.6
1246.4
1248.2
1250
1251.9
1253.7
1255.5
1257.3
1259.1
1260.9
1262.7
1264.6
1266.4
1268.2
1270
1271.8
1273.6
1275.4
1277.2
1279
1280.8
1282.6
1284.3
1286.1
1287.9
1289.7
1291.5
1293.3
1295.1
1296.9
1298.6
1300.4
1302.2
1304
1305.8
1307.5
1309.3
1311.1
1312.9
1314.7
1316.4
1318.2
1320
1321.8
1323.6
1325.3
1327.1
1328.9
1330.6
1332.4
1334.1
1335.9
1337.6
1339.2
1340.9
1342.4
1343.9
1345.4
1346.7
1348
1349.1
1350.2
1351
1351.8
1352.4
1352.8
1353
1353.1
1006.7
1006.7
1006.5
1006.3
1006
1005.6
1005.2
1004.6
1004.1
1003.5
1002.8
1002.1
1001.4
1000.8
1000.1
999.43
998.81
998.23
997.69
997.2
996.77
996.4
996.09
995.85
995.69
995.59
995.57
995.61
995.73
995.92
996.18
996.51
996.91
997.38
997.9
998.49
999.14
999.84
1000.6
1001.4
1002.3
1003.2
1004.1
1005.1
1006.2
1007.3
1008.4
1009.5
1010.7
1012
1013.2
1014.5
1015.8
1017.2
1018.6
1020
1021.4
1022.8
1024.3
1025.8
1027.3
1028.8
1030.4
1031.9
1033.5
1035.1
1036.7
1038.4
1040
1041.7
1043.3
1045
1046.7
1048.4
1050.1
1051.8
1053.5
1055.2
1057
1058.7
1060.4
1062.2
1063.9
1065.7
1067.4
1069.2
1070.9
1072.7
1074.4
1076.2
1077.9
1079.7
1081.4
1083.2
1084.9
1086.6
1088.3
1090.1
1091.8
1093.5
1095.2
1096.9
1098.6
1100.2
1101.9
1103.6
1105.3
1106.9
1108.6
1110.3
1111.9
1113.6
1115.3
1117
1118.7
1120.4
1122.1
1123.9
1125.6
1127.4
1129.2
1131
1132.8
1134.6
1136.5
1138.3
1140.1
1141.9
1143.7
1145.5
1147.3
1149.1
1150.9
1152.7
1154.5
1156.4
1158.2
1160
1161.9
1163.7
1165.5
1167.4
1169.2
1171.1
1172.9
1174.8
1176.7
1178.5
1180.4
1182.2
1184.1
1186
1187.8
1189.7
1191.6
1193.4
1195.3
1197.2
1199
1200.9
1202.7
1204.6
1206.5
1208.3
1210.2
1212
1213.9
1215.7
1217.6
1219.4
1221.3
1223.1
1225
1226.8
1228.6
1230.5
1232.3
1234.2
1236
1237.8
1239.7
1241.5
1243.3
1245.1
1247
1248.8
1250.6
1252.4
1254.2
1256
1257.9
1259.7
1261.5
1263.3
1265.1
1266.9
1268.7
1270.5
1272.3
1274.1
1275.9
1277.7
1279.5
1281.3
1283.1
1284.9
1286.6
1288.4
1290.2
1292
1293.8
1295.6
1297.4
1299.1
1300.9
1302.7
1304.5
1306.2
1308
1309.8
1311.6
1313.4
1315.1
1316.9
1318.7
1320.5
1322.2
1324
1325.8
1327.6
1329.3
1331.1
1332.9
1334.6
1336.3
1338
1339.7
1341.3
1342.9
1344.4
1345.8
1347.2
1348.4
1349.6
1350.6
1351.5
1352.2
1352.8
1353.2
1353.5
1353.5
1008.8
1008.7
1008.6
1008.4
1008.1
1007.7
1007.3
1006.8
1006.2
1005.6
1005
1004.3
1003.6
1003
1002.3
1001.7
1001.1
1000.5
999.98
999.51
999.09
998.73
998.43
998.2
998.03
997.94
997.91
997.96
998.07
998.26
998.52
998.84
999.23
999.68
1000.2
1000.8
1001.4
1002.1
1002.8
1003.6
1004.5
1005.4
1006.3
1007.3
1008.3
1009.3
1010.4
1011.6
1012.7
1013.9
1015.2
1016.4
1017.7
1019.1
1020.4
1021.8
1023.2
1024.6
1026
1027.5
1029
1030.5
1032
1033.6
1035.1
1036.7
1038.3
1039.9
1041.5
1043.1
1044.8
1046.4
1048.1
1049.8
1051.5
1053.1
1054.8
1056.5
1058.3
1060
1061.7
1063.4
1065.1
1066.9
1068.6
1070.3
1072.1
1073.8
1075.5
1077.3
1079
1080.7
1082.5
1084.2
1085.9
1087.6
1089.3
1091
1092.7
1094.4
1096.1
1097.8
1099.4
1101.1
1102.8
1104.4
1106.1
1107.7
1109.4
1111
1112.7
1114.4
1116.1
1117.7
1119.4
1121.2
1122.9
1124.6
1126.4
1128.2
1130
1131.8
1133.6
1135.4
1137.2
1139
1140.8
1142.6
1144.4
1146.2
1148
1149.8
1151.7
1153.5
1155.3
1157.1
1158.9
1160.8
1162.6
1164.4
1166.3
1168.1
1170
1171.8
1173.7
1175.5
1177.4
1179.2
1181.1
1182.9
1184.8
1186.7
1188.5
1190.4
1192.2
1194.1
1196
1197.8
1199.7
1201.5
1203.4
1205.3
1207.1
1209
1210.8
1212.7
1214.5
1216.4
1218.2
1220.1
1221.9
1223.7
1225.6
1227.4
1229.3
1231.1
1232.9
1234.8
1236.6
1238.4
1240.2
1242.1
1243.9
1245.7
1247.5
1249.4
1251.2
1253
1254.8
1256.6
1258.4
1260.2
1262
1263.8
1265.6
1267.4
1269.2
1271
1272.8
1274.6
1276.4
1278.2
1280
1281.8
1283.6
1285.4
1287.2
1289
1290.7
1292.5
1294.3
1296.1
1297.9
1299.6
1301.4
1303.2
1305
1306.7
1308.5
1310.3
1312.1
1313.8
1315.6
1317.4
1319.2
1320.9
1322.7
1324.5
1326.3
1328
1329.8
1331.6
1333.3
1335.1
1336.8
1338.5
1340.1
1341.8
1343.3
1344.8
1346.3
1347.6
1348.9
1350
1351
1351.9
1352.7
1353.2
1353.7
1353.9
1354
1010.9
1010.8
1010.7
1010.5
1010.2
1009.8
1009.4
1008.9
1008.3
1007.8
1007.1
1006.5
1005.8
1005.2
1004.6
1003.9
1003.3
1002.8
1002.3
1001.8
1001.4
1001
1000.8
1000.5
1000.4
1000.3
1000.3
1000.3
1000.4
1000.6
1000.8
1001.2
1001.5
1002
1002.5
1003
1003.7
1004.3
1005.1
1005.8
1006.7
1007.5
1008.4
1009.4
1010.4
1011.4
1012.5
1013.6
1014.8
1015.9
1017.1
1018.4
1019.7
1020.9
1022.3
1023.6
1025
1026.4
1027.8
1029.3
1030.7
1032.2
1033.7
1035.2
1036.7
1038.3
1039.9
1041.4
1043
1044.6
1046.3
1047.9
1049.5
1051.2
1052.8
1054.5
1056.2
1057.9
1059.6
1061.3
1063
1064.7
1066.4
1068.1
1069.8
1071.5
1073.2
1074.9
1076.7
1078.4
1080.1
1081.8
1083.5
1085.2
1086.9
1088.6
1090.3
1092
1093.6
1095.3
1097
1098.7
1100.3
1102
1103.6
1105.3
1106.9
1108.6
1110.2
1111.9
1113.5
1115.2
1116.9
1118.5
1120.2
1122
1123.7
1125.5
1127.2
1129
1130.8
1132.6
1134.4
1136.2
1138
1139.8
1141.6
1143.4
1145.2
1147
1148.8
1150.6
1152.4
1154.2
1156
1157.9
1159.7
1161.5
1163.3
1165.2
1167
1168.8
1170.7
1172.5
1174.4
1176.2
1178.1
1179.9
1181.8
1183.7
1185.5
1187.4
1189.2
1191.1
1192.9
1194.8
1196.7
1198.5
1200.4
1202.2
1204.1
1205.9
1207.8
1209.6
1211.5
1213.3
1215.2
1217
1218.9
1220.7
1222.5
1224.4
1226.2
1228
1229.9
1231.7
1233.5
1235.4
1237.2
1239
1240.8
1242.7
1244.5
1246.3
1248.1
1249.9
1251.8
1253.6
1255.4
1257.2
1259
1260.8
1262.6
1264.4
1266.2
1268
1269.8
1271.6
1273.4
1275.2
1277
1278.8
1280.6
1282.3
1284.1
1285.9
1287.7
1289.5
1291.3
1293
1294.8
1296.6
1298.4
1300.2
1301.9
1303.7
1305.5
1307.2
1309
1310.8
1312.6
1314.3
1316.1
1317.9
1319.7
1321.4
1323.2
1325
1326.8
1328.5
1330.3
1332
1333.8
1335.5
1337.3
1338.9
1340.6
1342.2
1343.8
1345.3
1346.7
1348.1
1349.3
1350.5
1351.5
1352.4
1353.1
1353.7
1354.1
1354.4
1354.4
1012.9
1012.9
1012.8
1012.6
1012.3
1011.9
1011.5
1011
1010.5
1009.9
1009.3
1008.7
1008
1007.4
1006.8
1006.2
1005.6
1005.1
1004.6
1004.1
1003.7
1003.4
1003.1
1002.9
1002.7
1002.6
1002.6
1002.6
1002.7
1002.9
1003.2
1003.5
1003.8
1004.3
1004.8
1005.3
1005.9
1006.6
1007.3
1008
1008.8
1009.7
1010.6
1011.5
1012.5
1013.5
1014.6
1015.7
1016.8
1017.9
1019.1
1020.3
1021.6
1022.8
1024.1
1025.5
1026.8
1028.2
1029.6
1031
1032.4
1033.9
1035.4
1036.9
1038.4
1039.9
1041.4
1043
1044.6
1046.2
1047.7
1049.4
1051
1052.6
1054.2
1055.9
1057.5
1059.2
1060.9
1062.6
1064.2
1065.9
1067.6
1069.3
1071
1072.7
1074.4
1076.1
1077.8
1079.5
1081.2
1082.9
1084.6
1086.2
1087.9
1089.6
1091.3
1092.9
1094.6
1096.3
1097.9
1099.6
1101.2
1102.8
1104.5
1106.1
1107.7
1109.4
1111
1112.7
1114.3
1116
1117.7
1119.4
1121.1
1122.8
1124.5
1126.3
1128.1
1129.9
1131.7
1133.5
1135.2
1137
1138.8
1140.6
1142.4
1144.2
1146
1147.8
1149.6
1151.4
1153.2
1155
1156.8
1158.6
1160.4
1162.3
1164.1
1165.9
1167.8
1169.6
1171.4
1173.3
1175.1
1177
1178.8
1180.7
1182.5
1184.4
1186.2
1188.1
1189.9
1191.8
1193.7
1195.5
1197.4
1199.2
1201.1
1202.9
1204.8
1206.6
1208.5
1210.3
1212.1
1214
1215.8
1217.7
1219.5
1221.4
1223.2
1225
1226.9
1228.7
1230.5
1232.3
1234.2
1236
1237.8
1239.6
1241.5
1243.3
1245.1
1246.9
1248.7
1250.5
1252.3
1254.2
1256
1257.8
1259.6
1261.4
1263.2
1265
1266.8
1268.6
1270.4
1272.2
1273.9
1275.7
1277.5
1279.3
1281.1
1282.9
1284.7
1286.5
1288.2
1290
1291.8
1293.6
1295.4
1297.1
1298.9
1300.7
1302.4
1304.2
1306
1307.8
1309.5
1311.3
1313.1
1314.8
1316.6
1318.4
1320.2
1321.9
1323.7
1325.5
1327.2
1329
1330.8
1332.5
1334.3
1336
1337.7
1339.4
1341.1
1342.7
1344.3
1345.8
1347.2
1348.6
1349.8
1350.9
1352
1352.8
1353.6
1354.1
1354.6
1354.8
1354.9
1015
1015
1014.8
1014.6
1014.4
1014
1013.6
1013.1
1012.6
1012.1
1011.5
1010.9
1010.2
1009.6
1009
1008.4
1007.9
1007.3
1006.8
1006.4
1006
1005.7
1005.4
1005.2
1005
1004.9
1004.9
1004.9
1005.1
1005.2
1005.5
1005.8
1006.1
1006.5
1007
1007.6
1008.2
1008.8
1009.5
1010.2
1011
1011.8
1012.7
1013.6
1014.6
1015.6
1016.6
1017.7
1018.8
1019.9
1021.1
1022.3
1023.5
1024.7
1026
1027.3
1028.6
1030
1031.4
1032.8
1034.2
1035.6
1037.1
1038.5
1040
1041.5
1043
1044.6
1046.1
1047.7
1049.3
1050.8
1052.4
1054
1055.7
1057.3
1058.9
1060.6
1062.2
1063.9
1065.5
1067.2
1068.9
1070.5
1072.2
1073.9
1075.6
1077.2
1078.9
1080.6
1082.3
1083.9
1085.6
1087.3
1088.9
1090.6
1092.3
1093.9
1095.6
1097.2
1098.8
1100.5
1102.1
1103.7
1105.4
1107
1108.6
1110.2
1111.9
1113.5
1115.2
1116.8
1118.5
1120.2
1121.9
1123.6
1125.4
1127.2
1128.9
1130.7
1132.5
1134.3
1136.1
1137.9
1139.6
1141.4
1143.2
1145
1146.8
1148.6
1150.4
1152.2
1154
1155.8
1157.6
1159.4
1161.2
1163
1164.9
1166.7
1168.5
1170.4
1172.2
1174
1175.9
1177.7
1179.6
1181.4
1183.3
1185.1
1187
1188.8
1190.7
1192.5
1194.4
1196.2
1198.1
1199.9
1201.8
1203.6
1205.5
1207.3
1209.1
1211
1212.8
1214.7
1216.5
1218.3
1220.2
1222
1223.8
1225.7
1227.5
1229.3
1231.2
1233
1234.8
1236.6
1238.4
1240.3
1242.1
1243.9
1245.7
1247.5
1249.3
1251.1
1252.9
1254.8
1256.6
1258.4
1260.2
1262
1263.8
1265.6
1267.4
1269.1
1270.9
1272.7
1274.5
1276.3
1278.1
1279.9
1281.7
1283.4
1285.2
1287
1288.8
1290.6
1292.3
1294.1
1295.9
1297.7
1299.4
1301.2
1303
1304.7
1306.5
1308.3
1310.1
1311.8
1313.6
1315.4
1317.1
1318.9
1320.7
1322.4
1324.2
1326
1327.7
1329.5
1331.3
1333
1334.8
1336.5
1338.2
1339.9
1341.6
1343.2
1344.7
1346.3
1347.7
1349
1350.3
1351.4
1352.4
1353.3
1354
1354.6
1355
1355.3
1355.4
1017.1
1017
1016.9
1016.7
1016.5
1016.1
1015.7
1015.3
1014.8
1014.2
1013.6
1013
1012.4
1011.8
1011.2
1010.7
1010.1
1009.6
1009.1
1008.7
1008.3
1008
1007.7
1007.5
1007.3
1007.2
1007.2
1007.3
1007.4
1007.5
1007.8
1008.1
1008.4
1008.8
1009.3
1009.8
1010.4
1011
1011.7
1012.4
1013.2
1014
1014.9
1015.8
1016.7
1017.7
1018.7
1019.7
1020.8
1021.9
1023.1
1024.2
1025.4
1026.7
1027.9
1029.2
1030.5
1031.8
1033.2
1034.5
1035.9
1037.3
1038.8
1040.2
1041.7
1043.1
1044.6
1046.1
1047.7
1049.2
1050.8
1052.3
1053.9
1055.5
1057.1
1058.7
1060.3
1061.9
1063.6
1065.2
1066.8
1068.5
1070.1
1071.8
1073.4
1075.1
1076.8
1078.4
1080.1
1081.7
1083.4
1085
1086.7
1088.3
1090
1091.6
1093.3
1094.9
1096.5
1098.2
1099.8
1101.4
1103
1104.6
1106.2
1107.9
1109.5
1111.1
1112.7
1114.4
1116
1117.7
1119.4
1121.1
1122.8
1124.5
1126.3
1128
1129.8
1131.6
1133.4
1135.1
1136.9
1138.7
1140.5
1142.2
1144
1145.8
1147.6
1149.4
1151.2
1153
1154.8
1156.6
1158.4
1160.2
1162
1163.8
1165.7
1167.5
1169.3
1171.1
1173
1174.8
1176.7
1178.5
1180.3
1182.2
1184
1185.9
1187.7
1189.6
1191.4
1193.3
1195.1
1196.9
1198.8
1200.6
1202.5
1204.3
1206.2
1208
1209.8
1211.7
1213.5
1215.4
1217.2
1219
1220.9
1222.7
1224.5
1226.3
1228.2
1230
1231.8
1233.6
1235.5
1237.3
1239.1
1240.9
1242.7
1244.5
1246.3
1248.1
1250
1251.8
1253.6
1255.4
1257.2
1259
1260.8
1262.6
1264.4
1266.2
1267.9
1269.7
1271.5
1273.3
1275.1
1276.9
1278.7
1280.5
1282.2
1284
1285.8
1287.6
1289.3
1291.1
1292.9
1294.7
1296.4
1298.2
1300
1301.7
1303.5
1305.3
1307
1308.8
1310.6
1312.4
1314.1
1315.9
1317.7
1319.4
1321.2
1323
1324.7
1326.5
1328.3
1330
1331.8
1333.5
1335.3
1337
1338.7
1340.4
1342.1
1343.7
1345.2
1346.7
1348.2
1349.5
1350.8
1351.9
1352.9
1353.8
1354.5
1355.1
1355.5
1355.8
1355.8
1019.2
1019.1
1019
1018.8
1018.6
1018.2
1017.8
1017.4
1016.9
1016.4
1015.8
1015.2
1014.6
1014
1013.5
1012.9
1012.3
1011.8
1011.4
1010.9
1010.6
1010.3
1010
1009.8
1009.6
1009.5
1009.5
1009.6
1009.7
1009.8
1010.1
1010.3
1010.7
1011.1
1011.5
1012.1
1012.6
1013.2
1013.9
1014.6
1015.4
1016.2
1017
1017.9
1018.8
1019.8
1020.8
1021.8
1022.8
1023.9
1025
1026.2
1027.4
1028.6
1029.8
1031
1032.3
1033.6
1035
1036.3
1037.7
1039.1
1040.5
1041.9
1043.3
1044.8
1046.3
1047.7
1049.2
1050.8
1052.3
1053.8
1055.4
1057
1058.5
1060.1
1061.7
1063.3
1064.9
1066.5
1068.2
1069.8
1071.4
1073
1074.7
1076.3
1078
1079.6
1081.2
1082.9
1084.5
1086.2
1087.8
1089.4
1091
1092.7
1094.3
1095.9
1097.5
1099.1
1100.7
1102.3
1103.9
1105.5
1107.2
1108.8
1110.4
1112
1113.6
1115.3
1116.9
1118.6
1120.2
1121.9
1123.7
1125.4
1127.2
1128.9
1130.7
1132.5
1134.2
1136
1137.8
1139.5
1141.3
1143.1
1144.9
1146.6
1148.4
1150.2
1152
1153.8
1155.6
1157.4
1159.2
1161
1162.8
1164.6
1166.4
1168.3
1170.1
1171.9
1173.8
1175.6
1177.4
1179.3
1181.1
1182.9
1184.8
1186.6
1188.5
1190.3
1192.2
1194
1195.8
1197.7
1199.5
1201.4
1203.2
1205
1206.9
1208.7
1210.6
1212.4
1214.2
1216
1217.9
1219.7
1221.5
1223.4
1225.2
1227
1228.8
1230.7
1232.5
1234.3
1236.1
1237.9
1239.7
1241.5
1243.4
1245.2
1247
1248.8
1250.6
1252.4
1254.2
1256
1257.8
1259.6
1261.4
1263.2
1265
1266.8
1268.5
1270.3
1272.1
1273.9
1275.7
1277.5
1279.2
1281
1282.8
1284.6
1286.4
1288.1
1289.9
1291.7
1293.5
1295.2
1297
1298.8
1300.5
1302.3
1304.1
1305.8
1307.6
1309.4
1311.1
1312.9
1314.7
1316.4
1318.2
1319.9
1321.7
1323.5
1325.2
1327
1328.8
1330.5
1332.3
1334
1335.8
1337.5
1339.2
1340.9
1342.6
1344.2
1345.7
1347.2
1348.7
1350
1351.3
1352.4
1353.4
1354.3
1355
1355.6
1356
1356.2
1356.3
1021.2
1021.2
1021.1
1020.9
1020.6
1020.3
1019.9
1019.5
1019
1018.5
1017.9
1017.4
1016.8
1016.2
1015.7
1015.1
1014.6
1014.1
1013.6
1013.2
1012.8
1012.5
1012.3
1012.1
1011.9
1011.8
1011.8
1011.9
1012
1012.1
1012.3
1012.6
1013
1013.3
1013.8
1014.3
1014.8
1015.5
1016.1
1016.8
1017.5
1018.3
1019.1
1020
1020.9
1021.8
1022.8
1023.8
1024.9
1025.9
1027
1028.2
1029.3
1030.5
1031.7
1032.9
1034.2
1035.5
1036.8
1038.1
1039.4
1040.8
1042.2
1043.6
1045
1046.4
1047.9
1049.4
1050.8
1052.3
1053.8
1055.4
1056.9
1058.4
1060
1061.6
1063.1
1064.7
1066.3
1067.9
1069.5
1071.1
1072.7
1074.3
1075.9
1077.6
1079.2
1080.8
1082.4
1084
1085.7
1087.3
1088.9
1090.5
1092.1
1093.7
1095.3
1096.9
1098.5
1100.1
1101.7
1103.3
1104.9
1106.5
1108.1
1109.7
1111.3
1112.9
1114.5
1116.1
1117.8
1119.5
1121.1
1122.9
1124.6
1126.3
1128.1
1129.8
1131.6
1133.4
1135.1
1136.9
1138.6
1140.4
1142.2
1143.9
1145.7
1147.5
1149.3
1151
1152.8
1154.6
1156.4
1158.2
1160
1161.8
1163.6
1165.4
1167.3
1169.1
1170.9
1172.7
1174.6
1176.4
1178.2
1180.1
1181.9
1183.7
1185.6
1187.4
1189.2
1191.1
1192.9
1194.8
1196.6
1198.4
1200.3
1202.1
1203.9
1205.8
1207.6
1209.4
1211.3
1213.1
1214.9
1216.8
1218.6
1220.4
1222.2
1224.1
1225.9
1227.7
1229.5
1231.3
1233.1
1235
1236.8
1238.6
1240.4
1242.2
1244
1245.8
1247.6
1249.4
1251.2
1253
1254.8
1256.6
1258.4
1260.2
1262
1263.8
1265.6
1267.4
1269.1
1270.9
1272.7
1274.5
1276.3
1278.1
1279.8
1281.6
1283.4
1285.2
1286.9
1288.7
1290.5
1292.3
1294
1295.8
1297.6
1299.3
1301.1
1302.9
1304.6
1306.4
1308.1
1309.9
1311.7
1313.4
1315.2
1317
1318.7
1320.5
1322.2
1324
1325.8
1327.5
1329.3
1331.1
1332.8
1334.6
1336.3
1338
1339.7
1341.4
1343.1
1344.7
1346.2
1347.7
1349.2
1350.5
1351.8
1352.9
1353.9
1354.8
1355.5
1356.1
1356.5
1356.7
1356.8
1023.3
1023.3
1023.2
1023
1022.7
1022.4
1022
1021.6
1021.1
1020.6
1020.1
1019.5
1019
1018.4
1017.9
1017.3
1016.8
1016.3
1015.9
1015.5
1015.1
1014.8
1014.6
1014.4
1014.2
1014.1
1014.1
1014.1
1014.2
1014.4
1014.6
1014.9
1015.2
1015.6
1016
1016.5
1017.1
1017.7
1018.3
1019
1019.7
1020.5
1021.3
1022.1
1023
1023.9
1024.9
1025.9
1026.9
1027.9
1029
1030.1
1031.3
1032.4
1033.6
1034.8
1036
1037.3
1038.6
1039.9
1041.2
1042.5
1043.9
1045.3
1046.7
1048.1
1049.5
1051
1052.4
1053.9
1055.4
1056.9
1058.4
1059.9
1061.5
1063
1064.5
1066.1
1067.7
1069.2
1070.8
1072.4
1074
1075.6
1077.2
1078.8
1080.4
1082
1083.6
1085.2
1086.8
1088.4
1090
1091.6
1093.2
1094.8
1096.4
1097.9
1099.5
1101.1
1102.7
1104.3
1105.8
1107.4
1109
1110.6
1112.2
1113.8
1115.4
1117.1
1118.7
1120.4
1122.1
1123.8
1125.5
1127.3
1129
1130.8
1132.5
1134.3
1136
1137.8
1139.5
1141.3
1143
1144.8
1146.6
1148.3
1150.1
1151.9
1153.7
1155.5
1157.3
1159
1160.8
1162.7
1164.5
1166.3
1168.1
1169.9
1171.7
1173.5
1175.4
1177.2
1179
1180.9
1182.7
1184.5
1186.4
1188.2
1190
1191.9
1193.7
1195.5
1197.4
1199.2
1201
1202.9
1204.7
1206.5
1208.3
1210.2
1212
1213.8
1215.7
1217.5
1219.3
1221.1
1222.9
1224.8
1226.6
1228.4
1230.2
1232
1233.8
1235.6
1237.4
1239.3
1241.1
1242.9
1244.7
1246.5
1248.3
1250.1
1251.9
1253.7
1255.5
1257.3
1259
1260.8
1262.6
1264.4
1266.2
1268
1269.8
1271.5
1273.3
1275.1
1276.9
1278.7
1280.4
1282.2
1284
1285.8
1287.5
1289.3
1291.1
1292.8
1294.6
1296.4
1298.1
1299.9
1301.7
1303.4
1305.2
1306.9
1308.7
1310.5
1312.2
1314
1315.7
1317.5
1319.3
1321
1322.8
1324.5
1326.3
1328.1
1329.8
1331.6
1333.3
1335.1
1336.8
1338.5
1340.2
1341.9
1343.6
1345.2
1346.7
1348.2
1349.7
1351
1352.3
1353.4
1354.4
1355.3
1356
1356.6
1357
1357.2
1357.3
1025.4
1025.4
1025.2
1025.1
1024.8
1024.5
1024.1
1023.7
1023.3
1022.8
1022.3
1021.7
1021.2
1020.6
1020.1
1019.5
1019
1018.6
1018.1
1017.7
1017.4
1017.1
1016.8
1016.6
1016.5
1016.4
1016.4
1016.4
1016.5
1016.7
1016.9
1017.1
1017.5
1017.8
1018.3
1018.8
1019.3
1019.9
1020.5
1021.2
1021.9
1022.6
1023.4
1024.2
1025.1
1026
1026.9
1027.9
1028.9
1029.9
1031
1032.1
1033.2
1034.3
1035.5
1036.7
1037.9
1039.1
1040.4
1041.7
1043
1044.3
1045.6
1047
1048.4
1049.8
1051.2
1052.6
1054
1055.5
1056.9
1058.4
1059.9
1061.4
1062.9
1064.5
1066
1067.5
1069.1
1070.6
1072.2
1073.7
1075.3
1076.9
1078.5
1080
1081.6
1083.2
1084.8
1086.4
1088
1089.5
1091.1
1092.7
1094.3
1095.8
1097.4
1099
1100.5
1102.1
1103.7
1105.2
1106.8
1108.4
1110
1111.5
1113.1
1114.7
1116.4
1118
1119.7
1121.3
1123
1124.7
1126.5
1128.2
1130
1131.7
1133.4
1135.2
1136.9
1138.7
1140.4
1142.2
1143.9
1145.7
1147.4
1149.2
1151
1152.8
1154.5
1156.3
1158.1
1159.9
1161.7
1163.5
1165.3
1167.1
1168.9
1170.7
1172.6
1174.4
1176.2
1178
1179.8
1181.7
1183.5
1185.3
1187.2
1189
1190.8
1192.6
1194.5
1196.3
1198.1
1200
1201.8
1203.6
1205.4
1207.3
1209.1
1210.9
1212.7
1214.6
1216.4
1218.2
1220
1221.8
1223.7
1225.5
1227.3
1229.1
1230.9
1232.7
1234.5
1236.3
1238.1
1239.9
1241.7
1243.5
1245.3
1247.1
1248.9
1250.7
1252.5
1254.3
1256.1
1257.9
1259.7
1261.5
1263.3
1265
1266.8
1268.6
1270.4
1272.2
1273.9
1275.7
1277.5
1279.3
1281
1282.8
1284.6
1286.4
1288.1
1289.9
1291.7
1293.4
1295.2
1296.9
1298.7
1300.5
1302.2
1304
1305.8
1307.5
1309.3
1311
1312.8
1314.5
1316.3
1318.1
1319.8
1321.6
1323.3
1325.1
1326.8
1328.6
1330.4
1332.1
1333.9
1335.6
1337.4
1339.1
1340.8
1342.5
1344.1
1345.7
1347.3
1348.8
1350.2
1351.5
1352.8
1353.9
1354.9
1355.8
1356.5
1357.1
1357.5
1357.7
1357.8
1027.5
1027.4
1027.3
1027.1
1026.9
1026.6
1026.3
1025.8
1025.4
1024.9
1024.4
1023.9
1023.3
1022.8
1022.3
1021.7
1021.2
1020.8
1020.4
1020
1019.6
1019.3
1019.1
1018.9
1018.7
1018.7
1018.6
1018.7
1018.8
1018.9
1019.1
1019.4
1019.7
1020.1
1020.5
1021
1021.5
1022.1
1022.7
1023.3
1024
1024.8
1025.5
1026.4
1027.2
1028.1
1029
1029.9
1030.9
1031.9
1033
1034
1035.1
1036.3
1037.4
1038.6
1039.8
1041
1042.2
1043.5
1044.8
1046.1
1047.4
1048.7
1050.1
1051.4
1052.8
1054.2
1055.7
1057.1
1058.5
1060
1061.5
1062.9
1064.4
1065.9
1067.4
1068.9
1070.5
1072
1073.6
1075.1
1076.6
1078.2
1079.8
1081.3
1082.9
1084.4
1086
1087.6
1089.1
1090.7
1092.2
1093.8
1095.4
1096.9
1098.5
1100
1101.6
1103.1
1104.7
1106.2
1107.8
1109.3
1110.9
1112.5
1114.1
1115.7
1117.3
1119
1120.6
1122.3
1124
1125.7
1127.4
1129.2
1130.9
1132.6
1134.4
1136.1
1137.9
1139.6
1141.3
1143.1
1144.8
1146.6
1148.3
1150.1
1151.9
1153.6
1155.4
1157.2
1159
1160.8
1162.6
1164.4
1166.2
1168
1169.8
1171.6
1173.4
1175.2
1177
1178.8
1180.7
1182.5
1184.3
1186.1
1188
1189.8
1191.6
1193.4
1195.3
1197.1
1198.9
1200.7
1202.6
1204.4
1206.2
1208
1209.8
1211.7
1213.5
1215.3
1217.1
1218.9
1220.8
1222.6
1224.4
1226.2
1228
1229.8
1231.6
1233.4
1235.2
1237
1238.8
1240.6
1242.4
1244.2
1246
1247.8
1249.6
1251.4
1253.2
1255
1256.8
1258.6
1260.3
1262.1
1263.9
1265.7
1267.5
1269.2
1271
1272.8
1274.6
1276.3
1278.1
1279.9
1281.7
1283.4
1285.2
1287
1288.7
1290.5
1292.3
1294
1295.8
1297.5
1299.3
1301.1
1302.8
1304.6
1306.3
1308.1
1309.8
1311.6
1313.4
1315.1
1316.9
1318.6
1320.4
1322.1
1323.9
1325.6
1327.4
1329.2
1330.9
1332.7
1334.4
1336.2
1337.9
1339.6
1341.3
1343
1344.6
1346.2
1347.8
1349.3
1350.7
1352
1353.3
1354.4
1355.4
1356.3
1357
1357.6
1358
1358.3
1358.3
1029.5
1029.5
1029.4
1029.2
1029
1028.7
1028.4
1028
1027.5
1027
1026.5
1026
1025.5
1025
1024.4
1023.9
1023.5
1023
1022.6
1022.2
1021.9
1021.6
1021.3
1021.1
1021
1020.9
1020.9
1020.9
1021
1021.2
1021.4
1021.6
1021.9
1022.3
1022.7
1023.2
1023.7
1024.2
1024.8
1025.5
1026.2
1026.9
1027.7
1028.5
1029.3
1030.2
1031.1
1032
1033
1033.9
1035
1036
1037.1
1038.2
1039.3
1040.5
1041.7
1042.8
1044.1
1045.3
1046.6
1047.8
1049.1
1050.5
1051.8
1053.1
1054.5
1055.9
1057.3
1058.7
1060.1
1061.5
1063
1064.5
1065.9
1067.4
1068.9
1070.4
1071.9
1073.4
1074.9
1076.5
1078
1079.5
1081
1082.6
1084.1
1085.7
1087.2
1088.8
1090.3
1091.8
1093.4
1094.9
1096.5
1098
1099.5
1101.1
1102.6
1104.1
1105.7
1107.2
1108.8
1110.3
1111.9
1113.5
1115.1
1116.7
1118.3
1119.9
1121.6
1123.3
1125
1126.7
1128.4
1130.1
1131.9
1133.6
1135.3
1137.1
1138.8
1140.5
1142.3
1144
1145.7
1147.5
1149.2
1151
1152.8
1154.5
1156.3
1158.1
1159.9
1161.6
1163.4
1165.2
1167
1168.8
1170.6
1172.4
1174.2
1176.1
1177.9
1179.7
1181.5
1183.3
1185.1
1187
1188.8
1190.6
1192.4
1194.2
1196.1
1197.9
1199.7
1201.5
1203.3
1205.2
1207
1208.8
1210.6
1212.4
1214.2
1216.1
1217.9
1219.7
1221.5
1223.3
1225.1
1226.9
1228.7
1230.5
1232.3
1234.1
1235.9
1237.7
1239.5
1241.3
1243.1
1244.9
1246.7
1248.5
1250.3
1252.1
1253.9
1255.6
1257.4
1259.2
1261
1262.8
1264.6
1266.3
1268.1
1269.9
1271.7
1273.4
1275.2
1277
1278.7
1280.5
1282.3
1284
1285.8
1287.6
1289.3
1291.1
1292.9
1294.6
1296.4
1298.1
1299.9
1301.7
1303.4
1305.2
1306.9
1308.7
1310.4
1312.2
1313.9
1315.7
1317.4
1319.2
1320.9
1322.7
1324.5
1326.2
1328
1329.7
1331.5
1333.2
1335
1336.7
1338.4
1340.1
1341.8
1343.5
1345.2
1346.8
1348.3
1349.8
1351.2
1352.6
1353.8
1354.9
1355.9
1356.8
1357.5
1358.1
1358.5
1358.8
1358.9
1031.6
1031.6
1031.5
1031.3
1031.1
1030.8
1030.5
1030.1
1029.6
1029.2
1028.7
1028.2
1027.7
1027.1
1026.6
1026.1
1025.7
1025.2
1024.8
1024.4
1024.1
1023.8
1023.6
1023.4
1023.3
1023.2
1023.2
1023.2
1023.3
1023.4
1023.6
1023.9
1024.2
1024.5
1024.9
1025.4
1025.9
1026.4
1027
1027.7
1028.3
1029
1029.8
1030.6
1031.4
1032.2
1033.1
1034
1035
1036
1037
1038
1039
1040.1
1041.2
1042.4
1043.5
1044.7
1045.9
1047.1
1048.4
1049.6
1050.9
1052.2
1053.5
1054.8
1056.2
1057.5
1058.9
1060.3
1061.7
1063.1
1064.5
1066
1067.4
1068.9
1070.4
1071.8
1073.3
1074.8
1076.3
1077.8
1079.3
1080.8
1082.4
1083.9
1085.4
1086.9
1088.4
1090
1091.5
1093
1094.5
1096
1097.6
1099.1
1100.6
1102.1
1103.7
1105.2
1106.7
1108.2
1109.8
1111.3
1112.9
1114.5
1116.1
1117.7
1119.3
1120.9
1122.6
1124.3
1126
1127.7
1129.4
1131.1
1132.9
1134.6
1136.3
1138
1139.7
1141.5
1143.2
1144.9
1146.7
1148.4
1150.2
1151.9
1153.7
1155.4
1157.2
1159
1160.8
1162.5
1164.3
1166.1
1167.9
1169.7
1171.5
1173.3
1175.1
1176.9
1178.7
1180.5
1182.4
1184.2
1186
1187.8
1189.6
1191.4
1193.2
1195.1
1196.9
1198.7
1200.5
1202.3
1204.1
1206
1207.8
1209.6
1211.4
1213.2
1215
1216.8
1218.6
1220.4
1222.2
1224
1225.8
1227.7
1229.5
1231.3
1233
1234.8
1236.6
1238.4
1240.2
1242
1243.8
1245.6
1247.4
1249.2
1251
1252.8
1254.5
1256.3
1258.1
1259.9
1261.7
1263.4
1265.2
1267
1268.8
1270.5
1272.3
1274.1
1275.8
1277.6
1279.4
1281.1
1282.9
1284.7
1286.4
1288.2
1290
1291.7
1293.5
1295.2
1297
1298.7
1300.5
1302.3
1304
1305.8
1307.5
1309.3
1311
1312.8
1314.5
1316.3
1318
1319.8
1321.5
1323.3
1325
1326.8
1328.5
1330.3
1332
1333.8
1335.5
1337.3
1339
1340.7
1342.4
1344.1
1345.7
1347.3
1348.9
1350.4
1351.8
1353.1
1354.4
1355.5
1356.5
1357.3
1358.1
1358.6
1359
1359.3
1359.4
1033.7
1033.7
1033.6
1033.4
1033.2
1032.9
1032.5
1032.2
1031.7
1031.3
1030.8
1030.3
1029.8
1029.3
1028.8
1028.3
1027.8
1027.4
1027
1026.6
1026.3
1026
1025.8
1025.6
1025.5
1025.4
1025.4
1025.4
1025.5
1025.7
1025.8
1026.1
1026.4
1026.7
1027.1
1027.6
1028.1
1028.6
1029.2
1029.8
1030.5
1031.2
1031.9
1032.7
1033.5
1034.3
1035.2
1036.1
1037
1038
1038.9
1040
1041
1042.1
1043.2
1044.3
1045.4
1046.6
1047.7
1048.9
1050.2
1051.4
1052.7
1053.9
1055.2
1056.5
1057.9
1059.2
1060.6
1061.9
1063.3
1064.7
1066.1
1067.5
1068.9
1070.4
1071.8
1073.3
1074.8
1076.2
1077.7
1079.2
1080.7
1082.2
1083.7
1085.2
1086.7
1088.2
1089.7
1091.2
1092.7
1094.2
1095.7
1097.2
1098.7
1100.2
1101.7
1103.2
1104.7
1106.2
1107.8
1109.3
1110.8
1112.4
1113.9
1115.5
1117.1
1118.7
1120.3
1122
1123.6
1125.3
1127
1128.7
1130.4
1132.1
1133.9
1135.6
1137.3
1139
1140.7
1142.4
1144.1
1145.9
1147.6
1149.4
1151.1
1152.8
1154.6
1156.4
1158.1
1159.9
1161.7
1163.4
1165.2
1167
1168.8
1170.6
1172.4
1174.2
1176
1177.8
1179.6
1181.4
1183.2
1185
1186.8
1188.6
1190.5
1192.3
1194.1
1195.9
1197.7
1199.5
1201.3
1203.1
1204.9
1206.8
1208.6
1210.4
1212.2
1214
1215.8
1217.6
1219.4
1221.2
1223
1224.8
1226.6
1228.4
1230.2
1232
1233.8
1235.6
1237.4
1239.2
1241
1242.7
1244.5
1246.3
1248.1
1249.9
1251.7
1253.5
1255.2
1257
1258.8
1260.6
1262.3
1264.1
1265.9
1267.7
1269.4
1271.2
1273
1274.7
1276.5
1278.3
1280
1281.8
1283.6
1285.3
1287.1
1288.8
1290.6
1292.3
1294.1
1295.9
1297.6
1299.4
1301.1
1302.9
1304.6
1306.4
1308.1
1309.9
1311.6
1313.4
1315.1
1316.8
1318.6
1320.3
1322.1
1323.8
1325.6
1327.3
1329.1
1330.8
1332.6
1334.3
1336.1
1337.8
1339.5
1341.3
1342.9
1344.6
1346.3
1347.9
1349.4
1350.9
1352.3
1353.7
1354.9
1356
1357
1357.9
1358.6
1359.2
1359.6
1359.8
1359.9
1035.8
1035.7
1035.6
1035.5
1035.2
1035
1034.6
1034.3
1033.9
1033.4
1032.9
1032.5
1032
1031.5
1031
1030.5
1030
1029.6
1029.2
1028.9
1028.5
1028.3
1028
1027.9
1027.7
1027.7
1027.6
1027.7
1027.7
1027.9
1028.1
1028.3
1028.6
1028.9
1029.3
1029.8
1030.3
1030.8
1031.3
1032
1032.6
1033.3
1034
1034.8
1035.6
1036.4
1037.2
1038.1
1039
1040
1040.9
1041.9
1043
1044
1045.1
1046.2
1047.3
1048.4
1049.6
1050.8
1052
1053.2
1054.4
1055.7
1056.9
1058.2
1059.5
1060.9
1062.2
1063.6
1064.9
1066.3
1067.7
1069.1
1070.5
1071.9
1073.3
1074.8
1076.2
1077.7
1079.1
1080.6
1082
1083.5
1085
1086.5
1087.9
1089.4
1090.9
1092.4
1093.9
1095.4
1096.8
1098.3
1099.8
1101.3
1102.8
1104.3
1105.8
1107.3
1108.8
1110.3
1111.9
1113.4
1115
1116.5
1118.1
1119.7
1121.4
1123
1124.7
1126.4
1128.1
1129.8
1131.5
1133.2
1134.9
1136.6
1138.3
1140
1141.7
1143.4
1145.1
1146.8
1148.6
1150.3
1152
1153.8
1155.5
1157.3
1159.1
1160.8
1162.6
1164.4
1166.1
1167.9
1169.7
1171.5
1173.3
1175.1
1176.9
1178.7
1180.5
1182.3
1184.1
1185.9
1187.7
1189.5
1191.3
1193.1
1194.9
1196.7
1198.5
1200.3
1202.1
1204
1205.8
1207.6
1209.4
1211.2
1213
1214.8
1216.6
1218.4
1220.2
1222
1223.8
1225.6
1227.4
1229.2
1230.9
1232.7
1234.5
1236.3
1238.1
1239.9
1241.7
1243.5
1245.3
1247
1248.8
1250.6
1252.4
1254.2
1255.9
1257.7
1259.5
1261.3
1263
1264.8
1266.6
1268.3
1270.1
1271.9
1273.6
1275.4
1277.2
1278.9
1280.7
1282.4
1284.2
1286
1287.7
1289.5
1291.2
1293
1294.7
1296.5
1298.2
1300
1301.7
1303.5
1305.2
1307
1308.7
1310.5
1312.2
1314
1315.7
1317.4
1319.2
1320.9
1322.7
1324.4
1326.2
1327.9
1329.7
1331.4
1333.2
1334.9
1336.7
1338.4
1340.1
1341.8
1343.5
1345.2
1346.8
1348.4
1350
1351.5
1352.9
1354.2
1355.4
1356.6
1357.6
1358.4
1359.1
1359.7
1360.1
1360.4
1360.5
1037.8
1037.8
1037.7
1037.5
1037.3
1037
1036.7
1036.4
1036
1035.5
1035.1
1034.6
1034.1
1033.6
1033.1
1032.7
1032.2
1031.8
1031.4
1031.1
1030.7
1030.5
1030.3
1030.1
1030
1029.9
1029.9
1029.9
1030
1030.1
1030.3
1030.5
1030.8
1031.1
1031.5
1032
1032.4
1032.9
1033.5
1034.1
1034.7
1035.4
1036.1
1036.9
1037.6
1038.4
1039.3
1040.2
1041
1042
1042.9
1043.9
1044.9
1045.9
1047
1048.1
1049.2
1050.3
1051.4
1052.6
1053.8
1055
1056.2
1057.4
1058.7
1060
1061.2
1062.5
1063.9
1065.2
1066.5
1067.9
1069.2
1070.6
1072
1073.4
1074.8
1076.2
1077.7
1079.1
1080.5
1082
1083.4
1084.9
1086.3
1087.8
1089.2
1090.7
1092.2
1093.6
1095.1
1096.6
1098
1099.5
1101
1102.4
1103.9
1105.4
1106.9
1108.4
1109.9
1111.4
1112.9
1114.5
1116
1117.6
1119.2
1120.8
1122.4
1124.1
1125.8
1127.4
1129.1
1130.8
1132.5
1134.2
1135.9
1137.6
1139.3
1141
1142.7
1144.4
1146.1
1147.8
1149.5
1151.3
1153
1154.7
1156.5
1158.2
1160
1161.8
1163.5
1165.3
1167.1
1168.8
1170.6
1172.4
1174.2
1176
1177.8
1179.6
1181.4
1183.2
1185
1186.8
1188.6
1190.4
1192.2
1194
1195.8
1197.6
1199.4
1201.2
1203
1204.8
1206.6
1208.4
1210.2
1212
1213.8
1215.6
1217.4
1219.2
1221
1222.8
1224.6
1226.3
1228.1
1229.9
1231.7
1233.5
1235.3
1237.1
1238.9
1240.6
1242.4
1244.2
1246
1247.8
1249.5
1251.3
1253.1
1254.9
1256.6
1258.4
1260.2
1261.9
1263.7
1265.5
1267.3
1269
1270.8
1272.5
1274.3
1276.1
1277.8
1279.6
1281.3
1283.1
1284.9
1286.6
1288.4
1290.1
1291.9
1293.6
1295.4
1297.1
1298.9
1300.6
1302.4
1304.1
1305.8
1307.6
1309.3
1311.1
1312.8
1314.6
1316.3
1318
1319.8
1321.5
1323.3
1325
1326.8
1328.5
1330.3
1332
1333.8
1335.5
1337.2
1339
1340.7
1342.4
1344.1
1345.8
1347.4
1349
1350.5
1352
1353.4
1354.8
1356
1357.1
1358.1
1359
1359.7
1360.3
1360.7
1360.9
1361
1039.9
1039.9
1039.8
1039.6
1039.4
1039.1
1038.8
1038.5
1038.1
1037.6
1037.2
1036.7
1036.2
1035.8
1035.3
1034.8
1034.4
1034
1033.6
1033.3
1032.9
1032.7
1032.5
1032.3
1032.2
1032.1
1032.1
1032.1
1032.2
1032.3
1032.5
1032.7
1033
1033.3
1033.7
1034.1
1034.6
1035.1
1035.7
1036.2
1036.9
1037.5
1038.2
1038.9
1039.7
1040.5
1041.3
1042.2
1043.1
1044
1044.9
1045.9
1046.9
1047.9
1048.9
1050
1051.1
1052.2
1053.3
1054.4
1055.6
1056.8
1058
1059.2
1060.4
1061.7
1062.9
1064.2
1065.5
1066.8
1068.1
1069.5
1070.8
1072.2
1073.6
1074.9
1076.3
1077.7
1079.1
1080.5
1081.9
1083.4
1084.8
1086.2
1087.7
1089.1
1090.5
1092
1093.4
1094.9
1096.3
1097.8
1099.2
1100.7
1102.1
1103.6
1105
1106.5
1108
1109.5
1111
1112.5
1114
1115.5
1117.1
1118.7
1120.3
1121.9
1123.5
1125.2
1126.8
1128.5
1130.2
1131.9
1133.5
1135.2
1136.9
1138.6
1140.3
1142
1143.7
1145.4
1147.1
1148.8
1150.5
1152.2
1154
1155.7
1157.5
1159.2
1161
1162.7
1164.5
1166.2
1168
1169.8
1171.6
1173.3
1175.1
1176.9
1178.7
1180.5
1182.3
1184.1
1185.9
1187.7
1189.5
1191.2
1193
1194.8
1196.6
1198.4
1200.2
1202
1203.8
1205.6
1207.4
1209.2
1211
1212.8
1214.6
1216.4
1218.2
1220
1221.8
1223.5
1225.3
1227.1
1228.9
1230.7
1232.5
1234.3
1236
1237.8
1239.6
1241.4
1243.2
1244.9
1246.7
1248.5
1250.3
1252
1253.8
1255.6
1257.4
1259.1
1260.9
1262.7
1264.4
1266.2
1267.9
1269.7
1271.5
1273.2
1275
1276.7
1278.5
1280.3
1282
1283.8
1285.5
1287.3
1289
1290.8
1292.5
1294.3
1296
1297.8
1299.5
1301.2
1303
1304.7
1306.5
1308.2
1310
1311.7
1313.4
1315.2
1316.9
1318.7
1320.4
1322.1
1323.9
1325.6
1327.4
1329.1
1330.9
1332.6
1334.3
1336.1
1337.8
1339.5
1341.3
1343
1344.7
1346.3
1348
1349.6
1351.1
1352.6
1354
1355.3
1356.6
1357.7
1358.7
1359.5
1360.3
1360.8
1361.2
1361.5
1361.6
1041.9
1041.9
1041.8
1041.7
1041.5
1041.2
1040.9
1040.6
1040.2
1039.7
1039.3
1038.8
1038.4
1037.9
1037.4
1037
1036.6
1036.2
1035.8
1035.4
1035.1
1034.9
1034.7
1034.5
1034.4
1034.3
1034.3
1034.3
1034.4
1034.5
1034.7
1034.9
1035.2
1035.5
1035.9
1036.3
1036.8
1037.3
1037.8
1038.4
1039
1039.6
1040.3
1041
1041.8
1042.6
1043.4
1044.2
1045.1
1046
1046.9
1047.9
1048.8
1049.8
1050.8
1051.9
1053
1054
1055.1
1056.3
1057.4
1058.6
1059.8
1061
1062.2
1063.4
1064.7
1065.9
1067.2
1068.5
1069.8
1071.1
1072.4
1073.8
1075.1
1076.5
1077.8
1079.2
1080.6
1082
1083.4
1084.8
1086.2
1087.6
1089
1090.4
1091.8
1093.3
1094.7
1096.1
1097.5
1099
1100.4
1101.8
1103.3
1104.7
1106.2
1107.6
1109.1
1110.6
1112.1
1113.6
1115.1
1116.6
1118.2
1119.8
1121.4
1123
1124.6
1126.3
1127.9
1129.6
1131.3
1132.9
1134.6
1136.3
1137.9
1139.6
1141.3
1143
1144.7
1146.4
1148.1
1149.8
1151.5
1153.2
1155
1156.7
1158.4
1160.2
1161.9
1163.7
1165.4
1167.2
1169
1170.7
1172.5
1174.3
1176.1
1177.8
1179.6
1181.4
1183.2
1185
1186.8
1188.6
1190.3
1192.1
1193.9
1195.7
1197.5
1199.3
1201.1
1202.9
1204.7
1206.5
1208.3
1210
1211.8
1213.6
1215.4
1217.2
1219
1220.8
1222.6
1224.3
1226.1
1227.9
1229.7
1231.5
1233.3
1235
1236.8
1238.6
1240.4
1242.1
1243.9
1245.7
1247.5
1249.2
1251
1252.8
1254.5
1256.3
1258.1
1259.8
1261.6
1263.4
1265.1
1266.9
1268.6
1270.4
1272.2
1273.9
1275.7
1277.4
1279.2
1280.9
1282.7
1284.4
1286.2
1287.9
1289.7
1291.4
1293.2
1294.9
1296.7
1298.4
1300.1
1301.9
1303.6
1305.4
1307.1
1308.9
1310.6
1312.3
1314.1
1315.8
1317.5
1319.3
1321
1322.8
1324.5
1326.2
1328
1329.7
1331.5
1333.2
1334.9
1336.7
1338.4
1340.1
1341.9
1343.6
1345.2
1346.9
1348.5
1350.1
1351.7
1353.2
1354.6
1355.9
1357.1
1358.2
1359.2
1360.1
1360.8
1361.4
1361.8
1362
1362.1
1044
1044
1043.9
1043.7
1043.5
1043.3
1043
1042.6
1042.3
1041.8
1041.4
1041
1040.5
1040
1039.6
1039.1
1038.7
1038.3
1038
1037.6
1037.3
1037.1
1036.9
1036.7
1036.6
1036.5
1036.5
1036.5
1036.6
1036.7
1036.9
1037.1
1037.4
1037.7
1038.1
1038.5
1038.9
1039.4
1039.9
1040.5
1041.1
1041.7
1042.4
1043.1
1043.9
1044.6
1045.4
1046.3
1047.1
1048
1048.9
1049.8
1050.8
1051.8
1052.8
1053.8
1054.8
1055.9
1057
1058.1
1059.2
1060.4
1061.5
1062.7
1063.9
1065.1
1066.4
1067.6
1068.9
1070.1
1071.4
1072.7
1074
1075.3
1076.7
1078
1079.3
1080.7
1082
1083.4
1084.8
1086.2
1087.6
1088.9
1090.3
1091.7
1093.1
1094.5
1095.9
1097.4
1098.8
1100.2
1101.6
1103
1104.4
1105.9
1107.3
1108.8
1110.2
1111.7
1113.2
1114.7
1116.2
1117.7
1119.3
1120.9
1122.5
1124.1
1125.8
1127.4
1129
1130.7
1132.4
1134
1135.7
1137.3
1139
1140.7
1142.3
1144
1145.7
1147.4
1149.1
1150.8
1152.5
1154.2
1156
1157.7
1159.4
1161.2
1162.9
1164.7
1166.4
1168.2
1169.9
1171.7
1173.5
1175.2
1177
1178.8
1180.6
1182.3
1184.1
1185.9
1187.7
1189.5
1191.3
1193
1194.8
1196.6
1198.4
1200.2
1202
1203.8
1205.5
1207.3
1209.1
1210.9
1212.7
1214.5
1216.2
1218
1219.8
1221.6
1223.4
1225.2
1226.9
1228.7
1230.5
1232.3
1234
1235.8
1237.6
1239.4
1241.1
1242.9
1244.7
1246.4
1248.2
1250
1251.7
1253.5
1255.3
1257
1258.8
1260.6
1262.3
1264.1
1265.8
1267.6
1269.4
1271.1
1272.9
1274.6
1276.4
1278.1
1279.9
1281.6
1283.4
1285.1
1286.9
1288.6
1290.4
1292.1
1293.8
1295.6
1297.3
1299.1
1300.8
1302.5
1304.3
1306
1307.8
1309.5
1311.2
1313
1314.7
1316.4
1318.2
1319.9
1321.6
1323.4
1325.1
1326.9
1328.6
1330.3
1332.1
1333.8
1335.5
1337.3
1339
1340.7
1342.4
1344.1
1345.8
1347.5
1349.1
1350.7
1352.3
1353.7
1355.1
1356.5
1357.7
1358.8
1359.8
1360.7
1361.4
1361.9
1362.4
1362.6
1362.7
1046.1
1046
1045.9
1045.8
1045.6
1045.4
1045.1
1044.7
1044.3
1043.9
1043.5
1043.1
1042.6
1042.2
1041.7
1041.3
1040.9
1040.5
1040.1
1039.8
1039.5
1039.3
1039.1
1038.9
1038.8
1038.7
1038.7
1038.7
1038.8
1038.9
1039.1
1039.3
1039.6
1039.9
1040.2
1040.6
1041.1
1041.5
1042.1
1042.6
1043.2
1043.8
1044.5
1045.2
1045.9
1046.7
1047.5
1048.3
1049.1
1050
1050.9
1051.8
1052.7
1053.7
1054.7
1055.7
1056.7
1057.8
1058.9
1059.9
1061.1
1062.2
1063.3
1064.5
1065.7
1066.9
1068.1
1069.3
1070.5
1071.8
1073
1074.3
1075.6
1076.9
1078.2
1079.5
1080.9
1082.2
1083.5
1084.9
1086.2
1087.6
1088.9
1090.3
1091.7
1093.1
1094.5
1095.8
1097.2
1098.6
1100
1101.4
1102.8
1104.2
1105.6
1107
1108.5
1109.9
1111.4
1112.8
1114.3
1115.8
1117.3
1118.9
1120.4
1122
1123.6
1125.3
1126.9
1128.5
1130.2
1131.8
1133.5
1135.1
1136.8
1138.4
1140.1
1141.7
1143.4
1145.1
1146.8
1148.4
1150.1
1151.8
1153.5
1155.3
1157
1158.7
1160.4
1162.2
1163.9
1165.6
1167.4
1169.1
1170.9
1172.7
1174.4
1176.2
1178
1179.7
1181.5
1183.3
1185
1186.8
1188.6
1190.4
1192.2
1193.9
1195.7
1197.5
1199.3
1201.1
1202.8
1204.6
1206.4
1208.2
1210
1211.8
1213.5
1215.3
1217.1
1218.9
1220.6
1222.4
1224.2
1226
1227.7
1229.5
1231.3
1233.1
1234.8
1236.6
1238.4
1240.1
1241.9
1243.7
1245.4
1247.2
1249
1250.7
1252.5
1254.3
1256
1257.8
1259.5
1261.3
1263.1
1264.8
1266.6
1268.3
1270.1
1271.8
1273.6
1275.3
1277.1
1278.8
1280.6
1282.3
1284.1
1285.8
1287.6
1289.3
1291
1292.8
1294.5
1296.3
1298
1299.7
1301.5
1303.2
1304.9
1306.7
1308.4
1310.1
1311.9
1313.6
1315.3
1317.1
1318.8
1320.5
1322.3
1324
1325.7
1327.5
1329.2
1330.9
1332.7
1334.4
1336.2
1337.9
1339.6
1341.3
1343
1344.7
1346.4
1348.1
1349.7
1351.3
1352.8
1354.3
1355.7
1357
1358.3
1359.4
1360.4
1361.2
1362
1362.5
1362.9
1363.2
1363.3
1048.1
1048.1
1048
1047.9
1047.7
1047.4
1047.1
1046.8
1046.4
1046
1045.6
1045.2
1044.7
1044.3
1043.9
1043.4
1043
1042.7
1042.3
1042
1041.7
1041.4
1041.2
1041.1
1041
1040.9
1040.9
1040.9
1041
1041.1
1041.3
1041.5
1041.7
1042
1042.4
1042.8
1043.2
1043.7
1044.2
1044.7
1045.3
1045.9
1046.6
1047.3
1048
1048.7
1049.5
1050.3
1051.1
1052
1052.9
1053.8
1054.7
1055.6
1056.6
1057.6
1058.6
1059.7
1060.7
1061.8
1062.9
1064
1065.1
1066.3
1067.4
1068.6
1069.8
1071
1072.2
1073.4
1074.7
1075.9
1077.2
1078.5
1079.8
1081.1
1082.4
1083.7
1085
1086.3
1087.7
1089
1090.4
1091.7
1093.1
1094.4
1095.8
1097.1
1098.5
1099.9
1101.3
1102.6
1104
1105.4
1106.8
1108.2
1109.7
1111.1
1112.5
1114
1115.5
1117
1118.5
1120
1121.6
1123.2
1124.8
1126.4
1128
1129.7
1131.3
1132.9
1134.6
1136.2
1137.8
1139.5
1141.1
1142.8
1144.5
1146.1
1147.8
1149.5
1151.2
1152.9
1154.6
1156.3
1158
1159.7
1161.4
1163.2
1164.9
1166.7
1168.4
1170.1
1171.9
1173.6
1175.4
1177.2
1178.9
1180.7
1182.5
1184.2
1186
1187.8
1189.5
1191.3
1193.1
1194.9
1196.6
1198.4
1200.2
1202
1203.7
1205.5
1207.3
1209.1
1210.8
1212.6
1214.4
1216.2
1217.9
1219.7
1221.5
1223.3
1225
1226.8
1228.6
1230.3
1232.1
1233.9
1235.6
1237.4
1239.2
1240.9
1242.7
1244.5
1246.2
1248
1249.7
1251.5
1253.3
1255
1256.8
1258.5
1260.3
1262
1263.8
1265.5
1267.3
1269
1270.8
1272.5
1274.3
1276
1277.8
1279.5
1281.3
1283
1284.8
1286.5
1288.2
1290
1291.7
1293.5
1295.2
1296.9
1298.7
1300.4
1302.1
1303.9
1305.6
1307.3
1309.1
1310.8
1312.5
1314.3
1316
1317.7
1319.4
1321.2
1322.9
1324.6
1326.4
1328.1
1329.8
1331.6
1333.3
1335
1336.8
1338.5
1340.2
1341.9
1343.7
1345.4
1347
1348.7
1350.3
1351.9
1353.4
1354.9
1356.3
1357.6
1358.9
1360
1361
1361.8
1362.5
1363.1
1363.5
1363.8
1363.8
1050.2
1050.1
1050.1
1049.9
1049.7
1049.5
1049.2
1048.9
1048.5
1048.1
1047.7
1047.3
1046.9
1046.4
1046
1045.6
1045.2
1044.8
1044.5
1044.1
1043.9
1043.6
1043.4
1043.3
1043.1
1043.1
1043.1
1043.1
1043.1
1043.3
1043.4
1043.6
1043.9
1044.2
1044.5
1044.9
1045.4
1045.8
1046.3
1046.9
1047.4
1048
1048.7
1049.3
1050
1050.8
1051.5
1052.3
1053.1
1054
1054.8
1055.7
1056.7
1057.6
1058.5
1059.5
1060.5
1061.5
1062.6
1063.6
1064.7
1065.8
1066.9
1068
1069.2
1070.3
1071.5
1072.7
1073.9
1075.1
1076.3
1077.6
1078.8
1080.1
1081.3
1082.6
1083.9
1085.2
1086.5
1087.8
1089.1
1090.4
1091.8
1093.1
1094.4
1095.8
1097.1
1098.4
1099.8
1101.2
1102.5
1103.9
1105.3
1106.6
1108
1109.4
1110.9
1112.3
1113.7
1115.2
1116.7
1118.2
1119.7
1121.2
1122.8
1124.4
1126
1127.6
1129.2
1130.8
1132.4
1134.1
1135.7
1137.3
1139
1140.6
1142.2
1143.9
1145.6
1147.2
1148.9
1150.6
1152.2
1153.9
1155.6
1157.3
1159
1160.8
1162.5
1164.2
1165.9
1167.7
1169.4
1171.1
1172.9
1174.6
1176.4
1178.1
1179.9
1181.7
1183.4
1185.2
1187
1188.7
1190.5
1192.3
1194
1195.8
1197.6
1199.3
1201.1
1202.9
1204.6
1206.4
1208.2
1210
1211.7
1213.5
1215.3
1217
1218.8
1220.6
1222.3
1224.1
1225.9
1227.6
1229.4
1231.2
1232.9
1234.7
1236.5
1238.2
1240
1241.7
1243.5
1245.3
1247
1248.8
1250.5
1252.3
1254
1255.8
1257.5
1259.3
1261
1262.8
1264.5
1266.3
1268
1269.8
1271.5
1273.3
1275
1276.8
1278.5
1280.2
1282
1283.7
1285.5
1287.2
1288.9
1290.7
1292.4
1294.1
1295.9
1297.6
1299.3
1301.1
1302.8
1304.5
1306.3
1308
1309.7
1311.5
1313.2
1314.9
1316.6
1318.4
1320.1
1321.8
1323.6
1325.3
1327
1328.7
1330.5
1332.2
1333.9
1335.7
1337.4
1339.1
1340.8
1342.6
1344.3
1346
1347.6
1349.3
1350.9
1352.5
1354
1355.5
1356.9
1358.2
1359.5
1360.6
1361.6
1362.4
1363.1
1363.7
1364.1
1364.3
1364.4
1052.2
1052.2
1052.1
1052
1051.8
1051.6
1051.3
1050.9
1050.6
1050.2
1049.8
1049.4
1049
1048.6
1048.1
1047.7
1047.3
1047
1046.6
1046.3
1046
1045.8
1045.6
1045.4
1045.3
1045.2
1045.2
1045.3
1045.3
1045.4
1045.6
1045.8
1046.1
1046.4
1046.7
1047.1
1047.5
1047.9
1048.4
1049
1049.5
1050.1
1050.8
1051.4
1052.1
1052.8
1053.6
1054.3
1055.1
1056
1056.8
1057.7
1058.6
1059.5
1060.5
1061.4
1062.4
1063.4
1064.4
1065.5
1066.5
1067.6
1068.7
1069.8
1070.9
1072.1
1073.2
1074.4
1075.6
1076.8
1078
1079.2
1080.4
1081.7
1082.9
1084.2
1085.4
1086.7
1088
1089.3
1090.6
1091.9
1093.2
1094.5
1095.8
1097.1
1098.4
1099.8
1101.1
1102.4
1103.8
1105.1
1106.5
1107.9
1109.3
1110.7
1112.1
1113.5
1114.9
1116.4
1117.9
1119.4
1120.9
1122.4
1124
1125.6
1127.2
1128.8
1130.4
1132
1133.6
1135.2
1136.8
1138.5
1140.1
1141.7
1143.3
1145
1146.6
1148.3
1150
1151.6
1153.3
1155
1156.7
1158.4
1160.1
1161.8
1163.5
1165.2
1167
1168.7
1170.4
1172.2
1173.9
1175.7
1177.4
1179.1
1180.9
1182.7
1184.4
1186.2
1187.9
1189.7
1191.4
1193.2
1195
1196.7
1198.5
1200.3
1202
1203.8
1205.6
1207.3
1209.1
1210.8
1212.6
1214.4
1216.1
1217.9
1219.7
1221.4
1223.2
1225
1226.7
1228.5
1230.2
1232
1233.8
1235.5
1237.3
1239
1240.8
1242.5
1244.3
1246
1247.8
1249.6
1251.3
1253.1
1254.8
1256.6
1258.3
1260.1
1261.8
1263.6
1265.3
1267
1268.8
1270.5
1272.3
1274
1275.8
1277.5
1279.2
1281
1282.7
1284.4
1286.2
1287.9
1289.7
1291.4
1293.1
1294.8
1296.6
1298.3
1300
1301.8
1303.5
1305.2
1306.9
1308.7
1310.4
1312.1
1313.8
1315.6
1317.3
1319
1320.8
1322.5
1324.2
1325.9
1327.7
1329.4
1331.1
1332.8
1334.6
1336.3
1338
1339.7
1341.5
1343.2
1344.9
1346.6
1348.3
1349.9
1351.5
1353.1
1354.6
1356.1
1357.5
1358.8
1360.1
1361.2
1362.2
1363
1363.7
1364.3
1364.7
1364.9
1365
1054.3
1054.2
1054.2
1054
1053.8
1053.6
1053.3
1053
1052.7
1052.3
1051.9
1051.5
1051.1
1050.7
1050.2
1049.8
1049.5
1049.1
1048.8
1048.5
1048.2
1047.9
1047.7
1047.6
1047.5
1047.4
1047.4
1047.4
1047.5
1047.6
1047.8
1048
1048.2
1048.5
1048.8
1049.2
1049.6
1050.1
1050.5
1051.1
1051.6
1052.2
1052.8
1053.5
1054.2
1054.9
1055.6
1056.4
1057.2
1058
1058.8
1059.7
1060.6
1061.5
1062.4
1063.3
1064.3
1065.3
1066.3
1067.3
1068.4
1069.4
1070.5
1071.6
1072.7
1073.8
1075
1076.1
1077.3
1078.5
1079.6
1080.8
1082
1083.3
1084.5
1085.7
1087
1088.2
1089.5
1090.7
1092
1093.3
1094.6
1095.9
1097.2
1098.5
1099.8
1101.1
1102.4
1103.7
1105.1
1106.4
1107.8
1109.1
1110.5
1111.9
1113.3
1114.7
1116.1
1117.6
1119.1
1120.6
1122.1
1123.7
1125.2
1126.8
1128.4
1130
1131.6
1133.2
1134.8
1136.4
1138
1139.6
1141.2
1142.8
1144.5
1146.1
1147.8
1149.4
1151.1
1152.7
1154.4
1156.1
1157.8
1159.5
1161.2
1162.9
1164.6
1166.3
1168
1169.7
1171.5
1173.2
1174.9
1176.7
1178.4
1180.2
1181.9
1183.6
1185.4
1187.1
1188.9
1190.7
1192.4
1194.2
1195.9
1197.7
1199.4
1201.2
1203
1204.7
1206.5
1208.2
1210
1211.8
1213.5
1215.3
1217
1218.8
1220.6
1222.3
1224.1
1225.8
1227.6
1229.3
1231.1
1232.8
1234.6
1236.4
1238.1
1239.9
1241.6
1243.4
1245.1
1246.9
1248.6
1250.4
1252.1
1253.9
1255.6
1257.3
1259.1
1260.8
1262.6
1264.3
1266.1
1267.8
1269.5
1271.3
1273
1274.8
1276.5
1278.2
1280
1281.7
1283.4
1285.2
1286.9
1288.6
1290.4
1292.1
1293.8
1295.6
1297.3
1299
1300.7
1302.5
1304.2
1305.9
1307.6
1309.4
1311.1
1312.8
1314.5
1316.2
1318
1319.7
1321.4
1323.1
1324.9
1326.6
1328.3
1330
1331.8
1333.5
1335.2
1336.9
1338.7
1340.4
1342.1
1343.8
1345.5
1347.2
1348.9
1350.5
1352.1
1353.7
1355.3
1356.7
1358.1
1359.4
1360.7
1361.8
1362.8
1363.6
1364.3
1364.9
1365.3
1365.5
1365.6
1056.3
1056.3
1056.2
1056.1
1055.9
1055.7
1055.4
1055.1
1054.8
1054.4
1054
1053.6
1053.2
1052.8
1052.4
1052
1051.6
1051.2
1050.9
1050.6
1050.3
1050.1
1049.9
1049.8
1049.6
1049.6
1049.6
1049.6
1049.7
1049.8
1049.9
1050.1
1050.4
1050.6
1051
1051.3
1051.7
1052.2
1052.7
1053.2
1053.7
1054.3
1054.9
1055.5
1056.2
1056.9
1057.6
1058.4
1059.2
1060
1060.8
1061.6
1062.5
1063.4
1064.3
1065.2
1066.2
1067.2
1068.2
1069.2
1070.2
1071.2
1072.3
1073.4
1074.5
1075.6
1076.7
1077.8
1079
1080.1
1081.3
1082.5
1083.7
1084.9
1086.1
1087.3
1088.5
1089.7
1091
1092.2
1093.5
1094.7
1096
1097.3
1098.6
1099.8
1101.1
1102.4
1103.7
1105
1106.4
1107.7
1109
1110.4
1111.8
1113.1
1114.5
1116
1117.4
1118.9
1120.3
1121.8
1123.4
1124.9
1126.5
1128
1129.6
1131.2
1132.8
1134.4
1136
1137.5
1139.1
1140.8
1142.4
1144
1145.6
1147.2
1148.9
1150.5
1152.2
1153.8
1155.5
1157.2
1158.9
1160.6
1162.2
1163.9
1165.7
1167.4
1169.1
1170.8
1172.5
1174.2
1176
1177.7
1179.4
1181.2
1182.9
1184.7
1186.4
1188.1
1189.9
1191.6
1193.4
1195.1
1196.9
1198.6
1200.4
1202.1
1203.9
1205.7
1207.4
1209.2
1210.9
1212.7
1214.4
1216.2
1217.9
1219.7
1221.4
1223.2
1224.9
1226.7
1228.4
1230.2
1231.9
1233.7
1235.4
1237.2
1238.9
1240.7
1242.4
1244.2
1245.9
1247.7
1249.4
1251.2
1252.9
1254.7
1256.4
1258.1
1259.9
1261.6
1263.4
1265.1
1266.8
1268.6
1270.3
1272
1273.8
1275.5
1277.2
1279
1280.7
1282.4
1284.2
1285.9
1287.6
1289.4
1291.1
1292.8
1294.5
1296.3
1298
1299.7
1301.4
1303.2
1304.9
1306.6
1308.3
1310
1311.8
1313.5
1315.2
1316.9
1318.6
1320.4
1322.1
1323.8
1325.5
1327.2
1329
1330.7
1332.4
1334.1
1335.9
1337.6
1339.3
1341
1342.7
1344.5
1346.1
1347.8
1349.5
1351.2
1352.8
1354.3
1355.9
1357.3
1358.7
1360.1
1361.3
1362.4
1363.4
1364.2
1364.9
1365.5
1365.9
1366.1
1366.2
1058.4
1058.3
1058.3
1058.1
1057.9
1057.7
1057.5
1057.2
1056.8
1056.5
1056.1
1055.7
1055.3
1054.9
1054.5
1054.1
1053.7
1053.4
1053
1052.7
1052.5
1052.2
1052.1
1051.9
1051.8
1051.7
1051.7
1051.7
1051.8
1051.9
1052.1
1052.3
1052.5
1052.8
1053.1
1053.5
1053.9
1054.3
1054.8
1055.3
1055.8
1056.4
1057
1057.6
1058.3
1058.9
1059.7
1060.4
1061.2
1061.9
1062.8
1063.6
1064.5
1065.3
1066.2
1067.2
1068.1
1069
1070
1071
1072
1073.1
1074.1
1075.2
1076.2
1077.3
1078.4
1079.5
1080.7
1081.8
1083
1084.1
1085.3
1086.5
1087.7
1088.8
1090.1
1091.3
1092.5
1093.7
1094.9
1096.2
1097.4
1098.7
1099.9
1101.2
1102.5
1103.8
1105.1
1106.4
1107.7
1109
1110.3
1111.7
1113
1114.4
1115.8
1117.2
1118.7
1120.1
1121.6
1123.1
1124.6
1126.2
1127.7
1129.3
1130.9
1132.4
1134
1135.6
1137.1
1138.7
1140.3
1141.9
1143.5
1145.1
1146.8
1148.4
1150
1151.7
1153.3
1155
1156.6
1158.3
1160
1161.7
1163.3
1165
1166.7
1168.4
1170.1
1171.9
1173.6
1175.3
1177
1178.7
1180.5
1182.2
1183.9
1185.7
1187.4
1189.2
1190.9
1192.6
1194.4
1196.1
1197.9
1199.6
1201.4
1203.1
1204.9
1206.6
1208.4
1210.1
1211.8
1213.6
1215.3
1217.1
1218.8
1220.6
1222.3
1224.1
1225.8
1227.6
1229.3
1231.1
1232.8
1234.6
1236.3
1238
1239.8
1241.5
1243.3
1245
1246.8
1248.5
1250.2
1252
1253.7
1255.5
1257.2
1258.9
1260.7
1262.4
1264.1
1265.9
1267.6
1269.3
1271.1
1272.8
1274.5
1276.3
1278
1279.7
1281.5
1283.2
1284.9
1286.6
1288.4
1290.1
1291.8
1293.5
1295.3
1297
1298.7
1300.4
1302.1
1303.9
1305.6
1307.3
1309
1310.7
1312.5
1314.2
1315.9
1317.6
1319.3
1321
1322.8
1324.5
1326.2
1327.9
1329.6
1331.4
1333.1
1334.8
1336.5
1338.2
1340
1341.7
1343.4
1345.1
1346.8
1348.5
1350.1
1351.8
1353.4
1355
1356.5
1358
1359.4
1360.7
1361.9
1363
1364
1364.8
1365.5
1366.1
1366.5
1366.8
1366.8
1060.4
1060.4
1060.3
1060.2
1060
1059.8
1059.5
1059.2
1058.9
1058.5
1058.2
1057.8
1057.4
1057
1056.6
1056.2
1055.8
1055.5
1055.2
1054.9
1054.6
1054.4
1054.2
1054.1
1053.9
1053.9
1053.9
1053.9
1053.9
1054.1
1054.2
1054.4
1054.6
1054.9
1055.2
1055.6
1056
1056.4
1056.9
1057.4
1057.9
1058.4
1059
1059.7
1060.3
1061
1061.7
1062.4
1063.2
1063.9
1064.7
1065.6
1066.4
1067.3
1068.2
1069.1
1070
1070.9
1071.9
1072.9
1073.9
1074.9
1075.9
1076.9
1078
1079.1
1080.2
1081.3
1082.4
1083.5
1084.6
1085.8
1086.9
1088.1
1089.2
1090.4
1091.6
1092.8
1094
1095.2
1096.4
1097.6
1098.9
1100.1
1101.3
1102.6
1103.9
1105.1
1106.4
1107.7
1109
1110.3
1111.6
1113
1114.3
1115.7
1117.1
1118.5
1120
1121.4
1122.9
1124.4
1125.9
1127.5
1129
1130.6
1132.1
1133.7
1135.2
1136.8
1138.4
1139.9
1141.5
1143.1
1144.7
1146.3
1147.9
1149.5
1151.2
1152.8
1154.5
1156.1
1157.8
1159.4
1161.1
1162.8
1164.5
1166.1
1167.8
1169.5
1171.2
1172.9
1174.7
1176.4
1178.1
1179.8
1181.5
1183.2
1185
1186.7
1188.4
1190.2
1191.9
1193.6
1195.4
1197.1
1198.9
1200.6
1202.3
1204.1
1205.8
1207.6
1209.3
1211
1212.8
1214.5
1216.3
1218
1219.8
1221.5
1223.2
1225
1226.7
1228.5
1230.2
1231.9
1233.7
1235.4
1237.2
1238.9
1240.6
1242.4
1244.1
1245.9
1247.6
1249.3
1251.1
1252.8
1254.5
1256.3
1258
1259.7
1261.5
1263.2
1264.9
1266.7
1268.4
1270.1
1271.9
1273.6
1275.3
1277
1278.8
1280.5
1282.2
1283.9
1285.7
1287.4
1289.1
1290.8
1292.6
1294.3
1296
1297.7
1299.4
1301.1
1302.9
1304.6
1306.3
1308
1309.7
1311.4
1313.2
1314.9
1316.6
1318.3
1320
1321.7
1323.4
1325.2
1326.9
1328.6
1330.3
1332
1333.7
1335.5
1337.2
1338.9
1340.6
1342.3
1344
1345.7
1347.4
1349.1
1350.8
1352.4
1354
1355.6
1357.1
1358.6
1360
1361.3
1362.5
1363.6
1364.6
1365.5
1366.2
1366.7
1367.1
1367.4
1367.5
1062.4
1062.4
1062.3
1062.2
1062
1061.8
1061.6
1061.3
1060.9
1060.6
1060.2
1059.9
1059.5
1059.1
1058.7
1058.3
1058
1057.6
1057.3
1057
1056.8
1056.5
1056.3
1056.2
1056.1
1056
1056
1056
1056.1
1056.2
1056.3
1056.5
1056.8
1057
1057.3
1057.7
1058.1
1058.5
1058.9
1059.4
1060
1060.5
1061.1
1061.7
1062.3
1063
1063.7
1064.4
1065.2
1065.9
1066.7
1067.5
1068.4
1069.2
1070.1
1071
1071.9
1072.8
1073.8
1074.7
1075.7
1076.7
1077.7
1078.7
1079.8
1080.8
1081.9
1083
1084.1
1085.2
1086.3
1087.4
1088.5
1089.7
1090.8
1092
1093.2
1094.3
1095.5
1096.7
1097.9
1099.1
1100.3
1101.5
1102.8
1104
1105.2
1106.5
1107.8
1109
1110.3
1111.6
1112.9
1114.3
1115.6
1117
1118.4
1119.8
1121.3
1122.7
1124.2
1125.7
1127.3
1128.8
1130.3
1131.8
1133.4
1134.9
1136.5
1138
1139.6
1141.2
1142.7
1144.3
1145.9
1147.5
1149.1
1150.7
1152.3
1154
1155.6
1157.3
1158.9
1160.6
1162.2
1163.9
1165.6
1167.3
1168.9
1170.6
1172.3
1174
1175.7
1177.4
1179.2
1180.9
1182.6
1184.3
1186
1187.7
1189.5
1191.2
1192.9
1194.7
1196.4
1198.1
1199.9
1201.6
1203.3
1205.1
1206.8
1208.5
1210.3
1212
1213.7
1215.5
1217.2
1218.9
1220.7
1222.4
1224.2
1225.9
1227.6
1229.4
1231.1
1232.8
1234.6
1236.3
1238
1239.8
1241.5
1243.2
1245
1246.7
1248.4
1250.2
1251.9
1253.6
1255.4
1257.1
1258.8
1260.6
1262.3
1264
1265.7
1267.5
1269.2
1270.9
1272.6
1274.4
1276.1
1277.8
1279.5
1281.3
1283
1284.7
1286.4
1288.1
1289.9
1291.6
1293.3
1295
1296.7
1298.4
1300.2
1301.9
1303.6
1305.3
1307
1308.7
1310.4
1312.1
1313.9
1315.6
1317.3
1319
1320.7
1322.4
1324.1
1325.8
1327.6
1329.3
1331
1332.7
1334.4
1336.1
1337.8
1339.6
1341.3
1343
1344.7
1346.4
1348.1
1349.8
1351.4
1353.1
1354.7
1356.3
1357.8
1359.2
1360.6
1361.9
1363.1
1364.2
1365.2
1366.1
1366.8
1367.3
1367.8
1368
1368.1
1064.5
1064.4
1064.4
1064.2
1064.1
1063.9
1063.6
1063.3
1063
1062.7
1062.3
1061.9
1061.6
1061.2
1060.8
1060.4
1060.1
1059.7
1059.4
1059.1
1058.9
1058.7
1058.5
1058.3
1058.2
1058.2
1058.1
1058.2
1058.2
1058.3
1058.5
1058.7
1058.9
1059.2
1059.5
1059.8
1060.2
1060.6
1061
1061.5
1062
1062.6
1063.1
1063.7
1064.4
1065
1065.7
1066.4
1067.2
1067.9
1068.7
1069.5
1070.3
1071.1
1072
1072.9
1073.8
1074.7
1075.6
1076.6
1077.5
1078.5
1079.5
1080.5
1081.6
1082.6
1083.6
1084.7
1085.8
1086.9
1087.9
1089.1
1090.2
1091.3
1092.4
1093.6
1094.7
1095.9
1097
1098.2
1099.4
1100.6
1101.8
1103
1104.2
1105.4
1106.6
1107.9
1109.1
1110.4
1111.7
1113
1114.3
1115.6
1117
1118.4
1119.8
1121.2
1122.6
1124.1
1125.6
1127.1
1128.6
1130.1
1131.6
1133.1
1134.7
1136.2
1137.7
1139.3
1140.8
1142.4
1143.9
1145.5
1147.1
1148.7
1150.3
1151.9
1153.5
1155.2
1156.8
1158.4
1160.1
1161.7
1163.4
1165
1166.7
1168.4
1170.1
1171.8
1173.4
1175.1
1176.8
1178.5
1180.2
1181.9
1183.7
1185.4
1187.1
1188.8
1190.5
1192.2
1194
1195.7
1197.4
1199.1
1200.9
1202.6
1204.3
1206
1207.8
1209.5
1211.2
1213
1214.7
1216.4
1218.2
1219.9
1221.6
1223.4
1225.1
1226.8
1228.5
1230.3
1232
1233.7
1235.5
1237.2
1238.9
1240.7
1242.4
1244.1
1245.8
1247.6
1249.3
1251
1252.7
1254.5
1256.2
1257.9
1259.7
1261.4
1263.1
1264.8
1266.5
1268.3
1270
1271.7
1273.4
1275.2
1276.9
1278.6
1280.3
1282
1283.7
1285.5
1287.2
1288.9
1290.6
1292.3
1294
1295.8
1297.5
1299.2
1300.9
1302.6
1304.3
1306
1307.7
1309.4
1311.2
1312.9
1314.6
1316.3
1318
1319.7
1321.4
1323.1
1324.8
1326.5
1328.2
1330
1331.7
1333.4
1335.1
1336.8
1338.5
1340.2
1341.9
1343.7
1345.4
1347.1
1348.7
1350.4
1352.1
1353.7
1355.3
1356.9
1358.4
1359.9
1361.3
1362.6
1363.8
1364.9
1365.9
1366.7
1367.4
1368
1368.4
1368.6
1368.7
1066.5
1066.5
1066.4
1066.3
1066.1
1065.9
1065.7
1065.4
1065.1
1064.7
1064.4
1064
1063.6
1063.3
1062.9
1062.5
1062.2
1061.8
1061.5
1061.3
1061
1060.8
1060.6
1060.5
1060.4
1060.3
1060.3
1060.3
1060.4
1060.5
1060.6
1060.8
1061
1061.3
1061.6
1061.9
1062.3
1062.7
1063.1
1063.6
1064.1
1064.6
1065.2
1065.8
1066.4
1067.1
1067.7
1068.4
1069.1
1069.9
1070.7
1071.4
1072.2
1073.1
1073.9
1074.8
1075.7
1076.6
1077.5
1078.4
1079.4
1080.3
1081.3
1082.3
1083.3
1084.3
1085.4
1086.4
1087.5
1088.5
1089.6
1090.7
1091.8
1092.9
1094
1095.1
1096.3
1097.4
1098.6
1099.7
1100.9
1102
1103.2
1104.4
1105.6
1106.8
1108
1109.3
1110.5
1111.8
1113.1
1114.4
1115.7
1117
1118.3
1119.7
1121.1
1122.5
1124
1125.5
1126.9
1128.4
1129.9
1131.4
1132.9
1134.4
1135.9
1137.5
1139
1140.5
1142.1
1143.6
1145.2
1146.8
1148.3
1149.9
1151.5
1153.1
1154.7
1156.3
1158
1159.6
1161.2
1162.9
1164.5
1166.2
1167.9
1169.5
1171.2
1172.9
1174.6
1176.3
1177.9
1179.6
1181.3
1183
1184.7
1186.5
1188.2
1189.9
1191.6
1193.3
1195
1196.7
1198.4
1200.2
1201.9
1203.6
1205.3
1207
1208.8
1210.5
1212.2
1213.9
1215.7
1217.4
1219.1
1220.8
1222.6
1224.3
1226
1227.7
1229.5
1231.2
1232.9
1234.6
1236.4
1238.1
1239.8
1241.5
1243.3
1245
1246.7
1248.4
1250.2
1251.9
1253.6
1255.3
1257
1258.8
1260.5
1262.2
1263.9
1265.6
1267.4
1269.1
1270.8
1272.5
1274.2
1275.9
1277.7
1279.4
1281.1
1282.8
1284.5
1286.2
1288
1289.7
1291.4
1293.1
1294.8
1296.5
1298.2
1299.9
1301.6
1303.3
1305.1
1306.8
1308.5
1310.2
1311.9
1313.6
1315.3
1317
1318.7
1320.4
1322.1
1323.8
1325.5
1327.2
1328.9
1330.6
1332.4
1334.1
1335.8
1337.5
1339.2
1340.9
1342.6
1344.3
1346
1347.7
1349.4
1351.1
1352.7
1354.4
1356
1357.6
1359.1
1360.5
1361.9
1363.2
1364.4
1365.5
1366.5
1367.4
1368.1
1368.6
1369
1369.3
1369.3
1068.5
1068.5
1068.4
1068.3
1068.2
1068
1067.7
1067.4
1067.1
1066.8
1066.5
1066.1
1065.7
1065.4
1065
1064.6
1064.3
1064
1063.7
1063.4
1063.1
1062.9
1062.7
1062.6
1062.5
1062.4
1062.4
1062.4
1062.5
1062.6
1062.7
1062.9
1063.1
1063.4
1063.7
1064
1064.4
1064.8
1065.2
1065.7
1066.2
1066.7
1067.3
1067.8
1068.5
1069.1
1069.7
1070.4
1071.1
1071.9
1072.6
1073.4
1074.2
1075
1075.8
1076.7
1077.6
1078.5
1079.4
1080.3
1081.2
1082.2
1083.1
1084.1
1085.1
1086.1
1087.1
1088.1
1089.2
1090.2
1091.3
1092.4
1093.4
1094.5
1095.6
1096.7
1097.8
1099
1100.1
1101.2
1102.4
1103.5
1104.7
1105.9
1107
1108.3
1109.5
1110.7
1111.9
1113.2
1114.5
1115.7
1117.1
1118.4
1119.7
1121.1
1122.5
1123.9
1125.4
1126.8
1128.3
1129.8
1131.3
1132.8
1134.2
1135.7
1137.3
1138.8
1140.3
1141.8
1143.4
1144.9
1146.5
1148
1149.6
1151.2
1152.7
1154.3
1155.9
1157.6
1159.2
1160.8
1162.4
1164.1
1165.7
1167.4
1169
1170.7
1172.4
1174
1175.7
1177.4
1179.1
1180.8
1182.5
1184.1
1185.8
1187.5
1189.2
1190.9
1192.7
1194.4
1196.1
1197.8
1199.5
1201.2
1202.9
1204.6
1206.3
1208.1
1209.8
1211.5
1213.2
1214.9
1216.6
1218.4
1220.1
1221.8
1223.5
1225.2
1227
1228.7
1230.4
1232.1
1233.8
1235.6
1237.3
1239
1240.7
1242.4
1244.2
1245.9
1247.6
1249.3
1251
1252.7
1254.5
1256.2
1257.9
1259.6
1261.3
1263
1264.8
1266.5
1268.2
1269.9
1271.6
1273.3
1275
1276.8
1278.5
1280.2
1281.9
1283.6
1285.3
1287
1288.7
1290.4
1292.1
1293.9
1295.6
1297.3
1299
1300.7
1302.4
1304.1
1305.8
1307.5
1309.2
1310.9
1312.6
1314.3
1316
1317.7
1319.4
1321.1
1322.8
1324.5
1326.2
1327.9
1329.6
1331.3
1333.1
1334.8
1336.5
1338.2
1339.9
1341.6
1343.3
1345
1346.7
1348.4
1350.1
1351.8
1353.4
1355
1356.6
1358.2
1359.7
1361.2
1362.6
1363.9
1365.1
1366.2
1367.1
1368
1368.7
1369.3
1369.7
1369.9
1370
1070.6
1070.5
1070.5
1070.4
1070.2
1070
1069.8
1069.5
1069.2
1068.9
1068.5
1068.2
1067.8
1067.4
1067.1
1066.7
1066.4
1066.1
1065.8
1065.5
1065.3
1065
1064.9
1064.7
1064.6
1064.6
1064.6
1064.6
1064.6
1064.7
1064.9
1065
1065.3
1065.5
1065.8
1066.1
1066.5
1066.9
1067.3
1067.8
1068.2
1068.8
1069.3
1069.9
1070.5
1071.1
1071.8
1072.4
1073.1
1073.9
1074.6
1075.4
1076.1
1076.9
1077.8
1078.6
1079.5
1080.3
1081.2
1082.1
1083.1
1084
1084.9
1085.9
1086.9
1087.9
1088.9
1089.9
1090.9
1091.9
1093
1094
1095.1
1096.2
1097.2
1098.3
1099.4
1100.5
1101.6
1102.8
1103.9
1105
1106.2
1107.3
1108.5
1109.7
1110.9
1112.1
1113.4
1114.6
1115.9
1117.2
1118.5
1119.8
1121.2
1122.5
1123.9
1125.4
1126.8
1128.3
1129.7
1131.2
1132.6
1134.1
1135.6
1137.1
1138.6
1140.1
1141.6
1143.1
1144.6
1146.2
1147.7
1149.3
1150.8
1152.4
1154
1155.6
1157.2
1158.8
1160.4
1162
1163.6
1165.3
1166.9
1168.6
1170.2
1171.9
1173.5
1175.2
1176.9
1178.5
1180.2
1181.9
1183.6
1185.3
1187
1188.6
1190.3
1192
1193.7
1195.4
1197.1
1198.8
1200.5
1202.3
1204
1205.7
1207.4
1209.1
1210.8
1212.5
1214.2
1215.9
1217.6
1219.4
1221.1
1222.8
1224.5
1226.2
1227.9
1229.6
1231.3
1233.1
1234.8
1236.5
1238.2
1239.9
1241.6
1243.3
1245.1
1246.8
1248.5
1250.2
1251.9
1253.6
1255.3
1257
1258.8
1260.5
1262.2
1263.9
1265.6
1267.3
1269
1270.7
1272.4
1274.1
1275.9
1277.6
1279.3
1281
1282.7
1284.4
1286.1
1287.8
1289.5
1291.2
1292.9
1294.6
1296.3
1298
1299.7
1301.4
1303.1
1304.8
1306.6
1308.3
1310
1311.7
1313.4
1315.1
1316.8
1318.5
1320.2
1321.8
1323.6
1325.3
1326.9
1328.7
1330.4
1332.1
1333.8
1335.5
1337.2
1338.9
1340.6
1342.3
1344
1345.7
1347.4
1349.1
1350.8
1352.4
1354.1
1355.7
1357.3
1358.9
1360.4
1361.8
1363.2
1364.5
1365.7
1366.8
1367.8
1368.6
1369.3
1369.9
1370.3
1370.6
1370.6
1072.6
1072.6
1072.5
1072.4
1072.2
1072
1071.8
1071.5
1071.2
1070.9
1070.6
1070.2
1069.9
1069.5
1069.2
1068.8
1068.5
1068.2
1067.9
1067.6
1067.4
1067.2
1067
1066.9
1066.8
1066.7
1066.7
1066.7
1066.8
1066.8
1067
1067.2
1067.4
1067.6
1067.9
1068.2
1068.6
1069
1069.4
1069.8
1070.3
1070.8
1071.4
1071.9
1072.5
1073.1
1073.8
1074.4
1075.1
1075.8
1076.6
1077.3
1078.1
1078.9
1079.7
1080.5
1081.4
1082.2
1083.1
1084
1084.9
1085.8
1086.8
1087.7
1088.7
1089.6
1090.6
1091.6
1092.6
1093.6
1094.7
1095.7
1096.7
1097.8
1098.9
1099.9
1101
1102.1
1103.2
1104.3
1105.4
1106.5
1107.7
1108.8
1110
1111.2
1112.4
1113.6
1114.8
1116.1
1117.3
1118.6
1119.9
1121.3
1122.6
1124
1125.4
1126.8
1128.2
1129.7
1131.1
1132.6
1134
1135.5
1137
1138.4
1139.9
1141.4
1142.9
1144.4
1145.9
1147.5
1149
1150.6
1152.1
1153.7
1155.3
1156.8
1158.4
1160
1161.6
1163.3
1164.9
1166.5
1168.1
1169.8
1171.4
1173.1
1174.7
1176.4
1178
1179.7
1181.4
1183
1184.7
1186.4
1188.1
1189.8
1191.5
1193.1
1194.8
1196.5
1198.2
1199.9
1201.6
1203.3
1205
1206.7
1208.4
1210.1
1211.8
1213.5
1215.2
1216.9
1218.6
1220.3
1222.1
1223.8
1225.5
1227.2
1228.9
1230.6
1232.3
1234
1235.7
1237.4
1239.1
1240.8
1242.6
1244.3
1246
1247.7
1249.4
1251.1
1252.8
1254.5
1256.2
1257.9
1259.6
1261.3
1263
1264.7
1266.5
1268.2
1269.9
1271.6
1273.3
1275
1276.7
1278.4
1280.1
1281.8
1283.5
1285.2
1286.9
1288.6
1290.3
1292
1293.7
1295.4
1297.1
1298.8
1300.5
1302.2
1303.9
1305.6
1307.3
1309
1310.7
1312.4
1314.1
1315.8
1317.5
1319.2
1320.9
1322.6
1324.3
1326
1327.7
1329.4
1331.1
1332.8
1334.5
1336.2
1337.9
1339.6
1341.3
1343
1344.7
1346.4
1348.1
1349.8
1351.4
1353.1
1354.8
1356.4
1358
1359.5
1361.1
1362.5
1363.9
1365.2
1366.4
1367.5
1368.5
1369.3
1370
1370.6
1371
1371.2
1371.3
1074.6
1074.6
1074.5
1074.4
1074.3
1074.1
1073.9
1073.6
1073.3
1073
1072.7
1072.3
1072
1071.6
1071.3
1070.9
1070.6
1070.3
1070
1069.7
1069.5
1069.3
1069.1
1069
1068.9
1068.8
1068.8
1068.8
1068.9
1069
1069.1
1069.3
1069.5
1069.7
1070
1070.3
1070.7
1071
1071.5
1071.9
1072.4
1072.9
1073.4
1074
1074.6
1075.2
1075.8
1076.4
1077.1
1077.8
1078.5
1079.3
1080
1080.8
1081.6
1082.4
1083.3
1084.1
1085
1085.9
1086.8
1087.7
1088.6
1089.5
1090.5
1091.4
1092.4
1093.4
1094.3
1095.3
1096.4
1097.4
1098.4
1099.4
1100.5
1101.5
1102.6
1103.7
1104.7
1105.8
1106.9
1108.1
1109.2
1110.3
1111.5
1112.7
1113.8
1115.1
1116.3
1117.5
1118.8
1120.1
1121.4
1122.7
1124.1
1125.5
1126.9
1128.3
1129.7
1131.1
1132.5
1134
1135.4
1136.9
1138.3
1139.8
1141.3
1142.8
1144.3
1145.8
1147.3
1148.8
1150.3
1151.9
1153.4
1155
1156.5
1158.1
1159.7
1161.3
1162.9
1164.5
1166.1
1167.7
1169.4
1171
1172.6
1174.3
1175.9
1177.6
1179.2
1180.9
1182.5
1184.2
1185.9
1187.5
1189.2
1190.9
1192.6
1194.3
1195.9
1197.6
1199.3
1201
1202.7
1204.4
1206.1
1207.8
1209.5
1211.2
1212.9
1214.6
1216.3
1218
1219.7
1221.4
1223.1
1224.8
1226.5
1228.2
1229.9
1231.6
1233.3
1235
1236.7
1238.4
1240.1
1241.8
1243.5
1245.2
1246.9
1248.6
1250.3
1252
1253.7
1255.4
1257.1
1258.8
1260.5
1262.2
1263.9
1265.6
1267.3
1269
1270.7
1272.4
1274.1
1275.8
1277.5
1279.2
1280.9
1282.6
1284.3
1286
1287.7
1289.4
1291.1
1292.8
1294.5
1296.2
1297.9
1299.6
1301.3
1303
1304.7
1306.4
1308.1
1309.8
1311.5
1313.2
1314.8
1316.5
1318.2
1319.9
1321.6
1323.3
1325
1326.7
1328.4
1330.1
1331.8
1333.5
1335.2
1336.9
1338.6
1340.3
1342
1343.7
1345.4
1347.1
1348.8
1350.5
1352.1
1353.8
1355.4
1357.1
1358.7
1360.2
1361.7
1363.2
1364.6
1365.8
1367
1368.1
1369.1
1370
1370.7
1371.2
1371.6
1371.9
1371.9
1076.7
1076.6
1076.6
1076.5
1076.3
1076.1
1075.9
1075.6
1075.4
1075
1074.7
1074.4
1074
1073.7
1073.3
1073
1072.7
1072.4
1072.1
1071.8
1071.6
1071.4
1071.2
1071.1
1071
1070.9
1070.9
1070.9
1071
1071.1
1071.2
1071.4
1071.6
1071.8
1072.1
1072.4
1072.8
1073.1
1073.5
1074
1074.4
1074.9
1075.5
1076
1076.6
1077.2
1077.8
1078.5
1079.1
1079.8
1080.5
1081.3
1082
1082.8
1083.6
1084.4
1085.2
1086
1086.9
1087.7
1088.6
1089.5
1090.4
1091.3
1092.3
1093.2
1094.1
1095.1
1096.1
1097.1
1098.1
1099.1
1100.1
1101.1
1102.1
1103.1
1104.2
1105.3
1106.3
1107.4
1108.5
1109.6
1110.7
1111.9
1113
1114.2
1115.4
1116.6
1117.8
1119
1120.3
1121.6
1122.9
1124.2
1125.6
1127
1128.4
1129.8
1131.2
1132.6
1134
1135.4
1136.8
1138.3
1139.7
1141.2
1142.7
1144.1
1145.6
1147.1
1148.6
1150.1
1151.7
1153.2
1154.7
1156.3
1157.8
1159.4
1161
1162.6
1164.2
1165.8
1167.4
1169
1170.6
1172.2
1173.9
1175.5
1177.1
1178.8
1180.4
1182.1
1183.7
1185.4
1187
1188.7
1190.4
1192
1193.7
1195.4
1197.1
1198.7
1200.4
1202.1
1203.8
1205.5
1207.2
1208.8
1210.5
1212.2
1213.9
1215.6
1217.3
1219
1220.7
1222.4
1224.1
1225.8
1227.5
1229.2
1230.8
1232.5
1234.2
1235.9
1237.6
1239.3
1241
1242.7
1244.4
1246.1
1247.8
1249.5
1251.2
1252.9
1254.6
1256.3
1258
1259.7
1261.4
1263.1
1264.8
1266.5
1268.2
1269.9
1271.6
1273.3
1275
1276.7
1278.4
1280
1281.7
1283.4
1285.1
1286.8
1288.5
1290.2
1291.9
1293.6
1295.3
1297
1298.7
1300.4
1302.1
1303.8
1305.5
1307.2
1308.8
1310.5
1312.2
1313.9
1315.6
1317.3
1319
1320.7
1322.4
1324.1
1325.8
1327.4
1329.1
1330.8
1332.5
1334.2
1335.9
1337.6
1339.3
1341
1342.7
1344.4
1346.1
1347.8
1349.5
1351.2
1352.8
1354.5
1356.1
1357.8
1359.4
1360.9
1362.4
1363.9
1365.2
1366.5
1367.7
1368.8
1369.8
1370.6
1371.3
1371.9
1372.3
1372.5
1372.6
1078.7
1078.7
1078.6
1078.5
1078.4
1078.2
1077.9
1077.7
1077.4
1077.1
1076.8
1076.5
1076.1
1075.8
1075.4
1075.1
1074.8
1074.5
1074.2
1073.9
1073.7
1073.5
1073.4
1073.2
1073.1
1073.1
1073
1073.1
1073.1
1073.2
1073.3
1073.5
1073.7
1073.9
1074.2
1074.5
1074.9
1075.2
1075.6
1076.1
1076.5
1077
1077.5
1078.1
1078.6
1079.2
1079.8
1080.5
1081.1
1081.8
1082.5
1083.2
1084
1084.7
1085.5
1086.3
1087.1
1087.9
1088.7
1089.6
1090.5
1091.3
1092.2
1093.1
1094
1095
1095.9
1096.9
1097.8
1098.8
1099.8
1100.7
1101.7
1102.7
1103.8
1104.8
1105.8
1106.9
1107.9
1109
1110.1
1111.2
1112.3
1113.4
1114.6
1115.7
1116.9
1118.1
1119.3
1120.6
1121.8
1123.1
1124.5
1125.8
1127.1
1128.5
1129.9
1131.3
1132.6
1134
1135.4
1136.9
1138.3
1139.7
1141.1
1142.6
1144.1
1145.5
1147
1148.5
1150
1151.5
1153
1154.5
1156.1
1157.6
1159.2
1160.7
1162.3
1163.9
1165.5
1167.1
1168.7
1170.3
1171.9
1173.5
1175.1
1176.7
1178.4
1180
1181.6
1183.3
1184.9
1186.6
1188.2
1189.9
1191.5
1193.2
1194.9
1196.5
1198.2
1199.9
1201.6
1203.2
1204.9
1206.6
1208.3
1209.9
1211.6
1213.3
1215
1216.7
1218.4
1220
1221.7
1223.4
1225.1
1226.8
1228.5
1230.2
1231.8
1233.5
1235.2
1236.9
1238.6
1240.3
1242
1243.7
1245.4
1247.1
1248.7
1250.4
1252.1
1253.8
1255.5
1257.2
1258.9
1260.6
1262.3
1264
1265.7
1267.4
1269
1270.7
1272.4
1274.1
1275.8
1277.5
1279.2
1280.9
1282.6
1284.3
1286
1287.7
1289.3
1291
1292.7
1294.4
1296.1
1297.8
1299.5
1301.2
1302.9
1304.6
1306.2
1307.9
1309.6
1311.3
1313
1314.7
1316.4
1318.1
1319.7
1321.4
1323.1
1324.8
1326.5
1328.2
1329.9
1331.6
1333.3
1334.9
1336.6
1338.3
1340
1341.7
1343.4
1345.1
1346.8
1348.5
1350.2
1351.9
1353.5
1355.2
1356.8
1358.5
1360
1361.6
1363.1
1364.5
1365.9
1367.2
1368.4
1369.5
1370.5
1371.3
1372
1372.6
1373
1373.2
1373.3
1080.7
1080.7
1080.6
1080.5
1080.4
1080.2
1080
1079.7
1079.5
1079.2
1078.9
1078.5
1078.2
1077.9
1077.5
1077.2
1076.9
1076.6
1076.3
1076.1
1075.8
1075.6
1075.5
1075.3
1075.3
1075.2
1075.2
1075.2
1075.2
1075.3
1075.5
1075.6
1075.8
1076
1076.3
1076.6
1076.9
1077.3
1077.7
1078.1
1078.6
1079.1
1079.6
1080.1
1080.7
1081.2
1081.8
1082.5
1083.1
1083.8
1084.5
1085.2
1085.9
1086.7
1087.4
1088.2
1089
1089.8
1090.6
1091.5
1092.3
1093.2
1094.1
1095
1095.9
1096.8
1097.7
1098.6
1099.6
1100.5
1101.5
1102.5
1103.4
1104.4
1105.4
1106.4
1107.5
1108.5
1109.5
1110.6
1111.7
1112.8
1113.9
1115
1116.1
1117.3
1118.5
1119.7
1120.9
1122.1
1123.4
1124.7
1126
1127.3
1128.7
1130
1131.4
1132.8
1134.1
1135.5
1136.9
1138.3
1139.7
1141.2
1142.6
1144
1145.5
1146.9
1148.4
1149.9
1151.4
1152.9
1154.4
1155.9
1157.4
1159
1160.5
1162.1
1163.6
1165.2
1166.8
1168.4
1169.9
1171.5
1173.1
1174.8
1176.4
1178
1179.6
1181.2
1182.9
1184.5
1186.1
1187.8
1189.4
1191.1
1192.7
1194.4
1196
1197.7
1199.4
1201
1202.7
1204.4
1206
1207.7
1209.4
1211
1212.7
1214.4
1216.1
1217.7
1219.4
1221.1
1222.8
1224.5
1226.1
1227.8
1229.5
1231.2
1232.9
1234.5
1236.2
1237.9
1239.6
1241.3
1243
1244.6
1246.3
1248
1249.7
1251.4
1253.1
1254.8
1256.4
1258.1
1259.8
1261.5
1263.2
1264.9
1266.6
1268.2
1269.9
1271.6
1273.3
1275
1276.7
1278.4
1280
1281.7
1283.4
1285.1
1286.8
1288.5
1290.2
1291.9
1293.5
1295.2
1296.9
1298.6
1300.3
1302
1303.7
1305.4
1307
1308.7
1310.4
1312.1
1313.8
1315.5
1317.1
1318.8
1320.5
1322.2
1323.9
1325.6
1327.2
1328.9
1330.6
1332.3
1334
1335.7
1337.4
1339.1
1340.7
1342.4
1344.1
1345.8
1347.5
1349.2
1350.9
1352.6
1354.2
1355.9
1357.5
1359.1
1360.7
1362.3
1363.8
1365.2
1366.6
1367.9
1369.1
1370.2
1371.1
1372
1372.7
1373.2
1373.6
1373.9
1373.9
1082.8
1082.7
1082.7
1082.6
1082.4
1082.3
1082
1081.8
1081.5
1081.2
1080.9
1080.6
1080.3
1079.9
1079.6
1079.3
1079
1078.7
1078.4
1078.2
1077.9
1077.8
1077.6
1077.5
1077.4
1077.3
1077.3
1077.3
1077.4
1077.4
1077.6
1077.7
1077.9
1078.2
1078.4
1078.7
1079
1079.4
1079.8
1080.2
1080.7
1081.1
1081.6
1082.2
1082.7
1083.3
1083.9
1084.5
1085.1
1085.8
1086.5
1087.2
1087.9
1088.6
1089.4
1090.1
1090.9
1091.7
1092.5
1093.4
1094.2
1095
1095.9
1096.8
1097.7
1098.6
1099.5
1100.4
1101.3
1102.3
1103.2
1104.2
1105.1
1106.1
1107.1
1108.1
1109.1
1110.1
1111.2
1112.2
1113.3
1114.4
1115.5
1116.6
1117.7
1118.9
1120.1
1121.3
1122.5
1123.7
1125
1126.3
1127.6
1128.9
1130.3
1131.6
1132.9
1134.3
1135.7
1137
1138.4
1139.8
1141.2
1142.6
1144
1145.5
1146.9
1148.4
1149.8
1151.3
1152.8
1154.3
1155.8
1157.3
1158.8
1160.3
1161.9
1163.4
1165
1166.5
1168.1
1169.7
1171.3
1172.8
1174.4
1176
1177.6
1179.3
1180.9
1182.5
1184.1
1185.7
1187.4
1189
1190.6
1192.3
1193.9
1195.6
1197.2
1198.9
1200.5
1202.2
1203.8
1205.5
1207.2
1208.8
1210.5
1212.1
1213.8
1215.5
1217.1
1218.8
1220.5
1222.2
1223.8
1225.5
1227.2
1228.8
1230.5
1232.2
1233.9
1235.6
1237.2
1238.9
1240.6
1242.3
1243.9
1245.6
1247.3
1249
1250.7
1252.3
1254
1255.7
1257.4
1259
1260.7
1262.4
1264.1
1265.8
1267.5
1269.1
1270.8
1272.5
1274.2
1275.9
1277.5
1279.2
1280.9
1282.6
1284.3
1286
1287.6
1289.3
1291
1292.7
1294.4
1296.1
1297.7
1299.4
1301.1
1302.8
1304.5
1306.1
1307.8
1309.5
1311.2
1312.9
1314.6
1316.2
1317.9
1319.6
1321.3
1323
1324.6
1326.3
1328
1329.7
1331.4
1333
1334.7
1336.4
1338.1
1339.8
1341.5
1343.2
1344.9
1346.5
1348.2
1349.9
1351.6
1353.3
1354.9
1356.6
1358.2
1359.8
1361.4
1363
1364.5
1365.9
1367.3
1368.6
1369.8
1370.9
1371.8
1372.7
1373.4
1373.9
1374.3
1374.5
1374.6
1084.8
1084.8
1084.7
1084.6
1084.5
1084.3
1084.1
1083.8
1083.6
1083.3
1083
1082.7
1082.4
1082
1081.7
1081.4
1081.1
1080.8
1080.5
1080.3
1080.1
1079.9
1079.7
1079.6
1079.5
1079.4
1079.4
1079.4
1079.5
1079.6
1079.7
1079.8
1080
1080.3
1080.5
1080.8
1081.1
1081.5
1081.9
1082.3
1082.7
1083.2
1083.7
1084.2
1084.7
1085.3
1085.9
1086.5
1087.1
1087.8
1088.5
1089.2
1089.9
1090.6
1091.3
1092.1
1092.9
1093.6
1094.4
1095.3
1096.1
1096.9
1097.8
1098.6
1099.5
1100.4
1101.3
1102.2
1103.1
1104
1105
1105.9
1106.8
1107.8
1108.8
1109.8
1110.8
1111.8
1112.8
1113.9
1114.9
1116
1117.1
1118.2
1119.4
1120.5
1121.7
1122.9
1124.1
1125.4
1126.7
1127.9
1129.2
1130.5
1131.9
1133.2
1134.5
1135.9
1137.2
1138.6
1139.9
1141.3
1142.7
1144.1
1145.5
1146.9
1148.4
1149.8
1151.3
1152.7
1154.2
1155.7
1157.2
1158.7
1160.2
1161.7
1163.3
1164.8
1166.3
1167.9
1169.5
1171
1172.6
1174.2
1175.8
1177.3
1178.9
1180.5
1182.2
1183.8
1185.4
1187
1188.6
1190.2
1191.9
1193.5
1195.1
1196.8
1198.4
1200.1
1201.7
1203.4
1205
1206.7
1208.3
1210
1211.6
1213.3
1214.9
1216.6
1218.3
1219.9
1221.6
1223.2
1224.9
1226.6
1228.2
1229.9
1231.6
1233.2
1234.9
1236.6
1238.2
1239.9
1241.6
1243.3
1244.9
1246.6
1248.3
1249.9
1251.6
1253.3
1255
1256.6
1258.3
1260
1261.7
1263.3
1265
1266.7
1268.4
1270
1271.7
1273.4
1275.1
1276.7
1278.4
1280.1
1281.8
1283.4
1285.1
1286.8
1288.5
1290.2
1291.8
1293.5
1295.2
1296.9
1298.6
1300.2
1301.9
1303.6
1305.3
1306.9
1308.6
1310.3
1312
1313.7
1315.3
1317
1318.7
1320.4
1322
1323.7
1325.4
1327.1
1328.8
1330.4
1332.1
1333.8
1335.5
1337.2
1338.8
1340.5
1342.2
1343.9
1345.6
1347.3
1349
1350.6
1352.3
1354
1355.7
1357.3
1358.9
1360.6
1362.1
1363.7
1365.2
1366.6
1368
1369.3
1370.5
1371.5
1372.5
1373.3
1374
1374.6
1375
1375.2
1375.3
1086.8
1086.8
1086.8
1086.7
1086.5
1086.3
1086.1
1085.9
1085.6
1085.4
1085.1
1084.7
1084.4
1084.1
1083.8
1083.5
1083.2
1082.9
1082.6
1082.4
1082.2
1082
1081.8
1081.7
1081.6
1081.6
1081.5
1081.6
1081.6
1081.7
1081.8
1082
1082.2
1082.4
1082.6
1082.9
1083.2
1083.6
1084
1084.4
1084.8
1085.3
1085.8
1086.3
1086.8
1087.4
1087.9
1088.5
1089.2
1089.8
1090.5
1091.1
1091.8
1092.6
1093.3
1094
1094.8
1095.6
1096.4
1097.2
1098
1098.8
1099.6
1100.5
1101.3
1102.2
1103.1
1104
1104.9
1105.8
1106.7
1107.6
1108.6
1109.5
1110.5
1111.5
1112.5
1113.5
1114.5
1115.5
1116.6
1117.7
1118.8
1119.9
1121
1122.2
1123.4
1124.6
1125.8
1127
1128.3
1129.6
1130.9
1132.2
1133.5
1134.8
1136.1
1137.4
1138.8
1140.1
1141.5
1142.8
1144.2
1145.6
1147
1148.4
1149.9
1151.3
1152.7
1154.2
1155.7
1157.1
1158.6
1160.1
1161.6
1163.1
1164.7
1166.2
1167.7
1169.3
1170.8
1172.4
1173.9
1175.5
1177.1
1178.7
1180.3
1181.9
1183.4
1185
1186.7
1188.3
1189.9
1191.5
1193.1
1194.7
1196.4
1198
1199.6
1201.3
1202.9
1204.5
1206.2
1207.8
1209.5
1211.1
1212.8
1214.4
1216.1
1217.7
1219.4
1221
1222.7
1224.3
1226
1227.6
1229.3
1231
1232.6
1234.3
1235.9
1237.6
1239.3
1240.9
1242.6
1244.3
1245.9
1247.6
1249.2
1250.9
1252.6
1254.2
1255.9
1257.6
1259.2
1260.9
1262.6
1264.3
1265.9
1267.6
1269.3
1270.9
1272.6
1274.3
1275.9
1277.6
1279.3
1281
1282.6
1284.3
1286
1287.7
1289.3
1291
1292.7
1294.4
1296
1297.7
1299.4
1301.1
1302.7
1304.4
1306.1
1307.8
1309.4
1311.1
1312.8
1314.5
1316.1
1317.8
1319.5
1321.1
1322.8
1324.5
1326.2
1327.8
1329.5
1331.2
1332.9
1334.6
1336.2
1337.9
1339.6
1341.3
1342.9
1344.6
1346.3
1348
1349.7
1351.4
1353
1354.7
1356.4
1358
1359.7
1361.3
1362.8
1364.4
1365.9
1367.3
1368.7
1370
1371.1
1372.2
1373.2
1374
1374.7
1375.3
1375.7
1375.9
1376
1088.9
1088.9
1088.8
1088.7
1088.6
1088.4
1088.2
1088
1087.7
1087.4
1087.1
1086.8
1086.5
1086.2
1085.9
1085.6
1085.3
1085
1084.7
1084.5
1084.3
1084.1
1084
1083.8
1083.7
1083.7
1083.7
1083.7
1083.7
1083.8
1083.9
1084.1
1084.3
1084.5
1084.7
1085
1085.3
1085.7
1086.1
1086.5
1086.9
1087.3
1087.8
1088.3
1088.8
1089.4
1090
1090.6
1091.2
1091.8
1092.5
1093.1
1093.8
1094.5
1095.2
1096
1096.7
1097.5
1098.3
1099.1
1099.9
1100.7
1101.5
1102.3
1103.2
1104
1104.9
1105.8
1106.7
1107.6
1108.5
1109.4
1110.3
1111.3
1112.2
1113.2
1114.2
1115.2
1116.2
1117.2
1118.3
1119.4
1120.5
1121.6
1122.7
1123.9
1125.1
1126.3
1127.5
1128.7
1130
1131.2
1132.5
1133.8
1135.1
1136.4
1137.7
1139
1140.3
1141.7
1143
1144.4
1145.8
1147.2
1148.6
1150
1151.4
1152.8
1154.2
1155.7
1157.1
1158.6
1160.1
1161.6
1163.1
1164.6
1166.1
1167.6
1169.1
1170.7
1172.2
1173.8
1175.3
1176.9
1178.4
1180
1181.6
1183.2
1184.8
1186.4
1187.9
1189.6
1191.2
1192.8
1194.4
1196
1197.6
1199.2
1200.8
1202.5
1204.1
1205.7
1207.4
1209
1210.6
1212.3
1213.9
1215.6
1217.2
1218.8
1220.5
1222.1
1223.8
1225.4
1227.1
1228.7
1230.4
1232
1233.7
1235.3
1237
1238.6
1240.3
1242
1243.6
1245.3
1246.9
1248.6
1250.2
1251.9
1253.6
1255.2
1256.9
1258.5
1260.2
1261.9
1263.5
1265.2
1266.8
1268.5
1270.2
1271.8
1273.5
1275.2
1276.8
1278.5
1280.2
1281.8
1283.5
1285.2
1286.8
1288.5
1290.2
1291.9
1293.5
1295.2
1296.9
1298.5
1300.2
1301.9
1303.6
1305.2
1306.9
1308.6
1310.2
1311.9
1313.6
1315.2
1316.9
1318.6
1320.3
1321.9
1323.6
1325.3
1326.9
1328.6
1330.3
1332
1333.6
1335.3
1337
1338.7
1340.3
1342
1343.7
1345.4
1347
1348.7
1350.4
1352.1
1353.8
1355.4
1357.1
1358.7
1360.4
1362
1363.5
1365.1
1366.6
1368
1369.4
1370.7
1371.8
1372.9
1373.9
1374.7
1375.4
1376
1376.4
1376.6
1376.7
1090.9
1090.9
1090.8
1090.7
1090.6
1090.4
1090.2
1090
1089.8
1089.5
1089.2
1088.9
1088.6
1088.3
1088
1087.7
1087.4
1087.1
1086.9
1086.6
1086.4
1086.2
1086.1
1086
1085.9
1085.8
1085.8
1085.8
1085.9
1085.9
1086
1086.2
1086.4
1086.6
1086.8
1087.1
1087.4
1087.8
1088.1
1088.5
1089
1089.4
1089.9
1090.4
1090.9
1091.4
1092
1092.6
1093.2
1093.8
1094.5
1095.1
1095.8
1096.5
1097.2
1097.9
1098.7
1099.4
1100.2
1101
1101.8
1102.6
1103.4
1104.2
1105
1105.9
1106.7
1107.6
1108.5
1109.4
1110.3
1111.2
1112.1
1113
1114
1114.9
1115.9
1116.9
1117.9
1119
1120
1121.1
1122.2
1123.3
1124.4
1125.6
1126.8
1128
1129.2
1130.4
1131.7
1132.9
1134.2
1135.5
1136.7
1138
1139.3
1140.6
1141.9
1143.3
1144.6
1146
1147.3
1148.7
1150.1
1151.5
1152.9
1154.3
1155.7
1157.2
1158.6
1160.1
1161.6
1163
1164.5
1166
1167.5
1169
1170.5
1172.1
1173.6
1175.1
1176.7
1178.2
1179.8
1181.4
1182.9
1184.5
1186.1
1187.7
1189.3
1190.8
1192.4
1194
1195.6
1197.2
1198.9
1200.5
1202.1
1203.7
1205.3
1206.9
1208.6
1210.2
1211.8
1213.5
1215.1
1216.7
1218.3
1220
1221.6
1223.3
1224.9
1226.5
1228.2
1229.8
1231.5
1233.1
1234.8
1236.4
1238
1239.7
1241.3
1243
1244.6
1246.3
1247.9
1249.6
1251.2
1252.9
1254.5
1256.2
1257.8
1259.5
1261.1
1262.8
1264.5
1266.1
1267.8
1269.4
1271.1
1272.7
1274.4
1276.1
1277.7
1279.4
1281
1282.7
1284.4
1286
1287.7
1289.4
1291
1292.7
1294.4
1296
1297.7
1299.4
1301
1302.7
1304.4
1306
1307.7
1309.4
1311
1312.7
1314.4
1316
1317.7
1319.4
1321
1322.7
1324.4
1326
1327.7
1329.4
1331
1332.7
1334.4
1336.1
1337.7
1339.4
1341.1
1342.8
1344.4
1346.1
1347.8
1349.5
1351.1
1352.8
1354.5
1356.1
1357.8
1359.5
1361.1
1362.7
1364.3
1365.8
1367.3
1368.7
1370.1
1371.3
1372.5
1373.6
1374.6
1375.4
1376.1
1376.7
1377
1377.3
1377.4
1093
1092.9
1092.9
1092.8
1092.7
1092.5
1092.3
1092.1
1091.8
1091.6
1091.3
1091
1090.7
1090.4
1090.1
1089.8
1089.5
1089.2
1089
1088.7
1088.5
1088.4
1088.2
1088.1
1088
1087.9
1087.9
1087.9
1088
1088.1
1088.2
1088.3
1088.5
1088.7
1089
1089.2
1089.5
1089.9
1090.2
1090.6
1091
1091.5
1092
1092.4
1093
1093.5
1094
1094.6
1095.2
1095.8
1096.5
1097.1
1097.8
1098.5
1099.2
1099.9
1100.6
1101.4
1102.1
1102.9
1103.7
1104.5
1105.3
1106.1
1106.9
1107.7
1108.6
1109.4
1110.3
1111.2
1112.1
1113
1113.9
1114.8
1115.8
1116.7
1117.7
1118.7
1119.7
1120.7
1121.8
1122.8
1123.9
1125.1
1126.2
1127.4
1128.5
1129.7
1130.9
1132.2
1133.4
1134.6
1135.9
1137.1
1138.4
1139.7
1141
1142.3
1143.6
1144.9
1146.2
1147.6
1148.9
1150.3
1151.7
1153
1154.4
1155.8
1157.3
1158.7
1160.1
1161.6
1163
1164.5
1166
1167.5
1169
1170.5
1172
1173.5
1175
1176.6
1178.1
1179.6
1181.2
1182.7
1184.3
1185.9
1187.4
1189
1190.6
1192.2
1193.7
1195.3
1196.9
1198.5
1200.1
1201.7
1203.3
1204.9
1206.5
1208.2
1209.8
1211.4
1213
1214.6
1216.3
1217.9
1219.5
1221.1
1222.8
1224.4
1226
1227.7
1229.3
1230.9
1232.6
1234.2
1235.8
1237.5
1239.1
1240.7
1242.4
1244
1245.7
1247.3
1248.9
1250.6
1252.2
1253.9
1255.5
1257.2
1258.8
1260.5
1262.1
1263.7
1265.4
1267
1268.7
1270.3
1272
1273.7
1275.3
1277
1278.6
1280.3
1281.9
1283.6
1285.2
1286.9
1288.6
1290.2
1291.9
1293.6
1295.2
1296.9
1298.5
1300.2
1301.9
1303.5
1305.2
1306.9
1308.5
1310.2
1311.8
1313.5
1315.2
1316.8
1318.5
1320.2
1321.8
1323.5
1325.2
1326.8
1328.5
1330.1
1331.8
1333.5
1335.1
1336.8
1338.5
1340.2
1341.8
1343.5
1345.2
1346.8
1348.5
1350.2
1351.9
1353.5
1355.2
1356.9
1358.5
1360.2
1361.8
1363.4
1365
1366.5
1368
1369.4
1370.8
1372
1373.2
1374.3
1375.3
1376.1
1376.8
1377.3
1377.7
1378
1378
1095
1095
1094.9
1094.8
1094.7
1094.5
1094.3
1094.1
1093.9
1093.6
1093.3
1093
1092.7
1092.5
1092.2
1091.9
1091.6
1091.3
1091.1
1090.8
1090.6
1090.5
1090.3
1090.2
1090.1
1090.1
1090
1090
1090.1
1090.2
1090.3
1090.4
1090.6
1090.8
1091.1
1091.3
1091.6
1092
1092.3
1092.7
1093.1
1093.6
1094
1094.5
1095
1095.5
1096.1
1096.7
1097.3
1097.9
1098.5
1099.1
1099.8
1100.5
1101.2
1101.9
1102.6
1103.3
1104.1
1104.8
1105.6
1106.4
1107.2
1108
1108.8
1109.6
1110.4
1111.3
1112.1
1113
1113.9
1114.8
1115.7
1116.6
1117.5
1118.5
1119.5
1120.5
1121.5
1122.5
1123.5
1124.6
1125.7
1126.8
1128
1129.1
1130.3
1131.5
1132.7
1133.9
1135.1
1136.3
1137.6
1138.8
1140.1
1141.3
1142.6
1143.9
1145.2
1146.5
1147.8
1149.2
1150.5
1151.9
1153.2
1154.6
1156
1157.4
1158.8
1160.2
1161.7
1163.1
1164.5
1166
1167.5
1168.9
1170.4
1171.9
1173.4
1174.9
1176.4
1178
1179.5
1181
1182.6
1184.1
1185.7
1187.2
1188.8
1190.3
1191.9
1193.5
1195
1196.6
1198.2
1199.8
1201.4
1203
1204.6
1206.2
1207.8
1209.4
1211
1212.6
1214.2
1215.8
1217.4
1219
1220.7
1222.3
1223.9
1225.5
1227.1
1228.8
1230.4
1232
1233.6
1235.3
1236.9
1238.5
1240.2
1241.8
1243.4
1245
1246.7
1248.3
1249.9
1251.6
1253.2
1254.9
1256.5
1258.1
1259.8
1261.4
1263
1264.7
1266.3
1268
1269.6
1271.3
1272.9
1274.6
1276.2
1277.9
1279.5
1281.2
1282.8
1284.5
1286.1
1287.8
1289.4
1291.1
1292.7
1294.4
1296
1297.7
1299.4
1301
1302.7
1304.3
1306
1307.7
1309.3
1311
1312.6
1314.3
1316
1317.6
1319.3
1320.9
1322.6
1324.3
1325.9
1327.6
1329.3
1330.9
1332.6
1334.2
1335.9
1337.6
1339.2
1340.9
1342.6
1344.2
1345.9
1347.6
1349.3
1350.9
1352.6
1354.3
1355.9
1357.6
1359.2
1360.9
1362.5
1364.1
1365.7
1367.2
1368.7
1370.1
1371.5
1372.7
1373.9
1375
1375.9
1376.8
1377.5
1378
1378.4
1378.7
1378.7
1097
1097
1096.9
1096.9
1096.7
1096.6
1096.4
1096.2
1095.9
1095.7
1095.4
1095.1
1094.8
1094.5
1094.2
1093.9
1093.7
1093.4
1093.2
1092.9
1092.7
1092.6
1092.4
1092.3
1092.2
1092.2
1092.1
1092.2
1092.2
1092.3
1092.4
1092.5
1092.7
1092.9
1093.2
1093.4
1093.7
1094.1
1094.4
1094.8
1095.2
1095.6
1096.1
1096.6
1097.1
1097.6
1098.1
1098.7
1099.3
1099.9
1100.5
1101.1
1101.8
1102.5
1103.1
1103.8
1104.5
1105.3
1106
1106.7
1107.5
1108.3
1109.1
1109.9
1110.7
1111.5
1112.3
1113.1
1114
1114.8
1115.7
1116.6
1117.5
1118.4
1119.3
1120.3
1121.3
1122.3
1123.3
1124.3
1125.3
1126.4
1127.5
1128.6
1129.8
1130.9
1132.1
1133.3
1134.4
1135.6
1136.8
1138
1139.3
1140.5
1141.7
1143
1144.3
1145.5
1146.8
1148.1
1149.4
1150.8
1152.1
1153.4
1154.8
1156.2
1157.6
1158.9
1160.4
1161.8
1163.2
1164.6
1166.1
1167.5
1169
1170.4
1171.9
1173.4
1174.9
1176.4
1177.9
1179.4
1180.9
1182.4
1183.9
1185.5
1187
1188.6
1190.1
1191.7
1193.2
1194.8
1196.4
1197.9
1199.5
1201.1
1202.7
1204.2
1205.8
1207.4
1209
1210.6
1212.2
1213.8
1215.4
1217
1218.6
1220.2
1221.8
1223.4
1225
1226.7
1228.3
1229.9
1231.5
1233.1
1234.7
1236.4
1238
1239.6
1241.2
1242.8
1244.5
1246.1
1247.7
1249.3
1251
1252.6
1254.2
1255.8
1257.5
1259.1
1260.7
1262.4
1264
1265.6
1267.3
1268.9
1270.5
1272.2
1273.8
1275.5
1277.1
1278.7
1280.4
1282
1283.7
1285.3
1287
1288.6
1290.3
1291.9
1293.6
1295.2
1296.9
1298.5
1300.2
1301.8
1303.5
1305.2
1306.8
1308.5
1310.1
1311.8
1313.4
1315.1
1316.8
1318.4
1320.1
1321.7
1323.4
1325
1326.7
1328.4
1330
1331.7
1333.3
1335
1336.7
1338.3
1340
1341.6
1343.3
1345
1346.6
1348.3
1350
1351.6
1353.3
1355
1356.6
1358.3
1359.9
1361.6
1363.2
1364.8
1366.4
1367.9
1369.4
1370.8
1372.1
1373.4
1374.6
1375.7
1376.6
1377.5
1378.2
1378.7
1379.1
1379.3
1379.4
1099
1099
1099
1098.9
1098.8
1098.6
1098.4
1098.2
1098
1097.7
1097.4
1097.2
1096.9
1096.6
1096.3
1096
1095.7
1095.5
1095.2
1095
1094.8
1094.7
1094.5
1094.4
1094.3
1094.3
1094.2
1094.3
1094.3
1094.4
1094.5
1094.6
1094.8
1095
1095.2
1095.5
1095.8
1096.1
1096.5
1096.9
1097.3
1097.7
1098.1
1098.6
1099.1
1099.6
1100.2
1100.7
1101.3
1101.9
1102.5
1103.1
1103.8
1104.4
1105.1
1105.8
1106.5
1107.2
1107.9
1108.7
1109.4
1110.2
1111
1111.7
1112.5
1113.3
1114.2
1115
[truncated: 28,578 more chars]
