# Supplementary material for: Investigating a Novel Activation-Repolarisation Time Metric to Predict Localised Vulnerability to Reentry Using Computational Modelling
Source: PLoS One. 2016 Mar 2;11(3):e0149342. doi: 10.1371/journal.pone.0149342 (PMC4775046; doi:10.1371/journal.pone.0149342)
Supplement: S1 Data — Specifically, this relates primarily to the data presented in Figs 3, 4 & 5. Data provided constitute AT, RT and RVI datasets, along with corresponding finite element mesh files required for visualisation and analysis. (ZIP) [file pone.0149342.s001.zip › Data/Figure5/Fig5_APD328_RVI.dat]

307.06
305.24
301.76
297.58
293.09
288.43
283.64
278.75
273.74
268.66
263.5
258.28
254.24
252.62
250.99
249.33
247.66
245.96
244.25
242.59
240.88
239.19
237.54
235.94
234.42
233.02
231.75
230.64
229.74
229.15
228.7
228.52
228.74
229.1
230.06
235.41
245.18
249.25
246.48
241.12
235.82
231.06
227.05
223.94
221.8
220.63
220.34
220.86
221.94
222.87
222.35
307.05
305.98
302.65
298.52
294.03
289.37
284.57
279.66
274.62
269.53
264.32
259.04
255.31
253.66
252
250.31
248.62
246.89
245.23
243.47
241.71
239.97
238.26
236.69
235.17
233.79
232.45
231.32
230.52
229.87
229.42
229.46
229.96
231.72
235.92
238.41
240.81
241.85
241.27
238.77
234.48
230.26
226.31
223.31
221.15
220.01
219.64
219.88
220.26
219.62
218.48
306.19
305.9
302.94
298.92
294.47
289.86
285.03
280.08
274.98
269.76
264.44
259.05
255.35
253.63
251.93
250.15
248.34
246.39
244.8
242.92
241.04
239.24
237.33
235.83
234.11
232.62
231.3
230.07
229.26
228.66
228.41
228.84
230.15
232.15
233.92
234.55
235.09
235.02
233.99
231.58
228.48
225.09
221.97
219.24
217.08
215.74
215.09
214.89
214.84
214.29
212.44
305.26
305.4
302.92
299.05
294.7
290.07
285.21
280.18
275
269.74
264.31
258.83
255.01
253.18
251.36
249.49
247.6
245.62
243.71
241.77
239.72
237.64
235.86
233.85
232.21
230.59
229.13
227.92
226.56
226.24
226.15
226.98
228.02
228.65
229.1
229.24
228.79
228.12
226.98
224.4
221.25
218.03
215.18
212.64
210.67
209.37
208.68
208.42
208.3
207.69
205.82
304.46
304.77
302.74
299.07
294.84
290.18
285.31
280.23
275.01
269.62
263.97
258.42
254.83
253.01
251.06
249
247.01
244.94
242.8
240.4
238.58
236.42
234.18
232.3
230.27
228.55
226.8
225.26
224.29
223.56
223.68
223.6
223.82
223.74
223.42
222.83
222.39
221.31
219.94
217.15
213.91
210.79
207.9
205.46
203.54
202.33
201.71
201.5
201.42
200.86
199.07
303.82
304.24
302.52
299.1
294.79
290.19
285.4
280.27
275.02
269.51
263.77
258.4
255.04
253.05
250.98
248.86
246.66
244.43
242.12
239.76
236.97
235.09
232.7
230.44
228.28
226.25
224.36
222.59
221.47
220.73
220.05
219.46
218.76
218.33
217.59
216.88
215.89
214.61
212.93
209.75
206.44
203.31
200.44
197.95
196.04
194.92
194.45
194.29
194.28
193.79
192.08
303.38
303.86
302.34
299.16
295.01
290.39
285.54
280.38
274.96
269.4
263.7
258.64
255.3
253.25
251.05
248.61
246.42
244.01
241.53
239
236.4
233.56
231.25
228.62
226.26
223.86
221.73
220
218.54
217.03
215.8
214.6
213.44
212.68
211.77
210.54
209.35
207.84
205.88
202.36
198.82
195.5
192.53
190.09
188.25
187.24
186.82
186.75
186.77
186.29
184.57
303.17
303.69
302.2
299.17
295.31
290.7
285.74
280.48
275.08
269.52
263.84
258.97
255.72
253.6
251.27
248.86
246.36
243.85
241.1
238.36
235.61
232.68
229.81
227.19
224.3
221.74
219.29
217.02
214.93
212.9
211.15
209.72
208.25
207.03
205.67
204.37
202.44
201.08
198.87
195.04
190.97
187.45
184.35
181.82
180.05
179.13
178.73
178.69
178.67
178.13
176.38
303.24
303.8
302.44
299.61
295.6
290.86
286.13
280.96
275.43
269.78
264.48
259.83
256.44
254.19
251.89
249.36
246.74
244
241.13
238.22
235.09
232.14
229
225.73
222.92
219.62
216.84
214.11
211.47
209.08
206.91
204.85
203.12
201.48
199.83
198.1
196.19
194.13
191.9
187.77
183.29
179.1
175.83
173.19
171.47
170.57
170.19
170.16
170.03
169.39
167.56
303.38
304.13
302.76
300.06
296.15
291.59
286.59
281.35
275.89
270.68
265.45
260.78
257.54
255.22
252.7
250.12
247.39
244.52
241.47
238.47
235.32
232.02
228.56
225.28
221.59
218.34
214.73
211.34
208.38
205.39
202.84
200.45
198.35
196.2
194.21
192.19
190.22
187.61
185.02
180.55
175.68
171.03
167.05
164.32
162.6
161.75
161.26
161.36
161.13
160.33
158.47
303.49
304.09
302.84
300.12
296.25
291.74
286.79
281.65
276.54
271.27
266.14
261.75
258.42
255.92
253.37
250.7
247.9
244.94
241.88
238.64
235.33
231.8
228.19
224.45
220.94
216.88
213.22
209.43
205.83
202.56
199.5
196.49
193.9
191.53
189.28
186.86
184.29
181.66
178.61
173.74
168.3
163.21
158.63
155.35
153.62
152.89
152.67
152.41
152.36
151.49
149.59
301.68
302.33
301.11
298.47
294.76
290.61
286.05
281.24
276.26
271.23
266.24
261.61
258.26
255.67
253.2
250.34
247.35
244.28
240.92
237.66
234.17
230.42
226.86
222.75
218.2
213.72
209.14
204.86
200.58
196.87
193.47
190.5
187.43
185.21
183.13
181.1
178.84
176.28
173.22
167.77
161.63
156
150.9
147.46
145.19
144.2
143.99
144.07
143.91
143.08
141.2
291.14
296.2
296.18
294.15
292.4
288.61
284.31
279.75
274.19
269.35
264.47
259.92
256.55
253.96
250.9
246.78
242.02
237.48
232.57
227.65
222.75
217.42
211.49
206.04
201.41
196.83
192.14
188.07
184.63
181.57
178.84
176.44
174.3
172.43
171.42
170.89
170.1
168.71
167.16
162.94
157.46
151.11
145.47
141.76
139.67
138.55
137.93
137.99
137.86
136.89
133.02
246.9
251.43
262.66
269.26
268.94
269.03
267.44
264.88
260.36
254.4
248.46
242.77
238.71
235.21
231.29
227.23
222.99
218.74
214.36
210.23
204.77
198.93
193.17
187.42
181.88
177.15
174
171.45
168.61
166.06
164.35
163.16
162.31
161.71
161.16
160.72
160.7
160.69
159.91
156.68
152.24
147.47
142
137.43
135.4
134.93
134.6
134.64
134.26
133.67
129.78
204.46
208.58
219.58
225.84
225.61
225.49
226.91
229.24
229.87
229.09
226.17
220.64
214.91
209.7
205.49
201.97
198.63
195.02
191.51
186.85
181.73
176.84
171.82
166.62
161.71
157.61
154.21
151.74
149.84
148.45
147.47
147.46
147.57
148.67
149.45
150.29
150.88
151.55
151.8
149.3
145.53
141.17
137.13
132.98
131.69
131.21
131.09
131.22
131.28
130.52
126.77
163.21
166.97
178.11
184.79
183.98
183.68
185.02
187.48
191.26
193.86
193.38
191.4
187.34
182.7
178.14
173.74
170.7
168.15
164.39
160.26
156
151.95
147.75
143.59
140.15
137.47
134.35
131.81
130.52
129.91
129.95
130.69
132.16
133.81
136.27
138.79
140.64
141.65
142.95
141.18
138.01
134.71
132.15
128.69
127.9
127.73
127.8
128.12
128.3
127.7
124.2
122.79
126.78
138.12
144.22
143.34
143.23
144.62
147.24
150.43
154.91
156.6
156.89
155.58
152.25
148.56
144.95
141.69
139.24
136.11
132.97
129.74
126.51
123.15
120.39
118.36
116.42
114.25
112.33
111.42
111.41
112.33
113.86
115.81
117.94
121.54
125.59
129.25
131.89
133.64
132.96
130.72
128.85
127.23
124.83
124.56
124.73
125.06
125.58
125.87
125.48
122.26
82.952
87.228
98.378
103.88
103.55
103.81
105.6
108.14
111.67
115.34
118.42
120.93
121.01
120.05
117.53
115.09
112.38
109.45
107.07
104.93
102.57
100.61
98.459
97.144
96.277
94.93
94.071
93.397
93.215
93.772
95.733
97.97
100.66
103.84
107.21
111.49
116.72
121.41
124.46
124.69
124.04
123.7
123.06
121.54
121.87
122.36
122.96
123.63
124.16
123.96
121.03
43.819
46.628
58.971
65.167
64.395
65.005
67.05
69.868
73.209
76.956
79.9
84.853
86.361
86.14
85.627
84.034
82.267
79.774
77.801
76.97
75.97
74.994
74.3
74.262
74.622
74.292
74.652
75.216
75.99
77.475
80.032
83.173
86.716
90.624
94.788
99.195
103.76
109.46
114.72
116.34
117.91
119.3
119.81
118.95
119.81
120.56
121.56
122.45
123.16
123.19
120.53
6.3022
9.1905
20.129
26.453
26.012
26.898
29.242
32.261
36.168
39.504
42.493
48.059
51.043
51.78
52.69
52.583
51.295
49.888
49.007
48.989
49.257
49.57
50.718
52.265
53.389
54.56
56.014
57.831
59.82
62.299
65.614
69.697
73.861
78.722
83.596
88.682
93.789
98.816
103.8
107.81
112.31
115.38
117.27
117.24
118.6
119.84
120.93
122
122.91
123.17
120.78
-41.294
-33.463
-20.874
-13.667
-12.747
-10.811
-8.6415
-5.2426
-0.97598
2.7328
5.6351
10.936
14.761
16.241
18.809
20.595
20.169
20.015
19.855
21.098
22.717
24.421
26.771
30.322
32.723
35.085
38.002
41.342
44.753
48.367
52.546
57.486
62.872
68.376
74.043
79.68
85.378
90.98
96.202
100.26
106.33
111.87
115.53
116.36
118.25
119.79
121.1
122.35
123.45
123.93
121.77
-69.387
-67.65
-56.485
-49.758
-49.67
-48.13
-45.085
-41.425
-36.877
-33.552
-30.66
-25.897
-21.332
-18.571
-15.521
-12.219
-11.072
-9.9553
-8.6747
-6.5769
-3.6893
-0.52259
3.8491
8.4182
12.379
16.571
20.799
25.747
30.602
35.691
41.098
47.071
53.504
59.906
66.343
72.68
79.049
85.191
90.821
96.119
102.77
109.29
114.46
116.47
118.81
120.62
122.12
123.54
124.82
125.48
123.52
-107.98
-106.05
-94.525
-87.472
-87.186
-85.28
-81.858
-77.78
-72.878
-69.498
-66.561
-62.223
-57.559
-53.789
-49.669
-45.23
-42.521
-40.146
-37.537
-34.155
-29.906
-25.228
-19.3
-13.156
-7.5761
-1.767
4.1356
10.849
17.49
24.161
31.034
38.241
46.064
53.881
61.424
68.708
75.595
82.185
88.258
94.42
101.8
108.83
114.77
117.58
120.35
122.37
124.04
125.59
127.02
127.82
125.99
-145.81
-143.65
-131.75
-124.37
-123.94
-121.72
-117.96
-113.45
-108.18
-104.7
-101.67
-97.654
-92.834
-88.085
-82.939
-77.737
-73.856
-70.278
-66.407
-61.684
-56.028
-49.674
-42.224
-33.538
-24.541
-15.51
-7.1833
1.5151
11.221
20.71
29.72
37.665
45.501
53.144
60.629
68.47
75.895
82.389
88.359
95.076
102.73
110.2
116.52
119.83
122.97
125.13
126.88
128.54
130.02
130.88
129.15
-181.87
-179.57
-167.32
-159.61
-159.14
-156.68
-152.63
-147.67
-141.99
-136.75
-131.09
-126.7
-122.53
-116.11
-108.77
-101.06
-93.68
-86.003
-76.117
-65.918
-55.883
-46.002
-36.23
-26.501
-16.647
-6.9107
2.552
11.617
20.339
28.775
36.758
44.149
51.337
58.196
64.757
71.008
78.288
84.934
90.797
97.606
105.44
113.13
119.72
123.22
126.57
128.85
130.7
132.41
133.85
134.6
132.97
-164.11
-162.65
-168.58
-171.12
-164.1
-156.06
-152.17
-146.51
-139.59
-131.75
-122.82
-114.23
-106.27
-98.717
-90.825
-82.589
-73.486
-64.05
-54.632
-45.309
-36.165
-27.399
-18.843
-10.33
-1.7123
6.3724
15.031
23.164
30.992
38.551
45.832
52.634
59.034
65.115
70.866
76.569
82.602
88.918
94.714
101.55
109.3
117.04
123.75
127.37
130.84
133.17
135.22
136.91
138.49
139.15
137.46
-131.75
-130.36
-136.56
-139.2
-134.19
-127.69
-122.18
-116.49
-110.37
-103.12
-94.877
-86.946
-79.718
-73.394
-66.641
-59.507
-51.474
-43.123
-34.776
-26.443
-18.237
-10.241
-2.6053
4.8702
12.341
19.876
27.233
34.496
41.557
48.378
54.93
61.066
66.687
72.256
77.548
82.604
87.9
93.731
99.083
105.79
113.43
121.21
127.91
131.68
135.23
137.76
139.94
141.87
143.44
144.13
142.56
-100.26
-98.965
-105.29
-107.83
-102.22
-95.756
-90.817
-86.975
-82.33
-75.814
-68.25
-60.75
-54.462
-49.194
-43.626
-37.647
-30.852
-23.495
-16.06
-8.6926
-1.4093
5.7289
12.56
19.278
25.895
32.41
38.937
45.329
51.64
57.752
63.609
69.144
74.097
79.081
83.809
88.325
92.823
98.431
103.35
109.93
117.5
125.26
132.02
135.87
139.65
142.34
144.77
146.89
148.74
149.52
147.93
-68.954
-67.65
-74.715
-76.645
-70.65
-64.17
-60.511
-58.373
-54.866
-49.189
-42.364
-35.511
-30.305
-26.119
-21.713
-16.669
-11.112
-4.6859
1.8581
8.3355
14.794
21.117
27.139
32.952
38.853
44.495
50.228
55.876
61.435
66.777
71.893
76.981
81.363
85.721
89.743
93.676
98.14
103.04
107.51
113.75
121.33
128.99
135.78
139.69
143.63
146.7
149.38
151.87
153.9
154.78
153.28
-38.35
-38.482
-45.24
-47.308
-40.143
-32.989
-32.253
-31.155
-28.012
-23.135
-17.204
-11.294
-7.2521
-4.0774
-0.46526
3.6404
8.2856
13.548
19.229
24.715
30.341
35.91
40.931
46.058
51.242
55.99
61.007
65.904
70.684
75.301
79.85
84.056
87.911
91.721
95.38
98.925
102.92
107.35
111.39
117.4
124.59
132.27
139.06
143.09
147.27
150.62
153.57
156.36
158.73
159.8
158.49
-13.185
-12.799
-18.01
-20.496
-14.355
-8.3456
-7.0999
-5.1466
-2.311
1.699
6.95
11.734
14.637
16.887
19.611
22.955
26.812
31.008
35.717
40.511
45.421
50.007
54.51
58.946
63.109
67.413
71.474
75.649
79.69
83.46
87.496
90.931
94.342
97.598
100.61
103.63
107.59
111.63
115.18
120.79
127.4
134.98
141.77
145.88
150.24
153.9
157.15
160.44
163.09
164.36
163.44
-1.5386
3.8516
1.4677
0.20306
2.5307
6.7246
14.172
18.65
21.146
25.153
29.631
33.231
35.083
36.539
38.484
41.234
44.327
47.704
51.05
55.354
59.334
63.239
67.04
70.758
74.285
77.795
81.185
84.508
87.787
91.088
94.336
97.119
99.815
102.54
105.15
107.93
111.58
115.15
118.56
123.81
129.97
137.05
143.79
148.03
152.5
156.54
160.28
163.82
166.98
168.81
167.96
19.861
21.844
18.18
17.608
21.368
25.902
31.071
37.558
42.052
46.323
50.048
52.315
53.629
54.491
56.058
58.039
60.567
63.05
65.832
68.919
72.181
75.468
78.643
81.619
84.598
87.465
90.226
92.837
95.31
98.222
100.51
102.78
104.86
107.01
109.16
111.86
115.2
118.55
121.6
126.56
132.25
138.74
145.02
149.13
153.76
158.22
162.41
166.3
169.93
172.19
171.33
39.19
40.818
37.516
36.47
40.074
44.493
49.078
53.845
59.891
64.406
67.156
69.031
69.538
70.386
71.606
73.16
75.042
76.724
79.113
81.195
83.555
86.07
89.001
91.318
93.792
96.089
98.22
100.19
102.5
104.45
106
107.78
109.35
110.99
112.67
115.67
118.97
121.61
124.35
128.93
134.22
139.57
144.39
149.31
154.2
158.87
163.44
167.88
171.85
174.44
174.1
56.527
57.784
54.471
53.455
56.769
61.042
65.693
70.175
74.626
78.921
81.102
82.264
82.966
83.571
84.727
85.79
87.051
88.653
90.205
91.985
93.703
95.505
97.362
99.324
101.26
102.94
104.67
106.61
108.37
109.69
110.78
111.91
113.11
114.48
116.64
119.46
122.09
124.33
126.68
130.33
133.97
138.47
143.59
148.88
153.86
158.64
163.29
167.88
172.17
175.06
174.86
71.944
72.837
69.564
68.51
71.569
75.656
80.321
84.365
87.691
90.198
91.859
92.565
92.927
93.555
94.035
94.989
96.051
97.358
98.758
100.17
101.56
103.17
104.4
105.41
106.55
108.18
109.57
110.91
112.17
113.11
114.27
115.31
116.38
117.7
119.91
122
123.61
125.38
126.7
129.75
133.75
138.26
143.17
148.22
153.12
157.87
162.54
167.13
171.31
173.59
173.33
85.47
85.62
82.787
81.681
84.504
87.706
91.195
94.43
97.167
99.32
100.59
100.97
100.53
100.14
100.32
100.9
101.78
102.68
104.03
105.21
106.3
107.67
108.47
109.61
110.76
111.74
112.77
113.85
114.8
115.84
116.89
117.87
118.93
120.13
121.45
122.78
124.13
125.49
126.86
130.02
133.85
138.19
142.74
147.51
152.2
156.81
161.34
165.74
169.48
170.75
169.78
94.895
94.531
92.03
91.02
92.375
94.756
97.581
100.57
102.99
104.9
105.9
105.69
105.47
105.26
105.33
105.65
106.15
106.91
107.79
108.71
109.69
110.65
111.6
112.54
113.48
114.38
115.37
116.22
117.11
118.07
118.97
119.88
120.82
121.84
122.89
123.96
125.07
126.19
127.36
130.34
133.96
138.09
142.39
146.89
151.36
155.77
160.1
164.19
167.29
168.01
166.81
99.397
98.367
96.599
95.666
96.607
98.631
101.12
103.62
105.88
107.64
108.75
108.78
108.69
108.64
108.68
108.99
109.48
110.12
110.8
111.67
112.44
113.32
114.15
114.96
115.74
116.54
117.35
118.13
119.01
119.73
120.66
121.42
122.23
123.1
124
124.93
125.86
126.84
127.83
130.67
134.08
138.03
142.16
146.47
150.76
155.01
159.14
162.87
165.44
166.04
164.68
106.4
105.45
103.84
103
103.32
104.52
106.38
108.41
110.31
111.85
112.76
112.92
112.74
112.62
112.64
112.77
113.11
113.58
114.06
114.72
115.33
115.95
116.63
117.18
117.8
118.4
119.08
119.71
120.3
120.95
121.62
122.31
123.09
123.73
124.52
125.23
126.04
126.84
127.64
130.34
133.75
137.64
141.69
145.98
150.29
154.61
158.77
162.43
164.81
165.39
164.01
111.66
110.9
109.58
108.88
109.17
110.2
111.58
113.02
114.51
115.76
116.51
116.57
116.28
116.03
115.87
115.87
115.96
116.21
116.52
116.88
117.26
117.59
118.05
118.47
118.9
119.35
119.83
120.32
120.88
121.42
121.93
122.52
123.13
123.76
124.47
125.11
125.8
126.51
127.3
129.99
133.39
137.4
141.52
145.98
150.32
154.72
158.84
162.51
164.87
165.33
164.04
116.68
116.19
115.24
114.74
114.97
115.78
116.88
118.05
119.06
119.91
120.4
120.29
119.82
119.38
118.98
118.69
118.49
118.47
118.51
118.61
118.74
118.91
119.12
119.37
119.64
119.96
120.3
120.76
121.1
121.55
122.04
122.56
123.17
123.68
124.3
124.93
125.64
126.24
127.06
129.81
133.25
137.38
141.84
146.34
150.76
155.08
159.2
162.82
165.24
165.84
164.42
122.03
121.78
121.16
120.82
121
121.61
122.43
123.3
124.03
124.43
124.57
124.19
123.56
122.89
122.11
121.63
121.13
120.8
120.52
120.35
120.24
120.15
120.22
120.3
120.43
120.61
120.84
121.11
121.38
121.82
122.23
122.69
123.19
123.73
124.37
124.96
125.57
126.19
126.83
129.85
133.47
137.91
142.33
146.8
151.21
155.53
159.66
163.36
165.89
166.55
165.11
127.67
127.59
127.18
126.96
127.11
127.55
128.14
128.74
129.19
129.33
129.07
128.43
127.51
126.53
125.63
124.73
123.96
123.31
122.8
122.36
122.02
121.77
121.6
121.51
121.48
121.52
121.63
121.81
122.04
122.33
122.69
123.09
123.53
124.2
124.54
125.18
125.74
126.31
126.91
130.03
133.94
138.44
142.92
147.37
151.76
156.08
160.26
164.07
166.78
167.47
166.07
133.39
133.42
133.16
133.02
133.13
133.45
133.85
134.22
134.42
134.29
133.7
132.67
131.45
130.25
129.01
127.85
126.82
125.91
125.14
124.5
123.94
123.49
123.14
122.88
122.7
122.61
122.52
122.67
122.91
123.02
123.29
123.63
124.02
124.56
124.84
125.41
125.92
126.55
127.2
130.38
134.68
139.14
143.57
147.99
152.37
156.7
160.93
164.86
167.81
168.66
167.25
139.09
139.2
139.04
138.94
139.04
139.27
139.51
139.68
139.63
139.24
138.33
136.82
135.21
133.74
132.26
130.87
129.61
128.49
127.52
126.67
125.87
125.32
124.8
124.39
124.06
123.85
123.72
123.68
123.73
123.86
124.06
124.33
124.66
125.02
125.43
125.86
126.43
126.78
127.52
131.19
135.59
139.85
144.25
148.64
153.01
157.35
161.61
165.66
168.93
170.03
168.62
144.74
144.91
144.82
144.77
144.86
145.01
145.12
145.1
144.79
144.09
142.78
140.71
138.67
136.99
135.24
133.74
132.3
131.01
129.88
128.86
127.99
127.23
126.57
126.02
125.58
125.25
125.01
124.87
124.84
124.89
125.01
125.21
125.46
125.75
126.09
126.45
126.85
127.25
127.85
131.92
136.23
140.56
144.91
149.27
153.62
157.96
162.26
166.43
170.07
171.5
170.18
150.39
150.6
150.56
150.54
150.62
150.62
150.68
150.45
149.84
148.67
146.76
144.19
141.78
139.93
138.12
136.42
134.87
133.46
132.21
131.08
130.09
129.22
128.46
127.81
127.27
126.84
126.52
126.31
126.19
126.17
126.21
126.33
126.49
126.89
126.98
127.46
127.61
127.96
128.52
132.71
136.95
141.22
145.51
149.83
154.17
158.5
162.83
167.09
171.01
173.08
171.91
155.96
156.18
156.17
156.18
156.28
156.33
156.12
155.56
154.36
152.4
149.83
146.89
144.29
142.34
140.45
138.69
137.07
135.6
134.26
133.07
132.02
131.09
130.24
129.51
128.91
128.42
128.04
127.74
127.56
127.46
127.42
127.46
127.56
127.71
127.91
128.13
128.39
128.68
129.24
133.34
137.49
141.69
145.93
150.2
154.51
158.83
163.16
167.48
171.59
174.4
173.75
160.59
160.75
160.72
160.75
160.92
160.93
160.3
158.83
156.63
154.01
151.16
148.06
145.34
143.35
141.46
139.69
138.02
136.53
135.18
133.97
132.86
131.89
131
130.24
129.6
129.05
128.62
128.29
128.04
127.89
127.81
127.8
127.85
127.95
128.09
128.25
128.46
128.71
129.41
133.43
137.52
141.67
145.88
150.13
154.41
158.71
163.03
167.38
171.61
174.95
175.38
162.59
162.01
161.49
161.56
162.32
162.21
160.38
158.17
155.69
152.99
150.09
147.01
143.77
141.77
139.83
137.99
136.29
134.74
133.33
132.05
130.9
129.88
128.98
128.18
127.48
126.88
126.39
126.01
125.73
125.53
125.42
125.38
125.41
125.48
125.6
125.76
125.96
126.22
128.36
132.37
136.46
140.61
144.82
149.07
153.34
157.62
161.94
166.28
170.55
174.05
NaN
