# Supplementary material for: Investigating a Novel Activation-Repolarisation Time Metric to Predict Localised Vulnerability to Reentry Using Computational Modelling
Source: PLoS One. 2016 Mar 2;11(3):e0149342. doi: 10.1371/journal.pone.0149342 (PMC4775046; doi:10.1371/journal.pone.0149342)
Supplement: S1 Data — Specifically, this relates primarily to the data presented in Figs 3, 4 & 5. Data provided constitute AT, RT and RVI datasets, along with corresponding finite element mesh files required for visualisation and analysis. (ZIP) [file pone.0149342.s001.zip › Data/Figure5/Fig5_BCL300_AT.dat]

1174.7
1174.3
1173.5
1172.5
1171.4
1170.4
1169.4
1168.3
1167.3
1166.3
1165.3
1164.3
1163.3
1162.3
1161.3
1160.3
1159.3
1158.3
1157.3
1156.4
1155.4
1154.5
1153.5
1152.6
1151.7
1150.8
1149.9
1149
1148.1
1147.1
1146.2
1145.2
1144.3
1143.4
1142.5
1141.7
1140.9
1140.1
1139.1
1138.2
1137.3
1136.4
1135.7
1135
1134.1
1133.2
1132.3
1131.5
1130.9
1130.1
1129.2
1128.3
1127.7
1127
1126.2
1125.3
1124.6
1124
1123.2
1122.4
1121.8
1121.1
1120.3
1119.6
1119.1
1118.2
1117.5
1117.1
1116.2
1115.6
1115.1
1114.3
1113.8
1113.2
1112.4
1112.1
1111.3
1110.8
1110.2
1109.6
1109.1
1108.4
1108.1
1107.4
1107.1
1106.3
1106.1
1105.4
1105.1
1104.4
1104.1
1103.5
1103.2
1102.7
1102.2
1102
1101.4
1101.2
1100.8
1100.3
1100.1
1099.7
1099.3
1099.1
1098.8
1098.4
1098.2
1098.1
1097.7
1097.4
1097.3
1097.2
1097.1
1096.9
1096.6
1096.5
1096.4
1096.3
1096.3
1096.3
1096.3
1096.3
1096.3
1096.4
1096.5
1096.7
1096.9
1097.1
1097.2
1097.3
1097.6
1098
1098.2
1098.4
1098.8
1099.2
1099.4
1099.9
1100.2
1100.6
1101.1
1101.4
1102.1
1102.3
1103
1103.3
1104.1
1104.4
1105.1
1105.5
1106.2
1106.7
1107.3
1108
1108.5
1109.2
1109.9
1110.4
1111.2
1111.9
1112.4
1113.2
1114
1114.6
1115.3
1116.2
1117
1117.6
1118.3
1119.2
1120.1
1120.8
1121.5
1122.3
1123.2
1124.1
1125
1125.8
1126.6
1127.4
1128.3
1129.2
1130.2
1131.1
1132
1132.9
1133.8
1134.7
1135.6
1136.5
1137.4
1138.4
1139.3
1140.3
1141.3
1142.3
1143.3
1144.3
1145.3
1146.3
1147.3
1148.3
1149.3
1150.3
1151.4
1152.4
1153.4
1154.5
1155.6
1156.7
1157.8
1158.9
1160
1161.1
1162.1
1163.2
1164.2
1165.2
1166.3
1167.4
1168.6
1169.8
1170.9
1172.1
1173.1
1174.2
1175.3
1176.4
1177.5
1178.7
1180
1181.1
1182.2
1183.2
1184.3
1185.5
1186.8
1188
1189.1
1190.2
1191.3
1192.4
1193.6
1194.9
1196.1
1197.1
1198.2
1199.3
1200.3
1201.2
1201.4
1174.3
1174.1
1173.2
1172.2
1171.2
1170.2
1169.2
1168.2
1167.2
1166.2
1165.2
1164.1
1163.1
1162.1
1161.1
1160.1
1159.2
1158.2
1157.2
1156.2
1155.2
1154.2
1153.2
1152.3
1151.3
1150.4
1149.4
1148.5
1147.6
1146.8
1145.9
1145
1144.1
1143.2
1142.2
1141.3
1140.4
1139.5
1138.8
1138
1137.1
1136.2
1135.3
1134.4
1133.6
1133
1132.1
1131.2
1130.3
1129.6
1128.9
1128.1
1127.2
1126.4
1125.8
1125.1
1124.2
1123.4
1122.8
1122.1
1121.2
1120.5
1120
1119.2
1118.4
1117.9
1117.2
1116.4
1115.9
1115.2
1114.5
1114
1113.2
1112.6
1112.1
1111.3
1111
1110.2
1109.7
1109.2
1108.5
1108.1
1107.4
1107.1
1106.3
1106
1105.3
1105
1104.3
1104.1
1103.4
1103.1
1102.5
1102.2
1101.8
1101.3
1101.1
1100.5
1100.2
1099.9
1099.3
1099.1
1098.9
1098.4
1098.2
1098
1097.6
1097.3
1097.1
1097
1096.7
1096.4
1096.2
1096.2
1096.1
1096
1096
1095.8
1095.8
1095.7
1095.7
1095.8
1095.8
1096
1096
1096.1
1096.2
1096.3
1096.5
1096.8
1097.1
1097.2
1097.5
1098
1098.2
1098.4
1099
1099.2
1099.6
1100.1
1100.4
1101
1101.3
1102
1102.3
1103
1103.3
1104.1
1104.4
1105.1
1105.6
1106.2
1106.9
1107.3
1108.1
1108.7
1109.3
1110.1
1110.7
1111.3
1112.1
1112.8
1113.4
1114.2
1115
1115.7
1116.3
1117.2
1118.1
1118.8
1119.5
1120.3
1121.2
1122.1
1122.9
1123.6
1124.4
1125.3
1126.2
1127.1
1128.1
1128.9
1129.7
1130.6
1131.5
1132.4
1133.3
1134.3
1135.2
1136.2
1137.2
1138.1
1139.1
1140.1
1141.1
1142.1
1143.1
1144.1
1145.1
1146.1
1147.1
1148.1
1149.1
1150.1
1151.1
1152.2
1153.2
1154.2
1155.3
1156.3
1157.3
1158.4
1159.5
1160.6
1161.7
1162.9
1164
1165.1
1166.1
1167.2
1168.3
1169.3
1170.5
1171.6
1172.8
1174
1175.1
1176.2
1177.2
1178.4
1179.5
1180.7
1182
1183.1
1184.2
1185.3
1186.4
1187.6
1188.8
1190
1191.1
1192.2
1193.3
1194.5
1195.7
1196.9
1198.1
1199.1
1200.1
1201
1201.2
1173.6
1173.3
1172.6
1171.6
1170.5
1169.5
1168.4
1167.4
1166.3
1165.3
1164.3
1163.3
1162.3
1161.3
1160.3
1159.3
1158.3
1157.3
1156.3
1155.3
1154.3
1153.3
1152.4
1151.4
1150.5
1149.6
1148.7
1147.8
1146.9
1146
1145.1
1144.1
1143.2
1142.2
1141.2
1140.3
1139.5
1138.6
1137.9
1137
1136.1
1135.2
1134.3
1133.4
1132.7
1132
1131.1
1130.2
1129.3
1128.5
1127.9
1127.1
1126.2
1125.3
1124.7
1124
1123.2
1122.3
1121.6
1121
1120.2
1119.4
1118.8
1118.1
1117.3
1116.7
1116.1
1115.2
1114.6
1114.1
1113.3
1112.7
1112.1
1111.3
1110.9
1110.2
1109.6
1109.1
1108.3
1108
1107.2
1106.8
1106.2
1105.7
1105.2
1104.6
1104.2
1103.6
1103.2
1102.6
1102.2
1101.7
1101.2
1101
1100.3
1100.1
1099.5
1099.2
1098.9
1098.3
1098.1
1097.8
1097.3
1097.1
1096.9
1096.4
1096.2
1096.1
1095.7
1095.4
1095.2
1095.1
1095
1094.8
1094.6
1094.4
1094.3
1094.3
1094.2
1094.2
1094.2
1094.2
1094.2
1094.3
1094.4
1094.6
1094.8
1095
1095.1
1095.3
1095.5
1095.9
1096.1
1096.3
1096.8
1097.1
1097.4
1098
1098.2
1098.6
1099.1
1099.5
1100.1
1100.4
1101.1
1101.4
1102.1
1102.5
1103.2
1103.7
1104.2
1105
1105.4
1106.1
1106.8
1107.3
1108.1
1108.7
1109.3
1110.1
1110.8
1111.4
1112.2
1113.1
1113.7
1114.4
1115.2
1116.1
1116.8
1117.5
1118.3
1119.2
1120.1
1120.9
1121.6
1122.4
1123.3
1124.2
1125.1
1126.1
1126.9
1127.8
1128.6
1129.5
1130.4
1131.3
1132.3
1133.2
1134.2
1135.2
1136.1
1137.1
1138.1
1139.1
1140.1
1141.1
1142.1
1143.1
1144.1
1145.1
1146.1
1147.1
1148.1
1149.2
1150.2
1151.2
1152.2
1153.3
1154.3
1155.4
1156.5
1157.6
1158.7
1159.8
1161
1162.1
1163.1
1164.2
1165.2
1166.3
1167.4
1168.5
1169.7
1170.9
1172.1
1173.1
1174.2
1175.3
1176.4
1177.6
1178.8
1180
1181.1
1182.2
1183.3
1184.5
1185.7
1186.9
1188.1
1189.2
1190.2
1191.4
1192.6
1193.8
1195
1196.1
1197.2
1198.2
1199.2
1200.1
1200.2
1172.7
1172.3
1171.7
1170.7
1169.7
1168.6
1167.5
1166.4
1165.4
1164.4
1163.3
1162.3
1161.3
1160.3
1159.3
1158.3
1157.3
1156.3
1155.3
1154.3
1153.3
1152.3
1151.3
1150.3
1149.4
1148.4
1147.5
1146.6
1145.7
1144.8
1143.9
1143
1142.1
1141.1
1140.2
1139.2
1138.3
1137.4
1136.6
1135.8
1135
1134.1
1133.2
1132.2
1131.3
1130.6
1129.9
1129.1
1128.2
1127.3
1126.4
1125.8
1125.1
1124.2
1123.3
1122.6
1122
1121.1
1120.3
1119.6
1119
1118.2
1117.3
1116.7
1116.1
1115.3
1114.6
1114.1
1113.2
1112.6
1112.1
1111.2
1110.7
1110.1
1109.3
1108.9
1108.2
1107.6
1107.1
1106.3
1106
1105.2
1104.8
1104.2
1103.7
1103.2
1102.6
1102.2
1101.6
1101.2
1100.7
1100.2
1099.9
1099.3
1099
1098.4
1098.1
1097.7
1097.2
1097
1096.5
1096.2
1096
1095.5
1095.2
1095.1
1094.7
1094.3
1094.2
1094.1
1093.8
1093.4
1093.3
1093.2
1093.1
1093
1093
1092.8
1092.7
1092.7
1092.7
1092.7
1092.8
1092.9
1093
1093.1
1093.2
1093.2
1093.4
1093.8
1094.1
1094.2
1094.4
1094.9
1095.2
1095.4
1096
1096.2
1096.6
1097.1
1097.4
1098.1
1098.3
1099
1099.3
1100.1
1100.4
1101.1
1101.5
1102.2
1102.8
1103.3
1104.1
1104.5
1105.2
1106
1106.4
1107.2
1108
1108.5
1109.2
1110.1
1110.7
1111.4
1112.2
1113.1
1113.7
1114.4
1115.2
1116.1
1117
1117.7
1118.5
1119.3
1120.2
1121.1
1122
1122.8
1123.6
1124.5
1125.3
1126.3
1127.2
1128.2
1129.1
1130.1
1131.1
1132
1132.9
1133.9
1134.8
1135.8
1136.7
1137.7
1138.7
1139.7
1140.7
1141.7
1142.7
1143.8
1144.8
1145.9
1146.9
1148
1149
1150.1
1151.1
1152.1
1153.2
1154.2
1155.2
1156.3
1157.4
1158.5
1159.7
1160.8
1162
1163.1
1164.1
1165.2
1166.2
1167.3
1168.5
1169.7
1170.9
1172
1173.1
1174.2
1175.3
1176.4
1177.6
1178.9
1180.1
1181.1
1182.2
1183.3
1184.5
1185.8
1187
1188.1
1189.2
1190.3
1191.5
1192.7
1193.9
1195.1
1196.1
1197.2
1198.2
1198.9
1199.1
1171.7
1171.3
1170.7
1169.7
1168.7
1167.6
1166.5
1165.4
1164.4
1163.3
1162.3
1161.3
1160.2
1159.2
1158.2
1157.2
1156.2
1155.2
1154.2
1153.2
1152.2
1151.2
1150.2
1149.3
1148.3
1147.3
1146.3
1145.4
1144.5
1143.6
1142.7
1141.8
1140.9
1140
1139.1
1138.1
1137.2
1136.2
1135.3
1134.4
1133.6
1132.8
1132
1131.1
1130.2
1129.3
1128.4
1127.7
1127
1126.1
1125.2
1124.3
1123.6
1123
1122.1
1121.2
1120.4
1119.8
1119.1
1118.2
1117.4
1116.9
1116.1
1115.3
1114.6
1114.1
1113.2
1112.5
1112
1111.2
1110.5
1110
1109.2
1108.6
1108.1
1107.3
1106.9
1106.2
1105.5
1105.1
1104.3
1104
1103.2
1102.8
1102.2
1101.7
1101.2
1100.7
1100.2
1099.7
1099.2
1098.8
1098.2
1098
1097.3
1097.1
1096.5
1096.2
1095.8
1095.3
1095.1
1094.7
1094.2
1094.1
1093.7
1093.3
1093.1
1093
1092.5
1092.3
1092.2
1092.1
1091.8
1091.6
1091.4
1091.3
1091.2
1091.2
1091.1
1091.1
1091.1
1091.1
1091.1
1091.2
1091.2
1091.3
1091.5
1091.7
1092
1092.1
1092.3
1092.6
1093
1093.2
1093.5
1094
1094.2
1094.6
1095.1
1095.4
1096
1096.3
1096.9
1097.3
1097.9
1098.3
1099
1099.3
1100.1
1100.5
1101.2
1101.8
1102.3
1103.1
1103.6
1104.2
1105.1
1105.6
1106.3
1107.1
1107.7
1108.4
1109.2
1110
1110.7
1111.3
1112.2
1113.1
1113.8
1114.5
1115.3
1116.2
1117.1
1118
1118.7
1119.5
1120.4
1121.3
1122.2
1123.1
1124.1
1125
1125.9
1126.7
1127.6
1128.5
1129.4
1130.4
1131.3
1132.3
1133.3
1134.3
1135.3
1136.2
1137.2
1138.2
1139.2
1140.3
1141.3
1142.3
1143.3
1144.3
1145.4
1146.4
1147.5
1148.6
1149.7
1150.8
1151.9
1153
1154.1
1155.1
1156.2
1157.2
1158.3
1159.4
1160.5
1161.7
1162.9
1164
1165.1
1166.2
1167.2
1168.3
1169.5
1170.7
1171.9
1173.1
1174.1
1175.2
1176.3
1177.5
1178.7
1180
1181.1
1182.2
1183.3
1184.4
1185.7
1186.9
1188.1
1189.2
1190.3
1191.4
1192.6
1193.9
1195
1196.1
1197.1
1197.5
1197.9
1170.7
1170.3
1169.7
1168.7
1167.6
1166.5
1165.4
1164.4
1163.3
1162.3
1161.3
1160.2
1159.2
1158.2
1157.2
1156.2
1155.2
1154.2
1153.2
1152.2
1151.2
1150.2
1149.2
1148.2
1147.2
1146.2
1145.2
1144.3
1143.3
1142.3
1141.4
1140.5
1139.6
1138.7
1137.9
1137
1136.1
1135.1
1134.2
1133.2
1132.3
1131.4
1130.7
1129.9
1129.1
1128.1
1127.2
1126.3
1125.5
1124.8
1124.1
1123.2
1122.3
1121.5
1120.8
1120.1
1119.2
1118.3
1117.7
1117.1
1116.2
1115.3
1114.7
1114.1
1113.2
1112.5
1112
1111.2
1110.4
1110
1109.2
1108.4
1108
1107.2
1106.5
1106.1
1105.3
1104.8
1104.2
1103.5
1103.1
1102.3
1102
1101.2
1100.8
1100.2
1099.7
1099.2
1098.7
1098.2
1097.7
1097.2
1096.8
1096.2
1096
1095.3
1095.1
1094.6
1094.2
1094
1093.4
1093.1
1092.9
1092.4
1092.2
1092
1091.5
1091.2
1091.1
1090.9
1090.5
1090.3
1090.2
1090.1
1090
1089.8
1089.6
1089.5
1089.4
1089.4
1089.4
1089.4
1089.4
1089.5
1089.7
1089.9
1090
1090.1
1090.2
1090.4
1090.8
1091.1
1091.2
1091.5
1092
1092.2
1092.6
1093.1
1093.3
1094
1094.2
1094.8
1095.2
1095.7
1096.2
1096.8
1097.2
1097.9
1098.3
1099.1
1099.5
1100.2
1100.9
1101.3
1102.1
1102.7
1103.3
1104.1
1104.8
1105.4
1106.2
1107
1107.6
1108.3
1109.2
1110
1110.7
1111.4
1112.2
1113.1
1114
1114.7
1115.5
1116.3
1117.2
1118.1
1119.1
1119.9
1120.7
1121.6
1122.4
1123.3
1124.3
1125.2
1126.2
1127.2
1128.1
1129.1
1130.1
1131.1
1132
1133
1134
1135
1136
1137
1138
1139
1140.1
1141.1
1142.1
1143.1
1144.1
1145.2
1146.2
1147.2
1148.3
1149.3
1150.4
1151.5
1152.6
1153.8
1154.9
1156
1157.1
1158.2
1159.2
1160.3
1161.4
1162.6
1163.8
1165
1166.1
1167.1
1168.2
1169.3
1170.5
1171.7
1172.9
1174.1
1175.2
1176.2
1177.4
1178.6
1179.8
1181
1182.1
1183.2
1184.4
1185.6
1186.8
1188
1189.1
1190.2
1191.3
1192.5
1193.7
1194.8
1195.7
1196.3
1196.5
1169.7
1169.3
1168.7
1167.7
1166.6
1165.5
1164.4
1163.3
1162.3
1161.3
1160.2
1159.2
1158.2
1157.2
1156.2
1155.1
1154.1
1153.1
1152.1
1151.1
1150.1
1149.1
1148.1
1147.1
1146.1
1145.2
1144.2
1143.2
1142.2
1141.2
1140.3
1139.3
1138.4
1137.4
1136.5
1135.7
1134.8
1134
1133.1
1132.1
1131.2
1130.2
1129.3
1128.5
1127.7
1127
1126.1
1125.2
1124.2
1123.4
1122.7
1122
1121.1
1120.2
1119.3
1118.6
1118
1117.2
1116.3
1115.5
1115
1114.1
1113.3
1112.6
1112
1111.2
1110.4
1109.9
1109.2
1108.3
1107.8
1107.2
1106.4
1105.9
1105.2
1104.5
1104
1103.2
1102.7
1102.2
1101.4
1101.1
1100.3
1099.9
1099.2
1098.8
1098.2
1097.7
1097.2
1096.7
1096.2
1095.8
1095.2
1094.9
1094.3
1094.1
1093.4
1093.1
1092.7
1092.2
1092.1
1091.5
1091.2
1091
1090.5
1090.2
1090.1
1089.7
1089.4
1089.2
1089.1
1088.9
1088.5
1088.3
1088.2
1088.2
1088.1
1088.1
1088
1088
1088
1088
1088
1088.1
1088.1
1088.2
1088.2
1088.4
1088.7
1089
1089.1
1089.3
1089.7
1090.1
1090.2
1090.6
1091.1
1091.3
1091.9
1092.2
1092.7
1093.2
1093.6
1094.1
1094.6
1095.2
1095.7
1096.2
1096.9
1097.3
1098.1
1098.5
1099.2
1100
1100.4
1101.2
1101.9
1102.4
1103.2
1104
1104.6
1105.3
1106.1
1106.9
1107.5
1108.3
1109.2
1110
1110.7
1111.5
1112.3
1113.2
1114.1
1115
1115.7
1116.5
1117.4
1118.3
1119.2
1120.2
1121.1
1122.1
1123
1123.9
1124.8
1125.7
1126.6
1127.5
1128.5
1129.4
1130.4
1131.4
1132.4
1133.4
1134.4
1135.4
1136.4
1137.5
1138.5
1139.5
1140.6
1141.7
1142.7
1143.8
1144.9
1146
1147.1
1148.1
1149.2
1150.2
1151.2
1152.3
1153.4
1154.6
1155.7
1156.9
1158
1159.1
1160.2
1161.2
1162.3
1163.5
1164.7
1165.9
1167.1
1168.1
1169.2
1170.3
1171.5
1172.7
1174
1175.1
1176.2
1177.3
1178.4
1179.7
1180.9
1182.1
1183.2
1184.3
1185.4
1186.7
1187.9
1189.1
1190.2
1191.3
1192.4
1193.5
1194.4
1195.1
1195.3
1168.8
1168.3
1167.7
1166.7
1165.6
1164.5
1163.4
1162.3
1161.3
1160.2
1159.2
1158.2
1157.2
1156.1
1155.1
1154.1
1153.1
1152.1
1151.1
1150.1
1149.1
1148.1
1147.1
1146.1
1145.1
1144.1
1143.1
1142.1
1141.1
1140.2
1139.2
1138.2
1137.2
1136.3
1135.3
1134.4
1133.5
1132.6
1131.8
1131
1130.1
1129.1
1128.2
1127.2
1126.3
1125.5
1124.8
1124
1123.1
1122.2
1121.3
1120.5
1119.8
1119.1
1118.2
1117.3
1116.5
1115.9
1115.1
1114.2
1113.4
1112.8
1112.1
1111.2
1110.5
1110
1109.2
1108.3
1107.8
1107.1
1106.3
1105.7
1105.1
1104.3
1103.8
1103.2
1102.4
1102
1101.2
1100.7
1100.1
1099.4
1099.1
1098.3
1097.9
1097.2
1096.8
1096.2
1095.7
1095.2
1094.7
1094.2
1093.8
1093.2
1093
1092.3
1092.1
1091.5
1091.2
1090.8
1090.3
1090.1
1089.7
1089.3
1089.1
1088.7
1088.3
1088.2
1088
1087.6
1087.3
1087.2
1087.1
1087
1086.7
1086.5
1086.3
1086.3
1086.2
1086.2
1086.2
1086.2
1086.2
1086.3
1086.3
1086.5
1086.7
1087
1087.1
1087.2
1087.4
1087.8
1088.1
1088.3
1088.7
1089.1
1089.3
1089.9
1090.2
1090.6
1091.1
1091.5
1092.1
1092.4
1093.1
1093.5
1094.1
1094.6
1095.2
1095.9
1096.3
1097.1
1097.6
1098.2
1099
1099.5
1100.2
1101
1101.6
1102.3
1103.1
1103.9
1104.5
1105.2
1106.1
1106.9
1107.6
1108.3
1109.2
1110.1
1110.9
1111.7
1112.4
1113.3
1114.2
1115.1
1116.1
1117
1117.8
1118.6
1119.5
1120.4
1121.3
1122.3
1123.2
1124.2
1125.2
1126.2
1127.1
1128.1
1129.1
1130.1
1131.1
1132.1
1133.1
1134.1
1135.1
1136.2
1137.2
1138.2
1139.2
1140.2
1141.3
1142.3
1143.4
1144.5
1145.6
1146.7
1147.8
1149
1150.1
1151.1
1152.2
1153.2
1154.3
1155.4
1156.6
1157.8
1159
1160.1
1161.1
1162.2
1163.3
1164.5
1165.7
1166.9
1168.1
1169.1
1170.2
1171.4
1172.5
1173.8
1175
1176.1
1177.2
1178.3
1179.5
1180.8
1182
1183.1
1184.2
1185.3
1186.5
1187.8
1189
1190.1
1191.2
1192.2
1193.2
1194
1194.1
1167.8
1167.4
1166.7
1165.7
1164.6
1163.5
1162.4
1161.3
1160.3
1159.2
1158.2
1157.2
1156.1
1155.1
1154.1
1153.1
1152.1
1151
1150
1149
1148
1147
1146
1145
1144
1143
1142
1141
1140.1
1139.1
1138.1
1137.1
1136.1
1135.2
1134.2
1133.2
1132.3
1131.4
1130.5
1129.6
1128.8
1128
1127.1
1126.1
1125.2
1124.3
1123.4
1122.6
1121.9
1121.1
1120.1
1119.2
1118.4
1117.6
1117
1116.1
1115.2
1114.4
1113.7
1113
1112.2
1111.3
1110.6
1110
1109.2
1108.4
1107.8
1107.1
1106.3
1105.6
1105.1
1104.2
1103.6
1103.1
1102.3
1101.7
1101.1
1100.3
1099.9
1099.2
1098.6
1098.1
1097.4
1097
1096.3
1095.9
1095.2
1094.8
1094.2
1093.7
1093.2
1092.7
1092.2
1091.9
1091.2
1091
1090.4
1090.1
1089.6
1089.2
1089
1088.4
1088.1
1087.9
1087.4
1087.2
1087
1086.5
1086.2
1086.1
1085.9
1085.6
1085.3
1085.2
1085.1
1085.1
1085
1084.8
1084.7
1084.6
1084.6
1084.6
1084.7
1084.8
1084.9
1085
1085.1
1085.2
1085.3
1085.6
1086
1086.1
1086.3
1086.8
1087.1
1087.3
1087.8
1088.2
1088.5
1089.1
1089.4
1090
1090.3
1091
1091.3
1092
1092.4
1093.1
1093.6
1094.2
1094.9
1095.3
1096.1
1096.7
1097.3
1098.1
1098.7
1099.3
1100.1
1100.8
1101.4
1102.2
1103.1
1103.8
1104.4
1105.2
1106.1
1107
1107.7
1108.4
1109.3
1110.2
1111.1
1112
1112.7
1113.5
1114.4
1115.3
1116.2
1117.2
1118.1
1119.1
1120
1121
1121.9
1122.8
1123.7
1124.7
1125.7
1126.6
1127.6
1128.6
1129.6
1130.6
1131.6
1132.7
1133.7
1134.8
1135.8
1136.9
1138
1139
1140.1
1141.1
1142.1
1143.2
1144.2
1145.3
1146.3
1147.4
1148.6
1149.7
1150.9
1152
1153.1
1154.2
1155.2
1156.3
1157.5
1158.7
1159.9
1161
1162.1
1163.2
1164.3
1165.5
1166.7
1167.9
1169.1
1170.2
1171.2
1172.4
1173.6
1174.9
1176.1
1177.2
1178.3
1179.4
1180.6
1181.9
1183.1
1184.2
1185.3
1186.4
1187.7
1188.9
1190.1
1191.1
1192.1
1192.6
1193
1166.8
1166.4
1165.7
1164.7
1163.6
1162.5
1161.4
1160.3
1159.2
1158.2
1157.2
1156.1
1155.1
1154.1
1153.1
1152
1151
1150
1148.9
1147.9
1146.9
1145.8
1144.8
1143.8
1142.8
1141.8
1140.8
1139.9
1138.9
1138
1137
1136
1135.1
1134.1
1133.1
1132.1
1131.2
1130.2
1129.3
1128.3
1127.4
1126.6
1125.8
1125
1124.1
1123.1
1122.2
1121.3
1120.4
1119.7
1118.9
1118.1
1117.2
1116.3
1115.5
1114.8
1114.1
1113.2
1112.3
1111.5
1110.9
1110.1
1109.2
1108.5
1107.9
1107.1
1106.3
1105.7
1105.1
1104.2
1103.5
1103
1102.2
1101.5
1101
1100.2
1099.6
1099.1
1098.3
1097.8
1097.2
1096.5
1096.1
1095.3
1095
1094.2
1093.8
1093.2
1092.7
1092.2
1091.7
1091.2
1090.8
1090.2
1089.9
1089.3
1089
1088.4
1088.1
1087.7
1087.2
1087.1
1086.5
1086.2
1086
1085.5
1085.2
1085.1
1084.8
1084.4
1084.2
1084.1
1083.9
1083.6
1083.4
1083.3
1083.2
1083.1
1083.1
1083.1
1083.1
1083.1
1083.1
1083.1
1083.2
1083.2
1083.3
1083.5
1083.9
1084.1
1084.2
1084.4
1084.9
1085.1
1085.3
1085.8
1086.2
1086.5
1087.1
1087.3
1087.9
1088.2
1088.8
1089.2
1089.9
1090.3
1091
1091.3
1092.1
1092.5
1093.2
1093.9
1094.4
1095.1
1095.8
1096.3
1097.1
1097.8
1098.4
1099.2
1100
1100.7
1101.3
1102.2
1103.1
1103.8
1104.4
1105.3
1106.2
1107.1
1107.9
1108.6
1109.4
1110.3
1111.2
1112.1
1113.1
1114
1114.8
1115.7
1116.6
1117.5
1118.4
1119.3
1120.3
1121.3
1122.2
1123.2
1124.2
1125.2
1126.2
1127.2
1128.2
1129.2
1130.2
1131.2
1132.2
1133.3
1134.3
1135.3
1136.4
1137.5
1138.5
1139.6
1140.8
1141.9
1143
1144.1
1145.1
1146.2
1147.2
1148.3
1149.4
1150.5
1151.7
1152.9
1154.1
1155.1
1156.2
1157.3
1158.4
1159.6
1160.8
1162
1163.1
1164.2
1165.3
1166.5
1167.7
1169
1170.1
1171.2
1172.3
1173.5
1174.7
1176
1177.1
1178.2
1179.3
1180.5
1181.8
1183
1184.1
1185.2
1186.3
1187.5
1188.7
1189.9
1190.8
1191.3
1191.6
1165.9
1165.4
1164.8
1163.7
1162.6
1161.5
1160.4
1159.3
1158.2
1157.2
1156.2
1155.1
1154.1
1153.1
1152
1151
1149.9
1148.9
1147.8
1146.8
1145.7
1144.7
1143.6
1142.6
1141.6
1140.6
1139.6
1138.6
1137.7
1136.7
1135.8
1134.8
1133.9
1133
1132
1131.1
1130.1
1129.1
1128.2
1127.2
1126.2
1125.3
1124.4
1123.6
1122.8
1122
1121.1
1120.1
1119.2
1118.3
1117.5
1116.7
1116
1115.1
1114.2
1113.3
1112.6
1111.9
1111.1
1110.2
1109.4
1108.7
1108.1
1107.2
1106.4
1105.8
1105.1
1104.2
1103.5
1103
1102.2
1101.4
1100.9
1100.2
1099.4
1099
1098.2
1097.5
1097.1
1096.3
1095.8
1095.2
1094.5
1094.1
1093.3
1093
1092.2
1091.8
1091.2
1090.7
1090.2
1089.7
1089.2
1088.8
1088.2
1088
1087.3
1087.1
1086.5
1086.2
1085.8
1085.3
1085.1
1084.7
1084.2
1084.1
1083.7
1083.3
1083.2
1083
1082.6
1082.3
1082.2
1082.1
1082
1081.8
1081.6
1081.4
1081.4
1081.3
1081.3
1081.3
1081.3
1081.4
1081.5
1081.7
1081.9
1082.1
1082.2
1082.3
1082.5
1083
1083.2
1083.4
1083.9
1084.2
1084.4
1085
1085.2
1085.8
1086.2
1086.7
1087.2
1087.6
1088.2
1088.7
1089.2
1089.9
1090.3
1091.1
1091.5
1092.2
1093
1093.4
1094.2
1094.9
1095.4
1096.2
1097
1097.6
1098.3
1099.1
1100
1100.6
1101.3
1102.2
1103.1
1103.8
1104.6
1105.3
1106.2
1107.1
1108.1
1108.9
1109.7
1110.5
1111.4
1112.3
1113.2
1114.2
1115.2
1116.1
1117.1
1118
1119
1120
1120.9
1121.9
1122.8
1123.8
1124.8
1125.8
1126.8
1127.9
1128.9
1129.9
1131
1132
1133.1
1134.1
1135.1
1136.2
1137.2
1138.2
1139.3
1140.4
1141.5
1142.6
1143.7
1144.9
1146
1147.1
1148.2
1149.2
1150.3
1151.4
1152.6
1153.8
1155
1156.1
1157.2
1158.3
1159.4
1160.6
1161.8
1163
1164.1
1165.2
1166.3
1167.5
1168.8
1170
1171.1
1172.2
1173.3
1174.6
1175.8
1177
1178.1
1179.2
1180.4
1181.6
1182.9
1184.1
1185.2
1186.3
1187.4
1188.5
1189.4
1190.1
1190.3
1165
1164.5
1163.8
1162.8
1161.6
1160.5
1159.4
1158.3
1157.2
1156.2
1155.2
1154.1
1153.1
1152.1
1151
1149.9
1148.8
1147.8
1146.7
1145.6
1144.6
1143.5
1142.5
1141.5
1140.5
1139.4
1138.4
1137.5
1136.5
1135.5
1134.5
1133.6
1132.6
1131.7
1130.8
1129.8
1128.9
1128
1127.1
1126.1
1125.1
1124.2
1123.2
1122.3
1121.4
1120.6
1119.8
1119
1118.1
1117.2
1116.2
1115.3
1114.5
1113.8
1113.1
1112.2
1111.2
1110.4
1109.7
1109.1
1108.2
1107.3
1106.6
1106
1105.2
1104.3
1103.6
1103
1102.2
1101.4
1100.9
1100.1
1099.3
1098.8
1098.1
1097.3
1096.8
1096.2
1095.4
1095
1094.2
1093.7
1093.1
1092.4
1092.1
1091.3
1090.9
1090.2
1089.8
1089.2
1088.7
1088.2
1087.7
1087.2
1086.8
1086.2
1086
1085.3
1085.1
1084.5
1084.2
1083.9
1083.4
1083.1
1082.8
1082.3
1082.1
1082
1081.5
1081.2
1081.1
1081
1080.6
1080.3
1080.2
1080.1
1080.1
1080
1080
1079.9
1079.8
1079.8
1079.9
1080
1080
1080.1
1080.2
1080.2
1080.4
1080.7
1081.1
1081.2
1081.4
1081.9
1082.2
1082.4
1083
1083.2
1083.7
1084.1
1084.5
1085.1
1085.4
1086.1
1086.5
1087.1
1087.6
1088.2
1088.8
1089.3
1090.1
1090.6
1091.2
1092
1092.5
1093.2
1094
1094.6
1095.3
1096.1
1096.9
1097.5
1098.2
1099.1
1099.9
1100.6
1101.4
1102.2
1103.1
1104
1104.8
1105.5
1106.4
1107.3
1108.2
1109.1
1110.1
1111
1111.8
1112.7
1113.6
1114.5
1115.4
1116.4
1117.3
1118.3
1119.3
1120.3
1121.3
1122.3
1123.3
1124.3
1125.3
1126.3
1127.3
1128.4
1129.4
1130.4
1131.5
1132.6
1133.7
1134.8
1135.9
1137
1138.1
1139.1
1140.2
1141.2
1142.3
1143.4
1144.5
1145.7
1146.9
1148
1149.1
1150.2
1151.2
1152.3
1153.5
1154.7
1156
1157.1
1158.2
1159.2
1160.4
1161.6
1162.8
1164
1165.1
1166.2
1167.4
1168.6
1169.9
1171.1
1172.2
1173.3
1174.4
1175.7
1176.9
1178.1
1179.2
1180.3
1181.5
1182.8
1184
1185.1
1186.2
1187.2
1188.2
1189
1189.1
1164
1163.5
1162.9
1161.8
1160.7
1159.5
1158.4
1157.3
1156.2
1155.2
1154.1
1153.1
1152.1
1151
1150
1148.9
1147.8
1146.7
1145.6
1144.5
1143.5
1142.4
1141.4
1140.4
1139.3
1138.3
1137.3
1136.3
1135.3
1134.3
1133.3
1132.4
1131.4
1130.4
1129.5
1128.6
1127.6
1126.7
1125.8
1125
1124
1123.1
1122.1
1121.2
1120.2
1119.3
1118.4
1117.6
1116.8
1116
1115.1
1114.2
1113.2
1112.4
1111.6
1110.9
1110.1
1109.2
1108.3
1107.6
1106.9
1106.1
1105.2
1104.4
1103.8
1103.1
1102.2
1101.5
1100.9
1100.1
1099.3
1098.7
1098.1
1097.3
1096.6
1096.1
1095.3
1094.7
1094.1
1093.3
1092.9
1092.2
1091.6
1091.1
1090.4
1090
1089.3
1088.8
1088.2
1087.7
1087.2
1086.7
1086.2
1085.7
1085.2
1084.8
1084.3
1084
1083.4
1083.1
1082.6
1082.2
1082
1081.5
1081.2
1081
1080.5
1080.2
1080.1
1079.7
1079.4
1079.2
1079.1
1079
1078.7
1078.4
1078.3
1078.2
1078.2
1078.2
1078.1
1078.1
1078.2
1078.2
1078.2
1078.3
1078.4
1078.7
1079
1079.1
1079.2
1079.5
1080
1080.2
1080.4
1081
1081.2
1081.6
1082.1
1082.4
1083
1083.3
1084
1084.3
1085
1085.4
1086.1
1086.5
1087.2
1087.8
1088.3
1089.1
1089.6
1090.2
1091.1
1091.6
1092.3
1093.1
1093.8
1094.4
1095.2
1096.1
1096.7
1097.4
1098.2
1099.1
1100
1100.7
1101.5
1102.3
1103.2
1104.1
1105
1105.9
1106.7
1107.5
1108.4
1109.3
1110.2
1111.2
1112.2
1113.1
1114.1
1115.1
1116.1
1117
1118
1119
1120
1121
1122
1123
1124
1125.1
1126.1
1127.1
1128.1
1129.1
1130.2
1131.2
1132.2
1133.3
1134.4
1135.4
1136.6
1137.7
1138.8
1140
1141.1
1142.1
1143.2
1144.3
1145.4
1146.5
1147.7
1148.9
1150.1
1151.1
1152.2
1153.3
1154.5
1155.7
1156.9
1158.1
1159.2
1160.3
1161.4
1162.6
1163.9
1165.1
1166.2
1167.3
1168.4
1169.7
1171
1172.1
1173.2
1174.3
1175.5
1176.8
1178
1179.1
1180.2
1181.4
1182.6
1183.9
1185
1186.1
1187.1
1187.6
1187.9
1163.1
1162.6
1161.9
1160.9
1159.7
1158.5
1157.4
1156.3
1155.2
1154.2
1153.1
1152.1
1151.1
1150
1148.9
1147.8
1146.7
1145.6
1144.5
1143.4
1142.4
1141.3
1140.3
1139.3
1138.3
1137.3
1136.2
1135.2
1134.2
1133.2
1132.2
1131.2
1130.3
1129.3
1128.3
1127.3
1126.4
1125.4
1124.5
1123.6
1122.7
1121.9
1121
1120.1
1119.1
1118.2
1117.2
1116.3
1115.4
1114.6
1113.8
1113
1112.1
1111.2
1110.3
1109.4
1108.7
1108
1107.1
1106.2
1105.4
1104.7
1104.1
1103.2
1102.3
1101.6
1101
1100.2
1099.3
1098.7
1098.1
1097.2
1096.6
1096
1095.2
1094.5
1094
1093.2
1092.6
1092.1
1091.3
1090.8
1090.2
1089.5
1089.1
1088.3
1088
1087.2
1086.8
1086.2
1085.7
1085.2
1084.7
1084.2
1083.7
1083.2
1082.9
1082.3
1082
1081.4
1081.1
1080.7
1080.3
1080.1
1079.6
1079.2
1079.1
1078.7
1078.3
1078.1
1078
1077.6
1077.3
1077.2
1077.1
1077
1076.8
1076.7
1076.5
1076.4
1076.4
1076.4
1076.4
1076.5
1076.6
1076.8
1077
1077.1
1077.2
1077.3
1077.7
1078
1078.2
1078.4
1079
1079.2
1079.5
1080.1
1080.3
1081
1081.2
1081.8
1082.2
1082.8
1083.2
1083.9
1084.3
1085.1
1085.5
1086.2
1086.8
1087.3
1088.1
1088.7
1089.3
1090.1
1090.8
1091.4
1092.2
1093
1093.6
1094.3
1095.2
1096
1096.7
1097.5
1098.3
1099.2
1100.1
1100.9
1101.7
1102.5
1103.3
1104.2
1105.2
1106.1
1107.1
1108
1108.9
1109.7
1110.6
1111.6
1112.5
1113.5
1114.4
1115.4
1116.4
1117.4
1118.4
1119.4
1120.4
1121.4
1122.4
1123.5
1124.5
1125.6
1126.6
1127.7
1128.8
1129.9
1131
1132.1
1133.1
1134.2
1135.2
1136.3
1137.3
1138.4
1139.6
1140.8
1142
1143.1
1144.1
1145.2
1146.3
1147.4
1148.6
1149.8
1151
1152.1
1153.2
1154.3
1155.5
1156.7
1157.9
1159.1
1160.2
1161.3
1162.4
1163.7
1165
1166.1
1167.2
1168.3
1169.5
1170.8
1172
1173.1
1174.2
1175.4
1176.7
1177.9
1179.1
1180.2
1181.3
1182.5
1183.7
1184.8
1185.7
1186.3
1186.5
1162.1
1161.7
1161
1159.9
1158.7
1157.6
1156.4
1155.3
1154.2
1153.2
1152.1
1151.1
1150.1
1149
1147.9
1146.7
1145.6
1144.5
1143.4
1142.4
1141.3
1140.3
1139.3
1138.2
1137.2
1136.2
1135.2
1134.2
1133.2
1132.2
1131.2
1130.2
1129.2
1128.2
1127.2
1126.2
1125.2
1124.3
1123.3
1122.4
1121.4
1120.5
1119.7
1118.8
1117.9
1117
1116.1
1115.2
1114.2
1113.3
1112.4
1111.6
1110.8
1110
1109.1
1108.2
1107.3
1106.5
1105.8
1105.1
1104.2
1103.3
1102.5
1101.9
1101.1
1100.2
1099.5
1098.9
1098.1
1097.3
1096.6
1096
1095.2
1094.4
1093.9
1093.2
1092.4
1092
1091.2
1090.5
1090.1
1089.2
1088.7
1088.1
1087.4
1087.1
1086.3
1085.9
1085.2
1084.7
1084.2
1083.7
1083.2
1082.7
1082.2
1081.7
1081.2
1080.9
1080.3
1080.1
1079.5
1079.2
1078.8
1078.3
1078.1
1077.7
1077.3
1077.1
1076.9
1076.4
1076.2
1076.1
1075.9
1075.6
1075.3
1075.2
1075.2
1075.1
1075.1
1075
1075
1075
1075
1075
1075.1
1075.1
1075.2
1075.3
1075.5
1075.8
1076.1
1076.2
1076.5
1077
1077.2
1077.5
1078.1
1078.3
1078.8
1079.2
1079.6
1080.2
1080.6
1081.2
1081.6
1082.2
1082.8
1083.3
1084
1084.5
1085.2
1085.8
1086.3
1087.1
1087.8
1088.4
1089.2
1090
1090.5
1091.3
1092.1
1092.9
1093.5
1094.3
1095.2
1096.1
1096.8
1097.6
1098.4
1099.2
1100.2
1101.1
1102
1102.8
1103.6
1104.5
1105.4
1106.3
1107.3
1108.2
1109.2
1110.2
1111.1
1112.1
1113.1
1114.1
1115.1
1116.1
1117.1
1118.1
1119.1
1120.1
1121.1
1122.1
1123.2
1124.2
1125.2
1126.2
1127.3
1128.3
1129.4
1130.5
1131.6
1132.8
1133.9
1135
1136.1
1137.2
1138.2
1139.3
1140.4
1141.6
1142.8
1144
1145.1
1146.2
1147.2
1148.4
1149.5
1150.8
1152
1153.1
1154.2
1155.3
1156.5
1157.7
1159
1160.1
1161.2
1162.3
1163.5
1164.8
1166
1167.1
1168.2
1169.4
1170.6
1171.9
1173.1
1174.2
1175.3
1176.5
1177.8
1179
1180.1
1181.2
1182.3
1183.4
1184.4
1185.1
1185.2
1161.1
1160.7
1160
1159
1157.8
1156.6
1155.4
1154.3
1153.2
1152.2
1151.1
1150.1
1149.1
1148
1146.8
1145.7
1144.6
1143.5
1142.4
1141.3
1140.3
1139.2
1138.2
1137.2
1136.2
1135.2
1134.1
1133.1
1132.1
1131.1
1130.1
1129.1
1128.1
1127.1
1126.1
1125.1
1124.2
1123.2
1122.2
1121.2
1120.3
1119.3
1118.4
1117.5
1116.6
1115.7
1114.9
1114
1113.1
1112.1
1111.2
1110.3
1109.4
1108.6
1107.9
1107.1
1106.2
1105.2
1104.4
1103.6
1103
1102.1
1101.2
1100.4
1099.7
1099.1
1098.2
1097.3
1096.7
1096.1
1095.2
1094.4
1093.9
1093.2
1092.3
1091.8
1091.1
1090.3
1089.8
1089.2
1088.4
1088
1087.2
1086.6
1086.1
1085.4
1085
1084.2
1083.8
1083.2
1082.7
1082.2
1081.6
1081.2
1080.6
1080.2
1079.8
1079.2
1079
1078.3
1078.1
1077.5
1077.2
1077
1076.4
1076.2
1075.9
1075.4
1075.2
1075
1074.7
1074.3
1074.2
1074.1
1073.9
1073.7
1073.4
1073.3
1073.2
1073.2
1073.2
1073.2
1073.2
1073.2
1073.3
1073.4
1073.5
1073.8
1074
1074.1
1074.3
1074.6
1075
1075.2
1075.5
1076
1076.2
1076.7
1077.1
1077.5
1078.1
1078.4
1079.1
1079.4
1080.1
1080.5
1081.2
1081.7
1082.2
1083
1083.5
1084.2
1084.9
1085.4
1086.2
1087
1087.5
1088.2
1089.1
1089.8
1090.4
1091.2
1092.1
1092.9
1093.6
1094.3
1095.2
1096.1
1097
1097.8
1098.6
1099.4
1100.3
1101.2
1102.2
1103.1
1104.1
1105
1105.9
1106.8
1107.7
1108.6
1109.6
1110.5
1111.5
1112.5
1113.5
1114.5
1115.5
1116.5
1117.5
1118.6
1119.6
1120.7
1121.7
1122.8
1123.9
1125
1126.1
1127.1
1128.1
1129.2
1130.2
1131.3
1132.4
1133.5
1134.7
1135.8
1137
1138.1
1139.2
1140.2
1141.3
1142.5
1143.7
1144.9
1146.1
1147.1
1148.2
1149.3
1150.5
1151.7
1153
1154.1
1155.2
1156.3
1157.5
1158.8
1160
1161.1
1162.2
1163.4
1164.6
1165.9
1167.1
1168.2
1169.3
1170.5
1171.8
1173
1174.1
1175.2
1176.4
1177.6
1178.9
1180.1
1181.2
1182.2
1183.2
1183.9
1184.1
1160.1
1159.9
1159.1
1158
1156.9
1155.7
1154.5
1153.3
1152.2
1151.2
1150.1
1149.1
1148
1147
1145.8
1144.7
1143.5
1142.4
1141.3
1140.3
1139.2
1138.2
1137.2
1136.2
1135.1
1134.1
1133.1
1132.1
1131.1
1130.1
1129.1
1128.1
1127.1
1126.1
1125.1
1124.1
1123.1
1122.1
1121.1
1120.1
1119.2
1118.2
1117.2
1116.3
1115.3
1114.4
1113.5
1112.7
1111.8
1111
1110.1
1109.1
1108.2
1107.3
1106.4
1105.7
1104.9
1104.1
1103.2
1102.3
1101.4
1100.8
1100.1
1099.2
1098.3
1097.5
1096.9
1096.1
1095.3
1094.5
1094
1093.2
1092.3
1091.7
1091.1
1090.3
1089.6
1089.1
1088.3
1087.7
1087.1
1086.3
1085.9
1085.2
1084.5
1084.1
1083.3
1082.9
1082.2
1081.7
1081.2
1080.6
1080.2
1079.6
1079.2
1078.6
1078.2
1077.8
1077.2
1077
1076.3
1076.1
1075.6
1075.2
1075
1074.5
1074.2
1074
1073.6
1073.3
1073.1
1072.9
1072.5
1072.3
1072.2
1072.1
1072
1071.9
1071.7
1071.6
1071.5
1071.5
1071.5
1071.6
1071.7
1071.9
1072
1072.1
1072.2
1072.4
1072.7
1073.1
1073.2
1073.5
1074
1074.2
1074.6
1075.1
1075.4
1076
1076.3
1077
1077.3
1078
1078.3
1079.1
1079.4
1080.1
1080.7
1081.2
1082
1082.5
1083.2
1084
1084.5
1085.2
1086.1
1086.7
1087.3
1088.2
1089
1089.7
1090.4
1091.2
1092.1
1093
1093.7
1094.4
1095.3
1096.2
1097.1
1098
1098.9
1099.7
1100.6
1101.5
1102.4
1103.3
1104.3
1105.2
1106.2
1107.2
1108.2
1109.1
1110.1
1111.1
1112.1
1113.1
1114.1
1115.1
1116.2
1117.2
1118.2
1119.2
1120.2
1121.3
1122.3
1123.4
1124.5
1125.6
1126.7
1127.9
1129
1130.1
1131.1
1132.2
1133.2
1134.3
1135.5
1136.6
1137.8
1139
1140.1
1141.2
1142.3
1143.4
1144.6
1145.8
1147
1148.1
1149.2
1150.3
1151.5
1152.8
1154
1155.1
1156.2
1157.4
1158.6
1159.9
1161.1
1162.2
1163.3
1164.5
1165.7
1167
1168.1
1169.2
1170.4
1171.6
1172.9
1174.1
1175.2
1176.3
1177.5
1178.8
1180
1181.1
1182
1182.5
1182.8
1159.2
1159
1158.1
1157.1
1156
1154.7
1153.5
1152.4
1151.3
1150.2
1149.2
1148.1
1147.1
1146
1144.8
1143.6
1142.5
1141.4
1140.3
1139.3
1138.2
1137.2
1136.2
1135.1
1134.1
1133.1
1132.1
1131
1130
1129
1128
1127
1125.9
1124.9
1123.9
1123
1122
1121
1120
1119.1
1118.1
1117.1
1116.1
1115.2
1114.2
1113.2
1112.3
1111.3
1110.4
1109.6
1108.8
1108
1107.1
1106.1
1105.2
1104.3
1103.5
1102.7
1102
1101.1
1100.2
1099.3
1098.5
1097.9
1097.1
1096.2
1095.4
1094.7
1094.1
1093.2
1092.4
1091.8
1091.1
1090.2
1089.6
1089
1088.2
1087.5
1087
1086.2
1085.5
1085.1
1084.3
1083.7
1083.1
1082.4
1082
1081.3
1080.8
1080.2
1079.7
1079.2
1078.6
1078.1
1077.6
1077.2
1076.6
1076.2
1075.8
1075.2
1075
1074.4
1074.1
1073.7
1073.3
1073.1
1072.6
1072.2
1072.1
1071.8
1071.4
1071.2
1071.1
1070.9
1070.5
1070.3
1070.2
1070.2
1070.1
1070.1
1070.1
1070
1070.1
1070.1
1070.1
1070.1
1070.2
1070.3
1070.6
1070.9
1071.1
1071.2
1071.5
1072
1072.2
1072.5
1073.1
1073.3
1073.9
1074.2
1074.7
1075.2
1075.7
1076.2
1076.8
1077.2
1078
1078.4
1079.1
1079.6
1080.2
1081
1081.5
1082.2
1083.1
1083.6
1084.3
1085.1
1085.9
1086.5
1087.3
1088.1
1089
1089.6
1090.4
1091.2
1092.2
1093.1
1093.9
1094.6
1095.5
1096.3
1097.2
1098.2
1099.1
1100.1
1101
1102
1102.9
1103.8
1104.7
1105.7
1106.6
1107.6
1108.6
1109.6
1110.6
1111.6
1112.6
1113.6
1114.7
1115.7
1116.8
1117.9
1119
1120
1121.1
1122.1
1123.2
1124.2
1125.2
1126.3
1127.4
1128.5
1129.7
1130.9
1132
1133.1
1134.2
1135.2
1136.3
1137.5
1138.7
1139.9
1141.1
1142.1
1143.2
1144.4
1145.5
1146.8
1148
1149.1
1150.2
1151.3
1152.5
1153.8
1155
1156.1
1157.2
1158.4
1159.7
1161
1162.1
1163.2
1164.3
1165.6
1166.9
1168.1
1169.2
1170.3
1171.5
1172.8
1174
1175.1
1176.2
1177.4
1178.6
1179.7
1180.6
1181.2
1181.4
1158.2
1158
1157.1
1156.1
1155
1153.8
1152.6
1151.4
1150.3
1149.2
1148.2
1147.1
1146.1
1145
1143.8
1142.6
1141.5
1140.4
1139.3
1138.2
1137.2
1136.2
1135.1
1134.1
1133.1
1132.1
1131
1130
1128.9
1127.8
1126.8
1125.8
1124.7
1123.7
1122.7
1121.7
1120.7
1119.8
1118.8
1117.8
1116.9
1116
1115
1114.1
1113.1
1112.1
1111.2
1110.2
1109.2
1108.3
1107.4
1106.6
1105.8
1105
1104.1
1103.1
1102.2
1101.3
1100.5
1099.8
1099
1098.1
1097.2
1096.4
1095.7
1095
1094.2
1093.3
1092.5
1091.9
1091.1
1090.3
1089.6
1089
1088.2
1087.4
1086.9
1086.2
1085.4
1084.9
1084.2
1083.4
1083
1082.2
1081.6
1081.1
1080.3
1080
1079.2
1078.7
1078.2
1077.6
1077.1
1076.5
1076.1
1075.5
1075.1
1074.6
1074.2
1073.8
1073.3
1073
1072.4
1072.2
1071.8
1071.3
1071.1
1070.8
1070.3
1070.2
1070
1069.6
1069.3
1069.2
1069.1
1068.9
1068.6
1068.4
1068.3
1068.3
1068.2
1068.2
1068.2
1068.2
1068.3
1068.4
1068.6
1068.8
1069.1
1069.2
1069.3
1069.6
1070
1070.2
1070.5
1071.1
1071.3
1071.8
1072.2
1072.5
1073.1
1073.5
1074.1
1074.5
1075.1
1075.6
1076.2
1076.9
1077.3
1078.1
1078.6
1079.3
1080.1
1080.6
1081.3
1082.1
1082.8
1083.4
1084.2
1085.1
1085.8
1086.4
1087.2
1088.1
1089
1089.7
1090.5
1091.3
1092.2
1093.1
1094.1
1095
1095.8
1096.6
1097.5
1098.4
1099.3
1100.3
1101.3
1102.2
1103.2
1104.2
1105.2
1106.2
1107.2
1108.2
1109.2
1110.2
1111.2
1112.2
1113.2
1114.2
1115.3
1116.3
1117.4
1118.4
1119.5
1120.6
1121.8
1122.9
1124
1125.1
1126.1
1127.2
1128.3
1129.4
1130.5
1131.7
1132.9
1134
1135.1
1136.2
1137.3
1138.4
1139.6
1140.8
1142
1143.1
1144.2
1145.3
1146.5
1147.8
1149
1150.1
1151.2
1152.4
1153.6
1154.9
1156.1
1157.2
1158.3
1159.5
1160.8
1162
1163.1
1164.3
1165.4
1166.7
1168
1169.1
1170.2
1171.4
1172.6
1173.9
1175.1
1176.2
1177.3
1178.3
1179.3
1180.1
1180.2
1157.2
1157.1
1156.2
1155.1
1154.1
1152.9
1151.7
1150.5
1149.3
1148.2
1147.2
1146.1
1145.1
1144
1142.8
1141.6
1140.5
1139.4
1138.3
1137.2
1136.2
1135.1
1134.1
1133.1
1132
1131
1129.9
1128.8
1127.8
1126.7
1125.6
1124.6
1123.6
1122.5
1121.5
1120.5
1119.5
1118.5
1117.5
1116.6
1115.6
1114.7
1113.7
1112.8
1111.9
1111
1110.1
1109.1
1108.1
1107.2
1106.2
1105.3
1104.4
1103.5
1102.7
1102
1101.1
1100.2
1099.2
1098.3
1097.5
1096.8
1096.1
1095.2
1094.3
1093.5
1092.8
1092.1
1091.2
1090.4
1089.7
1089.1
1088.2
1087.4
1086.9
1086.1
1085.3
1084.7
1084.1
1083.3
1082.7
1082.1
1081.3
1080.9
1080.2
1079.5
1079.1
1078.3
1077.9
1077.2
1076.7
1076.2
1075.5
1075.1
1074.5
1074.1
1073.5
1073.1
1072.6
1072.2
1071.8
1071.3
1071.1
1070.5
1070.2
1069.9
1069.4
1069.2
1068.9
1068.5
1068.2
1068.1
1067.8
1067.5
1067.3
1067.2
1067.1
1067
1066.9
1066.7
1066.6
1066.6
1066.6
1066.7
1066.8
1066.9
1067.1
1067.1
1067.2
1067.4
1067.7
1068.1
1068.2
1068.5
1069
1069.2
1069.6
1070.1
1070.4
1071.1
1071.3
1072
1072.3
1073
1073.4
1074.1
1074.5
1075.2
1075.8
1076.3
1077.1
1077.7
1078.3
1079.1
1079.7
1080.3
1081.2
1082
1082.6
1083.3
1084.2
1085
1085.7
1086.4
1087.3
1088.2
1089.1
1089.9
1090.7
1091.5
1092.4
1093.3
1094.2
1095.2
1096.1
1097.1
1098
1098.9
1099.9
1100.8
1101.7
1102.7
1103.7
1104.7
1105.7
1106.7
1107.7
1108.7
1109.8
1110.8
1111.9
1112.9
1114
1115.1
1116.1
1117.1
1118.2
1119.2
1120.3
1121.3
1122.4
1123.6
1124.7
1125.9
1127
1128.1
1129.2
1130.2
1131.3
1132.5
1133.7
1134.9
1136.1
1137.2
1138.2
1139.4
1140.6
1141.8
1143
1144.1
1145.2
1146.3
1147.6
1148.8
1150.1
1151.2
1152.3
1153.4
1154.7
1156
1157.1
1158.2
1159.4
1160.6
1161.9
1163.1
1164.2
1165.3
1166.6
1167.9
1169.1
1170.2
1171.3
1172.5
1173.8
1175
1176.1
1177.2
1178.1
1178.7
1179
1156.3
1156.1
1155.2
1154.2
1153.1
1152
1150.8
1149.5
1148.4
1147.3
1146.2
1145.1
1144.1
1143
1141.8
1140.6
1139.5
1138.3
1137.3
1136.2
1135.2
1134.1
1133.1
1132.1
1131
1129.9
1128.8
1127.7
1126.6
1125.6
1124.5
1123.5
1122.4
1121.4
1120.4
1119.4
1118.3
1117.3
1116.4
1115.4
1114.4
1113.4
1112.5
1111.5
1110.6
1109.7
1108.8
1107.9
1107
1106.1
1105.1
1104.2
1103.2
1102.3
1101.3
1100.5
1099.7
1099
1098.1
1097.2
1096.2
1095.4
1094.6
1093.9
1093.1
1092.2
1091.3
1090.6
1090
1089.1
1088.3
1087.5
1087
1086.2
1085.3
1084.7
1084.1
1083.2
1082.5
1082.1
1081.2
1080.6
1080.1
1079.3
1078.7
1078.1
1077.4
1077
1076.2
1075.8
1075.2
1074.6
1074.1
1073.5
1073.1
1072.5
1072.1
1071.5
1071.1
1070.6
1070.2
1069.9
1069.3
1069.1
1068.5
1068.2
1068
1067.5
1067.2
1067.1
1066.6
1066.3
1066.2
1066
1065.8
1065.5
1065.3
1065.2
1065.2
1065.1
1065.1
1065.1
1065.1
1065.1
1065.1
1065.2
1065.2
1065.3
1065.6
1065.9
1066.1
1066.2
1066.5
1067
1067.2
1067.6
1068.1
1068.3
1068.9
1069.2
1069.8
1070.2
1070.8
1071.2
1071.9
1072.3
1073.1
1073.5
1074.2
1074.8
1075.3
1076.1
1076.7
1077.3
1078.1
1078.9
1079.5
1080.2
1081.1
1081.8
1082.5
1083.3
1084.2
1085.1
1085.8
1086.5
1087.4
1088.2
1089.2
1090.1
1091
1091.9
1092.7
1093.6
1094.5
1095.4
1096.3
1097.3
1098.2
1099.2
1100.2
1101.2
1102.2
1103.2
1104.2
1105.2
1106.2
1107.2
1108.2
1109.3
1110.3
1111.3
1112.4
1113.5
1114.5
1115.6
1116.8
1117.9
1119
1120.1
1121.1
1122.2
1123.3
1124.4
1125.5
1126.7
1127.9
1129
1130.1
1131.2
1132.3
1133.4
1134.6
1135.8
1137
1138.1
1139.2
1140.3
1141.5
1142.8
1144
1145.1
1146.2
1147.4
1148.6
1149.9
1151.1
1152.2
1153.3
1154.5
1155.8
1157
1158.2
1159.3
1160.5
1161.8
1163
1164.1
1165.3
1166.4
1167.7
1169
1170.1
1171.2
1172.4
1173.6
1174.8
1176
1176.9
1177.3
1177.6
1155.4
1155.2
1154.2
1153.2
1152.1
1151.1
1149.9
1148.6
1147.4
1146.3
1145.2
1144.2
1143.1
1142
1140.9
1139.7
1138.5
1137.3
1136.3
1135.2
1134.2
1133.1
1132.1
1131
1130
1128.8
1127.7
1126.6
1125.5
1124.5
1123.4
1122.3
1121.3
1120.3
1119.3
1118.3
1117.2
1116.2
1115.2
1114.2
1113.3
1112.3
1111.3
1110.3
1109.3
1108.4
1107.5
1106.5
1105.6
1104.8
1103.9
1103
1102.1
1101.1
1100.2
1099.2
1098.3
1097.5
1096.7
1096
1095.1
1094.2
1093.3
1092.4
1091.7
1091
1090.1
1089.2
1088.4
1087.8
1087.1
1086.2
1085.4
1084.8
1084.1
1083.2
1082.5
1082
1081.2
1080.4
1079.9
1079.2
1078.4
1078
1077.2
1076.6
1076.1
1075.3
1074.9
1074.2
1073.6
1073.1
1072.5
1072.1
1071.4
1071.1
1070.4
1070.1
1069.5
1069.1
1068.6
1068.2
1067.9
1067.3
1067.1
1066.6
1066.2
1066.1
1065.6
1065.3
1065.1
1064.9
1064.4
1064.2
1064.1
1064
1063.8
1063.6
1063.4
1063.3
1063.3
1063.3
1063.2
1063.3
1063.3
1063.4
1063.6
1063.8
1064.1
1064.2
1064.3
1064.6
1065
1065.2
1065.5
1066.1
1066.3
1066.8
1067.2
1067.6
1068.1
1068.5
1069.1
1069.6
1070.2
1070.7
1071.2
1072
1072.4
1073.2
1073.8
1074.4
1075.1
1075.9
1076.4
1077.2
1078
1078.7
1079.3
1080.2
1081.1
1081.8
1082.5
1083.3
1084.2
1085.1
1086
1086.7
1087.5
1088.4
1089.3
1090.2
1091.2
1092.1
1093.1
1094
1095
1095.9
1096.9
1097.8
1098.8
1099.7
1100.7
1101.7
1102.7
1103.8
1104.8
1105.8
1106.9
1108
1109
1110.1
1111.1
1112.1
1113.2
1114.2
1115.3
1116.3
1117.4
1118.6
1119.7
1120.9
1122
1123.1
1124.2
1125.2
1126.3
1127.5
1128.7
1129.9
1131.1
1132.1
1133.2
1134.3
1135.5
1136.8
1138
1139.1
1140.2
1141.3
1142.5
1143.8
1145
1146.1
1147.3
1148.4
1149.7
1151
1152.1
1153.2
1154.4
1155.6
1156.9
1158.1
1159.2
1160.4
1161.6
1162.9
1164.1
1165.2
1166.3
1167.6
1168.9
1170.1
1171.2
1172.3
1173.4
1174.5
1175.4
1176.2
1176.3
1154.5
1154.2
1153.3
1152.2
1151.2
1150.1
1149
1147.7
1146.5
1145.3
1144.2
1143.2
1142.1
1141
1139.9
1138.7
1137.5
1136.4
1135.3
1134.2
1133.2
1132.1
1131.1
1130
1128.9
1127.8
1126.6
1125.5
1124.4
1123.4
1122.3
1121.3
1120.2
1119.2
1118.2
1117.2
1116.2
1115.2
1114.2
1113.2
1112.2
1111.2
1110.2
1109.2
1108.2
1107.2
1106.3
1105.3
1104.4
1103.4
1102.5
1101.7
1100.8
1100
1099.1
1098.1
1097.2
1096.2
1095.3
1094.5
1093.7
1093
1092.1
1091.2
1090.3
1089.5
1088.8
1088.1
1087.2
1086.3
1085.5
1085
1084.1
1083.3
1082.5
1082
1081.2
1080.4
1079.8
1079.1
1078.3
1077.7
1077.1
1076.3
1075.8
1075.2
1074.4
1074
1073.3
1072.8
1072.2
1071.5
1071.1
1070.4
1070.1
1069.4
1069.1
1068.4
1068.1
1067.5
1067.1
1066.6
1066.2
1066
1065.3
1065.1
1064.7
1064.3
1064.1
1063.8
1063.3
1063.2
1063
1062.7
1062.4
1062.2
1062.1
1062.1
1062
1061.8
1061.7
1061.7
1061.7
1061.7
1061.8
1061.9
1062.1
1062.1
1062.2
1062.4
1062.7
1063.1
1063.2
1063.5
1064
1064.2
1064.6
1065.1
1065.4
1066.1
1066.3
1067
1067.3
1068.1
1068.4
1069.1
1069.6
1070.2
1071
1071.4
1072.2
1072.9
1073.4
1074.2
1075
1075.5
1076.3
1077.1
1077.9
1078.5
1079.3
1080.2
1081.1
1081.8
1082.6
1083.4
1084.3
1085.2
1086.1
1087
1087.9
1088.7
1089.6
1090.5
1091.4
1092.3
1093.3
1094.3
1095.2
1096.2
1097.2
1098.2
1099.2
1100.2
1101.2
1102.2
1103.2
1104.3
1105.3
1106.3
1107.4
1108.5
1109.5
1110.6
1111.8
1112.9
1114
1115.1
1116.1
1117.2
1118.2
1119.3
1120.5
1121.6
1122.8
1124
1125.1
1126.2
1127.3
1128.4
1129.6
1130.8
1132
1133.1
1134.2
1135.3
1136.5
1137.8
1139
1140.1
1141.2
1142.4
1143.6
1144.9
1146.1
1147.2
1148.3
1149.5
1150.8
1152
1153.2
1154.3
1155.5
1156.8
1158
1159.2
1160.3
1161.5
1162.8
1164
1165.1
1166.3
1167.4
1168.7
1170
1171.1
1172.2
1173.2
1174.2
1175
1175.1
1153.7
1153.3
1152.4
1151.3
1150.2
1149.1
1148.1
1146.9
1145.6
1144.4
1143.3
1142.2
1141.1
1140.1
1139
1137.7
1136.5
1135.4
1134.3
1133.2
1132.2
1131.1
1130.1
1129
1127.8
1126.7
1125.6
1124.5
1123.4
1122.3
1121.3
1120.2
1119.2
1118.2
1117.2
1116.1
1115.1
1114.1
1113.1
1112.1
1111.1
1110.1
1109.1
1108.1
1107.1
1106.2
1105.2
1104.2
1103.2
1102.2
1101.3
1100.3
1099.4
1098.6
1097.7
1096.9
1096
1095.1
1094.2
1093.2
1092.3
1091.5
1090.7
1090
1089.1
1088.2
1087.3
1086.5
1085.9
1085.1
1084.2
1083.4
1082.7
1082.1
1081.2
1080.4
1079.8
1079.1
1078.3
1077.6
1077.1
1076.2
1075.6
1075.1
1074.2
1073.7
1073.1
1072.3
1071.9
1071.2
1070.6
1070.1
1069.5
1069.1
1068.4
1068.1
1067.3
1067.1
1066.4
1066.1
1065.5
1065.1
1064.7
1064.2
1064
1063.4
1063.1
1062.8
1062.3
1062.1
1061.9
1061.5
1061.2
1061.1
1061
1060.6
1060.4
1060.2
1060.2
1060.1
1060.1
1060.1
1060.1
1060.1
1060.1
1060.2
1060.2
1060.3
1060.5
1060.9
1061.1
1061.2
1061.5
1062
1062.2
1062.5
1063.1
1063.3
1063.9
1064.2
1064.8
1065.2
1065.8
1066.2
1067
1067.3
1068.1
1068.6
1069.2
1070
1070.4
1071.2
1072
1072.5
1073.2
1074.1
1074.7
1075.4
1076.2
1077.1
1077.8
1078.5
1079.3
1080.2
1081.1
1082
1082.8
1083.6
1084.4
1085.3
1086.2
1087.2
1088.1
1089.1
1090.1
1091
1091.9
1092.9
1093.8
1094.8
1095.8
1096.8
1097.8
1098.8
1099.8
1100.9
1101.9
1103
1104
1105.1
1106.1
1107.1
1108.2
1109.2
1110.3
1111.3
1112.4
1113.5
1114.7
1115.8
1117
1118.1
1119.2
1120.2
1121.3
1122.5
1123.6
1124.9
1126
1127.1
1128.2
1129.3
1130.5
1131.7
1133
1134.1
1135.2
1136.3
1137.5
1138.8
1140
1141.1
1142.2
1143.4
1144.7
1145.9
1147.1
1148.2
1149.4
1150.6
1151.9
1153.1
1154.2
1155.4
1156.6
1157.9
1159.1
1160.2
1161.4
1162.6
1163.9
1165.1
1166.2
1167.3
1168.6
1169.8
1171
1172.1
1173
1173.5
1173.9
1152.9
1152.4
1151.5
1150.4
1149.2
1148.2
1147.1
1146
1144.7
1143.5
1142.3
1141.2
1140.2
1139.1
1138
1136.8
1135.6
1134.4
1133.3
1132.2
1131.2
1130.1
1129.1
1128
1126.8
1125.7
1124.5
1123.4
1122.3
1121.3
1120.2
1119.2
1118.2
1117.1
1116.1
1115.1
1114.1
1113.1
1112.1
1111
1110
1109
1108
1107
1106.1
1105.1
1104.1
1103.1
1102.1
1101.1
1100.2
1099.2
1098.2
1097.3
1096.4
1095.5
1094.6
1093.8
1093
1092.1
1091.2
1090.2
1089.3
1088.5
1087.8
1087
1086.1
1085.2
1084.4
1083.6
1083
1082.1
1081.3
1080.5
1079.9
1079.1
1078.3
1077.6
1077
1076.2
1075.4
1075
1074.2
1073.4
1073
1072.2
1071.5
1071.1
1070.3
1069.8
1069.2
1068.5
1068.1
1067.4
1067.1
1066.3
1066
1065.3
1065
1064.3
1064.1
1063.4
1063.1
1062.7
1062.2
1062
1061.4
1061.2
1060.9
1060.4
1060.2
1060
1059.7
1059.3
1059.2
1059.1
1058.9
1058.7
1058.5
1058.4
1058.3
1058.3
1058.3
1058.3
1058.3
1058.4
1058.6
1058.8
1059
1059.1
1059.3
1059.6
1060
1060.2
1060.5
1061
1061.2
1061.7
1062.2
1062.6
1063.1
1063.5
1064.1
1064.6
1065.2
1065.8
1066.3
1067.1
1067.5
1068.2
1069
1069.5
1070.2
1071
1071.6
1072.3
1073.1
1073.9
1074.6
1075.3
1076.2
1077.1
1077.9
1078.6
1079.4
1080.3
1081.2
1082.1
1083
1083.9
1084.7
1085.6
1086.5
1087.4
1088.4
1089.3
1090.3
1091.3
1092.2
1093.2
1094.2
1095.2
1096.2
1097.2
1098.2
1099.3
1100.3
1101.3
1102.4
1103.4
1104.5
1105.6
1106.7
1107.9
1109
1110.1
1111.1
1112.2
1113.2
1114.3
1115.4
1116.6
1117.8
1119
1120.1
1121.2
1122.2
1123.3
1124.5
1125.7
1127
1128.1
1129.2
1130.3
1131.5
1132.7
1134
1135.1
1136.2
1137.3
1138.5
1139.8
1141.1
1142.2
1143.3
1144.5
1145.7
1147
1148.1
1149.3
1150.4
1151.7
1153
1154.1
1155.3
1156.5
1157.8
1159
1160.2
1161.3
1162.5
1163.8
1165
1166.1
1167.2
1168.4
1169.6
1170.7
1171.6
1172.2
1172.4
1152
1151.5
1150.7
1149.5
1148.3
1147.2
1146.1
1145.1
1143.9
1142.6
1141.4
1140.3
1139.2
1138.1
1137
1135.9
1134.6
1133.4
1132.3
1131.2
1130.2
1129.1
1128.1
1127
1125.8
1124.6
1123.5
1122.4
1121.3
1120.2
1119.2
1118.2
1117.1
1116.1
1115.1
1114.1
1113
1112
1111
1109.9
1108.9
1107.9
1106.8
1105.8
1104.9
1103.9
1102.9
1102
1101
1100
1099.1
1098.1
1097.1
1096.2
1095.2
1094.2
1093.3
1092.4
1091.6
1090.7
1090
1089.1
1088.1
1087.2
1086.3
1085.5
1084.8
1084.1
1083.2
1082.2
1081.4
1080.8
1080.1
1079.2
1078.3
1077.7
1077.1
1076.2
1075.4
1074.9
1074.1
1073.3
1072.7
1072.1
1071.3
1070.8
1070.1
1069.4
1069
1068.2
1067.7
1067.1
1066.4
1066.1
1065.3
1065
1064.3
1064
1063.3
1063
1062.3
1062.1
1061.4
1061.1
1060.7
1060.2
1060.1
1059.5
1059.2
1059
1058.5
1058.2
1058.1
1057.9
1057.5
1057.3
1057.2
1057.1
1057
1056.9
1056.8
1056.7
1056.7
1056.7
1056.8
1056.9
1057
1057.1
1057.2
1057.3
1057.7
1058
1058.2
1058.4
1059
1059.2
1059.6
1060.1
1060.4
1061
1061.3
1062
1062.3
1063.1
1063.4
1064.1
1064.7
1065.2
1066
1066.5
1067.2
1068
1068.5
1069.2
1070.1
1070.8
1071.4
1072.2
1073.1
1073.8
1074.5
1075.3
1076.2
1077.1
1078
1078.8
1079.6
1080.4
1081.3
1082.2
1083.2
1084.1
1085.1
1086.1
1087
1088
1088.9
1089.8
1090.8
1091.8
1092.8
1093.8
1094.8
1095.9
1096.9
1098
1099
1100
1101.1
1102.1
1103.2
1104.2
1105.2
1106.3
1107.4
1108.5
1109.6
1110.8
1112
1113.1
1114.1
1115.2
1116.3
1117.4
1118.6
1119.8
1121
1122.1
1123.2
1124.3
1125.4
1126.7
1127.9
1129.1
1130.2
1131.3
1132.5
1133.7
1135
1136.1
1137.2
1138.4
1139.6
1140.9
1142.1
1143.2
1144.3
1145.6
1146.9
1148.1
1149.2
1150.3
1151.6
1152.9
1154.1
1155.2
1156.4
1157.6
1158.9
1160.1
1161.2
1162.4
1163.6
1164.9
1166.1
1167.2
1168.3
1169.4
1170.3
1171.1
1171.2
1151.1
1150.7
1149.9
1148.7
1147.4
1146.3
1145.2
1144.1
1143
1141.7
1140.5
1139.3
1138.2
1137.1
1136.1
1134.9
1133.7
1132.5
1131.3
1130.2
1129.2
1128.1
1127.1
1126
1124.8
1123.6
1122.4
1121.3
1120.3
1119.2
1118.2
1117.1
1116.1
1115.1
1114
1113
1111.9
1110.8
1109.8
1108.7
1107.7
1106.6
1105.6
1104.6
1103.6
1102.6
1101.6
1100.7
1099.7
1098.8
1097.8
1096.9
1096
1095
1094.1
1093.1
1092.2
1091.2
1090.3
1089.4
1088.5
1087.7
1086.9
1086.1
1085.1
1084.2
1083.3
1082.5
1081.8
1081.1
1080.2
1079.3
1078.5
1077.9
1077.1
1076.2
1075.5
1074.9
1074.1
1073.3
1072.6
1072.1
1071.2
1070.5
1070.1
1069.2
1068.6
1068.1
1067.3
1066.8
1066.2
1065.5
1065.1
1064.3
1064
1063.3
1062.9
1062.2
1061.9
1061.3
1061
1060.3
1060.1
1059.4
1059.1
1058.7
1058.3
1058.1
1057.6
1057.2
1057.1
1056.7
1056.3
1056.2
1056
1055.8
1055.5
1055.3
1055.2
1055.2
1055.1
1055.1
1055.1
1055.1
1055.1
1055.1
1055.2
1055.3
1055.5
1055.8
1056.1
1056.2
1056.4
1057
1057.2
1057.5
1058.1
1058.3
1058.9
1059.2
1059.8
1060.2
1060.8
1061.2
1062
1062.4
1063.1
1063.6
1064.2
1065
1065.5
1066.2
1067.1
1067.6
1068.3
1069.1
1070
1070.6
1071.3
1072.2
1073.1
1073.9
1074.6
1075.4
1076.3
1077.2
1078.1
1079
1079.9
1080.7
1081.6
1082.5
1083.4
1084.3
1085.3
1086.3
1087.3
1088.2
1089.2
1090.2
1091.2
1092.2
1093.2
1094.3
1095.3
1096.3
1097.4
1098.4
1099.5
1100.6
1101.7
1102.8
1103.9
1105
1106.1
1107.1
1108.2
1109.3
1110.4
1111.5
1112.7
1113.9
1115
1116.1
1117.2
1118.3
1119.4
1120.7
1121.9
1123.1
1124.2
1125.2
1126.4
1127.6
1128.9
1130.1
1131.2
1132.3
1133.5
1134.7
1136
1137.1
1138.2
1139.4
1140.7
1142
1143.1
1144.2
1145.4
1146.7
1148
1149.1
1150.2
1151.4
1152.7
1154
1155.1
1156.3
1157.5
1158.8
1160
1161.2
1162.3
1163.5
1164.7
1166
1167.1
1168.2
1169.1
1169.7
1170
1150.2
1149.9
1149.1
1147.9
1146.6
1145.4
1144.2
1143.1
1142.1
1140.9
1139.6
1138.4
1137.2
1136.2
1135.1
1134
1132.8
1131.5
1130.4
1129.3
1128.2
1127.1
1126.1
1125
1123.8
1122.6
1121.4
1120.3
1119.2
1118.2
1117.2
1116.1
1115.1
1114
1113
1111.9
1110.8
1109.7
1108.6
1107.5
1106.5
1105.5
1104.4
1103.4
1102.4
1101.4
1100.4
1099.4
1098.4
1097.5
1096.5
1095.6
1094.7
1093.7
1092.8
1092
1091
1090.1
1089.1
1088.2
1087.2
1086.3
1085.5
1084.7
1083.9
1083.1
1082.1
1081.2
1080.3
1079.6
1078.9
1078.1
1077.2
1076.3
1075.7
1075
1074.2
1073.3
1072.7
1072.1
1071.2
1070.4
1070
1069.2
1068.4
1067.9
1067.2
1066.4
1066
1065.2
1064.7
1064.1
1063.4
1063.1
1062.3
1061.9
1061.2
1060.8
1060.2
1059.8
1059.2
1059
1058.3
1058.1
1057.4
1057.2
1056.8
1056.3
1056.1
1055.7
1055.3
1055.1
1054.9
1054.5
1054.2
1054.1
1054
1053.8
1053.6
1053.4
1053.3
1053.3
1053.3
1053.3
1053.3
1053.4
1053.5
1053.7
1054
1054.1
1054.2
1054.5
1054.9
1055.2
1055.4
1056
1056.2
1056.7
1057.1
1057.5
1058.1
1058.5
1059.1
1059.6
1060.2
1060.8
1061.3
1062.1
1062.6
1063.2
1064
1064.6
1065.3
1066.1
1066.8
1067.4
1068.2
1069.1
1069.8
1070.5
1071.3
1072.2
1073.1
1074
1074.7
1075.5
1076.4
1077.3
1078.2
1079.2
1080.1
1081.1
1082
1083
1083.9
1084.9
1085.8
1086.8
1087.8
1088.8
1089.8
1090.8
1091.9
1092.9
1094
1095
1096.1
1097.1
1098.1
1099.2
1100.2
1101.3
1102.3
1103.4
1104.5
1105.7
1106.9
1108
1109.1
1110.2
1111.2
1112.3
1113.5
1114.7
1115.9
1117.1
1118.2
1119.2
1120.4
1121.6
1122.8
1124
1125.1
1126.2
1127.4
1128.6
1129.9
1131.1
1132.2
1133.3
1134.5
1135.8
1137
1138.2
1139.3
1140.5
1141.8
1143
1144.2
1145.3
1146.5
1147.8
1149.1
1150.2
1151.3
1152.6
1153.9
1155.1
1156.2
1157.4
1158.6
1159.9
1161.1
1162.2
1163.3
1164.6
1165.8
1166.9
1167.8
1168.3
1168.6
1149.2
1149.1
1148.1
1147
1145.8
1144.5
1143.3
1142.2
1141.1
1140
1138.8
1137.5
1136.3
1135.2
1134.1
1133.1
1131.9
1130.6
1129.4
1128.3
1127.2
1126.1
1125.1
1124
1122.8
1121.6
1120.4
1119.3
1118.2
1117.2
1116.1
1115.1
1114.1
1113
1111.9
1110.8
1109.6
1108.6
1107.5
1106.4
1105.4
1104.3
1103.3
1102.3
1101.3
1100.3
1099.3
1098.3
1097.3
1096.3
1095.3
1094.3
1093.4
1092.4
1091.5
1090.6
1089.7
1088.8
1088
1087.1
1086.1
1085.2
1084.2
1083.3
1082.4
1081.6
1080.9
1080.1
1079.2
1078.2
1077.4
1076.7
1076
1075.1
1074.2
1073.4
1072.8
1072.1
1071.2
1070.5
1069.9
1069.1
1068.3
1067.7
1067.1
1066.3
1065.7
1065.1
1064.3
1063.9
1063.2
1062.5
1062.1
1061.3
1061
1060.2
1059.8
1059.2
1058.7
1058.2
1057.8
1057.2
1056.9
1056.3
1056.1
1055.5
1055.2
1054.8
1054.3
1054.1
1053.8
1053.3
1053.2
1053
1052.6
1052.3
1052.2
1052.1
1052.1
1051.9
1051.8
1051.7
1051.7
1051.7
1051.7
1051.8
1052
1052.1
1052.2
1052.3
1052.5
1053
1053.2
1053.4
1053.9
1054.2
1054.5
1055.1
1055.3
1056
1056.3
1057
1057.3
1058.1
1058.4
1059.1
1059.7
1060.3
1061.1
1061.6
1062.2
1063.1
1063.7
1064.3
1065.2
1066
1066.6
1067.3
1068.2
1069.1
1069.8
1070.6
1071.4
1072.2
1073.2
1074.1
1075
1075.8
1076.7
1077.6
1078.5
1079.4
1080.3
1081.3
1082.3
1083.2
1084.2
1085.2
1086.2
1087.2
1088.2
1089.2
1090.3
1091.3
1092.3
1093.4
1094.4
1095.5
1096.6
1097.7
1098.8
1100
1101.1
1102.1
1103.2
1104.2
1105.3
1106.4
1107.6
1108.8
1110
1111.1
1112.2
1113.2
1114.4
1115.5
1116.8
1118
1119.1
1120.2
1121.3
1122.5
1123.8
1125
1126.1
1127.2
1128.4
1129.6
1130.9
1132.1
1133.2
1134.3
1135.6
1136.9
1138.1
1139.2
1140.3
1141.6
1142.9
1144.1
1145.2
1146.4
1147.6
1149
1150.1
1151.2
1152.4
1153.7
1155
1156.1
1157.3
1158.5
1159.8
1161
1162.1
1163.2
1164.4
1165.5
1166.4
1167.1
1167.2
1148.3
1148.1
1147.2
1146.1
1145
1143.7
1142.4
1141.2
1140.2
1139.1
1137.9
1136.6
1135.4
1134.2
1133.2
1132.1
1131
1129.7
1128.5
1127.3
1126.2
1125.2
1124.1
1123
1121.8
1120.6
1119.4
1118.3
1117.2
1116.2
1115.1
1114.1
1113
1111.9
1110.8
1109.7
1108.5
1107.4
1106.4
1105.3
1104.3
1103.2
1102.2
1101.2
1100.2
1099.2
1098.2
1097.2
1096.2
1095.2
1094.2
1093.2
1092.2
1091.2
1090.3
1089.3
1088.4
1087.4
1086.6
1085.7
1084.8
1084
1083.1
1082.1
1081.2
1080.3
1079.4
1078.6
1077.9
1077.1
1076.2
1075.2
1074.4
1073.7
1073
1072.2
1071.3
1070.6
1070
1069.2
1068.3
1067.7
1067.1
1066.2
1065.5
1065
1064.2
1063.5
1063.1
1062.2
1061.7
1061.1
1060.4
1060
1059.3
1058.8
1058.2
1057.7
1057.2
1056.7
1056.2
1055.7
1055.2
1054.9
1054.3
1054.1
1053.5
1053.2
1052.9
1052.4
1052.1
1051.9
1051.5
1051.2
1051.1
1050.9
1050.6
1050.3
1050.2
1050.2
1050.1
1050.1
1050.1
1050.1
1050.1
1050.1
1050.2
1050.2
1050.4
1050.7
1051
1051.2
1051.4
1051.8
1052.1
1052.4
1053
1053.2
1053.8
1054.2
1054.7
1055.2
1055.8
1056.2
1057
1057.4
1058.1
1058.6
1059.3
1060.1
1060.6
1061.3
1062.1
1062.8
1063.4
1064.2
1065.1
1065.8
1066.5
1067.3
1068.2
1069.1
1069.9
1070.7
1071.5
1072.4
1073.3
1074.2
1075.2
1076.1
1077.1
1078
1079
1079.9
1080.8
1081.8
1082.8
1083.8
1084.8
1085.8
1086.8
1087.8
1088.9
1090
1091
1092.1
1093.1
1094.1
1095.2
1096.2
1097.3
1098.3
1099.5
1100.6
1101.7
1102.9
1104.1
1105.1
1106.2
1107.3
1108.4
1109.6
1110.8
1112
1113.1
1114.2
1115.3
1116.5
1117.7
1118.9
1120.1
1121.2
1122.3
1123.5
1124.8
1126
1127.1
1128.2
1129.4
1130.7
1132
1133.1
1134.2
1135.4
1136.7
1138
1139.1
1140.2
1141.4
1142.7
1144
1145.1
1146.3
1147.5
1148.8
1150.1
1151.2
1152.3
1153.6
1154.9
1156.1
1157.2
1158.3
1159.6
1160.9
1162.1
1163.2
1164.2
1165.2
1165.8
1166.1
1147.5
1147.2
1146.2
1145.2
1144.1
1142.9
1141.6
1140.3
1139.2
1138.1
1137
1135.8
1134.5
1133.3
1132.2
1131.1
1130
1128.8
1127.6
1126.4
1125.2
1124.2
1123.1
1122
1120.9
1119.6
1118.4
1117.3
1116.2
1115.2
1114.1
1113.1
1112
1110.9
1109.7
1108.6
1107.5
1106.4
1105.3
1104.3
1103.2
1102.2
1101.2
1100.2
1099.1
1098.1
1097.1
1096.1
1095.1
1094.1
1093.1
1092.1
1091.1
1090.1
1089.2
1088.2
1087.2
1086.2
1085.3
1084.3
1083.4
1082.6
1081.7
1080.9
1080.1
1079.1
1078.2
1077.3
1076.4
1075.6
1074.9
1074.1
1073.2
1072.3
1071.5
1070.8
1070.1
1069.2
1068.4
1067.7
1067.1
1066.2
1065.5
1064.9
1064.2
1063.4
1062.8
1062.2
1061.4
1060.9
1060.2
1059.5
1059.1
1058.3
1057.9
1057.2
1056.7
1056.2
1055.6
1055.2
1054.6
1054.2
1053.7
1053.2
1052.9
1052.3
1052.1
1051.5
1051.2
1051
1050.4
1050.2
1050
1049.6
1049.3
1049.2
1049.1
1048.8
1048.6
1048.4
1048.3
1048.3
1048.2
1048.2
1048.3
1048.3
1048.4
1048.6
1048.9
1049.1
1049.2
1049.4
1049.8
1050.1
1050.3
1050.8
1051.2
1051.5
1052.1
1052.4
1053.1
1053.4
1054.1
1054.6
1055.2
1055.8
1056.3
1057.1
1057.6
1058.3
1059.1
1059.7
1060.3
1061.1
1061.9
1062.6
1063.3
1064.2
1065
1065.8
1066.5
1067.3
1068.2
1069.1
1070.1
1070.9
1071.8
1072.6
1073.5
1074.4
1075.3
1076.3
1077.3
1078.2
1079.2
1080.2
1081.2
1082.2
1083.2
1084.2
1085.2
1086.2
1087.3
1088.3
1089.4
1090.4
1091.5
1092.6
1093.7
1094.8
1096
1097.1
1098.1
1099.2
1100.2
1101.3
1102.5
1103.6
1104.8
1106
1107.1
1108.2
1109.3
1110.4
1111.6
1112.9
1114.1
1115.2
1116.3
1117.4
1118.6
1119.9
1121.1
1122.2
1123.3
1124.5
1125.8
1127
1128.1
1129.3
1130.5
1131.7
1133
1134.1
1135.3
1136.5
1137.8
1139
1140.2
1141.3
1142.5
1143.9
1145.1
1146.2
1147.4
1148.6
1150
1151.1
1152.2
1153.4
1154.7
1156
1157.1
1158.3
1159.4
1160.7
1161.9
1163
1163.9
1164.4
1164.7
1146.8
1146.3
1145.4
1144.2
1143.2
1142.1
1140.8
1139.5
1138.3
1137.2
1136.1
1135
1133.7
1132.4
1131.2
1130.2
1129.1
1128
1126.7
1125.4
1124.3
1123.2
1122.1
1121.1
1119.9
1118.7
1117.5
1116.3
1115.2
1114.2
1113.1
1112.1
1111
1109.8
1108.7
1107.5
1106.4
1105.3
1104.2
1103.2
1102.2
1101.2
1100.1
1099.1
1098.1
1097.1
1096.1
1095
1094
1093
1092
1091
1090
1089
1088.1
1087.1
1086.1
1085.1
1084.2
1083.2
1082.2
1081.3
1080.3
1079.5
1078.6
1077.8
1077
1076.1
1075.2
1074.2
1073.4
1072.6
1071.9
1071.1
1070.2
1069.3
1068.6
1067.9
1067.1
1066.2
1065.5
1064.9
1064.1
1063.3
1062.7
1062.1
1061.3
1060.6
1060.1
1059.3
1058.7
1058.1
1057.4
1057
1056.2
1055.7
1055.2
1054.6
1054.1
1053.5
1053.1
1052.5
1052.1
1051.6
1051.2
1050.8
1050.3
1050.1
1049.5
1049.2
1049
1048.5
1048.2
1048.1
1047.8
1047.4
1047.2
1047.1
1047.1
1046.9
1046.8
1046.7
1046.6
1046.6
1046.6
1046.7
1046.9
1047
1047.1
1047.2
1047.4
1047.8
1048.1
1048.3
1048.7
1049.1
1049.4
1050
1050.3
1050.9
1051.3
1051.9
1052.3
1053
1053.4
1054.1
1054.7
1055.3
1056.1
1056.6
1057.3
1058.1
1058.8
1059.4
1060.2
1061.1
1061.8
1062.5
1063.3
1064.2
1065.1
1065.9
1066.6
1067.4
1068.3
1069.2
1070.2
1071.1
1072.1
1073
1074
1074.9
1075.8
1076.8
1077.7
1078.7
1079.7
1080.7
1081.7
1082.8
1083.8
1084.9
1085.9
1087
1088.1
1089.1
1090.1
1091.2
1092.2
1093.3
1094.4
1095.5
1096.6
1097.8
1099
1100.1
1101.1
1102.2
1103.3
1104.4
1105.6
1106.9
1108
1109.1
1110.2
1111.3
1112.5
1113.8
1115
1116.1
1117.2
1118.4
1119.6
1120.9
1122.1
1123.2
1124.3
1125.5
1126.8
1128.1
1129.2
1130.3
1131.5
1132.8
1134.1
1135.2
1136.3
1137.6
1138.9
1140.1
1141.2
1142.4
1143.7
1145
1146.1
1147.3
1148.5
1149.8
1151.1
1152.2
1153.3
1154.6
1155.9
1157.1
1158.2
1159.3
1160.5
1161.6
1162.4
1163.2
1163.3
1146
1145.5
1144.6
1143.4
1142.2
1141.1
1140
1138.7
1137.4
1136.2
1135.2
1134.1
1132.8
1131.5
1130.3
1129.2
1128.1
1127
1125.8
1124.5
1123.3
1122.2
1121.2
1120.1
1119
1117.7
1116.5
1115.3
1114.2
1113.2
1112.1
1111.1
1110
1108.8
1107.6
1106.5
1105.3
1104.3
1103.2
1102.2
1101.1
1100.1
1099.1
1098.1
1097
1096
1094.9
1093.9
1092.8
1091.8
1090.8
1089.8
1088.8
1087.8
1086.8
1085.9
1084.9
1084
1083
1082.1
1081.1
1080.1
1079.2
1078.2
1077.3
1076.4
1075.5
1074.7
1074
1073.1
1072.2
1071.2
1070.4
1069.6
1068.9
1068.1
1067.2
1066.4
1065.7
1065
1064.2
1063.3
1062.7
1062.1
1061.2
1060.5
1060
1059.2
1058.4
1058
1057.2
1056.5
1056.1
1055.3
1054.8
1054.2
1053.6
1053.1
1052.5
1052.1
1051.4
1051.1
1050.4
1050.1
1049.6
1049.2
1048.8
1048.3
1048.1
1047.6
1047.2
1047.1
1046.6
1046.3
1046.1
1046
1045.6
1045.4
1045.2
1045.2
1045.1
1045.1
1045
1045
1045.1
1045.1
1045.1
1045.2
1045.3
1045.5
1045.9
1046.1
1046.3
1046.6
1047.1
1047.3
1047.8
1048.2
1048.6
1049.2
1049.6
1050.2
1050.7
1051.2
1051.9
1052.3
1053.1
1053.6
1054.3
1055.1
1055.7
1056.3
1057.1
1057.9
1058.5
1059.3
1060.1
1061
1061.7
1062.5
1063.3
1064.2
1065.1
1066
1066.9
1067.7
1068.5
1069.4
1070.4
1071.3
1072.3
1073.2
1074.2
1075.2
1076.2
1077.2
1078.2
1079.2
1080.2
1081.2
1082.2
1083.3
1084.3
1085.3
1086.4
1087.5
1088.6
1089.7
1090.8
1092
1093.1
1094.1
1095.2
1096.3
1097.3
1098.5
1099.7
1100.9
1102
1103.1
1104.2
1105.3
1106.5
1107.7
1109
1110.1
1111.2
1112.3
1113.5
1114.7
1116
1117.1
1118.2
1119.4
1120.6
1121.9
1123.1
1124.2
1125.3
1126.6
1127.9
1129.1
1130.2
1131.4
1132.6
1133.9
1135.1
1136.2
1137.4
1138.7
1140
1141.2
1142.3
1143.5
1144.9
1146.1
1147.2
1148.4
1149.6
1151
1152.1
1153.2
1154.4
1155.7
1157
1158.1
1159.2
1160.2
1161.2
1161.9
1162.1
1145.1
1144.7
1143.9
1142.6
1141.3
1140.2
1139.1
1137.9
1136.6
1135.3
1134.2
1133.1
1132
1130.7
1129.4
1128.3
1127.2
1126.1
1124.9
1123.7
1122.4
1121.3
1120.2
1119.1
1118
1116.8
1115.6
1114.4
1113.3
1112.2
1111.1
1110.1
1109
1107.8
1106.6
1105.4
1104.3
1103.2
1102.2
1101.2
1100.1
1099.1
1098
1097
1095.9
1094.8
1093.7
1092.7
1091.6
1090.6
1089.5
1088.5
1087.5
1086.5
1085.5
1084.6
1083.6
1082.6
1081.7
1080.8
1079.9
1079
1078.1
1077.1
1076.1
1075.2
1074.2
1073.3
1072.5
1071.7
1070.9
1070.1
1069.2
1068.2
1067.4
1066.6
1066
1065.1
1064.2
1063.4
1062.8
1062.1
1061.2
1060.4
1059.9
1059.1
1058.3
1057.7
1057.1
1056.3
1055.8
1055.1
1054.4
1054
1053.2
1052.7
1052.1
1051.5
1051.1
1050.4
1050.1
1049.3
1049.1
1048.4
1048.1
1047.5
1047.2
1046.8
1046.3
1046.1
1045.6
1045.2
1045.1
1044.7
1044.3
1044.2
1044.1
1043.9
1043.6
1043.4
1043.3
1043.2
1043.2
1043.2
1043.2
1043.2
1043.3
1043.4
1043.7
1044
1044.1
1044.3
1044.6
1045.1
1045.2
1045.7
1046.1
1046.4
1047.1
1047.3
1048
1048.4
1049.1
1049.5
1050.2
1050.8
1051.3
1052.1
1052.6
1053.3
1054.1
1054.7
1055.4
1056.2
1057
1057.7
1058.4
1059.2
1060.1
1061
1061.8
1062.5
1063.4
1064.3
1065.2
1066.1
1067.1
1068
1069
1069.9
1070.8
1071.7
1072.7
1073.6
1074.6
1075.6
1076.6
1077.7
1078.7
1079.7
1080.8
1081.9
1083
1084
1085.1
1086.1
1087.2
1088.2
1089.3
1090.3
1091.5
1092.6
1093.8
1095
1096.1
1097.1
1098.2
1099.3
1100.5
1101.7
1102.9
1104.1
1105.2
1106.2
1107.4
1108.6
1109.9
1111.1
1112.2
1113.3
1114.4
1115.7
1117
1118.1
1119.2
1120.4
1121.6
1123
1124.1
1125.2
1126.4
1127.7
1129
1130.1
1131.2
1132.4
1133.7
1135
1136.2
1137.3
1138.5
1139.9
1141.1
1142.2
1143.4
1144.7
1146
1147.1
1148.3
1149.5
1150.8
1152.1
1153.2
1154.3
1155.5
1156.8
1158
1159.1
1160
1160.4
1160.7
1144.2
1144
1143.1
1141.8
1140.5
1139.3
1138.2
1137.1
1135.8
1134.5
1133.3
1132.2
1131.1
1129.9
1128.6
1127.3
1126.2
1125.1
1124
1122.8
1121.5
1120.3
1119.2
1118.1
1117.1
1115.9
1114.6
1113.4
1112.3
1111.2
1110.1
1109.1
1108
1106.7
1105.6
1104.4
1103.3
1102.2
1101.2
1100.1
1099.1
1098
1097
1095.8
1094.7
1093.6
1092.5
1091.5
1090.4
1089.4
1088.4
1087.3
1086.3
1085.3
1084.3
1083.3
1082.3
1081.4
1080.4
1079.4
1078.5
1077.6
1076.7
1075.8
1075
1074.1
1073.1
1072.2
1071.2
1070.3
1069.4
1068.6
1067.9
1067.1
1066.2
1065.2
1064.4
1063.7
1063
1062.2
1061.3
1060.5
1059.9
1059.1
1058.3
1057.6
1057.1
1056.2
1055.5
1055
1054.2
1053.5
1053.1
1052.3
1051.8
1051.2
1050.5
1050.1
1049.3
1049
1048.3
1048
1047.3
1047
1046.3
1046.1
1045.5
1045.2
1044.8
1044.3
1044.1
1043.7
1043.3
1043.1
1042.9
1042.5
1042.2
1042.1
1042.1
1041.9
1041.7
1041.6
1041.5
1041.5
1041.5
1041.6
1041.7
1041.9
1042.1
1042.2
1042.3
1042.6
1043
1043.2
1043.5
1044.1
1044.3
1044.9
1045.2
1045.7
1046.2
1046.8
1047.2
1048
1048.4
1049.1
1049.7
1050.3
1051.1
1051.6
1052.3
1053.1
1053.8
1054.5
1055.2
1056.1
1056.9
1057.6
1058.4
1059.2
1060.2
1061.1
1061.9
1062.7
1063.6
1064.4
1065.4
1066.3
1067.2
1068.2
1069.2
1070.2
1071.2
1072.2
1073.1
1074.1
1075.2
1076.2
1077.2
1078.2
1079.2
1080.3
1081.3
1082.4
1083.4
1084.5
1085.7
1086.8
1088
1089.1
1090.1
1091.2
1092.2
1093.3
1094.5
1095.7
1096.9
1098.1
1099.1
1100.2
1101.3
1102.5
1103.8
1105
1106.1
1107.2
1108.3
1109.5
1110.8
1112
1113.1
1114.3
1115.4
1116.7
1118
1119.1
1120.2
1121.4
1122.7
1124
1125.1
1126.3
1127.5
1128.8
1130
1131.2
1132.3
1133.6
1134.9
1136.1
1137.2
1138.4
1139.7
1141
1142.2
1143.3
1144.5
1145.9
1147.1
1148.2
1149.4
1150.6
1151.9
1153.1
1154.2
1155.3
1156.5
1157.6
1158.5
1159.2
1159.3
1143.3
1143.1
1142.1
1141.1
1139.8
1138.4
1137.2
1136.1
1135
1133.7
1132.4
1131.2
1130.1
1129.1
1127.8
1126.5
1125.3
1124.2
1123.1
1122
1120.7
1119.4
1118.2
1117.2
1116.1
1115
1113.7
1112.5
1111.3
1110.2
1109.1
1108.1
1107
1105.8
1104.5
1103.4
1102.3
1101.2
1100.2
1099.1
1098.1
1097
1095.9
1094.7
1093.6
1092.5
1091.4
1090.3
1089.3
1088.3
1087.2
1086.2
1085.2
1084.2
1083.2
1082.2
1081.2
1080.2
1079.2
1078.2
1077.3
1076.3
1075.4
1074.4
1073.5
1072.7
1071.8
1071
1070.1
1069.1
1068.2
1067.3
1066.4
1065.6
1064.8
1064.1
1063.2
1062.3
1061.4
1060.8
1060.1
1059.2
1058.3
1057.7
1057.1
1056.2
1055.4
1054.9
1054.1
1053.3
1052.8
1052.1
1051.4
1050.9
1050.2
1049.6
1049.1
1048.4
1048
1047.3
1046.9
1046.2
1045.9
1045.2
1045
1044.3
1044.1
1043.5
1043.2
1042.8
1042.3
1042.1
1041.8
1041.3
1041.2
1041
1040.6
1040.4
1040.2
1040.1
1040.1
1040
1040
1040
1040
1040
1040.1
1040.1
1040.2
1040.4
1040.7
1041
1041.2
1041.4
1042
1042.2
1042.6
1043.1
1043.5
1044.1
1044.4
1045.1
1045.5
1046.2
1046.8
1047.3
1048.1
1048.6
1049.3
1050.1
1050.7
1051.3
1052.2
1053
1053.6
1054.3
1055.2
1056.1
1056.9
1057.6
1058.4
1059.3
1060.2
1061.2
1062.1
1063
1063.9
1064.8
1065.7
1066.7
1067.6
1068.6
1069.5
1070.5
1071.5
1072.5
1073.6
1074.6
1075.6
1076.7
1077.8
1078.9
1080
1081
1082.1
1083.1
1084.2
1085.2
1086.3
1087.4
1088.6
1089.8
1090.9
1092.1
1093.1
1094.2
1095.3
1096.5
1097.7
1098.9
1100.1
1101.2
1102.3
1103.4
1104.6
1105.9
1107.1
1108.2
1109.3
1110.5
1111.8
1113
1114.1
1115.3
1116.5
1117.7
1119
1120.1
1121.3
1122.5
1123.8
1125
1126.2
1127.3
1128.6
1129.9
1131.1
1132.2
1133.4
1134.7
1136
1137.2
1138.3
1139.5
1140.9
1142.1
1143.2
1144.4
1145.7
1147
1148.1
1149.3
1150.5
1151.8
1153
1154.1
1155.2
1156.3
1157.2
1157.9
1158.1
1142.6
1142.2
1141.2
1140.1
1139
1137.7
1136.4
1135.2
1134.1
1133
1131.6
1130.3
1129.2
1128.1
1127
1125.7
1124.4
1123.2
1122.1
1121.1
1119.8
1118.5
1117.3
1116.2
1115.1
1114
1112.8
1111.5
1110.3
1109.2
1108.2
1107.1
1106
1104.8
1103.6
1102.4
1101.3
1100.2
1099.1
1098.1
1097
1095.9
1094.8
1093.6
1092.5
1091.4
1090.3
1089.3
1088.2
1087.2
1086.2
1085.2
1084.2
1083.1
1082.1
1081.1
1080.1
1079.1
1078.1
1077.1
1076.2
1075.2
1074.2
1073.2
1072.3
1071.3
1070.4
1069.5
1068.7
1067.8
1067
1066.1
1065.2
1064.2
1063.3
1062.5
1061.8
1061.1
1060.2
1059.3
1058.5
1057.8
1057.1
1056.2
1055.4
1054.8
1054.1
1053.3
1052.6
1052.1
1051.2
1050.6
1050.1
1049.3
1048.7
1048.1
1047.4
1047
1046.3
1045.9
1045.2
1044.8
1044.2
1043.8
1043.2
1042.9
1042.3
1042
1041.4
1041.2
1040.8
1040.3
1040.1
1039.8
1039.4
1039.2
1039.1
1038.9
1038.6
1038.4
1038.2
1038.2
1038.2
1038.1
1038.2
1038.2
1038.2
1038.3
1038.5
1038.8
1039.1
1039.2
1039.4
1039.9
1040.2
1040.5
1041.1
1041.3
1041.9
1042.3
1042.9
1043.3
1044
1044.4
1045.1
1045.7
1046.3
1047.1
1047.6
1048.3
1049.1
1049.7
1050.4
1051.2
1052.1
1052.8
1053.5
1054.3
1055.2
1056.1
1057
1057.8
1058.6
1059.5
1060.4
1061.3
1062.2
1063.2
1064.2
1065.1
1066.1
1067.1
1068.1
1069.1
1070.1
1071.1
1072.1
1073.1
1074.2
1075.2
1076.2
1077.3
1078.3
1079.4
1080.5
1081.6
1082.7
1083.9
1085
1086.1
1087.2
1088.2
1089.3
1090.5
1091.7
1092.9
1094.1
1095.1
1096.2
1097.3
1098.5
1099.8
1101
1102.1
1103.2
1104.4
1105.6
1106.9
1108.1
1109.2
1110.3
1111.5
1112.8
1114
1115.2
1116.3
1117.5
1118.8
1120.1
1121.2
1122.3
1123.6
1124.9
1126.1
1127.2
1128.4
1129.7
1131
1132.1
1133.3
1134.5
1135.8
1137.1
1138.2
1139.4
1140.7
1142
1143.1
1144.3
1145.5
1146.8
1148.1
1149.2
1150.3
1151.6
1152.8
1154
1155.1
1156
1156.4
1156.7
1141.9
1141.3
1140.4
1139.2
1138.1
1137
1135.6
1134.3
1133.2
1132.1
1130.9
1129.5
1128.3
1127.2
1126.1
1124.9
1123.5
1122.3
1121.2
1120.1
1119
1117.7
1116.4
1115.2
1114.2
1113.1
1111.9
1110.6
1109.4
1108.3
1107.2
1106.1
1105
1103.8
1102.6
1101.4
1100.3
1099.2
1098.1
1097.1
1096
1094.9
1093.7
1092.5
1091.4
1090.3
1089.3
1088.2
1087.2
1086.2
1085.1
1084.1
1083.1
1082.1
1081.1
1080
1079
1078
1077
1076
1075.1
1074.1
1073.1
1072.1
1071.1
1070.2
1069.2
1068.2
1067.3
1066.4
1065.5
1064.7
1063.9
1063.1
1062.1
1061.2
1060.3
1059.5
1058.8
1058.1
1057.2
1056.3
1055.5
1054.9
1054.1
1053.3
1052.6
1052
1051.2
1050.4
1049.9
1049.2
1048.4
1047.9
1047.2
1046.5
1046.1
1045.3
1044.9
1044.2
1043.7
1043.2
1042.6
1042.2
1041.7
1041.2
1040.8
1040.2
1040
1039.4
1039.2
1038.8
1038.3
1038.1
1037.9
1037.5
1037.2
1037.1
1037
1036.8
1036.6
1036.5
1036.4
1036.3
1036.4
1036.4
1036.5
1036.7
1036.9
1037.1
1037.2
1037.4
1037.8
1038.1
1038.3
1038.9
1039.2
1039.6
1040.1
1040.5
1041.1
1041.6
1042.2
1042.8
1043.3
1044.1
1044.6
1045.2
1046.1
1046.6
1047.3
1048.1
1048.9
1049.5
1050.3
1051.2
1052
1052.8
1053.5
1054.3
1055.2
1056.2
1057.1
1058
1058.9
1059.8
1060.7
1061.6
1062.5
1063.5
1064.4
1065.4
1066.4
1067.4
1068.4
1069.5
1070.5
1071.5
1072.6
1073.7
1074.8
1075.9
1077
1078.1
1079.1
1080.2
1081.2
1082.3
1083.4
1084.5
1085.7
1086.9
1088.1
1089.1
1090.2
1091.3
1092.5
1093.7
1094.9
1096.1
1097.2
1098.3
1099.4
1100.7
1101.9
1103.1
1104.2
1105.3
1106.5
1107.8
1109.1
1110.2
1111.3
1112.5
1113.8
1115.1
1116.2
1117.3
1118.5
1119.9
1121.1
1122.2
1123.4
1124.7
1126
1127.1
1128.3
1129.5
1130.8
1132.1
1133.2
1134.4
1135.7
1137
1138.1
1139.3
1140.5
1141.8
1143.1
1144.2
1145.4
1146.6
1148
1149.1
1150.2
1151.4
1152.5
1153.6
1154.5
1155.2
1155.3
1141.1
1140.6
1139.6
1138.4
1137.2
1136.1
1134.9
1133.5
1132.3
1131.2
1130.1
1128.8
1127.4
1126.2
1125.2
1124
1122.8
1121.4
1120.3
1119.2
1118.1
1116.8
1115.5
1114.3
1113.2
1112.1
1111
1109.7
1108.5
1107.3
1106.2
1105.1
1104
1102.9
1101.6
1100.4
1099.3
1098.2
1097.1
1096.1
1095
1093.8
1092.6
1091.5
1090.3
1089.3
1088.2
1087.2
1086.1
1085.1
1084.1
1083
1082
1080.9
1079.9
1078.8
1077.8
1076.8
1075.8
1074.8
1073.8
1072.8
1071.9
1070.9
1070
1069
1068.1
1067.1
1066.1
1065.2
1064.2
1063.3
1062.4
1061.6
1060.8
1060
1059.1
1058.2
1057.3
1056.5
1055.8
1055.1
1054.2
1053.3
1052.6
1052
1051.2
1050.3
1049.7
1049.1
1048.3
1047.6
1047.1
1046.3
1045.7
1045.1
1044.4
1044
1043.2
1042.7
1042.2
1041.6
1041.1
1040.5
1040.1
1039.6
1039.2
1038.7
1038.2
1038
1037.4
1037.2
1036.9
1036.4
1036.2
1036
1035.6
1035.3
1035.2
1035.1
1035
1034.9
1034.8
1034.8
1034.8
1034.8
1035
1035.1
1035.1
1035.2
1035.4
1035.8
1036.1
1036.3
1036.7
1037.1
1037.4
1038
1038.3
1039
1039.3
1040
1040.4
1041.1
1041.6
1042.2
1043
1043.5
1044.2
1045.1
1045.6
1046.3
1047.2
1048
1048.7
1049.4
1050.2
1051.1
1052
1052.8
1053.6
1054.5
1055.3
1056.3
1057.2
1058.2
1059.1
1060.1
1061.1
1062.1
1063.1
1064
1065
1066
1067.1
1068.1
1069.1
1070.1
1071.1
1072.2
1073.2
1074.3
1075.3
1076.4
1077.5
1078.6
1079.8
1081
1082.1
1083.1
1084.2
1085.3
1086.4
1087.6
1088.8
1090
1091.1
1092.2
1093.3
1094.5
1095.8
1097
1098.1
1099.2
1100.4
1101.6
1102.9
1104.1
1105.2
1106.3
1107.5
1108.8
1110.1
1111.2
1112.3
1113.5
1114.8
1116.1
1117.2
1118.4
1119.6
1121
1122.1
1123.2
1124.5
1125.8
1127.1
1128.2
1129.3
1130.6
1132
1133.1
1134.3
1135.5
1136.8
1138.1
1139.2
1140.4
1141.7
1143
1144.1
1145.3
1146.5
1147.8
1149
1150.1
1151.2
1152.3
1153.2
1153.8
1154.1
1140.2
1140
1139
1137.6
1136.3
1135.2
1134.1
1132.8
1131.5
1130.2
1129.1
1128
1126.7
1125.4
1124.2
1123.1
1122
1120.6
1119.4
1118.2
1117.1
1116
1114.7
1113.4
1112.2
1111.2
1110.1
1108.9
1107.6
1106.3
1105.2
1104.1
1103.1
1101.9
1100.7
1099.4
1098.3
1097.2
1096.1
1095.1
1094
1092.8
1091.6
1090.4
1089.3
1088.2
1087.2
1086.1
1085.1
1084.1
1083
1081.9
1080.8
1079.7
1078.7
1077.6
1076.6
1075.5
1074.5
1073.5
1072.5
1071.5
1070.5
1069.6
1068.6
1067.7
1066.8
1065.9
1065
1064
1063.1
1062.1
1061.2
1060.3
1059.3
1058.5
1057.7
1057
1056.1
1055.2
1054.3
1053.5
1052.9
1052.1
1051.2
1050.4
1049.7
1049.1
1048.2
1047.5
1047
1046.2
1045.4
1044.9
1044.2
1043.5
1043
1042.3
1041.8
1041.2
1040.5
1040.1
1039.4
1039.1
1038.4
1038.1
1037.5
1037.1
1036.7
1036.2
1036
1035.4
1035.2
1034.9
1034.4
1034.2
1034.1
1033.8
1033.5
1033.3
1033.2
1033.1
1033.1
1033.1
1033.1
1033.1
1033.1
1033.2
1033.3
1033.5
1033.8
1034.1
1034.2
1034.6
1035.1
1035.3
1035.8
1036.2
1036.7
1037.2
1037.7
1038.2
1038.8
1039.3
1040.1
1040.5
1041.2
1042
1042.5
1043.2
1044.1
1044.7
1045.4
1046.2
1047.1
1047.9
1048.6
1049.4
1050.3
1051.2
1052.1
1053
1053.9
1054.7
1055.6
1056.5
1057.4
1058.4
1059.4
1060.3
1061.3
1062.3
1063.3
1064.3
1065.3
1066.4
1067.4
1068.5
1069.5
1070.6
1071.7
1072.9
1074
1075.1
1076.1
1077.2
1078.2
1079.3
1080.5
1081.6
1082.8
1084
1085.1
1086.2
1087.3
1088.4
1089.6
1090.9
1092.1
1093.2
1094.3
1095.4
1096.7
1097.9
1099.1
1100.2
1101.3
1102.5
1103.8
1105.1
1106.2
1107.3
1108.5
1109.8
1111.1
1112.2
1113.3
1114.6
1115.9
1117.1
1118.2
1119.4
1120.7
1122
1123.2
1124.3
1125.6
1126.9
1128.1
1129.2
1130.4
1131.8
1133.1
1134.2
1135.4
1136.6
1138
1139.1
1140.3
1141.5
1142.8
1144.1
1145.2
1146.3
1147.5
1148.8
1150
1151.1
1151.9
1152.4
1152.6
1139.3
1139.1
1138.1
1137
1135.6
1134.3
1133.2
1132.1
1130.8
1129.4
1128.2
1127.1
1126
1124.6
1123.3
1122.2
1121.1
1119.9
1118.5
1117.3
1116.2
1115.1
1113.9
1112.6
1111.3
1110.2
1109.1
1108
1106.7
1105.4
1104.3
1103.2
1102.1
1101
1099.7
1098.5
1097.3
1096.2
1095.1
1094.1
1093
1091.7
1090.5
1089.4
1088.3
1087.2
1086.2
1085.1
1084.1
1083
1081.9
1080.8
1079.6
1078.5
1077.5
1076.4
1075.4
1074.3
1073.3
1072.3
1071.3
1070.3
1069.3
1068.3
1067.3
1066.3
1065.4
1064.5
1063.5
1062.6
1061.8
1060.9
1060
1059.1
1058.2
1057.2
1056.3
1055.4
1054.7
1054
1053.1
1052.2
1051.3
1050.5
1049.9
1049.1
1048.2
1047.5
1046.9
1046.1
1045.3
1044.7
1044.1
1043.3
1042.7
1042.1
1041.3
1040.9
1040.2
1039.5
1039.1
1038.4
1038.1
1037.3
1037
1036.3
1036.1
1035.4
1035.1
1034.6
1034.2
1034
1033.4
1033.2
1033
1032.5
1032.2
1032.1
1032
1031.7
1031.5
1031.3
1031.3
1031.2
1031.2
1031.3
1031.3
1031.4
1031.6
1031.9
1032.1
1032.2
1032.5
1033
1033.2
1033.6
1034.1
1034.4
1035.1
1035.4
1036.1
1036.4
1037.1
1037.6
1038.2
1039
1039.5
1040.2
1041
1041.5
1042.3
1043.1
1043.9
1044.5
1045.3
1046.2
1047.1
1047.9
1048.6
1049.5
1050.3
1051.3
1052.2
1053.1
1054.1
1055.1
1056
1057
1057.9
1058.9
1059.9
1060.9
1061.9
1062.9
1064
1065
1066.1
1067.1
1068.1
1069.2
1070.2
1071.3
1072.3
1073.4
1074.5
1075.7
1076.9
1078
1079.1
1080.2
1081.3
1082.4
1083.6
1084.8
1086
1087.1
1088.2
1089.3
1090.5
1091.7
1093
1094.1
1095.2
1096.4
1097.6
1098.9
1100.1
1101.2
1102.3
1103.5
1104.8
1106.1
1107.2
1108.3
1109.6
1110.9
1112.1
1113.2
1114.4
1115.7
1117
1118.1
1119.3
1120.5
1121.8
1123.1
1124.2
1125.4
1126.7
1128
1129.2
1130.3
1131.6
1132.9
1134.1
1135.2
1136.5
1137.8
1139.1
1140.2
1141.3
1142.6
1143.9
1145.1
1146.2
1147.3
1148.5
1149.6
1150.4
1151.1
1151.2
1138.6
1138.2
1137.2
1136.1
1134.9
1133.5
1132.3
1131.2
1130
1128.7
1127.3
1126.2
1125.1
1123.9
1122.5
1121.3
1120.2
1119.1
1117.8
1116.4
1115.2
1114.1
1113
1111.7
1110.4
1109.3
1108.2
1107.1
1105.8
1104.5
1103.3
1102.2
1101.1
1100
1098.8
1097.5
1096.3
1095.2
1094.2
1093.1
1092
1090.7
1089.5
1088.4
1087.3
1086.2
1085.1
1084.1
1083
1081.9
1080.8
1079.6
1078.5
1077.4
1076.3
1075.3
1074.2
1073.2
1072.2
1071.2
1070.2
1069.2
1068.2
1067.2
1066.2
1065.2
1064.2
1063.2
1062.3
1061.3
1060.4
1059.5
1058.6
1057.7
1056.9
1056
1055.1
1054.2
1053.3
1052.4
1051.6
1050.9
1050.1
1049.2
1048.3
1047.6
1047
1046.1
1045.3
1044.6
1044
1043.2
1042.4
1041.9
1041.2
1040.4
1040
1039.2
1038.6
1038.1
1037.4
1037
1036.3
1035.9
1035.3
1034.9
1034.3
1034
1033.3
1033.1
1032.6
1032.2
1032
1031.4
1031.2
1031
1030.6
1030.3
1030.2
1030.1
1030
1029.8
1029.6
1029.5
1029.5
1029.6
1029.7
1029.8
1030
1030.1
1030.2
1030.5
1030.9
1031.2
1031.4
1032
1032.2
1032.8
1033.2
1033.7
1034.2
1034.8
1035.3
1036
1036.5
1037.2
1037.9
1038.4
1039.2
1040
1040.6
1041.3
1042.2
1043
1043.7
1044.4
1045.3
1046.2
1047.1
1048
1048.8
1049.7
1050.5
1051.4
1052.4
1053.3
1054.3
1055.2
1056.2
1057.2
1058.2
1059.2
1060.2
1061.3
1062.3
1063.3
1064.4
1065.4
1066.5
1067.6
1068.7
1069.8
1071
1072.1
1073.1
1074.2
1075.3
1076.4
1077.5
1078.7
1079.9
1081.1
1082.2
1083.2
1084.4
1085.6
1086.8
1088
1089.1
1090.2
1091.4
1092.6
1093.9
1095.1
1096.2
1097.3
1098.5
1099.8
1101.1
1102.2
1103.3
1104.5
1105.8
1107.1
1108.2
1109.3
1110.6
1111.9
1113.1
1114.2
1115.4
1116.8
1118.1
1119.2
1120.3
1121.6
1123
1124.1
1125.3
1126.5
1127.8
1129.1
1130.2
1131.4
1132.7
1134
1135.2
1136.3
1137.6
1138.9
1140.1
1141.2
1142.4
1143.7
1145
1146.1
1147.2
1148.2
1149.2
1149.7
1150
1138
1137.4
1136.4
1135.2
1134.1
1132.9
1131.5
1130.2
1129.1
1128
1126.6
1125.3
1124.2
1123.1
1121.8
1120.4
1119.2
1118.1
1117
1115.6
1114.3
1113.2
1112.1
1111
1109.6
1108.3
1107.2
1106.1
1105
1103.7
1102.4
1101.2
1100.2
1099.1
1097.9
1096.6
1095.4
1094.2
1093.2
1092.1
1091
1089.7
1088.5
1087.3
1086.2
1085.2
1084.1
1083.1
1082
1080.8
1079.6
1078.5
1077.4
1076.3
1075.2
1074.2
1073.2
1072.2
1071.1
1070.1
1069.1
1068.1
1067.1
1066.1
1065.1
1064.1
1063.1
1062.1
1061.1
1060.2
1059.2
1058.2
1057.3
1056.3
1055.4
1054.6
1053.8
1053
1052.1
1051.2
1050.2
1049.3
1048.6
1047.9
1047.1
1046.2
1045.3
1044.7
1044
1043.2
1042.4
1041.8
1041.1
1040.3
1039.6
1039.1
1038.3
1037.7
1037.1
1036.4
1036
1035.3
1034.9
1034.2
1033.8
1033.2
1032.8
1032.2
1031.9
1031.3
1031.1
1030.5
1030.2
1030
1029.5
1029.2
1029.1
1028.7
1028.4
1028.2
1028.1
1028.1
1028
1028
1028
1028
1028
1028.1
1028.2
1028.3
1028.5
1028.9
1029.1
1029.3
1029.8
1030.2
1030.5
1031.1
1031.4
1032.1
1032.4
1033.1
1033.6
1034.2
1034.9
1035.4
1036.2
1036.9
1037.4
1038.2
1039
1039.7
1040.4
1041.2
1042.1
1042.9
1043.7
1044.5
1045.3
1046.2
1047.2
1048.1
1049.1
1050
1050.9
1051.8
1052.7
1053.7
1054.7
1055.7
1056.7
1057.7
1058.7
1059.8
1060.8
1061.9
1063
1064.1
1065.1
1066.1
1067.2
1068.2
1069.3
1070.4
1071.6
1072.7
1073.9
1075.1
1076.1
1077.2
1078.3
1079.5
1080.7
1081.9
1083.1
1084.2
1085.3
1086.4
1087.7
1088.9
1090.1
1091.2
1092.3
1093.5
1094.8
1096.1
1097.2
1098.3
1099.5
1100.8
1102.1
1103.2
1104.3
1105.6
1106.9
1108.1
1109.2
1110.4
1111.7
1113
1114.1
1115.3
1116.5
1117.9
1119.1
1120.2
1121.4
1122.7
1124
1125.2
1126.3
1127.6
1129
1130.1
1131.3
1132.5
1133.9
1135.1
1136.2
1137.4
1138.7
1140
1141.2
1142.3
1143.5
1144.7
1145.9
1147
1147.8
1148.3
1148.5
1137.2
1136.7
1135.7
1134.4
1133.2
1132.1
1130.8
1129.4
1128.2
1127.1
1125.9
1124.5
1123.3
1122.2
1121
1119.7
1118.4
1117.2
1116.1
1114.9
1113.5
1112.3
1111.2
1110.1
1108.8
1107.5
1106.3
1105.2
1104.1
1102.8
1101.5
1100.3
1099.2
1098.1
1097
1095.7
1094.4
1093.3
1092.2
1091.1
1090
1088.8
1087.5
1086.3
1085.2
1084.2
1083.1
1082
1080.9
1079.7
1078.5
1077.4
1076.3
1075.2
1074.2
1073.2
1072.1
1071.1
1070.1
1069
1068
1067
1065.9
1064.9
1063.9
1062.9
1061.9
1060.9
1060
1059
1058.1
1057.1
1056.1
1055.2
1054.2
1053.2
1052.3
1051.4
1050.6
1049.8
1049
1048.1
1047.2
1046.3
1045.5
1044.9
1044.1
1043.2
1042.4
1041.7
1041.1
1040.2
1039.5
1039
1038.2
1037.4
1036.9
1036.2
1035.5
1035.1
1034.3
1033.9
1033.2
1032.7
1032.2
1031.6
1031.2
1030.6
1030.2
1029.8
1029.3
1029
1028.5
1028.2
1028
1027.5
1027.2
1027.1
1026.9
1026.6
1026.3
1026.2
1026.2
1026.2
1026.1
1026.1
1026.2
1026.2
1026.3
1026.6
1026.9
1027.1
1027.3
1027.7
1028.1
1028.3
1028.9
1029.2
1029.8
1030.2
1030.8
1031.3
1032
1032.4
1033.1
1033.8
1034.3
1035.1
1035.8
1036.4
1037.2
1038.1
1038.8
1039.5
1040.3
1041.2
1042.1
1043
1043.8
1044.6
1045.4
1046.3
1047.3
1048.2
1049.2
1050.2
1051.2
1052.1
1053.1
1054.1
1055.1
1056.2
1057.2
1058.2
1059.2
1060.2
1061.3
1062.4
1063.4
1064.5
1065.7
1066.8
1068
1069.1
1070.1
1071.2
1072.3
1073.4
1074.6
1075.8
1077
1078.1
1079.2
1080.3
1081.5
1082.7
1084
1085.1
1086.2
1087.3
1088.5
1089.8
1091.1
1092.2
1093.3
1094.5
1095.8
1097
1098.2
1099.3
1100.5
1101.8
1103.1
1104.2
1105.3
1106.6
1107.9
1109.1
1110.2
1111.4
1112.8
1114.1
1115.2
1116.3
1117.6
1119
1120.1
1121.3
1122.5
1123.9
1125.1
1126.2
1127.5
1128.8
1130.1
1131.2
1132.4
1133.7
1135
1136.2
1137.3
1138.5
1139.8
1141.1
1142.2
1143.3
1144.4
1145.5
1146.3
1147.1
1147.2
1136.3
1136.1
1135.1
1133.7
1132.4
1131.2
1130.1
1128.8
1127.4
1126.2
1125.1
1123.9
1122.5
1121.2
1120.1
1119
1117.6
1116.3
1115.2
1114.1
1112.8
1111.4
1110.2
1109.1
1108
1106.7
1105.4
1104.2
1103.1
1102
1100.7
1099.4
1098.2
1097.1
1096.1
1094.8
1093.5
1092.3
1091.2
1090.1
1089
1087.8
1086.5
1085.3
1084.2
1083.2
1082.1
1081
1079.8
1078.6
1077.5
1076.3
1075.3
1074.2
1073.2
1072.1
1071.1
1070
1069
1067.9
1066.8
1065.7
1064.7
1063.6
1062.6
1061.6
1060.6
1059.6
1058.6
1057.6
1056.7
1055.8
1054.9
1054
1053
1052.1
1051.1
1050.2
1049.2
1048.3
1047.5
1046.7
1046
1045.1
1044.2
1043.3
1042.5
1041.9
1041.1
1040.2
1039.4
1038.9
1038.1
1037.3
1036.6
1036.1
1035.3
1034.7
1034.1
1033.3
1032.9
1032.2
1031.6
1031.1
1030.5
1030.1
1029.4
1029.1
1028.5
1028.1
1027.7
1027.2
1027
1026.5
1026.2
1026
1025.5
1025.3
1025.1
1025
1024.8
1024.5
1024.4
1024.3
1024.3
1024.3
1024.4
1024.5
1024.7
1025
1025.1
1025.2
1025.6
1026
1026.2
1026.6
1027.1
1027.5
1028.1
1028.4
1029.1
1029.5
1030.2
1030.8
1031.3
1032.1
1032.7
1033.3
1034.1
1034.9
1035.5
1036.3
1037.1
1038
1038.7
1039.5
1040.3
1041.2
1042.1
1043.1
1044
1044.8
1045.7
1046.6
1047.6
1048.5
1049.5
1050.5
1051.5
1052.5
1053.5
1054.5
1055.6
1056.6
1057.7
1058.8
1059.9
1061
1062.1
1063.1
1064.2
1065.2
1066.3
1067.4
1068.6
1069.7
1071
1072.1
1073.2
1074.2
1075.4
1076.5
1077.8
1079
1080.1
1081.2
1082.3
1083.6
1084.8
1086.1
1087.2
1088.3
1089.5
1090.7
1092
1093.1
1094.3
1095.5
1096.8
1098
1099.2
1100.3
1101.5
1102.8
1104.1
1105.2
1106.4
1107.7
1109
1110.1
1111.3
1112.5
1113.9
1115.1
1116.2
1117.4
1118.8
1120.1
1121.2
1122.4
1123.7
1125
1126.2
1127.3
1128.6
1129.9
1131.1
1132.3
1133.5
1134.8
1136.1
1137.2
1138.3
1139.6
1140.9
1142.1
1143.1
1144.2
1145.1
1145.5
1145.8
1135.5
1135.2
1134.2
1133.1
1131.7
1130.3
1129.2
1128.1
1126.7
1125.4
1124.2
1123.1
1121.8
1120.4
1119.2
1118.1
1116.9
1115.5
1114.3
1113.2
1112
1110.7
1109.4
1108.2
1107.1
1105.9
1104.6
1103.3
1102.2
1101.1
1099.9
1098.5
1097.3
1096.2
1095.1
1093.9
1092.6
1091.4
1090.2
1089.1
1088.1
1086.9
1085.6
1084.4
1083.2
1082.2
1081.1
1080
1078.8
1077.6
1076.4
1075.3
1074.2
1073.2
1072.1
1071.1
1070
1068.9
1067.8
1066.7
1065.6
1064.5
1063.4
1062.4
1061.3
1060.3
1059.3
1058.3
1057.3
1056.3
1055.3
1054.4
1053.4
1052.5
1051.6
1050.7
1049.9
1049
1048.1
1047.1
1046.2
1045.3
1044.4
1043.6
1042.9
1042.1
1041.2
1040.3
1039.5
1038.9
1038.1
1037.3
1036.5
1036
1035.2
1034.4
1033.9
1033.2
1032.4
1032
1031.2
1030.6
1030.1
1029.4
1029.1
1028.3
1028
1027.3
1027.1
1026.4
1026.1
1025.6
1025.2
1025
1024.4
1024.2
1024
1023.6
1023.3
1023.2
1023.1
1023
1022.8
1022.7
1022.6
1022.7
1022.7
1022.9
1023
1023.1
1023.2
1023.5
1024
1024.2
1024.4
1025
1025.3
1025.8
1026.2
1026.8
1027.2
1028
1028.4
1029.1
1029.6
1030.3
1031.1
1031.7
1032.3
1033.1
1034
1034.6
1035.3
1036.2
1037.1
1037.9
1038.7
1039.5
1040.4
1041.3
1042.2
1043.2
1044.1
1045.1
1046.1
1047.1
1048
1049
1050
1051
1052.1
1053.1
1054.1
1055.1
1056.2
1057.2
1058.2
1059.3
1060.4
1061.5
1062.6
1063.8
1064.9
1066.1
1067.1
1068.2
1069.3
1070.4
1071.6
1072.9
1074.1
1075.1
1076.2
1077.4
1078.6
1079.8
1081.1
1082.2
1083.3
1084.5
1085.7
1087
1088.1
1089.2
1090.4
1091.7
1093
1094.1
1095.3
1096.5
1097.8
1099
1100.2
1101.3
1102.6
1103.9
1105.1
1106.2
1107.4
1108.7
1110
1111.2
1112.3
1113.6
1115
1116.1
1117.3
1118.5
1119.9
1121.1
1122.2
1123.5
1124.8
1126.1
1127.2
1128.4
1129.7
1131
1132.2
1133.3
1134.6
1135.9
1137.1
1138.2
1139.4
1140.6
1141.8
1142.8
1143.6
1144.2
1144.3
1135
1134.3
1133.3
1132.2
1131.1
1129.7
1128.3
1127.2
1126.1
1124.7
1123.3
1122.2
1121.1
1119.7
1118.4
1117.2
1116.1
1114.8
1113.4
1112.2
1111.1
1110
1108.6
1107.3
1106.2
1105.1
1103.8
1102.4
1101.2
1100.1
1099
1097.7
1096.4
1095.2
1094.1
1093
1091.8
1090.4
1089.3
1088.2
1087.1
1085.9
1084.6
1083.4
1082.3
1081.2
1080.1
1079
1077.8
1076.6
1075.4
1074.3
1073.2
1072.1
1071.1
1070
1068.9
1067.7
1066.6
1065.5
1064.4
1063.3
1062.3
1061.2
1060.2
1059.2
1058.2
1057.2
1056.2
1055.2
1054.2
1053.2
1052.2
1051.2
1050.3
1049.3
1048.4
1047.5
1046.6
1045.8
1045
1044.1
1043.2
1042.2
1041.3
1040.5
1039.8
1039.1
1038.2
1037.3
1036.6
1036
1035.2
1034.3
1033.7
1033.1
1032.2
1031.6
1031.1
1030.3
1029.7
1029.1
1028.4
1028
1027.3
1026.9
1026.2
1025.9
1025.3
1025
1024.3
1024.1
1023.5
1023.2
1023
1022.4
1022.2
1022.1
1021.7
1021.4
1021.2
1021.2
1021.1
1021.1
1021
1021
1021.1
1021.1
1021.2
1021.3
1021.5
1021.9
1022.1
1022.3
1022.8
1023.2
1023.5
1024.1
1024.4
1025.1
1025.5
1026.1
1026.7
1027.3
1028
1028.5
1029.2
1030.1
1030.7
1031.3
1032.2
1033
1033.7
1034.5
1035.3
1036.2
1037.1
1038
1038.8
1039.7
1040.6
1041.5
1042.4
1043.3
1044.3
1045.3
1046.3
1047.3
1048.3
1049.3
1050.3
1051.4
1052.4
1053.5
1054.5
1055.6
1056.7
1057.9
1059
1060.1
1061.1
1062.2
1063.3
1064.4
1065.6
1066.8
1068
1069.1
1070.2
1071.3
1072.4
1073.6
1074.9
1076.1
1077.2
1078.3
1079.4
1080.7
1082
1083.1
1084.2
1085.4
1086.6
1087.9
1089.1
1090.2
1091.4
1092.7
1094
1095.1
1096.3
1097.5
1098.8
1100.1
1101.2
1102.3
1103.6
1104.9
1106.1
1107.3
1108.5
1109.8
1111.1
1112.2
1113.4
1114.7
1116
1117.2
1118.4
1119.7
1121
1122.2
1123.3
1124.6
1126
1127.1
1128.3
1129.5
1130.9
1132.1
1133.2
1134.4
1135.7
1137
1138.1
1139.2
1140.3
1141.3
1142.2
1142.8
1143.1
1134.2
1133.7
1132.7
1131.3
1130.2
1129.1
1127.7
1126.3
1125.2
1124
1122.6
1121.3
1120.2
1119
1117.7
1116.3
1115.2
1114.1
1112.7
1111.4
1110.2
1109.1
1107.9
1106.5
1105.2
1104.1
1103
1101.7
1100.3
1099.2
1098.1
1096.9
1095.6
1094.3
1093.2
1092.1
1090.9
1089.6
1088.3
1087.2
1086.1
1085
1083.7
1082.4
1081.3
1080.2
1079.1
1078
1076.8
1075.5
1074.4
1073.2
1072.2
1071.1
1070.1
1068.9
1067.8
1066.6
1065.5
1064.3
1063.3
1062.2
1061.2
1060.2
1059.1
1058.1
1057.1
1056.1
1055.1
1054.1
1053.1
1052.1
1051.1
1050.1
1049.1
1048.2
1047.2
1046.2
1045.3
1044.3
1043.4
1042.6
1041.8
1041
1040.1
1039.2
1038.3
1037.5
1036.8
1036.1
1035.2
1034.3
1033.6
1033
1032.2
1031.4
1030.8
1030.1
1029.3
1028.9
1028.2
1027.5
1027.1
1026.3
1025.9
1025.2
1024.7
1024.2
1023.7
1023.2
1022.8
1022.3
1022
1021.5
1021.2
1021
1020.5
1020.2
1020.1
1019.8
1019.5
1019.3
1019.2
1019.2
1019.2
1019.2
1019.2
1019.2
1019.3
1019.5
1019.9
1020.1
1020.3
1020.6
1021.1
1021.3
1021.9
1022.2
1022.8
1023.2
1023.9
1024.3
1025.1
1025.5
1026.2
1027
1027.5
1028.2
1029.1
1029.7
1030.4
1031.2
1032.1
1032.9
1033.6
1034.4
1035.3
1036.2
1037.2
1038.1
1039.1
1040
1040.9
1041.8
1042.8
1043.8
1044.7
1045.8
1046.8
1047.8
1048.9
1049.9
1051
1052.1
1053.1
1054.1
1055.2
1056.2
1057.3
1058.4
1059.5
1060.7
1061.9
1063
1064.1
1065.2
1066.3
1067.5
1068.7
1069.9
1071.1
1072.2
1073.3
1074.4
1075.7
1077
1078.1
1079.2
1080.4
1081.6
1082.9
1084.1
1085.2
1086.3
1087.6
1088.9
1090.1
1091.2
1092.4
1093.7
1095
1096.1
1097.3
1098.5
1099.8
1101.1
1102.2
1103.4
1104.7
1106
1107.2
1108.3
1109.6
1110.9
1112.1
1113.3
1114.5
1115.9
1117.1
1118.2
1119.5
1120.8
1122.1
1123.2
1124.4
1125.7
1127
1128.2
1129.3
1130.6
1132
1133.1
1134.2
1135.4
1136.7
1138
1139.1
1140.1
1140.9
1141.3
1141.5
1133.3
1133.1
1132.1
1130.7
1129.3
1128.2
1127
1125.6
1124.3
1123.2
1122
1120.6
1119.3
1118.2
1117
1115.6
1114.3
1113.2
1112
1110.6
1109.3
1108.2
1107.1
1105.8
1104.4
1103.2
1102.1
1100.9
1099.5
1098.3
1097.2
1096.1
1094.8
1093.4
1092.2
1091.1
1090
1088.7
1087.4
1086.2
1085.1
1084.1
1082.8
1081.5
1080.3
1079.2
1078.1
1077
1075.8
1074.5
1073.3
1072.2
1071.2
1070.1
1069
1067.8
1066.6
1065.5
1064.3
1063.3
1062.2
1061.2
1060.1
1059.1
1058.1
1057
1056
1054.9
1053.9
1052.9
1051.8
1050.8
1049.9
1048.9
1047.9
1047
1046
1045.1
1044.1
1043.1
1042.2
1041.2
1040.3
1039.4
1038.6
1037.9
1037.1
1036.2
1035.3
1034.4
1033.8
1033.1
1032.2
1031.3
1030.7
1030.1
1029.2
1028.5
1028
1027.2
1026.6
1026.1
1025.3
1024.8
1024.2
1023.6
1023.1
1022.5
1022.1
1021.5
1021.2
1020.7
1020.2
1020
1019.4
1019.2
1018.9
1018.5
1018.2
1018.1
1018
1017.7
1017.5
1017.4
1017.3
1017.3
1017.4
1017.5
1017.6
1017.9
1018.1
1018.2
1018.5
1019
1019.2
1019.6
1020.1
1020.4
1021.1
1021.4
1022.1
1022.6
1023.2
1023.9
1024.4
1025.2
1025.9
1026.4
1027.2
1028.1
1028.8
1029.5
1030.3
1031.2
1032.1
1032.9
1033.7
1034.5
1035.4
1036.3
1037.3
1038.2
1039.2
1040.2
1041.2
1042.2
1043.2
1044.2
1045.2
1046.2
1047.2
1048.2
1049.3
1050.3
1051.4
1052.5
1053.6
1054.7
1055.9
1057
1058.1
1059.2
1060.3
1061.4
1062.5
1063.7
1065
1066.1
1067.2
1068.3
1069.4
1070.7
1071.9
1073.1
1074.2
1075.3
1076.5
1077.8
1079.1
1080.2
1081.3
1082.5
1083.8
1085.1
1086.2
1087.3
1088.5
1089.9
1091.1
1092.2
1093.4
1094.7
1096
1097.1
1098.3
1099.5
1100.9
1102.1
1103.2
1104.4
1105.7
1107.1
1108.2
1109.4
1110.7
1112
1113.2
1114.3
1115.6
1117
1118.1
1119.3
1120.6
1121.9
1123.1
1124.3
1125.5
1126.9
1128.1
1129.2
1130.4
1131.7
1133
1134.1
1135.3
1136.4
1137.5
1138.5
1139.3
1140
1140.1
1132.6
1132.2
1131.2
1130.1
1128.7
1127.3
1126.2
1125
1123.6
1122.3
1121.2
1120
1118.6
1117.3
1116.1
1115
1113.5
1112.3
1111.1
1110
1108.6
1107.3
1106.2
1105
1103.6
1102.3
1101.2
1100.1
1098.8
1097.4
1096.2
1095.1
1094
1092.6
1091.3
1090.2
1089.1
1087.9
1086.5
1085.3
1084.2
1083.1
1081.9
1080.6
1079.3
1078.2
1077.1
1076
1074.8
1073.5
1072.3
1071.2
1070.2
1069.1
1068
1066.8
1065.6
1064.4
1063.3
1062.2
1061.2
1060.1
1059.1
1058
1056.9
1055.8
1054.7
1053.7
1052.6
1051.5
1050.5
1049.5
1048.5
1047.5
1046.5
1045.5
1044.6
1043.7
1042.8
1041.9
1041
1040.1
1039.1
1038.2
1037.2
1036.3
1035.5
1034.8
1034
1033.1
1032.2
1031.4
1030.7
1030.1
1029.2
1028.4
1027.8
1027.1
1026.3
1025.7
1025.1
1024.3
1023.9
1023.2
1022.6
1022.1
1021.4
1021.1
1020.4
1020.1
1019.4
1019.1
1018.6
1018.2
1017.9
1017.4
1017.2
1017
1016.5
1016.3
1016.1
1016.1
1015.9
1015.8
1015.7
1015.7
1015.7
1015.8
1016
1016.1
1016.2
1016.4
1016.8
1017.1
1017.4
1018
1018.2
1018.8
1019.2
1019.8
1020.2
1021
1021.4
1022.1
1022.7
1023.3
1024.1
1024.8
1025.4
1026.2
1027.1
1027.9
1028.6
1029.4
1030.3
1031.2
1032.1
1033
1033.9
1034.7
1035.6
1036.6
1037.5
1038.5
1039.5
1040.4
1041.5
1042.5
1043.5
1044.5
1045.6
1046.7
1047.8
1048.9
1050
1051.1
1052.1
1053.2
1054.2
1055.3
1056.5
1057.6
1058.8
1060
1061.1
1062.2
1063.3
1064.5
1065.7
1066.9
1068.1
1069.2
1070.3
1071.5
1072.8
1074
1075.1
1076.3
1077.4
1078.7
1080
1081.1
1082.3
1083.4
1084.7
1086
1087.2
1088.3
1089.5
1090.8
1092.1
1093.2
1094.4
1095.7
1097
1098.2
1099.3
1100.6
1101.9
1103.1
1104.3
1105.5
1106.8
1108.1
1109.2
1110.4
1111.8
1113.1
1114.2
1115.4
1116.7
1118.1
1119.2
1120.4
1121.7
1123
1124.2
1125.3
1126.6
1128
1129.1
1130.3
1131.5
1132.7
1134
1135.1
1136.2
1137.2
1138.1
1138.5
1138.7
1132.1
1131.4
1130.4
1129.2
1128.1
1126.7
1125.3
1124.2
1123
1121.6
1120.3
1119.1
1118
1116.5
1115.2
1114.1
1112.9
1111.5
1110.2
1109.1
1107.9
1106.5
1105.2
1104.1
1103
1101.5
1100.3
1099.2
1098
1096.7
1095.3
1094.2
1093.1
1091.8
1090.5
1089.3
1088.1
1087
1085.7
1084.4
1083.2
1082.1
1081
1079.7
1078.4
1077.2
1076.2
1075.1
1073.9
1072.6
1071.3
1070.2
1069.2
1068.1
1066.9
1065.7
1064.5
1063.3
1062.2
1061.2
1060.1
1059.1
1058
1056.9
1055.7
1054.6
1053.5
1052.4
1051.4
1050.3
1049.3
1048.3
1047.3
1046.3
1045.3
1044.3
1043.3
1042.3
1041.3
1040.4
1039.5
1038.6
1037.7
1036.9
1036
1035.1
1034.2
1033.3
1032.4
1031.7
1031
1030.1
1029.2
1028.4
1027.8
1027.1
1026.2
1025.5
1025
1024.2
1023.4
1023
1022.2
1021.6
1021.1
1020.4
1020
1019.3
1018.9
1018.3
1018
1017.3
1017.1
1016.5
1016.2
1015.8
1015.4
1015.2
1015
1014.6
1014.3
1014.2
1014.1
1014.1
1014
1014
1014
1014.1
1014.1
1014.2
1014.4
1014.7
1015.1
1015.3
1015.7
1016.1
1016.4
1017.1
1017.4
1018.1
1018.4
1019.1
1019.7
1020.3
1021.1
1021.6
1022.3
1023.1
1023.8
1024.5
1025.3
1026.2
1027
1027.8
1028.6
1029.4
1030.3
1031.2
1032.2
1033.1
1034.1
1035.1
1036
1037
1038
1039
1040
1041
1042.1
1043.1
1044.1
1045.1
1046.2
1047.2
1048.3
1049.4
1050.5
1051.6
1052.8
1054
1055.1
1056.1
1057.2
1058.3
1059.5
1060.7
1062
1063.1
1064.2
1065.3
1066.5
1067.7
1069
1070.1
1071.2
1072.4
1073.6
1074.9
1076.1
1077.2
1078.4
1079.6
1080.9
1082.1
1083.2
1084.4
1085.7
1087
1088.1
1089.3
1090.5
1091.9
1093.1
1094.2
1095.4
1096.7
1098
1099.2
1100.3
1101.6
1103
1104.1
1105.3
1106.6
1107.9
1109.1
1110.3
1111.5
1112.9
1114.1
1115.3
1116.5
1117.9
1119.1
1120.2
1121.5
1122.8
1124.1
1125.2
1126.4
1127.7
1129
1130.1
1131.3
1132.4
1133.7
1134.8
1135.8
1136.5
1137.1
1137.2
1131.2
1130.9
1129.8
1128.4
1127.2
1126.1
1124.7
1123.3
1122.2
1121
1119.6
1118.3
1117.1
1115.9
1114.5
1113.2
1112.1
1110.9
1109.4
1108.2
1107.1
1105.8
1104.4
1103.2
1102.1
1100.9
1099.5
1098.2
1097.1
1095.9
1094.5
1093.3
1092.2
1091
1089.7
1088.4
1087.2
1086.1
1084.9
1083.5
1082.3
1081.2
1080.1
1078.8
1077.5
1076.3
1075.2
1074.1
1072.9
1071.6
1070.4
1069.2
1068.2
1067.1
1065.9
1064.7
1063.4
1062.3
1061.2
1060.1
1059.1
1058
1056.9
1055.7
1054.5
1053.4
1052.3
1051.3
1050.2
1049.2
1048.2
1047.2
1046.1
1045.1
1044.1
1043.1
1042.1
1041.2
1040.2
1039.2
1038.2
1037.2
1036.3
1035.4
1034.5
1033.7
1032.9
1032.1
1031.1
1030.2
1029.3
1028.6
1027.9
1027.1
1026.2
1025.4
1024.8
1024.1
1023.3
1022.6
1022.1
1021.3
1020.7
1020.1
1019.3
1019
1018.2
1017.7
1017.2
1016.7
1016.2
1015.8
1015.2
1015
1014.4
1014.1
1013.8
1013.3
1013.2
1013
1012.7
1012.4
1012.3
1012.2
1012.2
1012.1
1012.2
1012.2
1012.3
1012.4
1012.7
1013
1013.2
1013.5
1014
1014.2
1014.7
1015.2
1015.7
1016.2
1016.8
1017.3
1018
1018.5
1019.2
1020
1020.5
1021.3
1022.1
1022.9
1023.6
1024.3
1025.2
1026.1
1027
1027.8
1028.6
1029.5
1030.4
1031.3
1032.3
1033.3
1034.2
1035.2
1036.2
1037.2
1038.2
1039.3
1040.3
1041.3
1042.4
1043.5
1044.6
1045.7
1046.8
1048
1049.1
1050.1
1051.2
1052.3
1053.4
1054.5
1055.8
1057
1058.1
1059.2
1060.3
1061.5
1062.7
1063.9
1065.1
1066.2
1067.3
1068.5
1069.8
1071.1
1072.2
1073.3
1074.5
1075.8
1077.1
1078.2
1079.3
1080.5
1081.9
1083.1
1084.2
1085.4
1086.7
1088
1089.1
1090.3
1091.5
1092.9
1094.1
1095.2
1096.4
1097.8
1099.1
1100.2
1101.4
1102.7
1104
1105.2
1106.4
1107.7
1109
1110.2
1111.3
1112.6
1114
1115.2
1116.3
1117.6
1119
1120.1
1121.3
1122.6
1123.9
1125.1
1126.2
1127.4
1128.7
1130
1131.1
1132.2
1133.3
1134.3
1135.2
1135.6
1135.9
1130.4
1130.2
1129.1
1127.9
1126.4
1125.2
1124.1
1122.7
1121.3
1120.2
1119
1117.5
1116.3
1115.1
1113.9
1112.4
1111.2
1110.1
1108.8
1107.4
1106.2
1105.1
1103.8
1102.4
1101.2
1100.1
1098.8
1097.4
1096.2
1095.1
1093.8
1092.4
1091.2
1090.1
1088.9
1087.5
1086.3
1085.2
1084
1082.7
1081.4
1080.2
1079.1
1078
1076.6
1075.3
1074.2
1073.1
1072
1070.7
1069.4
1068.2
1067.2
1066.1
1064.9
1063.6
1062.4
1061.3
1060.2
1059.1
1058.1
1056.9
1055.7
1054.5
1053.4
1052.3
1051.2
1050.2
1049.2
1048.1
1047.1
1046.1
1045
1044
1043
1042
1041
1040
1039
1038
1037.1
1036.1
1035.1
1034.2
1033.2
1032.3
1031.3
1030.5
1029.7
1029
1028.1
1027.2
1026.3
1025.5
1024.9
1024.1
1023.2
1022.5
1021.9
1021.2
1020.3
1019.8
1019.1
1018.4
1018
1017.2
1016.7
1016.1
1015.5
1015.1
1014.5
1014.1
1013.6
1013.2
1012.8
1012.3
1012.1
1011.7
1011.3
1011.2
1011
1010.8
1010.5
1010.4
1010.3
1010.3
1010.3
1010.4
1010.5
1010.7
1011
1011.2
1011.3
1011.8
1012.1
1012.4
1013
1013.3
1014
1014.3
1015.1
1015.5
1016.2
1016.9
1017.4
1018.2
1018.9
1019.5
1020.3
1021.1
1022
1022.7
1023.4
1024.3
1025.2
1026.1
1027.1
1028
1028.9
1029.8
1030.7
1031.6
1032.6
1033.6
1034.6
1035.6
1036.7
1037.7
1038.8
1039.9
1041
1042
1043.1
1044.1
1045.2
1046.3
1047.3
1048.5
1049.6
1050.8
1052
1053.1
1054.2
1055.3
1056.4
1057.7
1058.9
1060.1
1061.2
1062.3
1063.5
1064.7
1066
1067.1
1068.2
1069.4
1070.7
1072
1073.1
1074.2
1075.4
1076.7
1078
1079.1
1080.3
1081.5
1082.8
1084.1
1085.2
1086.4
1087.7
1089
1090.2
1091.3
1092.6
1093.9
1095.1
1096.3
1097.5
1098.8
1100.1
1101.2
1102.4
1103.8
1105.1
1106.2
1107.4
1108.8
1110.1
1111.2
1112.4
1113.8
1115.1
1116.2
1117.4
1118.7
1120
1121.2
1122.4
1123.6
1125
1126.1
1127.3
1128.4
1129.7
1130.9
1132
1133
1133.7
1134.2
1134.3
1130
1129.3
1128.3
1127.1
1125.9
1124.4
1123.2
1122.1
1120.7
1119.3
1118.2
1117
1115.5
1114.2
1113.1
1111.9
1110.4
1109.2
1108.1
1106.7
1105.4
1104.2
1103.1
1101.7
1100.3
1099.2
1098.1
1096.7
1095.3
1094.2
1093.1
1091.7
1090.3
1089.2
1088.1
1086.8
1085.4
1084.2
1083.1
1081.9
1080.5
1079.3
1078.2
1077.1
1075.8
1074.4
1073.2
1072.1
1071
1069.8
1068.5
1067.3
1066.2
1065.1
1063.9
1062.6
1061.4
1060.3
1059.2
1058.1
1057
1055.8
1054.6
1053.4
1052.3
1051.2
1050.2
1049.1
1048.1
1047
1046
1044.9
1043.8
1042.7
1041.7
1040.6
1039.6
1038.6
1037.6
1036.6
1035.7
1034.7
1033.8
1032.9
1032
1031.1
1030.1
1029.2
1028.2
1027.3
1026.5
1025.8
1025
1024.2
1023.3
1022.5
1021.8
1021.1
1020.2
1019.5
1019
1018.2
1017.5
1017
1016.2
1015.6
1015.1
1014.4
1014.1
1013.3
1013
1012.3
1012.1
1011.4
1011.1
1010.7
1010.3
1010.1
1009.7
1009.3
1009.2
1009.1
1008.9
1008.7
1008.6
1008.6
1008.6
1008.7
1008.8
1009
1009.1
1009.3
1009.6
1010
1010.2
1010.7
1011.2
1011.6
1012.1
1012.6
1013.2
1013.8
1014.3
1015.1
1015.7
1016.3
1017.1
1017.9
1018.5
1019.3
1020.2
1021.1
1021.8
1022.6
1023.4
1024.3
1025.3
1026.2
1027.2
1028.1
1029.1
1030.1
1031.1
1032.1
1033.1
1034.1
1035.1
1036.1
1037.2
1038.2
1039.2
1040.3
1041.4
1042.5
1043.6
1044.7
1045.9
1047.1
1048.1
1049.2
1050.3
1051.5
1052.7
1053.9
1055.1
1056.2
1057.3
1058.4
1059.6
1060.9
1062.1
1063.2
1064.3
1065.5
1066.8
1068.1
1069.2
1070.3
1071.6
1072.9
1074.1
1075.2
1076.4
1077.6
1079
1080.1
1081.3
1082.5
1083.8
1085.1
1086.2
1087.4
1088.7
1090
1091.2
1092.3
1093.6
1094.9
1096.1
1097.3
1098.5
1099.9
1101.1
1102.3
1103.5
1104.9
1106.1
1107.3
1108.5
1109.9
1111.1
1112.3
1113.5
1114.9
1116.1
1117.2
1118.5
1119.8
1121.1
1122.2
1123.4
1124.7
1126
1127.1
1128.2
1129.3
1130.4
1131.4
1132.2
1132.8
1133
1129.2
1128.8
1127.6
1126.3
1125.1
1123.9
1122.4
1121.2
1120.1
1118.7
1117.3
1116.2
1115
1113.5
1112.2
1111.1
1109.8
1108.4
1107.2
1106.1
1104.7
1103.3
1102.2
1101
1099.6
1098.3
1097.2
1096
1094.6
1093.3
1092.2
1091
1089.6
1088.3
1087.2
1086
1084.6
1083.3
1082.2
1081.1
1079.8
1078.4
1077.2
1076.1
1074.9
1073.6
1072.3
1071.2
1070.1
1068.9
1067.5
1066.3
1065.2
1064.1
1063
1061.7
1060.4
1059.2
1058.2
1057.1
1056
1054.7
1053.5
1052.3
1051.2
1050.2
1049.1
1048.1
1047
1045.9
1044.7
1043.6
1042.5
1041.4
1040.4
1039.3
1038.3
1037.3
1036.3
1035.3
1034.3
1033.3
1032.4
1031.4
1030.5
1029.6
1028.7
1027.9
1027
1026.1
1025.2
1024.3
1023.4
1022.7
1022
1021.1
1020.2
1019.5
1018.9
1018.1
1017.3
1016.6
1016.1
1015.3
1014.7
1014.1
1013.4
1013
1012.3
1011.8
1011.2
1010.8
1010.2
1009.9
1009.3
1009.1
1008.6
1008.2
1008.1
1007.7
1007.4
1007.2
1007.1
1007
1007
1006.9
1006.9
1007
1007.1
1007.1
1007.2
1007.5
1007.9
1008.2
1008.4
1009
1009.3
1009.9
1010.3
1010.9
1011.3
1012.1
1012.6
1013.2
1014
1014.6
1015.3
1016.1
1016.9
1017.6
1018.3
1019.2
1020.1
1021
1021.9
1022.7
1023.6
1024.5
1025.4
1026.3
1027.3
1028.3
1029.3
1030.3
1031.3
1032.3
1033.4
1034.4
1035.5
1036.5
1037.6
1038.8
1039.9
1041
1042.1
1043.2
1044.2
1045.3
1046.5
1047.7
1048.9
1050.1
1051.1
1052.2
1053.4
1054.6
1055.8
1057.1
1058.2
1059.3
1060.4
1061.7
1063
1064.1
1065.2
1066.4
1067.7
1069
1070.1
1071.3
1072.5
1073.8
1075
1076.2
1077.3
1078.6
1079.9
1081.1
1082.2
1083.5
1084.8
1086.1
1087.2
1088.4
1089.7
1091
1092.2
1093.3
1094.6
1096
1097.2
1098.3
1099.6
1101
1102.1
1103.3
1104.6
1106
1107.1
1108.3
1109.6
1111
1112.1
1113.3
1114.6
1116
1117.1
1118.3
1119.5
1120.9
1122.1
1123.2
1124.4
1125.6
1126.9
1128.1
1129.1
1130.1
1130.8
1131.2
1131.3
1128.4
1128.1
1127.1
1125.7
1124.3
1123.2
1121.9
1120.4
1119.2
1118.1
1116.7
1115.3
1114.2
1113
1111.5
1110.2
1109.1
1107.8
1106.4
1105.2
1104.1
1102.6
1101.3
1100.2
1099
1097.5
1096.3
1095.1
1093.9
1092.5
1091.2
1090.1
1088.9
1087.5
1086.2
1085.1
1083.9
1082.5
1081.3
1080.1
1079
1077.6
1076.3
1075.2
1074.1
1072.7
1071.4
1070.2
1069.1
1068
1066.6
1065.4
1064.2
1063.1
1062
1060.7
1059.4
1058.2
1057.2
1056.1
1054.9
1053.7
1052.4
1051.3
1050.2
1049.1
1048.1
1047
1045.8
1044.6
1043.5
1042.4
1041.3
1040.3
1039.2
1038.2
1037.2
1036.2
1035.1
1034.1
1033.1
1032.2
1031.2
1030.2
1029.2
1028.2
1027.3
1026.3
1025.5
1024.6
1023.8
1023
1022.1
1021.2
1020.3
1019.5
1018.9
1018.1
1017.2
1016.5
1015.9
1015.2
1014.3
1013.8
1013.1
1012.4
1012
1011.2
1010.7
1010.2
1009.5
1009.1
1008.6
1008.2
1007.7
1007.2
1007
1006.5
1006.2
1006.1
1005.7
1005.4
1005.2
1005.2
1005.1
1005.1
1005.1
1005.1
1005.2
1005.2
1005.4
1005.8
1006.1
1006.3
1006.7
1007.1
1007.5
1008.1
1008.4
1009.1
1009.6
1010.2
1010.9
1011.4
1012.2
1012.9
1013.5
1014.3
1015.1
1016
1016.7
1017.4
1018.3
1019.2
1020.1
1021.1
1022
1022.9
1023.8
1024.7
1025.7
1026.7
1027.7
1028.7
1029.7
1030.8
1031.8
1032.9
1034
1035.1
1036.1
1037.2
1038.2
1039.3
1040.4
1041.5
1042.7
1043.9
1045.1
1046.1
1047.2
1048.4
1049.5
1050.8
1052
1053.1
1054.2
1055.4
1056.6
1057.9
1059.1
1060.2
1061.3
1062.5
1063.8
1065.1
1066.2
1067.3
1068.6
1069.9
1071.1
1072.2
1073.4
1074.7
1076
1077.2
1078.3
1079.5
1080.9
1082.1
1083.2
1084.5
1085.8
1087.1
1088.2
1089.4
1090.7
1092
1093.2
1094.4
1095.7
1097
1098.2
1099.4
1100.7
1102
1103.2
1104.4
1105.7
1107
1108.2
1109.4
1110.7
1112
1113.2
1114.4
1115.7
1117
1118.2
1119.3
1120.6
1121.9
1123.1
1124.2
1125.3
1126.5
1127.6
1128.5
1129.3
1129.8
1130.1
1127.9
1127.3
1126.2
1125.1
1123.7
1122.3
1121.2
1120
1118.5
1117.2
1116.1
1114.7
1113.3
1112.2
1111
1109.5
1108.2
1107.1
1105.8
1104.3
1103.2
1102
1100.6
1099.3
1098.1
1096.9
1095.5
1094.2
1093.1
1091.8
1090.4
1089.2
1088.1
1086.8
1085.4
1084.2
1083.1
1081.8
1080.4
1079.2
1078.1
1076.8
1075.4
1074.2
1073.1
1071.9
1070.5
1069.3
1068.2
1067.1
1065.8
1064.4
1063.2
1062.1
1061
1059.7
1058.4
1057.3
1056.2
1055.1
1053.9
1052.6
1051.4
1050.3
1049.2
1048.1
1047
1045.8
1044.6
1043.5
1042.3
1041.3
1040.2
1039.2
1038.1
1037.1
1036.1
1035
1034
1033
1032
1031
1030
1029
1028
1027.1
1026.1
1025.1
1024.2
1023.2
1022.3
1021.4
1020.6
1019.9
1019.1
1018.2
1017.3
1016.5
1015.8
1015.1
1014.2
1013.5
1013
1012.2
1011.4
1011
1010.2
1009.6
1009.1
1008.4
1008.1
1007.3
1007
1006.4
1006.1
1005.5
1005.2
1005
1004.4
1004.2
1004.1
1003.8
1003.5
1003.3
1003.2
1003.2
1003.2
1003.2
1003.3
1003.4
1003.7
1004
1004.2
1004.4
1005
1005.2
1005.7
1006.2
1006.7
1007.2
1007.9
1008.3
1009.1
1009.7
1010.3
1011.1
1011.9
1012.5
1013.3
1014.2
1015
1015.8
1016.6
1017.4
1018.3
1019.2
1020.2
1021.2
1022.1
1023.1
1024.1
1025.1
1026.1
1027.1
1028.1
1029.1
1030.2
1031.2
1032.2
1033.3
1034.4
1035.5
1036.6
1037.8
1039
1040.1
1041.2
1042.2
1043.3
1044.5
1045.7
1047
1048.1
1049.2
1050.3
1051.5
1052.7
1054
1055.1
1056.2
1057.4
1058.7
1059.9
1061.1
1062.2
1063.4
1064.7
1066
1067.1
1068.3
1069.5
1070.8
1072.1
1073.2
1074.4
1075.6
1077
1078.1
1079.3
1080.5
1081.9
1083.1
1084.2
1085.5
1086.8
1088.1
1089.2
1090.4
1091.7
1093.1
1094.2
1095.4
1096.7
1098.1
1099.2
1100.4
1101.8
1103.1
1104.2
1105.4
1106.8
1108.1
1109.2
1110.4
1111.8
1113.1
1114.2
1115.4
1116.7
1118
1119.2
1120.3
1121.6
1122.8
1124
1125.1
1126.2
1127.1
1127.9
1128.2
1128.4
1127.2
1126.7
1125.5
1124.2
1123.1
1121.8
1120.3
1119.2
1118
1116.5
1115.2
1114.1
1112.7
1111.3
1110.2
1109
1107.5
1106.2
1105.1
1103.7
1102.3
1101.2
1100
1098.6
1097.3
1096.1
1094.9
1093.4
1092.2
1091.1
1089.7
1088.3
1087.2
1086.1
1084.7
1083.3
1082.2
1081
1079.6
1078.3
1077.2
1076
1074.6
1073.3
1072.2
1071.1
1069.7
1068.4
1067.2
1066.1
1064.9
1063.5
1062.3
1061.2
1060.1
1058.8
1057.5
1056.3
1055.2
1054.1
1052.9
1051.6
1050.4
1049.2
1048.2
1047.1
1045.9
1044.7
1043.5
1042.3
1041.2
1040.2
1039.1
1038.1
1037
1036
1034.8
1033.7
1032.7
1031.6
1030.6
1029.5
1028.5
1027.5
1026.6
1025.6
1024.7
1023.8
1022.9
1022
1021.1
1020.1
1019.2
1018.3
1017.4
1016.7
1016
1015.1
1014.2
1013.4
1012.8
1012.1
1011.3
1010.6
1010.1
1009.2
1008.6
1008.1
1007.3
1007
1006.2
1005.8
1005.2
1004.8
1004.3
1004
1003.4
1003.1
1002.8
1002.4
1002.2
1002.1
1001.8
1001.6
1001.4
1001.4
1001.3
1001.4
1001.5
1001.7
1002
1002.1
1002.3
1002.7
1003.1
1003.4
1004
1004.3
1005
1005.4
1006.1
1006.6
1007.2
1008
1008.5
1009.3
1010.1
1010.8
1011.5
1012.3
1013.2
1014.1
1015
1015.8
1016.6
1017.5
1018.4
1019.4
1020.3
1021.3
1022.3
1023.3
1024.3
1025.3
1026.4
1027.4
1028.5
1029.5
1030.6
1031.8
1032.9
1034
1035.1
1036.2
1037.2
1038.3
1039.5
1040.7
1041.9
1043.1
1044.2
1045.3
1046.4
1047.6
1048.9
1050.1
1051.2
1052.3
1053.5
1054.8
1056
1057.2
1058.3
1059.5
1060.8
1062
1063.2
1064.3
1065.6
1066.9
1068.1
1069.2
1070.4
1071.7
1073
1074.2
1075.3
1076.6
1077.9
1079.1
1080.3
1081.5
1082.8
1084.1
1085.2
1086.5
1087.8
1089.1
1090.2
1091.4
1092.8
1094.1
1095.2
1096.5
1097.8
1099.1
1100.2
1101.5
1102.8
1104.1
1105.2
1106.5
1107.9
1109.1
1110.3
1111.5
1112.8
1114.1
1115.2
1116.4
1117.7
1119
1120.2
1121.3
1122.4
1123.6
1124.6
1125.5
1126.3
1126.8
1127.1
1126.4
1126.1
1125.1
1123.6
1122.3
1121.1
1119.8
1118.4
1117.2
1116
1114.5
1113.2
1112.1
1110.7
1109.3
1108.2
1107
1105.5
1104.2
1103.1
1101.7
1100.3
1099.2
1098
1096.5
1095.2
1094.1
1092.8
1091.4
1090.2
1089.1
1087.7
1086.3
1085.2
1084
1082.6
1081.3
1080.1
1078.9
1077.5
1076.2
1075.1
1073.9
1072.5
1071.2
1070.1
1069
1067.5
1066.3
1065.2
1064
1062.7
1061.4
1060.2
1059.1
1057.9
1056.5
1055.3
1054.2
1053.1
1051.9
1050.6
1049.3
1048.2
1047.1
1046.1
1044.8
1043.6
1042.4
1041.3
1040.2
1039.1
1038.1
1037
1035.8
1034.7
1033.5
1032.4
1031.4
1030.3
1029.3
1028.3
1027.2
1026.2
1025.2
1024.3
1023.3
1022.3
1021.4
1020.4
1019.5
1018.7
1017.9
1017
1016.1
1015.2
1014.3
1013.5
1012.8
1012.1
1011.2
1010.4
1009.8
1009.1
1008.3
1007.7
1007.1
1006.3
1005.9
1005.2
1004.6
1004.1
1003.5
1003.1
1002.6
1002.2
1001.8
1001.3
1001.1
1000.7
1000.4
1000.2
1000.1
999.93
999.74
999.63
999.6
999.64
999.77
999.98
1000.1
1000.2
1000.5
1001
1001.2
1001.6
1002.1
1002.5
1003.1
1003.6
1004.2
1004.9
1005.4
1006.1
1006.8
1007.4
1008.2
1009.1
1009.9
1010.6
1011.4
1012.2
1013.2
1014.1
1015
1015.9
1016.8
1017.7
1018.7
1019.7
1020.6
1021.7
1022.7
1023.7
1024.8
1025.9
1027
1028
1029.1
1030.1
1031.2
1032.3
1033.4
1034.5
1035.7
1036.9
1038
1039.1
1040.2
1041.3
1042.5
1043.8
1045
1046.1
1047.2
1048.4
1049.6
1050.9
1052.1
1053.2
1054.3
1055.6
1056.9
1058.1
1059.2
1060.4
1061.6
1062.9
1064.1
1065.3
1066.5
1067.8
1069.1
1070.2
1071.4
1072.6
1074
1075.1
1076.3
1077.5
1078.9
1080.1
1081.3
1082.5
1083.8
1085.1
1086.2
1087.5
1088.8
1090.1
1091.2
1092.5
1093.8
1095.1
1096.3
1097.5
1098.9
1100.1
1101.3
1102.5
1103.9
1105.1
1106.3
1107.6
1108.9
1110.1
1111.3
1112.5
1113.9
1115.1
1116.2
1117.4
1118.7
1120
1121.1
1122.2
1123.2
1124.1
1124.9
1125.2
1125.3
1125.9
1125.3
1124.2
1123.1
1121.7
1120.3
1119.1
1117.9
1116.4
1115.2
1114
1112.5
1111.2
1110.1
1108.7
1107.3
1106.2
1105
1103.5
1102.2
1101.1
1099.7
1098.3
1097.2
1096
1094.5
1093.2
1092.1
1090.7
1089.3
1088.2
1087
1085.6
1084.3
1083.1
1081.9
1080.5
1079.2
1078.1
1076.8
1075.4
1074.2
1073.1
1071.7
1070.4
1069.2
1068.1
1066.8
1065.4
1064.2
1063.1
1061.8
1060.5
1059.2
1058.1
1057
1055.6
1054.3
1053.2
1052.1
1050.9
1049.6
1048.3
1047.2
1046.1
1045
1043.8
1042.5
1041.3
1040.2
1039.1
1038.1
1037
1035.8
1034.6
1033.4
1032.3
1031.3
1030.2
1029.2
1028.2
1027.1
1026.1
1025.1
1024.1
1023.1
1022.1
1021.1
1020.1
1019.2
1018.2
1017.2
1016.3
1015.4
1014.6
1013.8
1013
1012.1
1011.2
1010.4
1009.7
1009.1
1008.2
1007.4
1006.9
1006.1
1005.4
1004.9
1004.2
1003.5
1003.1
1002.4
1002
1001.3
1001
1000.4
1000.1
999.63
999.24
999.07
998.67
998.34
998.19
998.1
998.03
997.94
997.9
997.94
998.02
998.1
998.19
998.35
998.72
999.1
999.32
999.87
1000.2
1000.7
1001.2
1001.9
1002.3
1003.1
1003.6
1004.3
1005.1
1005.7
1006.4
1007.2
1008.1
1008.9
1009.7
1010.5
1011.3
1012.3
1013.2
1014.2
1015.1
1016.1
1017.1
1018.1
1019.1
1020.1
1021.1
1022.1
1023.1
1024.2
1025.2
1026.3
1027.3
1028.4
1029.6
1030.7
1031.9
1033
1034.1
1035.2
1036.3
1037.5
1038.7
1039.9
1041.1
1042.2
1043.3
1044.5
1045.7
1047
1048.1
1049.2
1050.4
1051.6
1052.9
1054.1
1055.2
1056.4
1057.7
1059
1060.1
1061.3
1062.5
1063.8
1065.1
1066.2
1067.4
1068.7
1070
1071.2
1072.3
1073.6
1074.9
1076.1
1077.3
1078.5
1079.9
1081.1
1082.3
1083.5
1084.8
1086.1
1087.2
1088.5
1089.8
1091.1
1092.3
1093.5
1094.9
1096.1
1097.3
1098.6
1099.9
1101.1
1102.3
1103.6
1105
1106.1
1107.3
1108.6
1110
1111.1
1112.3
1113.5
1114.9
1116.1
1117.2
1118.3
1119.5
1120.6
1121.7
1122.5
1123.3
1123.8
1124
1125.2
1124.8
1123.6
1122.3
1121.1
1119.8
1118.3
1117.2
1115.9
1114.4
1113.2
1112.1
1110.6
1109.2
1108.1
1106.8
1105.3
1104.2
1103
1101.5
1100.2
1099.1
1097.7
1096.3
1095.1
1093.9
1092.4
1091.2
1090.1
1088.7
1087.3
1086.2
1085
1083.5
1082.2
1081.1
1079.8
1078.4
1077.2
1076.1
1074.7
1073.3
1072.2
1071
1069.6
1068.3
1067.1
1066
1064.6
1063.3
1062.2
1061
1059.6
1058.3
1057.2
1056.1
1054.8
1053.4
1052.2
1051.1
1050
1048.6
1047.4
1046.2
1045.1
1044
1042.7
1041.4
1040.3
1039.2
1038.1
1037
1035.8
1034.6
1033.4
1032.3
1031.2
1030.2
1029.1
1028.1
1027
1026
1024.9
1023.8
1022.8
1021.8
1020.8
1019.8
1018.8
1017.9
1017
1016
1015.1
1014.1
1013.2
1012.3
1011.4
1010.6
1009.9
1009.1
1008.2
1007.3
1006.7
1006
1005.2
1004.4
1003.9
1003.2
1002.5
1002
1001.3
1000.8
1000.2
999.72
999.2
998.8
998.26
998.04
997.48
997.19
997.03
996.62
996.34
996.21
996.14
996.09
996.07
996.08
996.12
996.18
996.3
996.55
996.98
997.18
997.49
998.06
998.33
999.01
999.34
1000.1
1000.5
1001.2
1001.9
1002.4
1003.2
1004
1004.7
1005.4
1006.2
1007.1
1008
1008.8
1009.6
1010.5
1011.4
1012.3
1013.3
1014.3
1015.3
1016.2
1017.3
1018.3
1019.3
1020.3
1021.4
1022.4
1023.5
1024.6
1025.8
1026.9
1028.1
1029.1
1030.2
1031.3
1032.4
1033.6
1034.8
1036
1037.1
1038.2
1039.4
1040.5
1041.8
1043
1044.2
1045.3
1046.5
1047.7
1049
1050.1
1051.3
1052.5
1053.7
1055
1056.2
1057.3
1058.5
1059.9
1061.1
1062.2
1063.4
1064.7
1066
1067.2
1068.3
1069.6
1070.9
1072.1
1073.3
1074.5
1075.9
1077.1
1078.3
1079.5
1080.8
1082.1
1083.2
1084.5
1085.8
1087.1
1088.3
1089.5
1090.9
1092.1
1093.3
1094.5
1095.9
1097.1
1098.3
1099.6
1101
1102.2
1103.3
1104.6
1106
1107.2
1108.3
1109.6
1111
1112.1
1113.3
1114.5
1115.8
1117
1118.1
1119.2
1120.2
1121.1
1121.8
1122.2
1122.3
1124.5
1124.2
1123.1
1121.7
1120.3
1119.1
1117.8
1116.4
1115.2
1114
1112.5
1111.2
1110.1
1108.6
1107.3
1106.1
1104.8
1103.3
1102.2
1101
1099.5
1098.2
1097.1
1095.7
1094.3
1093.1
1091.9
1090.4
1089.2
1088.1
1086.6
1085.3
1084.1
1082.9
1081.4
1080.2
1079.1
1077.7
1076.3
1075.2
1074
1072.5
1071.3
1070.1
1068.9
1067.4
1066.2
1065.1
1063.8
1062.4
1061.2
1060.1
1058.8
1057.4
1056.2
1055.1
1053.9
1052.5
1051.3
1050.1
1049
1047.7
1046.4
1045.2
1044.1
1043
1041.7
1040.4
1039.2
1038.2
1037.1
1035.9
1034.7
1033.4
1032.3
1031.2
1030.1
1029.1
1028
1026.9
1025.8
1024.6
1023.5
1022.5
1021.4
1020.4
1019.4
1018.3
1017.4
1016.4
1015.4
1014.5
1013.6
1012.7
1011.9
1011
1010.1
1009.2
1008.3
1007.4
1006.7
1006
1005.2
1004.3
1003.6
1003
1002.2
1001.5
1001
1000.2
999.68
999.15
998.48
998.1
997.44
997.11
996.54
996.18
995.87
995.36
995.15
994.99
994.6
994.36
994.24
994.19
994.16
994.17
994.2
994.28
994.46
994.78
995.09
995.27
995.7
996.14
996.49
997.11
997.51
998.15
998.73
999.29
1000.1
1000.7
1001.3
1002.2
1003
1003.6
1004.4
1005.3
1006.2
1007.1
1008
1008.8
1009.7
1010.6
1011.6
1012.5
1013.5
1014.5
1015.5
1016.6
1017.6
1018.7
1019.8
1020.9
1022
1023.1
1024.1
1025.2
1026.3
1027.4
1028.5
1029.7
1030.9
1032.1
1033.2
1034.3
1035.4
1036.6
1037.9
1039.1
1040.2
1041.3
1042.5
1043.8
1045
1046.2
1047.3
1048.5
1049.8
1051
1052.2
1053.3
1054.6
1055.9
1057.1
1058.2
1059.4
1060.7
1062
1063.2
1064.3
1065.6
1066.9
1068.1
1069.3
1070.5
1071.9
1073.1
1074.3
1075.5
1076.8
1078.1
1079.2
1080.5
1081.8
1083.1
1084.2
1085.5
1086.9
1088.1
1089.3
1090.5
1091.9
1093.1
1094.3
1095.6
1097
1098.2
1099.3
1100.6
1102
1103.2
1104.4
1105.7
1107
1108.2
1109.3
1110.6
1111.9
1113.1
1114.2
1115.4
1116.5
1117.6
1118.7
1119.5
1120.2
1120.7
1120.9
1124.1
1123.4
1122.3
1121.1
1119.8
1118.3
1117.2
1115.9
1114.4
1113.2
1112
1110.5
1109.2
1108.1
1106.7
1105.3
1104.1
1102.8
1101.3
1100.2
1099
1097.5
1096.2
1095.1
1093.7
1092.3
1091.1
1089.9
1088.4
1087.2
1086
1084.6
1083.3
1082.1
1080.8
1079.4
1078.2
1077
1075.6
1074.3
1073.1
1071.9
1070.4
1069.2
1068.1
1066.7
1065.3
1064.2
1063
1061.6
1060.3
1059.2
1058
1056.6
1055.3
1054.2
1053
1051.6
1050.3
1049.2
1048.1
1046.8
1045.4
1044.2
1043.1
1042
1040.7
1039.4
1038.2
1037.1
1036
1034.8
1033.5
1032.3
1031.2
1030.2
1029.1
1028
1026.8
1025.6
1024.5
1023.4
1022.3
1021.2
1020.2
1019.2
1018.2
1017.2
1016.2
1015.2
1014.2
1013.2
1012.2
1011.2
1010.3
1009.4
1008.5
1007.7
1007
1006.1
1005.2
1004.3
1003.5
1002.9
1002.1
1001.3
1000.6
1000.1
999.24
998.63
998.11
997.36
997
996.26
995.9
995.26
994.99
994.35
994.11
993.68
993.28
993.12
992.94
992.61
992.41
992.3
992.26
992.27
992.32
992.43
992.66
993.01
993.16
993.4
993.94
994.22
994.7
995.19
995.73
996.24
996.99
997.44
998.18
998.93
999.51
1000.3
1001.1
1001.9
1002.6
1003.4
1004.3
1005.2
1006.2
1007.1
1008.1
1009
1010
1010.9
1011.9
1013
1014
1015
1016.1
1017.1
1018.1
1019.2
1020.2
1021.3
1022.4
1023.5
1024.7
1025.9
1027
1028.1
1029.2
1030.3
1031.5
1032.7
1034
1035.1
1036.2
1037.3
1038.6
1039.8
1041.1
1042.2
1043.3
1044.5
1045.8
1047.1
1048.2
1049.3
1050.6
1051.9
1053.1
1054.2
1055.4
1056.7
1058
1059.2
1060.3
1061.6
1062.9
1064.1
1065.3
1066.5
1067.9
1069.1
1070.2
1071.5
1072.8
1074.1
1075.2
1076.5
1077.8
1079.1
1080.2
1081.5
1082.8
1084.1
1085.3
1086.5
1087.9
1089.1
1090.3
1091.6
1092.9
1094.1
1095.3
1096.6
1098
1099.2
1100.4
1101.7
1103
1104.2
1105.4
1106.7
1108
1109.2
1110.3
1111.5
1112.8
1114
1115.1
1116.2
1117.2
1118.1
1118.7
1119.1
1119.2
1123.3
1123
1121.8
1120.3
1119.2
1117.9
1116.4
1115.2
1114
1112.5
1111.2
1110.1
1108.6
1107.2
1106.1
1104.7
1103.3
1102.1
1100.9
1099.4
1098.2
1097
1095.5
1094.2
1093.1
1091.6
1090.3
1089.1
1087.8
1086.4
1085.2
1084
1082.5
1081.2
1080.1
1078.7
1077.3
1076.2
1075
1073.5
1072.2
1071.1
1069.8
1068.3
1067.2
1066
1064.6
1063.3
1062.1
1060.9
1059.5
1058.2
1057.1
1055.8
1054.4
1053.2
1052.1
1050.8
1049.4
1048.2
1047.1
1045.9
1044.5
1043.3
1042.1
1041
1039.7
1038.4
1037.2
1036.1
1035
1033.7
1032.4
1031.3
1030.2
1029.1
1028
1026.8
1025.6
1024.4
1023.3
1022.2
1021.2
1020.1
1019.1
1018.1
1017
1016
1014.9
1013.9
1012.9
1011.9
1011
1010
1009.1
1008.1
1007.2
1006.2
1005.3
1004.4
1003.7
1003
1002.1
1001.2
1000.4
999.82
999.12
998.28
997.65
997.1
996.31
995.83
995.19
994.6
994.14
993.56
993.15
992.7
992.23
992.03
991.53
991.23
991.1
990.92
990.65
990.49
990.42
990.41
990.48
990.63
990.89
991.09
991.24
991.57
992.07
992.31
992.93
993.27
993.97
994.36
995.1
995.64
996.28
997.09
997.75
998.42
999.23
1000.1
1001
1001.7
1002.5
1003.4
1004.3
1005.3
1006.2
1007.2
1008.2
1009.2
1010.2
1011.2
1012.2
1013.2
1014.2
1015.3
1016.3
1017.4
1018.5
1019.7
1020.8
1022
1023.1
1024.2
1025.3
1026.4
1027.6
1028.8
1030
1031.1
1032.2
1033.4
1034.6
1035.9
1037.1
1038.2
1039.3
1040.5
1041.8
1043.1
1044.2
1045.3
1046.6
1047.9
1049.1
1050.2
1051.4
1052.7
1054
1055.2
1056.3
1057.6
1058.9
1060.1
1061.3
1062.5
1063.8
1065.1
1066.2
1067.4
1068.8
1070.1
1071.2
1072.4
1073.8
1075.1
1076.2
1077.4
1078.8
1080.1
1081.2
1082.5
1083.8
1085.1
1086.3
1087.5
1088.9
1090.1
1091.3
1092.6
1094
1095.2
1096.3
1097.6
1099
1100.2
1101.4
1102.7
1104
1105.2
1106.3
1107.6
1108.9
1110.1
1111.2
1112.3
1113.5
1114.6
1115.6
1116.4
1117.1
1117.5
1117.7
1122.7
1122.2
1121.2
1119.9
1118.4
1117.2
1116
1114.4
1113.2
1112
1110.5
1109.2
1108.1
1106.6
1105.3
1104.1
1102.8
1101.3
1100.2
1098.9
1097.4
1096.2
1095
1093.5
1092.2
1091.1
1089.6
1088.3
1087.1
1085.8
1084.3
1083.2
1082
1080.5
1079.2
1078.1
1076.7
1075.3
1074.1
1072.9
1071.4
1070.2
1069.1
1067.6
1066.3
1065.1
1063.9
1062.4
1061.2
1060.1
1058.7
1057.3
1056.2
1055
1053.6
1052.3
1051.1
1050
1048.6
1047.3
1046.1
1045
1043.6
1042.3
1041.2
1040.1
1038.7
1037.4
1036.2
1035.1
1034
1032.7
1031.4
1030.2
1029.1
1028.1
1026.8
1025.6
1024.4
1023.3
1022.2
1021.1
1020.1
1019
1017.8
1016.7
1015.6
1014.5
1013.5
1012.4
1011.4
1010.4
1009.4
1008.5
1007.5
1006.6
1005.7
1004.9
1004
1003.1
1002.2
1001.3
1000.5
999.76
999.06
998.19
997.38
996.77
996.12
995.3
994.75
994.15
993.43
993.05
992.32
992.01
991.32
991.05
990.45
990.16
989.87
989.41
989.2
989.08
988.93
988.74
988.63
988.61
988.68
988.84
989.04
989.16
989.34
989.76
990.14
990.44
991.06
991.39
992.08
992.51
993.18
993.87
994.41
995.18
996.01
996.63
997.37
998.22
999.12
1000
1000.8
1001.7
1002.5
1003.5
1004.4
1005.4
1006.3
1007.3
1008.3
1009.4
1010.4
1011.5
1012.5
1013.6
1014.7
1015.9
1017
1018.1
1019.2
1020.2
1021.3
1022.5
1023.7
1024.9
1026.1
1027.2
1028.3
1029.4
1030.6
1031.9
1033.1
1034.2
1035.3
1036.5
1037.8
1039.1
1040.2
1041.3
1042.6
1043.9
1045.1
1046.2
1047.4
1048.7
1050
1051.2
1052.3
1053.5
1054.9
1056.1
1057.2
1058.5
1059.8
1061.1
1062.2
1063.4
1064.7
1066
1067.2
1068.4
1069.7
1071
1072.2
1073.4
1074.7
1076
1077.2
1078.4
1079.7
1081.1
1082.2
1083.5
1084.8
1086.1
1087.3
1088.5
1089.9
1091.1
1092.3
1093.6
1095
1096.2
1097.3
1098.7
1100
1101.2
1102.4
1103.7
1105
1106.1
1107.3
1108.5
1109.7
1111
1112.1
1113.1
1114.1
1115
1115.5
1116
1116.1
1122.2
1121.6
1120.4
1119.2
1118
1116.5
1115.2
1114.1
1112.5
1111.2
1110.1
1108.6
1107.3
1106.1
1104.7
1103.3
1102.1
1100.8
1099.3
1098.2
1096.9
1095.4
1094.2
1093
1091.5
1090.2
1089.1
1087.6
1086.3
1085.1
1083.8
1082.3
1081.2
1080
1078.4
1077.2
1076.1
1074.6
1073.3
1072.1
1070.8
1069.3
1068.2
1067
1065.5
1064.2
1063.1
1061.7
1060.3
1059.2
1058
1056.5
1055.2
1054.1
1052.9
1051.4
1050.2
1049.1
1047.7
1046.4
1045.2
1044.1
1042.7
1041.4
1040.2
1039.1
1037.8
1036.4
1035.2
1034.1
1033
1031.6
1030.3
1029.2
1028.1
1027
1025.7
1024.4
1023.3
1022.2
1021.1
1020
1018.9
1017.7
1016.5
1015.4
1014.3
1013.3
1012.2
1011.2
1010.2
1009.2
1008.2
1007.2
1006.2
1005.2
1004.2
1003.3
1002.4
1001.5
1000.7
999.96
999.1
998.19
997.32
996.59
995.99
995.16
994.35
993.77
993.13
992.36
991.92
991.21
990.68
990.17
989.64
989.18
988.81
988.29
988.09
987.69
987.33
987.17
987.08
986.99
986.87
986.83
986.89
987.02
987.11
987.22
987.47
987.95
988.2
988.59
989.13
989.53
990.15
990.69
991.26
992.05
992.59
993.28
994.12
994.88
995.57
996.36
997.23
998.15
999.07
999.99
1000.9
1001.8
1002.7
1003.6
1004.6
1005.6
1006.7
1007.7
1008.8
1009.8
1010.9
1012
1013.1
1014.2
1015.2
1016.3
1017.4
1018.6
1019.7
1021
1022.1
1023.2
1024.3
1025.4
1026.7
1027.9
1029.1
1030.2
1031.3
1032.6
1033.8
1035.1
1036.2
1037.3
1038.6
1039.8
1041.1
1042.2
1043.4
1044.6
1046
1047.1
1048.3
1049.5
1050.8
1052.1
1053.2
1054.4
1055.7
1057
1058.2
1059.4
1060.6
1062
1063.2
1064.3
1065.6
1067
1068.2
1069.3
1070.6
1072
1073.2
1074.3
1075.7
1077
1078.2
1079.4
1080.7
1082.1
1083.2
1084.4
1085.8
1087.1
1088.3
1089.5
1090.9
1092.1
1093.3
1094.6
1096
1097.2
1098.3
1099.6
1101
1102.2
1103.3
1104.6
1105.9
1107.1
1108.2
1109.3
1110.4
1111.5
1112.4
1113.3
1114
1114.3
1114.4
1121.4
1121.1
1120
1118.5
1117.2
1116.1
1114.6
1113.2
1112.1
1110.6
1109.3
1108.1
1106.7
1105.3
1104.1
1102.8
1101.3
1100.2
1098.9
1097.4
1096.2
1095
1093.4
1092.2
1091
1089.5
1088.2
1087.1
1085.6
1084.3
1083.1
1081.8
1080.3
1079.2
1077.9
1076.4
1075.2
1074
1072.5
1071.2
1070.1
1068.7
1067.3
1066.1
1064.9
1063.4
1062.2
1061.1
1059.6
1058.3
1057.1
1055.8
1054.4
1053.2
1052.1
1050.6
1049.3
1048.1
1047
1045.5
1044.2
1043.1
1041.9
1040.5
1039.2
1038.1
1036.9
1035.5
1034.2
1033.1
1032
1030.6
1029.3
1028.2
1027.1
1025.9
1024.6
1023.3
1022.2
1021.1
1020
1018.8
1017.6
1016.4
1015.3
1014.2
1013.2
1012.1
1011.1
1010.1
1009
1008
1006.9
1005.9
1004.9
1004
1003
1002.1
1001.1
1000.2
999.21
998.28
997.42
996.65
995.96
995.12
994.24
993.46
992.88
992.15
991.35
990.82
990.17
989.48
989.07
988.35
988.04
987.36
987.08
986.53
986.19
986.01
985.54
985.28
985.16
985.09
985.04
985.02
985.04
985.09
985.17
985.31
985.61
986.05
986.26
986.76
987.19
987.69
988.22
988.89
989.36
990.13
990.79
991.41
992.21
993.07
993.8
994.55
995.37
996.26
997.19
998.13
999.09
1000.1
1001
1002
1003
1004
1005
1006.1
1007.1
1008.1
1009.2
1010.2
1011.3
1012.4
1013.5
1014.6
1015.8
1017
1018.1
1019.2
1020.3
1021.5
1022.7
1023.9
1025.1
1026.2
1027.3
1028.5
1029.8
1031.1
1032.2
1033.3
1034.5
1035.8
1037.1
1038.2
1039.3
1040.6
1041.9
1043.1
1044.2
1045.4
1046.7
1048
1049.2
1050.4
1051.6
1053
1054.1
1055.3
1056.6
1057.9
1059.1
1060.3
1061.5
1062.9
1064.1
1065.3
1066.5
1067.9
1069.1
1070.3
1071.6
1072.9
1074.1
1075.3
1076.6
1078
1079.2
1080.4
1081.7
1083
1084.2
1085.4
1086.8
1088.1
1089.3
1090.5
1091.9
1093.1
1094.3
1095.6
1097
1098.1
1099.3
1100.6
1101.9
1103.1
1104.2
1105.4
1106.6
1107.9
1109
1110.1
1111
1111.7
1112.3
1112.8
1113
1121.1
1120.4
1119.2
1118.1
1116.7
1115.3
1114.1
1112.7
1111.3
1110.1
1108.8
1107.3
1106.1
1104.8
1103.3
1102.2
1100.9
1099.4
1098.2
1096.9
1095.4
1094.2
1093
1091.5
1090.2
1089.1
1087.5
1086.2
1085.1
1083.6
1082.3
1081.1
1079.7
1078.3
1077.1
1075.9
1074.4
1073.2
1072
1070.5
1069.2
1068.1
1066.6
1065.3
1064.1
1062.8
1061.3
1060.2
1059
1057.5
1056.2
1055.1
1053.7
1052.3
1051.1
1049.9
1048.5
1047.2
1046.1
1044.7
1043.3
1042.2
1041
1039.6
1038.3
1037.1
1036
1034.6
1033.3
1032.1
1031
1029.6
1028.3
1027.2
1026.1
1024.8
1023.5
1022.3
1021.2
1020.1
1018.9
1017.6
1016.4
1015.3
1014.2
1013.1
1012.1
1011
1009.8
1008.7
1007.6
1006.5
1005.4
1004.4
1003.4
1002.4
1001.4
1000.5
999.54
998.65
997.8
996.98
996.08
995.16
994.25
993.42
992.71
992.05
991.19
990.39
989.83
989.15
988.38
987.95
987.22
986.71
986.18
985.67
985.2
984.87
984.33
984.12
983.82
983.44
983.25
983.16
983.11
983.09
983.1
983.15
983.23
983.4
983.77
984.11
984.34
984.92
985.25
985.86
986.29
987.03
987.49
988.2
989
989.57
990.3
991.16
992.03
992.78
993.56
994.42
995.32
996.26
997.21
998.18
999.17
1000.2
1001.2
1002.2
1003.2
1004.2
1005.3
1006.3
1007.4
1008.5
1009.6
1010.7
1011.9
1013.1
1014.1
1015.2
1016.3
1017.5
1018.7
1019.9
1021.1
1022.2
1023.3
1024.5
1025.8
1027
1028.2
1029.3
1030.5
1031.8
1033
1034.2
1035.3
1036.5
1037.8
1039.1
1040.2
1041.4
1042.7
1044
1045.2
1046.3
1047.5
1048.9
1050.1
1051.3
1052.5
1053.8
1055.1
1056.2
1057.4
1058.8
1060.1
1061.2
1062.4
1063.8
1065.1
1066.2
1067.5
1068.8
1070.1
1071.3
1072.5
1073.9
1075.1
1076.3
1077.6
1079
1080.2
1081.3
1082.7
1084
1085.2
1086.4
1087.8
1089.1
1090.2
1091.5
1092.9
1094.1
1095.3
1096.5
1097.9
1099.1
1100.3
1101.5
1102.8
1104
1105.1
1106.2
1107.3
1108.3
1109.3
1110.1
1110.7
1111.1
1111.2
1120.3
1120
1118.8
1117.3
1116.1
1114.8
1113.3
1112.1
1110.8
1109.3
1108.2
1106.9
1105.4
1104.2
1102.9
1101.4
1100.2
1099
1097.4
1096.2
1095
1093.4
1092.2
1091
1089.5
1088.2
1087.1
1085.6
1084.2
1083.1
1081.6
1080.3
1079.1
1077.7
1076.3
1075.1
1073.8
1072.3
1071.2
1070
1068.4
1067.2
1066
1064.5
1063.2
1062.1
1060.7
1059.3
1058.1
1056.8
1055.4
1054.2
1053
1051.5
1050.2
1049.1
1047.7
1046.3
1045.2
1044
1042.5
1041.2
1040.1
1038.8
1037.4
1036.2
1035.1
1033.7
1032.3
1031.2
1030
1028.7
1027.3
1026.2
1025.1
1023.8
1022.4
1021.2
1020.1
1019
1017.7
1016.5
1015.3
1014.2
1013.1
1012
1010.8
1009.6
1008.4
1007.3
1006.3
1005.2
1004.2
1003.2
1002.2
1001.1
1000.1
999.16
998.17
997.2
996.24
995.3
994.41
993.58
992.81
992.05
991.16
990.28
989.52
988.94
988.16
987.36
986.83
986.17
985.48
985.07
984.35
984.04
983.36
983.09
982.56
982.21
982.04
981.66
981.38
981.24
981.18
981.15
981.16
981.2
981.3
981.51
981.91
982.15
982.43
983.03
983.32
984.01
984.37
985.1
985.63
986.27
987.09
987.75
988.43
989.24
990.13
991.01
991.8
992.63
993.5
994.42
995.36
996.33
997.31
998.3
999.31
1000.3
1001.4
1002.4
1003.5
1004.6
1005.7
1006.8
1008
1009.1
1010.2
1011.2
1012.4
1013.5
1014.7
1015.9
1017.1
1018.2
1019.3
1020.5
1021.7
1023
1024.1
1025.3
1026.4
1027.7
1029
1030.1
1031.3
1032.5
1033.7
1035
1036.2
1037.3
1038.6
1039.9
1041.1
1042.2
1043.5
1044.8
1046.1
1047.2
1048.4
1049.7
1051
1052.2
1053.4
1054.6
1056
1057.2
1058.3
1059.6
1061
1062.2
1063.4
1064.7
1066
1067.2
1068.4
1069.7
1071.1
1072.2
1073.4
1074.8
1076.1
1077.3
1078.5
1079.9
1081.1
1082.3
1083.6
1085
1086.2
1087.4
1088.7
1090.1
1091.2
1092.5
1093.8
1095.1
1096.2
1097.5
1098.8
1100.1
1101.2
1102.3
1103.5
1104.7
1105.8
1106.8
1107.7
1108.4
1109.1
1109.4
1109.6
1119.9
1119.2
1118.2
1117
1115.4
1114.2
1113
1111.4
1110.2
1109
1107.4
1106.2
1105
1103.4
1102.2
1101
1099.5
1098.2
1097
1095.5
1094.2
1093
1091.5
1090.2
1089.1
1087.5
1086.2
1085.1
1083.6
1082.2
1081.1
1079.7
1078.3
1077.1
1075.7
1074.3
1073.1
1071.8
1070.3
1069.2
1067.9
1066.4
1065.2
1064
1062.5
1061.2
1060.1
1058.6
1057.2
1056.1
1054.7
1053.3
1052.1
1050.9
1049.4
1048.2
1047
1045.5
1044.2
1043.1
1041.7
1040.3
1039.2
1038
1036.5
1035.2
1034.1
1032.8
1031.4
1030.2
1029.1
1027.7
1026.4
1025.2
1024.1
1022.8
1021.4
1020.2
1019.1
1018
1016.6
1015.3
1014.2
1013.1
1012
1010.8
1009.5
1008.3
1007.2
1006.2
1005.1
1004.1
1003
1002
1000.9
999.81
998.78
997.78
996.8
995.85
994.94
994.03
993.09
992.15
991.21
990.31
989.49
988.78
988.07
987.2
986.4
985.83
985.14
984.37
983.92
983.21
982.67
982.17
981.65
981.19
980.87
980.35
980.13
979.91
979.55
979.34
979.25
979.21
979.21
979.26
979.38
979.62
980.01
980.19
980.53
981.08
981.39
982.07
982.47
983.15
983.78
984.36
985.15
985.93
986.57
987.35
988.21
989.12
990.02
990.87
991.73
992.63
993.57
994.53
995.51
996.52
997.54
998.58
999.64
1000.7
1001.8
1003
1004.1
1005.1
1006.2
1007.3
1008.4
1009.5
1010.7
1011.9
1013.1
1014.2
1015.3
1016.5
1017.7
1019
1020.1
1021.2
1022.4
1023.6
1024.9
1026.1
1027.2
1028.4
1029.6
1031
1032.1
1033.3
1034.5
1035.8
1037.1
1038.2
1039.4
1040.6
1042
1043.1
1044.3
1045.6
1046.9
1048.1
1049.3
1050.5
1051.9
1053.1
1054.3
1055.5
1056.8
1058.1
1059.3
1060.5
1061.9
1063.1
1064.3
1065.6
1066.9
1068.1
1069.3
1070.6
1072
1073.2
1074.4
1075.7
1077.1
1078.2
1079.5
1080.9
1082.1
1083.3
1084.6
1086
1087.2
1088.4
1089.7
1091
1092.2
1093.4
1094.7
1096
1097.2
1098.3
1099.6
1100.8
1102
1103.1
1104.2
1105.2
1106.1
1107
1107.4
1107.9
1108
1119.2
1118.8
1117.5
1116.2
1115.1
1113.5
1112.2
1111.1
1109.5
1108.2
1107.1
1105.5
1104.2
1103.1
1101.5
1100.2
1099.1
1097.5
1096.2
1095.1
1093.6
1092.2
1091.1
1089.6
1088.2
1087.1
1085.6
1084.2
1083.1
1081.6
1080.3
1079.1
1077.7
1076.3
1075.1
1073.7
1072.3
1071.1
1069.8
1068.3
1067.1
1065.8
1064.3
1063.2
1061.9
1060.4
1059.2
1058
1056.5
1055.2
1054.1
1052.6
1051.2
1050.1
1048.7
1047.3
1046.1
1044.8
1043.4
1042.2
1041
1039.5
1038.2
1037.1
1035.7
1034.3
1033.2
1032
1030.5
1029.2
1028.1
1026.8
1025.4
1024.2
1023.1
1021.8
1020.4
1019.2
1018.1
1016.9
1015.5
1014.3
1013.2
1012.1
1010.8
1009.5
1008.3
1007.2
1006.1
1005.1
1003.9
1002.8
1001.6
1000.5
999.39
998.33
997.3
996.28
995.28
994.29
993.31
992.36
991.44
990.55
989.72
988.93
988.08
987.18
986.3
985.53
984.93
984.15
983.34
982.78
982.15
981.43
981.04
980.31
980.01
979.33
979.08
978.55
978.22
978.06
977.74
977.47
977.33
977.27
977.27
977.32
977.46
977.73
978.06
978.23
978.61
979.12
979.47
980.11
980.56
981.2
981.92
982.45
983.21
984.05
984.73
985.47
986.3
987.2
988.12
989.06
989.98
990.89
991.82
992.79
993.78
994.8
995.83
996.9
997.98
999.04
1000.1
1001.2
1002.2
1003.3
1004.4
1005.5
1006.7
1007.9
1009.1
1010.2
1011.3
1012.4
1013.6
1014.9
1016.1
1017.2
1018.3
1019.5
1020.8
1022
1023.2
1024.3
1025.5
1026.8
1028.1
1029.2
1030.4
1031.6
1033
1034.1
1035.3
1036.5
1037.8
1039.1
1040.2
1041.4
1042.7
1044
1045.2
1046.4
1047.7
1049
1050.2
1051.4
1052.7
1054
1055.2
1056.4
1057.7
1059
1060.2
1061.4
1062.7
1064.1
1065.2
1066.5
1067.8
1069.1
1070.3
1071.6
1072.9
1074.2
1075.3
1076.7
1078
1079.2
1080.4
1081.8
1083.1
1084.3
1085.5
1086.9
1088.1
1089.3
1090.6
1092
1093.2
1094.3
1095.6
1096.9
1098.1
1099.2
1100.3
1101.4
1102.5
1103.5
1104.4
1105.2
1105.8
1106.2
1106.2
1118.7
1118.2
1117.1
1115.7
1114.3
1113.1
1111.7
1110.3
1109.1
1107.7
1106.3
1105.1
1103.7
1102.3
1101.1
1099.7
1098.3
1097.1
1095.7
1094.3
1093.1
1091.7
1090.3
1089.1
1087.7
1086.3
1085.1
1083.7
1082.3
1081.1
1079.7
1078.3
1077.1
1075.7
1074.3
1073.1
1071.7
1070.3
1069.1
1067.8
1066.3
1065.1
1063.8
1062.3
1061.1
1059.8
1058.3
1057.2
1055.9
1054.4
1053.2
1052
1050.4
1049.2
1048
1046.5
1045.2
1044.1
1042.6
1041.3
1040.1
1038.8
1037.3
1036.2
1035
1033.5
1032.2
1031.1
1029.7
1028.3
1027.1
1026
1024.5
1023.2
1022.1
1020.8
1019.4
1018.2
1017.1
1015.8
1014.4
1013.2
1012.1
1011
1009.6
1008.4
1007.2
1006.1
1005
1003.8
1002.6
1001.4
1000.3
999.22
998.17
997.13
996.1
995.08
994.07
993.06
992.07
991.08
990.11
989.14
988.19
987.25
986.35
985.53
984.8
984.07
983.19
982.38
981.76
981.12
980.32
979.81
979.18
978.58
978.14
977.56
977.17
976.81
976.33
976.13
975.94
975.62
975.43
975.35
975.34
975.39
975.54
975.82
976.09
976.27
976.69
977.15
977.54
978.14
978.65
979.24
980.02
980.55
981.27
982.11
982.9
983.61
984.41
985.29
986.21
987.15
988.1
989.07
990.05
991.04
992.04
993.05
994.07
995.11
996.14
997.19
998.24
999.31
1000.4
1001.5
1002.7
1003.9
1005.1
1006.2
1007.2
1008.4
1009.6
1010.8
1012
1013.1
1014.3
1015.4
1016.7
1018
1019.1
1020.2
1021.4
1022.7
1024
1025.1
1026.3
1027.5
1028.8
1030.1
1031.2
1032.4
1033.7
1035
1036.2
1037.3
1038.6
1039.9
1041.1
1042.3
1043.5
1044.9
1046.1
1047.3
1048.5
1049.8
1051.1
1052.3
1053.5
1054.9
1056.1
1057.3
1058.5
1059.9
1061.1
1062.3
1063.6
1065
1066.2
1067.4
1068.7
1070.1
1071.2
1072.5
1073.9
1075.1
1076.3
1077.6
1079
1080.2
1081.4
1082.7
1084.1
1085.2
1086.5
1087.8
1089.1
1090.3
1091.5
1092.8
1094.1
1095.2
1096.4
1097.6
1098.8
1100
1101
1102
1102.9
1103.5
1104.1
1104.4
1104.5
1118.2
1117.7
1116.4
1115.2
1113.9
1112.4
1111.2
1109.9
1108.4
1107.2
1105.9
1104.3
1103.2
1101.8
1100.3
1099.1
1097.8
1096.3
1095.1
1093.8
1092.3
1091.1
1089.8
1088.3
1087.1
1085.7
1084.3
1083.1
1081.7
1080.3
1079.1
1077.7
1076.3
1075.1
1073.7
1072.3
1071.1
1069.7
1068.3
1067.1
1065.7
1064.3
1063.1
1061.8
1060.3
1059.1
1057.8
1056.3
1055.1
1053.8
1052.3
1051.1
1049.9
1048.4
1047.2
1045.9
1044.4
1043.2
1042
1040.5
1039.2
1038.1
1036.6
1035.2
1034.1
1032.7
1031.3
1030.1
1028.9
1027.4
1026.2
1025
1023.6
1022.3
1021.1
1019.9
1018.4
1017.2
1016.1
1014.8
1013.4
1012.2
1011.1
1009.9
1008.5
1007.3
1006.2
1005.1
1003.8
1002.5
1001.3
1000.2
999.15
998.08
997.01
995.86
994.72
993.62
992.54
991.5
990.48
989.48
988.52
987.58
986.68
985.82
985
984.09
983.18
982.29
981.5
980.85
980.12
979.29
978.66
978.11
977.34
976.94
976.25
975.87
975.27
975.03
974.48
974.2
974.05
973.78
973.55
973.43
973.41
973.46
973.61
973.89
974.11
974.3
974.76
975.17
975.6
976.17
976.73
977.29
978.07
978.65
979.34
980.17
981.03
981.75
982.54
983.39
984.3
985.24
986.19
987.17
988.15
989.15
990.15
991.17
992.2
993.23
994.28
995.34
996.43
997.55
998.7
999.88
1001
1002.1
1003.2
1004.3
1005.5
1006.7
1008
1009.1
1010.2
1011.4
1012.6
1013.8
1015.1
1016.2
1017.3
1018.5
1019.8
1021.1
1022.2
1023.4
1024.6
1025.9
1027.1
1028.3
1029.5
1030.8
1032.1
1033.2
1034.4
1035.7
1037
1038.2
1039.4
1040.6
1042
1043.2
1044.3
1045.6
1047
1048.2
1049.3
1050.6
1052
1053.2
1054.4
1055.7
1057
1058.2
1059.4
1060.8
1062.1
1063.2
1064.5
1065.9
1067.1
1068.3
1069.6
1071
1072.2
1073.4
1074.8
1076.1
1077.3
1078.5
1079.9
1081.1
1082.3
1083.6
1085
1086.2
1087.4
1088.7
1090
1091.2
1092.3
1093.6
1094.8
1096.1
1097.2
1098.2
1099.3
1100.2
1101.2
1102
1102.4
1102.8
1103
1117.6
1117.2
1116.1
1114.6
1113.2
1112.1
1110.5
1109.2
1108
1106.5
1105.2
1104
1102.4
1101.2
1100
1098.4
1097.2
1096
1094.4
1093.2
1091.9
1090.4
1089.2
1087.9
1086.3
1085.2
1083.8
1082.3
1081.1
1079.8
1078.3
1077.1
1075.8
1074.3
1073.1
1071.8
1070.3
1069.1
1067.7
1066.3
1065.1
1063.7
1062.3
1061.1
1059.7
1058.3
1057.1
1055.7
1054.3
1053.1
1051.7
1050.3
1049.1
1047.7
1046.3
1045.1
1043.8
1042.3
1041.1
1039.8
1038.3
1037.2
1035.9
1034.4
1033.2
1032
1030.5
1029.2
1028.1
1026.6
1025.3
1024.1
1022.8
1021.3
1020.2
1019
1017.5
1016.2
1015.1
1013.8
1012.4
1011.2
1010.1
1008.8
1007.4
1006.2
1005.1
1003.9
1002.6
1001.3
1000.2
999.11
998.02
996.79
995.58
994.42
993.31
992.24
991.2
990.17
989.16
988.15
987.15
986.16
985.18
984.22
983.27
982.36
981.52
980.76
980.04
979.16
978.31
977.63
977.06
976.25
975.64
975.12
974.43
974.08
973.43
973.12
972.68
972.28
972.11
971.92
971.66
971.51
971.47
971.52
971.67
971.94
972.13
972.33
972.8
973.19
973.65
974.19
974.8
975.32
976.1
976.74
977.4
978.21
979.08
979.89
980.67
981.51
982.4
983.33
984.29
985.26
986.25
987.25
988.26
989.29
990.33
991.38
992.46
993.57
994.7
995.86
997.02
998.11
999.19
1000.3
1001.4
1002.6
1003.8
1005
1006.2
1007.3
1008.4
1009.7
1011
1012.1
1013.2
1014.4
1015.7
1017
1018.1
1019.3
1020.5
1021.7
1023
1024.2
1025.3
1026.6
1027.9
1029.1
1030.3
1031.5
1032.8
1034.1
1035.2
1036.4
1037.8
1039.1
1040.2
1041.4
1042.7
1044.1
1045.2
1046.4
1047.8
1049.1
1050.2
1051.5
1052.8
1054.1
1055.3
1056.5
1057.9
1059.1
1060.3
1061.6
1063
1064.2
1065.4
1066.7
1068.1
1069.2
1070.5
1071.9
1073.1
1074.3
1075.6
1077
1078.2
1079.4
1080.8
1082.1
1083.3
1084.5
1085.9
1087.1
1088.3
1089.5
1090.8
1092.1
1093.2
1094.3
1095.4
1096.5
1097.6
1098.6
1099.4
1100.2
1100.7
1101.1
1101.2
1117.2
1116.6
1115.3
1114.1
1112.8
1111.3
1110.1
1108.7
1107.3
1106.1
1104.7
1103.2
1102.1
1100.6
1099.2
1098.1
1096.5
1095.2
1094.1
1092.5
1091.2
1090
1088.4
1087.2
1086
1084.4
1083.2
1081.9
1080.4
1079.2
1077.9
1076.3
1075.2
1073.8
1072.3
1071.1
1069.8
1068.3
1067.1
1065.7
1064.3
1063.1
1061.7
1060.3
1059.1
1057.7
1056.3
1055.1
1053.6
1052.3
1051.1
1049.6
1048.2
1047.1
1045.6
1044.2
1043.1
1041.6
1040.2
1039.1
1037.6
1036.3
1035.1
1033.7
1032.3
1031.1
1029.7
1028.3
1027.1
1025.8
1024.4
1023.2
1021.9
1020.4
1019.2
1018
1016.6
1015.3
1014.1
1012.8
1011.4
1010.2
1009.1
1007.7
1006.3
1005.2
1004
1002.7
1001.4
1000.2
999.12
997.99
996.7
995.45
994.29
993.2
992.13
991.07
990.01
988.89
987.79
986.72
985.68
984.67
983.7
982.76
981.86
981.01
980.08
979.16
978.25
977.41
976.71
976.06
975.22
974.49
974.02
973.24
972.71
972.18
971.66
971.2
970.89
970.38
970.16
970.02
969.76
969.58
969.52
969.56
969.71
969.98
970.14
970.34
970.83
971.2
971.68
972.21
972.84
973.36
974.13
974.81
975.46
976.26
977.13
978.01
978.8
979.63
980.52
981.44
982.39
983.37
984.36
985.37
986.4
987.44
988.5
989.59
990.7
991.83
993
994.08
995.16
996.25
997.36
998.51
999.71
1001
1002.1
1003.2
1004.3
1005.5
1006.8
1008
1009.2
1010.3
1011.5
1012.8
1014
1015.2
1016.3
1017.5
1018.8
1020.1
1021.2
1022.4
1023.7
1025
1026.2
1027.3
1028.6
1029.9
1031.1
1032.3
1033.5
1034.9
1036.1
1037.3
1038.5
1039.8
1041.1
1042.3
1043.5
1044.9
1046.1
1047.3
1048.5
1049.9
1051.1
1052.3
1053.6
1055
1056.2
1057.4
1058.7
1060.1
1061.2
1062.5
1063.8
1065.1
1066.3
1067.6
1069
1070.2
1071.4
1072.8
1074.1
1075.3
1076.5
1077.9
1079.1
1080.3
1081.6
1083
1084.2
1085.4
1086.7
1088
1089.2
1090.3
1091.5
1092.7
1093.9
1095
1096
1097
1097.8
1098.4
1099.1
1099.3
1099.4
1116.5
1116.1
1115
1113.5
1112.2
1111
1109.4
1108.2
1107
1105.4
1104.2
1102.9
1101.3
1100.1
1098.8
1097.3
1096.1
1094.7
1093.3
1092.1
1090.6
1089.2
1088.1
1086.6
1085.2
1084.1
1082.5
1081.2
1080
1078.4
1077.2
1076
1074.4
1073.2
1071.9
1070.4
1069.2
1067.8
1066.3
1065.1
1063.8
1062.3
1061.1
1059.7
1058.3
1057.1
1055.6
1054.2
1053.1
1051.6
1050.2
1049.1
1047.5
1046.2
1045
1043.5
1042.2
1041
1039.5
1038.2
1037
1035.5
1034.2
1033
1031.5
1030.2
1029
1027.5
1026.2
1025
1023.5
1022.2
1021.1
1019.6
1018.3
1017.1
1015.7
1014.3
1013.1
1011.9
1010.4
1009.2
1008.1
1006.7
1005.3
1004.1
1003
1001.6
1000.3
999.16
998.03
996.72
995.42
994.25
993.15
992.06
990.9
989.68
988.5
987.37
986.3
985.25
984.22
983.2
982.2
981.21
980.23
979.27
978.34
977.46
976.66
975.93
975.11
974.23
973.45
972.89
972.16
971.43
971.02
970.28
969.92
969.29
969.04
968.5
968.21
968.07
967.85
967.65
967.57
967.59
967.73
967.99
968.14
968.35
968.83
969.2
969.69
970.21
970.87
971.38
972.14
972.87
973.51
974.29
975.17
976.06
976.91
977.75
978.64
979.56
980.51
981.49
982.5
983.52
984.56
985.62
986.71
987.82
988.96
990.06
991.13
992.21
993.3
994.42
995.59
996.8
998.02
999.13
1000.2
1001.4
1002.6
1003.9
1005.1
1006.2
1007.3
1008.5
1009.8
1011.1
1012.2
1013.4
1014.6
1015.9
1017.1
1018.3
1019.5
1020.8
1022
1023.2
1024.4
1025.6
1027
1028.2
1029.3
1030.6
1031.9
1033.1
1034.3
1035.6
1036.9
1038.1
1039.3
1040.6
1041.9
1043.1
1044.3
1045.6
1047
1048.2
1049.4
1050.7
1052
1053.2
1054.4
1055.8
1057.1
1058.3
1059.5
1060.9
1062.2
1063.4
1064.7
1066
1067.2
1068.5
1069.9
1071.1
1072.3
1073.6
1075
1076.2
1077.4
1078.8
1080.1
1081.2
1082.5
1083.8
1085.1
1086.2
1087.4
1088.7
1089.9
1091.1
1092.2
1093.2
1094.2
1095.2
1096.1
1096.8
1097.2
1097.5
1097.7
1116.2
1115.6
1114.3
1113.1
1111.7
1110.3
1109.1
1107.6
1106.2
1105.1
1103.6
1102.2
1101
1099.5
1098.2
1097
1095.4
1094.2
1092.9
1091.3
1090.1
1088.8
1087.3
1086.1
1084.7
1083.3
1082.1
1080.6
1079.2
1078.1
1076.5
1075.2
1074
1072.5
1071.2
1070
1068.4
1067.2
1065.9
1064.3
1063.1
1061.8
1060.3
1059.1
1057.7
1056.3
1055.1
1053.6
1052.2
1051.1
1049.5
1048.2
1047
1045.5
1044.2
1043
1041.4
1040.2
1038.9
1037.4
1036.2
1034.9
1033.3
1032.2
1030.8
1029.3
1028.1
1026.8
1025.3
1024.1
1022.8
1021.3
1020.1
1018.8
1017.4
1016.2
1014.9
1013.4
1012.2
1011
1009.5
1008.2
1007.1
1005.7
1004.3
1003.1
1001.9
1000.5
999.23
998.1
996.87
995.5
994.26
993.14
992.03
990.77
989.5
988.32
987.21
986.15
985.09
984.03
982.95
981.86
980.8
979.78
978.8
977.86
976.96
976.05
975.12
974.2
973.31
972.52
971.87
971.13
970.31
969.73
969.14
968.45
968.07
967.42
967.11
966.63
966.26
966.1
965.92
965.69
965.59
965.6
965.73
965.98
966.13
966.34
966.81
967.19
967.68
968.21
968.87
969.39
970.15
970.9
971.54
972.32
973.2
974.1
975.01
975.86
976.75
977.68
978.64
979.63
980.64
981.68
982.74
983.82
984.93
986.03
987.1
988.17
989.24
990.34
991.48
992.65
993.87
995.05
996.16
997.27
998.43
999.64
1000.9
1002.1
1003.2
1004.4
1005.6
1006.9
1008.1
1009.2
1010.4
1011.6
1013
1014.1
1015.3
1016.5
1017.8
1019.1
1020.2
1021.4
1022.7
1024
1025.2
1026.4
1027.6
1029
1030.2
1031.3
1032.6
1034
1035.2
1036.3
1037.6
1039
1040.2
1041.4
1042.6
1044
1045.2
1046.4
1047.7
1049.1
1050.2
1051.5
1052.8
1054.1
1055.3
1056.6
1058
1059.2
1060.4
1061.7
1063.1
1064.3
1065.5
1066.9
1068.2
1069.4
1070.7
1072.1
1073.2
1074.5
1075.8
1077.1
1078.3
1079.6
1080.9
1082.1
1083.3
1084.5
1085.8
1087.1
1088.2
1089.3
1090.4
1091.5
1092.5
1093.4
1094.3
1095.1
1095.5
1095.9
1096
1115.6
1115.2
1114
1112.5
1111.2
1110
1108.4
1107.2
1105.9
1104.3
1103.1
1101.8
1100.3
1099.1
1097.7
1096.2
1095.1
1093.6
1092.2
1091
1089.5
1088.2
1087
1085.4
1084.2
1082.9
1081.3
1080.1
1078.8
1077.3
1076.1
1074.6
1073.2
1072.1
1070.5
1069.2
1068
1066.4
1065.2
1064
1062.4
1061.2
1059.8
1058.3
1057.1
1055.7
1054.3
1053.1
1051.6
1050.2
1049.1
1047.5
1046.2
1045
1043.4
1042.2
1040.9
1039.3
1038.1
1036.8
1035.3
1034.1
1032.7
1031.3
1030.1
1028.6
1027.2
1026.1
1024.6
1023.2
1022.1
1020.5
1019.2
1018
1016.5
1015.2
1014
1012.5
1011.2
1010.1
1008.6
1007.2
1006.1
1004.7
1003.3
1002.1
1000.9
999.42
998.2
997.06
995.7
994.35
993.18
992.06
990.77
989.45
988.25
987.15
986.06
984.89
983.67
982.49
981.37
980.3
979.25
978.23
977.22
976.23
975.25
974.29
973.37
972.5
971.71
971
970.14
969.28
968.58
968.04
967.25
966.68
966.15
965.58
965.16
964.77
964.31
964.13
963.97
963.72
963.6
963.59
963.7
963.94
964.12
964.31
964.77
965.18
965.65
966.2
966.85
967.38
968.15
968.91
969.56
970.35
971.22
972.13
973.05
973.95
974.85
975.79
976.76
977.76
978.78
979.83
980.91
982.01
983.07
984.13
985.19
986.27
987.37
988.51
989.69
990.91
992.07
993.18
994.29
995.45
996.67
997.93
999.1
1000.2
1001.4
1002.6
1003.9
1005.1
1006.2
1007.4
1008.7
1010
1011.1
1012.3
1013.5
1014.8
1016.1
1017.2
1018.4
1019.7
1021
1022.2
1023.4
1024.6
1026
1027.2
1028.3
1029.6
1031
1032.2
1033.3
1034.6
1036
1037.2
1038.4
1039.7
1041
1042.2
1043.4
1044.7
1046.1
1047.2
1048.5
1049.9
1051.1
1052.3
1053.6
1055
1056.2
1057.4
1058.8
1060.1
1061.3
1062.6
1063.9
1065.2
1066.4
1067.7
1069.1
1070.3
1071.5
1072.9
1074.1
1075.3
1076.6
1078
1079.2
1080.4
1081.6
1083
1084.1
1085.3
1086.4
1087.6
1088.8
1089.9
1090.9
1091.8
1092.5
1093.2
1093.8
1094.1
1094.2
1115.2
1114.6
1113.3
1112.1
1110.8
1109.3
1108.1
1106.6
1105.2
1104.1
1102.5
1101.2
1100
1098.4
1097.2
1095.9
1094.3
1093.1
1091.8
1090.3
1089.1
1087.6
1086.2
1085.1
1083.5
1082.2
1081
1079.4
1078.2
1076.9
1075.3
1074.1
1072.8
1071.3
1070.1
1068.6
1067.2
1066.1
1064.5
1063.2
1062
1060.4
1059.2
1057.9
1056.3
1055.1
1053.7
1052.3
1051.1
1049.6
1048.2
1047
1045.5
1044.2
1042.9
1041.4
1040.2
1038.8
1037.3
1036.1
1034.7
1033.2
1032.1
1030.6
1029.2
1028
1026.5
1025.2
1023.9
1022.4
1021.2
1019.8
1018.3
1017.1
1015.8
1014.3
1013.1
1011.7
1010.3
1009.1
1007.7
1006.3
1005.1
1003.8
1002.3
1001.1
999.85
998.39
997.18
996.02
994.57
993.26
992.12
990.9
989.51
988.26
987.14
986.02
984.72
983.45
982.28
981.19
980.13
979.06
978
976.89
975.82
974.78
973.79
972.84
971.94
971.04
970.12
969.2
968.32
967.56
966.96
966.17
965.41
964.95
964.23
963.76
963.22
962.89
962.37
962.15
962
961.73
961.59
961.57
961.66
961.88
962.1
962.28
962.7
963.16
963.59
964.18
964.8
965.36
966.14
966.9
967.57
968.36
969.23
970.14
971.07
972.01
972.93
973.88
974.86
975.88
976.92
977.98
979.04
980.09
981.15
982.21
983.29
984.39
985.53
986.71
987.92
989.08
990.18
991.3
992.45
993.67
994.93
996.1
997.23
998.38
999.6
1000.9
1002.1
1003.2
1004.4
1005.7
1007
1008.1
1009.3
1010.5
1011.8
1013.1
1014.2
1015.4
1016.7
1018
1019.2
1020.4
1021.6
1023
1024.2
1025.3
1026.6
1028
1029.2
1030.3
1031.6
1033
1034.2
1035.4
1036.7
1038
1039.2
1040.4
1041.7
1043.1
1044.2
1045.5
1046.8
1048.1
1049.3
1050.6
1052
1053.2
1054.4
1055.8
1057.1
1058.3
1059.6
1060.9
1062.2
1063.4
1064.7
1066.1
1067.3
1068.5
1069.9
1071.2
1072.4
1073.7
1075
1076.2
1077.4
1078.7
1080
1081.2
1082.3
1083.6
1084.8
1086
1087.1
1088.1
1089.1
1090.1
1090.9
1091.4
1092.1
1092.2
1092.3
1114.7
1114.2
1113.1
1111.5
1110.2
1109
1107.4
1106.2
1104.9
1103.3
1102.1
1100.8
1099.3
1098.1
1096.6
1095.2
1094.1
1092.5
1091.2
1090
1088.4
1087.2
1085.9
1084.3
1083.1
1081.7
1080.2
1079.1
1077.6
1076.2
1075
1073.4
1072.2
1070.9
1069.3
1068.1
1066.7
1065.3
1064.1
1062.6
1061.2
1060
1058.5
1057.2
1055.9
1054.3
1053.1
1051.7
1050.3
1049.1
1047.6
1046.2
1045
1043.4
1042.2
1040.9
1039.3
1038.1
1036.7
1035.3
1034.1
1032.5
1031.2
1030
1028.4
1027.2
1025.9
1024.3
1023.1
1021.7
1020.3
1019.1
1017.6
1016.2
1015
1013.5
1012.2
1011
1009.4
1008.2
1006.9
1005.4
1004.2
1002.9
1001.4
1000.1
998.88
997.39
996.17
994.97
993.48
992.21
991.07
989.7
988.34
987.16
986.03
984.68
983.38
982.21
981.11
980
978.75
977.54
976.39
975.3
974.25
973.22
972.2
971.21
970.23
969.26
968.33
967.46
966.67
965.97
965.14
964.3
963.65
963.09
962.34
961.94
961.28
961
960.42
960.16
960.01
959.72
959.56
959.52
959.6
959.8
960.06
960.24
960.62
961.12
961.52
962.15
962.73
963.33
964.12
964.86
965.55
966.35
967.23
968.15
969.09
970.04
970.99
971.96
972.95
973.98
975.02
976.06
977.1
978.16
979.22
980.29
981.39
982.52
983.69
984.9
986.07
987.17
988.28
989.43
990.64
991.89
993.09
994.21
995.36
996.57
997.84
999.08
1000.2
1001.4
1002.6
1003.9
1005.1
1006.3
1007.5
1008.8
1010
1011.2
1012.4
1013.6
1015
1016.2
1017.3
1018.6
1019.9
1021.1
1022.3
1023.6
1024.9
1026.1
1027.3
1028.6
1029.9
1031.1
1032.3
1033.6
1035
1036.2
1037.4
1038.7
1040
1041.2
1042.5
1043.8
1045.1
1046.3
1047.6
1049
1050.2
1051.4
1052.7
1054.1
1055.3
1056.5
1057.9
1059.2
1060.4
1061.7
1063.1
1064.3
1065.5
1066.9
1068.2
1069.4
1070.7
1072
1073.2
1074.4
1075.8
1077.1
1078.2
1079.4
1080.6
1081.9
1083.1
1084.2
1085.3
1086.3
1087.3
1088.2
1089.1
1089.7
1090.2
1090.4
1090.5
1114.2
1113.7
1112.4
1111.2
1109.8
1108.3
1107.1
1105.7
1104.2
1103.1
1101.5
1100.2
1099
1097.4
1096.2
1094.9
1093.3
1092.1
1090.7
1089.3
1088.1
1086.6
1085.2
1084
1082.4
1081.2
1079.9
1078.3
1077.1
1075.7
1074.3
1073.1
1071.6
1070.2
1069
1067.4
1066.2
1064.9
1063.3
1062.1
1060.7
1059.2
1058.1
1056.5
1055.2
1054
1052.4
1051.1
1049.8
1048.3
1047.1
1045.6
1044.2
1043
1041.4
1040.2
1038.8
1037.3
1036.1
1034.6
1033.2
1032
1030.4
1029.2
1027.9
1026.3
1025.1
1023.7
1022.2
1021.1
1019.5
1018.2
1017
1015.4
1014.1
1012.8
1011.3
1010.1
1008.6
1007.2
1006
1004.5
1003.2
1002
1000.4
999.17
997.94
996.41
995.17
993.94
992.44
991.19
990.02
988.55
987.24
986.09
984.79
983.41
982.21
981.09
979.85
978.54
977.32
976.2
975.12
974.05
972.94
971.81
970.72
969.67
968.67
967.71
966.8
965.95
965.07
964.16
963.28
962.52
961.94
961.18
960.48
960.05
959.35
959.04
958.46
958.17
958.01
957.68
957.51
957.46
957.51
957.69
958.01
958.19
958.51
959.08
959.44
960.11
960.64
961.29
962.09
962.8
963.51
964.33
965.22
966.15
967.09
968.05
969.02
970
971.01
972.03
973.06
974.1
975.15
976.21
977.28
978.37
979.5
980.65
981.85
983.04
984.15
985.26
986.4
987.59
988.83
990.05
991.18
992.32
993.52
994.77
996.04
997.18
998.33
999.55
1000.8
1002.1
1003.2
1004.4
1005.7
1007
1008.2
1009.3
1010.6
1011.9
1013.1
1014.3
1015.5
1016.8
1018.1
1019.3
1020.5
1021.8
1023.1
1024.3
1025.5
1026.8
1028.1
1029.3
1030.5
1031.9
1033.1
1034.3
1035.6
1037
1038.2
1039.4
1040.7
1042.1
1043.2
1044.5
1045.9
1047.1
1048.3
1049.7
1051
1052.2
1053.5
1054.8
1056.1
1057.3
1058.7
1060
1061.2
1062.5
1063.9
1065.1
1066.3
1067.6
1069
1070.2
1071.4
1072.7
1074.1
1075.2
1076.4
1077.7
1079
1080.1
1081.2
1082.4
1083.5
1084.5
1085.5
1086.4
1087.2
1088
1088.3
1088.6
1088.8
1113.8
1113.2
1112.1
1110.7
1109.2
1108.1
1106.5
1105.2
1104
1102.4
1101.2
1099.8
1098.3
1097.1
1095.7
1094.2
1093.1
1091.5
1090.2
1089
1087.4
1086.2
1084.8
1083.3
1082.1
1080.6
1079.2
1078.1
1076.5
1075.2
1073.9
1072.3
1071.1
1069.7
1068.3
1067.1
1065.5
1064.2
1063
1061.4
1060.2
1058.8
1057.3
1056.1
1054.6
1053.2
1052
1050.4
1049.2
1047.8
1046.3
1045.1
1043.6
1042.2
1041
1039.4
1038.2
1036.8
1035.3
1034.1
1032.5
1031.2
1030
1028.4
1027.1
1025.7
1024.3
1023.1
1021.5
1020.2
1018.9
1017.3
1016.1
1014.7
1013.2
1012.1
1010.5
1009.2
1007.9
1006.3
1005.1
1003.7
1002.3
1001.1
999.56
998.21
997.02
995.46
994.18
992.96
991.42
990.17
988.95
987.45
986.19
985.02
983.57
982.26
981.11
979.85
978.48
977.25
976.13
975.01
973.72
972.49
971.33
970.25
969.19
968.16
967.15
966.14
965.16
964.19
963.25
962.34
961.53
960.83
960.1
959.28
958.65
958.11
957.42
957.08
956.49
956.18
955.98
955.63
955.45
955.39
955.42
955.57
955.88
956.13
956.4
957.01
957.35
958.05
958.54
959.23
960.05
960.71
961.46
962.3
963.2
964.13
965.08
966.04
967.02
968.02
969.03
970.05
971.09
972.13
973.19
974.25
975.34
976.45
977.59
978.77
979.99
981.11
982.21
983.34
984.51
985.74
987
988.14
989.27
990.44
991.67
992.96
994.13
995.27
996.47
997.73
999.03
1000.2
1001.3
1002.6
1003.9
1005.1
1006.3
1007.5
1008.8
1010.1
1011.2
1012.4
1013.7
1015
1016.2
1017.4
1018.7
1020
1021.2
1022.4
1023.7
1025.1
1026.2
1027.5
1028.8
1030.1
1031.3
1032.5
1033.9
1035.1
1036.3
1037.6
1039
1040.2
1041.4
1042.8
1044.1
1045.3
1046.6
1048
1049.2
1050.4
1051.7
1053.1
1054.3
1055.6
1057
1058.2
1059.4
1060.8
1062.1
1063.3
1064.6
1066
1067.2
1068.4
1069.7
1071
1072.2
1073.4
1074.7
1076
1077.2
1078.3
1079.4
1080.6
1081.7
1082.8
1083.8
1084.6
1085.4
1086.1
1086.4
1086.8
1087
1113.3
1112.9
1111.5
1110.2
1109
1107.4
1106.2
1104.8
1103.3
1102.1
1100.7
1099.2
1098.1
1096.5
1095.2
1094
1092.4
1091.1
1089.8
1088.3
1087.1
1085.6
1084.2
1083
1081.4
1080.2
1078.9
1077.3
1076.1
1074.7
1073.2
1072.1
1070.5
1069.2
1067.9
1066.3
1065.1
1063.7
1062.2
1061.1
1059.5
1058.2
1056.9
1055.3
1054.1
1052.7
1051.2
1050.1
1048.4
1047.2
1045.9
1044.3
1043.1
1041.6
1040.2
1039
1037.4
1036.1
1034.7
1033.3
1032.1
1030.5
1029.2
1027.9
1026.3
1025.1
1023.6
1022.2
1021
1019.4
1018.1
1016.7
1015.2
1014.1
1012.5
1011.2
1009.8
1008.3
1007.1
1005.6
1004.2
1003
1001.4
1000.1
998.74
997.27
996.08
994.56
993.21
992.01
990.44
989.17
987.91
986.39
985.16
983.9
982.41
981.18
980
978.55
977.25
976.11
974.88
973.53
972.29
971.17
970.08
968.95
967.75
966.6
965.51
964.46
963.45
962.48
961.55
960.69
959.9
959.08
958.21
957.41
956.83
956.17
955.5
955.1
954.51
954.17
953.93
953.56
953.37
953.31
953.33
953.44
953.7
954.07
954.3
954.83
955.26
955.94
956.43
957.17
957.96
958.61
959.39
960.26
961.17
962.11
963.06
964.02
965.01
966.01
967.03
968.06
969.1
970.15
971.21
972.28
973.38
974.51
975.67
976.86
978.05
979.16
980.27
981.42
982.62
983.86
985.07
986.2
987.35
988.55
989.82
991.06
992.2
993.37
994.6
995.9
997.11
998.26
999.46
1000.7
1002
1003.2
1004.4
1005.6
1007
1008.2
1009.3
1010.6
1011.9
1013.1
1014.3
1015.6
1016.9
1018.1
1019.3
1020.6
1021.9
1023.2
1024.4
1025.6
1027
1028.2
1029.4
1030.7
1032.1
1033.2
1034.5
1035.9
1037.1
1038.3
1039.6
1041
1042.2
1043.4
1044.8
1046.1
1047.3
1048.6
1050
1051.2
1052.5
1053.8
1055.1
1056.3
1057.7
1059
1060.2
1061.5
1062.9
1064.1
1065.3
1066.6
1068
1069.2
1070.4
1071.7
1073
1074.2
1075.3
1076.5
1077.7
1078.9
1080
1081
1082
1082.8
1083.5
1084.2
1084.6
1085
1085.1
1113
1112.3
1111.2
1109.9
1108.3
1107.1
1105.7
1104.2
1103.1
1101.5
1100.2
1099
1097.4
1096.1
1094.8
1093.3
1092.1
1090.6
1089.2
1088
1086.4
1085.2
1083.9
1082.3
1081.1
1079.6
1078.2
1077.1
1075.4
1074.2
1072.9
1071.3
1070.1
1068.7
1067.2
1066
1064.4
1063.2
1061.9
1060.3
1059.1
1057.6
1056.2
1055
1053.4
1052.2
1050.8
1049.3
1048.1
1046.5
1045.2
1043.9
1042.3
1041.1
1039.6
1038.2
1037
1035.4
1034.1
1032.7
1031.2
1030
1028.4
1027.2
1025.8
1024.3
1023.1
1021.5
1020.2
1018.8
1017.3
1016.1
1014.5
1013.2
1011.9
1010.3
1009.1
1007.6
1006.2
1004.9
1003.3
1002.1
1000.6
999.21
997.98
996.37
995.13
993.7
992.25
991.05
989.49
988.18
986.91
985.37
984.14
982.8
981.32
980.12
978.79
977.35
976.15
974.92
973.5
972.24
971.11
969.9
968.58
967.35
966.23
965.16
964.1
963.05
962.02
961.01
960.03
959.07
958.13
957.21
956.34
955.59
955.02
954.22
953.58
953.12
952.52
952.16
951.86
951.48
951.3
951.23
951.24
951.32
951.52
951.93
952.2
952.63
953.18
953.74
954.32
955.1
955.79
956.5
957.32
958.2
959.13
960.06
961.02
961.98
962.96
963.98
965.02
966.06
967.1
968.16
969.22
970.3
971.41
972.54
973.72
974.93
976.08
977.19
978.32
979.48
980.7
981.96
983.12
984.25
985.42
986.65
987.93
989.12
990.27
991.46
992.72
994.02
995.17
996.34
997.57
998.88
1000.1
1001.3
1002.5
1003.8
1005.1
1006.2
1007.4
1008.7
1010
1011.2
1012.4
1013.7
1015
1016.2
1017.4
1018.8
1020.1
1021.2
1022.5
1023.8
1025.1
1026.3
1027.6
1028.9
1030.2
1031.4
1032.7
1034
1035.2
1036.5
1037.8
1039.1
1040.3
1041.6
1043
1044.2
1045.5
1046.8
1048.1
1049.3
1050.7
1052
1053.2
1054.5
1055.9
1057.2
1058.4
1059.7
1061.1
1062.3
1063.5
1064.9
1066.1
1067.3
1068.6
1069.9
1071.1
1072.3
1073.5
1074.7
1075.9
1077.1
1078.1
1079.1
1080.1
1081
1081.7
1082.3
1082.8
1083.1
1083.2
1112.4
1112.1
1110.8
1109.3
1108.1
1106.6
1105.2
1104
1102.4
1101.2
1099.9
1098.3
1097.1
1095.7
1094.2
1093.1
1091.5
1090.2
1088.9
1087.3
1086.1
1084.7
1083.2
1082.1
1080.5
1079.2
1077.9
1076.3
1075.1
1073.7
1072.2
1071.1
1069.5
1068.2
1066.9
1065.3
1064.1
1062.6
1061.2
1060
1058.4
1057.2
1055.8
1054.3
1053.1
1051.5
1050.2
1048.9
1047.3
1046.1
1044.6
1043.2
1042
1040.3
1039.1
1037.7
1036.2
1035
1033.4
1032.1
1030.7
1029.2
1028
1026.4
1025.1
1023.7
1022.2
1021
1019.4
1018.1
1016.7
1015.2
1014
1012.4
1011.1
1009.6
1008.2
1007
1005.3
1004.1
1002.6
1001.2
999.92
998.33
997.1
995.57
994.2
992.9
991.32
990.1
988.59
987.21
985.96
984.38
983.13
981.74
980.28
979.08
977.62
976.24
975.06
973.62
972.27
971.1
969.8
968.42
967.22
966.1
964.92
963.65
962.45
961.33
960.27
959.23
958.23
957.24
956.29
955.37
954.54
953.82
953.1
952.27
951.66
951.13
950.51
950.14
949.76
949.39
949.22
949.16
949.15
949.21
949.35
949.69
950.11
950.44
951.08
951.54
952.21
953
953.62
954.38
955.23
956.14
957.06
958
958.92
959.88
960.88
961.91
962.97
964.03
965.09
966.15
967.22
968.3
969.41
970.56
971.74
972.96
974.1
975.21
976.35
977.52
978.75
980.01
981.15
982.29
983.47
984.72
986.01
987.16
988.32
989.53
990.8
992.07
993.22
994.41
995.66
996.99
998.16
999.33
1000.6
1001.9
1003.1
1004.3
1005.5
1006.9
1008.1
1009.3
1010.5
1011.9
1013.1
1014.3
1015.6
1016.9
1018.1
1019.3
1020.6
1022
1023.2
1024.4
1025.7
1027.1
1028.2
1029.5
1030.8
1032.1
1033.3
1034.6
1036
1037.2
1038.5
1039.8
1041.1
1042.3
1043.6
1045
1046.2
1047.5
1048.9
1050.1
1051.4
1052.7
1054.1
1055.3
1056.5
1057.9
1059.2
1060.4
1061.7
1063.1
1064.2
1065.5
1066.8
1068.1
1069.2
1070.4
1071.7
1072.9
1074.1
1075.2
1076.2
1077.2
1078.2
1079.1
1079.9
1080.4
1081
1081.2
1081.2
1112.2
1111.5
1110.2
1109.1
1107.5
1106.2
1105
1103.4
1102.1
1100.8
1099.3
1098.1
1096.6
1095.2
1094
1092.4
1091.1
1089.8
1088.3
1087.1
1085.6
1084.2
1083
1081.4
1080.1
1078.8
1077.3
1076.1
1074.5
1073.2
1072
1070.3
1069.1
1067.7
1066.2
1065
1063.4
1062.2
1060.8
1059.3
1058.1
1056.5
1055.2
1053.9
1052.3
1051.1
1049.6
1048.2
1047
1045.4
1044.1
1042.7
1041.2
1040
1038.4
1037.1
1035.7
1034.2
1033
1031.4
1030.1
1028.7
1027.2
1026
1024.4
1023.1
1021.6
1020.2
1019
1017.3
1016.1
1014.5
1013.2
1011.8
1010.3
1009.1
1007.4
1006.2
1004.7
1003.2
1002
1000.4
999.11
997.57
996.19
994.85
993.29
992.06
990.46
989.16
987.74
986.25
985.03
983.42
982.14
980.73
979.26
978.05
976.5
975.18
973.93
972.4
971.15
969.89
968.43
967.19
966.03
964.66
963.35
962.2
961.1
959.99
958.79
957.64
956.56
955.53
954.56
953.65
952.81
952.03
951.16
950.34
949.72
949.14
948.49
948.12
947.65
947.3
947.15
947.07
947.06
947.11
947.22
947.45
947.96
948.27
948.89
949.36
950.11
950.76
951.44
952.26
953.15
954.05
954.94
955.84
956.78
957.76
958.77
959.81
960.88
961.98
963.06
964.12
965.2
966.29
967.4
968.55
969.73
970.95
972.1
973.22
974.36
975.54
976.77
978.03
979.16
980.31
981.5
982.76
984.03
985.18
986.35
987.57
988.85
990.09
991.25
992.45
993.72
995.03
996.19
997.38
998.64
999.97
1001.2
1002.3
1003.6
1004.9
1006.2
1007.3
1008.6
1009.9
1011.2
1012.4
1013.6
1015
1016.2
1017.4
1018.7
1020
1021.2
1022.5
1023.8
1025.1
1026.3
1027.6
1029
1030.2
1031.4
1032.8
1034.1
1035.3
1036.6
1038
1039.2
1040.4
1041.8
1043.1
1044.3
1045.6
1047
1048.2
1049.5
1050.9
1052.1
1053.4
1054.7
1056.1
1057.3
1058.5
1059.9
1061.1
1062.3
1063.6
1065
1066.2
1067.3
1068.6
1069.8
1071.1
1072.2
1073.2
1074.3
1075.3
1076.3
1077.2
1078
1078.5
1079
1079.2
1079.3
1111.7
1111.2
1110.1
1108.5
1107.2
1105.9
1104.3
1103.1
1101.7
1100.2
1099.1
1097.5
1096.2
1094.9
1093.3
1092.1
1090.7
1089.2
1088.1
1086.5
1085.2
1083.9
1082.3
1081.1
1079.6
1078.2
1077
1075.4
1074.2
1072.8
1071.3
1070.1
1068.5
1067.2
1065.9
1064.3
1063.1
1061.6
1060.2
1059
1057.4
1056.1
1054.7
1053.2
1052.1
1050.4
1049.2
1047.8
1046.3
1045.1
1043.5
1042.2
1040.8
1039.3
1038.1
1036.4
1035.2
1033.8
1032.2
1031
1029.4
1028.1
1026.7
1025.2
1024
1022.3
1021.1
1019.6
1018.2
1016.9
1015.3
1014.1
1012.4
1011.1
1009.7
1008.2
1006.9
1005.3
1004.1
1002.5
1001.2
999.7
998.22
996.95
995.32
994.08
992.47
991.15
989.69
988.22
986.95
985.33
984.09
982.51
981.17
979.77
978.26
977.04
975.44
974.15
972.77
971.28
970.07
968.59
967.23
966.04
964.6
963.27
962.11
960.87
959.53
958.31
957.19
956.12
955.06
954.01
952.99
952.01
951.06
950.13
949.23
948.41
947.78
947.14
946.46
946.08
945.53
945.21
945.06
944.92
944.85
944.95
945.09
945.27
945.65
946.14
946.59
947.21
947.93
948.52
949.29
950.15
951.04
951.87
952.75
953.67
954.63
955.62
956.64
957.69
958.77
959.87
961
962.08
963.16
964.25
965.36
966.5
967.68
968.91
970.08
971.2
972.34
973.52
974.75
976.02
977.16
978.31
979.5
980.75
982.03
983.18
984.35
985.58
986.86
988.1
989.26
990.46
991.74
993.04
994.21
995.4
996.66
998
999.18
1000.4
1001.6
1003
1004.2
1005.4
1006.6
1008
1009.2
1010.4
1011.7
1013
1014.2
1015.4
1016.8
1018.1
1019.3
1020.5
1021.9
1023.1
1024.4
1025.7
1027
1028.2
1029.5
1030.8
1032.1
1033.3
1034.7
1036
1037.2
1038.5
1039.9
1041.2
1042.4
1043.7
1045.1
1046.3
1047.6
1049
1050.2
1051.5
1052.8
1054.1
1055.3
1056.7
1058
1059.2
1060.4
1061.8
1063.1
1064.2
1065.4
1066.7
1068
1069.1
1070.2
1071.3
1072.4
1073.4
1074.4
1075.2
1076.1
1076.5
1077.1
1077.3
1077.3
1111.3
1110.9
1109.4
1108.2
1106.9
1105.3
1104.1
1102.7
1101.2
1100.1
1098.5
1097.2
1095.9
1094.3
1093.1
1091.6
1090.2
1089
1087.4
1086.2
1084.8
1083.3
1082.1
1080.6
1079.2
1078
1076.3
1075.1
1073.7
1072.2
1071.1
1069.4
1068.2
1066.8
1065.3
1064.1
1062.5
1061.2
1059.9
1058.3
1057.1
1055.6
1054.2
1053
1051.3
1050.1
1048.6
1047.2
1046
1044.3
1043.1
1041.6
1040.2
1038.9
1037.3
1036.1
1034.5
1033.2
1031.8
1030.3
1029.1
1027.4
1026.1
1024.7
1023.2
1022
1020.3
1019.1
1017.5
1016.2
1014.8
1013.2
1012
1010.3
1009.1
1007.5
1006.2
1004.7
1003.2
1002
1000.3
999.08
997.44
996.14
994.61
993.19
991.81
990.25
989
987.34
986.09
984.47
983.15
981.65
980.21
978.87
977.29
976.05
974.43
973.13
971.66
970.22
968.97
967.39
966.13
964.74
963.3
962.1
960.73
959.34
958.16
957.01
955.69
954.44
953.3
952.22
951.18
950.17
949.18
948.22
947.31
946.49
945.83
945.14
944.41
944.03
943.41
943.13
942.89
942.64
942.56
942.63
942.86
943.11
943.37
943.95
944.35
945.06
945.62
946.32
947.15
948.01
948.79
949.64
950.54
951.49
952.47
953.47
954.5
955.55
956.63
957.73
958.86
960.01
961.11
962.2
963.3
964.44
965.61
966.82
968.04
969.17
970.3
971.47
972.7
973.97
975.13
976.28
977.47
978.71
980.01
981.17
982.33
983.55
984.83
986.08
987.25
988.45
989.71
991.03
992.2
993.39
994.65
995.98
997.17
998.36
999.63
1001
1002.2
1003.4
1004.6
1006
1007.2
1008.4
1009.7
1011
1012.2
1013.5
1014.8
1016.1
1017.3
1018.6
1019.9
1021.2
1022.4
1023.7
1025.1
1026.3
1027.5
1028.9
1030.2
1031.4
1032.7
1034.1
1035.3
1036.6
1038
1039.2
1040.4
1041.8
1043.1
1044.3
1045.7
1047
1048.3
1049.5
1050.9
1052.2
1053.4
1054.7
1056.1
1057.3
1058.5
1059.9
1061.1
1062.3
1063.5
1064.8
1066
1067.2
1068.3
1069.4
1070.4
1071.5
1072.4
1073.3
1074.1
1074.6
1075.1
1075.3
1075.4
1111.1
1110.3
1109.2
1107.9
1106.3
1105.1
1103.7
1102.2
1101.1
1099.4
1098.2
1096.9
1095.3
1094.1
1092.6
1091.2
1090
1088.4
1087.1
1085.8
1084.3
1083.1
1081.5
1080.2
1078.9
1077.3
1076.1
1074.6
1073.2
1072
1070.4
1069.1
1067.7
1066.2
1065.1
1063.4
1062.2
1060.8
1059.3
1058.1
1056.5
1055.2
1053.8
1052.3
1051.1
1049.5
1048.2
1046.8
1045.3
1044.1
1042.4
1041.2
1039.7
1038.2
1037
1035.4
1034.1
1032.6
1031.2
1029.9
1028.3
1027.1
1025.5
1024.2
1022.7
1021.2
1020
1018.3
1017.1
1015.5
1014.2
1012.7
1011.2
1009.9
1008.3
1007.1
1005.4
1004.1
1002.6
1001.2
999.73
998.22
996.9
995.28
994.03
992.36
991.09
989.46
988.14
986.58
985.18
983.72
982.22
980.87
979.27
978.01
976.35
975.08
973.46
972.13
970.62
969.19
967.83
966.28
965.04
963.47
962.16
960.82
959.34
958.12
956.79
955.39
954.19
953.06
951.81
950.57
949.42
948.35
947.32
946.35
945.42
944.58
943.88
943.13
942.36
941.92
941.3
941.04
940.62
940.39
940.32
940.35
940.51
940.86
941.17
941.58
942.16
942.74
943.36
944.15
944.97
945.7
946.53
947.42
948.36
949.33
950.32
951.33
952.36
953.41
954.48
955.58
956.7
957.85
959.02
960.12
961.23
962.35
963.51
964.7
965.94
967.11
968.24
969.4
970.61
971.86
973.08
974.23
975.4
976.63
977.92
979.12
980.28
981.49
982.75
984.04
985.21
986.4
987.65
988.97
990.16
991.35
992.6
993.92
995.14
996.33
997.58
998.91
1000.1
1001.3
1002.6
1003.9
1005.2
1006.4
1007.7
1009
1010.2
1011.4
1012.8
1014.1
1015.3
1016.5
1017.9
1019.2
1020.4
1021.7
1023.1
1024.3
1025.5
1026.9
1028.2
1029.4
1030.7
1032.1
1033.3
1034.6
1036
1037.2
1038.5
1039.8
1041.1
1042.4
1043.7
1045.1
1046.3
1047.6
1049
1050.2
1051.5
1052.8
1054.1
1055.3
1056.6
1057.9
1059.2
1060.3
1061.6
1062.8
1064.1
1065.2
1066.3
1067.4
1068.5
1069.5
1070.4
1071.3
1072.1
1072.6
1073.1
1073.3
1073.4
1110.6
1110.1
1108.9
1107.3
1106.1
1104.7
1103.2
1102.1
1100.5
1099.2
1097.9
1096.3
1095.1
1093.6
1092.2
1091
1089.4
1088.1
1086.8
1085.2
1084.1
1082.5
1081.2
1079.9
1078.3
1077.1
1075.6
1074.2
1073
1071.3
1070.1
1068.7
1067.2
1066
1064.4
1063.1
1061.7
1060.2
1059
1057.4
1056.1
1054.7
1053.2
1052
1050.4
1049.1
1047.7
1046.2
1045
1043.4
1042.1
1040.6
1039.2
1037.9
1036.3
1035.1
1033.5
1032.2
1030.7
1029.2
1028
1026.3
1025.1
1023.5
1022.2
1020.8
1019.2
1018
1016.3
1015.1
1013.5
1012.1
1010.6
1009.2
1007.8
1006.2
1005
1003.3
1002.1
1000.4
999.12
997.52
996.16
994.64
993.19
991.76
990.22
988.87
987.26
985.97
984.3
983.03
981.34
980.07
978.4
977.1
975.46
974.12
972.54
971.15
969.64
968.19
966.76
965.23
963.92
962.32
961.06
959.49
958.16
956.81
955.33
954.11
952.78
951.39
950.2
949.08
947.89
946.69
945.57
944.53
943.57
942.68
941.92
941.12
940.31
939.76
939.2
938.8
938.38
938.2
938.14
938.15
938.24
938.47
938.95
939.28
939.91
940.41
941.16
941.91
942.61
943.42
944.31
945.24
946.19
947.17
948.17
949.19
950.22
951.26
952.33
953.41
954.52
955.66
956.83
958.02
959.13
960.25
961.38
962.56
963.78
965.02
966.16
967.3
968.49
969.72
971
972.16
973.31
974.52
975.78
977.05
978.21
979.39
980.64
981.94
983.14
984.32
985.55
986.84
988.1
989.28
990.51
991.8
993.09
994.27
995.5
996.81
998.09
999.28
1000.5
1001.9
1003.1
1004.3
1005.6
1006.9
1008.2
1009.4
1010.7
1012
1013.2
1014.5
1015.8
1017.1
1018.3
1019.6
1021
1022.2
1023.5
1024.8
1026.1
1027.4
1028.7
1030.1
1031.3
1032.6
1034
1035.2
1036.5
1037.8
1039.1
1040.4
1041.7
1043.1
1044.3
1045.6
1047
1048.2
1049.5
1050.8
1052.1
1053.3
1054.6
1055.9
1057.2
1058.3
1059.6
1060.9
1062.1
1063.2
1064.3
1065.4
1066.5
1067.5
1068.4
1069.3
1070.1
1070.6
1071.1
1071.3
1071.4
1110.2
1109.8
1108.4
1107.1
1105.8
1104.2
1103.1
1101.5
1100.2
1098.9
1097.3
1096.1
1094.7
1093.2
1092
1090.4
1089.2
1087.8
1086.3
1085.1
1083.5
1082.2
1080.9
1079.3
1078.1
1076.6
1075.2
1074
1072.3
1071.1
1069.7
1068.2
1067
1065.4
1064.1
1062.7
1061.2
1060
1058.4
1057.1
1055.7
1054.2
1053
1051.4
1050.1
1048.6
1047.2
1046
1044.3
1043.1
1041.5
1040.2
1038.8
1037.3
1036.1
1034.4
1033.1
1031.6
1030.2
1028.9
1027.3
1026.1
1024.4
1023.1
1021.6
1020.2
1018.8
1017.2
1016
1014.3
1013.1
1011.4
1010.1
1008.6
1007.2
1005.7
1004.2
1002.9
1001.3
1000
998.31
997.06
995.37
994.09
992.43
991.12
989.48
988.14
986.54
985.15
983.58
982.16
980.61
979.17
977.64
976.18
974.66
973.18
971.69
970.19
968.71
967.2
965.75
964.21
962.81
961.24
959.92
958.3
957.04
955.44
954.13
952.72
951.28
950.07
948.69
947.35
946.18
945.07
943.94
942.8
941.75
940.8
939.96
939.11
938.26
937.59
937.11
936.52
936.19
936.04
935.88
935.88
936.04
936.19
936.5
937.07
937.49
938.17
938.87
939.53
940.32
941.2
942.12
943.06
944.01
944.99
946
947.02
948.06
949.12
950.18
951.25
952.34
953.46
954.61
955.79
957
958.13
959.25
960.4
961.58
962.81
964.05
965.19
966.35
967.54
968.79
970.05
971.21
972.38
973.61
974.89
976.11
977.28
978.49
979.76
981.05
982.22
983.42
984.68
986
987.19
988.39
989.65
990.98
992.18
993.39
994.66
996
997.2
998.42
999.71
1001
1002.2
1003.5
1004.8
1006.1
1007.3
1008.6
1009.9
1011.2
1012.4
1013.7
1015.1
1016.3
1017.5
1018.9
1020.2
1021.4
1022.7
1024.1
1025.3
1026.6
1028
1029.2
1030.5
1031.9
1033.2
1034.4
1035.8
1037.1
1038.3
1039.6
1041
1042.3
1043.5
1044.9
1046.2
1047.4
1048.8
1050.1
1051.3
1052.6
1053.9
1055.1
1056.3
1057.6
1058.8
1060.1
1061.2
1062.3
1063.4
1064.5
1065.5
1066.4
1067.3
1068.1
1068.6
1069.1
1069.3
1069.4
1110.1
1109.3
1108.2
1106.9
1105.3
1104.1
1102.6
1101.2
1100
1098.4
1097.1
1095.7
1094.2
1093.1
1091.5
1090.2
1088.9
1087.3
1086.1
1084.6
1083.2
1082
1080.3
1079.1
1077.7
1076.2
1075
1073.4
1072.1
1070.7
1069.2
1068
1066.4
1065.1
1063.7
1062.2
1061
1059.4
1058.1
1056.7
1055.2
1054
1052.4
1051.1
1049.6
1048.2
1047
1045.3
1044.1
1042.5
1041.2
1039.8
1038.2
1037
1035.4
1034.1
1032.6
1031.2
1029.8
1028.2
1027
1025.3
1024.1
1022.5
1021.2
1019.7
1018.2
1016.9
1015.3
1014
1012.3
1011.1
1009.4
1008.1
1006.6
1005.2
1003.7
1002.2
1000.8
999.22
997.88
996.25
994.95
993.27
992
990.29
989.02
987.3
986.03
984.31
983.03
981.31
980.02
978.3
977.01
975.29
973.97
972.27
970.92
969.26
967.87
966.24
964.81
963.22
961.78
960.21
958.77
957.22
955.81
954.24
952.92
951.32
950.06
948.54
947.19
945.98
944.54
943.28
942.15
941.06
939.98
938.93
938
937.09
936.21
935.44
934.96
934.3
934.03
933.65
933.46
933.44
933.57
933.91
934.19
934.62
935.19
935.84
936.45
937.23
938.1
938.95
939.79
940.69
941.64
942.63
943.65
944.69
945.76
946.87
948
949.08
950.17
951.27
952.39
953.54
954.72
955.94
957.1
958.24
959.39
960.58
961.81
963.05
964.2
965.36
966.57
967.83
969.07
970.23
971.42
972.66
973.95
975.15
976.32
977.55
978.83
980.09
981.27
982.49
983.77
985.06
986.25
987.47
988.76
990.06
991.25
992.48
993.79
995.09
996.28
997.53
998.86
1000.1
1001.3
1002.6
1004
1005.2
1006.4
1007.7
1009.1
1010.3
1011.6
1012.9
1014.2
1015.4
1016.7
1018.1
1019.3
1020.6
1022
1023.2
1024.5
1025.9
1027.2
1028.4
1029.7
1031.1
1032.3
1033.6
1035
1036.3
1037.5
1038.9
1040.2
1041.5
1042.8
1044.1
1045.4
1046.7
1048
1049.3
1050.5
1051.8
1053.1
1054.3
1055.5
1056.8
1058
1059.2
1060.3
1061.4
1062.4
1063.4
1064.4
1065.3
1066.1
1066.6
1067.1
1067.2
1067.3
1109.6
1109.1
1108
1106.3
1105.1
1103.7
1102.2
1101.1
1099.4
1098.2
1096.9
1095.3
1094.1
1092.6
1091.2
1090
1088.3
1087.1
1085.7
1084.2
1083
1081.4
1080.1
1078.7
1077.2
1076.1
1074.4
1073.2
1071.8
1070.2
1069.1
1067.4
1066.2
1064.8
1063.2
1062.1
1060.4
1059.1
1057.7
1056.2
1055
1053.4
1052.1
1050.7
1049.2
1048
1046.3
1045.1
1043.5
1042.2
1040.8
1039.2
1038
1036.4
1035.1
1033.6
1032.2
1030.8
1029.2
1028
1026.3
1025.1
1023.5
1022.1
1020.6
1019.2
1017.8
1016.2
1015
1013.3
1012.1
1010.4
1009.1
1007.5
1006.1
1004.6
1003.2
1001.6
1000.2
998.71
997.2
995.76
994.21
992.79
991.21
989.8
988.21
986.78
985.21
983.75
982.2
980.7
979.18
977.63
976.16
974.55
973.13
971.47
970.1
968.39
967.05
965.31
963.96
962.26
960.82
959.21
957.71
956.18
954.63
953.15
951.6
950.15
948.65
947.19
945.83
944.32
943.09
941.7
940.36
939.2
938.11
937.04
936.03
935.07
934.15
933.31
932.66
932.14
931.64
931.3
931.17
931.15
931.21
931.41
931.84
932.24
932.84
933.39
934.15
934.94
935.68
936.51
937.41
938.35
939.33
940.32
941.34
942.38
943.45
944.53
945.64
946.78
947.95
949.08
950.19
951.31
952.45
953.63
954.85
956.06
957.2
958.35
959.53
960.77
962.03
963.18
964.35
965.55
966.81
968.07
969.23
970.42
971.66
972.96
974.16
975.34
976.57
977.86
979.11
980.3
981.52
982.82
984.09
985.28
986.52
987.82
989.1
990.3
991.55
992.87
994.14
995.34
996.62
997.97
999.19
1000.4
1001.7
1003.1
1004.3
1005.5
1006.9
1008.2
1009.4
1010.7
1012.1
1013.3
1014.6
1015.9
1017.2
1018.4
1019.8
1021.1
1022.4
1023.7
1025
1026.3
1027.6
1029
1030.2
1031.5
1032.9
1034.2
1035.4
1036.8
1038.1
1039.4
1040.7
1042.1
1043.3
1044.6
1045.9
1047.2
1048.4
1049.7
1051
1052.2
1053.4
1054.6
1055.9
1057.1
1058.2
1059.3
1060.4
1061.4
1062.3
1063.2
1064
1064.5
1065
1065.2
1065.3
1109.3
1108.9
1107.4
1106.2
1104.9
1103.3
1102.1
1100.6
1099.2
1098
1096.3
1095.1
1093.7
1092.2
1091
1089.4
1088.1
1086.8
1085.2
1084.1
1082.5
1081.2
1079.9
1078.3
1077.1
1075.5
1074.2
1072.9
1071.3
1070.1
1068.5
1067.2
1065.9
1064.3
1063.1
1061.5
1060.2
1058.8
1057.3
1056.1
1054.4
1053.1
1051.7
1050.2
1049
1047.3
1046.1
1044.6
1043.2
1041.9
1040.3
1039.1
1037.4
1036.1
1034.6
1033.2
1031.8
1030.2
1029
1027.3
1026.1
1024.5
1023.1
1021.7
1020.2
1018.8
1017.2
1016
1014.3
1013.1
1011.4
1010.1
1008.4
1007.1
1005.5
1004.1
1002.6
1001.2
999.63
998.17
996.66
995.18
993.67
992.18
990.65
989.17
987.62
986.16
984.56
983.14
981.49
980.11
978.41
977.07
975.33
974.01
972.27
970.84
969.21
967.66
966.15
964.48
963.08
961.34
959.95
958.24
956.73
955.17
953.54
952.1
950.41
949.04
947.34
946.01
944.34
943.04
941.45
940.14
938.81
937.41
936.22
935.12
934.06
933.04
932.09
931.2
930.41
929.91
929.31
929.07
928.82
928.73
928.85
929.09
929.34
929.88
930.34
931.08
931.71
932.45
933.29
934.19
935.12
936.08
937.06
938.07
939.09
940.13
941.18
942.25
943.33
944.44
945.57
946.73
947.93
949.09
950.21
951.34
952.51
953.72
954.96
956.13
957.28
958.46
959.68
960.94
962.13
963.3
964.49
965.74
967.02
968.2
969.38
970.61
971.91
973.13
974.32
975.54
976.83
978.1
979.29
980.51
981.81
983.09
984.28
985.52
986.83
988.11
989.31
990.57
991.9
993.15
994.37
995.65
997.01
998.22
999.46
1000.8
1002.1
1003.3
1004.6
1006
1007.2
1008.5
1009.8
1011.1
1012.4
1013.7
1015
1016.3
1017.5
1018.9
1020.2
1021.5
1022.8
1024.1
1025.4
1026.7
1028.1
1029.3
1030.7
1032
1033.3
1034.6
1036
1037.2
1038.5
1039.9
1041.2
1042.4
1043.7
1045.1
1046.3
1047.5
1048.9
1050.1
1051.3
1052.5
1053.7
1055
1056.1
1057.2
1058.3
1059.3
1060.2
1061.1
1061.9
1062.4
1062.9
1063.1
1063.2
1109.2
1108.4
1107.2
1106
1104.4
1103.1
1101.8
1100.2
1099.1
1097.5
1096.2
1094.9
1093.3
1092.1
1090.6
1089.2
1088
1086.3
1085.1
1083.6
1082.2
1081
1079.4
1078.1
1076.7
1075.2
1074
1072.4
1071.1
1069.7
1068.2
1067
1065.3
1064.1
1062.6
1061.2
1060
1058.3
1057.1
1055.6
1054.2
1052.9
1051.3
1050.1
1048.4
1047.1
1045.7
1044.2
1043
1041.3
1040.1
1038.5
1037.1
1035.7
1034.2
1032.9
1031.3
1030.1
1028.4
1027.1
1025.5
1024.2
1022.7
1021.2
1019.9
1018.3
1017
1015.3
1014.1
1012.4
1011.1
1009.5
1008.1
1006.5
1005.1
1003.6
1002.2
1000.6
999.17
997.64
996.17
994.64
993.16
991.6
990.15
988.55
987.14
985.48
984.11
982.4
981.07
979.32
978
976.25
974.81
973.19
971.6
970.13
968.41
967.04
965.28
963.8
962.18
960.52
959.08
957.31
955.84
954.19
952.54
951.08
949.32
947.87
946.21
944.64
943.13
941.52
940.11
938.55
937.17
935.82
934.4
933.2
932.09
931.02
930.02
929.09
928.22
927.51
927.08
926.58
926.33
926.26
926.31
926.53
927
927.33
928.01
928.53
929.26
930.1
930.94
931.77
932.66
933.61
934.59
935.61
936.65
937.73
938.82
939.95
941.06
942.15
943.25
944.37
945.52
946.69
947.91
949.09
950.22
951.37
952.55
953.78
955.03
956.18
957.34
958.54
959.79
961.05
962.21
963.4
964.62
965.9
967.13
968.31
969.52
970.79
972.07
973.25
974.47
975.74
977.04
978.24
979.45
980.73
982.05
983.25
984.48
985.77
987.08
988.29
989.54
990.86
992.14
993.36
994.64
996
997.22
998.47
999.79
1001.1
1002.3
1003.6
1005
1006.2
1007.5
1008.8
1010.1
1011.4
1012.7
1014.1
1015.3
1016.6
1018
1019.3
1020.5
1021.9
1023.2
1024.5
1025.8
1027.2
1028.4
1029.8
1031.1
1032.4
1033.7
1035.1
1036.3
1037.6
1039
1040.3
1041.5
1042.9
1044.2
1045.4
1046.6
1048
1049.2
1050.3
1051.5
1052.8
1054
1055.1
1056.2
1057.2
1058.1
1059
1059.7
1060.3
1060.8
1061.1
1061.1
1109
1108.2
1107.1
1105.6
1104.2
1103
1101.3
1100.1
1098.7
1097.2
1096
1094.4
1093.1
1091.8
1090.2
1089.1
1087.5
1086.2
1084.9
1083.3
1082.1
1080.5
1079.2
1077.9
1076.3
1075.1
1073.5
1072.2
1070.9
1069.3
1068.1
1066.5
1065.2
1063.8
1062.2
1061.1
1059.4
1058.1
1056.7
1055.2
1054
1052.3
1051.1
1049.6
1048.2
1046.9
1045.3
1044.1
1042.4
1041.1
1039.6
1038.2
1036.9
1035.2
1034
1032.3
1031.1
1029.5
1028.2
1026.7
1025.2
1023.9
1022.2
1021
1019.3
1018.1
1016.4
1015.1
1013.5
1012.1
1010.5
1009.1
1007.6
1006.2
1004.7
1003.2
1001.7
1000.2
998.7
997.18
995.69
994.17
992.64
991.16
989.57
988.14
986.48
985.11
983.38
982.06
980.3
978.95
977.23
975.73
974.16
972.5
971.09
969.32
967.91
966.21
964.58
963.1
961.33
959.86
958.18
956.48
955.03
953.24
951.63
950.1
948.31
946.77
945.14
943.41
941.96
940.23
938.68
937.15
935.58
934.16
932.74
931.32
930.14
929.01
927.88
926.91
926.06
925.23
924.61
924.19
924
923.83
923.91
924.1
924.36
924.92
925.38
926.12
926.81
927.55
928.39
929.29
930.24
931.21
932.2
933.22
934.25
935.31
936.38
937.47
938.59
939.73
940.9
942.06
943.18
944.31
945.46
946.64
947.86
949.07
950.21
951.37
952.56
953.8
955.04
956.21
957.38
958.59
959.85
961.09
962.26
963.46
964.71
966.01
967.19
968.39
969.63
970.93
972.15
973.35
974.6
975.9
977.15
978.35
979.61
980.93
982.17
983.39
984.66
986.01
987.22
988.46
989.76
991.08
992.3
993.57
994.91
996.18
997.42
998.73
1000.1
1001.3
1002.6
1004
1005.2
1006.5
1007.8
1009.1
1010.4
1011.7
1013.1
1014.3
1015.6
1017
1018.3
1019.6
1021
1022.2
1023.5
1024.9
1026.2
1027.5
1028.9
1030.2
1031.4
1032.8
1034.1
1035.4
1036.7
1038.1
1039.3
1040.6
1042
1043.2
1044.4
1045.7
1047
1048.2
1049.4
1050.5
1051.7
1052.9
1054
1055.1
1056
1056.9
1057.5
1058.2
1058.6
1059
1059.1
1108.5
1108.1
1106.8
1105.3
1104.1
1102.5
1101.2
1100
1098.3
1097.1
1095.6
1094.2
1093
1091.4
1090.1
1088.7
1087.2
1086
1084.4
1083.1
1081.8
1080.2
1079.1
1077.4
1076.1
1074.8
1073.2
1072
1070.4
1069.1
1067.7
1066.2
1065
1063.4
1062.1
1060.6
1059.2
1058
1056.3
1055.1
1053.5
1052.2
1050.8
1049.2
1048
1046.4
1045.1
1043.6
1042.2
1040.8
1039.2
1038
1036.3
1035.1
1033.5
1032.2
1030.7
1029.2
1027.9
1026.2
1025
1023.3
1022.1
1020.4
1019.1
1017.5
1016.1
1014.6
1013.2
1011.7
1010.2
1008.8
1007.2
1005.8
1004.2
1002.9
1001.2
999.86
998.21
996.83
995.2
993.77
992.19
990.68
989.16
987.57
986.13
984.44
983.08
981.33
980.01
978.24
976.77
975.17
973.51
972.09
970.31
968.88
967.19
965.52
964.07
962.27
960.71
959.13
957.34
955.82
954.15
952.37
950.84
949.15
947.36
945.78
944.13
942.32
940.72
939.1
937.32
935.78
934.16
932.53
931.1
929.56
928.21
927.02
925.74
924.64
923.71
922.98
922.22
921.73
921.36
921.24
921.27
921.46
921.89
922.28
922.94
923.5
924.26
925.11
925.98
926.83
927.75
928.71
929.71
930.75
931.81
932.9
934.01
935.1
936.18
937.29
938.4
939.55
940.72
941.92
943.09
944.23
945.38
946.56
947.77
949.02
950.17
951.34
952.53
953.76
955.02
956.19
957.37
958.59
959.85
961.1
962.28
963.49
964.74
966.03
967.22
968.43
969.69
971
972.21
973.42
974.68
976.01
977.22
978.44
979.73
981.05
982.26
983.51
984.82
986.12
987.34
988.62
989.97
991.21
992.46
993.77
995.1
996.33
997.63
999
1000.2
1001.5
1002.9
1004.2
1005.4
1006.8
1008.1
1009.4
1010.7
1012.1
1013.3
1014.6
1016
1017.3
1018.6
1020
1021.2
1022.5
1023.9
1025.2
1026.5
1027.9
1029.2
1030.5
1031.8
1033.2
1034.4
1035.8
1037.1
1038.3
1039.6
1041
1042.2
1043.4
1044.7
1046
1047.2
1048.3
1049.5
1050.6
1051.8
1052.8
1053.8
1054.6
1055.4
1056.1
1056.4
1056.8
1056.9
1108.3
1107.9
1106.4
1105.2
1103.9
1102.3
1101.1
1099.5
1098.2
1097
1095.3
1094.1
1092.6
1091.2
1090
1088.3
1087.1
1085.7
1084.2
1083
1081.4
1080.1
1078.7
1077.2
1076
1074.4
1073.1
1071.7
1070.2
1069
1067.3
1066.1
1064.6
1063.2
1061.9
1060.3
1059.1
1057.5
1056.2
1054.8
1053.2
1052
1050.4
1049.1
1047.6
1046.2
1044.9
1043.2
1042
1040.4
1039.1
1037.6
1036.2
1034.8
1033.2
1032
1030.3
1029.1
1027.4
1026.1
1024.5
1023.1
1021.7
1020.2
1018.8
1017.2
1015.9
1014.2
1013
1011.3
1010
1008.3
1007
1005.3
1004
1002.3
1001
999.3
998.03
996.28
995
993.25
991.91
990.21
988.77
987.18
985.61
984.13
982.44
981.08
979.3
977.94
976.21
974.64
973.13
971.37
969.99
968.21
966.59
965.09
963.28
961.74
960.13
958.33
956.77
955.13
953.31
951.69
950.08
948.24
946.51
944.94
943.15
941.32
939.62
938.02
936.18
934.4
932.79
931.12
929.39
927.95
926.32
925.04
923.63
922.42
921.38
920.47
919.8
919.21
918.9
918.66
918.69
918.96
919.23
919.7
920.27
921.02
921.68
922.47
923.34
924.26
925.22
926.2
927.21
928.23
929.28
930.34
931.42
932.52
933.65
934.8
935.99
937.11
938.23
939.37
940.53
941.72
942.94
944.12
945.27
946.44
947.64
948.88
950.09
951.26
952.44
953.66
954.93
956.14
957.32
958.53
959.79
961.06
962.25
963.46
964.71
966.01
967.21
968.43
969.69
971.01
972.22
973.44
974.72
976.04
977.25
978.49
979.79
981.1
982.32
983.59
984.93
986.19
987.43
988.74
990.07
991.31
992.59
993.95
995.21
996.48
997.81
999.14
1000.4
1001.7
1003.1
1004.3
1005.6
1007
1008.3
1009.6
1011
1012.2
1013.5
1014.9
1016.2
1017.5
1018.9
1020.2
1021.5
1022.9
1024.2
1025.5
1026.9
1028.2
1029.5
1030.8
1032.2
1033.4
1034.7
1036.1
1037.3
1038.6
1040
1041.2
1042.4
1043.6
1044.9
1046.1
1047.3
1048.4
1049.5
1050.6
1051.5
1052.4
1053.2
1053.9
1054.3
1054.6
1054.7
1108.2
1107.6
1106.2
1105.1
1103.5
1102.2
1100.9
1099.3
1098.1
1096.6
1095.2
1094
1092.3
1091.1
1089.6
1088.2
1087
1085.3
1084.1
1082.6
1081.2
1080
1078.3
1077.1
1075.6
1074.2
1073
1071.3
1070.1
1068.6
1067.2
1065.9
1064.3
1063.1
1061.5
1060.2
1058.8
1057.2
1056
1054.4
1053.1
1051.6
1050.2
1048.9
1047.3
1046.1
1044.4
1043.1
1041.7
1040.2
1038.9
1037.3
1036
1034.4
1033.1
1031.5
1030.1
1028.7
1027.2
1025.9
1024.2
1023
1021.3
1020
1018.3
1017.1
1015.4
1014.1
1012.5
1011.1
1009.5
1008.1
1006.5
1005.1
1003.5
1002.1
1000.5
999.12
997.47
996.11
994.41
993.08
991.34
990.04
988.27
986.93
985.21
983.72
982.15
980.49
979.09
977.3
975.92
974.19
972.57
971.09
969.29
967.82
966.15
964.39
962.95
961.17
959.42
957.92
956.16
954.35
952.75
951.1
949.24
947.47
945.85
944.11
942.23
940.4
938.67
937
935.13
933.25
931.42
929.7
928.03
926.22
924.56
923.09
921.56
920.26
919.14
918.14
917.26
916.62
916.22
916.08
916.08
916.22
916.53
917.09
917.61
918.3
919.11
919.93
920.75
921.65
922.59
923.58
924.59
925.64
926.7
927.8
928.92
930.04
931.13
932.24
933.35
934.49
935.65
936.84
938.04
939.18
940.32
941.49
942.69
943.92
945.12
946.28
947.46
948.67
949.93
951.13
952.31
953.51
954.76
956.03
957.22
958.42
959.66
960.95
962.17
963.37
964.62
965.92
967.16
968.37
969.63
970.94
972.18
973.41
974.69
976.02
977.25
978.49
979.8
981.11
982.34
983.62
984.97
986.22
987.48
988.81
990.13
991.38
992.68
994.05
995.3
996.59
997.97
999.24
1000.5
1001.9
1003.2
1004.5
1005.8
1007.2
1008.4
1009.8
1011.2
1012.4
1013.8
1015.1
1016.4
1017.8
1019.1
1020.4
1021.8
1023.1
1024.4
1025.8
1027.1
1028.4
1029.8
1031.1
1032.4
1033.7
1035
1036.3
1037.5
1038.9
1040.1
1041.3
1042.5
1043.8
1045
1046.2
1047.3
1048.3
1049.3
1050.2
1051.1
1051.7
1052.2
1052.4
1052.5
1108.1
1107.3
1106.2
1104.9
1103.3
1102.1
1100.5
1099.2
1097.9
1096.3
1095.1
1093.6
1092.2
1091
1089.3
1088.1
1086.7
1085.2
1084
1082.3
1081.1
1079.7
1078.2
1077
1075.3
1074.1
1072.6
1071.2
1070
1068.3
1067.1
1065.6
1064.2
1062.9
1061.3
1060.1
1058.5
1057.1
1055.7
1054.2
1053
1051.3
1050.1
1048.5
1047.2
1045.8
1044.2
1043
1041.3
1040.1
1038.5
1037.1
1035.7
1034.2
1032.9
1031.2
1030
1028.3
1027.1
1025.4
1024.1
1022.6
1021.2
1019.7
1018.2
1016.8
1015.2
1013.9
1012.2
1010.9
1009.2
1007.9
1006.2
1005
1003.2
1001.9
1000.2
998.89
997.21
995.8
994.18
992.69
991.15
989.55
988.11
986.4
985.06
983.27
981.9
980.19
978.61
977.11
975.34
973.97
972.19
970.56
969.08
967.26
965.71
964.11
962.29
960.72
959.1
957.25
955.57
954.03
952.17
950.34
948.65
947.02
945.15
943.26
941.43
939.65
937.91
936.07
934.14
932.21
930.29
928.38
926.52
924.71
922.99
921.18
919.52
918.12
916.78
915.62
914.71
914.07
913.5
913.28
913.28
913.45
913.87
914.3
914.99
915.59
916.35
917.21
918.12
919.06
920.02
921.01
922.03
923.06
924.11
925.18
926.25
927.34
928.44
929.57
930.72
931.9
933.07
934.2
935.33
936.49
937.67
938.89
940.09
941.24
942.41
943.6
944.84
946.07
947.24
948.43
949.65
950.91
952.13
953.32
954.53
955.79
957.06
958.26
959.48
960.74
962.04
963.25
964.47
965.74
967.05
968.27
969.51
970.81
972.11
973.33
974.6
975.93
977.2
978.44
979.74
981.08
982.32
983.6
984.96
986.22
987.49
988.83
990.15
991.41
992.74
994.09
995.36
996.67
998.05
999.32
1000.6
1002
1003.3
1004.6
1006
1007.3
1008.6
1010
1011.3
1012.6
1014
1015.3
1016.6
1018
1019.3
1020.7
1022.1
1023.3
1024.7
1026.1
1027.3
1028.7
1030
1031.3
1032.6
1034
1035.2
1036.4
1037.7
1039.1
1040.2
1041.4
1042.6
1043.9
1045
1046.1
1047.1
1048.1
1048.9
1049.4
1050
1050.2
1050.3
1108
1107.2
1106.1
1104.6
1103.2
1102
1100.3
1099.1
1097.6
1096.2
1095
1093.4
1092.1
1090.7
1089.2
1088
1086.4
1085.1
1083.7
1082.2
1081
1079.4
1078.1
1076.7
1075.2
1074
1072.4
1071.1
1069.7
1068.2
1067
1065.3
1064.1
1062.6
1061.2
1059.9
1058.3
1057.1
1055.4
1054.1
1052.7
1051.2
1050
1048.3
1047.1
1045.5
1044.1
1042.7
1041.2
1040
1038.3
1037.1
1035.4
1034.1
1032.6
1031.2
1029.7
1028.2
1026.9
1025.2
1024
1022.3
1021.1
1019.4
1018.1
1016.4
1015.1
1013.5
1012.1
1010.5
1009.1
1007.6
1006.1
1004.6
1003.1
1001.5
1000.1
998.49
997.11
995.41
994.08
992.33
991.03
989.26
987.9
986.19
984.68
983.14
981.44
980.06
978.26
976.82
975.16
973.46
972.04
970.22
968.64
967.09
965.27
963.7
962.09
960.25
958.59
957.04
955.18
953.36
951.72
950.05
948.17
946.28
944.48
942.73
940.98
939.08
937.14
935.19
933.23
931.26
929.28
927.29
925.28
923.28
921.29
919.35
917.54
915.96
914.37
913.15
912.12
911.27
910.76
910.46
910.44
910.65
911.07
911.49
912.16
912.87
913.59
914.43
915.33
916.27
917.24
918.24
919.26
920.29
921.35
922.42
923.51
924.61
925.75
926.9
928.05
929.17
930.29
931.43
932.59
933.78
935
936.15
937.31
938.48
939.67
940.91
942.11
943.28
944.47
945.69
946.95
948.16
949.35
950.56
951.82
953.08
954.28
955.5
956.76
958.05
959.26
960.49
961.76
963.06
964.28
965.53
966.83
968.12
969.35
970.62
971.96
973.21
974.47
975.78
977.1
978.35
979.64
981
982.26
983.54
984.89
986.19
987.47
988.81
990.14
991.41
992.75
994.11
995.39
996.72
998.1
999.37
1000.7
1002.1
1003.4
1004.7
1006.1
1007.4
1008.8
1010.1
1011.4
1012.8
1014.2
1015.5
1016.9
1018.2
1019.5
1020.9
1022.2
1023.5
1024.9
1026.2
1027.5
1028.9
1030.2
1031.5
1032.8
1034.1
1035.3
1036.6
1037.9
1039.1
1040.3
1041.5
1042.6
1043.8
1044.8
1045.8
1046.6
1047.3
1047.8
1048.1
1048.2
1107.8
1107.1
1106
1104.3
1103.1
1101.7
1100.2
1099
1097.4
1096.1
1094.8
1093.2
1092.1
1090.5
1089.2
1087.8
1086.2
1085.1
1083.5
1082.2
1080.8
1079.2
1078.1
1076.5
1075.2
1073.8
1072.2
1071.1
1069.4
1068.1
1066.7
1065.2
1064
1062.4
1061.1
1059.6
1058.2
1056.9
1055.3
1054.1
1052.5
1051.1
1049.7
1048.2
1047
1045.3
1044.1
1042.5
1041.1
1039.7
1038.2
1036.9
1035.2
1034
1032.3
1031.1
1029.5
1028.1
1026.6
1025.2
1023.8
1022.2
1020.9
1019.2
1018
1016.3
1015
1013.3
1012.1
1010.3
1009.1
1007.3
1006.1
1004.3
1003.1
1001.3
1000
998.28
997.01
995.25
993.91
992.2
990.76
989.16
987.58
986.11
984.39
983.04
981.25
979.81
978.15
976.48
975.06
973.24
971.72
970.12
968.32
966.84
965.14
963.33
961.8
960.11
958.26
956.58
955.01
953.15
951.28
949.52
947.85
946.06
944.14
942.21
940.29
938.38
936.45
934.5
932.51
930.48
928.41
926.33
924.24
922.14
920.01
917.76
915.64
913.72
912.05
910.49
909.31
908.4
907.89
907.54
907.52
907.75
908.15
908.62
909.26
910.04
910.77
911.6
912.49
913.43
914.4
915.4
916.42
917.47
918.53
919.61
920.71
921.83
922.97
924.09
925.2
926.32
927.45
928.6
929.78
930.98
932.14
933.28
934.45
935.63
936.85
938.07
939.24
940.42
941.62
942.87
944.1
945.29
946.49
947.73
949.01
950.21
951.42
952.67
953.96
955.19
956.41
957.67
958.98
960.22
961.45
962.74
964.05
965.29
966.55
967.87
969.16
970.41
971.71
973.05
974.3
975.59
976.94
978.22
979.5
980.84
982.17
983.44
984.78
986.13
987.41
988.74
990.11
991.39
992.73
994.11
995.39
996.75
998.12
999.41
1000.8
1002.1
1003.4
1004.8
1006.2
1007.5
1008.9
1010.2
1011.6
1013
1014.3
1015.6
1017
1018.3
1019.7
1021.1
1022.4
1023.7
1025.1
1026.4
1027.7
1029.1
1030.3
1031.6
1033
1034.2
1035.4
1036.7
1038
1039.2
1040.3
1041.4
1042.5
1043.5
1044.3
1045.1
1045.6
1046
1046.1
1107.6
1107.1
1105.8
1104.2
1103.1
1101.5
1100.2
1098.9
1097.3
1096.1
1094.6
1093.2
1092
1090.3
1089.1
1087.6
1086.2
1085
1083.3
1082.1
1080.6
1079.2
1078
1076.3
1075.1
1073.6
1072.2
1071
1069.3
1068.1
1066.5
1065.2
1063.9
1062.3
1061.1
1059.4
1058.1
1056.7
1055.2
1054
1052.3
1051.1
1049.5
1048.2
1046.8
1045.2
1044
1042.3
1041.1
1039.5
1038.1
1036.7
1035.2
1033.9
1032.2
1031
1029.3
1028.1
1026.5
1025.1
1023.6
1022.2
1020.7
1019.2
1017.8
1016.2
1014.9
1013.2
1011.9
1010.2
1009
1007.2
1006
1004.2
1003
1001.2
999.92
998.21
996.84
995.19
993.72
992.15
990.57
989.12
987.41
986.06
984.28
982.91
981.18
979.61
978.1
976.33
974.94
973.18
971.51
970.05
968.22
966.61
965.07
963.22
961.55
960.03
958.17
956.36
954.73
953.05
951.16
949.29
947.49
945.74
943.97
942.06
940.11
938.14
936.15
934.14
932.12
930.07
927.92
925.61
923.33
921.12
918.69
916.26
913.9
911.53
909.5
907.82
906.41
905.4
904.81
904.47
904.46
904.7
905.14
905.63
906.28
907.07
907.84
908.66
909.56
910.5
911.48
912.48
913.5
914.55
915.61
916.69
917.79
918.91
920.04
921.14
922.25
923.37
924.5
925.65
926.82
928.02
929.17
930.32
931.48
932.67
933.89
935.09
936.27
937.45
938.66
939.91
941.13
942.32
943.53
944.78
946.05
947.26
948.48
949.73
951.03
952.25
953.48
954.76
956.06
957.29
958.55
959.85
961.14
962.39
963.68
965.02
966.27
967.55
968.88
970.18
971.45
972.78
974.12
975.39
976.71
978.07
979.35
980.67
982.05
983.33
984.65
986.04
987.33
988.66
990.06
991.35
992.7
994.09
995.39
996.75
998.14
999.45
1000.8
1002.2
1003.5
1004.9
1006.3
1007.6
1009
1010.3
1011.7
1013.1
1014.4
1015.8
1017.2
1018.5
1019.9
1021.2
1022.5
1024
1025.2
1026.5
1027.9
1029.2
1030.5
1031.8
1033.1
1034.3
1035.5
1036.8
1038
1039.2
1040.2
1041.2
1042.2
1042.9
1043.4
1043.7
1043.9
1107.4
1107.1
1105.6
1104.2
1103
1101.4
1100.1
1098.7
1097.2
1096.1
1094.4
1093.1
1091.8
1090.2
1089.1
1087.5
1086.2
1084.8
1083.3
1082.1
1080.5
1079.2
1077.9
1076.2
1075.1
1073.5
1072.1
1070.8
1069.2
1068.1
1066.4
1065.1
1063.7
1062.2
1061
1059.3
1058.1
1056.6
1055.2
1053.9
1052.3
1051.1
1049.4
1048.1
1046.7
1045.2
1043.9
1042.3
1041.1
1039.4
1038.1
1036.6
1035.2
1033.8
1032.2
1031
1029.3
1028.1
1026.4
1025.1
1023.5
1022.1
1020.6
1019.2
1017.7
1016.2
1014.8
1013.2
1011.9
1010.2
1008.9
1007.2
1005.9
1004.2
1002.9
1001.2
999.85
998.19
996.77
995.17
993.66
992.14
990.52
989.1
987.37
986.04
984.25
982.86
981.17
979.57
978.09
976.31
974.91
973.17
971.49
970.04
968.21
966.59
965.06
963.21
961.53
960.01
958.16
956.33
954.69
953.04
951.15
949.26
947.43
945.65
943.86
942.01
940.05
938.07
936.07
934.04
931.93
929.68
927.4
925.18
922.83
920.28
917.73
915.08
912.24
909.42
907.03
904.94
903.31
902.21
901.51
901.25
901.27
901.5
902.01
902.49
903.2
903.97
904.73
905.59
906.5
907.44
908.42
909.42
910.44
911.48
912.54
913.61
914.7
915.81
916.94
918.06
919.17
920.29
921.41
922.55
923.71
924.89
926.08
927.23
928.39
929.56
930.76
932
933.18
934.36
935.56
936.8
938.05
939.25
940.46
941.69
942.98
944.2
945.42
946.68
947.98
949.22
950.45
951.73
953.04
954.29
955.55
956.86
958.16
959.41
960.71
962.05
963.32
964.61
965.97
967.25
968.54
969.89
971.21
972.5
973.85
975.19
976.49
977.85
979.19
980.5
981.87
983.21
984.52
985.92
987.25
988.58
990
991.31
992.66
994.07
995.38
996.76
998.15
999.48
1000.9
1002.2
1003.6
1005
1006.3
1007.7
1009.1
1010.5
1011.9
1013.2
1014.6
1016
1017.3
1018.7
1020.1
1021.4
1022.7
1024.1
1025.4
1026.7
1028.1
1029.3
1030.6
1032
1033.2
1034.4
1035.6
1036.8
1038
1039
1040
1040.7
1041.2
1041.5
1041.7
1107.4
1107
1105.5
1104.2
1102.9
1101.3
1100.1
1098.6
1097.2
1096
1094.4
1093.1
1091.7
1090.2
1089
1087.4
1086.1
1084.7
1083.2
1082
1080.4
1079.1
1077.8
1076.2
1075
1073.4
1072.1
1070.7
1069.2
1068
1066.4
1065.1
1063.6
1062.2
1061
1059.3
1058.1
1056.5
1055.2
1053.8
1052.2
1051
1049.4
1048.1
1046.6
1045.2
1043.9
1042.2
1041
1039.4
1038.1
1036.6
1035.2
1033.8
1032.2
1031
1029.3
1028.1
1026.4
1025.1
1023.5
1022.1
1020.6
1019.2
1017.7
1016.2
1014.8
1013.2
1011.9
1010.2
1008.9
1007.2
1005.9
1004.2
1002.9
1001.2
999.9
998.21
996.83
995.19
993.73
992.16
990.6
989.12
987.44
986.07
984.3
982.98
981.2
979.69
978.13
976.4
975.02
973.21
971.64
970.1
968.28
966.77
965.12
963.29
961.73
960.09
958.23
956.5
954.93
953.12
951.23
949.4
947.66
945.92
944.05
942.11
940.14
938.15
936.15
934.11
932.04
929.77
927.41
925.13
922.56
920.02
917.14
914.12
910.86
907.4
904.27
901.69
899.87
898.65
898.05
897.78
897.87
898.17
898.6
899.22
899.93
900.65
901.47
902.36
903.28
904.24
905.22
906.22
907.24
908.27
909.32
910.38
911.46
912.54
913.65
914.77
915.91
917.05
918.18
919.3
920.44
921.6
922.78
923.99
925.16
926.32
927.5
928.71
929.94
931.15
932.34
933.55
934.8
936.06
937.27
938.5
939.75
941.04
942.27
943.51
944.79
946.09
947.33
948.6
949.92
951.2
952.46
953.76
955.1
956.36
957.66
959.02
960.3
961.6
962.96
964.26
965.56
966.93
968.25
969.55
970.94
972.26
973.58
974.98
976.29
977.63
979.04
980.34
981.7
983.1
984.42
985.8
987.18
988.51
989.93
991.28
992.63
994.07
995.39
996.79
998.19
999.53
1001
1002.3
1003.7
1005.1
1006.4
1007.9
1009.2
1010.6
1012
1013.4
1014.8
1016.2
1017.5
1018.9
1020.2
1021.6
1023
1024.3
1025.6
1026.9
1028.2
1029.5
1030.8
1032.1
1033.3
1034.5
1035.6
1036.7
1037.7
1038.4
1039.1
1039.4
1039.5
1107.3
1107
1105.5
1104.2
1102.9
1101.3
1100.1
1098.6
1097.2
1096
1094.3
1093.1
1091.6
1090.2
1089
1087.4
1086.1
1084.7
1083.2
1082
1080.4
1079.1
1077.7
1076.2
1075
1073.4
1072.1
1070.7
1069.2
1068
1066.3
1065.1
1063.6
1062.2
1061
1059.3
1058.1
1056.5
1055.2
1053.8
1052.2
1051
1049.4
1048.1
1046.6
1045.2
1043.9
1042.3
1041.1
1039.4
1038.1
1036.6
1035.2
1033.8
1032.2
1031
1029.3
1028.1
1026.4
1025.1
1023.6
1022.1
1020.7
1019.2
1017.8
1016.2
1014.9
1013.2
1012
1010.3
1009
1007.3
1006
1004.3
1003
1001.3
1000
998.27
997.01
995.25
993.94
992.21
990.82
989.18
987.67
986.14
984.48
983.09
981.32
979.99
978.21
976.68
975.12
973.37
972
970.19
968.55
967.07
965.23
963.62
962.07
960.22
958.52
957
955.15
953.3
951.58
949.95
948.1
946.19
944.27
942.37
940.47
938.52
936.52
934.45
932.34
930.2
928.02
925.45
923.01
920.16
917.11
913.65
909.82
905.48
901.26
897.99
895.9
894.73
894.18
894.05
894.18
894.52
895.08
895.67
896.39
897.2
898.06
898.93
899.83
900.77
901.75
902.75
903.77
904.81
905.87
906.95
908.04
909.12
910.21
911.32
912.43
913.55
914.7
915.86
917.04
918.19
919.35
920.52
921.7
922.92
924.13
925.32
926.52
927.75
929.01
930.22
931.44
932.68
933.96
935.21
936.44
937.71
939.02
940.27
941.52
942.83
944.13
945.4
946.69
948.03
949.31
950.6
951.94
953.25
954.54
955.9
957.22
958.52
959.89
961.22
962.53
963.91
965.24
966.57
967.97
969.29
970.63
972.04
973.36
974.73
976.13
977.45
978.85
980.22
981.57
983.01
984.34
985.72
987.14
988.48
989.91
991.28
992.65
994.09
995.44
996.86
998.25
999.62
1001.1
1002.4
1003.8
1005.2
1006.6
1008.1
1009.4
1010.8
1012.2
1013.6
1015
1016.3
1017.7
1019.1
1020.4
1021.8
1023.2
1024.4
1025.8
1027.1
1028.4
1029.7
1031
1032.2
1033.3
1034.4
1035.4
1036.3
1037
1037.3
1037.4
1107.3
1107
1105.4
1104.1
1102.9
1101.3
1100.1
1098.6
1097.2
1096
1094.3
1093.1
1091.6
1090.2
1089
1087.4
1086.1
1084.7
1083.2
1082
1080.4
1079.1
1077.7
1076.2
1075
1073.4
1072.1
1070.7
1069.2
1068
1066.4
1065.1
1063.7
1062.2
1061
1059.3
1058.1
1056.6
1055.2
1053.9
1052.3
1051.1
1049.4
1048.1
1046.7
1045.2
1044
1042.3
1041.1
1039.5
1038.1
1036.7
1035.2
1033.9
1032.3
1031.1
1029.4
1028.1
1026.5
1025.2
1023.7
1022.2
1020.9
1019.2
1018
1016.3
1015.1
1013.3
1012.1
1010.4
1009.1
1007.4
1006.1
1004.5
1003.1
1001.5
1000.1
998.47
997.11
995.44
994.1
992.38
991.07
989.32
988.03
986.25
984.9
983.2
981.69
980.14
978.46
977.07
975.28
973.86
972.17
970.49
969.06
967.24
965.68
964.11
962.28
960.71
959.1
957.25
955.56
954.01
952.16
950.3
948.54
946.85
945.07
943.15
941.21
939.26
937.28
935.27
933.22
931.13
928.85
926.39
923.87
921.05
917.79
914.09
909.59
903.75
897.5
893.28
891.29
890.28
889.9
889.91
890.17
890.59
891.2
891.87
892.6
893.41
894.28
895.19
896.12
897.08
898.06
899.07
900.09
901.13
902.18
903.24
904.32
905.41
906.51
907.63
908.76
909.92
911.08
912.23
913.38
914.55
915.73
916.95
918.15
919.34
920.54
921.77
923.03
924.25
925.47
926.72
928.01
929.25
930.49
931.77
933.08
934.33
935.61
936.93
938.22
939.49
940.81
942.14
943.42
944.75
946.1
947.39
948.71
950.08
951.38
952.73
954.1
955.41
956.77
958.15
959.47
960.85
962.21
963.55
964.96
966.3
967.66
969.08
970.41
971.81
973.2
974.56
976
977.34
978.73
980.15
981.5
982.95
984.31
985.71
987.14
988.5
989.96
991.32
992.73
994.17
995.53
997.01
998.35
999.78
1001.2
1002.6
1004.1
1005.4
1006.8
1008.2
1009.6
1011.1
1012.4
1013.8
1015.2
1016.6
1018
1019.3
1020.7
1022.1
1023.4
1024.7
1026.1
1027.3
1028.6
1029.9
1031.1
1032.2
1033.3
1034.2
1034.9
1035.2
1035.3
1107.3
1107
1105.5
1104.2
1102.9
1101.3
1100.1
1098.6
1097.2
1096
1094.3
1093.1
1091.7
1090.2
1089
1087.4
1086.1
1084.8
1083.2
1082.1
1080.4
1079.1
1077.8
1076.2
1075.1
1073.5
1072.2
1070.8
1069.2
1068.1
1066.5
1065.1
1063.8
1062.2
1061.1
1059.4
1058.1
1056.7
1055.2
1054
1052.3
1051.1
1049.6
1048.2
1046.9
1045.3
1044.1
1042.4
1041.1
1039.7
1038.2
1036.9
1035.3
1034.1
1032.4
1031.1
1029.6
1028.2
1026.8
1025.2
1024
1022.3
1021.1
1019.4
1018.1
1016.5
1015.1
1013.6
1012.2
1010.7
1009.2
1007.8
1006.2
1004.9
1003.2
1001.9
1000.2
998.91
997.22
995.89
994.21
992.84
991.2
989.76
988.18
986.65
985.15
983.51
982.11
980.37
979.05
977.26
975.85
974.18
972.55
971.1
969.31
967.88
966.18
964.47
963.04
961.22
959.54
958.05
956.21
954.47
952.92
951.15
949.29
947.53
945.86
944.08
942.17
940.25
938.33
936.38
934.39
932.33
930.19
927.89
925.35
922.53
919.3
915.47
910.81
904.3
891.22
887.38
885.86
885.27
885.17
885.36
885.75
886.31
886.96
887.67
888.46
889.31
890.2
891.12
892.07
893.04
894.04
895.05
896.09
897.14
898.2
899.28
900.37
901.48
902.6
903.73
904.89
906.06
907.22
908.39
909.56
910.76
911.99
913.2
914.4
915.62
916.87
918.13
919.36
920.61
921.89
923.17
924.42
925.69
927.01
928.29
929.57
930.89
932.2
933.49
934.82
936.16
937.45
938.79
940.15
941.45
942.81
944.17
945.48
946.86
948.22
949.55
950.95
952.3
953.65
955.07
956.4
957.78
959.18
960.53
961.95
963.31
964.69
966.12
967.47
968.9
970.28
971.67
973.11
974.47
975.92
977.3
978.7
980.14
981.51
982.99
984.35
985.78
987.21
988.6
990.08
991.44
992.9
994.3
995.71
997.17
998.55
1000
1001.4
1002.9
1004.3
1005.7
1007.1
1008.5
1010
1011.3
1012.7
1014.1
1015.5
1016.9
1018.3
1019.6
1021
1022.3
1023.7
1025.1
1026.3
1027.6
1028.9
1030.1
1031.2
1032.1
1032.8
1033.2
1033.3
1107.4
1107
1105.5
1104.2
1103
1101.3
1100.1
1098.7
1097.2
1096
1094.4
1093.1
1091.8
1090.2
1089.1
1087.5
1086.2
1084.9
1083.3
1082.1
1080.6
1079.2
1078
1076.3
1075.1
1073.6
1072.2
1071
1069.3
1068.1
1066.6
1065.2
1064
1062.3
1061.1
1059.6
1058.2
1056.9
1055.3
1054.1
1052.5
1051.2
1049.8
1048.2
1047.1
1045.4
1044.1
1042.7
1041.2
1039.9
1038.3
1037.1
1035.4
1034.1
1032.7
1031.2
1029.9
1028.3
1027.1
1025.4
1024.1
1022.5
1021.2
1019.7
1018.2
1016.9
1015.2
1014
1012.3
1011.1
1009.4
1008.1
1006.4
1005.1
1003.5
1002.1
1000.6
999.14
997.58
996.15
994.58
993.15
991.56
990.14
988.51
987.13
985.45
984.1
982.37
981.06
979.29
977.96
976.22
974.73
973.16
971.5
970.09
968.31
966.88
965.19
963.52
962.07
960.27
958.68
957.11
955.31
953.71
952.1
950.27
948.57
946.98
945.16
943.33
941.56
939.81
938.01
936.1
934.15
932.13
929.96
927.54
924.83
921.71
918.15
914.66
912.06
882.24
880.46
879.81
879.72
879.94
880.36
880.91
881.55
882.29
883.09
883.92
884.8
885.72
886.67
887.65
888.65
889.67
890.72
891.78
892.87
893.98
895.09
896.21
897.34
898.49
899.65
900.83
902.03
903.22
904.41
905.62
906.86
908.11
909.33
910.57
911.83
913.12
914.37
915.63
916.94
918.23
919.5
920.81
922.14
923.43
924.74
926.1
927.4
928.73
930.1
931.41
932.75
934.13
935.45
936.82
938.19
939.52
940.92
942.28
943.64
945.06
946.4
947.79
949.19
950.55
951.99
953.34
954.74
956.16
957.52
958.98
960.34
961.75
963.18
964.56
966.03
967.39
968.82
970.24
971.64
973.11
974.48
975.96
977.34
978.78
980.22
981.62
983.1
984.48
985.98
987.36
988.81
990.24
991.66
993.14
994.53
996.03
997.4
998.88
1000.3
1001.7
1003.2
1004.6
1006.1
1007.4
1008.9
1010.3
1011.7
1013.1
1014.5
1015.9
1017.3
1018.6
1020.1
1021.3
1022.7
1024.1
1025.3
1026.6
1027.9
1029.1
1030
1030.7
1031.2
1031.3
1107.4
1107.1
1105.7
1104.2
1103
1101.4
1100.1
1098.8
1097.3
1096.1
1094.5
1093.2
1092
1090.3
1089.1
1087.7
1086.2
1085
1083.4
1082.1
1080.8
1079.2
1078.1
1076.4
1075.1
1073.8
1072.2
1071.1
1069.5
1068.2
1066.9
1065.3
1064.1
1062.5
1061.2
1059.9
1058.3
1057.1
1055.5
1054.1
1052.8
1051.2
1050.1
1048.4
1047.1
1045.7
1044.2
1043
1041.3
1040.1
1038.5
1037.2
1035.8
1034.2
1033
1031.3
1030.1
1028.5
1027.2
1025.8
1024.2
1023
1021.3
1020.1
1018.4
1017.1
1015.6
1014.2
1012.8
1011.2
1009.9
1008.2
1007
1005.3
1004.1
1002.3
1001.1
999.4
998.11
996.44
995.12
993.46
992.12
990.47
989.12
987.46
986.12
984.43
983.1
981.38
980.07
978.32
977.02
975.27
973.88
972.21
970.68
969.16
967.48
966.08
964.32
962.9
961.21
959.59
958.1
956.34
954.84
953.17
951.49
950
948.24
946.59
945.04
943.29
941.64
940.02
938.26
936.49
934.63
932.63
930.41
927.91
925.22
922.59
920.15
874.87
873.69
873.37
873.46
873.79
874.3
874.91
875.61
876.39
877.23
878.1
879.01
879.95
880.93
881.94
882.97
884.03
885.1
886.19
887.3
888.42
889.55
890.7
891.88
893.08
894.26
895.46
896.66
897.9
899.15
900.38
901.62
902.89
904.17
905.43
906.7
908.03
909.31
910.59
911.93
913.24
914.54
915.89
917.22
918.54
919.9
921.25
922.57
923.97
925.3
926.65
928.06
929.4
930.77
932.17
933.52
934.94
936.31
937.69
939.12
940.47
941.9
943.29
944.68
946.13
947.49
948.94
950.33
951.74
953.18
954.57
956.04
957.42
958.87
960.28
961.7
963.16
964.55
966.04
967.42
968.9
970.31
971.75
973.21
974.62
976.11
977.5
979.01
980.39
981.88
983.3
984.75
986.21
987.63
989.13
990.53
992.05
993.43
994.94
996.33
997.81
999.25
1000.7
1002.2
1003.5
1005.1
1006.4
1007.9
1009.3
1010.7
1012.2
1013.5
1015
1016.3
1017.7
1019.1
1020.4
1021.8
1023.2
1024.4
1025.8
1027
1028
1028.7
1029.2
1029.3
1107.6
1107.1
1105.8
1104.3
1103.1
1101.6
1100.2
1099
1097.4
1096.1
1094.8
1093.2
1092.1
1090.5
1089.2
1087.9
1086.3
1085.1
1083.6
1082.2
1081
1079.3
1078.1
1076.7
1075.2
1074
1072.4
1071.1
1069.8
1068.2
1067.1
1065.4
1064.1
1062.8
1061.2
1060.1
1058.5
1057.2
1055.8
1054.2
1053.1
1051.4
1050.1
1048.8
1047.2
1046
1044.4
1043.1
1041.7
1040.2
1039
1037.3
1036.1
1034.5
1033.2
1031.8
1030.2
1029
1027.3
1026.1
1024.5
1023.2
1021.8
1020.2
1019
1017.3
1016.1
1014.4
1013.1
1011.6
1010.2
1008.8
1007.2
1005.9
1004.3
1003
1001.3
1000.1
998.38
997.11
995.45
994.13
992.51
991.14
989.55
988.15
986.58
985.16
983.59
982.16
980.58
979.15
977.54
976.14
974.5
973.12
971.44
970.09
968.38
967.04
965.31
963.95
962.26
960.81
959.2
957.68
956.16
954.58
953.12
951.52
950.09
948.5
947.09
945.54
944.11
942.58
941.09
939.52
937.86
936.1
934.23
932.32
930.27
867.31
866.15
865.9
866.07
866.46
866.99
867.64
868.38
869.18
870.03
870.93
871.86
872.84
873.85
874.88
875.94
877.03
878.14
879.25
880.38
881.53
882.7
883.89
885.1
886.31
887.51
888.74
890.01
891.26
892.5
893.77
895.08
896.35
897.63
898.96
900.26
901.56
902.9
904.23
905.54
906.9
908.25
909.57
910.96
912.31
913.65
915.06
916.4
917.78
919.18
920.53
921.96
923.33
924.71
926.14
927.5
928.94
930.33
931.73
933.17
934.54
936.01
937.39
938.82
940.25
941.65
943.12
944.5
945.99
947.38
948.83
950.26
951.69
953.16
954.56
956.06
957.45
958.94
960.35
961.81
963.26
964.7
966.18
967.59
969.1
970.5
972.03
973.42
974.93
976.34
977.83
979.27
980.73
982.21
983.64
985.15
986.56
988.09
989.49
991.03
992.41
993.95
995.34
996.84
998.27
999.74
1001.2
1002.6
1004.1
1005.5
1007
1008.4
1009.9
1011.3
1012.7
1014.1
1015.5
1017
1018.3
1019.6
1021.1
1022.3
1023.6
1024.9
1026
1026.8
1027.3
1027.4
1107.8
1107.2
1106
1104.4
1103.1
1101.8
1100.3
1099.1
1097.6
1096.2
1095
1093.3
1092.1
1090.7
1089.2
1088.1
1086.5
1085.2
1083.9
1082.3
1081.1
1079.6
1078.2
1077
1075.4
1074.1
1072.7
1071.2
1070
1068.4
1067.1
1065.8
1064.2
1063.1
1061.5
1060.2
1058.9
1057.3
1056.1
1054.5
1053.2
1051.9
1050.3
1049.1
1047.5
1046.2
1044.8
1043.2
1042.1
1040.4
1039.1
1037.7
1036.2
1035
1033.4
1032.1
1030.6
1029.2
1027.9
1026.3
1025.1
1023.4
1022.1
1020.7
1019.2
1017.9
1016.3
1015.1
1013.4
1012.1
1010.6
1009.2
1007.8
1006.2
1005
1003.3
1002.1
1000.4
999.11
997.49
996.15
994.62
993.18
991.74
990.21
988.85
987.25
985.95
984.28
983.02
981.31
980.05
978.35
977.07
975.39
974.08
972.43
971.09
969.47
968.11
966.53
965.13
963.61
962.17
960.72
959.24
957.9
956.39
955.09
953.65
952.32
951.05
949.72
948.47
947.26
946.05
944.88
943.76
942.69
941.59
859.24
857.62
857.32
857.47
857.84
858.41
859.06
859.81
860.63
861.51
862.44
863.41
864.4
865.44
866.5
867.58
868.68
869.81
870.97
872.14
873.32
874.5
875.71
876.95
878.2
879.43
880.68
881.97
883.25
884.52
885.82
887.14
888.43
889.75
891.1
892.41
893.75
895.12
896.45
897.81
899.19
900.52
901.92
903.29
904.65
906.07
907.43
908.83
910.24
911.61
913.06
914.42
915.85
917.26
918.66
920.11
921.49
922.96
924.35
925.78
927.23
928.64
930.11
931.5
933
934.39
935.85
937.29
938.73
940.2
941.61
943.11
944.51
946.03
947.43
948.93
950.35
951.83
953.28
954.73
956.21
957.65
959.15
960.57
962.1
963.51
965.04
966.44
967.99
969.39
970.91
972.34
973.84
975.29
976.78
978.25
979.71
981.21
982.66
984.17
985.6
987.13
988.55
990.09
991.49
993.05
994.44
996.01
997.38
998.92
1000.3
1001.8
1003.3
1004.7
1006.2
1007.6
1009.1
1010.5
1012
1013.3
1014.8
1016.2
1017.5
1019
1020.3
1021.6
1023
1024.1
1024.9
1025.4
1025.6
1108.1
1107.2
1106.1
1104.7
1103.2
1102.1
1100.4
1099.2
1097.9
1096.3
1095.1
1093.6
1092.2
1091
1089.4
1088.1
1086.8
1085.3
1084.1
1082.5
1081.2
1080
1078.3
1077.1
1075.7
1074.2
1073.1
1071.4
1070.2
1068.8
1067.3
1066.1
1064.5
1063.2
1061.9
1060.3
1059.1
1057.6
1056.2
1055
1053.3
1052.1
1050.6
1049.2
1048
1046.3
1045.1
1043.7
1042.2
1041
1039.3
1038.1
1036.6
1035.2
1034
1032.3
1031.1
1029.5
1028.2
1026.9
1025.3
1024.1
1022.4
1021.1
1019.7
1018.2
1017
1015.3
1014.1
1012.5
1011.2
1009.7
1008.2
1007
1005.3
1004.1
1002.4
1001.1
999.62
998.19
996.83
995.25
994.02
992.34
991.09
989.46
988.14
986.63
985.19
983.81
982.25
980.99
979.34
978.07
976.48
975.14
973.67
972.21
970.9
969.35
968.08
966.6
965.23
963.98
962.53
961.25
960.04
958.73
957.52
956.39
955.32
954.32
953.43
952.69
952.18
951.98
951.86
848.04
847.57
847.64
847.98
848.54
849.2
849.95
850.78
851.67
852.62
853.61
854.62
855.68
856.76
857.87
859.01
860.17
861.34
862.52
863.72
864.95
866.2
867.43
868.69
869.98
871.26
872.53
873.84
875.17
876.47
877.79
879.15
880.47
881.82
883.19
884.53
885.91
887.28
888.64
890.06
891.41
892.81
894.22
895.59
897.03
898.41
899.82
901.25
902.64
904.1
905.48
906.95
908.35
909.78
911.23
912.64
914.12
915.52
917.02
918.41
919.89
921.32
922.77
924.24
925.67
927.16
928.58
930.09
931.5
933.03
934.43
935.95
937.37
938.86
940.31
941.79
943.26
944.73
946.22
947.67
949.18
950.61
952.14
953.57
955.1
956.52
958.07
959.48
961.04
962.45
964.01
965.42
966.98
968.39
969.94
971.36
972.9
974.34
975.87
977.31
978.84
980.29
981.81
983.27
984.77
986.25
987.74
989.23
990.71
992.21
993.67
995.18
996.62
998.15
999.57
1001.1
1002.5
1004.1
1005.4
1007
1008.3
1009.8
1011.2
1012.7
1014.1
1015.5
1017
1018.3
1019.6
1021
1022.2
1023.1
1023.6
1023.9
1108.2
1107.4
1106.2
1105
1103.4
1102.1
1100.8
1099.3
1098.1
1096.6
1095.2
1094
1092.4
1091.1
1089.8
1088.2
1087.1
1085.5
1084.2
1083
1081.3
1080.1
1078.7
1077.2
1076.1
1074.5
1073.2
1071.9
1070.3
1069.1
1067.6
1066.2
1065
1063.4
1062.1
1060.7
1059.2
1058.1
1056.5
1055.2
1053.9
1052.3
1051.1
1049.5
1048.2
1046.9
1045.3
1044.1
1042.6
1041.2
1040
1038.3
1037.1
1035.6
1034.2
1033
1031.3
1030.1
1028.6
1027.2
1025.9
1024.3
1023.1
1021.5
1020.2
1018.8
1017.3
1016.1
1014.4
1013.2
1011.7
1010.2
1009
1007.3
1006.1
1004.6
1003.2
1001.8
1000.3
999.06
997.42
996.14
994.67
993.22
991.95
990.33
989.09
987.54
986.18
984.82
983.29
982.06
980.51
979.17
977.86
976.35
975.11
973.72
972.32
971.11
969.79
968.44
967.24
966.09
964.92
963.76
962.71
961.75
960.91
960.25
959.86
959.9
960.48
0
0
836.93
837.45
838.07
838.81
839.65
840.54
841.49
842.49
843.52
844.59
845.68
846.8
847.96
849.15
850.33
851.53
852.75
854.01
855.27
856.52
857.8
859.11
860.4
861.7
863.05
864.37
865.69
867.07
868.4
869.75
871.15
872.5
873.89
875.27
876.64
878.07
879.44
880.86
882.27
883.66
885.11
886.5
887.96
889.36
890.79
892.23
893.65
895.12
896.53
898.02
899.42
900.9
902.33
903.79
905.25
906.69
908.18
909.61
911.12
912.54
914.06
915.47
917
918.42
919.93
921.37
922.87
924.32
925.81
927.29
928.77
930.25
931.72
933.22
934.69
936.2
937.66
939.18
940.63
942.16
943.61
945.14
946.59
948.13
949.57
951.12
952.55
954.11
955.54
957.1
958.53
960.09
961.52
963.09
964.51
966.09
967.51
969.08
970.51
972.08
973.5
975.08
976.5
978.08
979.49
981.08
982.49
984.07
985.49
987.07
988.48
990.06
991.47
993.05
994.45
996.04
997.43
999.02
1000.4
1002
1003.3
1004.9
1006.3
1007.8
1009.2
1010.6
1012.1
1013.5
1015
1016.3
1017.8
1019.1
1020.3
1021.2
1022
1022.1
1108.3
1107.8
1106.3
1105.1
1103.8
1102.2
1101.1
1099.5
1098.2
1097
1095.3
1094.1
1092.8
1091.2
1090.1
1088.5
1087.2
1086
1084.3
1083.1
1081.8
1080.2
1079.1
1077.5
1076.2
1075
1073.3
1072.1
1070.7
1069.2
1068.1
1066.5
1065.2
1063.9
1062.3
1061.1
1059.6
1058.2
1057
1055.4
1054.2
1052.8
1051.3
1050.1
1048.5
1047.2
1045.9
1044.3
1043.1
1041.6
1040.2
1039
1037.4
1036.1
1034.7
1033.2
1032
1030.4
1029.2
1027.8
1026.2
1025.1
1023.4
1022.2
1020.8
1019.3
1018.1
1016.5
1015.2
1013.8
1012.3
1011.1
1009.5
1008.2
1006.8
1005.3
1004.1
1002.5
1001.2
999.81
998.28
997.07
995.52
994.18
992.88
991.33
990.11
988.66
987.24
986.04
984.54
983.21
982.01
980.53
979.23
978.06
976.7
975.39
974.22
973.09
971.93
970.77
969.71
968.73
967.86
967.12
966.56
0
0
0
825.22
825.76
826.46
827.26
828.12
829.05
830.04
831.08
832.15
833.26
834.39
835.54
836.72
837.92
839.16
840.39
841.64
842.91
844.21
845.49
846.79
848.13
849.45
850.78
852.15
853.48
854.85
856.23
857.58
858.99
860.37
861.75
863.17
864.55
866
867.39
868.81
870.25
871.65
873.11
874.51
875.99
877.4
878.86
880.31
881.75
883.22
884.65
886.15
887.57
889.08
890.5
892.02
893.44
894.95
896.38
897.89
899.34
900.83
902.3
903.79
905.27
906.75
908.25
909.72
911.23
912.69
914.21
915.67
917.19
918.66
920.18
921.65
923.18
924.64
926.17
927.63
929.17
930.63
932.17
933.64
935.17
936.64
938.18
939.65
941.18
942.66
944.19
945.67
947.2
948.68
950.21
951.7
953.22
954.72
956.23
957.74
959.24
960.76
962.26
963.78
965.27
966.81
968.29
969.83
971.3
972.86
974.31
975.89
977.33
978.91
980.34
981.94
983.36
984.96
986.37
987.98
989.38
990.99
992.38
993.99
995.38
996.98
998.36
999.95
1001.3
1002.9
1004.3
1005.8
1007.2
1008.7
1010.2
1011.6
1013.1
1014.4
1016
1017.2
1018.5
1019.5
1020.2
1020.4
1108.5
1108.1
1106.8
1105.3
1104.1
1102.6
1101.2
1100
1098.4
1097.1
1095.8
1094.3
1093.1
1091.6
1090.2
1089
1087.4
1086.1
1084.8
1083.3
1082.1
1080.6
1079.2
1078
1076.4
1075.2
1073.9
1072.3
1071.1
1069.6
1068.2
1067
1065.4
1064.2
1062.9
1061.3
1060.1
1058.6
1057.2
1056
1054.4
1053.2
1051.8
1050.3
1049.1
1047.6
1046.2
1045
1043.4
1042.1
1040.8
1039.3
1038.1
1036.5
1035.2
1033.9
1032.3
1031.1
1029.7
1028.2
1027
1025.4
1024.2
1022.8
1021.3
1020.1
1018.5
1017.2
1016
1014.3
1013.1
1011.7
1010.2
1009.1
1007.5
1006.2
1004.9
1003.3
1002.1
1000.7
999.25
998.06
996.55
995.21
994.01
992.49
991.2
990.01
988.53
987.23
986.06
984.71
983.38
982.19
981.06
979.83
978.61
977.48
976.41
975.41
974.47
973.62
0
0
0
812.95
813.67
814.48
815.37
816.32
817.33
818.38
819.47
820.59
821.74
822.92
824.14
825.36
826.59
827.85
829.15
830.43
831.72
833.06
834.38
835.71
837.08
838.42
839.79
841.18
842.54
843.95
845.34
846.73
848.16
849.55
851
852.39
853.83
855.27
856.69
858.16
859.57
861.06
862.47
863.96
865.39
866.87
868.32
869.79
871.27
872.72
874.22
875.67
877.18
878.63
880.15
881.6
883.12
884.57
886.11
887.55
889.09
890.53
892.08
893.52
895.08
896.52
898.08
899.52
901.08
902.53
904.09
905.54
907.1
908.55
910.11
911.56
913.13
914.58
916.14
917.61
919.16
920.63
922.18
923.66
925.2
926.69
928.22
929.73
931.25
932.77
934.27
935.81
937.3
938.86
940.33
941.91
943.36
944.96
946.39
948
949.42
951.04
952.46
954.07
955.5
957.1
958.54
960.12
961.59
963.15
964.63
966.18
967.68
969.21
970.73
972.24
973.78
975.27
976.83
978.29
979.88
981.32
982.93
984.35
985.97
987.38
989
990.4
992.02
993.41
995.03
996.42
998.03
999.41
1001
1002.4
1004
1005.4
1006.9
1008.3
1009.8
1011.2
1012.7
1014.1
1015.5
1016.9
1018
1018.5
1018.9
1109
1108.2
1107.1
1105.7
1104.2
1103.1
1101.4
1100.2
1098.9
1097.3
1096.1
1094.7
1093.2
1092.1
1090.5
1089.2
1088
1086.3
1085.1
1083.8
1082.2
1081.1
1079.6
1078.2
1077
1075.4
1074.2
1072.8
1071.3
1070.1
1068.6
1067.2
1066.1
1064.5
1063.2
1061.9
1060.3
1059.1
1057.7
1056.2
1055.1
1053.5
1052.2
1051
1049.4
1048.1
1046.8
1045.3
1044.1
1042.6
1041.2
1040
1038.4
1037.2
1035.8
1034.3
1033.1
1031.6
1030.2
1029
1027.4
1026.2
1024.9
1023.3
1022.1
1020.7
1019.3
1018.1
1016.5
1015.2
1014
1012.4
1011.2
1009.9
1008.3
1007.1
1005.8
1004.3
1003.1
1001.7
1000.3
999.11
997.77
996.34
995.14
993.91
992.49
991.24
990.09
988.85
987.53
986.33
985.21
984.13
983.06
0
0
0
799.14
799.76
800.54
801.4
802.34
803.34
804.38
805.47
806.59
807.75
808.93
810.16
811.39
812.64
813.91
815.22
816.51
817.82
819.17
820.5
821.86
823.24
824.59
825.99
827.37
828.76
830.19
831.57
833.02
834.42
835.86
837.3
838.72
840.19
841.61
843.1
844.52
846.02
847.45
848.94
850.39
851.88
853.34
854.83
856.3
857.79
859.28
860.76
862.26
863.74
865.25
866.73
868.25
869.73
871.25
872.74
874.25
875.75
877.27
878.77
880.28
881.8
883.3
884.83
886.32
887.87
889.35
890.91
892.38
893.96
895.41
897.01
898.45
900.04
901.49
903.08
904.53
906.12
907.58
909.16
910.64
912.19
913.7
915.23
916.76
918.27
919.83
921.32
922.9
924.37
925.98
927.42
929.04
930.47
932.08
933.53
935.12
936.6
938.17
939.66
941.21
942.74
944.25
945.81
947.3
948.89
950.35
951.98
953.4
955.03
956.46
958.08
959.52
961.12
962.59
964.16
965.65
967.2
968.73
970.24
971.8
973.28
974.88
976.33
977.95
979.37
981.01
982.42
984.05
985.47
987.08
988.51
990.11
991.55
993.13
994.58
996.14
997.6
999.15
1000.6
1002.1
1003.6
1005.1
1006.5
1008.1
1009.5
1011
1012.4
1013.9
1015.2
1016.3
1017.1
1017.2
1109.2
1108.6
1107.3
1106.1
1104.6
1103.2
1102
1100.4
1099.2
1097.9
1096.3
1095.1
1093.6
1092.2
1091.1
1089.5
1088.2
1086.9
1085.3
1084.1
1082.8
1081.3
1080.1
1078.6
1077.2
1076
1074.4
1073.2
1071.9
1070.3
1069.1
1067.7
1066.3
1065.1
1063.6
1062.2
1061
1059.4
1058.2
1056.9
1055.3
1054.1
1052.8
1051.3
1050.1
1048.6
1047.2
1046
1044.5
1043.2
1041.9
1040.3
1039.1
1037.8
1036.3
1035.1
1033.6
1032.2
1031.1
1029.5
1028.2
1027
1025.4
1024.2
1022.9
1021.4
1020.2
1018.8
1017.3
1016.1
1014.8
1013.3
1012.1
1010.8
1009.3
1008.1
1006.8
1005.4
1004.2
1003
1001.5
1000.2
999.08
997.77
996.42
995.22
994.1
992.93
991.66
0
0
0
785.56
786.32
787.17
788.11
789.11
790.18
791.29
792.43
793.59
794.79
796.03
797.29
798.55
799.84
801.16
802.47
803.81
805.17
806.52
807.89
809.28
810.66
812.09
813.47
814.9
816.32
817.74
819.2
820.62
822.1
823.52
825.01
826.44
827.92
829.38
830.86
832.33
833.81
835.3
836.78
838.28
839.76
841.27
842.75
844.26
845.76
847.27
848.77
850.28
851.79
853.3
854.82
856.32
857.85
859.35
860.9
862.38
863.96
865.42
867.01
868.47
870.06
871.52
873.11
874.58
876.16
877.65
879.2
880.72
882.25
883.79
885.31
886.88
888.37
889.98
891.43
893.05
894.5
896.1
897.57
899.16
900.66
902.22
903.75
905.27
906.85
908.34
909.96
911.41
913.04
914.48
916.1
917.57
919.16
920.66
922.21
923.76
925.27
926.86
928.34
929.97
931.41
933.05
934.49
936.11
937.58
939.16
940.67
942.22
943.77
945.28
946.88
948.34
949.99
951.41
953.05
954.49
956.11
957.58
959.16
960.67
962.21
963.76
965.26
966.86
968.32
969.96
971.39
973.04
974.46
976.09
977.53
979.13
980.61
982.17
983.69
985.21
986.76
988.25
989.83
991.28
992.89
994.31
995.94
997.34
998.97
1000.3
1002
1003.3
1005
1006.3
1007.9
1009.3
1010.8
1012.2
1013.6
1014.8
1015.5
1015.9
1109.4
1109.1
1107.8
1106.3
1105.1
1103.6
1102.2
1101
1099.4
1098.2
1096.9
1095.3
1094.1
1092.7
1091.2
1090.1
1088.5
1087.2
1086
1084.4
1083.2
1081.8
1080.3
1079.1
1077.7
1076.2
1075.1
1073.5
1072.2
1071
1069.4
1068.2
1066.9
1065.3
1064.1
1062.8
1061.3
1060.1
1058.7
1057.2
1056.1
1054.6
1053.2
1052
1050.5
1049.2
1048
1046.4
1045.2
1043.9
1042.3
1041.1
1039.8
1038.3
1037.1
1035.7
1034.3
1033.1
1031.7
1030.3
1029.1
1027.6
1026.2
1025.1
1023.6
1022.3
1021.1
1019.7
1018.3
1017.1
1015.7
1014.3
1013.1
1011.9
1010.4
1009.2
1008
1006.6
1005.3
1004.1
1003
1001.6
0
0
0
771.07
771.85
772.74
773.71
774.74
775.81
776.94
778.12
779.32
780.54
781.78
783.07
784.36
785.66
787
788.35
789.69
791.08
792.45
793.85
795.26
796.66
798.1
799.51
800.96
802.39
803.84
805.3
806.75
808.23
809.68
811.19
812.64
814.15
815.61
817.14
818.6
820.13
821.6
823.14
824.6
826.15
827.63
829.17
830.66
832.21
833.7
835.24
836.76
838.28
839.82
841.33
842.89
844.39
845.98
847.45
849.05
850.52
852.11
853.59
855.17
856.68
858.24
859.78
861.31
862.89
864.38
866.01
867.47
869.08
870.56
872.16
873.67
875.23
876.78
878.31
879.91
881.39
883.03
884.48
886.1
887.59
889.18
890.71
892.25
893.83
895.33
896.97
898.43
900.06
901.53
903.14
904.64
906.21
907.77
909.29
910.91
912.37
914.03
915.47
917.1
918.58
920.17
921.71
923.24
924.84
926.32
927.98
929.41
931.06
932.52
934.13
935.63
937.2
938.76
940.27
941.89
943.35
945.01
946.44
948.08
949.54
951.14
952.65
954.21
955.77
957.27
958.9
960.35
962.01
963.43
965.08
966.53
968.13
969.63
971.19
972.74
974.25
975.85
977.31
978.96
980.38
982.04
983.45
985.09
986.53
988.13
989.61
991.17
992.68
994.2
995.73
997.22
998.78
1000.2
1001.8
1003.2
1004.8
1006.2
1007.7
1009.2
1010.7
1012.1
1013.3
1014.1
1014.3
1110.1
1109.3
1108.2
1106.9
1105.3
1104.1
1102.7
1101.2
1100.1
1098.5
1097.2
1096
1094.3
1093.1
1091.8
1090.3
1089.1
1087.6
1086.2
1085.1
1083.5
1082.2
1081
1079.4
1078.2
1076.9
1075.3
1074.1
1072.8
1071.3
1070.1
1068.7
1067.2
1066.1
1064.6
1063.2
1062.1
1060.5
1059.2
1058
1056.5
1055.2
1054
1052.4
1051.2
1050
1048.4
1047.2
1045.9
1044.4
1043.2
1041.9
1040.3
1039.2
1037.9
1036.4
1035.2
1033.9
1032.4
1031.2
1029.9
1028.4
1027.2
1026
1024.5
1023.2
1022
1020.6
1019.3
1018.1
1016.8
1015.4
1014.2
1013
0
0
0
755.75
756.47
757.29
758.21
759.22
760.28
761.39
762.54
763.72
764.95
766.21
767.48
768.77
770.1
771.43
772.77
774.16
775.52
776.92
778.33
779.73
781.18
782.59
784.06
785.48
786.96
788.41
789.88
791.35
792.84
794.32
795.81
797.31
798.8
800.31
801.82
803.32
804.85
806.35
807.89
809.39
810.95
812.44
814.02
815.49
817.08
818.56
820.14
821.64
823.21
824.73
826.28
827.84
829.36
830.96
832.45
834.06
835.55
837.15
838.66
840.23
841.79
843.32
844.93
846.42
848.05
849.53
851.14
852.66
854.23
855.81
857.33
858.97
860.44
862.08
863.57
865.17
866.71
868.27
869.87
871.37
873.03
874.49
876.12
877.63
879.21
880.79
882.31
883.95
885.42
887.07
888.55
890.16
891.7
893.25
894.86
896.35
898.02
899.47
901.11
902.61
904.2
905.77
907.29
908.93
910.39
912.06
913.52
915.14
916.66
918.22
919.82
921.31
922.98
924.42
926.08
927.55
929.16
930.69
932.23
933.84
935.32
937
938.43
940.08
941.55
943.16
944.69
946.23
947.84
949.31
950.99
952.41
954.07
955.52
957.14
958.65
960.2
961.79
963.28
964.93
966.36
968.04
969.46
971.1
972.57
974.16
975.69
977.22
978.82
980.29
981.94
983.36
985.03
986.44
988.08
989.52
991.12
992.6
994.16
995.66
997.19
998.71
1000.2
1001.7
1003.2
1004.7
1006.2
1007.7
1009.2
1010.6
1012
1012.8
1013.1
1110.3
1110
1108.5
1107.2
1106
1104.4
1103.2
1101.8
1100.3
1099.1
1097.6
1096.2
1095.1
1093.5
1092.2
1091
1089.4
1088.2
1086.8
1085.3
1084.1
1082.7
1081.3
1080.1
1078.6
1077.2
1076.1
1074.5
1073.2
1072.1
1070.5
1069.2
1068
1066.4
1065.2
1064
1062.4
1061.2
1060
1058.4
1057.2
1056
1054.4
1053.2
1052
1050.4
1049.2
1048
1046.4
1045.2
1044
1042.4
1041.2
1040
1038.5
1037.2
1036.1
1034.6
1033.2
1032.1
1030.7
1029.3
1028.1
1026.9
1025.4
1024.2
1023.1
0
0
0
740.99
741.78
742.67
743.64
744.68
745.77
746.91
748.11
749.33
750.56
751.84
753.15
754.46
755.79
757.17
758.53
759.92
761.33
762.73
764.18
765.59
767.06
768.49
769.97
771.42
772.91
774.39
775.88
777.37
778.88
780.37
781.9
783.4
784.94
786.43
788
789.48
791.06
792.55
794.13
795.63
797.2
798.72
800.28
801.84
803.37
804.97
806.47
808.08
809.58
811.18
812.71
814.28
815.87
817.39
819.02
820.51
822.13
823.66
825.24
826.82
828.36
830.01
831.49
833.12
834.64
836.23
837.82
839.35
841.01
842.49
844.13
845.65
847.24
848.84
850.36
852.03
853.51
855.14
856.68
858.25
859.87
861.38
863.05
864.53
866.16
867.71
869.27
870.91
872.4
874.06
875.55
877.17
878.73
880.28
881.93
883.41
885.08
886.57
888.18
889.75
891.28
892.94
894.41
896.08
897.57
899.17
900.74
902.28
903.94
905.4
907.07
908.55
910.16
911.72
913.26
914.91
916.38
918.05
919.52
921.14
922.68
924.23
925.86
927.34
929.02
930.47
932.11
933.62
935.2
936.78
938.29
939.96
941.4
943.07
944.53
946.15
947.68
949.23
950.84
952.32
954.01
955.43
957.09
958.56
960.16
961.7
963.23
964.86
966.32
968.01
969.42
971.08
972.54
974.15
975.67
977.21
978.81
980.28
981.94
983.36
985.04
986.45
988.09
989.54
991.14
992.63
994.18
995.71
997.21
998.78
1000.2
1001.8
1003.3
1004.8
1006.3
1007.8
1009.2
1010.5
1011.4
1011.8
0
0
0
0
1106.2
1105.1
1103.5
1102.2
1101
1099.4
1098.2
1096.9
1095.3
1094.1
1092.7
1091.3
1090.1
1088.6
1087.2
1086.1
1084.5
1083.2
1082
1080.4
1079.2
1078
1076.4
1075.2
1074
1072.4
1071.2
1069.9
1068.4
1067.2
1065.9
1064.4
1063.2
1061.9
1060.4
1059.2
1058
1056.4
1055.2
1054
1052.4
1051.2
1050
1048.5
1047.2
1046.1
1044.6
1043.3
1042.1
1040.7
1039.3
1038.1
1036.9
1035.4
1034.2
0
0
0
725.66
726.38
727.22
728.15
729.16
730.23
731.35
732.51
733.71
734.95
736.23
737.51
738.83
740.18
741.53
742.91
744.3
745.69
747.14
748.54
750.01
751.44
752.92
754.38
755.87
757.35
758.85
760.35
761.86
763.37
764.9
766.41
767.96
769.46
771.04
772.53
774.12
775.63
777.21
778.74
780.3
781.87
783.41
785.02
786.53
788.14
789.67
791.26
792.84
794.38
796.02
797.53
799.15
800.7
802.28
803.89
805.42
807.07
808.59
810.2
811.78
813.34
815.01
816.5
818.14
819.69
821.28
822.92
824.43
826.09
827.62
829.23
830.84
832.37
834.05
835.55
837.18
838.76
840.31
842
843.48
845.13
846.68
848.26
849.92
851.42
853.09
854.61
856.21
857.83
859.35
861.04
862.53
864.17
865.74
867.29
868.98
870.45
872.11
873.65
875.23
876.87
878.37
880.06
881.55
883.17
884.75
886.29
887.98
889.44
891.11
892.63
894.21
895.84
897.34
899.03
900.5
902.14
903.69
905.25
906.9
908.38
910.06
911.54
913.16
914.73
916.26
917.94
919.39
921.08
922.56
924.17
925.74
927.27
928.94
930.39
932.07
933.55
935.16
936.72
938.25
939.91
941.37
943.05
944.51
946.14
947.67
949.22
950.85
952.32
954.02
955.44
957.1
958.59
960.18
961.75
963.26
964.93
966.36
968.05
969.48
971.12
972.62
974.19
975.78
977.26
978.93
980.35
982.04
983.46
985.11
986.57
988.16
989.69
991.21
992.8
994.26
995.9
997.3
998.98
1000.3
1002
1003.4
1005
1006.4
1008
1009.2
1010.2
1010.4
0
0
0
0
0
0
0
0
0
1100.1
1098.7
1097.2
1096.1
1094.5
1093.2
1092
1090.4
1089.2
1088
1086.4
1085.2
1083.9
1082.3
1081.2
1079.9
1078.3
1077.1
1075.8
1074.3
1073.1
1071.8
1070.3
1069.2
1067.9
1066.4
1065.2
1063.9
1062.4
1061.2
1060
1058.5
1057.2
1056
1054.5
1053.2
1052.1
1050.7
1049.3
1048.1
1046.8
1045.4
0
0
0
710.49
711.16
711.95
712.85
713.82
714.85
715.94
717.09
718.27
719.47
720.71
721.99
723.3
724.61
725.97
727.33
728.7
730.13
731.52
732.97
734.4
735.86
737.33
738.8
740.29
741.78
743.29
744.79
746.31
747.84
749.36
750.91
752.43
754.01
755.51
757.11
758.62
760.21
761.76
763.33
764.93
766.46
768.08
769.61
771.22
772.8
774.36
776.01
777.52
779.16
780.72
782.31
783.95
785.48
787.13
788.68
790.28
791.93
793.46
795.12
796.67
798.27
799.93
801.45
803.12
804.68
806.28
807.94
809.46
811.13
812.69
814.28
815.96
817.47
819.14
820.71
822.29
823.98
825.48
827.15
828.72
830.3
832
833.49
835.15
836.73
838.3
840
841.49
843.15
844.73
846.3
848
849.49
851.15
852.73
854.29
856
857.48
859.14
860.71
862.28
863.98
865.46
867.13
868.68
870.26
871.94
873.42
875.1
876.64
878.23
879.88
881.38
883.07
884.58
886.19
887.81
889.32
891.03
892.5
894.15
895.72
897.27
898.96
900.42
902.1
903.62
905.21
906.85
908.34
910.04
911.51
913.15
914.72
916.26
917.94
919.4
921.08
922.58
924.18
925.78
927.29
929
930.43
932.11
933.61
935.2
936.81
938.3
940.01
941.44
943.11
944.61
946.19
947.8
949.29
951
952.42
954.1
955.58
957.18
958.76
960.26
961.95
963.37
965.07
966.51
968.14
969.67
971.22
972.85
974.3
976.01
977.41
979.09
980.55
982.15
983.69
985.22
986.84
988.29
989.98
991.36
993.05
994.45
996.1
997.52
999.13
1000.6
1002.2
1003.6
1005.2
1006.6
1008.1
1009.1
1009.3
690.5
690.47
690.39
690.27
690.09
689.86
689.61
689.37
689.14
688.95
688.88
688.95
689.32
0
1093.9
1092.3
1091.2
1089.8
1088.3
1087.1
1085.8
1084.3
1083.1
1081.8
1080.3
1079.1
1077.8
1076.3
1075.1
1073.8
1072.3
1071.2
1069.9
1068.4
1067.2
1066
1064.4
1063.2
1062
1060.5
1059.2
0
0
0
0
695.12
695.7
696.39
697.15
698
698.92
699.9
700.93
702.02
703.15
704.31
705.5
706.73
708
709.29
710.59
711.94
713.3
714.66
716.08
717.47
718.91
720.35
721.8
723.28
724.75
726.25
727.74
729.26
730.77
732.3
733.84
735.37
736.94
738.46
740.06
741.57
743.18
744.72
746.3
747.9
749.44
751.08
752.62
754.23
755.83
757.4
759.06
760.59
762.22
763.83
765.4
767.07
768.62
770.24
771.88
773.44
775.11
776.68
778.29
779.98
781.5
783.17
784.77
786.35
788.05
789.59
791.23
792.89
794.43
796.12
797.7
799.3
801.01
802.52
804.18
805.81
807.37
809.08
810.62
812.25
813.93
815.45
817.14
818.73
820.31
822.03
823.54
825.19
826.83
828.37
830.08
831.62
833.24
834.92
836.43
838.12
839.69
841.28
842.99
844.48
846.15
847.76
849.31
851.03
852.53
854.18
855.81
857.34
859.06
860.57
862.2
863.84
865.36
867.07
868.59
870.2
871.86
873.36
875.07
876.58
878.2
879.85
881.35
883.06
884.56
886.19
887.82
889.33
891.05
892.53
894.17
895.77
897.3
899.02
900.48
902.14
903.71
905.26
906.96
908.41
910.1
911.62
913.21
914.86
916.34
918.05
919.52
921.16
922.74
924.27
925.98
927.41
929.1
930.6
932.2
933.82
935.31
937.03
938.46
940.13
941.65
943.22
944.87
946.33
948.04
949.48
951.13
952.67
954.22
955.87
957.32
959.04
960.46
962.12
963.64
965.2
966.83
968.3
970.01
971.42
973.1
974.57
976.17
977.74
979.25
980.92
982.34
984.04
985.45
987.11
988.58
990.17
991.71
993.22
994.83
996.27
997.94
999.32
1001
1002.4
1004
1005.4
1006.9
1007.9
1008.2
686.96
686.89
686.69
686.39
686.02
685.47
684.88
684.23
683.52
682.84
682.19
681.56
680.98
680.47
679.99
679.61
679.29
679
678.82
678.72
678.67
678.69
678.75
678.84
678.93
0
0
0
0
0
679.39
679.49
679.63
679.83
680.12
680.49
680.9
681.43
681.98
682.64
683.35
684.11
684.93
685.8
686.73
687.71
688.73
689.79
690.9
692.05
693.23
694.43
695.66
696.94
698.24
699.54
700.9
702.27
703.64
705.08
706.47
707.93
709.37
710.85
712.33
713.82
715.32
716.84
718.36
719.92
721.43
723.02
724.53
726.13
727.66
729.26
730.84
732.4
734.05
735.58
737.21
738.8
740.38
742.05
743.59
745.23
746.86
748.43
750.11
751.68
753.3
754.99
756.53
758.19
759.83
761.41
763.1
764.69
766.3
768.02
769.56
771.22
772.89
774.45
776.14
777.75
779.35
781.07
782.63
784.26
785.98
787.51
789.19
790.84
792.41
794.11
795.71
797.31
799.04
800.58
802.23
803.92
805.46
807.15
808.77
810.35
812.07
813.63
815.25
816.97
818.49
820.16
821.8
823.36
825.08
826.63
828.25
829.97
831.47
833.16
834.78
836.34
838.06
839.59
841.22
842.92
844.43
846.12
847.71
849.29
851.02
852.52
854.17
855.81
857.35
859.07
860.59
862.21
863.9
865.4
867.1
868.65
870.24
871.96
873.43
875.12
876.69
878.26
879.99
881.45
883.13
884.71
886.27
888
889.46
891.13
892.71
894.26
895.99
897.44
899.13
900.68
902.25
903.95
905.41
907.11
908.63
910.22
911.89
913.36
915.08
916.56
918.18
919.81
921.31
923.04
924.48
926.14
927.7
929.25
930.95
932.39
934.09
935.58
937.19
938.8
940.29
942.02
943.45
945.12
946.64
948.21
949.87
951.32
953.05
954.48
956.14
957.67
959.22
960.88
962.33
964.05
965.47
967.13
968.65
970.21
971.85
973.31
975.03
976.43
978.11
979.59
981.18
982.76
984.25
985.94
987.34
989.05
990.44
992.11
993.56
995.16
996.67
998.2
999.77
1001.2
1002.8
1004.3
1005.8
1006.8
1007.2
683.94
683.83
683.54
683.16
682.53
681.81
681
680.1
679.17
678.27
677.38
676.53
675.72
674.98
674.26
673.57
672.96
672.39
671.87
671.43
671.04
670.71
670.46
670.27
670.15
670.11
670.13
670.23
670.4
670.63
670.94
671.33
671.77
672.29
672.86
673.51
674.22
674.97
675.78
676.64
677.55
678.51
679.52
680.56
681.65
682.78
683.96
685.16
686.38
687.63
688.95
690.26
691.58
692.98
694.35
695.75
697.2
698.62
700.12
701.56
703.1
704.56
706.12
707.61
709.18
710.7
712.27
713.84
715.39
717.03
718.55
720.18
721.76
723.35
725.02
726.55
728.2
729.83
731.41
733.1
734.67
736.3
738
739.55
741.22
742.88
744.46
746.15
747.78
749.38
751.1
752.7
754.32
756.05
757.62
759.27
761
762.55
764.23
765.94
767.49
769.19
770.86
772.44
774.15
775.79
777.38
779.11
780.72
782.33
784.07
785.65
787.28
789.02
790.57
792.23
793.95
795.49
797.18
798.86
800.41
802.13
803.76
805.34
807.08
808.65
810.27
812.02
813.55
815.21
816.91
818.44
820.14
821.78
823.34
825.08
826.64
828.25
830
831.5
833.18
834.84
836.38
838.1
839.68
841.27
843.02
844.52
846.18
847.85
849.37
851.1
852.66
854.26
856
857.48
859.16
860.79
862.33
864.06
865.58
867.21
868.9
870.39
872.11
873.66
875.25
876.98
878.44
880.14
881.72
883.28
885.02
886.48
888.15
889.76
891.29
893.03
894.5
896.16
897.77
899.29
901.03
902.49
904.16
905.76
907.28
909.02
910.47
912.14
913.72
915.26
917
918.42
920.12
921.65
923.23
924.92
926.37
928.09
929.57
931.19
932.82
934.3
936.04
937.47
939.14
940.69
942.24
943.94
945.37
947.08
948.55
950.17
951.77
953.27
955.01
956.41
958.11
959.59
961.19
962.81
964.29
966.02
967.42
969.11
970.6
972.19
973.8
975.28
977
978.39
980.09
981.54
983.16
984.71
986.23
987.89
989.31
991.03
992.4
994.09
995.51
997.14
998.61
1000.2
1001.7
1003.2
1004.7
1005.8
1006.2
681.23
681.15
680.82
680.25
679.47
678.56
677.55
676.51
675.47
674.44
673.45
672.48
671.56
670.68
669.85
669.08
668.32
667.62
667.02
666.43
665.96
665.51
665.19
664.93
664.75
664.67
664.68
664.79
665.01
665.29
665.65
666.13
666.64
667.26
667.94
668.65
669.45
670.32
671.23
672.19
673.2
674.25
675.33
676.46
677.63
678.86
680.12
681.38
682.68
684.06
685.38
686.78
688.21
689.61
691.11
692.53
694.07
695.52
697.09
698.56
700.15
701.67
703.25
704.83
706.38
708.04
709.56
711.2
712.81
714.39
716.08
717.64
719.28
720.97
722.53
724.2
725.87
727.45
729.15
730.79
732.4
734.12
735.74
737.36
739.09
740.71
742.34
744.08
745.69
747.33
749.07
750.67
752.31
754.06
755.66
757.3
759.06
760.65
762.3
764.05
765.64
767.29
769.04
770.62
772.28
774.04
775.6
777.26
779.02
780.58
782.25
784.01
785.55
787.23
788.97
790.52
792.2
793.93
795.47
797.17
798.87
800.43
802.15
803.8
805.37
807.11
808.73
810.32
812.07
813.65
815.27
817.03
818.55
820.21
821.94
823.46
825.16
826.83
828.37
830.11
831.7
833.29
835.05
836.57
838.22
839.95
841.45
843.15
844.79
846.33
848.08
849.63
851.24
852.99
854.47
856.16
857.8
859.34
861.08
862.61
864.23
865.96
867.43
869.14
870.74
872.29
874.04
875.53
877.18
878.84
880.35
882.09
883.6
885.22
886.92
888.39
890.11
891.66
893.24
894.98
896.42
898.13
899.69
901.25
903
904.43
906.13
907.69
909.25
910.99
912.42
914.13
915.67
917.24
918.96
920.4
922.11
923.62
925.21
926.9
928.35
930.08
931.55
933.18
934.81
936.3
938.04
939.47
941.14
942.69
944.24
945.95
947.37
949.09
950.56
952.18
953.8
955.28
957.02
958.43
960.12
961.62
963.2
964.85
966.31
968.04
969.45
971.13
972.64
974.21
975.85
977.3
979.03
980.43
982.12
983.59
985.18
986.77
988.25
989.95
991.34
993.06
994.44
996.11
997.55
999.15
1000.6
1002.2
1003.6
1004.8
1005.2
678.91
678.72
678.3
677.62
676.74
675.67
674.53
673.39
672.27
671.18
670.11
669.08
668.07
667.11
666.18
665.3
664.47
663.72
663.06
662.39
661.86
661.37
661.02
660.68
660.48
660.39
660.4
660.51
660.73
661.08
661.46
662
662.53
663.22
663.96
664.72
665.56
666.48
667.45
668.46
669.53
670.64
671.82
673.05
674.25
675.5
676.83
678.18
679.51
680.95
682.33
683.78
685.24
686.71
688.23
689.73
691.27
692.83
694.35
696
697.5
699.14
700.71
702.31
704
705.53
707.2
708.85
710.43
712.13
713.76
715.37
717.1
718.72
720.35
722.09
723.71
725.34
727.09
728.72
730.35
732.1
733.74
735.38
737.12
738.78
740.4
742.14
743.83
745.44
747.17
748.88
750.47
752.19
753.93
755.51
757.21
758.98
760.55
762.24
764.01
765.58
767.26
769.03
770.61
772.27
774.05
775.63
777.28
779.06
780.65
782.29
784.06
785.65
787.29
789.06
790.64
792.28
794.05
795.63
797.27
799.04
800.6
802.25
804.02
805.56
807.23
809
810.52
812.2
813.93
815.46
817.17
818.86
820.4
822.13
823.77
825.34
827.1
828.68
830.28
832.05
833.57
835.22
836.97
838.47
840.17
841.84
843.37
845.11
846.7
848.28
850.05
851.56
853.21
854.93
856.42
858.14
859.75
861.3
863.06
864.57
866.21
867.93
869.41
871.13
872.72
874.28
876.04
877.52
879.18
880.85
882.35
884.09
885.61
887.22
888.95
890.41
892.13
893.69
895.26
897.01
898.45
900.15
901.73
903.27
905.03
906.47
908.15
909.75
911.28
913.03
914.47
916.15
917.74
919.27
921.02
922.45
924.14
925.7
927.25
928.99
930.41
932.12
933.64
935.22
936.91
938.35
940.09
941.55
943.18
944.81
946.29
948.04
949.45
951.14
952.68
954.23
955.93
957.35
959.08
960.53
962.17
963.76
965.26
967
968.39
970.1
971.57
973.18
974.79
976.27
978.01
979.39
981.1
982.55
984.17
985.74
987.24
988.93
990.33
992.05
993.43
995.11
996.55
998.16
999.66
1001.2
1002.7
1003.9
1004.2
676.72
676.52
676.11
675.27
674.25
673.11
671.88
670.61
669.41
668.26
667.15
666.06
665.01
663.99
663.02
662.09
661.2
660.37
659.62
659.01
658.36
657.88
657.42
657.13
656.92
656.79
656.8
656.95
657.16
657.47
657.97
658.44
659.11
659.77
660.51
661.36
662.27
663.23
664.24
665.3
666.4
667.55
668.78
670.06
671.3
672.6
674.03
675.34
676.77
678.21
679.65
681.17
682.63
684.19
685.7
687.26
688.86
690.38
692.06
693.58
695.22
696.88
698.44
700.13
701.76
703.37
705.1
706.71
708.34
710.09
711.72
713.35
715.11
716.76
718.39
720.14
721.83
723.44
725.18
726.91
728.51
730.23
732.01
733.6
735.28
737.07
738.7
740.35
742.12
743.8
745.42
747.17
748.91
750.5
752.22
754.01
755.58
757.27
759.06
760.67
762.32
764.1
765.75
767.37
769.13
770.82
772.41
774.16
775.88
777.45
779.18
780.93
782.49
784.2
785.97
787.52
789.21
790.99
792.53
794.22
796
797.53
799.22
801
802.53
804.21
805.99
807.51
809.2
810.95
812.48
814.18
815.91
817.44
819.16
820.85
822.39
824.14
825.78
827.34
829.1
830.69
832.29
834.06
835.6
837.24
839.01
840.5
842.19
843.9
845.41
847.14
848.77
850.32
852.08
853.63
855.24
857.01
858.49
860.18
861.85
863.36
865.11
866.67
868.26
870.03
871.5
873.18
874.85
876.35
878.1
879.64
881.24
883
884.44
886.15
887.76
889.29
891.05
892.53
894.19
895.85
897.34
899.09
900.59
902.21
903.91
905.37
907.11
908.63
910.22
911.94
913.38
915.11
916.63
918.23
919.94
921.38
923.11
924.62
926.22
927.91
929.36
931.09
932.58
934.2
935.85
937.32
939.07
940.51
942.17
943.76
945.27
947.02
948.43
950.13
951.65
953.22
954.92
956.34
958.08
959.52
961.17
962.76
964.26
966.01
967.4
969.11
970.59
972.19
973.82
975.28
977.03
978.41
980.12
981.59
983.19
984.79
986.27
988
989.37
991.09
992.49
994.14
995.63
997.19
998.77
1000.2
1001.8
1003.1
1003.3
674.8
674.55
674.08
673.15
672.04
670.7
669.39
668.16
666.93
665.64
664.44
663.31
662.22
661.17
660.15
659.18
658.25
657.38
656.6
655.97
655.28
654.74
654.28
654
653.7
653.57
653.57
653.72
654.03
654.32
654.81
655.34
656.06
656.73
657.51
658.38
659.32
660.32
661.36
662.46
663.62
664.87
666.12
667.35
668.69
670.1
671.42
672.91
674.3
675.81
677.28
678.83
680.32
681.96
683.44
685.1
686.65
688.26
689.95
691.49
693.18
694.85
696.43
698.15
699.83
701.43
703.16
704.87
706.47
708.2
709.96
711.55
713.26
715.05
716.67
718.34
720.12
721.81
723.44
725.19
726.97
728.57
730.27
732.07
733.72
735.37
737.14
738.88
740.49
742.22
744.02
745.62
747.3
749.09
750.76
752.39
754.16
755.9
757.49
759.22
761.02
762.6
764.28
766.08
767.7
769.34
771.12
772.8
774.4
776.16
777.89
779.46
781.19
782.97
784.52
786.22
788.02
789.56
791.24
793.04
794.59
796.26
798.05
799.61
801.27
803.06
804.62
806.27
808.06
809.61
811.26
813.05
814.59
816.25
818.04
819.56
821.23
823.01
824.51
826.2
827.96
829.46
831.18
832.88
834.4
836.14
837.79
839.34
841.11
842.69
844.28
846.06
847.58
849.23
851
852.47
854.17
855.85
857.37
859.12
860.7
862.28
864.05
865.54
867.21
868.93
870.4
872.14
873.73
875.29
877.06
878.55
880.2
881.91
883.38
885.12
886.68
888.26
890.03
891.47
893.17
894.8
896.31
898.07
899.55
901.2
902.88
904.35
906.1
907.6
909.22
910.93
912.38
914.11
915.63
917.23
918.95
920.38
922.12
923.63
925.22
926.94
928.37
930.11
931.6
933.21
934.9
936.34
938.09
939.55
941.19
942.82
944.3
946.06
947.48
949.16
950.73
952.25
954
955.4
957.12
958.61
960.21
961.86
963.31
965.06
966.48
968.15
969.7
971.24
972.95
974.35
976.09
977.51
979.17
980.72
982.24
983.95
985.34
987.08
988.48
990.15
991.64
993.2
994.81
996.26
997.98
999.32
1001
1002.2
1002.5
673.06
672.8
672.16
671.15
669.94
668.5
667.2
665.92
664.53
663.28
662.1
660.9
659.7
658.57
657.51
656.5
655.56
654.69
653.93
653.16
652.44
651.96
651.39
651.1
650.83
650.67
650.67
650.85
651.12
651.43
652.02
652.5
653.22
654.04
654.82
655.7
656.66
657.7
658.81
660.01
661.16
662.35
663.64
665.05
666.32
667.75
669.19
670.61
672.15
673.61
675.17
676.71
678.26
679.93
681.43
683.12
684.72
686.32
688.06
689.64
691.29
693.06
694.66
696.32
698.09
699.75
701.39
703.15
704.89
706.5
708.23
710.04
711.66
713.34
715.13
716.86
718.48
720.23
722.04
723.67
725.35
727.14
728.88
730.5
732.24
734.05
735.69
737.35
739.15
740.9
742.5
744.23
746.05
747.67
749.34
751.13
752.85
754.46
756.21
758.02
759.6
761.28
763.09
764.74
766.37
768.15
769.88
771.46
773.2
775.01
776.56
778.25
780.06
781.65
783.3
785.1
786.73
788.34
790.13
791.8
793.38
795.15
796.85
798.41
800.16
801.88
803.43
805.17
806.9
808.44
810.18
811.91
813.44
815.17
816.9
818.42
820.17
821.87
823.4
825.15
826.82
828.37
830.13
831.76
833.33
835.11
836.69
838.29
840.07
841.6
843.24
845.03
846.52
848.2
849.94
851.42
853.16
854.81
856.34
858.11
859.67
861.27
863.05
864.53
866.2
867.92
869.4
871.14
872.74
874.29
876.07
877.56
879.21
880.94
882.4
884.14
885.72
887.28
889.05
890.51
892.19
893.86
895.34
897.1
898.61
900.23
901.97
903.4
905.13
906.69
908.25
910.02
911.44
913.15
914.73
916.27
918.04
919.46
921.16
922.75
924.28
926.04
927.46
929.16
930.74
932.27
934.03
935.44
937.14
938.69
940.25
942
943.39
945.12
946.62
948.22
949.91
951.34
953.09
954.54
956.18
957.8
959.28
961.04
962.43
964.14
965.66
967.22
968.92
970.33
972.08
973.5
975.17
976.73
978.25
979.97
981.35
983.09
984.51
986.16
987.71
989.23
990.91
992.31
994.05
995.41
997.11
998.52
1000.1
1001.3
1001.9
671.29
671.13
670.35
669.25
668.02
666.5
665.17
663.8
662.39
661.14
659.87
658.56
657.36
656.24
655.16
654.13
653.14
652.2
651.31
650.52
649.91
649.25
648.77
648.33
648.13
648.03
648.04
648.14
648.35
648.81
649.28
649.99
650.59
651.38
652.27
653.22
654.22
655.28
656.38
657.57
658.87
660.14
661.4
662.83
664.2
665.62
667.13
668.57
670.14
671.65
673.22
674.85
676.37
678.08
679.65
681.27
683.03
684.6
686.26
688.04
689.65
691.31
693.1
694.78
696.41
698.18
699.97
701.58
703.28
705.1
706.8
708.44
710.21
712.03
713.66
715.35
717.15
718.93
720.54
722.27
724.1
725.79
727.44
729.21
731.03
732.66
734.34
736.15
737.91
739.52
741.25
743.08
744.73
746.38
748.17
749.96
751.55
753.26
755.08
756.73
758.37
760.16
761.93
763.51
765.23
767.05
768.65
770.31
772.12
773.8
775.4
777.17
778.93
780.49
782.22
784.03
785.58
787.26
789.07
790.66
792.3
794.11
795.73
797.34
799.13
800.79
802.37
804.15
805.83
807.39
809.16
810.85
812.4
814.16
815.86
817.4
819.16
820.84
822.38
824.15
825.81
827.36
829.14
830.77
832.33
834.12
835.71
837.3
839.09
840.64
842.26
844.05
845.56
847.22
849.01
850.47
852.18
853.89
855.39
857.14
858.75
860.31
862.09
863.61
865.24
867.02
868.48
870.18
871.87
873.36
875.12
876.68
878.26
880.05
881.5
883.19
884.88
886.36
888.12
889.65
891.25
893.02
894.45
896.16
897.78
899.3
901.07
902.54
904.2
905.89
907.35
909.11
910.61
912.22
913.96
915.38
917.12
918.65
920.24
921.99
923.4
925.13
926.66
928.24
929.99
931.39
933.13
934.65
936.23
937.96
939.37
941.11
942.6
944.21
945.9
947.33
949.09
950.54
952.18
953.81
955.29
957.05
958.45
960.15
961.69
963.24
964.97
966.36
968.1
969.56
971.19
972.8
974.28
976.03
977.41
979.13
980.61
982.2
983.84
985.28
987.04
988.4
990.12
991.55
993.18
994.73
996.23
997.9
999.27
1000.6
1001.1
669.87
669.5
668.78
667.51
666.16
664.69
663.23
661.89
660.4
659.12
657.78
656.43
655.23
654.09
652.95
651.82
650.79
649.84
649.01
648.15
647.35
646.77
646.22
645.85
645.49
645.35
645.35
645.5
645.88
646.24
646.82
647.39
648.19
649.06
649.96
650.92
651.99
653.08
654.2
655.38
656.68
658.07
659.34
660.8
662.21
663.69
665.2
666.74
668.26
669.93
671.42
673.12
674.72
676.32
678.07
679.68
681.32
683.1
684.76
686.39
688.16
689.94
691.55
693.27
695.09
696.78
698.43
700.21
702.04
703.68
705.37
707.17
708.99
710.61
712.32
714.14
715.92
717.55
719.28
721.11
722.85
724.49
726.24
728.08
729.76
731.42
733.2
735.03
736.66
738.34
740.15
741.93
743.54
745.27
747.1
748.77
750.41
752.19
754.01
755.6
757.29
759.12
760.8
762.42
764.19
766.01
767.57
769.27
771.09
772.73
774.36
776.15
777.89
779.46
781.21
783.02
784.56
786.26
788.07
789.66
791.31
793.11
794.75
796.35
798.14
799.83
801.39
803.16
804.89
806.43
808.18
809.92
811.45
813.19
814.95
816.46
818.19
819.95
821.45
823.19
824.93
826.44
828.18
829.9
831.41
833.17
834.86
836.38
838.15
839.79
841.34
843.12
844.71
846.3
848.09
849.62
851.25
853.05
854.53
856.21
857.97
859.43
861.17
862.83
864.34
866.12
867.67
869.27
871.05
872.53
874.2
875.93
877.39
879.14
880.73
882.29
884.07
885.54
887.21
888.93
890.38
892.13
893.69
895.26
897.04
898.48
900.18
901.82
903.32
905.09
906.57
908.21
909.92
911.36
913.12
914.63
916.23
917.99
919.39
921.13
922.67
924.24
926.01
927.41
929.14
930.68
932.24
934.01
935.4
937.13
938.66
940.23
941.98
943.37
945.12
946.61
948.21
949.91
951.33
953.09
954.54
956.18
957.81
959.28
961.05
962.45
964.15
965.69
967.23
968.97
970.35
972.1
973.54
975.18
976.79
978.27
980.02
981.39
983.12
984.57
986.19
987.79
989.26
991.01
992.35
994.09
995.48
997.14
998.58
1000
1000.3
668.33
668.13
667.22
666.02
664.41
663.05
661.44
660.08
658.56
657.19
655.86
654.43
653.2
652.03
650.77
649.6
648.52
647.51
646.6
645.8
645.08
644.31
643.83
643.32
643.1
642.99
643
643.11
643.33
643.86
644.34
645.11
645.87
646.67
647.6
648.62
649.73
650.95
652.13
653.32
654.67
656.1
657.4
658.98
660.34
661.98
663.39
665.07
666.57
668.2
669.9
671.44
673.16
674.87
676.46
678.19
679.99
681.58
683.29
685.1
686.81
688.45
690.22
692.06
693.72
695.4
697.2
699.04
700.69
702.39
704.19
706.03
707.68
709.38
711.19
713.03
714.68
716.37
718.19
720.02
721.66
723.36
725.17
727.01
728.62
730.33
732.15
733.95
735.56
737.29
739.12
740.86
742.48
744.24
746.08
747.73
749.39
751.18
753.01
754.59
756.29
758.12
759.82
761.43
763.21
765.03
766.61
768.29
770.12
771.8
773.4
775.18
776.98
778.53
780.25
782.07
783.66
785.31
787.12
788.79
790.38
792.16
793.9
795.45
797.2
799
800.51
802.22
804.04
805.56
807.25
809.06
810.6
812.26
814.08
815.63
817.27
819.08
820.64
822.27
824.08
825.63
827.27
829.07
830.61
832.26
834.06
835.57
837.24
839.04
840.53
842.22
844.01
845.47
847.19
848.92
850.4
852.16
853.82
855.34
857.12
858.7
860.28
862.08
863.57
865.23
867.01
868.45
870.18
871.85
873.35
875.12
876.68
878.26
880.05
881.51
883.19
884.9
886.36
888.13
889.68
891.26
893.04
894.48
896.18
897.84
899.32
901.1
902.6
904.22
905.97
907.39
909.14
910.69
912.25
914.03
915.44
917.16
918.76
920.28
922.06
923.48
925.17
926.79
928.29
930.06
931.49
933.17
934.8
936.28
938.06
939.48
941.17
942.76
944.27
946.04
947.44
949.15
950.71
952.24
954.01
955.39
957.12
958.62
960.21
961.91
963.32
965.09
966.51
968.17
969.77
971.26
973.03
974.4
976.13
977.6
979.2
980.86
982.29
984.05
985.42
987.13
988.61
990.19
991.81
993.26
995.01
996.34
998.07
999.23
999.83
667.11
666.75
665.86
664.37
663
661.31
659.9
658.29
656.92
655.35
654.05
652.56
651.24
650.04
648.73
647.5
646.38
645.34
644.37
643.47
642.72
642.09
641.38
641.05
640.63
640.44
640.44
640.64
641.06
641.41
642.11
642.77
643.53
644.42
645.4
646.46
647.62
648.89
650.13
651.36
652.81
654.19
655.63
657.15
658.65
660.21
661.84
663.36
665.09
666.67
668.3
670.08
671.71
673.35
675.14
676.89
678.51
680.25
682.09
683.79
685.45
687.23
689.08
690.79
692.46
694.24
696.09
697.83
699.5
701.27
703.12
704.88
706.54
708.3
710.14
711.94
713.58
715.32
717.16
718.98
720.61
722.33
724.16
725.99
727.61
729.33
731.16
732.97
734.58
736.31
738.14
739.92
741.53
743.27
745.11
746.83
748.45
750.22
752.07
753.7
755.36
757.17
758.97
760.55
762.27
764.1
765.77
767.39
769.18
771
772.55
774.26
776.09
777.72
779.35
781.15
782.89
784.45
786.21
788.02
789.56
791.25
793.08
794.67
796.3
798.12
799.76
801.35
803.15
804.84
806.4
808.17
809.91
811.43
813.19
814.95
816.46
818.2
819.98
821.47
823.2
824.99
826.47
828.2
829.97
831.45
833.19
834.94
836.43
838.18
839.89
841.39
843.16
844.83
846.35
848.13
849.75
851.31
853.1
854.65
856.26
858.06
859.55
861.22
863
864.44
866.17
867.86
869.35
871.13
872.7
874.27
876.07
877.54
879.21
880.96
882.4
884.15
885.75
887.29
889.08
890.55
892.21
893.94
895.38
897.14
898.7
900.26
902.05
903.48
905.18
906.83
908.31
910.09
911.57
913.21
914.93
916.36
918.12
919.63
921.23
922.99
924.39
926.13
927.67
929.24
931.01
932.4
934.14
935.67
937.24
939.01
940.39
942.13
943.65
945.22
946.98
948.36
950.12
951.6
953.21
954.9
956.32
958.09
959.52
961.18
962.8
964.27
966.05
967.43
969.14
970.67
972.22
973.95
975.33
977.09
978.51
980.17
981.75
983.24
985
986.35
988.1
989.51
991.16
992.7
994.22
995.89
997.27
998.66
999.2
665.87
665.41
664.4
663.08
661.38
659.93
658.25
656.76
655.2
653.71
652.22
650.85
649.36
648.11
646.8
645.5
644.33
643.26
642.25
641.3
640.44
639.76
639.15
638.6
638.26
638.14
638.14
638.26
638.63
639.16
639.8
640.47
641.33
642.29
643.31
644.4
645.61
646.96
648.19
649.52
651.05
652.39
654.02
655.43
657.1
658.63
660.24
662.01
663.54
665.23
667.04
668.64
670.32
672.13
673.89
675.53
677.27
679.12
680.88
682.54
684.29
686.14
687.96
689.61
691.35
693.18
695.04
696.72
698.43
700.23
702.1
703.84
705.52
707.29
709.14
710.96
712.6
714.34
716.18
718.03
719.67
721.38
723.2
725.05
726.71
728.4
730.21
732.06
733.72
735.4
737.2
739.05
740.69
742.37
744.19
746.02
747.63
749.32
751.15
752.94
754.53
756.26
758.11
759.79
761.41
763.2
765.03
766.61
768.3
770.13
771.83
773.43
775.2
777.03
778.58
780.27
782.1
783.75
785.36
787.16
788.91
790.45
792.21
794.03
795.55
797.25
799.07
800.65
802.29
804.11
805.73
807.33
809.13
810.8
812.36
814.15
815.85
817.39
819.16
820.88
822.4
824.17
825.89
827.4
829.17
830.88
832.39
834.16
835.86
837.37
839.15
840.81
842.34
844.13
845.75
847.31
849.11
850.67
852.27
854.08
855.59
857.23
859.03
860.49
862.19
863.94
865.4
867.15
868.79
870.31
872.1
873.64
875.24
877.04
878.49
880.19
881.89
883.36
885.13
886.69
888.26
890.06
891.5
893.19
894.89
896.34
898.12
899.65
901.24
903.03
904.44
906.16
907.79
909.29
911.08
912.53
914.19
915.88
917.33
919.1
920.59
922.21
923.95
925.36
927.12
928.63
930.22
931.98
933.37
935.13
936.64
938.22
939.98
941.37
943.12
944.62
946.21
947.95
949.34
951.11
952.57
954.19
955.88
957.3
959.08
960.5
962.17
963.77
965.26
967.04
968.41
970.13
971.64
973.21
974.93
976.32
978.08
979.49
981.16
982.73
984.23
985.98
987.33
989.09
990.48
992.15
993.66
995.2
996.81
998.15
998.6
664.61
664.24
663.19
661.68
660.11
658.39
656.9
655.22
653.65
652.14
650.56
649.13
647.64
646.23
644.99
643.58
642.34
641.23
640.18
639.19
638.27
637.46
636.92
636.28
636.04
635.8
635.8
636.05
636.3
636.95
637.49
638.29
639.22
640.21
641.27
642.41
643.69
645.07
646.32
647.83
649.24
650.81
652.29
654.01
655.49
657.18
658.9
660.47
662.21
664.02
665.64
667.33
669.15
670.97
672.61
674.34
676.18
678.03
679.71
681.42
683.24
685.1
686.88
688.56
690.33
692.18
694.04
695.74
697.45
699.26
701.12
702.93
704.59
706.34
708.19
710.05
711.73
713.43
715.24
717.11
718.86
720.52
722.28
724.14
725.95
727.58
729.31
731.16
733
734.61
736.33
738.16
740
741.6
743.31
745.15
746.96
748.55
750.28
752.13
753.87
755.47
757.23
759.08
760.73
762.37
764.18
766.01
767.56
769.27
771.11
772.79
774.39
776.18
778.01
779.55
781.26
783.09
784.72
786.34
788.15
789.88
791.43
793.2
795.02
796.54
798.24
800.07
801.63
803.28
805.11
806.72
808.32
810.13
811.79
813.35
815.15
816.85
818.38
820.16
821.88
823.4
825.17
826.9
828.4
830.17
831.89
833.4
835.16
836.87
838.38
840.15
841.83
843.35
845.14
846.77
848.31
850.11
851.69
853.27
855.08
856.6
858.24
860.04
861.5
863.2
864.96
866.41
868.16
869.81
871.32
873.11
874.66
876.25
878.05
879.51
881.19
882.93
884.37
886.14
887.72
889.27
891.07
892.53
894.19
895.93
897.36
899.13
900.68
902.25
904.04
905.46
907.17
908.82
910.3
912.09
913.56
915.2
916.93
918.35
920.12
921.63
923.22
925
926.38
928.13
929.67
931.23
933.02
934.4
936.14
937.68
939.23
941.02
942.39
944.13
945.67
947.23
949
950.37
952.12
953.62
955.21
956.93
958.33
960.1
961.54
963.18
964.83
966.28
968.06
969.44
971.15
972.69
974.23
975.98
977.34
979.1
980.53
982.17
983.77
985.25
987.01
988.35
990.1
991.51
993.16
994.69
996.2
997.52
998.17
663.48
663.17
662.08
660.37
658.82
657.14
655.41
653.89
652.19
650.57
649.08
647.43
646.05
644.46
643.13
641.76
640.41
639.23
638.15
637.12
636.16
635.27
634.56
634.1
633.62
633.38
633.39
633.63
634.1
634.58
635.29
636.18
637.15
638.18
639.27
640.48
641.87
643.19
644.59
646.13
647.61
649.2
650.86
652.39
654.14
655.84
657.44
659.2
661.04
662.68
664.38
666.2
668.06
669.76
671.47
673.27
675.13
676.97
678.65
680.4
682.24
684.11
685.92
687.61
689.37
691.22
693.09
694.87
696.56
698.34
700.19
702.06
703.78
705.48
707.28
709.15
711
712.65
714.38
716.21
718.08
719.8
721.47
723.26
725.13
726.92
728.55
730.3
732.15
733.99
735.6
737.32
739.16
741.01
742.61
744.32
746.16
747.98
749.57
751.29
753.14
754.9
756.49
758.25
760.1
761.77
763.39
765.19
767.03
768.6
770.29
772.13
773.85
775.43
777.2
779.04
780.6
782.28
784.11
785.78
787.37
789.17
790.96
792.48
794.22
796.05
797.6
799.27
801.1
802.71
804.32
806.13
807.81
809.36
811.16
812.88
814.41
816.17
817.95
819.44
821.19
822.98
824.46
826.19
828
829.47
831.2
833
834.46
836.19
837.98
839.44
841.18
842.94
844.41
846.16
847.88
849.37
851.14
852.79
854.32
856.12
857.7
859.27
861.08
862.59
864.23
866.03
867.48
869.19
870.93
872.38
874.14
875.77
877.29
879.09
880.6
882.22
884.02
885.44
887.17
888.84
890.31
892.11
893.62
895.23
897.02
898.43
900.16
901.8
903.29
905.09
906.56
908.2
909.95
911.36
913.12
914.66
916.23
918.02
919.42
921.15
922.75
924.26
926.05
927.46
929.16
930.79
932.27
934.07
935.48
937.17
938.81
940.28
942.07
943.48
945.16
946.79
948.27
950.05
951.45
953.15
954.74
956.24
958.03
959.4
961.13
962.65
964.21
965.96
967.33
969.1
970.54
972.18
973.82
975.27
977.05
978.42
980.13
981.64
983.2
984.9
986.29
988.06
989.42
991.13
992.6
994.18
995.77
997.14
997.62
662.44
662.13
660.99
659.24
657.53
655.96
654.18
652.44
650.88
649.18
647.5
646.03
644.32
642.91
641.31
640.03
638.55
637.27
636.14
635.07
634.07
633.15
632.31
631.77
631.28
631.13
631.13
631.29
631.79
632.33
633.16
634.09
635.09
636.17
637.31
638.63
640.08
641.4
643.03
644.44
646.12
647.72
649.32
651.11
652.8
654.44
656.22
658.07
659.78
661.47
663.27
665.14
666.99
668.68
670.43
672.26
674.14
676.01
677.71
679.46
681.28
683.16
685.04
686.77
688.5
690.31
692.18
694.06
695.8
697.51
699.31
701.18
703.05
704.77
706.48
708.28
710.15
712.01
713.68
715.4
717.22
719.1
720.86
722.52
724.29
726.15
728
729.62
731.34
733.18
735.04
736.69
738.38
740.2
742.06
743.71
745.38
747.2
749.05
750.68
752.35
754.18
756.02
757.6
759.3
761.14
762.92
764.49
766.24
768.09
769.74
771.37
773.17
775
776.54
778.25
780.1
781.75
783.35
785.16
786.95
788.48
790.22
792.06
793.62
795.28
797.11
798.76
800.34
802.15
803.88
805.41
807.18
808.99
810.48
812.21
814.03
815.54
817.23
819.06
820.58
822.24
824.07
825.61
827.25
829.08
830.62
832.25
834.08
835.62
837.25
839.07
840.59
842.24
844.06
845.55
847.22
849.03
850.49
852.19
853.99
855.43
857.17
858.89
860.36
862.14
863.77
865.3
867.1
868.64
870.24
872.05
873.51
875.19
876.96
878.39
880.15
881.78
883.29
885.09
886.59
888.22
890.02
891.43
893.16
894.81
896.3
898.09
899.59
901.21
903
904.39
906.14
907.74
909.26
911.06
912.49
914.17
915.86
917.31
919.1
920.57
922.2
923.95
925.35
927.12
928.63
930.21
932
933.37
935.13
936.65
938.22
940.01
941.37
943.13
944.65
946.22
947.99
949.36
951.12
952.61
954.2
955.94
957.33
959.1
960.55
962.18
963.85
965.28
967.07
968.46
970.15
971.73
973.23
975.01
976.36
978.11
979.57
981.18
982.83
984.26
986.04
987.38
989.12
990.56
992.17
993.77
995.22
996.62
997.21
661.48
661.14
659.91
658.18
656.38
654.7
653.05
651.22
649.47
647.88
646.16
644.42
642.91
641.23
639.7
638.2
636.8
635.36
634.16
633.04
631.97
631.03
630.15
629.41
629.07
628.79
628.79
629.08
629.43
630.16
631.04
632
633.06
634.18
635.4
636.88
638.25
639.82
641.3
643.04
644.59
646.27
648.08
649.78
651.45
653.25
655.11
656.91
658.61
660.39
662.23
664.12
665.98
667.7
669.47
671.3
673.18
675.08
676.88
678.61
680.4
682.25
684.15
686.03
687.76
689.5
691.31
693.19
695.08
696.86
698.57
700.35
702.21
704.09
705.88
707.57
709.34
711.19
713.08
714.82
716.5
718.28
720.15
722.02
723.67
725.38
727.21
729.08
730.81
732.46
734.25
736.12
737.9
739.52
741.27
743.13
744.93
746.53
748.27
750.13
751.9
753.5
755.25
757.11
758.82
760.43
762.21
764.07
765.7
767.34
769.16
770.99
772.53
774.25
776.1
777.77
779.37
781.17
783
784.53
786.24
788.08
789.7
791.32
793.14
794.87
796.41
798.18
800.01
801.52
803.23
805.06
806.62
808.27
810.1
811.71
813.3
815.12
816.78
818.34
820.14
821.84
823.36
825.15
826.87
828.38
830.16
831.88
833.38
835.16
836.88
838.37
840.15
841.85
843.35
845.14
846.8
848.32
850.12
851.73
853.28
855.1
856.65
858.25
860.07
861.55
863.21
865.02
866.45
868.17
869.91
871.36
873.14
874.75
876.28
878.09
879.59
881.22
883.02
884.44
886.16
887.85
889.32
891.11
892.65
894.23
896.04
897.45
899.17
900.84
902.31
904.1
905.6
907.21
909
910.39
912.14
913.73
915.25
917.05
918.47
920.17
921.83
923.29
925.08
926.54
928.18
929.89
931.31
933.1
934.57
936.19
937.92
939.32
941.1
942.58
944.19
945.92
947.32
949.1
950.55
952.18
953.88
955.29
957.08
958.5
960.17
961.8
963.26
965.05
966.43
968.14
969.69
971.22
972.99
974.34
976.1
977.55
979.17
980.81
982.25
984.04
985.38
987.12
988.57
990.18
991.79
993.24
994.98
996.2
996.88
660.61
660.19
658.93
657.17
655.32
653.57
651.91
650.12
648.27
646.51
644.88
643.13
641.35
639.75
638.14
636.49
635.08
633.53
632.2
631.03
629.82
628.79
627.98
627.18
626.65
626.35
626.35
626.66
627.19
628
628.82
629.86
631.05
632.23
633.59
635.11
636.57
638.19
639.9
641.47
643.22
645.06
646.77
648.48
650.28
652.16
654.04
655.8
657.56
659.38
661.25
663.15
665.04
666.83
668.6
670.41
672.27
674.17
676.08
677.9
679.65
681.44
683.28
685.18
687.08
688.88
690.61
692.39
694.25
696.14
698.02
699.74
701.47
703.28
705.17
707.05
708.78
710.48
712.28
714.16
716.04
717.73
719.43
721.24
723.12
724.95
726.58
728.32
730.18
732.05
733.71
735.4
737.21
739.09
740.8
742.44
744.23
746.1
747.82
749.45
751.23
753.09
754.79
756.41
758.21
760.07
761.7
763.35
765.17
767.01
768.57
770.27
772.12
773.84
775.42
777.2
779.05
780.62
782.29
784.13
785.84
787.4
789.18
791.02
792.54
794.24
796.09
797.69
799.31
801.13
802.83
804.38
806.17
807.96
809.45
811.2
813.03
814.52
816.22
818.06
819.58
821.24
823.07
824.62
826.25
828.09
829.65
831.26
833.09
834.65
836.26
838.09
839.64
841.25
843.08
844.6
846.24
848.06
849.55
851.21
853.03
854.49
856.19
857.99
859.42
861.16
862.88
864.35
866.13
867.76
869.28
871.09
872.62
874.23
876.04
877.48
879.18
880.93
882.36
884.13
885.74
887.27
889.08
890.55
892.2
893.98
895.39
897.14
898.75
900.27
902.07
903.53
905.19
906.93
908.35
910.12
911.67
913.23
915.03
916.43
918.15
919.78
921.27
923.07
924.5
926.17
927.85
929.29
931.09
932.54
934.18
935.89
937.31
939.09
940.56
942.19
943.9
945.31
947.09
948.55
950.18
951.87
953.29
955.08
956.5
958.17
959.81
961.26
963.05
964.44
966.14
967.71
969.23
971.01
972.36
974.11
975.58
977.18
978.86
980.27
982.05
983.42
985.13
986.63
988.19
989.87
991.27
993.04
994.36
995.97
996.33
659.86
659.27
658.03
656.2
654.34
652.55
650.82
649.06
647.18
645.32
643.54
641.86
640.1
638.27
636.57
635.03
633.29
631.83
630.29
629.05
627.72
626.57
625.62
624.95
624.27
624.07
624.07
624.27
624.97
625.64
626.6
627.75
629.07
630.32
631.89
633.34
635.07
636.68
638.35
640.17
642.03
643.75
645.51
647.33
649.22
651.12
653.02
654.81
656.61
658.44
660.31
662.21
664.13
666.04
667.86
669.64
671.46
673.32
675.22
677.13
679.04
680.82
682.58
684.39
686.26
688.16
690.06
691.86
693.59
695.38
697.24
699.14
701.02
702.74
704.47
706.28
708.17
710.06
711.79
713.49
715.28
717.16
719.04
720.73
722.43
724.24
726.13
727.96
729.59
731.32
733.18
735.05
736.71
738.39
740.21
742.08
743.79
745.43
747.22
749.09
750.8
752.43
754.22
756.08
757.76
759.39
761.19
763.05
764.66
766.32
768.15
769.98
771.53
773.25
775.1
776.78
778.38
780.18
782.02
783.55
785.25
787.1
788.75
790.35
792.16
793.95
795.47
797.21
799.05
800.6
802.26
804.1
805.72
807.31
809.13
810.83
812.37
814.16
815.93
817.42
819.18
820.99
822.47
824.19
826.02
827.5
829.2
831.03
832.51
834.21
836.03
837.51
839.2
841.02
842.49
844.19
846.01
847.45
849.18
850.95
852.4
854.16
855.88
857.35
859.14
860.78
862.3
864.11
865.67
867.25
869.07
870.55
872.2
874.01
875.43
877.16
878.86
880.33
882.12
883.69
885.25
887.06
888.51
890.19
891.95
893.36
895.13
896.72
898.25
900.06
901.51
903.18
904.91
906.34
908.12
909.66
911.23
913.03
914.43
916.15
917.78
919.27
921.07
922.51
924.17
925.87
927.3
929.09
930.56
932.19
933.93
935.33
937.1
938.59
940.2
941.94
943.33
945.1
946.59
948.19
949.93
951.32
953.1
954.56
956.18
957.88
959.29
961.08
962.49
964.16
965.79
967.25
969.04
970.41
972.13
973.66
975.21
976.96
978.32
980.09
981.5
983.16
984.75
986.23
988
989.33
991.09
992.47
994.14
995.39
996.14
659.11
658.45
657.13
655.27
653.42
651.62
649.86
648.05
646.15
644.25
642.38
640.56
638.81
637.05
635.19
633.38
631.74
630.12
628.46
627.09
625.66
624.41
623.36
622.49
622.01
621.52
621.52
622.01
622.5
623.37
624.43
625.69
627.11
628.5
630.15
631.82
633.45
635.24
637.11
638.97
640.74
642.54
644.4
646.29
648.21
650.14
652.06
653.95
655.77
657.6
659.46
661.35
663.25
665.18
667.11
669.03
670.84
672.64
674.47
676.33
678.23
680.15
682.06
683.89
685.65
687.44
689.29
691.19
693.1
694.97
696.68
698.45
700.28
702.17
704.07
705.85
707.56
709.34
711.2
713.1
714.91
716.58
718.34
720.19
722.08
723.84
725.51
727.28
729.15
731.03
732.68
734.37
736.2
738.08
739.8
741.45
743.23
745.11
746.87
748.48
750.24
752.11
753.87
755.47
757.23
759.1
760.81
762.41
764.2
766.06
767.7
769.34
771.16
773
774.54
776.25
778.1
779.79
781.38
783.18
785.02
786.55
788.25
790.1
791.75
793.34
795.15
796.93
798.45
800.2
802.04
803.57
805.24
807.08
808.68
810.29
812.12
813.78
815.34
817.14
818.86
820.38
822.16
823.92
825.41
827.17
828.96
830.43
832.18
833.98
835.44
837.18
838.97
840.43
842.17
843.94
845.4
847.16
848.9
850.37
852.14
853.83
855.32
857.12
858.74
860.28
862.09
863.64
865.24
867.06
868.53
870.2
872.01
873.42
875.16
876.86
878.33
880.12
881.69
883.25
885.06
886.53
888.19
889.96
891.38
893.14
894.75
896.27
898.07
899.54
901.19
902.96
904.36
906.13
907.71
909.24
911.05
912.47
914.16
915.85
917.29
919.09
920.57
922.19
923.95
925.34
927.11
928.64
930.21
932.01
933.38
935.13
936.68
938.22
940.02
941.39
943.13
944.69
946.22
948.02
949.38
951.12
952.66
954.21
956
957.35
959.11
960.6
962.19
963.92
965.31
967.09
968.52
970.16
971.81
973.25
975.04
976.41
978.13
979.64
981.2
982.92
984.29
986.07
987.44
989.13
990.65
992.19
993.84
995.16
995.8
658.28
657.85
656.27
654.44
652.62
650.82
649.01
647.1
645.17
643.24
641.32
639.43
637.56
635.73
633.94
632.09
630.21
628.41
626.79
625.17
623.66
622.29
621.17
620.19
619.41
619.11
619.11
619.41
620.2
621.18
622.3
623.68
625.19
626.84
628.46
630.25
632.13
634.03
635.86
637.7
639.57
641.47
643.38
645.31
647.25
649.19
651.14
653.09
655.03
656.92
658.78
660.63
662.5
664.39
666.3
668.22
670.16
672.09
674.01
675.81
677.61
679.44
681.31
683.21
685.14
687.05
688.86
690.61
692.41
694.27
696.17
698.08
699.91
701.62
703.39
705.24
707.14
709.04
710.76
712.47
714.28
716.16
718.05
719.78
721.47
723.27
725.15
727.02
728.68
730.38
732.21
734.1
735.86
737.5
739.26
741.13
742.98
744.58
746.3
748.15
750.01
751.61
753.3
755.15
757
758.58
760.28
762.13
763.93
765.5
767.24
769.1
770.8
772.4
774.19
776.04
777.62
779.29
781.13
782.88
784.43
786.2
788.05
789.61
791.27
793.11
794.8
796.37
798.16
799.98
801.48
803.21
805.05
806.6
808.25
810.09
811.71
813.3
815.12
816.8
818.34
820.14
821.87
823.38
825.16
826.92
828.4
830.17
831.95
833.42
835.17
836.95
838.41
840.17
841.93
843.4
845.16
846.9
848.37
850.14
851.84
853.33
855.13
856.76
858.29
860.1
861.67
863.25
865.07
866.57
868.21
870.02
871.46
873.17
874.92
876.36
878.13
879.76
881.27
883.08
884.59
886.21
888.02
889.43
891.15
892.84
894.3
896.1
897.62
899.22
901.02
902.43
904.15
905.81
907.28
909.08
910.56
912.19
913.96
915.36
917.12
918.68
920.23
922.03
923.43
925.15
926.77
928.26
930.06
931.48
933.16
934.83
936.28
938.07
939.5
941.17
942.84
944.28
946.07
947.5
949.16
950.83
952.27
954.06
955.47
957.15
958.78
960.25
962.04
963.42
965.13
966.69
968.22
970
971.34
973.1
974.57
976.18
977.85
979.26
981.05
982.42
984.13
985.64
987.19
988.89
990.27
992.04
993.37
995
995.37
657.68
657.16
655.56
653.81
652
650.08
648.14
646.19
644.24
642.29
640.35
638.41
636.47
634.54
632.63
630.74
628.88
627.03
625.15
623.32
621.72
620.21
618.96
617.81
617.04
616.45
616.45
617.05
617.82
618.98
620.22
621.75
623.35
625.17
627.06
628.95
630.82
632.73
634.65
636.6
638.54
640.5
642.45
644.41
646.36
648.32
650.28
652.23
654.2
656.16
658.12
660.07
662.01
663.88
665.74
667.6
669.47
671.36
673.27
675.2
677.13
679.06
680.94
682.72
684.52
686.36
688.25
690.16
692.08
693.95
695.69
697.46
699.29
701.19
703.1
704.95
706.65
708.41
710.25
712.14
714.04
715.75
717.46
719.27
721.15
723.04
724.73
726.43
728.24
730.12
731.97
733.6
735.32
737.17
739.05
740.74
742.4
744.21
746.09
747.81
749.44
751.22
753.1
754.82
756.44
758.22
760.08
761.78
763.39
765.19
767.05
768.67
770.32
772.15
773.98
775.53
777.24
779.1
780.78
782.37
784.17
786.01
787.55
789.24
791.09
792.74
794.33
796.15
797.93
799.45
801.19
803.04
804.57
806.24
808.08
809.69
811.29
813.12
814.79
816.34
818.14
819.87
821.38
823.16
824.94
826.42
828.17
829.97
831.44
833.18
834.99
836.44
838.18
839.98
841.43
843.17
844.95
846.41
848.16
849.91
851.37
853.14
854.84
856.33
858.12
859.76
861.28
863.1
864.65
866.24
868.06
869.54
871.2
873.01
874.43
876.16
877.87
879.33
881.12
882.71
884.25
886.07
887.54
889.19
890.98
892.38
894.14
895.77
897.27
899.08
900.55
902.19
903.97
905.37
907.13
908.72
910.24
912.05
913.48
915.16
916.86
918.3
920.09
921.58
923.19
924.96
926.35
928.11
929.65
931.21
933.01
934.38
936.13
937.69
939.22
941.02
942.39
944.13
945.7
947.22
949.02
950.38
952.12
953.67
955.21
957
958.35
960.11
961.61
963.19
964.93
966.31
968.09
969.52
971.16
972.81
974.25
976.04
977.4
979.12
980.64
982.19
983.91
985.28
987.06
988.43
990.13
991.63
993.18
994.55
995.2
657.17
656.48
655.07
653.15
651.21
649.26
647.31
645.36
643.41
641.45
639.48
637.5
635.51
633.51
631.51
629.5
627.5
625.52
623.57
621.68
619.91
618.16
616.6
615.32
614.34
613.89
613.89
614.35
615.33
616.61
618.17
619.94
621.71
623.61
625.57
627.56
629.57
631.59
633.61
635.63
637.65
639.66
641.66
643.65
645.63
647.61
649.57
651.53
653.48
655.43
657.37
659.32
661.27
663.22
665.18
667.13
669.08
671.02
672.89
674.72
676.56
678.42
680.3
682.22
684.15
686.08
687.97
689.73
691.52
693.35
695.23
697.14
699.06
700.86
702.59
704.38
706.23
708.14
710.04
711.77
713.49
715.29
717.17
719.07
720.82
722.51
724.29
726.16
728.05
729.75
731.43
733.24
735.12
736.95
738.57
740.3
742.16
744.03
745.67
747.35
749.18
751.05
752.71
754.36
756.18
758.05
759.69
761.34
763.17
765.02
766.61
768.29
770.13
771.93
773.49
775.23
777.09
778.75
780.35
782.16
784
785.54
787.24
789.09
790.74
792.33
794.15
795.94
797.46
799.2
801.05
802.6
804.25
806.09
807.73
809.31
811.13
812.85
814.37
816.16
817.94
819.43
821.18
823
824.48
826.19
828.02
829.51
831.2
833.03
834.52
836.2
838.04
839.52
841.2
843.03
844.5
846.19
848.01
849.46
851.18
852.97
854.41
856.16
857.9
859.36
861.13
862.8
864.3
866.11
867.69
869.25
871.07
872.57
874.2
876.02
877.44
879.16
880.89
882.33
884.12
885.71
887.25
889.06
890.53
892.19
893.96
895.37
897.13
898.75
900.26
902.07
903.53
905.18
906.94
908.34
910.12
911.68
913.23
915.03
916.44
918.15
919.8
921.27
923.07
924.52
926.17
927.89
929.31
931.09
932.58
934.19
935.94
937.33
939.1
940.61
942.2
943.96
945.34
947.1
948.6
950.19
951.94
953.32
955.1
956.57
958.18
959.89
961.29
963.08
964.5
966.16
967.8
969.25
971.04
972.41
974.13
975.67
977.2
978.95
980.31
982.08
983.49
985.15
986.73
988.21
989.97
991.3
993.06
994.26
995.08
656.61
656.1
654.36
652.49
650.59
648.68
646.75
644.79
642.82
640.82
638.8
636.76
634.7
632.62
630.54
628.45
626.37
624.29
622.22
620.17
618.14
616.18
614.35
612.95
611.72
611.09
611.1
611.72
612.96
614.35
616.19
618.16
620.18
622.24
624.32
626.41
628.51
630.62
632.74
634.85
636.95
639.02
641.04
643.06
645.08
647.08
649.08
651.07
653.06
655.04
657.02
658.97
660.88
662.79
664.69
666.59
668.49
670.39
672.31
674.24
676.18
678.13
680.06
681.96
683.76
685.57
687.4
689.28
691.19
693.12
695.03
696.81
698.57
700.37
702.24
704.14
706.05
707.83
709.55
711.33
713.2
715.11
716.96
718.64
720.38
722.22
724.11
725.97
727.62
729.35
731.19
733.08
734.84
736.49
738.26
740.13
741.99
743.6
745.31
747.16
749.03
750.66
752.34
754.17
756.04
757.66
759.33
761.16
763.02
764.61
766.29
768.13
769.94
771.5
773.23
775.09
776.79
778.38
780.17
782.02
783.58
785.26
787.11
788.81
790.37
792.17
794.01
795.53
797.22
799.08
800.69
802.29
804.12
805.83
807.37
809.16
810.96
812.45
814.19
816.03
817.53
819.21
821.06
822.6
824.24
826.07
827.64
829.25
831.09
832.67
834.26
836.09
837.67
839.26
841.09
842.66
844.25
846.08
847.62
849.23
851.06
852.57
854.21
856.04
857.5
859.19
861
862.43
864.16
865.9
867.35
869.13
870.78
872.28
874.09
875.64
877.23
879.05
880.5
882.18
883.95
885.37
887.13
888.76
890.27
892.08
893.57
895.2
897
898.39
900.14
901.78
903.27
905.07
906.54
908.18
909.95
911.35
913.12
914.68
916.23
918.03
919.44
921.15
922.8
924.27
926.07
927.51
929.17
930.87
932.3
934.09
935.55
937.18
938.91
940.31
942.09
943.57
945.18
946.91
948.31
950.09
951.56
953.18
954.88
956.29
958.08
959.51
961.16
962.82
964.26
966.05
967.44
969.14
970.72
972.22
974.01
975.35
977.1
978.57
980.17
981.84
983.25
985.04
986.39
988.11
989.58
991.17
992.78
994.15
994.78
656.22
655.56
654.07
652.12
650.16
648.18
646.19
644.19
642.19
640.18
638.15
636.12
634.06
631.97
629.77
627.57
625.39
623.24
621.1
618.86
616.55
614.33
612.22
610.34
609.05
608.18
608.18
609.05
610.34
612.23
614.34
616.57
618.89
621.12
623.27
625.43
627.64
629.87
632.05
634.12
636.18
638.24
640.28
642.33
644.37
646.39
648.41
650.42
652.42
654.41
656.39
658.36
660.32
662.28
664.25
666.21
668.17
670.13
672.09
674.04
675.93
677.77
679.61
681.46
683.33
685.24
687.17
689.1
691.02
692.81
694.59
696.39
698.26
700.17
702.08
703.94
705.67
707.43
709.26
711.16
713.06
714.84
716.54
718.32
720.18
722.08
723.89
725.56
727.31
729.17
731.06
732.8
734.46
736.25
738.13
739.98
741.6
743.31
745.16
747.04
748.68
750.35
752.18
754.05
755.7
757.35
759.17
761.04
762.67
764.32
766.15
768.01
769.57
771.27
773.12
774.88
776.45
778.2
780.06
781.69
783.31
785.14
786.93
788.47
790.2
792.06
793.65
795.28
797.12
798.84
800.38
802.16
803.99
805.49
807.21
809.05
810.6
812.25
814.09
815.7
817.29
819.11
820.78
822.33
824.13
825.84
827.36
829.14
830.88
832.37
834.15
835.89
837.38
839.15
840.88
842.37
844.14
845.86
847.34
849.13
850.81
852.31
854.11
855.74
857.28
859.09
860.66
862.24
864.06
865.56
867.2
869.02
870.45
872.17
873.91
875.36
877.13
878.77
880.27
882.08
883.6
885.21
887.02
888.44
890.16
891.86
893.31
895.1
896.65
898.22
900.03
901.45
903.16
904.85
906.3
908.09
909.61
911.2
913
914.39
916.13
917.74
919.24
921.05
922.47
924.16
925.83
927.28
929.08
930.53
932.17
933.9
935.31
937.09
938.57
940.18
941.92
943.32
945.09
946.58
948.18
949.91
951.31
953.09
954.55
956.17
957.87
959.28
961.07
962.49
964.15
965.79
967.25
969.04
970.41
972.13
973.67
975.2
976.96
978.31
980.08
981.51
983.15
984.75
986.22
988
989.32
991.08
992.46
994.06
994.48
656.04
655.22
653.58
651.71
649.78
647.82
645.82
643.8
641.75
639.67
637.57
635.45
633.33
631.23
629.13
626.97
624.62
622.33
620.12
617.7
615.28
612.91
610.33
608.08
606.33
605.4
605.4
606.33
608.08
610.34
612.93
615.29
617.73
620.13
622.36
624.67
627.03
629.16
631.28
633.43
635.6
637.77
639.93
642.03
644.07
646.1
648.12
650.13
652.14
654.14
656.14
658.13
660.11
662.09
664.07
666.03
667.98
669.88
671.76
673.63
675.51
677.4
679.3
681.22
683.16
685.1
687.03
688.86
690.65
692.46
694.31
696.21
698.13
700.04
701.85
703.59
705.37
707.23
709.14
711.04
712.8
714.52
716.31
718.18
720.08
721.88
723.56
725.32
727.18
729.07
730.83
732.5
734.27
736.14
738.02
739.66
741.35
743.18
745.07
746.77
748.41
750.21
752.08
753.81
755.43
757.21
759.08
760.79
762.4
764.19
766.06
767.71
769.34
771.16
773.02
774.58
776.26
778.11
779.86
781.42
783.19
785.05
786.63
788.28
790.12
791.85
793.4
795.17
797.02
798.55
800.23
802.08
803.7
805.29
807.12
808.83
810.37
812.15
813.94
815.44
817.18
819.01
820.5
822.2
824.04
825.55
827.22
829.05
830.59
832.23
834.06
835.6
837.23
839.06
840.59
842.22
844.06
845.57
847.21
849.04
850.52
852.2
854.02
855.47
857.17
858.96
860.4
862.15
863.87
865.34
867.12
868.75
870.27
872.09
873.62
875.22
877.04
878.49
880.17
881.94
883.36
885.13
886.76
888.27
890.08
891.57
893.2
895
896.4
898.14
899.79
901.27
903.08
904.56
906.19
907.97
909.37
911.12
912.71
914.24
916.04
917.46
919.15
920.83
922.28
924.08
925.55
927.18
928.92
930.32
932.1
933.6
935.19
936.96
938.34
940.11
941.63
943.2
944.97
946.34
948.11
949.62
951.19
952.95
954.33
956.1
957.58
959.18
960.9
962.29
964.08
965.51
967.16
968.8
970.25
972.04
973.41
975.13
976.66
978.2
979.94
981.3
983.07
984.47
986.14
987.7
989.2
990.93
992.27
993.86
994.31
655.7
655.09
653.29
651.37
649.4
647.42
645.41
643.38
641.34
639.28
637.21
635.15
633.06
630.86
628.56
626.3
624.11
621.73
619.29
616.95
614.29
611.68
609.05
606.33
604.16
603.08
603.08
604.16
606.33
609.05
611.69
614.31
616.99
619.31
621.78
624.14
626.34
628.64
630.99
633.12
635.22
637.32
639.43
641.55
643.67
645.76
647.84
649.9
651.94
653.96
655.96
657.94
659.91
661.86
663.8
665.73
667.65
669.56
671.47
673.38
675.3
677.23
679.17
681.12
683.06
684.97
686.78
688.59
690.42
692.29
694.19
696.12
698.04
699.84
701.59
703.38
705.24
707.14
709.05
710.84
712.56
714.34
716.2
718.1
719.96
721.64
723.37
725.21
727.1
728.94
730.6
732.33
734.18
736.07
737.8
739.45
741.23
743.11
744.93
746.54
748.27
750.13
751.99
753.58
755.29
757.14
758.99
760.57
762.27
764.12
765.92
767.5
769.23
771.09
772.8
774.39
776.18
778.04
779.63
781.28
783.12
784.88
786.43
788.19
790.04
791.62
793.27
795.11
796.81
798.37
800.16
801.98
803.48
805.2
807.05
808.6
810.24
812.09
813.7
815.29
817.11
818.79
820.33
822.13
823.86
825.37
827.15
828.9
830.39
832.15
833.93
835.4
837.16
838.93
840.4
842.15
843.9
845.38
847.14
848.86
850.35
852.13
853.8
855.31
857.11
858.72
860.27
862.08
863.63
865.23
867.05
868.52
870.19
872
873.41
875.15
876.85
878.32
880.11
881.69
883.24
885.06
886.53
888.18
889.96
891.38
893.13
894.76
896.26
898.07
899.55
901.19
902.97
904.37
906.12
907.72
909.24
911.05
912.48
914.16
915.87
917.3
919.09
920.59
922.19
923.97
925.35
927.11
928.67
930.21
932.01
933.39
935.13
936.71
938.23
940.03
941.41
943.13
944.73
946.23
948.03
949.4
951.13
952.7
954.22
956.01
957.38
959.12
960.65
962.2
963.96
965.33
967.09
968.56
970.17
971.85
973.27
975.05
976.44
978.13
979.69
981.2
982.95
984.3
986.07
987.47
989.14
990.68
992.19
993.61
994.23
655.53
655.01
653.2
651.24
649.27
647.27
645.26
643.24
641.2
639.16
637.1
635.02
632.79
630.52
628.28
626.11
623.77
621.32
619.02
616.35
613.79
611.07
608.17
605.4
603.08
601.39
601.39
603.08
605.4
608.17
611.08
613.81
616.37
619.04
621.35
623.83
626.14
628.34
630.62
632.93
635.09
637.18
639.26
641.35
643.44
645.53
647.61
649.66
651.71
653.73
655.74
657.73
659.7
661.66
663.61
665.55
667.48
669.41
671.34
673.28
675.22
677.17
679.12
681.06
682.98
684.8
686.62
688.45
690.31
692.21
694.14
696.06
697.92
699.68
701.45
703.29
705.18
707.09
708.97
710.69
712.43
714.26
716.15
718.05
719.8
721.5
723.28
725.16
727.05
728.78
730.46
732.25
734.13
736
737.64
739.34
741.18
743.06
744.77
746.41
748.21
750.09
751.83
753.45
755.22
757.09
758.82
760.43
762.21
764.07
765.76
767.37
769.17
771.04
772.64
774.29
776.13
777.93
779.48
781.21
783.07
784.71
786.32
788.14
789.94
791.47
793.2
795.05
796.64
798.27
800.11
801.8
803.35
805.15
806.94
808.45
810.18
812.02
813.54
815.22
817.06
818.62
820.25
822.08
823.68
825.27
827.1
828.72
830.29
832.1
833.74
835.29
837.11
838.74
840.29
842.1
843.72
845.27
847.09
848.68
850.25
852.08
853.62
855.23
857.05
858.54
860.2
862.02
863.46
865.17
866.93
868.37
870.13
871.81
873.3
875.1
876.66
878.23
880.05
881.51
883.18
884.96
886.38
888.13
889.77
891.27
893.08
894.57
896.19
898
899.39
901.13
902.77
904.26
906.07
907.53
909.18
910.93
912.34
914.11
915.67
917.22
919.02
920.42
922.14
923.77
925.25
927.05
928.48
930.16
931.83
933.28
935.07
936.52
938.17
939.87
941.29
943.08
944.53
946.17
947.86
949.28
951.07
952.51
954.16
955.83
957.26
959.06
960.46
962.14
963.75
965.23
967.03
968.39
970.12
971.64
973.19
974.93
976.3
978.08
979.49
981.15
982.74
984.22
985.99
987.32
989.08
990.48
992.13
993.43
994.17
655.5
654.99
653.19
651.23
649.25
647.26
645.25
643.23
641.19
639.15
637.09
635.01
632.76
630.5
628.27
626.1
623.75
621.31
619.01
616.34
613.78
611.07
608.17
605.4
603.08
601.39
601.39
603.08
605.4
608.17
611.07
613.8
616.36
619.03
621.34
623.81
626.13
628.33
630.6
632.91
635.08
637.17
639.25
641.33
643.42
645.5
647.58
649.63
651.68
653.7
655.7
657.69
659.67
661.63
663.58
665.52
667.45
669.38
671.31
673.25
675.2
677.15
679.1
681.04
682.93
684.75
686.57
688.41
690.28
692.19
694.12
696.04
697.86
699.62
701.41
703.26
705.16
707.07
708.91
710.62
712.38
714.23
716.13
718.02
719.73
721.44
723.25
725.13
727.02
728.71
730.4
732.22
734.11
735.93
737.56
739.3
741.15
743.03
744.68
746.36
748.18
750.06
751.74
753.38
755.19
757.06
758.73
760.37
762.17
764.04
765.66
767.32
769.15
770.99
772.55
774.25
776.1
777.82
779.4
781.18
783.04
784.61
786.27
788.11
789.83
791.39
793.17
795.01
796.53
798.22
800.07
801.69
803.29
805.12
806.83
808.36
810.15
811.94
813.44
815.18
817.01
818.51
820.2
822.04
823.56
825.22
827.06
828.6
830.23
832.07
833.62
835.24
837.07
838.61
840.23
842.06
843.59
845.22
847.05
848.55
850.2
852.03
853.5
855.18
857
858.43
860.16
861.91
863.36
865.13
866.79
868.29
870.1
871.67
873.23
875.05
876.53
878.18
879.98
881.4
883.14
884.81
886.29
888.09
889.62
891.21
893.02
894.44
896.15
897.85
899.3
901.09
902.62
904.21
906.01
907.41
909.14
910.78
912.26
914.07
915.52
917.17
918.9
920.32
922.1
923.61
925.2
926.99
928.36
930.12
931.67
933.21
935.01
936.39
938.12
939.7
941.22
943.02
944.4
946.13
947.7
949.22
951.01
952.38
954.12
955.66
957.2
958.98
960.34
962.1
963.59
965.18
966.89
968.29
970.07
971.49
973.15
974.76
976.23
978.02
979.36
981.1
982.57
984.17
985.82
987.24
989.02
990.35
992.09
993.32
994.12
655.62
655.06
653.25
651.31
649.34
647.35
645.35
643.33
641.29
639.24
637.18
635.12
633.03
630.79
628.5
626.27
624.09
621.69
619.27
616.91
614.28
611.66
609.04
606.32
604.16
603.08
603.08
604.16
606.32
609.04
611.67
614.29
616.94
619.29
621.73
624.11
626.31
628.59
630.92
633.09
635.18
637.28
639.38
641.48
643.59
645.67
647.75
649.8
651.84
653.85
655.85
657.83
659.79
661.75
663.69
665.61
667.53
669.45
671.37
673.3
675.23
677.18
679.13
681.07
683
684.82
686.63
688.45
690.31
692.21
694.14
696.06
697.91
699.66
701.44
703.28
705.17
707.08
708.94
710.65
712.4
714.24
716.13
718.03
719.75
721.45
723.25
725.14
727.03
728.71
730.41
732.22
734.11
735.93
737.56
739.29
741.15
743.03
744.67
746.35
748.18
750.05
751.72
753.37
755.18
757.05
758.71
760.35
762.17
764.03
765.64
767.3
769.14
770.96
772.52
774.23
776.09
777.79
779.37
781.17
783.02
784.57
786.25
788.1
789.78
791.36
793.15
794.98
796.49
798.21
800.06
801.63
803.26
805.1
806.77
808.33
810.13
811.88
813.39
815.16
816.97
818.46
820.18
822.02
823.5
825.2
827.03
828.54
830.21
832.04
833.55
835.21
837.04
838.54
840.2
842.04
843.52
845.19
847.02
848.48
850.18
851.99
853.43
855.16
856.91
858.37
860.13
861.82
863.31
865.11
866.7
868.25
870.07
871.58
873.2
875.02
876.45
878.16
879.89
881.33
883.11
884.71
886.25
888.06
889.53
891.18
892.96
894.37
896.13
897.74
899.25
901.06
902.52
904.17
905.92
907.34
909.11
910.67
912.22
914.03
915.43
917.14
918.79
920.26
922.06
923.51
925.17
926.87
928.3
930.08
931.56
933.18
934.92
936.32
938.09
939.59
941.18
942.93
944.32
946.09
947.58
949.18
950.91
952.31
954.08
955.54
957.17
958.86
960.28
962.06
963.48
965.15
966.77
968.23
970.03
971.39
973.12
974.63
976.19
977.91
979.29
981.07
982.46
984.13
985.69
987.2
988.93
990.28
992.05
993.25
994.08
655.92
655.17
653.45
651.56
649.63
647.67
645.68
643.66
641.62
639.55
637.47
635.37
633.27
631.18
629.08
626.87
624.54
622.28
620.08
617.64
615.25
612.87
610.31
608.07
606.32
605.4
605.4
606.32
608.07
610.32
612.88
615.27
617.67
620.1
622.31
624.59
626.96
629.12
631.23
633.35
635.49
637.64
639.79
641.91
644.01
646.04
648.06
650.07
652.08
654.08
656.07
658.06
660.04
662.02
663.96
665.87
667.77
669.66
671.55
673.44
675.34
677.26
679.2
681.14
683.08
685
686.8
688.6
690.42
692.28
694.19
696.11
698.02
699.8
701.55
703.35
705.22
707.12
709.03
710.77
712.49
714.29
716.17
718.07
719.85
721.53
723.3
725.17
727.06
728.8
730.47
732.25
734.13
736
737.63
739.33
741.17
743.05
744.74
746.39
748.19
750.07
751.78
753.41
755.2
757.07
758.75
760.38
762.18
764.05
765.67
767.32
769.15
770.99
772.54
774.24
776.1
777.81
779.39
781.17
783.03
784.59
786.25
788.1
789.8
791.36
793.16
794.98
796.5
798.21
800.06
801.64
803.26
805.1
806.77
808.33
810.13
811.88
813.39
815.16
816.96
818.45
820.18
822.01
823.49
825.19
827.03
828.52
830.2
832.03
833.53
835.2
837.03
838.52
840.2
842.02
843.5
845.19
847.01
848.45
850.17
851.96
853.4
855.15
856.88
858.34
860.12
861.78
863.29
865.09
866.66
868.23
870.05
871.54
873.19
875
876.41
878.15
879.84
881.31
883.1
884.66
886.23
888.04
889.48
891.17
892.9
894.33
896.11
897.69
899.23
901.04
902.47
904.16
905.86
907.3
909.09
910.61
912.2
914
915.38
917.12
918.72
920.23
922.04
923.45
925.15
926.8
928.26
930.06
931.5
933.16
934.85
936.28
938.07
939.52
941.16
942.85
944.28
946.07
947.51
949.16
950.83
952.27
954.06
955.47
957.15
958.78
960.24
962.03
963.41
965.13
966.68
968.21
969.98
971.33
973.09
974.55
976.16
977.82
979.25
981.03
982.39
984.11
985.6
987.17
988.83
990.24
992.01
993.22
994.04
656.16
655.39
653.92
652.04
650.08
648.1
646.12
644.12
642.12
640.11
638.09
636.05
633.97
631.81
629.63
627.46
625.31
623.19
621.05
618.77
616.49
614.29
612.19
610.31
609.04
608.16
608.16
609.04
610.31
612.2
614.3
616.5
618.8
621.07
623.21
625.35
627.52
629.72
631.94
634.06
636.12
638.16
640.2
642.23
644.26
646.27
648.28
650.29
652.28
654.27
656.25
658.23
660.2
662.17
664.14
666.11
668.07
670.02
671.9
673.76
675.61
677.47
679.34
681.25
683.18
685.11
687.04
688.88
690.65
692.45
694.3
696.19
698.11
700.02
701.77
703.52
705.32
707.19
709.1
710.98
712.67
714.41
716.23
718.13
720.02
721.7
723.41
725.23
727.11
728.97
730.61
732.33
734.18
736.06
737.77
739.43
741.22
743.1
744.87
746.49
748.24
750.11
751.9
753.5
755.24
757.11
758.87
760.46
762.22
764.08
765.78
767.38
769.18
771.04
772.63
774.29
776.13
777.9
779.45
781.2
783.06
784.66
786.29
788.12
789.87
791.41
793.18
795.02
796.55
798.23
800.08
801.69
803.29
805.12
806.82
808.36
810.15
811.92
813.42
815.17
817
818.48
820.19
822.03
823.52
825.2
827.04
828.55
830.21
832.05
833.56
835.21
837.04
838.54
840.2
842.03
843.51
845.19
847.01
848.47
850.17
851.97
853.41
855.15
856.89
858.35
860.13
861.78
863.29
865.1
866.66
868.24
870.06
871.54
873.19
875
876.41
878.14
879.83
881.3
883.1
884.65
886.22
888.04
889.47
891.16
892.89
894.33
896.11
897.67
899.22
901.03
902.46
904.15
905.84
907.29
909.09
910.59
912.19
913.97
915.36
917.12
918.69
920.22
922.03
923.43
925.14
926.77
928.25
930.05
931.47
933.15
934.81
936.26
938.06
939.49
941.15
942.82
944.26
946.06
947.47
949.15
950.79
952.25
954.04
955.44
957.14
958.73
960.22
962.02
963.38
965.11
966.63
968.19
969.93
971.3
973.08
974.5
976.15
977.77
979.23
981.01
982.35
984.1
985.54
987.16
988.77
990.22
991.97
993.2
994.01
656.4
655.95
654.22
652.31
650.38
648.45
646.51
644.55
642.58
640.59
638.58
636.56
634.52
632.46
630.4
628.34
626.28
624.22
622.16
620.11
618.09
616.13
614.29
612.86
611.65
611.06
611.06
611.65
612.87
614.29
616.13
618.1
620.13
622.18
624.24
626.31
628.39
630.47
632.56
634.64
636.72
638.78
640.84
642.87
644.89
646.89
648.88
650.85
652.82
654.76
656.7
658.63
660.55
662.47
664.39
666.32
668.25
670.2
672.15
674.09
676.03
677.88
679.69
681.52
683.37
685.25
687.17
689.1
691.01
692.78
694.54
696.35
698.23
700.14
702.04
703.82
705.54
707.33
709.2
711.1
712.96
714.64
716.38
718.22
720.11
721.96
723.62
725.35
727.19
729.08
730.84
732.49
734.26
736.13
738
739.61
741.31
743.16
745.03
746.67
748.34
750.17
752.04
753.67
755.33
757.16
759.02
760.61
762.29
764.13
765.94
767.5
769.23
771.09
772.78
774.37
776.17
778.02
779.57
781.25
783.1
784.79
786.37
788.16
789.99
791.51
793.22
795.07
796.66
798.28
800.11
801.81
803.35
805.15
806.93
808.43
810.18
812.01
813.5
815.2
817.04
818.56
820.22
822.06
823.61
825.23
827.07
828.63
830.24
832.07
833.63
835.24
837.07
838.61
840.23
842.06
843.57
845.21
847.04
848.52
850.19
852.01
853.46
855.17
856.94
858.39
860.14
861.84
863.32
865.11
866.71
868.25
870.07
871.58
873.2
875.02
876.44
878.15
879.87
881.32
883.11
884.69
886.24
888.05
889.5
891.17
892.92
894.34
896.11
897.69
899.23
901.04
902.47
904.16
905.86
907.3
909.09
910.6
912.2
913.99
915.37
917.12
918.71
920.23
922.03
923.44
925.14
926.78
928.25
930.05
931.47
933.15
934.81
936.26
938.06
939.49
941.15
942.82
944.26
946.06
947.47
949.15
950.78
952.25
954.04
955.43
957.13
958.72
960.22
962.01
963.37
965.11
966.62
968.19
969.91
971.29
973.07
974.49
976.15
977.75
979.22
981
982.34
984.09
985.52
987.15
988.75
990.21
991.94
993.19
994
657.03
656.26
654.78
653.01
651.08
649.13
647.17
645.21
643.24
641.27
639.3
637.32
635.33
633.34
631.35
629.35
627.36
625.38
623.42
621.53
619.75
618.09
616.48
615.25
614.27
613.76
613.77
614.27
615.25
616.49
618.1
619.77
621.55
623.45
625.41
627.4
629.4
631.41
633.42
635.43
637.43
639.43
641.42
643.4
645.38
647.35
649.32
651.29
653.25
655.22
657.18
659.15
661.11
663.06
665
666.86
668.71
670.56
672.43
674.32
676.23
678.16
680.1
682.02
683.81
685.59
687.4
689.27
691.18
693.1
694.99
696.71
698.47
700.29
702.18
704.09
705.93
707.63
709.38
711.22
713.12
715
716.67
718.39
720.22
722.11
723.95
725.6
727.33
729.18
731.06
732.78
734.43
736.22
738.1
739.89
741.51
743.25
745.12
746.94
748.53
750.26
752.12
753.92
755.5
757.24
759.1
760.84
762.43
764.2
766.06
767.71
769.33
771.15
772.99
774.53
776.24
778.09
779.77
781.35
783.16
784.99
786.51
788.22
790.07
791.68
793.29
795.12
796.84
798.38
800.16
801.97
803.47
805.19
807.04
808.56
810.23
812.07
813.64
815.25
817.09
818.7
820.28
822.1
823.74
825.29
827.11
828.76
830.3
832.11
833.75
835.29
837.1
838.73
840.28
842.09
843.68
845.25
847.08
848.62
850.23
852.05
853.55
855.2
857.02
858.46
860.17
861.93
863.37
865.13
866.8
868.3
870.1
871.66
873.23
875.05
876.51
878.18
879.95
881.37
883.13
884.76
886.27
888.07
889.57
891.19
892.99
894.39
896.13
897.76
899.26
901.06
902.53
904.18
905.92
907.34
909.11
910.66
912.21
914.02
915.41
917.14
918.76
920.25
922.05
923.47
925.15
926.82
928.27
930.07
931.51
933.16
934.85
936.28
938.07
939.52
941.16
942.85
944.28
946.07
947.5
949.16
950.81
952.26
954.05
955.45
957.14
958.75
960.23
962.02
963.38
965.12
966.64
968.19
969.93
971.3
973.08
974.5
976.15
977.77
979.23
981.01
982.35
984.09
985.54
987.15
988.76
990.21
991.95
993.2
994.01
657.36
656.97
655.27
653.43
651.59
649.75
647.92
646.04
644.1
642.14
640.19
638.23
636.28
634.33
632.4
630.49
628.62
626.81
625.04
623.2
621.53
620.11
618.76
617.63
616.9
616.33
616.33
616.9
617.64
618.77
620.12
621.55
623.22
625.06
626.86
628.68
630.56
632.47
634.41
636.36
638.32
640.28
642.24
644.21
646.18
648.14
650.11
652.06
654.01
655.9
657.77
659.64
661.52
663.41
665.31
667.24
669.17
671.11
673.04
674.89
676.68
678.5
680.35
682.24
684.16
686.08
687.94
689.68
691.46
693.29
695.18
697.1
698.96
700.67
702.42
704.25
706.15
708.04
709.78
711.48
713.27
715.15
717.04
718.76
720.44
722.24
724.13
725.99
727.62
729.34
731.18
733.06
734.76
736.42
738.21
740.09
741.84
743.46
745.23
747.1
748.84
750.45
752.22
754.09
755.79
757.4
759.19
761.06
762.68
764.32
766.15
767.99
769.53
771.24
773.09
774.79
776.37
778.16
780.01
781.54
783.23
785.09
786.73
788.32
790.14
791.91
793.43
795.18
797.03
798.55
800.23
802.07
803.66
805.27
807.1
808.76
810.32
812.13
813.84
815.36
817.14
818.89
820.39
822.15
823.92
825.4
827.16
828.94
830.41
832.16
833.93
835.39
837.15
838.9
840.37
842.14
843.84
845.33
847.12
848.78
850.29
852.1
853.69
855.25
857.07
858.59
860.21
862.03
863.48
865.17
866.94
868.37
870.13
871.79
873.28
875.09
876.62
878.22
880.03
881.46
883.16
884.88
886.32
888.11
889.67
891.23
893.04
894.47
896.16
897.87
899.31
901.1
902.62
904.2
906.01
907.4
909.13
910.75
912.25
914.05
915.48
917.16
918.85
920.29
922.08
923.55
925.18
926.91
928.31
930.09
931.58
933.18
934.93
936.32
938.09
939.59
941.18
942.92
944.31
946.09
947.56
949.17
950.88
952.29
954.07
955.51
957.16
958.81
960.25
962.05
963.43
965.13
966.7
968.21
969.99
971.34
973.09
974.55
976.16
977.82
979.25
981.03
982.38
984.11
985.58
987.17
988.81
990.23
991.99
993.21
994.03
658.11
657.4
656.07
654.19
652.28
650.41
648.56
646.74
644.94
643.06
641.14
639.21
637.3
635.42
633.6
631.84
630.07
628.22
626.52
625.04
623.42
622.16
621.05
620.08
619.26
619
619
619.26
620.08
621.06
622.17
623.44
625.05
626.55
628.25
630.1
631.92
633.69
635.51
637.39
639.29
641.23
643.17
645.11
647.05
648.95
650.8
652.66
654.53
656.41
658.32
660.24
662.18
664.11
666.04
667.89
669.69
671.51
673.36
675.25
677.17
679.09
680.99
682.74
684.51
686.34
688.22
690.13
692.03
693.78
695.52
697.32
699.2
701.1
702.95
704.63
706.38
708.22
710.12
711.98
713.64
715.37
717.21
719.1
720.89
722.54
724.29
726.16
728.04
729.7
731.38
733.2
735.08
736.8
738.43
740.22
742.09
743.83
745.44
747.22
749.09
750.8
752.41
754.2
756.06
757.71
759.34
761.16
763.02
764.58
766.26
768.11
769.85
771.42
773.19
775.04
776.62
778.27
780.12
781.84
783.39
785.17
787.01
788.53
790.23
792.07
793.68
795.29
797.12
798.81
800.36
802.15
803.93
805.43
807.17
809.01
810.49
812.2
814.03
815.54
817.21
819.05
820.58
822.22
824.06
825.59
827.23
829.06
830.59
832.22
834.05
835.57
837.21
839.04
840.53
842.2
844.02
845.47
847.18
848.97
850.41
852.15
853.88
855.34
857.12
858.77
860.28
862.09
863.64
865.23
867.05
868.51
870.18
871.96
873.38
875.13
876.79
878.28
880.08
881.6
883.21
885.02
886.43
888.15
889.83
891.29
893.09
894.6
896.2
898
899.4
901.13
902.76
904.25
906.06
907.51
909.17
910.89
912.31
914.09
915.6
917.19
918.97
920.36
922.11
923.66
925.21
927.01
928.39
930.12
931.7
933.22
935.02
936.39
938.12
939.69
941.22
943.01
944.38
946.12
947.66
949.2
950.98
952.34
954.1
955.6
957.18
958.9
960.3
962.08
963.5
965.15
966.79
968.24
970.03
971.39
973.12
974.63
976.19
977.9
979.28
981.06
982.44
984.13
985.66
987.19
988.88
990.26
992.03
993.23
994.06
658.66
658.17
656.69
655.03
653.14
651.25
649.38
647.56
645.8
644.03
642.14
640.25
638.4
636.65
634.99
633.16
631.4
629.86
628.23
626.81
625.38
624.22
623.19
622.28
621.67
621.29
621.29
621.67
622.28
623.19
624.23
625.4
626.85
628.25
629.92
631.45
633.2
635.05
636.77
638.52
640.34
642.23
644.14
646.05
647.9
649.7
651.53
653.39
655.28
657.2
659.13
661.05
662.89
664.68
666.5
668.35
670.24
672.16
674.08
675.93
677.68
679.47
681.31
683.2
685.11
687
688.72
690.47
692.29
694.18
696.08
697.89
699.59
701.35
703.21
705.11
706.94
708.61
710.35
712.2
714.09
715.87
717.53
719.29
721.16
723.03
724.7
726.38
728.2
730.08
731.82
733.45
735.23
737.11
738.87
740.48
742.24
744.11
745.86
747.46
749.22
751.09
752.79
754.4
756.19
758.05
759.67
761.32
763.15
764.97
766.52
768.23
770.09
771.76
773.35
775.16
776.99
778.51
780.22
782.07
783.69
785.3
787.13
788.86
790.4
792.17
794
795.5
797.21
799.05
800.61
802.25
804.09
805.7
807.29
809.11
810.77
812.32
814.13
815.82
817.34
819.14
820.85
822.36
824.14
825.86
827.36
829.14
830.85
832.35
834.13
835.82
837.32
839.12
840.77
842.29
844.1
845.7
847.26
849.08
850.61
852.22
854.04
855.51
857.18
858.99
860.41
862.15
863.86
865.32
867.11
868.71
870.25
872.06
873.55
875.19
876.99
878.4
880.14
881.8
883.28
885.08
886.59
888.2
890.01
891.4
893.14
894.78
896.27
898.07
899.54
901.18
902.94
904.34
906.11
907.67
909.22
911.02
912.42
914.14
915.76
917.25
919.05
920.47
922.15
923.82
925.27
927.07
928.5
930.16
931.85
933.28
935.07
936.51
938.16
939.84
941.27
943.06
944.48
946.15
947.8
949.25
951.05
952.44
954.14
955.72
957.22
959.01
960.37
962.11
963.62
965.19
966.91
968.29
970.07
971.49
973.15
974.75
976.22
978.01
979.34
981.09
982.53
984.16
985.77
987.22
988.99
990.31
992.06
993.28
994.1
659.32
659
657.4
655.75
654.04
652.17
650.3
648.5
646.78
645.05
643.19
641.36
639.65
638.03
636.22
634.56
633.06
631.4
630.07
628.63
627.36
626.28
625.31
624.53
624.08
623.72
623.72
624.09
624.54
625.32
626.29
627.38
628.66
630.09
631.44
633.09
634.63
636.27
638.09
639.8
641.49
643.28
645.16
647.04
648.81
650.57
652.39
654.26
656.17
658.07
659.91
661.67
663.47
665.32
667.21
669.13
671.02
672.78
674.55
676.36
678.23
680.14
682.03
683.78
685.52
687.32
689.2
691.1
692.94
694.63
696.39
698.23
700.13
702
703.66
705.39
707.22
709.11
710.94
712.59
714.33
716.18
718.06
719.77
721.44
723.23
725.11
726.91
728.53
730.27
732.14
733.98
735.57
737.29
739.14
740.99
742.57
744.28
746.13
747.94
749.51
751.24
753.1
754.83
756.42
758.2
760.06
761.67
763.31
765.14
766.95
768.49
770.22
772.07
773.7
775.31
777.14
778.91
780.44
782.19
784.04
785.59
787.25
789.09
790.73
792.31
794.13
795.86
797.39
799.16
800.97
802.46
804.19
806.02
807.52
809.21
811.05
812.57
814.22
816.06
817.6
819.23
821.07
822.61
824.24
826.07
827.61
829.23
831.06
832.58
834.22
836.05
837.54
839.2
841.02
842.48
844.18
845.98
847.41
849.15
850.88
852.35
854.13
855.77
857.28
859.09
860.64
862.23
864.05
865.5
867.18
868.96
870.38
872.13
873.78
875.28
877.08
878.6
880.2
882.01
883.42
885.15
886.82
888.29
890.09
891.59
893.2
895
896.39
898.13
899.75
901.25
903.06
904.5
906.16
907.87
909.3
911.09
912.59
914.19
915.96
917.35
919.11
920.65
922.21
924
925.38
927.12
928.68
930.21
932.01
933.38
935.12
936.68
938.21
940
941.37
943.11
944.64
946.2
947.97
949.33
951.1
952.58
954.18
955.89
957.29
959.07
960.49
962.15
963.78
965.24
967.03
968.38
970.11
971.62
973.19
974.9
976.28
978.06
979.44
981.13
982.67
984.19
985.91
987.27
989.05
990.4
992.1
993.35
994.14
660.18
659.66
658.26
656.56
654.92
653.13
651.28
649.51
647.87
646.12
644.29
642.61
641.04
639.25
637.67
636.13
634.56
633.17
631.85
630.5
629.36
628.34
627.47
626.87
626.26
626.09
626.09
626.27
626.88
627.48
628.36
629.38
630.54
631.9
633.19
634.63
636.17
637.77
639.32
641.1
642.78
644.43
646.22
648.08
649.83
651.54
653.33
655.2
657.09
658.9
660.62
662.41
664.26
666.16
668.05
669.81
671.56
673.36
675.22
677.12
679
680.7
682.45
684.28
686.17
688.06
689.8
691.51
693.3
695.18
697.07
698.81
700.5
702.29
704.16
706.04
707.73
709.42
711.23
713.12
714.93
716.57
718.3
720.16
722.03
723.68
725.36
727.19
729.06
730.74
732.39
734.2
736.07
737.75
739.38
741.19
743.06
744.7
746.34
748.17
750.02
751.6
753.28
755.13
756.9
758.46
760.21
762.07
763.7
765.33
767.15
768.95
770.48
772.22
774.07
775.67
777.3
779.13
780.86
782.4
784.17
786.01
787.52
789.22
791.06
792.64
794.26
796.1
797.74
799.31
801.13
802.83
804.36
806.15
807.9
809.39
811.16
812.94
814.42
816.17
817.97
819.43
821.17
822.97
824.43
826.17
827.95
829.41
831.16
832.92
834.38
836.15
837.86
839.34
841.13
842.79
844.3
846.1
847.7
849.25
851.07
852.59
854.21
856.03
857.48
859.17
860.94
862.37
864.13
865.78
867.28
869.09
870.61
872.21
874.03
875.45
877.16
878.87
880.32
882.1
883.66
885.22
887.03
888.45
890.16
891.85
893.3
895.09
896.6
898.2
900
901.38
903.13
904.73
906.24
908.04
909.46
911.15
912.82
914.27
916.07
917.52
919.17
920.88
922.3
924.08
925.55
927.18
928.9
930.3
932.09
933.55
935.17
936.89
938.29
940.08
941.53
943.16
944.85
946.27
948.06
949.47
951.15
952.77
954.24
956.03
957.4
959.12
960.67
962.2
963.96
965.32
967.09
968.53
970.16
971.81
973.24
975.03
976.38
978.11
979.6
981.17
982.84
984.25
986.03
987.37
989.1
990.53
992.14
993.47
994.19
661.07
660.44
659.2
657.47
655.86
654.13
652.3
650.61
649.03
647.22
645.52
644.01
642.25
640.71
639.17
637.68
636.23
635
633.62
632.42
631.36
630.41
629.64
629.09
628.5
628.26
628.27
628.51
629.09
629.66
630.43
631.38
632.45
633.66
635.04
636.27
637.76
639.22
640.84
642.34
644.1
645.72
647.35
649.15
650.95
652.59
654.33
656.17
658.04
659.74
661.46
663.28
665.15
667.03
668.73
670.47
672.28
674.16
676.05
677.77
679.49
681.3
683.17
685.06
686.79
688.49
690.29
692.16
694.04
695.74
697.45
699.25
701.13
702.99
704.63
706.35
708.2
710.08
711.8
713.46
715.25
717.12
718.92
720.54
722.28
724.14
725.99
727.59
729.3
731.15
733
734.59
736.29
738.14
739.97
741.54
743.26
745.12
746.87
748.45
750.21
752.08
753.72
755.34
757.16
759
760.54
762.24
764.1
765.77
767.36
769.16
770.99
772.51
774.22
776.07
777.68
779.3
781.12
782.84
784.38
786.17
787.99
789.48
791.2
793.04
794.58
796.24
798.08
799.66
801.27
803.1
804.72
806.29
808.11
809.77
811.31
813.12
814.8
816.33
818.13
819.8
821.32
823.13
824.79
826.31
828.12
829.76
831.29
833.1
834.71
836.27
838.09
839.64
841.24
843.06
844.55
846.2
848.02
849.46
851.17
852.93
854.37
856.14
857.8
859.29
861.1
862.65
864.23
866.04
867.49
869.17
870.93
872.36
874.12
875.74
877.26
879.07
880.54
882.18
883.96
885.37
887.12
888.73
890.25
892.05
893.49
895.17
896.88
898.31
900.1
901.61
903.2
905
906.38
908.12
909.71
911.23
913.03
914.43
916.14
917.77
919.25
921.05
922.47
924.15
925.8
927.26
929.06
930.47
932.15
933.79
935.25
937.05
938.45
940.14
941.76
943.24
945.03
946.41
948.13
949.69
951.21
953
954.35
956.1
957.59
959.18
960.89
962.28
964.07
965.47
967.14
968.74
970.22
972.01
973.35
975.1
976.55
978.16
979.8
981.24
983.02
984.35
986.09
987.52
989.15
990.72
992.2
993.64
994.24
661.93
661.33
660.16
658.44
656.88
655.15
653.38
651.8
650.14
648.4
646.92
645.23
643.7
642.18
640.73
639.26
638.05
636.68
635.45
634.35
633.36
632.49
631.83
631.19
630.8
630.49
630.49
630.81
631.19
631.85
632.51
633.38
634.38
635.49
636.75
638.08
639.31
640.84
642.24
643.86
645.33
647.07
648.62
650.27
652.08
653.71
655.37
657.18
659.02
660.66
662.38
664.21
666.07
667.79
669.49
671.28
673.15
675.01
676.68
678.41
680.23
682.11
683.92
685.58
687.34
689.19
691.07
692.79
694.47
696.27
698.14
699.99
701.62
703.35
705.19
707.07
708.76
710.43
712.23
714.1
715.86
717.49
719.25
721.12
722.91
724.52
726.26
728.13
729.91
731.5
733.25
735.11
736.86
738.45
740.22
742.08
743.75
745.37
747.18
749.03
750.61
752.28
754.13
755.88
757.44
759.2
761.06
762.65
764.29
766.13
767.86
769.41
771.18
773.03
774.56
776.24
778.09
779.71
781.31
783.13
784.86
786.39
788.17
789.98
791.47
793.2
795.03
796.54
798.22
800.06
801.6
803.24
805.08
806.65
808.26
810.09
811.67
813.27
815.09
816.68
818.27
820.09
821.67
823.26
825.08
826.64
828.24
830.07
831.6
833.22
835.05
836.54
838.2
840.02
841.46
843.17
844.94
846.38
848.14
849.83
851.31
853.11
854.69
856.25
858.07
859.55
861.2
863.01
864.42
866.15
867.84
869.3
871.1
872.65
874.22
876.04
877.46
879.16
880.87
882.31
884.1
885.64
887.22
889.02
890.43
892.15
893.8
895.27
897.07
898.54
900.18
901.92
903.33
905.11
906.63
908.21
910
911.38
913.12
914.7
916.23
918.03
919.41
921.13
922.73
924.23
926.03
927.42
929.13
930.73
932.23
934.03
935.4
937.13
938.7
940.22
942.01
943.37
945.11
946.63
948.19
949.95
951.32
953.09
954.54
956.17
957.84
959.26
961.05
962.44
964.13
965.7
967.21
968.98
970.33
972.09
973.52
975.16
976.78
978.23
980.01
981.35
983.09
984.52
986.15
987.74
989.21
990.95
992.27
993.86
994.31
662.79
662.28
661.15
659.47
657.98
656.21
654.54
653.05
651.29
649.78
648.18
646.64
645.17
643.72
642.27
641.05
639.7
638.44
637.33
636.31
635.36
634.56
634.01
633.29
633.04
632.77
632.77
633.04
633.3
634.02
634.58
635.39
636.33
637.36
638.49
639.77
641.09
642.33
643.85
645.24
646.83
648.29
650.02
651.49
653.19
654.94
656.49
658.22
660.05
661.66
663.35
665.17
667.01
668.63
670.35
672.18
674.04
675.7
677.4
679.22
681.09
682.82
684.49
686.27
688.14
689.97
691.6
693.34
695.18
697.05
698.72
700.41
702.22
704.09
705.82
707.46
709.25
711.12
712.88
714.5
716.26
718.13
719.91
721.51
723.26
725.12
726.89
728.49
730.24
732.1
733.82
735.43
737.21
739.07
740.71
742.34
744.17
746.01
747.56
749.26
751.11
752.82
754.4
756.18
758.03
759.59
761.26
763.11
764.79
766.37
768.17
769.99
771.5
773.22
775.06
776.64
778.28
780.11
781.78
783.34
785.14
786.9
788.41
790.17
791.99
793.47
795.2
797.03
798.53
800.21
802.05
803.57
805.23
807.06
808.6
810.24
812.07
813.61
815.24
817.07
818.6
820.23
822.06
823.57
825.22
827.05
828.53
830.2
832.02
833.47
835.18
836.97
838.41
840.15
841.88
843.34
845.13
846.76
848.28
850.09
851.63
853.23
855.04
856.5
858.18
859.95
861.38
863.13
864.78
866.28
868.08
869.59
871.21
873.01
874.42
876.15
877.82
879.29
881.09
882.59
884.2
886
887.39
889.13
890.75
892.25
894.06
895.5
897.17
898.88
900.31
902.09
903.59
905.19
906.97
908.35
910.11
911.66
913.21
915.01
916.39
918.13
919.7
921.22
923.02
924.4
926.13
927.7
929.22
931.02
932.38
934.12
935.67
937.21
938.99
940.35
942.11
943.61
945.19
946.92
948.31
950.08
951.52
953.16
954.82
956.26
958.05
959.42
961.13
962.68
964.21
965.97
967.32
969.09
970.52
972.16
973.78
975.23
977.02
978.35
980.1
981.54
983.16
984.77
986.22
987.99
989.31
991.07
992.42
994.04
994.44
663.74
663.27
662.17
660.57
659.07
657.32
655.82
654.19
652.6
651.13
649.54
648.13
646.66
645.25
644.04
642.66
641.4
640.28
639.24
638.26
637.36
636.62
636.07
635.4
635.13
635.02
635.02
635.14
635.41
636.08
636.64
637.38
638.29
639.27
640.32
641.46
642.75
644.09
645.32
646.82
648.21
649.75
651.23
652.9
654.37
656.11
657.69
659.3
661.1
662.73
664.36
666.16
667.94
669.54
671.27
673.12
674.85
676.48
678.26
680.11
681.85
683.49
685.26
687.12
688.89
690.52
692.28
694.14
695.94
697.56
699.3
701.15
702.98
704.59
706.31
708.16
710
711.6
713.31
715.16
716.99
718.58
720.29
722.14
723.94
725.53
727.26
729.12
730.85
732.45
734.22
736.08
737.72
739.36
741.17
743.01
744.57
746.26
748.11
749.81
751.4
753.18
755.03
756.58
758.26
760.11
761.78
763.36
765.16
766.97
768.48
770.21
772.06
773.62
775.27
777.1
778.75
780.33
782.14
783.86
785.39
787.17
788.96
790.45
792.19
794.02
795.5
797.21
799.04
800.54
802.22
804.05
805.57
807.22
809.06
810.57
812.23
814.06
815.57
817.22
819.05
820.54
822.21
824.03
825.5
827.19
829.01
830.45
832.17
833.94
835.39
837.15
838.84
840.33
842.12
843.73
845.27
847.08
848.6
850.22
852.03
853.48
855.17
856.93
858.36
860.13
861.75
863.27
865.08
866.57
868.2
870
871.4
873.14
874.79
876.28
878.08
879.57
881.2
882.99
884.38
886.13
887.74
889.25
891.06
892.49
894.17
895.87
897.3
899.09
900.58
902.19
903.96
905.35
907.11
908.65
910.21
912.01
913.38
915.12
916.69
918.22
920.02
921.39
923.13
924.7
926.22
928.02
929.38
931.12
932.67
934.21
936
937.35
939.11
940.61
942.19
943.93
945.31
947.09
948.53
950.16
951.83
953.26
955.05
956.43
958.13
959.7
961.21
962.98
964.33
966.09
967.54
969.16
970.81
972.24
974.03
975.38
977.11
978.58
980.17
981.82
983.24
985.02
986.35
988.09
989.51
991.14
992.67
994.12
994.67
664.75
664.29
663.21
661.75
660.17
658.54
657.09
655.42
654.05
652.41
651.08
649.56
648.2
646.99
645.58
644.34
643.23
642.18
641.18
640.23
639.35
638.67
638.12
637.53
637.21
637.11
637.11
637.21
637.54
638.13
638.7
639.38
640.25
641.2
642.21
643.27
644.4
645.69
647.06
648.28
649.74
651.17
652.63
654.17
655.73
657.25
659
660.46
662.17
663.88
665.42
667.18
668.95
670.51
672.24
674.07
675.7
677.36
679.17
680.99
682.58
684.3
686.14
687.91
689.52
691.27
693.12
694.87
696.49
698.25
700.11
701.83
703.46
705.24
707.09
708.79
710.43
712.22
714.07
715.73
717.38
719.19
721.04
722.64
724.32
726.15
727.97
729.53
731.26
733.11
734.81
736.41
738.2
740.05
741.63
743.3
745.13
746.88
748.44
750.2
752.05
753.62
755.28
757.12
758.82
760.38
762.17
764
765.51
767.22
769.07
770.64
772.28
774.11
775.77
777.34
779.14
780.88
782.4
784.17
785.98
787.46
789.19
791.02
792.51
794.21
796.04
797.55
799.22
801.06
802.57
804.23
806.06
807.58
809.23
811.06
812.57
814.22
816.05
817.55
819.21
821.04
822.51
824.19
826.01
827.45
829.17
830.95
832.39
834.15
835.85
837.33
839.12
840.74
842.27
844.09
845.61
847.22
849.04
850.48
852.18
853.94
855.37
857.13
858.76
860.27
862.08
863.58
865.2
867.01
868.41
870.15
871.81
873.29
875.09
876.59
878.2
880
881.39
883.14
884.75
886.26
888.06
889.5
891.17
892.89
894.31
896.1
897.6
899.2
900.98
902.36
904.12
905.68
907.22
909.02
910.4
912.13
913.72
915.23
917.03
918.41
920.13
921.72
923.23
925.03
926.4
928.13
929.7
931.22
933.01
934.37
936.12
937.64
939.2
940.96
942.33
944.1
945.56
947.17
948.86
950.28
952.06
953.46
955.14
956.74
958.22
960.01
961.36
963.1
964.58
966.18
967.86
969.26
971.05
972.41
974.12
975.64
977.19
978.89
980.27
982.05
983.4
985.12
986.59
988.17
989.8
991.22
992.97
994.19
994.98
665.82
665.34
664.29
663
661.3
659.89
658.26
656.87
655.28
654
652.43
651.15
649.86
648.48
647.27
646.16
645.11
644.09
643.12
642.19
641.34
640.71
640.15
639.65
639.29
639.17
639.18
639.29
639.66
640.16
640.74
641.36
642.21
643.14
644.12
645.14
646.21
647.33
648.6
650.01
651.23
652.63
654.12
655.5
657.1
658.54
660.16
661.74
663.28
665.04
666.54
668.22
670.01
671.52
673.23
675.04
676.61
678.29
680.11
681.79
683.41
685.2
687.02
688.61
690.31
692.14
693.9
695.5
697.25
699.1
700.78
702.41
704.21
706.05
707.67
709.34
711.17
712.99
714.56
716.28
718.12
719.85
721.45
723.22
725.07
726.7
728.34
730.16
731.98
733.53
735.25
737.1
738.76
740.37
742.17
744
745.53
747.24
749.09
750.72
752.34
754.15
755.92
757.45
759.2
761.04
762.59
764.26
766.1
767.72
769.32
771.13
772.84
774.38
776.17
777.95
779.45
781.19
783.02
784.51
786.21
788.05
789.56
791.23
793.06
794.6
796.24
798.07
799.62
801.25
803.08
804.62
806.25
808.08
809.61
811.24
813.07
814.59
816.23
818.05
819.54
821.21
823.03
824.49
826.19
827.99
829.43
831.16
832.9
834.36
836.13
837.78
839.29
841.1
842.65
844.24
846.06
847.52
849.19
850.98
852.4
854.15
855.81
857.3
859.1
860.62
862.22
864.03
865.45
867.16
868.86
870.31
872.1
873.63
875.22
877.02
878.43
880.15
881.8
883.28
885.08
886.55
888.19
889.94
891.34
893.11
894.65
896.22
898.02
899.4
901.13
902.73
904.24
906.04
907.44
909.15
910.77
912.25
914.05
915.46
917.15
918.78
920.25
922.05
923.45
925.15
926.76
928.24
930.04
931.42
933.13
934.71
936.22
938.01
939.37
941.11
942.62
944.19
945.93
947.31
949.08
950.52
952.16
953.81
955.25
957.04
958.4
960.12
961.65
963.2
964.93
966.3
968.07
969.48
971.14
972.72
974.21
975.98
977.32
979.08
980.48
982.14
983.7
985.2
986.92
988.28
990.05
991.38
993.1
994.32
995.12
666.97
666.45
665.44
664.13
662.57
661.14
659.61
658.18
656.79
655.3
654.08
652.69
651.36
650.19
649.09
648.01
646.94
645.97
645.05
644.16
643.32
642.73
642.18
641.75
641.36
641.24
641.24
641.37
641.77
642.19
642.77
643.35
644.18
645.08
646.02
647.02
648.06
649.14
650.25
651.48
652.89
654.17
655.49
657.05
658.36
660.01
661.36
663.06
664.48
666.15
667.74
669.29
671.07
672.59
674.24
676.04
677.58
679.26
681.07
682.66
684.31
686.12
687.81
689.41
691.19
693.01
694.58
696.28
698.12
699.81
701.42
703.2
705.04
706.63
708.31
710.14
711.89
713.47
715.23
717.07
718.7
720.35
722.16
723.96
725.52
727.25
729.09
730.74
732.36
734.17
735.98
737.52
739.24
741.08
742.7
744.33
746.15
747.9
749.44
751.2
753.04
754.58
756.26
758.1
759.72
761.32
763.14
764.86
766.39
768.17
769.98
771.47
773.2
775.03
776.54
778.23
780.06
781.61
783.25
785.08
786.66
788.27
790.1
791.69
793.28
795.11
796.71
798.29
800.11
801.71
803.29
805.1
806.7
808.28
810.1
811.67
813.26
815.08
816.62
818.24
820.06
821.56
823.21
825.03
826.49
828.19
829.98
831.41
833.16
834.87
836.34
838.12
839.73
841.27
843.08
844.59
846.22
848.03
849.46
851.17
852.89
854.34
856.12
857.7
859.25
861.06
862.52
864.18
865.94
867.36
869.12
870.71
872.25
874.05
875.49
877.17
878.88
880.32
882.1
883.62
885.21
887.01
888.39
890.13
891.73
893.25
895.05
896.46
898.16
899.81
901.27
903.07
904.51
906.17
907.86
909.29
911.08
912.53
914.17
915.87
917.29
919.08
920.52
922.17
923.85
925.28
927.07
928.49
930.16
931.8
933.25
935.05
936.43
938.14
939.71
941.22
943.01
944.36
946.11
947.6
949.19
950.9
952.29
954.07
955.48
957.15
958.75
960.23
962.01
963.36
965.1
966.57
968.17
969.83
971.25
973.04
974.38
976.11
977.59
979.17
980.83
982.24
984.02
985.35
987.09
988.5
990.14
991.69
993.18
994.58
995.21
668.08
667.63
666.7
665.28
663.99
662.36
661.07
659.55
658.19
656.95
655.5
654.24
653.11
651.98
650.78
649.68
648.67
647.75
646.96
646.12
645.3
644.74
644.19
643.84
643.44
643.3
643.3
643.45
643.86
644.2
644.78
645.32
646.14
647.01
647.83
648.75
649.78
650.91
652.06
653.18
654.35
655.71
657.1
658.36
659.9
661.24
662.79
664.23
665.83
667.28
669.01
670.43
672.14
673.72
675.29
677.07
678.6
680.25
682.05
683.58
685.25
687.07
688.64
690.3
692.11
693.76
695.37
697.17
698.93
700.49
702.23
704.06
705.66
707.32
709.14
710.87
712.45
714.21
716.05
717.62
719.3
721.13
722.83
724.42
726.2
728.03
729.58
731.27
733.11
734.77
736.37
738.17
739.96
741.49
743.22
745.06
746.63
748.28
750.12
751.78
753.36
755.16
756.92
758.45
760.2
762.02
763.54
765.23
767.07
768.62
770.26
772.1
773.7
775.3
777.12
778.76
780.32
782.13
783.81
785.35
787.14
788.84
790.36
792.15
793.85
795.36
797.15
798.85
800.36
802.14
803.83
805.34
807.13
808.79
810.32
812.12
813.74
815.29
817.1
818.67
820.26
822.08
823.59
825.22
827.04
828.5
830.19
831.99
833.41
835.16
836.85
838.33
840.12
841.71
843.26
845.07
846.55
848.2
850
851.41
853.15
854.82
856.3
858.1
859.62
861.22
863.02
864.43
866.15
867.82
869.29
871.09
872.59
874.2
876
877.39
879.13
880.73
882.25
884.05
885.48
887.16
888.85
890.29
892.09
893.56
895.19
896.93
898.33
900.1
901.61
903.2
904.97
906.35
908.11
909.64
911.21
912.98
914.35
916.11
917.63
919.2
920.97
922.34
924.1
925.59
927.19
928.91
930.31
932.08
933.53
935.17
936.83
938.27
940.06
941.45
943.14
944.72
946.22
948.01
949.36
951.11
952.59
954.18
955.87
957.27
959.06
960.44
962.14
963.69
965.21
966.96
968.31
970.08
971.49
973.15
974.72
976.21
977.97
979.31
981.08
982.46
984.14
985.66
987.19
988.87
990.25
992.02
993.32
994.94
995.33
669.17
668.9
668.02
666.59
665.19
663.84
662.33
661.09
659.69
658.33
657.15
656
654.73
653.54
652.44
651.42
650.45
649.57
648.8
648.09
647.28
646.74
646.2
645.91
645.51
645.35
645.36
645.52
645.93
646.22
646.77
647.3
648.11
648.87
649.64
650.52
651.5
652.55
653.68
654.91
656.1
657.24
658.53
660.01
661.24
662.68
664.14
665.54
667.12
668.55
670.15
671.67
673.22
674.91
676.37
678.11
679.66
681.26
683.04
684.55
686.23
688.02
689.53
691.23
693.03
694.57
696.25
698.07
699.65
701.3
703.12
704.77
706.37
708.17
709.93
711.48
713.22
715.05
716.61
718.29
720.11
721.77
723.37
725.17
726.95
728.49
730.22
732.06
733.63
735.29
737.12
738.78
740.37
742.16
743.93
745.46
747.2
749.03
750.56
752.25
754.08
755.66
757.29
759.12
760.76
762.34
764.14
765.85
767.38
769.16
770.92
772.42
774.18
775.98
777.46
779.19
781.01
782.48
784.2
786.02
787.49
789.2
791.02
792.49
794.2
796.02
797.48
799.19
801
802.46
804.18
805.97
807.42
809.17
810.91
812.38
814.15
815.83
817.33
819.12
820.74
822.28
824.1
825.64
827.24
829.06
830.53
832.2
834
835.42
837.16
838.86
840.33
842.12
843.69
845.25
847.06
848.53
850.19
851.97
853.38
855.14
856.76
858.27
860.08
861.55
863.19
864.97
866.38
868.13
869.73
871.25
873.06
874.5
876.17
877.88
879.31
881.1
882.61
884.2
885.99
887.37
889.13
890.69
892.23
894.03
895.42
897.14
898.75
900.25
902.05
903.45
905.15
906.78
908.26
910.05
911.45
913.15
914.77
916.25
918.04
919.43
921.14
922.73
924.23
926.03
927.39
929.12
930.66
932.21
933.98
935.34
937.1
938.57
940.18
941.87
943.28
945.06
946.46
948.14
949.73
951.22
953.01
954.35
956.1
957.57
959.17
960.84
962.26
964.05
965.41
967.12
968.63
970.19
971.89
973.27
975.05
976.41
978.12
979.62
981.18
982.84
984.25
986.03
987.35
989.09
990.49
992.14
993.63
995.11
995.6
670.29
670.11
669.18
668.03
666.51
665.18
663.9
662.44
661.19
660.04
658.74
657.48
656.34
655.27
654.24
653.25
652.3
651.42
650.66
650.04
649.25
648.72
648.21
647.96
647.56
647.4
647.41
647.57
647.98
648.22
648.75
649.27
650.07
650.72
651.47
652.35
653.3
654.3
655.35
656.46
657.66
658.98
660.15
661.35
662.78
664.14
665.45
667.03
668.33
669.96
671.31
673
674.37
676.07
677.52
679.17
680.78
682.3
684.06
685.56
687.22
688.99
690.47
692.19
693.92
695.44
697.18
698.92
700.45
702.19
703.98
705.5
707.22
709.03
710.57
712.26
714.08
715.67
717.31
719.12
720.79
722.37
724.16
725.92
727.46
729.21
731.03
732.56
734.25
736.08
737.66
739.3
741.12
742.77
744.35
746.15
747.88
749.42
751.18
752.98
754.48
756.21
758.03
759.54
761.23
763.06
764.6
766.25
768.08
769.65
771.27
773.1
774.68
776.28
778.1
779.7
781.29
783.11
784.71
786.29
788.11
789.7
791.28
793.1
794.68
796.27
798.09
799.64
801.25
803.07
804.59
806.23
808.05
809.53
811.21
813.02
814.46
816.18
817.94
819.39
821.15
822.83
824.32
826.12
827.71
829.26
831.08
832.58
834.21
836.02
837.45
839.17
840.88
842.34
844.12
845.7
847.25
849.06
850.52
852.19
853.94
855.36
857.13
858.72
860.25
862.06
863.51
865.18
866.91
868.34
870.11
871.65
873.22
875.03
876.42
878.15
879.78
881.27
883.07
884.5
886.17
887.87
889.3
891.09
892.57
894.19
895.93
897.33
899.1
900.6
902.2
903.95
905.34
907.11
908.6
910.2
911.95
913.33
915.1
916.58
918.19
919.91
921.3
923.09
924.53
926.17
927.84
929.27
931.06
932.46
934.15
935.74
937.23
939.02
940.37
942.11
943.61
945.19
946.91
948.29
950.07
951.48
953.15
954.74
956.22
958.01
959.35
961.1
962.55
964.17
965.81
967.25
969.03
970.37
972.11
973.57
975.17
976.81
978.24
980.02
981.34
983.09
984.5
986.15
987.7
989.2
990.89
992.26
994.02
995.21
996.01
671.53
671.25
670.4
669.23
668.04
666.57
665.25
664.08
662.77
661.47
660.29
659.19
658.14
657.1
656.1
655.13
654.19
653.3
652.52
651.97
651.22
650.68
650.21
649.98
649.6
649.44
649.44
649.61
650
650.22
650.72
651.24
652.02
652.58
653.34
654.23
655.17
656.15
657.16
658.2
659.28
660.44
661.72
663.05
664.22
665.53
667.03
668.27
669.77
671.18
672.64
674.16
675.64
677.18
678.74
680.24
681.95
683.37
685.1
686.62
688.23
689.98
691.44
693.16
694.83
696.36
698.13
699.75
701.33
703.12
704.73
706.32
708.12
709.75
711.34
713.13
714.8
716.37
718.15
719.87
721.41
723.18
724.95
726.47
728.21
730.02
731.54
733.24
735.06
736.61
738.27
740.09
741.68
743.3
745.12
746.75
748.34
750.14
751.82
753.37
755.16
756.88
758.4
760.17
761.93
763.43
765.18
766.97
768.45
770.19
771.99
773.46
775.19
777
778.47
780.19
782
783.46
785.19
786.98
788.44
790.18
791.95
793.41
795.17
796.9
798.38
800.15
801.83
803.34
805.13
806.76
808.3
810.11
811.67
813.26
815.07
816.58
818.22
820.03
821.48
823.18
824.94
826.38
828.14
829.79
831.3
833.1
834.64
836.23
838.04
839.49
841.18
842.92
844.35
846.13
847.72
849.26
851.06
852.52
854.19
855.94
857.36
859.12
860.7
862.24
864.05
865.48
867.17
868.86
870.31
872.1
873.59
875.2
876.99
878.37
880.13
881.69
883.23
885.03
886.43
888.15
889.76
891.25
893.05
894.46
896.16
897.8
899.27
901.06
902.48
904.16
905.8
907.26
909.06
910.46
912.15
913.77
915.25
917.04
918.43
920.14
921.72
923.23
925.02
926.38
928.12
929.63
931.2
932.94
934.31
936.09
937.52
939.17
940.81
942.25
944.04
945.41
947.13
948.66
950.2
951.94
953.31
955.08
956.49
958.15
959.74
961.23
963.01
964.34
966.1
967.53
969.16
970.77
972.23
974.01
975.34
977.09
978.51
980.15
981.72
983.21
984.94
986.28
988.05
989.39
991.11
992.54
994.15
995.43
996.16
672.94
672.52
671.83
670.61
669.29
668.11
666.82
665.47
664.26
663.15
662.06
660.96
659.86
658.82
657.87
657
656.1
655.21
654.41
653.84
653.19
652.64
652.2
651.99
651.62
651.47
651.47
651.63
652.01
652.21
652.68
653.21
653.91
654.46
655.25
656.14
657.06
658.01
658.99
660.02
661.08
662.16
663.26
664.47
665.82
667.11
668.32
669.76
671.14
672.48
674.05
675.36
677.01
678.33
680.02
681.38
683.08
684.5
686.15
687.71
689.26
691.01
692.45
694.15
695.78
697.32
699.09
700.63
702.25
704.04
705.55
707.22
709.02
710.51
712.21
714.01
715.5
717.21
719.01
720.51
722.22
724.02
725.53
727.23
729.04
730.57
732.25
734.06
735.61
737.26
739.08
740.65
742.28
744.1
745.69
747.3
749.11
750.72
752.31
754.12
755.75
757.32
759.13
760.77
762.33
764.13
765.78
767.34
769.13
770.79
772.33
774.13
775.78
777.32
779.13
780.75
782.31
784.12
785.72
787.29
789.1
790.67
792.27
794.08
795.61
797.24
799.06
800.55
802.21
804.02
805.48
807.19
808.95
810.4
812.16
813.84
815.33
817.12
818.72
820.27
822.08
823.59
825.22
827.03
828.46
830.17
831.89
833.35
835.13
836.71
838.26
840.07
841.54
843.19
844.97
846.38
848.14
849.75
851.27
853.07
854.54
856.19
857.94
859.36
861.12
862.69
864.24
866.04
867.46
869.16
870.83
872.29
874.08
875.55
877.19
878.93
880.34
882.11
883.62
885.21
886.99
888.37
890.12
891.67
893.22
895.01
896.39
898.13
899.68
901.22
903.01
904.38
906.13
907.67
909.22
911
912.36
914.11
915.62
917.2
918.94
920.32
922.09
923.55
925.18
926.86
928.28
930.06
931.46
933.15
934.74
936.23
938.02
939.37
941.11
942.6
944.19
945.88
947.28
949.06
950.45
952.14
953.7
955.21
956.97
958.32
960.09
961.5
963.15
964.75
966.22
968
969.33
971.09
972.51
974.15
975.73
977.21
978.96
980.3
982.07
983.44
985.13
986.62
988.18
989.81
991.23
992.98
994.28
995.84
996.29
674.15
673.97
673.15
672.09
670.84
669.47
668.24
667.12
666
664.76
663.6
662.5
661.46
660.48
659.55
658.7
657.96
657.14
656.31
655.72
655.16
654.59
654.19
653.98
653.63
653.48
653.48
653.64
654
654.2
654.62
655.17
655.78
656.35
657.17
658.04
658.82
659.68
660.61
661.62
662.69
663.84
665.03
666.14
667.27
668.53
669.95
671.18
672.47
674.01
675.26
676.76
678.18
679.63
681.15
682.62
684.17
685.7
687.22
688.86
690.31
692.05
693.48
695.16
696.77
698.3
700.06
701.55
703.21
704.95
706.42
708.16
709.82
711.35
713.13
714.73
716.31
718.11
719.69
721.29
723.09
724.66
726.28
728.09
729.66
731.28
733.09
734.66
736.28
738.09
739.66
741.28
743.09
744.67
746.28
748.1
749.67
751.28
753.1
754.67
756.28
758.1
759.67
761.28
763.09
764.65
766.27
768.09
769.63
771.26
773.08
774.61
776.25
778.06
779.57
781.23
783.04
784.52
786.21
788.02
789.47
791.19
792.96
794.41
796.16
797.87
799.36
801.14
802.77
804.3
806.11
807.66
809.25
811.07
812.55
814.21
816.01
817.44
819.17
820.88
822.35
824.13
825.72
827.27
829.08
830.56
832.21
834
835.41
837.15
838.81
840.3
842.1
843.6
845.22
847.02
848.42
850.15
851.8
853.29
855.08
856.56
858.2
859.96
861.37
863.13
864.7
866.24
868.04
869.45
871.16
872.81
874.28
876.08
877.52
879.18
880.88
882.31
884.09
885.57
887.19
888.93
890.33
892.1
893.59
895.2
896.94
898.33
900.1
901.59
903.19
904.92
906.32
908.09
909.55
911.18
912.87
914.29
916.08
917.5
919.16
920.79
922.25
924.04
925.42
927.14
928.69
930.22
931.99
933.34
935.1
936.56
938.18
939.84
941.27
943.05
944.43
946.13
947.67
949.21
950.95
952.31
954.08
955.49
957.15
958.74
960.22
962
963.33
965.09
966.51
968.16
969.75
971.22
972.99
974.32
976.08
977.47
979.14
980.68
982.2
983.89
985.27
987.04
988.36
990.1
991.5
993.14
994.63
996.1
996.58
675.37
675.2
674.43
673.38
672.22
671.09
669.88
668.61
667.42
666.31
665.25
664.23
663.23
662.26
661.33
660.46
659.71
659.05
658.23
657.6
657.12
656.52
656.17
655.96
655.62
655.47
655.48
655.63
655.98
656.18
656.56
657.14
657.65
658.27
659.09
659.82
660.56
661.41
662.34
663.32
664.33
665.39
666.51
667.71
669
670.14
671.3
672.63
674.05
675.26
676.67
678.11
679.42
681.03
682.32
683.96
685.3
686.96
688.32
690.03
691.41
693.1
694.56
696.18
697.8
699.3
701.05
702.51
704.18
705.84
707.34
709.11
710.65
712.26
714.04
715.52
717.21
718.96
720.44
722.18
723.88
725.39
727.15
728.81
730.35
732.14
733.77
735.33
737.12
738.73
740.31
742.11
743.7
745.3
747.1
748.67
750.28
752.09
753.64
755.27
757.08
758.61
760.25
762.06
763.58
765.23
767.05
768.54
770.22
772.02
773.49
775.2
776.99
778.44
780.18
781.92
783.39
785.16
786.84
788.34
790.13
791.75
793.3
795.1
796.65
798.25
800.06
801.55
803.21
805.01
806.45
808.17
809.89
811.36
813.13
814.75
816.28
818.09
819.6
821.22
823.03
824.46
826.17
827.88
829.34
831.12
832.69
834.25
836.06
837.5
839.18
840.91
842.35
844.12
845.69
847.24
849.05
850.48
852.17
853.86
855.31
857.1
858.6
860.21
862
863.39
865.13
866.71
868.25
870.04
871.45
873.16
874.8
876.27
878.07
879.5
881.17
882.85
884.29
886.08
887.53
889.18
890.87
892.3
894.09
895.53
897.18
898.87
900.29
902.08
903.51
905.17
906.83
908.27
910.06
911.46
913.15
914.76
916.24
918.03
919.4
921.13
922.66
924.21
925.97
927.33
929.1
930.54
932.17
933.83
935.26
937.05
938.42
940.13
941.67
943.21
944.95
946.31
948.08
949.49
951.15
952.74
954.23
956
957.34
959.1
960.53
962.16
963.77
965.23
967.01
968.34
970.09
971.51
973.16
974.74
976.22
977.97
979.3
981.07
982.43
984.13
985.61
987.18
988.8
990.23
991.98
993.29
995.05
996.23
997.03
676.87
676.51
675.99
674.99
673.75
672.49
671.31
670.2
669.14
668.09
667.06
666.05
665.07
664.12
663.19
662.29
661.5
660.9
660.17
659.48
659.08
658.46
658.15
657.91
657.59
657.46
657.46
657.6
657.94
658.16
658.49
659.1
659.53
660.2
661
661.59
662.36
663.24
664.18
665.15
666.14
667.16
668.2
669.28
670.41
671.65
672.98
674.15
675.35
676.75
678.11
679.36
680.89
682.21
683.65
685.14
686.53
688.11
689.51
691.12
692.56
694.16
695.68
697.22
698.87
700.32
702.06
703.5
705.17
706.78
708.3
710.06
711.53
713.2
714.9
716.38
718.13
719.72
721.29
723.08
724.59
726.24
728.03
729.5
731.2
732.95
734.43
736.17
737.86
739.38
741.15
742.79
744.33
746.12
747.72
749.3
751.1
752.66
754.27
756.08
757.6
759.24
761.05
762.54
764.22
766.02
767.48
769.19
770.96
772.43
774.17
775.88
777.37
779.14
780.78
782.32
784.11
785.69
787.27
789.08
790.59
792.23
794.03
795.49
797.19
798.95
800.4
802.15
803.81
805.32
807.11
808.67
810.25
812.06
813.53
815.2
816.97
818.4
820.15
821.79
823.3
825.1
826.61
828.22
830.02
831.44
833.16
834.83
836.31
838.1
839.62
841.22
843.02
844.42
846.15
847.79
849.28
851.08
852.54
854.19
855.93
857.35
859.12
860.66
862.23
864.02
865.41
867.14
868.75
870.26
872.05
873.47
875.16
876.8
878.28
880.07
881.5
883.17
884.83
886.28
888.07
889.51
891.17
892.83
894.28
896.07
897.49
899.16
900.8
902.26
904.06
905.45
907.15
908.74
910.24
912.03
913.4
915.13
916.66
918.21
919.96
921.33
923.1
924.55
926.17
927.84
929.27
931.05
932.43
934.14
935.68
937.21
938.97
940.32
942.09
943.51
945.16
946.77
948.24
950.02
951.36
953.11
954.56
956.17
957.81
959.25
961.03
962.37
964.11
965.57
967.17
968.8
970.24
972.02
973.35
975.1
976.51
978.15
979.72
981.21
982.93
984.28
986.05
987.39
989.11
990.53
992.15
993.68
995.18
996.54
997.19
678.17
678.04
677.26
676.29
675.21
674.12
673.04
671.88
670.75
669.67
668.64
667.66
666.74
665.9
665.06
664.18
663.34
662.68
662.11
661.38
661.03
660.39
660.13
659.86
659.55
659.43
659.43
659.57
659.88
660.14
660.42
661.05
661.42
662.14
662.78
663.41
664.23
665.12
666.04
666.95
667.89
668.89
669.97
671.05
672.12
673.21
674.35
675.62
677
678.17
679.42
680.88
682.17
683.51
685.05
686.32
687.9
689.24
690.8
692.22
693.78
695.23
696.85
698.28
699.98
701.36
703.08
704.52
706.17
707.75
709.27
711.03
712.45
714.16
715.75
717.29
719.06
720.54
722.2
723.92
725.39
727.14
728.75
730.3
732.09
733.61
735.24
737.03
738.5
740.2
741.94
743.42
745.16
746.83
748.35
750.13
751.73
753.3
755.09
756.63
758.25
760.06
761.55
763.22
765.01
766.47
768.19
769.92
771.39
773.15
774.81
776.33
778.12
779.7
781.28
783.08
784.59
786.23
788.03
789.48
791.19
792.93
794.39
796.15
797.78
799.31
801.1
802.64
804.24
806.05
807.5
809.19
810.93
812.38
814.14
815.75
817.28
819.08
820.57
822.21
824
825.41
827.15
828.79
830.29
832.09
833.58
835.21
837
838.4
840.14
841.75
843.27
845.07
846.52
848.18
849.9
851.33
853.11
854.63
856.22
858.01
859.4
861.14
862.72
864.25
866.04
867.45
869.16
870.79
872.27
874.06
875.49
877.17
878.82
880.28
882.07
883.5
885.17
886.83
888.28
890.07
891.49
893.16
894.81
896.27
898.06
899.46
901.15
902.75
904.24
906.03
907.41
909.13
910.67
912.22
913.99
915.34
917.1
918.57
920.18
921.86
923.28
925.06
926.46
928.15
929.72
931.22
933
934.35
936.1
937.55
939.17
940.82
942.26
944.04
945.4
947.12
948.61
950.19
951.87
953.27
955.05
956.42
958.13
959.63
961.19
962.88
964.27
966.05
967.4
969.12
970.6
972.18
973.82
975.24
977.02
978.35
980.09
981.5
983.15
984.68
986.2
987.87
989.25
991.02
992.33
994.08
995.41
997.02
997.38
679.5
679.29
678.75
677.89
676.78
675.6
674.46
673.36
672.31
671.29
670.3
669.34
668.42
667.56
666.81
666.07
665.22
664.5
664.03
663.29
662.93
662.33
662.1
661.78
661.5
661.39
661.39
661.52
661.81
662.11
662.35
662.99
663.33
664.07
664.58
665.27
666.12
666.96
667.72
668.57
669.49
670.47
671.49
672.56
673.68
674.88
676.06
677.17
678.32
679.62
681.02
682.2
683.5
685.01
686.24
687.68
689.13
690.47
692.06
693.38
695.03
696.35
698.03
699.37
701.06
702.44
704.11
705.57
707.18
708.76
710.26
712.01
713.41
715.13
716.65
718.23
719.98
721.41
723.14
724.71
726.27
728.05
729.51
731.19
732.89
734.37
736.13
737.71
739.28
741.07
742.56
744.22
746
747.44
749.17
750.85
752.35
754.13
755.71
757.29
759.08
760.59
762.23
764.03
765.48
767.19
768.92
770.39
772.15
773.79
775.32
777.11
778.65
780.25
782.06
783.53
785.2
786.98
788.42
790.16
791.82
793.32
795.11
796.66
798.25
800.05
801.51
803.19
804.95
806.39
808.14
809.76
811.29
813.08
814.58
816.21
818
819.42
821.15
822.79
824.29
826.09
827.58
829.21
831
832.4
834.14
835.75
837.27
839.07
840.52
842.19
843.9
845.34
847.11
848.63
850.22
852.01
853.4
855.14
856.73
858.25
860.05
861.46
863.16
864.8
866.28
868.07
869.5
871.17
872.84
874.29
876.08
877.52
879.18
880.85
882.29
884.08
885.51
887.17
888.84
890.28
892.07
893.49
895.16
896.79
898.26
900.05
901.44
903.14
904.72
906.23
908.01
909.37
911.12
912.62
914.2
915.92
917.31
919.08
920.5
922.16
923.78
925.25
927.03
928.39
930.12
931.61
933.19
934.89
936.29
938.07
939.45
941.14
942.69
944.21
945.96
947.31
949.08
950.48
952.15
953.72
955.22
956.97
958.32
960.08
961.48
963.15
964.7
966.21
967.94
969.29
971.06
972.43
974.13
975.62
977.18
978.83
980.25
982.02
983.34
985.09
986.47
988.14
989.63
991.18
992.79
994.22
995.92
997.17
997.83
681.07
680.81
680.19
679.27
678.24
677.19
676.15
675.11
674.09
673.1
672.12
671.16
670.22
669.32
668.52
667.86
667.13
666.35
665.86
665.22
664.78
664.27
664.06
663.7
663.45
663.35
663.35
663.46
663.73
664.07
664.29
664.84
665.25
665.96
666.41
667.18
668
668.65
669.43
670.31
671.25
672.22
673.21
674.23
675.27
676.35
677.49
678.72
680.01
681.15
682.31
683.64
685.05
686.24
687.61
689.08
690.32
691.86
693.2
694.66
696.15
697.56
699.12
700.53
702.13
703.56
705.15
706.65
708.2
709.8
711.27
713
714.39
716.11
717.58
719.2
720.85
722.32
724.08
725.55
727.2
728.88
730.35
732.11
733.63
735.24
737.01
738.44
740.16
741.79
743.32
745.09
746.61
748.23
750.02
751.46
753.18
754.85
756.35
758.12
759.69
761.27
763.06
764.54
766.21
767.97
769.42
771.16
772.81
774.32
776.11
777.65
779.25
781.05
782.51
784.19
785.93
787.38
789.14
790.75
792.29
794.09
795.58
797.22
799.01
800.43
802.16
803.82
805.32
807.1
808.63
810.23
812.03
813.45
815.17
816.84
818.32
820.1
821.62
823.23
825.02
826.43
828.16
829.79
831.29
833.08
834.55
836.2
837.95
839.36
841.12
842.67
844.24
846.03
847.43
849.15
850.77
852.27
854.07
855.5
857.17
858.84
860.3
862.09
863.54
865.19
866.89
868.32
870.1
871.57
873.19
874.91
876.32
878.1
879.56
881.19
882.89
884.31
886.09
887.54
889.18
890.85
892.29
894.07
895.49
897.16
898.78
900.26
902.04
903.42
905.14
906.69
908.22
910
911.35
913.11
914.57
916.18
917.86
919.28
921.06
922.45
924.14
925.7
927.22
928.99
930.33
932.1
933.53
935.17
936.79
938.25
940.03
941.37
943.11
944.58
946.18
947.83
949.26
951.04
952.38
954.11
955.58
957.18
958.82
960.25
962.03
963.36
965.1
966.54
968.16
969.76
971.22
972.98
974.31
976.08
977.45
979.13
980.63
982.18
983.83
985.24
987.01
988.32
990.07
991.42
993.12
994.55
996.15
997.41
998.15
682.32
682.2
681.64
680.89
679.9
678.81
677.73
676.68
675.67
674.71
673.8
672.95
672.08
671.18
670.31
669.59
669.03
668.24
667.67
667.16
666.64
666.21
666.02
665.61
665.39
665.3
665.3
665.4
665.64
666.03
666.23
666.69
667.18
667.75
668.29
669.09
669.72
670.41
671.25
672.16
673.09
674.04
675.02
676.02
677.05
678.09
679.15
680.23
681.36
682.6
683.94
685.13
686.31
687.67
689.07
690.28
691.72
693.13
694.43
696.02
697.29
698.85
700.22
701.76
703.2
704.74
706.21
707.78
709.24
710.88
712.29
714.01
715.39
717.1
718.54
720.17
721.77
723.27
725.02
726.43
728.14
729.69
731.25
733.01
734.43
736.15
737.73
739.28
741.05
742.5
744.19
745.86
747.34
749.11
750.64
752.24
754.02
755.46
757.17
758.83
760.33
762.11
763.64
765.25
767.03
768.48
770.18
771.87
773.35
775.12
776.68
778.26
780.05
781.51
783.2
784.92
786.38
788.14
789.72
791.28
793.07
794.54
796.2
797.95
799.39
801.14
802.74
804.28
806.07
807.54
809.2
810.95
812.38
814.13
815.71
817.26
819.06
820.5
822.18
823.88
825.33
827.11
828.63
830.23
832.01
833.42
835.15
836.75
838.27
840.06
841.5
843.18
844.85
846.31
848.09
849.56
851.2
852.93
854.34
856.11
857.61
859.21
860.97
862.36
864.12
865.64
867.22
868.99
870.37
872.12
873.64
875.22
876.98
878.36
880.12
881.62
883.2
884.95
886.33
888.1
889.57
891.19
892.88
894.3
896.08
897.5
899.16
900.79
902.26
904.04
905.42
907.14
908.67
910.21
911.97
913.33
915.1
916.54
918.17
919.81
921.26
923.04
924.41
926.13
927.64
929.2
930.91
932.3
934.07
935.46
937.15
938.7
940.21
941.96
943.31
945.08
946.48
948.15
949.71
951.22
952.96
954.31
956.08
957.47
959.14
960.68
962.2
963.91
965.28
967.06
968.41
970.12
971.6
973.18
974.81
976.24
978.01
979.33
981.08
982.46
984.14
985.63
987.18
988.8
990.23
991.97
993.29
995.05
996.35
997.94
998.32
683.96
683.66
683.16
682.29
681.32
680.3
679.28
678.28
677.3
676.34
675.42
674.55
673.77
673.04
672.18
671.38
670.8
670.16
669.49
669.1
668.5
668.16
667.91
667.52
667.33
667.26
667.26
667.33
667.54
667.95
668.18
668.55
669.12
669.57
670.2
670.93
671.48
672.24
673.12
674
674.78
675.64
676.56
677.53
678.55
679.62
680.74
681.91
683.06
684.16
685.29
686.52
687.88
689.13
690.32
691.72
693.1
694.34
695.83
697.18
698.55
700.09
701.39
703.02
704.31
705.96
707.29
708.94
710.3
711.99
713.33
715.04
716.41
718.1
719.53
721.16
722.71
724.24
725.94
727.36
729.09
730.55
732.19
733.82
735.31
737.07
738.51
740.18
741.82
743.31
745.08
746.55
748.2
749.9
751.36
753.12
754.65
756.24
758.02
759.45
761.17
762.8
764.31
766.09
767.59
769.22
770.98
772.41
774.15
775.76
777.29
779.08
780.56
782.21
783.96
785.39
787.14
788.73
790.28
792.07
793.53
795.2
796.92
798.37
800.13
801.7
803.26
805.05
806.49
808.18
809.86
811.33
813.11
814.62
816.23
818.01
819.42
821.15
822.76
824.28
826.07
827.51
829.18
830.88
832.33
834.1
835.6
837.21
838.98
840.38
842.13
843.68
845.24
847.02
848.42
850.14
851.73
853.25
855.04
856.44
858.15
859.75
861.26
863.05
864.45
866.15
867.76
869.26
871.04
872.44
874.15
875.73
877.24
879.03
880.41
882.14
883.68
885.22
887
888.36
890.12
891.61
893.2
894.92
896.31
898.09
899.52
901.17
902.8
904.26
906.05
907.42
909.14
910.67
912.21
913.96
915.32
917.09
918.52
920.17
921.78
923.25
925.03
926.38
928.12
929.59
931.18
932.85
934.27
936.05
937.41
939.13
940.62
942.19
943.87
945.27
947.05
948.41
950.12
951.61
953.19
954.85
956.26
958.04
959.38
961.11
962.56
964.17
965.78
967.23
969
970.32
972.08
973.46
975.14
976.65
978.19
979.85
981.25
983.02
984.34
986.09
987.46
989.13
990.6
992.17
993.75
995.21
996.86
998.16
998.76
685.25
685.16
684.61
683.98
683.05
682.06
681.06
680.07
679.1
678.14
677.2
676.29
675.45
674.73
674.07
673.24
672.56
672.08
671.35
671.02
670.38
670.12
669.78
669.43
669.27
669.21
669.21
669.28
669.45
669.81
670.13
670.42
671.06
671.41
672.12
672.67
673.3
674.13
674.92
675.62
676.43
677.32
678.26
679.23
680.23
681.24
682.28
683.35
684.48
685.67
686.94
688.11
689.23
690.46
691.85
693.13
694.33
695.76
697.13
698.4
699.94
701.22
702.68
704.14
705.51
707.09
708.42
710.06
711.39
713.06
714.41
716.08
717.46
719.11
720.55
722.16
723.69
725.22
726.87
728.31
730.05
731.45
733.14
734.66
736.23
737.94
739.36
741.1
742.59
744.21
745.89
747.35
749.1
750.59
752.21
753.93
755.37
757.12
758.65
760.24
762.01
763.43
765.15
766.75
768.28
770.06
771.52
773.19
774.88
776.35
778.11
779.64
781.24
783.02
784.44
786.16
787.78
789.29
791.08
792.55
794.2
795.93
797.37
799.13
800.68
802.25
804.04
805.46
807.17
808.82
810.3
812.09
813.57
815.21
816.95
818.37
820.13
821.67
823.24
825.03
826.43
828.15
829.76
831.27
833.06
834.49
836.17
837.83
839.3
841.08
842.54
844.19
845.88
847.32
849.1
850.57
852.2
853.91
855.33
857.1
858.57
860.2
861.91
863.32
865.1
866.56
868.19
869.88
871.31
873.09
874.53
876.18
877.83
879.28
881.07
882.47
884.16
885.76
887.25
889.03
890.41
892.13
893.66
895.21
896.96
898.34
900.1
901.55
903.18
904.83
906.27
908.05
909.43
911.14
912.67
914.21
915.95
917.32
919.09
920.5
922.16
923.75
925.24
927.01
928.35
930.1
931.55
933.17
934.79
936.25
938.02
939.37
941.11
942.55
944.17
945.79
947.24
949.02
950.35
952.1
953.52
955.16
956.74
958.22
959.98
961.31
963.08
964.46
966.14
967.65
969.19
970.86
972.26
974.03
975.36
977.1
978.51
980.15
981.69
983.2
984.87
986.26
988.02
989.33
991.08
992.44
994.12
995.55
997.15
998.4
999.14
686.88
686.6
686.17
685.36
684.47
683.52
682.56
681.61
680.71
679.86
679.03
678.13
677.25
676.44
675.82
675.13
674.37
673.93
673.24
672.84
672.28
672.06
671.64
671.34
671.22
671.17
671.17
671.22
671.36
671.67
672.08
672.31
672.93
673.28
674.02
674.45
675.18
675.99
676.59
677.35
678.22
679.15
680.09
681.04
682.02
683.02
684.05
685.09
686.14
687.21
688.31
689.49
690.78
692.06
693.2
694.42
695.83
697.13
698.35
699.81
701.15
702.46
704.02
705.27
706.8
708.19
709.64
711.14
712.55
714.12
715.52
717.12
718.53
720.14
721.59
723.17
724.69
726.21
727.83
729.28
731.01
732.38
734.1
735.54
737.18
738.77
740.27
742.02
743.41
745.13
746.64
748.23
749.94
751.37
753.11
754.61
756.22
757.93
759.37
761.12
762.63
764.23
765.97
767.39
769.13
770.68
772.25
774.03
775.45
777.16
778.77
780.29
782.07
783.52
785.19
786.87
788.33
790.1
791.61
793.22
794.98
796.4
798.14
799.71
801.26
803.04
804.47
806.17
807.81
809.3
811.08
812.54
814.19
815.9
817.34
819.11
820.62
822.22
823.98
825.38
827.13
828.68
830.24
832.02
833.42
835.15
836.73
838.25
840.04
841.44
843.15
844.75
846.26
848.05
849.45
851.16
852.75
854.26
856.05
857.44
859.15
860.74
862.25
864.03
865.42
867.14
868.7
870.23
872.01
873.38
875.12
876.63
878.21
879.95
881.33
883.1
884.55
886.18
887.85
889.28
891.06
892.46
894.15
895.72
897.23
899.01
900.36
902.11
903.58
905.19
906.86
908.28
910.06
911.44
913.14
914.68
916.21
917.95
919.32
921.09
922.5
924.16
925.74
927.23
929
930.34
932.1
933.52
935.16
936.75
938.23
940
941.34
943.09
944.5
946.16
947.72
949.22
950.96
952.31
954.08
955.45
957.14
958.65
960.2
961.87
963.27
965.04
966.38
968.11
969.54
971.16
972.74
974.22
975.94
977.29
979.06
980.4
982.11
983.54
985.16
986.71
988.2
989.88
991.25
993.01
994.31
996.07
997.37
998.96
999.32
688.24
688.15
687.67
687.07
686.15
685.19
684.22
683.26
682.33
681.44
680.63
679.91
679.11
678.25
677.53
677.02
676.24
675.68
675.16
674.64
674.21
673.97
673.5
673.27
673.17
673.13
673.13
673.17
673.28
673.54
674.01
674.23
674.72
675.2
675.79
676.29
677.08
677.67
678.35
679.19
680.08
680.91
681.72
682.6
683.53
684.51
685.52
686.58
687.68
688.83
690.01
691.11
692.21
693.36
694.64
696.01
697.17
698.39
699.81
701.13
702.37
703.86
705.18
706.53
708.06
709.33
710.92
712.24
713.76
715.19
716.67
718.17
719.64
721.17
722.66
724.19
725.72
727.22
728.82
730.26
731.96
733.34
735.06
736.46
738.13
739.63
741.21
742.85
744.3
746.05
747.46
749.15
750.69
752.24
753.97
755.38
757.12
758.61
760.22
761.92
763.35
765.1
766.59
768.21
769.92
771.35
773.11
774.61
776.22
777.95
779.37
781.12
782.65
784.23
786
787.4
789.14
790.7
792.25
794.03
795.45
797.16
798.76
800.28
802.06
803.5
805.18
806.83
808.31
810.08
811.54
813.19
814.89
816.33
818.1
819.59
821.21
822.94
824.36
826.12
827.63
829.22
830.98
832.37
834.12
835.65
837.23
839
840.38
842.13
843.65
845.22
846.99
848.37
850.12
851.63
853.22
854.97
856.35
858.11
859.6
861.2
862.92
864.33
866.1
867.55
869.18
870.85
872.29
874.07
875.48
877.16
878.76
880.25
882.03
883.4
885.13
886.65
888.21
889.94
891.32
893.09
894.52
896.17
897.79
899.26
901.04
902.4
904.13
905.63
907.2
908.9
910.3
912.07
913.46
915.15
916.7
918.22
919.97
921.32
923.09
924.5
926.16
927.73
929.23
930.99
932.33
934.09
935.5
937.16
938.72
940.22
941.96
943.31
945.08
946.46
948.14
949.66
951.2
952.89
954.28
956.05
957.4
959.12
960.57
962.17
963.78
965.23
967
968.32
970.08
971.45
973.13
974.62
976.18
977.81
979.24
981
982.32
984.07
985.43
987.12
988.56
990.16
991.71
993.2
994.85
996.24
997.95
999.18
999.82
689.88
689.63
689.2
688.48
687.73
686.88
686
685.07
684.14
683.21
682.32
681.53
680.87
680.13
679.32
678.73
678.14
677.46
677.09
676.46
676.14
675.79
675.38
675.2
675.12
675.08
675.08
675.12
675.21
675.41
675.84
676.16
676.53
677.12
677.55
678.19
678.88
679.42
680.2
681.05
681.76
682.52
683.37
684.28
685.23
686.21
687.2
688.21
689.24
690.29
691.38
692.54
693.76
695.02
696.14
697.28
698.54
699.93
701.15
702.37
703.8
705.13
706.39
707.91
709.2
710.59
712.1
713.39
715.01
716.29
717.88
719.24
720.79
722.21
723.76
725.21
726.78
728.23
729.84
731.26
732.94
734.32
736.04
737.4
739.1
740.53
742.16
743.7
745.23
746.91
748.33
750.07
751.48
753.16
754.71
756.25
757.98
759.38
761.11
762.6
764.21
765.88
767.33
769.09
770.54
772.19
773.84
775.31
777.08
778.52
780.18
781.83
783.31
785.08
786.52
788.19
789.84
791.31
793.08
794.53
796.19
797.86
799.32
801.09
802.56
804.2
805.89
807.33
809.1
810.58
812.2
813.91
815.34
817.11
818.59
820.21
821.93
823.35
825.11
826.61
828.21
829.94
831.35
833.11
834.6
836.21
837.93
839.34
841.11
842.58
844.2
845.9
847.32
849.09
850.55
852.19
853.86
855.3
857.08
858.5
860.17
861.79
863.27
865.05
866.44
868.15
869.7
871.23
873.01
874.37
876.12
877.6
879.2
880.89
882.3
884.08
885.49
887.16
888.75
890.25
892.02
893.38
895.12
896.6
898.19
899.87
901.29
903.06
904.45
906.14
907.68
909.22
910.95
912.32
914.09
915.49
917.16
918.73
920.23
921.99
923.33
925.09
926.5
928.16
929.73
931.23
932.98
934.32
936.08
937.48
939.15
940.69
942.21
943.93
945.29
947.06
948.43
950.13
951.62
953.19
954.83
956.25
958.02
959.35
961.1
962.51
964.15
965.7
967.21
968.9
970.28
972.05
973.38
975.11
976.52
978.16
979.7
981.2
982.88
984.26
986.02
987.34
989.08
990.44
992.12
993.56
995.16
996.67
998.18
999.48
1000.2
691.25
691.18
690.8
690.15
689.27
688.38
687.49
686.63
685.83
685.04
684.15
683.28
682.53
681.96
681.18
680.47
680.04
679.31
678.97
678.32
678.07
677.61
677.28
677.15
677.07
677.02
677.02
677.07
677.16
677.3
677.66
678.1
678.37
679.03
679.37
680.09
680.59
681.25
682.07
682.73
683.43
684.26
685.17
686.1
687.04
687.98
688.93
689.93
690.98
692.03
693.09
694.15
695.22
696.33
697.54
698.83
700.08
701.22
702.45
703.86
705.13
706.35
707.79
709.14
710.41
711.95
713.22
714.65
716.12
717.45
719.05
720.34
721.97
723.28
724.9
726.26
727.87
729.25
730.88
732.27
733.94
735.31
737.02
738.36
740.07
741.45
743.12
744.58
746.18
747.75
749.25
750.95
752.35
754.08
755.5
757.16
758.71
760.24
761.97
763.37
765.1
766.57
768.19
769.84
771.3
773.06
774.48
776.16
777.75
779.27
781.03
782.43
784.15
785.7
787.25
789.01
790.41
792.14
793.67
795.24
797
798.39
800.13
801.65
803.23
804.98
806.38
808.12
809.64
811.22
812.97
814.37
816.12
817.63
819.22
820.96
822.36
824.12
825.61
827.21
828.94
830.35
832.11
833.58
835.2
836.9
838.32
840.09
841.54
843.19
844.85
846.3
848.07
849.49
851.17
852.78
854.26
856.04
857.43
859.14
860.69
862.23
864
865.36
867.11
868.59
870.2
871.88
873.3
875.08
876.48
878.16
879.75
881.24
883.02
884.38
886.12
887.6
889.2
890.87
892.29
894.07
895.45
897.15
898.69
900.22
901.96
903.33
905.09
906.51
908.16
909.75
911.24
913.01
914.35
916.1
917.53
919.17
920.76
922.24
924.01
925.35
927.1
928.52
930.16
931.74
933.23
934.98
936.32
938.08
939.47
941.15
942.67
944.21
945.9
947.28
949.05
950.4
952.12
953.58
955.17
956.78
958.24
960
961.32
963.08
964.45
966.14
967.63
969.19
970.82
972.24
974.01
975.32
977.08
978.44
980.13
981.59
983.17
984.76
986.22
987.93
989.27
991.03
992.34
994.08
995.43
997.12
998.5
1000
1000.4
692.96
692.73
692.26
691.7
691.03
690.13
689.2
688.28
687.41
686.63
685.94
685.13
684.29
683.61
683.07
682.29
681.79
681.2
680.72
680.22
679.97
679.45
679.21
679.09
679
678.88
678.89
679.01
679.1
679.22
679.49
680.02
680.26
680.82
681.24
681.93
682.37
683.13
683.81
684.42
685.23
686.11
686.97
687.74
688.58
689.48
690.43
691.4
692.41
693.45
694.53
695.65
696.82
698.02
699.12
700.22
701.38
702.66
704.02
705.17
706.38
707.79
709.12
710.33
711.78
713.14
714.42
715.98
717.24
718.7
720.15
721.5
723.08
724.38
726.03
727.32
728.99
730.3
731.96
733.29
734.97
736.31
738.01
739.35
741.05
742.41
744.09
745.5
747.14
748.62
750.19
751.78
753.26
754.98
756.35
758.08
759.5
761.16
762.7
764.24
765.94
767.35
769.09
770.53
772.18
773.77
775.27
777.03
778.42
780.13
781.65
783.22
784.94
786.35
788.1
789.57
791.2
792.85
794.31
796.07
797.51
799.18
800.79
802.28
804.05
805.46
807.16
808.74
810.26
812.03
813.43
815.14
816.69
818.24
820.01
821.39
823.13
824.64
826.22
827.96
829.36
831.11
832.59
834.2
835.89
837.32
839.09
840.53
842.18
843.81
845.28
847.06
848.46
850.15
851.72
853.24
855.02
856.39
858.12
859.62
861.21
862.91
864.32
866.09
867.51
869.17
870.78
872.26
874.03
875.4
877.13
878.63
880.21
881.91
883.31
885.08
886.48
888.16
889.73
891.23
893
894.35
896.1
897.54
899.18
900.79
902.25
904.03
905.38
907.12
908.58
910.18
911.82
913.26
915.03
916.38
918.12
919.57
921.18
922.81
924.25
926.02
927.36
929.11
930.54
932.17
933.75
935.23
936.99
938.32
940.08
941.47
943.15
944.67
946.2
947.88
949.27
951.04
952.38
954.11
955.54
957.17
958.74
960.22
961.95
963.3
965.06
966.41
968.12
969.56
971.17
972.75
974.22
975.93
977.28
979.05
980.38
982.1
983.5
985.15
986.65
988.19
989.8
991.23
992.95
994.28
996.03
997.33
999.06
1000.2
1001
694.31
694.22
693.99
693.25
692.49
691.73
690.98
690.1
689.19
688.31
687.54
686.92
686.15
685.35
684.81
684.17
683.53
683.11
682.49
682.14
681.75
681.32
681.14
681.02
680.82
680.71
680.72
680.84
681.04
681.16
681.35
681.82
682.17
682.58
683.15
683.65
684.23
685
685.5
686.23
687.09
687.83
688.54
689.37
690.27
691.2
692.17
693.14
694.14
695.15
696.17
697.2
698.26
699.35
700.51
701.74
703.01
704.13
705.27
706.52
707.9
709.13
710.33
711.73
713.1
714.31
715.77
717.14
718.43
720.01
721.25
722.74
724.16
725.55
727.1
728.43
730.06
731.36
733.03
734.33
736.01
737.33
739.02
740.34
742.04
743.38
745.07
746.44
748.11
749.53
751.15
752.65
754.2
755.8
757.26
758.98
760.35
762.08
763.49
765.15
766.67
768.22
769.9
771.32
773.07
774.47
776.15
777.69
779.23
780.95
782.35
784.1
785.54
787.18
788.8
790.28
792.04
793.44
795.14
796.68
798.24
799.98
801.37
803.11
804.59
806.2
807.88
809.32
811.08
812.51
814.18
815.79
817.28
819.05
820.45
822.15
823.71
825.24
827.01
828.39
830.12
831.62
833.21
834.92
836.33
838.09
839.53
841.18
842.81
844.28
846.05
847.45
849.15
850.7
852.23
853.99
855.36
857.11
858.58
860.19
861.85
863.29
865.06
866.46
868.15
869.7
871.23
872.98
874.35
876.1
877.54
879.18
880.8
882.26
884.04
885.4
887.13
888.61
890.2
891.87
893.29
895.06
896.44
898.14
899.65
901.21
902.91
904.3
906.07
907.45
909.14
910.66
912.21
913.9
915.29
917.06
918.43
920.13
921.63
923.2
924.86
926.27
928.04
929.39
931.12
932.56
934.17
935.78
937.24
939
940.33
942.09
943.47
945.15
946.66
948.2
949.87
951.27
953.04
954.37
956.11
957.52
959.16
960.71
962.21
963.91
965.28
967.04
968.38
970.11
971.51
973.15
974.68
976.2
977.86
979.25
981.02
982.33
984.08
985.43
987.12
988.55
990.16
991.69
993.19
994.82
996.23
997.93
999.25
1000.7
1001.2
696.05
695.9
695.38
694.99
694.18
693.31
692.48
691.71
691
690.14
689.28
688.54
688
687.2
686.51
686.06
685.33
685
684.32
684.06
683.53
683.22
683.08
682.86
682.64
682.54
682.55
682.66
682.89
683.09
683.24
683.6
684.09
684.38
685.05
685.41
686.12
686.67
687.28
688.1
688.79
689.46
690.27
691.17
692.08
693
693.86
694.77
695.73
696.72
697.76
698.83
699.95
701.05
702.12
703.19
704.3
705.49
706.78
708.06
709.19
710.4
711.78
713.1
714.28
715.67
717.08
718.3
719.76
721.14
722.43
724.01
725.26
726.77
728.17
729.59
731.12
732.46
734.08
735.4
737.05
738.36
740.04
741.35
743.04
744.37
746.06
747.4
749.08
750.46
752.12
753.54
755.16
756.65
758.2
759.79
761.26
762.96
764.34
766.07
767.46
769.14
770.63
772.2
773.83
775.29
777.03
778.41
780.12
781.6
783.2
784.83
786.29
788.05
789.44
791.14
792.65
794.22
795.92
797.33
799.08
800.52
802.17
803.77
805.27
807.03
808.41
810.13
811.64
813.22
814.93
816.34
818.09
819.53
821.18
822.8
824.28
826.05
827.44
829.15
830.68
832.23
833.98
835.36
837.11
838.57
840.19
841.84
843.29
845.06
846.45
848.15
849.7
851.23
852.98
854.35
856.1
857.56
859.18
860.82
862.27
864.05
865.42
867.14
868.65
870.21
871.92
873.31
875.08
876.48
878.16
879.72
881.23
882.99
884.34
886.1
887.53
889.17
890.76
892.25
894.01
895.36
897.11
898.54
900.17
901.78
903.25
905.01
906.36
908.1
909.53
911.17
912.75
914.23
915.99
917.33
919.09
920.49
922.15
923.69
925.21
926.92
928.29
930.06
931.42
933.13
934.6
936.18
937.81
939.25
941.01
942.34
944.09
945.48
947.15
948.67
950.2
951.87
953.27
955.03
956.36
958.1
959.51
961.15
962.68
964.2
965.87
967.26
969.03
970.35
972.09
973.47
975.14
976.62
978.18
979.79
981.23
982.96
984.29
986.05
987.37
989.1
990.47
992.13
993.58
995.16
996.7
998.19
999.77
1001.1
1001.6
697.42
697.3
697.1
696.41
695.85
695.1
694.2
693.33
692.55
691.89
691.12
690.29
689.62
689.08
688.3
687.81
687.2
686.71
686.21
685.9
685.36
685.15
684.98
684.66
684.47
684.39
684.4
684.49
684.69
685.01
685.16
685.41
685.99
686.25
686.84
687.26
687.99
688.41
689.15
689.86
690.45
691.24
692.11
692.94
693.69
694.51
695.4
696.33
697.29
698.27
699.27
700.3
701.34
702.41
703.54
704.71
705.93
707.08
708.18
709.32
710.58
711.94
713.14
714.31
715.66
717.06
718.25
719.61
721.07
722.28
723.73
725.13
726.43
728.02
729.27
730.79
732.18
733.61
735.13
736.49
738.09
739.42
741.06
742.38
744.05
745.37
747.05
748.38
750.07
751.41
753.09
754.46
756.12
757.54
759.15
760.64
762.2
763.77
765.25
766.93
768.32
770.05
771.42
773.12
774.57
776.18
777.75
779.25
780.97
782.35
784.09
785.5
787.16
788.71
790.24
791.95
793.34
795.09
796.51
798.17
799.74
801.25
803
804.37
806.11
807.57
809.19
810.82
812.28
814.05
815.44
817.14
818.66
820.22
821.94
823.34
825.09
826.52
828.18
829.78
831.26
833.03
834.41
836.13
837.62
839.21
840.89
842.31
844.08
845.48
847.16
848.72
850.24
852
853.36
855.11
856.56
858.18
859.81
861.27
863.04
864.41
866.13
867.62
869.2
870.88
872.3
874.06
875.45
877.14
878.66
880.21
881.92
883.31
885.07
886.47
888.15
889.68
891.22
892.93
894.31
896.07
897.46
899.15
900.67
902.21
903.91
905.3
907.06
908.43
910.14
911.63
913.2
914.85
916.27
918.04
919.38
921.11
922.55
924.17
925.76
927.23
928.99
930.32
932.08
933.46
935.14
936.64
938.2
939.85
941.26
943.03
944.36
946.1
947.5
949.15
950.68
952.2
953.88
955.27
957.03
958.36
960.1
961.49
963.15
964.66
966.2
967.84
969.25
971.01
972.33
974.08
975.44
977.13
978.57
980.17
981.73
983.21
984.89
986.26
988.02
989.32
991.07
992.4
994.11
995.49
997.14
998.58
1000.2
1001.4
1002.1
699.11
699.05
698.58
698.14
697.35
696.66
696
695.14
694.26
693.48
692.87
692.14
691.35
690.81
690.17
689.52
689.1
688.46
688.12
687.64
687.24
687.07
686.76
686.47
686.33
686.28
686.28
686.34
686.5
686.81
687.09
687.28
687.73
688.16
688.57
689.15
689.67
690.24
691.02
691.51
692.24
693.09
693.81
694.51
695.33
696.23
697.16
698.11
699.07
700.04
701.03
702.04
703.06
704.1
705.14
706.2
707.28
708.41
709.62
710.9
712.09
713.21
714.41
715.77
717.08
718.25
719.56
721.02
722.21
723.55
725.04
726.26
727.71
729.13
730.42
732.02
733.27
734.8
736.19
737.62
739.13
740.5
742.1
743.43
745.07
746.39
748.06
749.38
751.06
752.39
754.07
755.41
757.09
758.46
760.11
761.52
763.15
764.62
766.18
767.73
769.23
770.88
772.29
774.02
775.38
777.09
778.5
780.15
781.66
783.21
784.86
786.29
788.03
789.41
791.12
792.58
794.19
795.79
797.27
799.01
800.38
802.11
803.56
805.18
806.79
808.27
810.02
811.4
813.12
814.59
816.2
817.84
819.29
821.05
822.43
824.14
825.65
827.22
828.91
830.32
832.08
833.48
835.16
836.71
838.24
839.98
841.35
843.1
844.54
846.18
847.78
849.26
851.02
852.39
854.12
855.58
857.19
858.83
860.28
862.04
863.41
865.13
866.62
868.2
869.87
871.29
873.05
874.43
876.14
877.63
879.2
880.88
882.29
884.06
885.43
887.13
888.63
890.2
891.86
893.28
895.05
896.41
898.12
899.59
901.19
902.81
904.26
906.02
907.37
909.11
910.53
912.17
913.74
915.23
916.96
918.32
920.08
921.45
923.14
924.63
926.19
927.84
929.26
931.03
932.36
934.1
935.51
937.16
938.69
940.21
941.89
943.28
945.04
946.38
948.11
949.52
951.16
952.7
954.21
955.89
957.27
959.03
960.36
962.1
963.49
965.15
966.65
968.19
969.82
971.24
973
974.31
976.07
977.41
979.12
980.53
982.16
983.67
985.19
986.82
988.23
989.96
991.28
993.04
994.35
996.08
997.41
999.11
1000.5
1002
1002.4
700.61
700.46
700.19
699.7
699.12
698.28
697.5
696.83
696.1
695.24
694.49
693.95
693.19
692.49
692.05
691.31
690.94
690.29
690.02
689.43
689.16
688.94
688.55
688.33
688.23
688.19
688.19
688.24
688.34
688.59
689
689.18
689.49
690.07
690.35
691.04
691.41
692.12
692.67
693.28
694.1
694.77
695.43
696.25
697.14
698.04
698.86
699.69
700.58
701.5
702.47
703.46
704.48
705.53
706.62
707.75
708.91
710.05
711.14
712.23
713.38
714.64
715.97
717.14
718.29
719.6
721.02
722.19
723.47
724.95
726.18
727.49
729.02
730.24
731.67
733.12
734.41
736.01
737.26
738.79
740.18
741.62
743.13
744.5
746.1
747.43
749.07
750.39
752.06
753.37
755.05
756.38
758.06
759.4
761.08
762.44
764.1
765.49
767.13
768.57
770.17
771.68
773.21
774.81
776.26
777.96
779.33
781.06
782.43
784.12
785.56
787.18
788.73
790.24
791.93
793.32
795.06
796.45
798.14
799.62
801.2
802.83
804.28
806.03
807.4
809.12
810.58
812.19
813.81
815.27
817.03
818.39
820.12
821.58
823.19
824.81
826.27
828.03
829.4
831.12
832.6
834.2
835.84
837.28
839.04
840.42
842.13
843.62
845.2
846.86
848.29
850.05
851.43
853.14
854.63
856.21
857.88
859.29
861.06
862.43
864.14
865.64
867.21
868.88
870.29
872.06
873.43
875.13
876.62
878.2
879.86
881.28
883.05
884.41
886.12
887.59
889.19
890.81
892.26
894.02
895.37
897.11
898.54
900.17
901.74
903.23
904.97
906.32
908.08
909.46
911.14
912.65
914.2
915.86
917.27
919.04
920.38
922.11
923.53
925.16
926.72
928.22
929.93
931.3
933.06
934.41
936.12
937.56
939.17
940.75
942.23
943.95
945.3
947.06
948.4
950.12
951.55
953.17
954.72
956.21
957.91
959.28
961.04
962.37
964.1
965.49
967.15
968.64
970.19
971.81
973.24
974.97
976.3
978.06
979.39
981.11
982.5
984.14
985.63
987.18
988.76
990.22
991.89
993.26
995.01
996.3
998.05
999.35
1001.1
1002.2
1003
702.19
702.14
701.87
701.26
700.69
700.08
699.22
698.41
697.75
697.08
696.25
695.56
695.05
694.27
693.75
693.18
692.63
692.18
691.76
691.27
691.08
690.7
690.37
690.22
690.15
690.12
690.12
690.16
690.23
690.4
690.76
691.1
691.32
691.87
692.22
692.78
693.24
693.96
694.39
695.15
695.83
696.42
697.21
698.08
698.85
699.58
700.4
701.3
702.23
703.19
704.16
705.15
706.15
707.16
708.19
709.22
710.28
711.38
712.53
713.74
715
716.12
717.23
718.42
719.75
721.06
722.21
723.46
724.9
726.15
727.38
728.85
730.15
731.43
732.98
734.22
735.63
737.11
738.38
739.99
741.25
742.76
744.18
745.6
747.13
748.49
750.09
751.42
753.06
754.38
756.05
757.36
759.04
760.36
762.05
763.37
765.06
766.4
768.09
769.45
771.11
772.52
774.15
775.61
777.18
778.72
780.22
781.86
783.28
785.01
786.35
788.08
789.46
791.14
792.6
794.19
795.78
797.25
798.97
800.34
802.08
803.47
805.14
806.64
808.21
809.85
811.29
813.04
814.4
816.12
817.57
819.19
820.79
822.26
824.01
825.37
827.1
828.54
830.18
831.76
833.25
835
836.36
838.1
839.52
841.17
842.73
844.24
845.97
847.34
849.09
850.5
852.16
853.71
855.23
856.95
858.33
860.08
861.48
863.15
864.68
866.22
867.91
869.31
871.07
872.44
874.14
875.64
877.2
878.86
880.28
882.04
883.4
885.12
886.58
888.18
889.79
891.25
893.01
894.35
896.1
897.5
899.16
900.7
902.22
903.91
905.3
907.06
908.42
910.13
911.58
913.18
914.78
916.24
917.99
919.33
921.08
922.46
924.14
925.63
927.19
928.82
930.25
932.01
933.34
935.09
936.47
938.14
939.63
941.19
942.81
944.25
946
947.32
949.08
950.44
952.13
953.58
955.17
956.75
958.22
959.93
961.29
963.05
964.37
966.1
967.49
969.15
970.64
972.19
973.8
975.23
976.96
978.29
980.05
981.37
983.1
984.47
986.13
987.58
989.17
990.71
992.2
993.83
995.23
996.94
998.27
1000
1001.3
1002.8
1003.2
703.88
703.71
703.33
703.04
702.28
701.62
701.03
700.19
699.37
698.74
698.1
697.3
696.72
696.14
695.45
695.07
694.39
694.08
693.5
693.17
692.92
692.47
692.24
692.14
692.08
692.04
692.05
692.09
692.15
692.27
692.52
693
693.2
693.59
694.12
694.49
695.13
695.61
696.22
696.99
697.47
698.22
699.06
699.72
700.43
701.27
702.17
703.09
704.01
704.89
705.79
706.73
707.71
708.72
709.76
710.84
711.95
713.05
714.11
715.18
716.28
717.43
718.69
720
721.13
722.28
723.54
724.94
726.15
727.35
728.76
730.11
731.31
732.75
734.12
735.38
736.91
738.19
739.57
741.09
742.35
743.94
745.23
746.73
748.17
749.57
751.12
752.46
754.08
755.39
757.05
758.35
760.03
761.34
763.02
764.33
766.02
767.34
769.04
770.37
772.06
773.4
775.09
776.46
778.12
779.53
781.15
782.63
784.19
785.75
787.23
788.88
790.29
792.02
793.37
795.08
796.47
798.14
799.62
801.19
802.79
804.26
805.98
807.34
809.08
810.46
812.14
813.63
815.2
816.83
818.28
820.02
821.38
823.11
824.54
826.17
827.73
829.24
830.96
832.33
834.08
835.47
837.15
838.66
840.21
841.88
843.3
845.05
846.42
848.13
849.6
851.19
852.82
854.27
856.02
857.38
859.11
860.54
862.17
863.75
865.24
866.98
868.33
870.08
871.48
873.15
874.67
876.21
877.89
879.29
881.05
882.41
884.12
885.58
887.18
888.79
890.25
892
893.34
895.09
896.49
898.15
899.67
901.21
902.88
904.28
906.04
907.39
909.11
910.54
912.17
913.72
915.22
916.93
918.3
920.05
921.4
923.12
924.56
926.17
927.74
929.22
930.93
932.29
934.05
935.39
937.11
938.54
940.16
941.7
943.21
944.88
946.27
948.03
949.36
951.09
952.48
954.14
955.62
957.19
958.79
960.23
961.96
963.3
965.05
966.39
968.11
969.5
971.15
972.64
974.19
975.79
977.23
978.95
980.28
982.04
983.35
985.09
986.44
988.13
989.55
991.16
992.66
994.18
995.76
997.21
998.86
1000.2
1001.9
1003.2
1003.7
705.31
705.24
705.09
704.5
704.07
703.26
702.56
701.99
701.17
700.38
699.81
699.15
698.41
698
697.26
696.82
696.23
695.88
695.31
695.08
694.65
694.31
694.16
694.06
693.96
693.87
693.88
693.98
694.08
694.17
694.34
694.73
695.11
695.37
696.01
696.29
697
697.36
698.1
698.61
699.25
700.07
700.68
701.36
702.2
703.09
703.9
704.67
705.49
706.38
707.31
708.27
709.25
710.24
711.25
712.27
713.32
714.38
715.49
716.65
717.85
719.04
720.14
721.24
722.42
723.72
725.04
726.18
727.38
728.75
730.09
731.26
732.62
734.06
735.25
736.65
738.09
739.32
740.83
742.17
743.51
745.06
746.32
747.89
749.21
750.68
752.15
753.53
755.1
756.43
758.06
759.36
761.03
762.32
764
765.31
766.98
768.3
769.98
771.31
773
774.32
776.03
777.35
779.05
780.39
782.08
783.45
785.12
786.53
788.15
789.63
791.19
792.74
794.23
795.88
797.29
799.02
800.36
802.08
803.47
805.14
806.61
808.19
809.77
811.25
812.95
814.32
816.06
817.44
819.13
820.59
822.19
823.78
825.25
826.98
828.34
830.08
831.47
833.15
834.65
836.21
837.85
839.28
841.03
842.39
844.11
845.55
847.17
848.74
850.24
851.95
853.33
855.07
856.46
858.14
859.64
861.2
862.84
864.27
866.03
867.38
869.11
870.54
872.17
873.73
875.23
876.94
878.31
880.07
881.44
883.13
884.61
886.19
887.81
889.26
891.01
892.35
894.09
895.49
897.15
898.66
900.21
901.86
903.27
905.03
906.37
908.1
909.51
911.16
912.69
914.21
915.88
917.28
919.03
920.37
922.1
923.5
925.15
926.67
928.2
929.85
931.26
933.02
934.35
936.09
937.46
939.14
940.61
942.18
943.78
945.24
946.96
948.3
950.06
951.4
953.11
954.52
956.16
957.67
959.2
960.83
962.25
964
965.31
967.06
968.4
970.11
971.52
973.15
974.65
976.19
977.8
979.23
980.94
982.28
984.04
985.35
987.08
988.43
990.12
991.52
993.15
994.61
996.17
997.71
999.19
1000.8
1002.2
1003.5
1004.2
707.07
707.02
706.59
706.19
705.59
705.07
704.25
703.52
702.98
702.19
701.44
700.97
700.22
699.63
699.14
698.5
698.12
697.57
697.19
696.92
696.42
696.19
696.08
695.91
695.72
695.63
695.64
695.74
695.94
696.09
696.22
696.48
697.01
697.23
697.7
698.17
698.66
699.2
699.85
700.33
701.11
701.73
702.35
703.17
704.02
704.69
705.44
706.29
707.2
708.14
709.08
710.04
711
711.96
712.96
713.99
715.03
716.07
717.11
718.16
719.23
720.32
721.49
722.72
724.01
725.13
726.26
727.48
728.84
730.1
731.26
732.58
734.02
735.2
736.49
737.99
739.2
740.54
742.05
743.27
744.74
746.14
747.45
749.03
750.28
751.82
753.19
754.62
756.13
757.48
759.08
760.38
762.04
763.32
764.99
766.29
767.94
769.27
770.91
772.26
773.9
775.27
776.92
778.28
779.95
781.3
783
784.33
786.04
787.37
789.07
790.43
792.11
793.5
795.14
796.6
798.18
799.72
801.22
802.85
804.27
806
807.34
809.07
810.44
812.12
813.56
815.17
816.72
818.23
819.89
821.3
823.04
824.39
826.11
827.52
829.16
830.69
832.22
833.88
835.29
837.04
838.39
840.11
841.54
843.17
844.72
846.23
847.92
849.3
851.05
852.42
854.12
855.57
857.18
858.76
860.24
861.97
863.33
865.07
866.45
868.14
869.62
871.2
872.81
874.26
876.01
877.35
879.09
880.49
882.15
883.66
885.21
886.85
888.27
890.03
891.37
893.1
894.51
896.16
897.68
899.21
900.87
902.27
904.03
905.37
907.1
908.5
910.15
911.67
913.2
914.85
916.27
918.02
919.35
921.09
922.47
924.14
925.63
927.19
928.8
930.24
931.98
933.31
935.07
936.42
938.12
939.55
941.17
942.71
944.21
945.87
947.27
949.02
950.34
952.08
953.44
955.13
956.58
958.17
959.72
961.21
962.88
964.26
966.02
967.33
969.08
970.42
972.12
973.54
975.16
976.67
978.19
979.8
981.23
982.94
984.28
986.03
987.34
989.08
990.41
992.11
993.49
995.14
996.58
998.16
999.65
1001.2
1002.7
1004.1
1004.5
708.54
708.42
708.21
707.9
707.24
706.62
706.07
705.24
704.54
704.02
703.22
702.57
702.09
701.35
700.99
700.29
699.99
699.34
699.09
698.63
698.26
698.11
697.93
697.65
697.49
697.42
697.43
697.51
697.69
697.98
698.13
698.3
698.72
699.13
699.43
700.06
700.39
701.08
701.51
702.18
702.86
703.39
704.17
704.98
705.58
706.33
707.19
708.09
708.96
709.75
710.6
711.49
712.42
713.38
714.36
715.36
716.38
717.43
718.51
719.62
720.77
721.95
723.07
724.16
725.25
726.42
727.69
729.01
730.15
731.31
732.62
734.02
735.18
736.42
737.86
739.14
740.38
741.86
743.16
744.45
746
747.23
748.64
750.11
751.39
752.99
754.25
755.74
757.17
758.55
760.11
761.42
763.05
764.34
766
767.28
768.91
770.25
771.85
773.24
774.82
776.23
777.8
779.23
780.81
782.23
783.84
785.25
786.88
788.27
789.94
791.3
793.01
794.34
796.05
797.39
799.09
800.46
802.13
803.55
805.16
806.67
808.2
809.79
811.25
812.94
814.31
816.04
817.39
819.1
820.5
822.15
823.64
825.2
826.8
828.26
829.98
831.33
833.07
834.44
836.13
837.58
839.18
840.75
842.24
843.93
845.31
847.06
848.42
850.12
851.56
853.18
854.73
856.23
857.92
859.31
861.05
862.41
864.12
865.56
867.17
868.73
870.23
871.93
873.3
875.05
876.41
878.12
879.56
881.17
882.73
884.23
885.92
887.3
889.05
890.4
892.12
893.54
895.17
896.71
898.22
899.9
901.29
903.04
904.38
906.11
907.51
909.16
910.67
912.2
913.85
915.26
917.02
918.34
920.08
921.46
923.14
924.6
926.18
927.77
929.23
930.94
932.29
934.05
935.38
937.11
938.5
940.15
941.65
943.19
944.81
946.24
947.97
949.3
951.06
952.39
954.11
955.5
957.15
958.64
960.19
961.78
963.23
964.94
966.28
968.04
969.36
971.09
972.45
974.13
975.56
977.16
978.69
980.2
981.82
983.23
984.94
986.28
988.03
989.33
991.07
992.4
994.1
995.47
997.13
998.54
1000.1
1001.6
1003.2
1004.4
1005.1
710.18
710.14
709.97
709.37
709.04
708.26
707.63
707.07
706.26
705.61
705.08
704.3
703.81
703.19
702.63
702.16
701.65
701.2
700.92
700.39
700.16
700.01
699.66
699.43
699.31
699.27
699.27
699.33
699.46
699.71
700.04
700.19
700.46
701.02
701.25
701.81
702.22
702.83
703.28
704.04
704.49
705.2
706
706.54
707.28
708.14
708.98
709.68
710.46
711.32
712.23
713.18
714.14
715.11
716.09
717.08
718.08
719.1
720.13
721.16
722.2
723.27
724.37
725.53
726.75
728.01
729.12
730.24
731.43
732.74
734.06
735.2
736.42
737.82
739.11
740.3
741.69
743.09
744.29
745.72
747.12
748.36
749.88
751.18
752.54
754.08
755.32
756.89
758.21
759.65
761.14
762.48
764.08
765.36
767.01
768.29
769.9
771.25
772.81
774.22
775.75
777.2
778.71
780.19
781.69
783.19
784.69
786.19
787.71
789.2
790.75
792.22
793.8
795.24
796.86
798.26
799.94
801.3
803.02
804.35
806.06
807.41
809.1
810.49
812.14
813.59
815.18
816.71
818.22
819.84
821.27
822.99
824.33
826.06
827.42
829.12
830.54
832.17
833.68
835.21
836.84
838.27
840.01
841.35
843.08
844.46
846.13
847.59
849.18
850.76
852.24
853.93
855.31
857.05
858.41
860.11
861.54
863.17
864.7
866.22
867.88
869.28
871.03
872.37
874.1
875.5
877.15
878.66
880.2
881.83
883.26
885.01
886.34
888.08
889.46
891.14
892.6
894.19
895.77
897.24
898.95
900.31
902.06
903.41
905.12
906.54
908.16
909.69
911.21
912.86
914.27
916.02
917.35
919.09
920.46
922.14
923.59
925.18
926.75
928.23
929.92
931.28
933.04
934.37
936.1
937.47
939.14
940.61
942.18
943.76
945.22
946.91
948.28
950.03
951.35
953.09
954.45
956.13
957.57
959.17
960.71
962.21
963.85
965.25
967
968.31
970.06
971.38
973.1
974.48
976.14
977.59
979.17
980.71
982.2
983.83
985.24
986.95
988.28
990.03
991.33
993.07
994.39
996.1
997.45
999.12
1000.5
1002.1
1003.5
1005
1005.4
711.89
711.75
711.4
711.13
710.52
710.08
709.28
708.67
708.1
707.3
706.74
706.15
705.45
705.06
704.35
704.04
703.38
703.1
702.61
702.23
702.07
701.73
701.42
701.27
701.2
701.17
701.17
701.21
701.29
701.46
701.8
702.1
702.28
702.72
703.15
703.5
704.11
704.5
705.15
705.69
706.26
707.05
707.57
708.26
709.11
709.83
710.5
711.3
712.19
713.1
714.01
714.84
715.7
716.6
717.54
718.51
719.5
720.51
721.56
722.63
723.73
724.87
726.02
727.1
728.17
729.26
730.41
731.66
732.97
734.12
735.25
736.49
737.86
739.11
740.28
741.61
743.04
744.22
745.53
747.02
748.22
749.58
751.06
752.28
753.75
755.14
756.45
758.03
759.27
760.78
762.17
763.56
765.1
766.4
768.03
769.3
770.92
772.24
773.8
775.21
776.71
778.18
779.64
781.16
782.6
784.15
785.58
787.15
788.57
790.15
791.58
793.16
794.6
796.17
797.64
799.18
800.69
802.2
803.76
805.23
806.84
808.26
809.93
811.29
813.01
814.35
816.06
817.41
819.1
820.5
822.14
823.6
825.18
826.73
828.22
829.86
831.27
833
834.34
836.07
837.43
839.12
840.54
842.17
843.68
845.21
846.84
848.26
850
851.34
853.07
854.44
856.13
857.56
859.17
860.72
862.22
863.88
865.28
867.03
868.36
870.09
871.48
873.14
874.62
876.19
877.78
879.24
880.96
882.31
884.06
885.41
887.12
888.54
890.16
891.69
893.21
894.85
896.27
898.01
899.34
901.08
902.45
904.13
905.58
907.18
908.74
910.22
911.9
913.28
915.03
916.36
918.09
919.47
921.14
922.6
924.18
925.76
927.23
928.92
930.28
932.03
933.36
935.09
936.46
938.14
939.59
941.17
942.73
944.22
945.88
947.26
949.01
950.33
952.07
953.41
955.12
956.52
958.15
959.65
961.19
962.79
964.23
965.92
967.28
969.03
970.34
972.08
973.42
975.12
976.52
978.15
979.63
981.18
982.74
984.21
985.86
987.25
988.97
990.29
992.03
993.33
995.07
996.38
998.09
999.43
1001.1
1002.5
1004.1
1005.3
1006
713.33
713.26
713.14
712.74
712.21
711.63
711.1
710.31
709.75
709.14
708.39
707.97
707.24
706.75
706.19
705.73
705.22
704.92
704.36
704.13
703.86
703.47
703.26
703.16
703.11
703.08
703.09
703.12
703.18
703.28
703.52
703.95
704.16
704.44
705.03
705.28
705.92
706.27
707
707.37
708.12
708.68
709.29
710.11
710.77
711.41
712.22
713.11
713.93
714.67
715.47
716.34
717.27
718.21
719.18
720.16
721.15
722.15
723.15
724.17
725.2
726.24
727.31
728.41
729.57
730.77
732.01
733.11
734.21
735.37
736.64
737.99
739.14
740.3
741.61
743.02
744.19
745.43
746.88
748.15
749.39
750.87
752.16
753.45
755
756.22
757.62
759.1
760.36
761.93
763.22
764.66
766.14
767.46
769.06
770.33
771.95
773.25
774.8
776.2
777.68
779.17
780.59
782.14
783.53
785.12
786.49
788.11
789.46
791.1
792.45
794.1
795.45
797.1
798.47
800.11
801.49
803.13
804.53
806.14
807.58
809.16
810.64
812.19
813.71
815.21
816.8
818.24
819.9
821.28
823
824.33
826.06
827.4
829.1
830.49
832.14
833.59
835.18
836.71
838.22
839.84
841.26
842.98
844.32
846.06
847.4
849.11
850.51
852.15
853.64
855.2
856.78
858.24
859.94
861.3
863.04
864.39
866.1
867.5
869.15
870.63
872.19
873.78
875.24
876.94
878.3
880.05
881.39
883.1
884.5
886.15
887.64
889.2
890.8
892.25
893.96
895.31
897.05
898.4
900.11
901.51
903.15
904.65
906.2
907.8
909.24
910.96
912.31
914.05
915.39
917.11
918.5
920.15
921.63
923.19
924.78
926.23
927.93
929.29
931.04
932.36
934.09
935.46
937.14
938.58
940.17
941.72
943.21
944.86
946.26
948
949.32
951.06
952.39
954.11
955.49
957.14
958.61
960.18
961.74
963.21
964.87
966.26
968
969.31
971.05
972.38
974.1
975.46
977.13
978.56
980.16
981.66
983.19
984.77
986.22
987.88
989.25
990.99
992.29
994.04
995.33
997.07
998.38
1000.1
1001.4
1003.1
1004.4
1006
1006.3
715.1
715.06
714.76
714.29
714.01
713.27
712.73
712.13
711.37
710.89
710.2
709.56
709.11
708.42
708.07
707.42
707.11
706.59
706.21
706.02
705.57
705.28
705.16
705.08
705.01
704.94
704.95
705.02
705.09
705.17
705.32
705.65
706.06
706.26
706.73
707.16
707.57
708.15
708.62
709.2
709.87
710.35
711.13
711.78
712.38
713.19
714.04
714.72
715.44
716.28
717.18
718.11
719.04
719.92
720.8
721.72
722.67
723.65
724.65
725.68
726.75
727.84
728.96
730.05
731.11
732.18
733.26
734.39
735.61
736.89
738.09
739.2
740.38
741.69
743.04
744.18
745.4
746.8
748.11
749.29
750.68
752.08
753.28
754.7
756.11
757.33
758.84
760.17
761.49
763.05
764.28
765.79
767.17
768.54
770.09
771.37
773
774.27
775.82
777.2
778.67
780.16
781.56
783.12
784.48
786.1
787.42
789.07
790.38
792.05
793.36
795.04
796.35
798.04
799.34
801.04
802.35
804.05
805.36
807.06
808.39
810.08
811.42
813.1
814.46
816.12
817.51
819.14
820.58
822.17
823.66
825.19
826.75
828.22
829.85
831.26
832.96
834.31
836.03
837.37
839.08
840.44
842.12
843.54
845.16
846.65
848.2
849.77
851.24
852.91
854.29
856.02
857.36
859.08
860.44
862.13
863.56
865.17
866.68
868.21
869.83
871.26
872.98
874.32
876.06
877.4
879.11
880.51
882.15
883.64
885.19
886.78
888.24
889.93
891.3
893.04
894.37
896.1
897.48
899.14
900.6
902.18
903.74
905.22
906.89
908.27
910.02
911.34
913.08
914.43
916.12
917.55
919.16
920.68
922.2
923.82
925.25
926.97
928.3
930.05
931.38
933.1
934.48
936.14
937.59
939.18
940.72
942.21
943.86
945.26
947
948.31
950.06
951.39
953.1
954.48
956.14
957.59
959.17
960.71
962.21
963.83
965.24
966.96
968.29
970.04
971.35
973.08
974.42
976.12
977.51
979.15
980.61
982.17
983.71
985.2
986.81
988.23
989.91
991.26
993
994.3
996.04
997.33
999.07
1000.4
1002.1
1003.4
1005.1
1006.2
1007
716.64
716.53
716.28
716.09
715.48
715.09
714.33
713.84
713.17
712.48
712.05
711.29
710.86
710.22
709.79
709.23
708.92
708.34
708.11
707.73
707.34
707.17
707.06
706.9
706.74
706.66
706.67
706.76
706.94
707.08
707.19
707.39
707.83
708.15
708.43
709.04
709.31
710.01
710.33
711.06
711.49
712.18
712.87
713.4
714.18
715
715.59
716.32
717.19
718.08
718.89
719.66
720.49
721.37
722.3
723.25
724.22
725.2
726.2
727.2
728.22
729.24
730.28
731.35
732.45
733.59
734.78
736
737.1
738.19
739.31
740.54
741.85
743.09
744.21
745.43
746.8
748.09
749.25
750.57
752.02
753.2
754.49
755.99
757.2
758.53
760.04
761.25
762.68
764.12
765.38
766.95
768.22
769.65
771.13
772.43
774.04
775.29
776.86
778.21
779.68
781.16
782.54
784.11
785.44
787.07
788.37
790.03
791.32
793
794.29
795.94
797.27
798.91
800.26
801.89
803.26
804.88
806.26
807.9
809.27
810.92
812.28
813.96
815.29
817
818.32
820.03
821.35
823.06
824.39
826.09
827.44
829.11
830.5
832.14
833.58
835.17
836.66
838.2
839.76
841.23
842.87
844.27
845.98
847.32
849.04
850.38
852.09
853.46
855.13
856.56
858.17
859.67
861.2
862.79
864.24
865.92
867.29
869.03
870.36
872.08
873.45
875.13
876.55
878.17
879.67
881.2
882.81
884.25
885.95
887.3
889.04
890.38
892.09
893.47
895.14
896.59
898.18
899.72
901.22
902.85
904.26
906
907.32
909.06
910.4
912.11
913.5
915.15
916.62
918.18
919.75
921.22
922.89
924.27
926.01
927.33
929.07
930.41
932.11
933.51
935.15
936.62
938.18
939.75
941.22
942.88
944.26
946.01
947.32
949.06
950.39
952.1
953.48
955.14
956.58
958.17
959.69
961.2
962.81
964.24
965.93
967.28
969.02
970.33
972.07
973.4
975.1
976.48
978.13
979.57
981.16
982.66
984.19
985.76
987.21
988.86
990.24
991.95
993.27
995.01
996.31
998.04
999.34
1001.1
1002.4
1004.1
1005.4
1006.9
1007.3
718.22
718.18
718.08
717.63
717.19
716.66
716.14
715.41
714.99
714.23
713.66
713.14
712.48
712.1
711.45
711.11
710.57
710.19
709.95
709.44
709.2
709.07
708.85
708.61
708.47
708.41
708.42
708.49
708.65
708.91
709.09
709.23
709.52
710.03
710.24
710.73
711.17
711.63
712.18
712.73
713.25
714.02
714.47
715.19
715.99
716.53
717.27
718.13
718.94
719.62
720.39
721.26
722.18
723.12
724.06
724.99
725.89
726.82
727.79
728.78
729.8
730.85
731.92
733.01
734.07
735.12
736.18
737.25
738.37
739.56
740.81
742.05
743.16
744.29
745.53
746.88
748.11
749.25
750.53
751.96
753.16
754.38
755.81
757.12
758.34
759.79
761.13
762.38
763.9
765.18
766.52
768.06
769.28
770.79
772.16
773.51
775.07
776.33
777.92
779.23
780.71
782.16
783.54
785.11
786.42
788.06
789.34
791
792.28
793.9
795.25
796.82
798.22
799.76
801.21
802.72
804.19
805.7
807.19
808.69
810.19
811.69
813.19
814.7
816.2
817.73
819.21
820.76
822.22
823.81
825.24
826.87
828.26
829.93
831.29
833
834.32
836.04
837.36
839.07
840.41
842.1
843.48
845.13
846.56
848.16
849.64
851.19
852.74
854.22
855.85
857.26
858.96
860.31
862.04
863.37
865.08
866.44
868.12
869.54
871.16
872.64
874.19
875.76
877.23
878.89
880.27
882.01
883.33
885.06
886.41
888.11
889.5
891.15
892.61
894.18
895.73
897.22
898.86
900.26
902
903.32
905.06
906.39
908.1
909.48
911.14
912.59
914.18
915.71
917.21
918.84
920.25
921.97
923.3
925.05
926.37
928.09
929.45
931.13
932.56
934.16
935.67
937.2
938.79
940.23
941.92
943.28
945.02
946.33
948.07
949.4
951.11
952.49
954.14
955.59
957.17
958.69
960.2
961.81
963.23
964.92
966.27
968.02
969.32
971.06
972.38
974.1
975.46
977.13
978.54
980.15
981.63
983.18
984.72
986.2
987.81
989.23
990.9
992.26
993.98
995.29
997.03
998.32
1000.1
1001.3
1003.1
1004.4
1006.1
1007.2
1007.9
720.02
719.93
719.59
719.24
718.97
718.28
717.83
717.19
716.54
716.08
715.33
714.94
714.25
713.84
713.24
712.92
712.32
712.08
711.61
711.25
711.1
710.86
710.55
710.37
710.28
710.25
710.25
710.29
710.39
710.6
710.94
711.13
711.3
711.73
712.13
712.42
713.05
713.34
714.04
714.4
715.11
715.61
716.23
717.03
717.53
718.25
719.09
719.78
720.45
721.26
722.15
723.05
723.85
724.65
725.5
726.4
727.33
728.28
729.26
730.25
731.25
732.26
733.28
734.32
735.38
736.47
737.6
738.77
739.97
741.08
742.16
743.27
744.44
745.71
747.02
748.15
749.29
750.57
751.96
753.15
754.33
755.7
757.07
758.24
759.58
761.04
762.23
763.59
765.06
766.27
767.71
769.12
770.38
771.94
773.21
774.62
776.11
777.38
779
780.25
781.75
783.17
784.55
786.11
787.41
789.04
790.32
791.95
793.25
794.82
796.21
797.72
799.18
800.64
802.16
803.58
805.14
806.54
808.13
809.51
811.12
812.5
814.12
815.49
817.12
818.5
820.13
821.51
823.13
824.53
826.14
827.57
829.16
830.61
832.17
833.65
835.19
836.71
838.21
839.77
841.23
842.85
844.25
845.93
847.29
849.01
850.32
852.05
853.37
855.08
856.43
858.11
859.51
861.14
862.59
864.17
865.69
867.2
868.79
870.24
871.9
873.28
875.01
876.33
878.06
879.39
881.1
882.47
884.13
885.57
887.17
888.67
890.2
891.79
893.24
894.91
896.28
898.02
899.34
901.07
902.41
904.11
905.49
907.14
908.6
910.18
911.71
913.21
914.83
916.25
917.95
919.29
921.03
922.35
924.08
925.43
927.12
928.52
930.15
931.62
933.18
934.73
936.22
937.85
939.25
940.97
942.3
944.04
945.36
947.08
948.43
950.12
951.51
953.15
954.61
956.18
957.71
959.21
960.82
962.24
963.93
965.28
967.02
968.32
970.06
971.38
973.1
974.45
976.12
977.53
979.15
980.61
982.17
983.7
985.2
986.78
988.22
989.87
991.25
992.95
994.27
996.01
997.3
999.04
1000.3
1002.1
1003.3
1005.1
1006.3
1007.8
1008.2
721.45
721.37
721.22
721.05
720.45
720.1
719.39
719.01
718.25
717.72
717.16
716.53
716.11
715.47
715.12
714.55
714.17
713.85
713.35
713.14
712.93
712.55
712.32
712.22
712.16
712.14
712.14
712.17
712.23
712.36
712.62
713.01
713.17
713.43
714
714.23
714.73
715.19
715.69
716.21
716.85
717.31
718.08
718.6
719.25
720.08
720.69
721.36
722.19
723.06
723.8
724.53
725.35
726.25
727.18
728.12
729.07
730.02
730.97
731.92
732.9
733.9
734.93
735.99
737.04
738.08
739.13
740.18
741.24
742.34
743.5
744.72
745.99
747.11
748.22
749.38
750.67
752.02
753.16
754.33
755.66
757.04
758.2
759.46
760.91
762.15
763.39
764.86
766.15
767.41
768.93
770.19
771.53
773.05
774.27
775.75
777.15
778.46
780.04
781.28
782.82
784.18
785.58
787.11
788.41
790.04
791.3
792.91
794.24
795.76
797.19
798.64
800.15
801.54
803.12
804.47
806.1
807.42
809.07
810.38
812.06
813.36
815.04
816.34
818.03
819.34
821.03
822.34
824.03
825.34
827.04
828.35
830.05
831.37
833.06
834.39
836.08
837.41
839.1
840.45
842.11
843.49
845.13
846.54
848.15
849.6
851.17
852.67
854.19
855.74
857.22
858.82
860.25
861.91
863.28
865
866.32
868.04
869.37
871.08
872.43
874.11
875.5
877.14
878.59
880.17
881.68
883.2
884.78
886.23
887.89
889.27
891
892.32
894.05
895.38
897.09
898.45
900.13
901.54
903.16
904.64
906.19
907.74
909.22
910.86
912.26
913.97
915.3
917.04
918.36
920.08
921.43
923.12
924.51
926.15
927.61
929.18
930.71
932.21
933.82
935.24
936.93
938.28
940.02
941.33
943.07
944.39
946.1
947.47
949.13
950.56
952.16
953.65
955.19
956.75
958.22
959.85
961.25
962.96
964.29
966.03
967.33
969.07
970.39
972.1
973.45
975.13
976.53
978.15
979.61
981.17
982.69
984.19
985.77
987.22
988.85
990.24
991.93
993.27
995
996.29
998.03
999.32
1001
1002.3
1004.1
1005.4
1007.1
1008.2
1008.8
723.16
723.13
723.02
722.54
722.18
721.69
721.17
720.53
720.09
719.36
718.99
718.26
717.86
717.24
716.9
716.3
716.06
715.51
715.19
715.02
714.6
714.32
714.19
714.12
714.07
714.04
714.04
714.07
714.13
714.21
714.36
714.69
715.07
715.24
715.64
716.12
716.41
717.06
717.37
718.07
718.46
719.15
719.73
720.29
721.09
721.68
722.32
723.15
723.96
724.59
725.34
726.21
727.12
728.02
728.81
729.64
730.51
731.41
732.35
733.31
734.29
735.29
736.29
737.31
738.34
739.4
740.48
741.59
742.74
743.92
745.06
746.14
747.22
748.35
749.57
750.86
752.08
753.2
754.37
755.69
757.04
758.19
759.4
760.8
762.11
763.28
764.65
766.07
767.25
768.63
770.08
771.28
772.72
774.12
775.37
776.91
778.19
779.57
781.09
782.33
783.9
785.21
786.63
788.13
789.43
791.04
792.3
793.89
795.22
796.72
798.17
799.58
801.13
802.47
804.09
805.39
807.05
808.33
810.01
811.29
812.95
814.27
815.89
817.25
818.85
820.24
821.82
823.23
824.81
826.23
827.81
829.23
830.81
832.23
833.82
835.24
836.85
838.25
839.88
841.26
842.92
844.27
845.96
847.29
849.01
850.32
852.03
853.35
855.06
856.39
858.08
859.43
861.11
862.48
864.13
865.54
867.15
868.61
870.18
871.69
873.2
874.77
876.23
877.86
879.26
880.95
882.29
884.02
885.34
887.06
888.39
890.1
891.46
893.13
894.54
896.16
897.63
899.18
900.72
902.21
903.82
905.24
906.92
908.28
910.01
911.33
913.06
914.39
916.09
917.45
919.13
920.54
922.16
923.63
925.18
926.72
928.21
929.83
931.24
932.93
934.28
936.02
937.33
939.06
940.38
942.09
943.45
945.12
946.53
948.15
949.62
951.18
952.71
954.2
955.81
957.23
958.9
960.27
962
963.3
965.04
966.35
968.08
969.41
971.11
972.47
974.13
975.54
977.15
978.62
980.18
981.7
983.2
984.78
986.22
987.85
989.24
990.93
992.27
994
995.29
997.03
998.32
1000
1001.3
1003.1
1004.4
1006.1
1007.3
1008.8
1009.2
724.86
724.75
724.47
724.21
723.94
723.3
722.94
722.24
721.73
721.17
720.55
720.12
719.48
719.11
718.52
718.16
717.75
717.28
717.08
716.7
716.34
716.18
716.09
716
715.85
715.78
715.78
715.87
716.02
716.11
716.21
716.4
716.81
717.13
717.36
717.93
718.22
718.73
719.19
719.75
720.23
720.95
721.37
722.13
722.72
723.32
724.13
724.85
725.47
726.25
727.13
727.97
728.68
729.46
730.32
731.23
732.17
733.12
734.08
735.04
736.01
736.99
737.98
739
740.02
741.05
742.09
743.13
744.17
745.23
746.31
747.44
748.63
749.87
751.06
752.16
753.27
754.48
755.8
757.07
758.2
759.4
760.76
762.08
763.24
764.52
765.98
767.18
768.43
769.9
771.16
772.43
773.94
775.19
776.51
778.04
779.25
780.7
782.13
783.4
785
786.24
787.7
789.14
790.46
792.05
793.31
794.89
796.22
797.69
799.16
800.53
802.11
803.41
805.05
806.33
807.99
809.27
810.88
812.23
813.79
815.21
816.71
818.19
819.66
821.17
822.61
824.16
825.58
827.15
828.56
830.15
831.55
833.14
834.55
836.14
837.55
839.15
840.56
842.15
843.58
845.16
846.6
848.17
849.64
851.18
852.67
854.19
855.72
857.21
858.77
860.22
861.82
863.24
864.88
866.27
867.95
869.29
871.01
872.32
874.04
875.36
877.07
878.41
880.1
881.46
883.13
884.53
886.15
887.6
889.17
890.68
892.2
893.76
895.22
896.85
898.25
899.94
901.29
903.02
904.33
906.06
907.38
909.09
910.44
912.12
913.51
915.15
916.59
918.17
919.68
921.2
922.77
924.22
925.86
927.26
928.96
930.29
932.03
933.34
935.07
936.39
938.1
939.46
941.13
942.53
944.15
945.61
947.18
948.7
950.2
951.79
953.23
954.88
956.26
957.97
959.29
961.03
962.33
964.06
965.38
967.09
968.44
970.12
971.5
973.14
974.57
976.16
977.65
979.18
980.72
982.2
983.8
985.22
986.87
988.25
989.94
991.27
993
994.29
996.03
997.32
999.05
1000.3
1002.1
1003.4
1005.1
1006.4
1008.1
1009.2
1009.8
726.33
726.28
726.17
726.01
725.42
725.11
724.46
724.08
723.35
723
722.27
721.87
721.24
720.87
720.27
720.02
719.42
719.15
718.85
718.4
718.19
718.08
717.9
717.68
717.54
717.48
717.49
717.56
717.71
717.96
718.1
718.23
718.49
718.99
719.2
719.56
720.1
720.4
721.06
721.4
722.09
722.52
723.18
723.84
724.35
725.14
725.81
726.4
727.2
728.06
728.74
729.44
730.27
731.17
732.08
732.96
733.77
734.61
735.5
736.42
737.37
738.34
739.32
740.32
741.33
742.36
743.41
744.48
745.58
746.71
747.87
749.03
750.11
751.18
752.28
753.44
754.69
755.99
757.12
758.24
759.45
760.8
762.08
763.22
764.46
765.88
767.13
768.31
769.7
771.08
772.27
773.65
775.08
776.28
777.7
779.11
780.34
781.86
783.17
784.5
786.05
787.28
788.78
790.16
791.5
793.07
794.32
795.91
797.22
798.68
800.15
801.5
803.09
804.37
806.02
807.29
808.89
810.23
811.76
813.19
814.65
816.16
817.56
819.13
820.49
822.11
823.44
825.09
826.41
828.07
829.38
831.06
832.36
834.05
835.35
837.04
838.34
840.04
841.34
843.04
844.34
846.04
847.35
849.05
850.36
852.06
853.37
855.07
856.39
858.08
859.42
861.1
862.44
864.11
865.48
867.13
868.52
870.14
871.56
873.16
874.62
876.18
877.67
879.19
880.74
882.21
883.81
885.24
886.88
888.26
889.95
891.29
893.01
894.32
896.05
897.37
899.08
900.41
902.11
903.47
905.13
906.54
908.15
909.61
911.18
912.69
914.2
915.77
917.22
918.85
920.25
921.94
923.28
925.01
926.32
928.05
929.37
931.08
932.42
934.11
935.49
937.14
938.56
940.16
941.63
943.18
944.71
946.2
947.8
949.23
950.88
952.26
953.97
955.29
957.03
958.33
960.06
961.37
963.09
964.43
966.11
967.48
969.13
970.55
972.16
973.62
975.17
976.69
978.19
979.76
981.21
982.83
984.23
985.9
987.26
988.97
990.28
992.01
993.3
995.04
996.33
998.06
999.35
1001.1
1002.4
1004.1
1005.4
1007.1
1008.4
1009.8
1010.2
728.11
728.08
727.91
727.47
727.17
726.73
726.2
725.68
725.16
724.54
724.12
723.47
723.1
722.49
722.14
721.65
721.22
721.02
720.51
720.22
720.09
719.86
719.57
719.39
719.31
719.27
719.27
719.32
719.42
719.62
719.93
720.12
720.27
720.63
721.08
721.3
721.86
722.21
722.73
723.2
723.79
724.26
725.01
725.43
726.16
726.84
727.39
728.17
729
729.58
730.31
731.17
732.06
732.82
733.57
734.39
735.28
736.21
737.16
738.12
739.08
740.05
741.03
742.02
743.02
744.04
745.06
746.09
747.12
748.16
749.21
750.27
751.37
752.53
753.74
754.98
756.1
757.2
758.33
759.58
760.9
762.1
763.23
764.46
765.84
767.11
768.26
769.57
771.01
772.19
773.45
774.92
776.17
777.42
778.93
780.18
781.48
783.02
784.23
785.63
787.1
788.34
789.88
791.19
792.57
794.09
795.35
796.94
798.22
799.68
801.15
802.48
804.08
805.34
806.98
808.26
809.8
811.2
812.66
814.16
815.54
817.12
818.44
820.08
821.37
823.04
824.33
826
827.29
828.94
830.26
831.88
833.25
834.84
836.23
837.8
839.22
840.78
842.22
843.76
845.21
846.76
848.21
849.76
851.21
852.76
854.21
855.77
857.22
858.8
860.23
861.82
863.24
864.85
866.25
867.89
869.26
870.93
872.28
873.98
875.3
877.01
878.32
880.04
881.35
883.06
884.38
886.08
887.42
889.1
890.46
892.12
893.51
895.14
896.56
898.16
899.62
901.18
902.69
904.2
905.76
907.22
908.83
910.24
911.9
913.27
914.98
916.3
918.03
919.34
921.06
922.38
924.09
925.43
927.11
928.48
930.13
931.55
933.16
934.62
936.18
937.69
939.2
940.76
942.22
943.84
945.24
946.92
948.27
950
951.3
953.04
954.34
956.07
957.38
959.09
960.43
962.11
963.49
965.14
966.55
968.15
969.61
971.17
972.68
974.19
975.75
977.21
978.81
980.23
981.88
983.25
984.95
986.27
988
989.3
991.03
992.32
994.05
995.35
997.07
998.37
1000.1
1001.4
1003.1
1004.4
1006.1
1007.4
1009.1
1010.2
1010.9
729.69
729.6
729.38
729.18
728.92
728.31
728.02
727.31
726.95
726.26
725.84
725.23
724.83
724.25
723.96
723.35
723.1
722.67
722.27
722.11
721.87
721.52
721.32
721.22
721.17
721.15
721.15
721.18
721.24
721.35
721.59
721.96
722.14
722.34
722.82
723.16
723.49
724.08
724.38
725.07
725.41
726.11
726.58
727.2
727.93
728.41
729.17
729.94
730.49
731.24
732.11
732.87
733.55
734.33
735.21
736.13
737.04
737.88
738.71
739.58
740.49
741.42
742.38
743.35
744.34
745.35
746.37
747.41
748.46
749.55
750.66
751.8
752.97
754.07
755.14
756.21
757.33
758.52
759.78
761.04
762.15
763.28
764.52
765.87
767.11
768.25
769.51
770.93
772.14
773.33
774.73
776.09
777.27
778.64
780.07
781.26
782.67
784.1
785.31
786.79
788.15
789.42
791
792.23
793.65
795.12
796.38
797.98
799.24
800.7
802.15
803.48
805.07
806.33
807.94
809.23
810.74
812.17
813.58
815.12
816.45
818.07
819.35
821.02
822.29
823.92
825.25
826.82
828.22
829.73
831.19
832.66
834.17
835.6
837.15
838.56
840.14
841.52
843.13
844.5
846.12
847.48
849.11
850.46
852.11
853.46
855.11
856.46
858.11
859.46
861.11
862.47
864.12
865.48
867.12
868.5
870.13
871.52
873.14
874.54
876.15
877.57
879.16
880.61
882.17
883.65
885.18
886.69
888.2
889.74
891.21
892.79
894.23
895.84
897.25
898.9
900.27
901.96
903.29
905.01
906.32
908.04
909.35
911.06
912.38
914.09
915.43
917.11
918.47
920.13
921.53
923.15
924.58
926.17
927.65
929.18
930.71
932.2
933.78
935.22
936.85
938.25
939.92
941.27
942.99
944.3
946.03
947.33
949.06
950.37
952.08
953.41
955.11
956.46
958.13
959.52
961.14
962.57
964.16
965.63
967.18
968.7
970.2
971.76
973.21
974.82
976.23
977.89
979.25
980.95
982.27
984
985.3
987.03
988.32
990.05
991.35
993.07
994.37
996.08
997.4
999.1
1000.4
1002.1
1003.4
1005.1
1006.4
1008.1
1009.4
1010.9
1011.3
731.25
731.22
731.14
730.95
730.41
730.12
729.53
729.13
728.49
728.1
727.43
727.09
726.44
726.11
725.56
725.18
724.88
724.36
724.14
723.93
723.52
723.29
723.18
723.11
723.07
723.04
723.04
723.07
723.12
723.2
723.33
723.61
724.02
724.19
724.47
725.03
725.25
725.79
726.2
726.71
727.21
727.82
728.28
729.04
729.48
730.19
730.94
731.46
732.21
733.05
733.69
734.38
735.21
736.1
736.94
737.67
738.47
739.33
740.25
741.19
742.14
743.11
744.08
745.05
746.04
747.04
748.04
749.06
750.08
751.11
752.14
753.18
754.24
755.31
756.43
757.61
758.83
760.03
761.13
762.23
763.38
764.65
765.98
767.13
768.26
769.51
770.89
772.12
773.28
774.6
776.02
777.19
778.45
779.91
781.16
782.4
783.89
785.16
786.43
787.96
789.2
790.54
792.06
793.27
794.75
796.14
797.44
799.02
800.25
801.74
803.15
804.49
806.07
807.32
808.91
810.22
811.69
813.15
814.51
816.1
817.38
819.03
820.29
821.9
823.24
824.77
826.19
827.65
829.16
830.56
832.13
833.48
835.1
836.42
838.07
839.37
841.05
842.34
844.03
845.31
847
848.29
849.97
851.28
852.94
854.27
855.92
857.26
858.91
860.26
861.9
863.26
864.9
866.26
867.91
869.26
870.92
872.27
873.93
875.27
876.96
878.28
879.98
881.3
883.01
884.31
886.02
887.32
889.04
890.34
892.05
893.37
895.07
896.39
898.09
899.42
901.1
902.45
904.12
905.49
907.13
908.53
910.15
911.58
913.16
914.63
916.18
917.68
919.19
920.73
922.21
923.79
925.23
926.85
928.25
929.91
931.27
932.97
934.29
936.02
937.32
939.04
940.35
942.07
943.38
945.09
946.43
948.11
949.47
951.13
952.52
954.14
955.57
957.16
958.63
960.18
961.68
963.19
964.74
966.21
967.8
969.23
970.86
972.24
973.92
975.26
976.97
978.28
980.01
981.31
983.04
984.33
986.06
987.36
989.08
990.39
992.09
993.41
995.1
996.44
998.11
999.46
1001.1
1002.5
1004.1
1005.5
1007.1
1008.5
1010.1
1011.3
1012
733.06
733.03
732.8
732.41
732.16
731.76
731.23
730.82
730.22
729.77
729.21
728.76
728.22
727.86
727.28
727.05
726.5
726.19
726.02
725.57
725.28
725.16
725.07
724.96
724.82
724.76
724.77
724.85
725
725.09
725.18
725.33
725.67
726.07
726.25
726.67
727.12
727.43
728.06
728.37
729.06
729.42
730.12
730.62
731.22
732.01
732.47
733.2
734.02
734.58
735.29
736.14
736.98
737.64
738.39
739.25
740.16
741.08
741.97
742.79
743.65
744.54
745.46
746.41
747.38
748.36
749.36
750.37
751.39
752.44
753.51
754.6
755.72
756.87
758.02
759.09
760.16
761.24
762.37
763.58
764.85
766.07
767.17
768.31
769.57
770.92
772.12
773.26
774.54
775.95
777.15
778.34
779.72
781.09
782.26
783.62
785.06
786.24
787.61
789.07
790.27
791.69
793.11
794.34
795.87
797.18
798.51
800.06
801.28
802.79
804.17
805.51
807.07
808.32
809.9
811.21
812.66
814.14
815.46
817.07
818.33
819.96
821.25
822.79
824.19
825.64
827.15
828.51
830.11
831.42
833.06
834.35
836.02
837.3
838.94
840.26
841.86
843.23
844.79
846.21
847.73
849.19
850.68
852.18
853.64
855.17
856.6
858.16
859.58
861.15
862.56
864.14
865.54
867.14
868.54
870.14
871.54
873.14
874.54
876.14
877.54
879.14
880.55
882.15
883.57
885.15
886.59
888.16
889.61
891.17
892.63
894.18
895.66
897.18
898.69
900.19
901.72
903.2
904.76
906.22
907.8
909.23
910.84
912.24
913.89
915.26
916.93
918.27
919.98
921.29
923.02
924.32
926.04
927.34
929.06
930.37
932.08
933.4
935.09
936.43
938.11
939.47
941.13
942.52
944.14
945.56
947.16
948.61
950.17
951.66
953.18
954.71
956.2
957.76
959.21
960.81
962.23
963.87
965.25
966.92
968.27
969.98
971.29
973.01
974.31
976.04
977.33
979.06
980.36
982.07
983.38
985.09
986.41
988.1
989.44
991.11
992.47
994.12
995.49
997.13
998.52
1000.1
1001.5
1003.1
1004.5
1006.1
1007.5
1009.1
1010.5
1012
1012.3
734.56
734.48
734.31
734.16
733.89
733.32
733.06
732.38
732.06
731.37
731.06
730.38
730.08
729.46
729.14
728.71
728.26
728.07
727.65
727.3
727.15
727.04
726.82
726.61
726.49
726.44
726.45
726.51
726.65
726.88
727.07
727.18
727.37
727.79
728.12
728.35
728.93
729.22
729.72
730.18
730.69
731.2
731.83
732.29
733.06
733.53
734.21
735.01
735.52
736.24
737.09
737.78
738.44
739.25
740.14
741.02
741.76
742.53
743.38
744.28
745.21
746.16
747.13
748.09
749.07
750.05
751.04
752.04
753.05
754.07
755.09
756.12
757.16
758.2
759.26
760.34
761.48
762.66
763.89
765.06
766.15
767.25
768.42
769.7
771.01
772.14
773.28
774.54
775.92
777.13
778.28
779.6
781.02
782.19
783.43
784.88
786.15
787.37
788.83
790.14
791.37
792.87
794.16
795.45
797
798.22
799.6
801.09
802.32
803.86
805.18
806.54
808.08
809.32
810.9
812.21
813.64
815.13
816.43
818.05
819.3
820.88
822.22
823.69
825.16
826.53
828.11
829.41
831.05
832.32
833.97
835.26
836.84
838.22
839.73
841.19
842.63
844.16
845.56
847.13
848.49
850.11
851.44
853.09
854.4
856.07
857.37
859.05
860.34
862.03
863.32
865.02
866.31
868
869.3
870.99
872.29
873.97
875.28
876.97
878.28
879.96
881.28
882.97
884.28
885.97
887.29
888.98
890.29
891.99
893.3
895.01
896.31
898.02
899.31
901.03
902.33
904.04
905.34
907.05
908.36
910.06
911.37
913.08
914.4
916.09
917.42
919.1
920.44
922.11
923.47
925.12
926.5
928.14
929.54
931.15
932.57
934.16
935.61
937.17
938.65
940.18
941.69
943.19
944.74
946.21
947.78
949.22
950.83
952.23
953.87
955.25
956.92
958.27
959.97
961.28
963.01
964.3
966.03
967.32
969.05
970.35
972.07
973.37
975.08
976.4
978.09
979.43
981.11
982.46
984.12
985.48
987.13
988.51
990.14
991.54
993.15
994.57
996.15
997.59
999.16
1000.6
1002.2
1003.6
1005.2
1006.6
1008.2
1009.6
1011.1
1012.3
1013
736.2
736.17
736.1
735.87
735.39
735.13
734.6
734.17
733.65
733.17
732.66
732.18
731.74
731.23
730.96
730.37
730.13
729.78
729.34
729.16
729.03
728.73
728.48
728.34
728.27
728.24
728.24
728.28
728.36
728.53
728.81
729.07
729.2
729.44
729.94
730.18
730.53
731.09
731.37
732.04
732.34
733.06
733.42
734.13
734.65
735.24
736.03
736.52
737.22
738.05
738.65
739.33
740.17
741.04
741.72
742.45
743.28
744.19
745.11
746.02
746.86
747.7
748.58
749.49
750.43
751.39
752.36
753.35
754.36
755.37
756.41
757.46
758.53
759.63
760.76
761.91
763.04
764.11
765.18
766.26
767.4
768.62
769.89
771.08
772.19
773.33
774.6
775.95
777.13
778.27
779.54
780.95
782.14
783.33
784.7
786.07
787.24
788.57
790.03
791.21
792.53
794.03
795.22
796.59
798.07
799.27
800.72
802.13
803.38
804.94
806.2
807.59
809.1
810.34
811.92
813.21
814.63
816.12
817.41
819.03
820.27
821.82
823.19
824.61
826.13
827.44
829.06
830.33
831.97
833.25
834.81
836.2
837.67
839.16
840.55
842.12
843.45
845.09
846.38
848.05
849.33
851
852.29
853.93
855.26
856.85
858.23
859.79
861.21
862.74
864.2
865.69
867.18
868.65
870.17
871.62
873.16
874.6
876.16
877.58
879.15
880.56
882.15
883.55
885.15
886.55
888.14
889.55
891.14
892.55
894.15
895.55
897.15
898.56
900.15
901.57
903.15
904.58
906.16
907.6
909.16
910.62
912.17
913.64
915.18
916.66
918.18
919.69
921.19
922.71
924.2
925.74
927.21
928.77
930.22
931.8
933.23
934.84
936.24
937.87
939.25
940.91
942.26
943.95
945.28
946.99
948.29
950.01
951.31
953.03
954.32
956.05
957.34
959.06
960.37
962.08
963.39
965.09
966.41
968.1
969.44
971.11
972.47
974.12
975.49
977.13
978.52
980.14
981.55
983.15
984.58
986.16
987.61
989.17
990.63
992.17
993.66
995.18
996.68
998.18
999.69
1001.2
1002.7
1004.2
1005.7
1007.2
1008.7
1010.2
1011.6
1013.1
1013.4
738.01
737.93
737.69
737.36
737.15
736.79
736.26
735.96
735.29
735
734.31
734.03
733.37
733.09
732.55
732.19
731.94
731.42
731.18
731.04
730.69
730.4
730.25
730.18
730.14
730.12
730.12
730.15
730.19
730.28
730.46
730.79
731.08
731.23
731.55
732.06
732.27
732.79
733.18
733.64
734.17
734.66
735.2
735.84
736.3
737.07
737.56
738.23
739.04
739.57
740.27
741.12
741.85
742.5
743.28
744.16
745.05
745.83
746.59
747.41
748.3
749.23
750.18
751.14
752.1
753.07
754.05
755.04
756.03
757.04
758.05
759.07
760.1
761.13
762.17
763.21
764.27
765.36
766.51
767.7
768.92
770.07
771.16
772.26
773.44
774.72
776.02
777.15
778.28
779.54
780.91
782.12
783.28
784.58
786.01
787.17
788.4
789.83
791.13
792.32
793.75
795.11
796.31
797.76
799.12
800.35
801.86
803.16
804.46
806.02
807.23
808.65
810.11
811.37
812.95
814.21
815.64
817.12
818.4
820.01
821.26
822.77
824.17
825.54
827.1
828.38
830.02
831.27
832.84
834.21
835.67
837.15
838.52
840.11
841.41
843.05
844.33
845.99
847.27
848.87
850.23
851.76
853.2
854.67
856.17
857.58
859.14
860.52
862.12
863.46
865.1
866.42
868.08
869.38
871.06
872.35
874.04
875.33
877.03
878.31
880.01
881.3
882.99
884.29
885.97
887.28
888.96
890.27
891.94
893.27
894.93
896.27
897.93
899.27
900.93
902.27
903.93
905.27
906.94
908.27
909.95
911.27
912.96
914.28
915.97
917.28
918.99
920.29
922
923.3
925.01
926.31
928.02
929.32
931.03
932.33
934.04
935.34
937.05
938.36
940.06
941.37
943.07
944.39
946.08
947.41
949.09
950.43
952.1
953.45
955.11
956.47
958.12
959.49
961.13
962.52
964.14
965.54
967.15
968.57
970.16
971.6
973.16
974.62
976.17
977.65
979.18
980.68
982.19
983.7
985.19
986.73
988.2
989.75
991.2
992.77
994.21
995.79
997.21
998.8
1000.2
1001.8
1003.2
1004.8
1006.2
1007.8
1009.2
1010.8
1012.2
1013.4
1014.1
739.45
739.39
739.26
739.14
738.87
738.33
738.08
737.47
737.12
736.53
736.14
735.61
735.18
734.79
734.27
734.06
733.54
733.22
733.06
732.69
732.37
732.21
732.13
732.07
732.02
731.98
731.99
732.03
732.08
732.15
732.24
732.44
732.81
733.11
733.28
733.72
734.13
734.42
735.04
735.32
736.01
736.32
737.04
737.41
738.13
738.66
739.25
740.05
740.55
741.24
742.08
742.7
743.36
744.19
745.06
745.78
746.5
747.31
748.21
749.13
750.05
750.9
751.73
752.6
753.5
754.43
755.38
756.35
757.34
758.33
759.34
760.36
761.4
762.46
763.54
764.64
765.77
766.93
768.05
769.12
770.18
771.27
772.42
773.64
774.91
776.09
777.19
778.33
779.6
780.95
782.12
783.26
784.53
785.92
787.13
788.3
789.65
791.05
792.21
793.5
794.98
796.18
797.45
798.95
800.18
801.47
803
804.21
805.56
807.06
808.27
809.74
811.14
812.41
813.99
815.23
816.66
818.12
819.4
821.01
822.25
823.73
825.16
826.5
828.08
829.33
830.95
832.23
833.73
835.17
836.55
838.11
839.41
841.05
842.31
843.94
845.24
846.79
848.2
849.65
851.16
852.54
854.12
855.45
857.09
858.38
860.05
861.33
863.01
864.29
865.93
867.26
868.86
870.23
871.79
873.21
874.74
876.2
877.69
879.18
880.64
882.17
883.61
885.16
886.58
888.15
889.55
891.14
892.53
894.14
895.51
897.13
898.5
900.13
901.49
903.12
904.48
906.12
907.48
909.12
910.48
912.12
913.48
915.12
916.48
918.12
919.48
921.12
922.49
924.13
925.5
927.13
928.5
930.13
931.51
933.14
934.53
936.14
937.54
939.15
940.55
942.15
943.57
945.16
946.59
948.16
949.61
951.17
952.63
954.17
955.65
957.18
958.67
960.18
961.69
963.19
964.71
966.2
967.74
969.2
970.76
972.21
973.78
975.22
976.8
978.22
979.82
981.23
982.85
984.23
985.87
987.24
988.88
990.24
991.9
993.25
994.91
996.25
997.92
999.25
1000.9
1002.3
1003.9
1005.3
1006.9
1008.2
1009.9
1011.2
1012.8
1014.1
1014.5
741.16
741.14
741.07
740.8
740.37
740.13
739.67
739.2
738.81
738.24
737.91
737.29
737.03
736.4
736.13
735.7
735.27
735.09
734.74
734.37
734.19
734.09
733.99
733.8
733.67
733.61
733.62
733.7
733.84
734.02
734.12
734.23
734.45
734.89
735.14
735.38
735.94
736.21
736.66
737.15
737.57
738.15
738.62
739.19
739.82
740.3
741.08
741.58
742.24
743.06
743.61
744.29
745.13
745.91
746.54
747.31
748.18
749.07
749.88
750.63
751.44
752.32
753.24
754.18
755.14
756.1
757.07
758.04
759.02
760.01
761.01
762.02
763.04
764.07
765.09
766.13
767.17
768.21
769.27
770.37
771.51
772.71
773.93
775.07
776.16
777.26
778.44
779.72
781.02
782.14
783.27
784.52
785.89
787.11
788.26
789.54
790.96
792.15
793.35
794.75
796.1
797.27
798.64
800.07
801.25
802.63
804.08
805.27
806.69
808.11
809.33
810.83
812.16
813.46
815.03
816.24
817.69
819.13
820.4
822.01
823.24
824.71
826.15
827.46
829.06
830.3
831.87
833.2
834.64
836.14
837.45
839.06
840.32
841.95
843.24
844.77
846.19
847.61
849.14
850.48
852.09
853.38
855.04
856.31
857.95
859.26
860.84
862.22
863.73
865.19
866.64
868.16
869.56
871.14
872.5
874.11
875.44
877.09
878.4
880.07
881.36
883.05
884.33
886.02
887.31
889
890.29
891.96
893.27
894.93
896.26
897.9
899.25
900.87
902.24
903.85
905.24
906.83
908.23
909.82
911.23
912.8
914.22
915.8
917.22
918.79
920.22
921.79
923.22
924.78
926.22
927.79
929.22
930.79
932.22
933.79
935.22
936.8
938.22
939.81
941.22
942.82
944.23
945.83
947.23
948.84
950.24
951.86
953.24
954.87
956.24
957.88
959.25
960.9
962.25
963.91
965.26
966.93
968.26
969.95
971.27
972.96
974.27
975.98
977.28
979
980.29
982.01
983.29
985.01
986.3
988.02
989.3
991.02
992.31
994.03
995.31
997.03
998.31
1000
1001.3
1003
1004.3
1006
1007.3
1009
1010.3
1012
1013.2
1014.5
1015.2
742.89
742.82
742.6
742.32
742.14
741.8
741.28
741.03
740.38
740.09
739.46
739.13
738.61
738.2
737.91
737.36
737.13
736.82
736.39
736.19
736.07
735.87
735.61
735.45
735.36
735.33
735.33
735.38
735.49
735.68
735.95
736.11
736.23
736.5
737
737.19
737.52
738.07
738.32
738.97
739.27
739.93
740.29
741.03
741.39
742.12
742.66
743.25
744.06
744.58
745.25
746.09
746.74
747.39
748.21
749.08
749.83
750.53
751.33
752.22
753.14
754.06
754.92
755.75
756.61
757.5
758.42
759.37
760.34
761.32
762.31
763.31
764.32
765.34
766.38
767.44
768.52
769.63
770.77
771.92
773.05
774.12
775.18
776.27
777.41
778.63
779.9
781.08
782.18
783.32
784.58
785.92
787.11
788.24
789.49
790.87
792.12
793.27
794.58
796.02
797.18
798.42
799.88
801.14
802.36
803.82
805.13
806.36
807.84
809.15
810.41
811.95
813.19
814.53
816.06
817.27
818.74
820.14
821.42
823.01
824.24
825.7
827.14
828.44
830.04
831.27
832.8
834.18
835.56
837.11
838.38
840.01
841.27
842.81
844.19
845.62
847.14
848.46
850.08
851.35
853.01
854.27
855.86
857.22
858.72
860.18
861.6
863.14
864.5
866.11
867.41
869.07
870.35
872.03
873.3
874.96
876.26
877.88
879.24
880.8
882.21
883.73
885.19
886.67
888.18
889.62
891.16
892.57
894.15
895.53
897.13
898.5
900.12
901.47
903.11
904.44
906.1
907.42
909.09
910.4
912.08
913.39
915.07
916.38
918.07
919.37
921.06
922.36
924.06
925.35
927.05
928.35
930.05
931.34
933.05
934.34
936.05
937.34
939.05
940.34
942.05
943.34
945.05
946.34
948.05
949.34
951.05
952.34
954.05
955.35
957.05
958.35
960.06
961.35
963.06
964.36
966.06
967.36
969.07
970.37
972.07
973.37
975.07
976.37
978.08
979.38
981.08
982.38
984.08
985.39
987.08
988.39
990.08
991.39
993.08
994.39
996.08
997.39
999.08
1000.4
1002.1
1003.4
1005.1
1006.4
1008.1
1009.3
1011.1
1012.3
1014
1015.2
1015.6
744.36
744.32
744.22
744.11
743.84
743.34
743.1
742.56
742.17
741.71
741.21
740.87
740.29
740.06
739.49
739.18
738.94
738.44
738.2
738.07
737.79
737.49
737.32
737.23
737.19
737.17
737.17
737.2
737.25
737.36
737.57
737.89
738.11
738.25
738.59
739.06
739.26
739.74
740.16
740.53
741.12
741.49
742.13
742.57
743.18
743.79
744.29
745.08
745.58
746.24
747.06
747.63
748.3
749.14
749.95
750.57
751.32
752.19
753.09
753.91
754.65
755.46
756.32
757.24
758.18
759.14
760.1
761.06
762.03
763
763.97
764.96
765.97
766.99
768.02
769.05
770.08
771.12
772.16
773.2
774.27
775.36
776.5
777.69
778.91
780.07
781.16
782.26
783.42
784.69
786.01
787.13
788.26
789.49
790.84
792.1
793.23
794.48
795.89
797.13
798.3
799.66
801.06
802.22
803.53
805.01
806.2
807.49
809.01
810.2
811.52
813.04
814.23
815.62
817.09
818.31
819.8
821.16
822.45
824.03
825.25
826.71
828.14
829.42
831.02
832.26
833.75
835.16
836.5
838.08
839.33
840.93
842.22
843.69
845.15
846.5
848.09
849.36
851.01
852.27
853.83
855.2
856.66
858.16
859.52
861.11
862.41
864.06
865.33
867
868.27
869.87
871.23
872.76
874.19
875.65
877.16
878.57
880.14
881.49
883.11
884.43
886.08
887.38
889.06
890.34
892.03
893.31
894.99
896.28
897.93
899.26
900.88
902.24
903.83
905.23
906.79
908.21
909.75
911.2
912.72
914.19
915.69
917.19
918.66
920.18
921.64
923.17
924.62
926.17
927.6
929.16
930.59
932.16
933.57
935.15
936.56
938.15
939.55
941.15
942.54
944.14
945.54
947.14
948.53
950.14
951.53
953.14
954.53
956.14
957.52
959.14
960.52
962.14
963.52
965.14
966.52
968.14
969.52
971.14
972.52
974.14
975.52
977.14
978.52
980.14
981.52
983.14
984.52
986.14
987.52
989.14
990.52
992.14
993.51
995.13
996.51
998.13
999.5
1001.1
1002.5
1004.1
1005.5
1007.1
1008.4
1010.1
1011.4
1013.1
1014.4
1015.8
1016.2
746.13
746.11
746.04
745.74
745.35
745.14
744.72
744.24
743.96
743.32
743.06
742.44
742.13
741.67
741.24
741.04
740.52
740.22
740.07
739.75
739.43
739.25
739.16
739.11
739.07
739.05
739.05
739.08
739.12
739.18
739.29
739.51
739.88
740.12
740.29
740.71
741.12
741.37
742
742.25
742.84
743.23
743.84
744.26
745
745.37
746.11
746.64
747.25
748.06
748.58
749.26
750.1
750.76
751.4
752.22
753.09
753.85
754.55
755.34
756.22
757.14
758.06
758.92
759.74
760.6
761.49
762.41
763.35
764.31
765.29
766.27
767.27
768.28
769.29
770.31
771.35
772.41
773.49
774.6
775.74
776.9
778.03
779.11
780.17
781.26
782.39
783.61
784.87
786.07
787.17
788.3
789.54
790.87
792.09
793.22
794.43
795.8
797.09
798.23
799.5
800.93
802.15
803.34
804.75
806.1
807.28
808.67
810.08
811.27
812.66
814.09
815.29
816.73
818.12
819.36
820.88
822.18
823.49
825.04
826.26
827.72
829.14
830.42
832.02
833.25
834.72
836.15
837.45
839.05
840.29
841.83
843.19
844.59
846.12
847.4
849.03
850.28
851.85
853.21
854.66
856.15
857.49
859.09
860.37
862.03
863.29
864.89
866.23
867.74
869.18
870.61
872.15
873.5
875.11
876.41
878.07
879.34
881.02
882.29
883.94
885.25
886.84
888.22
889.76
891.2
892.68
894.18
895.61
897.16
898.55
900.14
901.5
903.12
904.45
906.1
907.41
909.08
910.38
912.06
913.35
915.05
916.33
918.03
919.31
921.01
922.3
923.99
925.28
926.96
928.27
929.93
931.26
932.9
934.25
935.88
937.24
938.86
940.24
941.84
943.23
944.82
946.23
947.81
949.22
950.79
952.22
953.78
955.21
956.77
958.21
959.76
961.21
962.75
964.2
965.74
967.2
968.74
970.2
971.73
973.2
974.72
976.2
977.71
979.19
980.71
982.19
983.7
985.19
986.69
988.19
989.68
991.18
992.67
994.18
995.66
997.18
998.65
1000.2
1001.6
1003.2
1004.6
1006.2
1007.6
1009.1
1010.5
1012.1
1013.5
1015.1
1016.2
1016.9
747.77
747.7
747.51
747.29
747.13
746.82
746.3
746.07
745.47
745.14
744.65
744.2
743.89
743.32
743.1
742.64
742.25
742.09
741.76
741.4
741.21
741.12
741.04
740.91
740.79
740.73
740.74
740.82
740.96
741.06
741.15
741.26
741.49
741.92
742.14
742.36
742.89
743.18
743.55
744.11
744.42
745.08
745.41
746.1
746.51
747.16
747.75
748.28
749.07
749.57
750.24
751.06
751.64
752.31
753.15
753.96
754.58
755.33
756.19
757.09
757.92
758.66
759.46
760.32
761.24
762.18
763.13
764.09
765.05
766.01
766.94
767.9
768.88
769.87
770.89
771.92
772.98
774.02
775.06
776.1
777.14
778.19
779.25
780.33
781.47
782.65
783.88
785.05
786.14
787.24
788.39
789.65
790.96
792.11
793.23
794.43
795.77
797.07
798.2
799.41
800.79
802.09
803.25
804.54
806
807.18
808.41
809.87
811.14
812.36
813.83
815.14
816.37
817.86
819.16
820.43
821.97
823.2
824.55
826.07
827.28
828.76
830.15
831.43
833.02
834.24
835.69
837.14
838.42
840.02
841.26
842.76
844.16
845.51
847.08
848.33
849.94
851.23
852.71
854.16
855.51
857.1
858.37
860.02
861.27
862.84
864.21
865.67
867.16
868.53
870.11
871.41
873.06
874.32
875.99
877.26
878.85
880.22
881.73
883.19
884.62
886.15
887.53
889.12
890.45
892.09
893.39
895.06
896.34
898.02
899.3
900.96
902.27
903.89
905.24
906.82
908.22
909.76
911.2
912.7
914.18
915.65
917.17
918.6
920.16
921.56
923.14
924.52
926.13
927.49
929.12
930.46
932.11
933.43
935.1
936.41
938.09
939.39
941.08
942.37
944.07
945.36
947.06
948.34
950.05
951.33
953.04
954.32
956.03
957.31
959.02
960.3
962.01
963.29
965
966.29
967.99
969.28
970.98
972.27
973.96
975.27
976.95
978.26
979.93
981.26
982.92
984.25
985.9
987.25
988.88
990.24
991.87
993.24
994.85
996.23
997.83
999.22
1000.8
1002.2
1003.8
1005.2
1006.7
1008.2
1009.7
1011.2
1012.6
1014.2
1015.5
1017
1017.3
749.29
749.26
749.19
749.09
748.8
748.34
748.12
747.64
747.21
746.88
746.29
746.05
745.46
745.15
744.8
744.31
744.12
743.8
743.39
743.2
743.09
742.94
742.69
742.52
742.43
742.39
742.4
742.45
742.57
742.76
743.01
743.12
743.24
743.51
743.99
744.18
744.47
745.04
745.26
745.81
746.2
746.7
747.19
747.74
748.23
748.93
749.34
750.1
750.61
751.24
752.05
752.57
753.26
754.1
754.76
755.4
756.22
757.09
757.86
758.55
759.34
760.22
761.14
762.06
762.91
763.72
764.57
765.46
766.38
767.32
768.28
769.26
770.24
771.23
772.23
773.24
774.25
775.28
776.31
777.37
778.44
779.55
780.68
781.84
783.01
784.09
785.16
786.24
787.36
788.56
789.82
791.05
792.15
793.27
794.48
795.8
797.07
798.19
799.37
800.71
802.05
803.19
804.41
805.81
807.11
808.27
809.61
811.04
812.21
813.51
815
816.19
817.48
819
820.2
821.52
823.04
824.23
825.62
827.09
828.3
829.8
831.16
832.44
834.02
835.24
836.68
838.13
839.4
841
842.24
843.7
845.14
846.44
848.05
849.28
850.83
852.19
853.59
855.12
856.4
858.03
859.28
860.85
862.21
863.65
865.15
866.49
868.09
869.36
871.02
872.28
873.87
875.22
876.72
878.18
879.58
881.14
882.47
884.09
885.38
887.05
888.32
889.98
891.27
892.87
894.23
895.77
897.2
898.67
900.17
901.59
903.15
904.52
906.12
907.45
909.1
910.4
912.07
913.36
915.04
916.32
918.02
919.29
920.97
922.27
923.91
925.25
926.86
928.23
929.81
931.22
932.76
934.2
935.72
937.19
938.68
940.18
941.64
943.17
944.61
946.16
947.58
949.15
950.55
952.14
953.53
955.13
956.5
958.13
959.48
961.12
962.46
964.11
965.44
967.1
968.43
970.1
971.41
973.09
974.39
976.08
977.38
979.07
980.37
982.06
983.35
985.06
986.34
988.05
989.33
991.04
992.32
994.03
995.31
997.02
998.29
1000
1001.3
1003
1004.3
1005.9
1007.3
1008.9
1010.2
1011.8
1013.2
1014.8
1016.2
1017.4
1018.1
751.09
751.07
750.99
750.67
750.33
750.13
749.77
749.27
749.04
748.42
748.13
747.64
747.21
746.97
746.4
746.15
745.88
745.41
745.19
745.07
744.82
744.54
744.36
744.26
744.21
744.2
744.2
744.22
744.28
744.4
744.61
744.93
745.11
745.25
745.56
746.04
746.23
746.63
747.12
747.4
748.05
748.33
749.03
749.34
750.07
750.45
751.14
751.7
752.26
753.05
753.55
754.23
755.06
755.63
756.3
757.15
757.96
758.58
759.33
760.19
761.09
761.91
762.64
763.44
764.31
765.23
766.17
767.12
768.07
769.02
769.94
770.87
771.81
772.78
773.76
774.77
775.79
776.83
777.89
778.97
780.03
781.08
782.12
783.17
784.22
785.3
786.42
787.6
788.81
790.03
791.12
792.21
793.35
794.58
795.88
797.09
798.2
799.37
800.68
802.03
803.16
804.34
805.67
807.05
808.2
809.43
810.85
812.13
813.31
814.7
816.08
817.26
818.63
820.07
821.25
822.64
824.08
825.28
826.71
828.12
829.34
830.86
832.17
833.47
835.03
836.24
837.68
839.13
840.38
841.98
843.22
844.65
846.12
847.39
849.01
850.25
851.73
853.16
854.49
856.07
857.32
858.92
860.22
861.69
863.15
864.5
866.09
867.35
869
870.26
871.81
873.2
874.64
876.15
877.49
879.1
880.38
882.04
883.3
884.93
886.24
887.79
889.2
890.67
892.16
893.55
895.13
896.46
898.09
899.38
901.05
902.33
904.01
905.28
906.92
908.25
909.83
911.22
912.74
914.19
915.67
917.17
918.6
920.15
921.54
923.13
924.48
926.11
927.43
929.09
930.39
932.07
933.36
935.05
936.33
938.03
939.31
941
942.29
943.96
945.27
946.92
948.25
949.87
951.24
952.83
954.22
955.79
957.21
958.76
960.2
961.72
963.19
964.69
966.18
967.66
969.18
970.63
972.17
973.6
975.16
976.58
978.15
979.55
981.14
982.52
984.13
985.5
987.13
988.48
990.12
991.45
993.11
994.43
996.1
997.41
999.09
1000.4
1002.1
1003.4
1005.1
1006.3
1008
1009.3
1011
1012.3
1014
1015.3
1016.8
1018.1
1018.5
752.66
752.6
752.43
752.25
752.12
751.81
751.32
751.1
750.57
750.19
749.84
749.29
749.06
748.52
748.19
747.98
747.46
747.2
747.06
746.75
746.44
746.26
746.18
746.12
746.09
746.07
746.08
746.1
746.14
746.2
746.31
746.53
746.89
747.11
747.27
747.65
748.09
748.3
748.84
749.19
749.62
750.15
750.57
751.15
751.64
752.2
752.84
753.3
754.08
754.57
755.23
756.03
756.55
757.25
758.09
758.75
759.4
760.21
761.09
761.84
762.54
763.33
764.21
765.13
766.04
766.87
767.68
768.53
769.42
770.34
771.29
772.25
773.22
774.2
775.19
776.19
777.19
778.2
779.22
780.24
781.27
782.32
783.39
784.48
785.61
786.77
787.95
789.06
790.14
791.21
792.31
793.49
794.74
796.01
797.13
798.23
799.41
800.7
802.03
803.16
804.3
805.6
806.99
808.15
809.32
810.67
812.05
813.21
814.46
815.92
817.15
818.36
819.81
821.13
822.33
823.78
825.12
826.34
827.82
829.15
830.39
831.93
833.19
834.51
836.05
837.25
838.7
840.13
841.38
842.96
844.21
845.61
847.11
848.36
849.95
851.22
852.65
854.13
855.41
857.03
858.26
859.78
861.18
862.55
864.1
865.37
867.01
868.26
869.81
871.19
872.61
874.13
875.45
877.07
878.33
879.98
881.25
882.81
884.2
885.65
887.16
888.52
890.11
891.41
893.06
894.33
896
897.27
898.88
900.23
901.76
903.19
904.65
906.16
907.55
909.13
910.47
912.1
913.4
915.07
916.35
918.03
919.3
920.98
922.27
923.9
925.24
926.82
928.22
929.75
931.2
932.69
934.18
935.63
937.16
938.57
940.14
941.52
943.13
944.47
946.11
947.43
949.09
950.4
952.08
953.37
955.06
956.34
958.04
959.32
961.02
962.3
964
965.28
966.96
968.27
969.92
971.25
972.88
974.24
975.84
977.23
978.8
980.21
981.76
983.2
984.73
986.19
987.69
989.18
990.66
992.17
993.62
995.16
996.59
998.15
999.55
1001.1
1002.5
1004.1
1005.5
1007.1
1008.4
1010.1
1011.4
1013.1
1014.3
1016
1017.3
1018.6
1019.2
754.24
754.22
754.16
754.07
753.76
753.34
753.13
752.71
752.24
752.02
751.4
751.12
750.67
750.24
750.04
749.53
749.22
749.07
748.72
748.38
748.21
748.12
748.05
747.95
747.84
747.78
747.79
747.86
748
748.07
748.15
748.26
748.48
748.88
749.13
749.31
749.77
750.14
750.42
751.04
751.29
751.92
752.26
752.91
753.28
754.02
754.39
755.12
755.63
756.24
757.03
757.51
758.22
759.04
759.6
760.29
761.14
761.93
762.56
763.31
764.18
765.08
765.88
766.61
767.42
768.29
769.21
770.15
771.1
772.04
772.96
773.86
774.77
775.71
776.67
777.65
778.64
779.65
780.68
781.73
782.79
783.87
784.97
786.04
787.09
788.14
789.19
790.26
791.36
792.52
793.73
794.97
796.09
797.18
798.29
799.5
800.79
802.05
803.16
804.3
805.57
806.93
808.12
809.27
810.54
811.95
813.15
814.32
815.69
817.07
818.23
819.52
821
822.18
823.44
824.93
826.17
827.43
828.94
830.18
831.46
833.01
834.21
835.56
837.07
838.27
839.72
841.13
842.38
843.95
845.21
846.59
848.1
849.33
850.89
852.2
853.58
855.1
856.35
857.95
859.22
860.67
862.14
863.44
865.05
866.29
867.86
869.2
870.63
872.14
873.44
875.06
876.32
877.94
879.23
880.74
882.18
883.57
885.12
886.43
888.07
889.33
890.99
892.26
893.83
895.21
896.69
898.17
899.56
901.13
902.45
904.09
905.37
907.04
908.31
909.97
911.26
912.86
914.22
915.75
917.19
918.65
920.17
921.57
923.14
924.49
926.11
927.43
929.08
930.37
932.05
933.33
935.02
936.3
937.97
939.27
940.9
942.24
943.83
945.22
946.77
948.2
949.71
951.19
952.65
954.17
955.6
957.15
958.55
960.14
961.51
963.12
964.46
966.11
967.43
969.09
970.4
972.08
973.37
975.06
976.34
978.04
979.32
981.02
982.3
984
985.28
986.95
988.26
989.91
991.25
992.86
994.23
995.82
997.22
998.77
1000.2
1001.7
1003.2
1004.7
1006.2
1007.6
1009.2
1010.6
1012.1
1013.5
1015.1
1016.4
1018.1
1019.2
1019.7
756.05
756.03
755.89
755.6
755.3
755.13
754.8
754.3
754.08
753.53
753.18
752.84
752.31
752.09
751.63
751.25
751.08
750.72
750.36
750.18
750.08
749.93
749.7
749.54
749.45
749.41
749.42
749.47
749.59
749.77
750.01
750.12
750.23
750.47
750.91
751.15
751.38
751.93
752.2
752.61
753.13
753.46
754.1
754.45
755.11
755.53
756.17
756.75
757.27
758.05
758.52
759.21
760.01
760.51
761.23
762.08
762.71
763.37
764.2
765.08
765.81
766.51
767.31
768.2
769.12
770.02
770.82
771.63
772.48
773.37
774.3
775.25
776.21
777.19
778.17
779.16
780.15
781.15
782.15
783.16
784.18
785.2
786.23
787.27
788.32
789.41
790.53
791.67
792.85
794.02
795.1
796.18
797.27
798.42
799.65
800.92
802.09
803.19
804.33
805.59
806.93
808.12
809.24
810.47
811.85
813.1
814.24
815.52
816.94
818.15
819.33
820.73
822.09
823.25
824.59
826.05
827.22
828.54
830.03
831.22
832.55
834.05
835.24
836.63
838.09
839.29
840.76
842.14
843.39
844.96
846.21
847.58
849.09
850.31
851.85
853.18
854.52
856.07
857.3
858.85
860.19
861.57
863.1
864.35
865.97
867.23
868.71
870.15
871.48
873.08
874.33
875.94
877.23
878.72
880.17
881.53
883.11
884.38
886.03
887.28
888.88
890.22
891.71
893.17
894.55
896.12
897.43
899.07
900.33
902
903.27
904.86
906.22
907.73
909.18
910.61
912.15
913.5
915.11
916.42
918.07
919.35
921.03
922.3
923.95
925.26
926.85
928.22
929.75
931.2
932.67
934.17
935.59
937.15
938.52
940.12
941.45
943.1
944.4
946.07
947.36
949.04
950.32
952.01
953.29
954.96
956.26
957.89
959.24
960.83
962.22
963.77
965.2
966.71
968.19
969.66
971.17
972.6
974.16
975.56
977.14
978.51
980.13
981.47
983.11
984.43
986.09
987.39
989.08
990.36
992.06
993.34
995.04
996.31
998.01
999.29
1001
1002.3
1003.9
1005.2
1006.8
1008.2
1009.8
1011.2
1012.7
1014.2
1015.6
1017.2
1018.5
1019.9
1020.3
757.55
757.5
757.36
757.22
757.11
756.8
756.34
756.12
755.67
755.23
755.01
754.4
754.14
753.75
753.29
753.1
752.75
752.35
752.17
752.05
751.79
751.52
751.35
751.26
751.22
751.2
751.2
751.23
751.29
751.4
751.6
751.9
752.1
752.22
752.49
752.98
753.18
753.49
754.05
754.28
754.85
755.21
755.74
756.2
756.76
757.23
757.92
758.32
759.09
759.56
760.21
761
761.47
762.2
763.02
763.56
764.27
765.12
765.89
766.52
767.29
768.17
769.06
769.83
770.57
771.38
772.26
773.19
774.13
775.07
776
776.87
777.76
778.67
779.6
780.56
781.53
782.51
783.51
784.53
785.56
786.61
787.67
788.75
789.86
790.98
792.05
793.11
794.16
795.22
796.3
797.44
798.63
799.86
801.05
802.14
803.24
804.4
805.67
806.99
808.12
809.24
810.45
811.79
813.07
814.2
815.41
816.79
818.09
819.24
820.51
821.96
823.16
824.36
825.78
827.11
828.29
829.69
831.09
832.27
833.66
835.09
836.28
837.71
839.11
840.32
841.81
843.15
844.41
845.98
847.21
848.57
850.08
851.3
852.81
854.17
855.48
857.05
858.27
859.77
861.16
862.48
864.06
865.29
866.84
868.19
869.57
871.11
872.37
874
875.25
876.76
878.17
879.54
881.1
882.37
884.02
885.27
886.82
888.2
889.63
891.14
892.47
894.08
895.35
897.01
898.27
899.85
901.21
902.69
904.17
905.55
907.12
908.43
910.07
911.35
913.02
914.28
915.9
917.23
918.78
920.2
921.66
923.16
924.56
926.13
927.47
929.1
930.39
932.06
933.33
935.02
936.29
937.94
939.25
940.85
942.22
943.76
945.2
946.68
948.17
949.6
951.15
952.53
954.13
955.47
957.11
958.42
960.08
961.37
963.06
964.33
966.03
967.3
968.99
970.27
971.93
973.25
974.86
976.23
977.8
979.21
980.74
982.19
983.68
985.18
986.63
988.16
989.57
991.15
992.52
994.13
995.48
997.11
998.43
1000.1
1001.4
1003.1
1004.3
1006
1007.3
1009
1010.3
1012
1013.2
1014.9
1016.2
1017.8
1019.2
1020.3
1021
759.2
759.18
759.13
759.04
758.71
758.33
758.13
757.77
757.28
757.07
756.52
756.18
755.89
755.35
755.13
754.81
754.36
754.17
754.03
753.68
753.4
753.25
753.17
753.12
753.09
753.07
753.08
753.1
753.14
753.19
753.29
753.49
753.82
754.09
754.23
754.54
755.04
755.23
755.64
756.12
756.41
757.05
757.33
758.03
758.34
759.06
759.43
760.13
760.65
761.23
762.01
762.45
763.18
763.95
764.46
765.21
766.05
766.66
767.34
768.19
769.06
769.76
770.47
771.29
772.18
773.1
773.98
774.75
775.56
776.42
777.32
778.26
779.21
780.18
781.15
782.13
783.11
784.1
785.09
786.1
787.1
788.12
789.13
790.15
791.18
792.22
793.26
794.33
795.43
796.57
797.74
798.93
800.06
801.14
802.22
803.34
804.53
805.8
807.04
808.15
809.26
810.47
811.79
813.06
814.19
815.36
816.68
818.04
819.18
820.38
821.76
823.08
824.24
825.53
826.99
828.17
829.4
830.85
832.14
833.34
834.79
836.13
837.33
838.8
840.14
841.37
842.87
844.17
845.44
847
848.21
849.58
851.08
852.29
853.79
855.16
856.45
858.03
859.25
860.71
862.14
863.42
865.02
866.25
867.73
869.15
870.46
872.06
873.29
874.85
876.19
877.59
879.12
880.4
882.03
883.27
884.82
886.19
887.6
889.13
890.43
892.06
893.31
894.93
896.23
897.74
899.18
900.57
902.12
903.43
905.07
906.33
907.99
909.26
910.83
912.21
913.68
915.17
916.55
918.13
919.44
921.08
922.36
924.03
925.29
926.94
928.25
929.82
931.21
932.71
934.18
935.6
937.15
938.51
940.12
941.43
943.09
944.37
946.05
947.32
949.01
950.28
951.92
953.25
954.84
956.22
957.75
959.2
960.68
962.17
963.6
965.15
966.53
968.13
969.47
971.11
972.42
974.09
975.37
977.06
978.33
980.03
981.3
983
984.27
985.93
987.25
988.86
990.23
991.79
993.21
994.73
996.19
997.66
999.17
1000.6
1002.2
1003.5
1005.1
1006.5
1008.1
1009.4
1011.1
1012.4
1014.1
1015.3
1017
1018.3
1019.9
1021.1
1021.4
761.01
760.96
760.79
760.52
760.28
760.12
759.81
759.32
759.11
758.64
758.22
758.01
757.44
757.16
756.89
756.4
756.17
756.02
755.62
755.33
755.19
755.11
755.04
754.92
754.81
754.76
754.77
754.84
754.97
755.06
755.14
755.23
755.42
755.78
756.09
756.25
756.62
757.08
757.29
757.83
758.19
758.62
759.15
759.56
760.15
760.61
761.18
761.79
762.27
763.04
763.48
764.18
764.91
765.41
766.18
766.97
767.51
768.25
769.1
769.83
770.48
771.27
772.15
773.03
773.77
774.51
775.34
776.24
777.16
778.1
779.03
779.9
780.76
781.65
782.56
783.49
784.44
785.41
786.39
787.38
788.39
789.41
790.43
791.48
792.54
793.62
794.72
795.84
796.98
798.06
799.12
800.17
801.24
802.35
803.51
804.74
805.99
807.1
808.19
809.32
810.54
811.84
813.07
814.18
815.34
816.63
818
819.15
820.3
821.61
823.01
824.17
825.36
826.74
828.08
829.24
830.55
832.02
833.19
834.45
835.94
837.17
838.41
839.91
841.17
842.42
843.95
845.18
846.48
848.02
849.22
850.6
852.09
853.29
854.78
856.15
857.43
859.01
860.23
861.65
863.12
864.37
865.95
867.21
868.63
870.12
871.38
873
874.24
875.7
877.15
878.46
880.06
881.3
882.87
884.2
885.62
887.13
888.43
890.05
891.3
892.89
894.21
895.67
897.15
898.5
900.09
901.36
903.02
904.27
905.85
907.21
908.67
910.16
911.52
913.11
914.4
916.05
917.31
918.97
920.25
921.82
923.21
924.68
926.17
927.56
929.13
930.45
932.09
933.37
935.04
936.31
937.97
939.26
940.86
942.22
943.75
945.19
946.64
948.16
949.55
951.13
952.47
954.1
955.4
957.07
958.35
960.03
961.3
962.98
964.27
965.89
967.24
968.81
970.21
971.73
973.19
974.65
976.17
977.58
979.14
980.51
982.12
983.45
985.1
986.4
988.07
989.35
991.05
992.32
994.01
995.28
996.95
998.26
999.88
1001.2
1002.8
1004.2
1005.7
1007.2
1008.6
1010.2
1011.6
1013.1
1014.5
1016.1
1017.4
1019.1
1020.3
1021.6
1022.2
762.45
762.41
762.3
762.2
762.09
761.78
761.34
761.13
760.74
760.27
760.07
759.53
759.19
758.99
758.44
758.18
758.02
757.59
757.29
757.15
757.06
756.87
756.65
756.5
756.42
756.38
756.39
756.44
756.55
756.72
756.96
757.09
757.2
757.39
757.78
758.1
758.28
758.73
759.13
759.4
760.03
760.28
760.9
761.24
761.87
762.26
762.98
763.34
764.09
764.54
765.19
765.91
766.39
767.16
767.86
768.41
769.19
770.02
770.6
771.31
772.16
773.03
773.69
774.42
775.26
776.16
777.07
777.89
778.67
779.49
780.36
781.27
782.22
783.17
784.14
785.11
786.08
787.06
788.04
789.03
790.02
791.03
792.04
793.06
794.08
795.11
796.13
797.17
798.21
799.26
800.34
801.45
802.61
803.8
805
806.09
807.17
808.26
809.42
810.66
811.94
813.1
814.2
815.35
816.63
817.98
819.13
820.26
821.51
822.9
824.12
825.26
826.55
827.98
829.16
830.35
831.75
833.09
834.25
835.59
837.04
838.21
839.52
841.02
842.2
843.5
845.02
846.21
847.54
849.05
850.24
851.63
853.09
854.3
855.78
857.15
858.41
859.99
861.22
862.61
864.1
865.33
866.88
868.19
869.54
871.08
872.32
873.87
875.19
876.58
878.1
879.35
880.97
882.23
883.69
885.15
886.46
888.06
889.3
890.89
892.21
893.66
895.14
896.46
898.07
899.33
900.96
902.24
903.75
905.18
906.57
908.12
909.42
911.06
912.31
913.95
915.24
916.78
918.19
919.62
921.15
922.49
924.1
925.38
927.04
928.3
929.95
931.25
932.81
934.2
935.68
937.17
938.56
940.13
941.46
943.09
944.38
946.05
947.31
948.99
950.27
951.88
953.23
954.77
956.2
957.67
959.17
960.58
962.14
963.5
965.11
966.43
968.08
969.37
971.05
972.32
974.01
975.28
976.93
978.25
979.84
981.22
982.75
984.19
985.67
987.17
988.6
990.15
991.53
993.13
994.46
996.1
997.4
999.08
1000.4
1002
1003.3
1005
1006.3
1007.9
1009.2
1010.8
1012.2
1013.7
1015.2
1016.6
1018.2
1019.5
1021.1
1022.2
1022.8
764.16
764.15
764.1
764.01
763.65
763.31
763.13
762.81
762.31
762.1
761.64
761.23
761.04
760.51
760.2
760.03
759.58
759.27
759.13
759.01
758.69
758.45
758.31
758.24
758.2
758.18
758.19
758.21
758.26
758.35
758.53
758.81
759.06
759.18
759.38
759.81
760.13
760.34
760.87
761.18
761.56
762.11
762.43
763.08
763.4
764.09
764.47
765.14
765.65
766.22
766.97
767.4
768.15
768.81
769.35
770.15
770.88
771.44
772.22
773.08
773.75
774.42
775.24
776.13
776.99
777.69
778.45
779.29
780.2
781.13
782.06
782.95
783.78
784.64
785.53
786.45
787.38
788.34
789.31
790.29
791.28
792.28
793.29
794.3
795.32
796.36
797.41
798.48
799.57
800.69
801.83
802.98
804.07
805.13
806.19
807.27
808.4
809.59
810.83
812.04
813.14
814.24
815.41
816.68
818
819.13
820.25
821.47
822.82
824.08
825.21
826.43
827.81
829.1
830.24
831.52
832.96
834.16
835.35
836.76
838.1
839.27
840.65
842.07
843.24
844.6
846.06
847.24
848.61
850.07
851.26
852.67
854.1
855.31
856.8
858.15
859.41
860.97
862.21
863.57
865.08
866.3
867.81
869.17
870.48
872.05
873.27
874.77
876.16
877.47
879.06
880.28
881.81
883.18
884.54
886.09
887.34
888.95
890.23
891.69
893.15
894.47
896.07
897.32
898.92
900.22
901.7
903.16
904.5
906.09
907.36
909.01
910.26
911.82
913.2
914.64
916.15
917.48
919.09
920.36
922.02
923.28
924.88
926.22
927.72
929.18
930.57
932.13
933.45
935.09
936.36
938.03
939.29
940.92
942.24
943.79
945.2
946.66
948.16
949.55
951.13
952.46
954.09
955.38
957.05
958.32
960
961.27
962.89
964.23
965.78
967.2
968.68
970.17
971.59
973.15
974.51
976.12
977.43
979.09
980.37
982.05
983.32
985.01
986.28
987.93
989.25
990.84
992.22
993.75
995.19
996.66
998.17
999.58
1001.1
1002.5
1004.1
1005.4
1007.1
1008.4
1010.1
1011.3
1013
1014.3
1015.9
1017.2
1018.8
1020.2
1021.6
1023
1023.3
765.9
765.84
765.69
765.45
765.25
765.11
764.81
764.34
764.13
763.73
763.27
763.08
762.58
762.22
762.05
761.6
761.26
761.12
760.92
760.56
760.33
760.21
760.14
760.1
760.07
760.05
760.05
760.07
760.11
760.16
760.24
760.4
760.7
761.04
761.18
761.39
761.88
762.15
762.43
763.02
763.25
763.78
764.19
764.67
765.17
765.68
766.2
766.81
767.27
768.03
768.43
769.16
769.79
770.33
771.12
771.76
772.35
773.16
773.95
774.53
775.27
776.14
776.96
777.61
778.36
779.22
780.13
781.02
781.79
782.57
783.41
784.3
785.23
786.17
787.13
788.09
789.05
790.01
790.95
791.9
792.86
793.85
794.85
795.86
796.9
797.95
799.01
800.04
801.08
802.12
803.15
804.2
805.26
806.34
807.47
808.64
809.85
811.03
812.12
813.2
814.31
815.5
816.77
818.03
819.14
820.26
821.47
822.79
824.06
825.19
826.36
827.69
829.04
830.18
831.37
832.74
834.08
835.23
836.5
837.95
839.16
840.36
841.8
843.12
844.3
845.71
847.1
848.28
849.69
851.1
852.29
853.73
855.12
856.33
857.82
859.15
860.41
861.97
863.2
864.55
866.07
867.28
868.76
870.15
871.42
873.01
874.23
875.67
877.13
878.39
880
881.23
882.68
884.14
885.42
887.03
888.26
889.77
891.17
892.51
[truncated: 31,725 more chars]
