# Supplementary material for: Investigating a Novel Activation-Repolarisation Time Metric to Predict Localised Vulnerability to Reentry Using Computational Modelling
Source: PLoS One. 2016 Mar 2;11(3):e0149342. doi: 10.1371/journal.pone.0149342 (PMC4775046; doi:10.1371/journal.pone.0149342)
Supplement: S1 Data — Specifically, this relates primarily to the data presented in Figs 3, 4 & 5. Data provided constitute AT, RT and RVI datasets, along with corresponding finite element mesh files required for visualisation and analysis. (ZIP) [file pone.0149342.s001.zip › Data/Figure5/Fig5_BCL300_RT.dat]

1707.8
1707.7
1707.6
1707.2
1706.8
1706.2
1705.6
1704.8
1703.9
1703
1701.9
1700.8
1699.6
1698.3
1697
1695.7
1694.3
1692.9
1691.4
1689.9
1688.4
1686.9
1685.3
1683.8
1682.2
1680.6
1679
1677.5
1675.9
1674.3
1672.7
1671
1669.4
1667.8
1666.2
1664.6
1663
1661.3
1659.7
1658.1
1656.5
1654.8
1653.2
1651.6
1649.9
1648.3
1646.7
1645.1
1643.4
1641.8
1640.2
1638.5
1636.9
1635.3
1633.7
1632
1630.4
1628.8
1627.2
1625.5
1623.9
1622.3
1620.7
1619.1
1617.5
1615.9
1614.3
1612.7
1611.1
1609.5
1607.9
1606.4
1604.8
1603.2
1601.7
1600.1
1598.5
1597
1595.5
1593.9
1592.4
1590.9
1589.4
1587.9
1586.4
1584.9
1583.5
1582
1580.5
1579.1
1577.7
1576.3
1574.9
1573.5
1572.1
1570.8
1569.4
1568.1
1566.8
1565.5
1564.2
1563
1561.7
1560.5
1559.3
1558.1
1557
1555.9
1554.8
1553.7
1552.7
1551.7
1550.7
1549.7
1548.8
1547.9
1547
1546.2
1545.4
1544.7
1543.9
1543.3
1542.6
1542
1541.4
1540.9
1540.4
1539.9
1539.5
1539.1
1538.8
1538.4
1538.1
1537.9
1537.7
1537.5
1537.3
1537.1
1537
1536.9
1536.9
1536.9
1536.9
1536.9
1537
1537.1
1537.3
1537.5
1537.7
1538
1538.2
1538.5
1538.8
1539.2
1539.6
1539.9
1540.4
1540.8
1541.2
1541.7
1542.2
1542.7
1543.2
1543.7
1544.3
1544.9
1545.5
1546.1
1546.7
1547.3
1548
1548.7
1549.3
1550
1550.7
1551.5
1552.2
1553
1553.7
1554.5
1555.3
1556.1
1556.9
1557.7
1558.6
1559.4
1560.3
1561.2
1562.1
1563
1563.9
1564.8
1565.8
1566.7
1567.7
1568.7
1569.7
1570.7
1571.7
1572.7
1573.7
1574.7
1575.8
1576.8
1577.9
1578.9
1580
1581.1
1582.2
1583.3
1584.4
1585.5
1586.6
1587.7
1588.9
1590
1591.2
1592.4
1593.6
1594.7
1596
1597.2
1598.4
1599.6
1600.9
1602.2
1603.5
1604.7
1606
1607.4
1608.7
1610
1611.3
1612.6
1613.9
1615.2
1616.5
1617.7
1618.9
1620
1621.1
1622.1
1623
1623.9
1624.6
1625.2
1625.7
1626.1
1626.4
1626.6
1626.6
1707.8
1707.7
1707.5
1707.2
1706.8
1706.2
1705.5
1704.8
1703.9
1702.9
1701.9
1700.8
1699.6
1698.3
1697
1695.6
1694.2
1692.8
1691.3
1689.9
1688.4
1686.8
1685.3
1683.7
1682.2
1680.6
1679
1677.4
1675.8
1674.2
1672.6
1671
1669.4
1667.8
1666.2
1664.5
1662.9
1661.3
1659.7
1658
1656.4
1654.8
1653.2
1651.5
1649.9
1648.3
1646.6
1645
1643.4
1641.7
1640.1
1638.5
1636.9
1635.2
1633.6
1632
1630.3
1628.7
1627.1
1625.5
1623.9
1622.2
1620.6
1619
1617.4
1615.8
1614.2
1612.6
1611
1609.4
1607.9
1606.3
1604.7
1603.1
1601.6
1600
1598.5
1596.9
1595.4
1593.9
1592.3
1590.8
1589.3
1587.8
1586.3
1584.8
1583.4
1581.9
1580.5
1579
1577.6
1576.2
1574.8
1573.4
1572
1570.7
1569.3
1568
1566.7
1565.4
1564.1
1562.9
1561.6
1560.4
1559.2
1558
1556.9
1555.8
1554.7
1553.6
1552.6
1551.6
1550.6
1549.6
1548.7
1547.8
1546.9
1546.1
1545.3
1544.6
1543.8
1543.2
1542.5
1541.9
1541.3
1540.8
1540.3
1539.8
1539.4
1539
1538.7
1538.3
1538
1537.8
1537.6
1537.4
1537.2
1537
1536.9
1536.8
1536.8
1536.8
1536.8
1536.8
1536.9
1537.1
1537.2
1537.4
1537.6
1537.9
1538.1
1538.4
1538.8
1539.1
1539.5
1539.9
1540.3
1540.7
1541.1
1541.6
1542.1
1542.6
1543.1
1543.7
1544.2
1544.8
1545.4
1546
1546.6
1547.2
1547.9
1548.6
1549.3
1550
1550.7
1551.4
1552.1
1552.9
1553.6
1554.4
1555.2
1556
1556.8
1557.7
1558.5
1559.4
1560.2
1561.1
1562
1562.9
1563.8
1564.8
1565.7
1566.7
1567.6
1568.6
1569.6
1570.6
1571.6
1572.6
1573.6
1574.7
1575.7
1576.7
1577.8
1578.9
1579.9
1581
1582.1
1583.2
1584.3
1585.4
1586.5
1587.7
1588.8
1590
1591.1
1592.3
1593.5
1594.7
1595.9
1597.1
1598.3
1599.6
1600.8
1602.1
1603.4
1604.7
1606
1607.3
1608.6
1609.9
1611.3
1612.6
1613.9
1615.2
1616.4
1617.7
1618.8
1620
1621.1
1622.1
1623
1623.8
1624.5
1625.1
1625.6
1626
1626.3
1626.5
1626.6
1707.7
1707.6
1707.4
1707.1
1706.6
1706.1
1705.4
1704.6
1703.8
1702.8
1701.8
1700.6
1699.4
1698.2
1696.9
1695.5
1694.1
1692.7
1691.2
1689.7
1688.2
1686.7
1685.1
1683.6
1682
1680.4
1678.9
1677.3
1675.7
1674.1
1672.5
1670.9
1669.2
1667.6
1666
1664.4
1662.8
1661.1
1659.5
1657.9
1656.3
1654.6
1653
1651.4
1649.7
1648.1
1646.5
1644.8
1643.2
1641.6
1639.9
1638.3
1636.7
1635
1633.4
1631.8
1630.2
1628.5
1626.9
1625.3
1623.7
1622.1
1620.4
1618.8
1617.2
1615.6
1614
1612.4
1610.8
1609.2
1607.7
1606.1
1604.5
1602.9
1601.4
1599.8
1598.3
1596.7
1595.2
1593.6
1592.1
1590.6
1589.1
1587.6
1586.1
1584.6
1583.1
1581.7
1580.2
1578.8
1577.4
1575.9
1574.5
1573.2
1571.8
1570.4
1569.1
1567.7
1566.4
1565.1
1563.9
1562.6
1561.4
1560.2
1559
1557.8
1556.6
1555.5
1554.4
1553.3
1552.3
1551.3
1550.3
1549.3
1548.4
1547.5
1546.7
1545.8
1545
1544.3
1543.6
1542.9
1542.2
1541.6
1541
1540.5
1540
1539.5
1539.1
1538.7
1538.4
1538
1537.7
1537.5
1537.3
1537.1
1536.9
1536.7
1536.6
1536.5
1536.5
1536.5
1536.5
1536.6
1536.7
1536.8
1537
1537.2
1537.4
1537.6
1537.9
1538.2
1538.5
1538.9
1539.2
1539.6
1540
1540.5
1540.9
1541.4
1541.9
1542.4
1542.9
1543.4
1544
1544.5
1545.1
1545.7
1546.4
1547
1547.7
1548.3
1549
1549.7
1550.4
1551.2
1551.9
1552.6
1553.4
1554.2
1555
1555.8
1556.6
1557.4
1558.3
1559.1
1560
1560.9
1561.8
1562.7
1563.6
1564.5
1565.5
1566.4
1567.4
1568.4
1569.4
1570.4
1571.4
1572.4
1573.4
1574.4
1575.5
1576.5
1577.6
1578.6
1579.7
1580.8
1581.9
1583
1584.1
1585.2
1586.3
1587.5
1588.6
1589.8
1590.9
1592.1
1593.3
1594.5
1595.7
1596.9
1598.1
1599.4
1600.6
1601.9
1603.2
1604.5
1605.8
1607.1
1608.4
1609.7
1611.1
1612.4
1613.7
1615
1616.2
1617.5
1618.7
1619.8
1620.9
1621.9
1622.8
1623.6
1624.3
1624.9
1625.4
1625.8
1626.1
1626.3
1626.3
1707.5
1707.4
1707.2
1706.9
1706.5
1705.9
1705.2
1704.5
1703.6
1702.6
1701.6
1700.4
1699.2
1698
1696.7
1695.3
1693.9
1692.5
1691
1689.5
1688
1686.5
1684.9
1683.4
1681.8
1680.2
1678.6
1677
1675.4
1673.8
1672.2
1670.6
1669
1667.4
1665.8
1664.1
1662.5
1660.9
1659.3
1657.6
1656
1654.4
1652.7
1651.1
1649.5
1647.8
1646.2
1644.6
1642.9
1641.3
1639.7
1638
1636.4
1634.8
1633.1
1631.5
1629.9
1628.2
1626.6
1625
1623.4
1621.8
1620.1
1618.5
1616.9
1615.3
1613.7
1612.1
1610.5
1608.9
1607.3
1605.7
1604.2
1602.6
1601
1599.5
1597.9
1596.4
1594.8
1593.3
1591.7
1590.2
1588.7
1587.2
1585.7
1584.2
1582.8
1581.3
1579.8
1578.4
1577
1575.5
1574.1
1572.7
1571.4
1570
1568.7
1567.3
1566
1564.7
1563.4
1562.2
1560.9
1559.7
1558.5
1557.3
1556.2
1555.1
1554
1552.9
1551.8
1550.8
1549.8
1548.9
1547.9
1547
1546.2
1545.3
1544.6
1543.8
1543.1
1542.4
1541.7
1541.1
1540.5
1540
1539.5
1539
1538.6
1538.2
1537.8
1537.5
1537.2
1537
1536.8
1536.6
1536.4
1536.3
1536.1
1536.1
1536
1536
1536.1
1536.1
1536.2
1536.4
1536.5
1536.7
1537
1537.2
1537.5
1537.8
1538.1
1538.5
1538.8
1539.2
1539.6
1540
1540.5
1541
1541.4
1541.9
1542.5
1543
1543.6
1544.1
1544.7
1545.3
1546
1546.6
1547.3
1547.9
1548.6
1549.3
1550
1550.8
1551.5
1552.3
1553
1553.8
1554.6
1555.4
1556.2
1557
1557.9
1558.7
1559.6
1560.5
1561.4
1562.3
1563.2
1564.2
1565.1
1566.1
1567
1568
1569
1570
1571
1572
1573
1574.1
1575.1
1576.2
1577.2
1578.3
1579.4
1580.4
1581.5
1582.6
1583.7
1584.8
1586
1587.1
1588.3
1589.4
1590.6
1591.7
1592.9
1594.1
1595.3
1596.6
1597.8
1599
1600.3
1601.6
1602.9
1604.1
1605.5
1606.8
1608.1
1609.4
1610.7
1612
1613.4
1614.6
1615.9
1617.1
1618.3
1619.5
1620.5
1621.5
1622.4
1623.3
1624
1624.6
1625.1
1625.4
1625.7
1625.9
1625.9
1707.2
1707.1
1706.9
1706.6
1706.2
1705.6
1705
1704.2
1703.3
1702.3
1701.3
1700.2
1699
1697.7
1696.4
1695
1693.6
1692.2
1690.7
1689.2
1687.7
1686.2
1684.6
1683.1
1681.5
1679.9
1678.3
1676.7
1675.1
1673.5
1671.9
1670.3
1668.7
1667.1
1665.4
1663.8
1662.2
1660.6
1658.9
1657.3
1655.7
1654
1652.4
1650.7
1649.1
1647.5
1645.8
1644.2
1642.6
1640.9
1639.3
1637.6
1636
1634.4
1632.7
1631.1
1629.5
1627.8
1626.2
1624.6
1622.9
1621.3
1619.7
1618.1
1616.5
1614.9
1613.2
1611.6
1610
1608.4
1606.9
1605.3
1603.7
1602.1
1600.5
1599
1597.4
1595.9
1594.3
1592.8
1591.2
1589.7
1588.2
1586.7
1585.2
1583.7
1582.2
1580.8
1579.3
1577.8
1576.4
1575
1573.6
1572.2
1570.8
1569.4
1568.1
1566.7
1565.4
1564.1
1562.8
1561.6
1560.3
1559.1
1557.9
1556.7
1555.6
1554.4
1553.3
1552.3
1551.2
1550.2
1549.2
1548.2
1547.3
1546.4
1545.5
1544.7
1543.9
1543.1
1542.4
1541.7
1541
1540.4
1539.8
1539.3
1538.8
1538.3
1537.9
1537.5
1537.1
1536.8
1536.5
1536.3
1536.1
1535.9
1535.7
1535.6
1535.5
1535.4
1535.4
1535.4
1535.4
1535.5
1535.6
1535.7
1535.9
1536.1
1536.3
1536.6
1536.9
1537.2
1537.5
1537.8
1538.2
1538.6
1539
1539.4
1539.9
1540.3
1540.8
1541.3
1541.9
1542.4
1543
1543.5
1544.1
1544.7
1545.4
1546
1546.7
1547.3
1548
1548.7
1549.5
1550.2
1550.9
1551.7
1552.4
1553.2
1554
1554.8
1555.7
1556.5
1557.3
1558.2
1559.1
1560
1560.9
1561.8
1562.7
1563.6
1564.6
1565.6
1566.5
1567.5
1568.5
1569.5
1570.5
1571.5
1572.5
1573.6
1574.6
1575.7
1576.7
1577.8
1578.9
1579.9
1581
1582.1
1583.2
1584.4
1585.5
1586.6
1587.8
1588.9
1590.1
1591.3
1592.5
1593.7
1594.9
1596.1
1597.3
1598.6
1599.8
1601.1
1602.4
1603.7
1605
1606.3
1607.6
1609
1610.3
1611.6
1612.9
1614.2
1615.5
1616.7
1617.9
1619
1620.1
1621.1
1622
1622.8
1623.5
1624.1
1624.5
1624.9
1625.2
1625.3
1625.4
1706.9
1706.8
1706.6
1706.3
1705.9
1705.3
1704.6
1703.9
1703
1702
1701
1699.8
1698.6
1697.4
1696
1694.7
1693.3
1691.8
1690.4
1688.9
1687.4
1685.8
1684.3
1682.7
1681.1
1679.5
1677.9
1676.3
1674.7
1673.1
1671.5
1669.9
1668.3
1666.6
1665
1663.4
1661.8
1660.1
1658.5
1656.8
1655.2
1653.6
1651.9
1650.3
1648.6
1647
1645.4
1643.7
1642.1
1640.4
1638.8
1637.1
1635.5
1633.9
1632.2
1630.6
1628.9
1627.3
1625.7
1624
1622.4
1620.8
1619.1
1617.5
1615.9
1614.3
1612.7
1611.1
1609.5
1607.9
1606.3
1604.7
1603.1
1601.5
1599.9
1598.4
1596.8
1595.2
1593.7
1592.1
1590.6
1589.1
1587.5
1586
1584.5
1583
1581.5
1580.1
1578.6
1577.2
1575.7
1574.3
1572.9
1571.5
1570.1
1568.7
1567.4
1566
1564.7
1563.4
1562.1
1560.8
1559.6
1558.3
1557.1
1555.9
1554.8
1553.6
1552.5
1551.5
1550.4
1549.4
1548.4
1547.4
1546.5
1545.6
1544.7
1543.8
1543
1542.3
1541.5
1540.8
1540.2
1539.6
1539
1538.4
1537.9
1537.5
1537
1536.6
1536.3
1535.9
1535.7
1535.4
1535.2
1535
1534.8
1534.7
1534.6
1534.6
1534.5
1534.5
1534.6
1534.7
1534.8
1534.9
1535.1
1535.3
1535.5
1535.8
1536
1536.3
1536.7
1537
1537.4
1537.8
1538.2
1538.6
1539
1539.5
1540
1540.5
1541
1541.6
1542.1
1542.7
1543.3
1543.9
1544.6
1545.2
1545.9
1546.5
1547.2
1547.9
1548.7
1549.4
1550.1
1550.9
1551.7
1552.5
1553.3
1554.1
1554.9
1555.7
1556.6
1557.5
1558.3
1559.2
1560.1
1561.1
1562
1562.9
1563.9
1564.8
1565.8
1566.8
1567.8
1568.8
1569.8
1570.8
1571.8
1572.9
1573.9
1575
1576
1577.1
1578.2
1579.3
1580.4
1581.5
1582.6
1583.7
1584.8
1586
1587.1
1588.3
1589.4
1590.6
1591.8
1593
1594.2
1595.4
1596.7
1597.9
1599.2
1600.5
1601.8
1603.1
1604.4
1605.7
1607
1608.3
1609.7
1611
1612.3
1613.6
1614.8
1616.1
1617.3
1618.4
1619.5
1620.4
1621.3
1622.2
1622.8
1623.4
1623.9
1624.2
1624.5
1624.6
1624.7
1706.5
1706.4
1706.2
1705.9
1705.5
1704.9
1704.2
1703.5
1702.6
1701.6
1700.5
1699.4
1698.2
1696.9
1695.6
1694.3
1692.8
1691.4
1689.9
1688.4
1686.9
1685.4
1683.8
1682.2
1680.7
1679.1
1677.5
1675.9
1674.3
1672.6
1671
1669.4
1667.8
1666.1
1664.5
1662.9
1661.2
1659.6
1658
1656.3
1654.7
1653
1651.4
1649.7
1648.1
1646.4
1644.8
1643.1
1641.5
1639.8
1638.2
1636.5
1634.9
1633.2
1631.6
1630
1628.3
1626.7
1625
1623.4
1621.8
1620.1
1618.5
1616.9
1615.2
1613.6
1612
1610.4
1608.8
1607.2
1605.6
1604
1602.4
1600.8
1599.2
1597.6
1596
1594.5
1592.9
1591.4
1589.8
1588.3
1586.8
1585.2
1583.7
1582.2
1580.7
1579.3
1577.8
1576.3
1574.9
1573.4
1572
1570.6
1569.2
1567.8
1566.5
1565.1
1563.8
1562.5
1561.2
1559.9
1558.6
1557.4
1556.2
1555
1553.8
1552.7
1551.6
1550.5
1549.4
1548.4
1547.4
1546.4
1545.5
1544.6
1543.7
1542.8
1542
1541.2
1540.5
1539.8
1539.1
1538.5
1537.9
1537.4
1536.9
1536.4
1536
1535.6
1535.2
1534.9
1534.6
1534.3
1534.1
1533.9
1533.8
1533.6
1533.6
1533.5
1533.5
1533.5
1533.6
1533.6
1533.7
1533.9
1534
1534.2
1534.5
1534.7
1535
1535.3
1535.6
1536
1536.3
1536.7
1537.1
1537.6
1538
1538.5
1539
1539.5
1540
1540.6
1541.1
1541.7
1542.3
1542.9
1543.6
1544.2
1544.9
1545.6
1546.2
1547
1547.7
1548.4
1549.2
1549.9
1550.7
1551.5
1552.3
1553.1
1554
1554.8
1555.7
1556.5
1557.4
1558.3
1559.2
1560.1
1561.1
1562
1563
1563.9
1564.9
1565.9
1566.9
1567.9
1568.9
1569.9
1571
1572
1573
1574.1
1575.2
1576.2
1577.3
1578.4
1579.5
1580.6
1581.7
1582.8
1584
1585.1
1586.3
1587.4
1588.6
1589.8
1591
1592.2
1593.4
1594.6
1595.9
1597.1
1598.4
1599.7
1601
1602.3
1603.6
1604.9
1606.2
1607.5
1608.9
1610.2
1611.5
1612.8
1614.1
1615.3
1616.5
1617.6
1618.7
1619.7
1620.6
1621.4
1622
1622.6
1623.1
1623.4
1623.6
1623.8
1623.8
1706
1706
1705.8
1705.4
1705
1704.4
1703.8
1703
1702.1
1701.1
1700.1
1698.9
1697.7
1696.5
1695.1
1693.8
1692.4
1690.9
1689.4
1687.9
1686.4
1684.9
1683.3
1681.7
1680.1
1678.5
1676.9
1675.3
1673.7
1672.1
1670.5
1668.8
1667.2
1665.6
1663.9
1662.3
1660.6
1659
1657.4
1655.7
1654.1
1652.4
1650.8
1649.1
1647.4
1645.8
1644.1
1642.5
1640.8
1639.2
1637.5
1635.9
1634.2
1632.6
1630.9
1629.2
1627.6
1625.9
1624.3
1622.7
1621
1619.4
1617.7
1616.1
1614.5
1612.8
1611.2
1609.6
1608
1606.3
1604.7
1603.1
1601.5
1599.9
1598.3
1596.8
1595.2
1593.6
1592
1590.5
1588.9
1587.4
1585.8
1584.3
1582.8
1581.3
1579.8
1578.3
1576.8
1575.4
1573.9
1572.5
1571
1569.6
1568.2
1566.8
1565.4
1564.1
1562.8
1561.4
1560.1
1558.8
1557.6
1556.3
1555.1
1553.9
1552.7
1551.6
1550.5
1549.4
1548.3
1547.3
1546.2
1545.3
1544.3
1543.4
1542.5
1541.7
1540.8
1540.1
1539.3
1538.6
1537.9
1537.3
1536.7
1536.2
1535.6
1535.2
1534.7
1534.3
1534
1533.6
1533.3
1533.1
1532.9
1532.7
1532.5
1532.4
1532.3
1532.3
1532.3
1532.3
1532.3
1532.4
1532.5
1532.7
1532.8
1533
1533.3
1533.5
1533.8
1534.1
1534.4
1534.8
1535.1
1535.5
1535.9
1536.4
1536.8
1537.3
1537.8
1538.3
1538.8
1539.4
1539.9
1540.5
1541.1
1541.7
1542.4
1543
1543.7
1544.4
1545.1
1545.8
1546.5
1547.3
1548
1548.8
1549.6
1550.4
1551.2
1552
1552.8
1553.7
1554.6
1555.4
1556.3
1557.2
1558.1
1559.1
1560
1560.9
1561.9
1562.9
1563.8
1564.8
1565.8
1566.8
1567.9
1568.9
1569.9
1570.9
1572
1573.1
1574.1
1575.2
1576.3
1577.4
1578.5
1579.6
1580.7
1581.8
1583
1584.1
1585.3
1586.4
1587.6
1588.8
1590
1591.2
1592.4
1593.6
1594.9
1596.1
1597.4
1598.7
1600
1601.3
1602.6
1603.9
1605.3
1606.6
1607.9
1609.2
1610.6
1611.9
1613.1
1614.4
1615.5
1616.7
1617.7
1618.7
1619.6
1620.4
1621.1
1621.7
1622.1
1622.4
1622.7
1622.8
1622.8
1705.5
1705.5
1705.3
1704.9
1704.5
1703.9
1703.3
1702.5
1701.6
1700.6
1699.6
1698.4
1697.2
1695.9
1694.6
1693.2
1691.8
1690.4
1688.9
1687.4
1685.8
1684.3
1682.7
1681.1
1679.5
1677.9
1676.3
1674.7
1673.1
1671.5
1669.8
1668.2
1666.6
1664.9
1663.3
1661.6
1660
1658.3
1656.7
1655
1653.4
1651.7
1650
1648.4
1646.7
1645.1
1643.4
1641.7
1640.1
1638.4
1636.8
1635.1
1633.4
1631.8
1630.1
1628.4
1626.8
1625.1
1623.5
1621.8
1620.2
1618.5
1616.9
1615.2
1613.6
1611.9
1610.3
1608.7
1607
1605.4
1603.8
1602.2
1600.6
1599
1597.4
1595.8
1594.2
1592.6
1591
1589.5
1587.9
1586.4
1584.8
1583.3
1581.8
1580.2
1578.7
1577.2
1575.7
1574.3
1572.8
1571.4
1569.9
1568.5
1567.1
1565.7
1564.3
1562.9
1561.6
1560.3
1558.9
1557.7
1556.4
1555.1
1553.9
1552.7
1551.5
1550.4
1549.2
1548.1
1547
1546
1545
1544
1543
1542.1
1541.2
1540.3
1539.5
1538.7
1538
1537.3
1536.6
1535.9
1535.4
1534.8
1534.3
1533.8
1533.3
1532.9
1532.6
1532.2
1531.9
1531.7
1531.5
1531.3
1531.1
1531
1530.9
1530.9
1530.9
1530.9
1530.9
1531
1531.1
1531.3
1531.4
1531.6
1531.9
1532.1
1532.4
1532.7
1533
1533.4
1533.7
1534.1
1534.6
1535
1535.4
1535.9
1536.4
1536.9
1537.5
1538
1538.6
1539.2
1539.8
1540.4
1541
1541.7
1542.4
1543
1543.7
1544.5
1545.2
1545.9
1546.7
1547.5
1548.3
1549.1
1549.9
1550.7
1551.6
1552.4
1553.3
1554.2
1555
1556
1556.9
1557.8
1558.7
1559.7
1560.7
1561.6
1562.6
1563.6
1564.6
1565.6
1566.6
1567.7
1568.7
1569.7
1570.8
1571.9
1572.9
1574
1575.1
1576.2
1577.3
1578.4
1579.5
1580.7
1581.8
1582.9
1584.1
1585.3
1586.5
1587.6
1588.8
1590
1591.3
1592.5
1593.8
1595
1596.3
1597.6
1598.9
1600.2
1601.5
1602.8
1604.2
1605.5
1606.8
1608.1
1609.5
1610.8
1612
1613.3
1614.4
1615.6
1616.6
1617.6
1618.5
1619.3
1620
1620.6
1621
1621.3
1621.5
1621.7
1621.7
1705
1704.9
1704.7
1704.4
1703.9
1703.4
1702.7
1701.9
1701
1700
1699
1697.8
1696.6
1695.3
1694
1692.6
1691.2
1689.7
1688.3
1686.7
1685.2
1683.6
1682.1
1680.5
1678.9
1677.3
1675.7
1674
1672.4
1670.8
1669.1
1667.5
1665.9
1664.2
1662.6
1660.9
1659.2
1657.6
1655.9
1654.3
1652.6
1650.9
1649.3
1647.6
1645.9
1644.3
1642.6
1640.9
1639.3
1637.6
1635.9
1634.2
1632.6
1630.9
1629.2
1627.6
1625.9
1624.2
1622.6
1620.9
1619.2
1617.6
1615.9
1614.3
1612.6
1611
1609.3
1607.7
1606
1604.4
1602.8
1601.2
1599.5
1597.9
1596.3
1594.7
1593.1
1591.5
1589.9
1588.4
1586.8
1585.2
1583.7
1582.1
1580.6
1579.1
1577.6
1576
1574.6
1573.1
1571.6
1570.1
1568.7
1567.2
1565.8
1564.4
1563
1561.7
1560.3
1559
1557.6
1556.3
1555
1553.8
1552.6
1551.3
1550.1
1549
1547.8
1546.7
1545.6
1544.6
1543.5
1542.5
1541.6
1540.6
1539.7
1538.9
1538
1537.3
1536.5
1535.8
1535.1
1534.4
1533.8
1533.3
1532.7
1532.3
1531.8
1531.4
1531
1530.7
1530.4
1530.1
1529.9
1529.7
1529.6
1529.5
1529.4
1529.3
1529.3
1529.3
1529.4
1529.5
1529.6
1529.7
1529.9
1530.1
1530.3
1530.6
1530.8
1531.1
1531.5
1531.8
1532.2
1532.6
1533
1533.4
1533.9
1534.4
1534.9
1535.4
1535.9
1536.5
1537.1
1537.6
1538.3
1538.9
1539.5
1540.2
1540.8
1541.5
1542.2
1543
1543.7
1544.5
1545.2
1546
1546.8
1547.6
1548.4
1549.3
1550.1
1551
1551.8
1552.7
1553.6
1554.5
1555.5
1556.4
1557.3
1558.3
1559.3
1560.2
1561.2
1562.2
1563.2
1564.2
1565.3
1566.3
1567.3
1568.4
1569.4
1570.5
1571.6
1572.7
1573.8
1574.9
1576
1577.1
1578.2
1579.3
1580.5
1581.6
1582.8
1584
1585.1
1586.3
1587.5
1588.8
1590
1591.2
1592.5
1593.7
1595
1596.3
1597.6
1598.9
1600.2
1601.6
1602.9
1604.2
1605.6
1606.9
1608.2
1609.5
1610.8
1612
1613.2
1614.4
1615.4
1616.4
1617.3
1618.1
1618.8
1619.3
1619.8
1620.1
1620.3
1620.4
1620.5
1704.4
1704.3
1704.1
1703.8
1703.3
1702.8
1702.1
1701.3
1700.4
1699.4
1698.4
1697.2
1696
1694.7
1693.4
1692
1690.6
1689.1
1687.6
1686.1
1684.5
1683
1681.4
1679.8
1678.2
1676.6
1675
1673.3
1671.7
1670
1668.4
1666.8
1665.1
1663.4
1661.8
1660.1
1658.5
1656.8
1655.1
1653.5
1651.8
1650.1
1648.4
1646.8
1645.1
1643.4
1641.7
1640
1638.4
1636.7
1635
1633.3
1631.6
1630
1628.3
1626.6
1624.9
1623.3
1621.6
1619.9
1618.2
1616.6
1614.9
1613.2
1611.6
1609.9
1608.3
1606.6
1605
1603.3
1601.7
1600.1
1598.4
1596.8
1595.2
1593.6
1592
1590.4
1588.8
1587.2
1585.6
1584
1582.5
1580.9
1579.4
1577.8
1576.3
1574.8
1573.3
1571.8
1570.3
1568.8
1567.3
1565.9
1564.5
1563
1561.7
1560.3
1558.9
1557.5
1556.2
1554.9
1553.6
1552.3
1551.1
1549.9
1548.7
1547.5
1546.3
1545.2
1544.1
1543
1542
1541
1540
1539.1
1538.2
1537.3
1536.5
1535.7
1534.9
1534.2
1533.5
1532.8
1532.2
1531.6
1531.1
1530.6
1530.1
1529.7
1529.3
1529
1528.7
1528.4
1528.2
1528
1527.9
1527.8
1527.7
1527.6
1527.6
1527.6
1527.7
1527.8
1527.9
1528
1528.2
1528.4
1528.6
1528.9
1529.1
1529.5
1529.8
1530.1
1530.5
1530.9
1531.3
1531.8
1532.2
1532.7
1533.2
1533.7
1534.3
1534.8
1535.4
1536
1536.6
1537.2
1537.9
1538.5
1539.2
1539.9
1540.6
1541.3
1542.1
1542.8
1543.6
1544.4
1545.2
1546
1546.8
1547.7
1548.5
1549.4
1550.3
1551.2
1552.1
1553
1553.9
1554.8
1555.8
1556.8
1557.7
1558.7
1559.7
1560.7
1561.7
1562.7
1563.8
1564.8
1565.8
1566.9
1567.9
1569
1570.1
1571.2
1572.3
1573.4
1574.5
1575.6
1576.7
1577.9
1579
1580.2
1581.4
1582.5
1583.7
1584.9
1586.1
1587.3
1588.6
1589.8
1591.1
1592.3
1593.6
1594.9
1596.2
1597.5
1598.9
1600.2
1601.5
1602.9
1604.2
1605.6
1606.9
1608.2
1609.5
1610.7
1611.9
1613
1614.1
1615
1615.9
1616.7
1617.4
1618
1618.4
1618.7
1618.9
1619
1619.1
1703.7
1703.7
1703.5
1703.1
1702.7
1702.1
1701.4
1700.6
1699.8
1698.8
1697.7
1696.5
1695.3
1694
1692.7
1691.3
1689.9
1688.4
1686.9
1685.4
1683.8
1682.2
1680.7
1679.1
1677.4
1675.8
1674.2
1672.6
1670.9
1669.3
1667.6
1666
1664.3
1662.6
1661
1659.3
1657.6
1655.9
1654.3
1652.6
1650.9
1649.2
1647.5
1645.9
1644.2
1642.5
1640.8
1639.1
1637.4
1635.7
1634
1632.3
1630.7
1629
1627.3
1625.6
1623.9
1622.2
1620.5
1618.8
1617.2
1615.5
1613.8
1612.1
1610.5
1608.8
1607.1
1605.5
1603.8
1602.2
1600.5
1598.9
1597.2
1595.6
1594
1592.3
1590.7
1589.1
1587.5
1585.9
1584.3
1582.7
1581.1
1579.6
1578
1576.5
1574.9
1573.4
1571.9
1570.4
1568.9
1567.4
1565.9
1564.5
1563
1561.6
1560.2
1558.8
1557.4
1556
1554.7
1553.4
1552.1
1550.8
1549.5
1548.3
1547.1
1545.9
1544.7
1543.6
1542.5
1541.4
1540.4
1539.3
1538.4
1537.4
1536.5
1535.6
1534.8
1533.9
1533.2
1532.4
1531.7
1531.1
1530.4
1529.9
1529.3
1528.8
1528.4
1527.9
1527.6
1527.2
1526.9
1526.6
1526.4
1526.2
1526.1
1525.9
1525.9
1525.8
1525.8
1525.8
1525.9
1525.9
1526
1526.2
1526.4
1526.6
1526.8
1527
1527.3
1527.6
1528
1528.3
1528.7
1529.1
1529.5
1529.9
1530.4
1530.9
1531.4
1531.9
1532.4
1533
1533.6
1534.2
1534.8
1535.4
1536.1
1536.7
1537.4
1538.1
1538.8
1539.6
1540.3
1541.1
1541.9
1542.6
1543.5
1544.3
1545.1
1545.9
1546.8
1547.7
1548.6
1549.5
1550.4
1551.3
1552.2
1553.2
1554.1
1555.1
1556.1
1557.1
1558
1559.1
1560.1
1561.1
1562.1
1563.2
1564.2
1565.3
1566.3
1567.4
1568.5
1569.6
1570.7
1571.8
1572.9
1574
1575.2
1576.3
1577.5
1578.6
1579.8
1581
1582.2
1583.4
1584.6
1585.8
1587
1588.3
1589.5
1590.8
1592.1
1593.4
1594.7
1596
1597.4
1598.7
1600.1
1601.4
1602.7
1604.1
1605.4
1606.7
1608
1609.2
1610.4
1611.6
1612.6
1613.6
1614.5
1615.3
1615.9
1616.5
1616.9
1617.2
1617.4
1617.6
1617.6
1703
1703
1702.8
1702.5
1702
1701.4
1700.8
1700
1699.1
1698.1
1697
1695.8
1694.6
1693.3
1692
1690.6
1689.1
1687.7
1686.1
1684.6
1683.1
1681.5
1679.9
1678.3
1676.7
1675
1673.4
1671.7
1670.1
1668.4
1666.8
1665.1
1663.4
1661.8
1660.1
1658.4
1656.7
1655
1653.4
1651.7
1650
1648.3
1646.6
1644.9
1643.2
1641.5
1639.8
1638.1
1636.4
1634.7
1633
1631.3
1629.6
1627.9
1626.2
1624.5
1622.8
1621.1
1619.4
1617.7
1616
1614.4
1612.7
1611
1609.3
1607.6
1605.9
1604.3
1602.6
1600.9
1599.3
1597.6
1596
1594.3
1592.7
1591
1589.4
1587.8
1586.2
1584.5
1582.9
1581.3
1579.8
1578.2
1576.6
1575
1573.5
1571.9
1570.4
1568.9
1567.4
1565.9
1564.4
1562.9
1561.5
1560
1558.6
1557.2
1555.8
1554.4
1553.1
1551.8
1550.4
1549.1
1547.9
1546.6
1545.4
1544.2
1543
1541.9
1540.8
1539.7
1538.6
1537.6
1536.6
1535.6
1534.7
1533.8
1532.9
1532.1
1531.3
1530.6
1529.9
1529.2
1528.6
1528
1527.5
1526.9
1526.5
1526
1525.7
1525.3
1525
1524.7
1524.5
1524.3
1524.1
1524
1523.9
1523.9
1523.9
1523.9
1523.9
1524
1524.1
1524.3
1524.4
1524.6
1524.8
1525.1
1525.4
1525.7
1526
1526.4
1526.7
1527.1
1527.6
1528
1528.5
1528.9
1529.5
1530
1530.5
1531.1
1531.7
1532.3
1532.9
1533.5
1534.2
1534.8
1535.5
1536.2
1537
1537.7
1538.5
1539.2
1540
1540.8
1541.6
1542.4
1543.3
1544.1
1545
1545.9
1546.8
1547.7
1548.6
1549.5
1550.4
1551.4
1552.4
1553.3
1554.3
1555.3
1556.3
1557.3
1558.3
1559.4
1560.4
1561.4
1562.5
1563.6
1564.6
1565.7
1566.8
1567.9
1569
1570.1
1571.2
1572.4
1573.5
1574.6
1575.8
1577
1578.1
1579.3
1580.5
1581.7
1582.9
1584.2
1585.4
1586.7
1587.9
1589.2
1590.5
1591.8
1593.1
1594.4
1595.8
1597.1
1598.5
1599.8
1601.2
1602.5
1603.8
1605.2
1606.4
1607.7
1608.9
1610
1611.1
1612
1612.9
1613.7
1614.4
1614.9
1615.4
1615.7
1615.9
1616
1616
1702.3
1702.3
1702.1
1701.8
1701.3
1700.7
1700
1699.3
1698.4
1697.4
1696.3
1695.1
1693.9
1692.6
1691.2
1689.8
1688.4
1686.9
1685.4
1683.8
1682.3
1680.7
1679.1
1677.5
1675.8
1674.2
1672.6
1670.9
1669.2
1667.6
1665.9
1664.2
1662.6
1660.9
1659.2
1657.5
1655.8
1654.1
1652.4
1650.7
1649
1647.3
1645.6
1643.9
1642.2
1640.5
1638.8
1637.1
1635.4
1633.7
1631.9
1630.2
1628.5
1626.8
1625.1
1623.4
1621.7
1620
1618.3
1616.6
1614.9
1613.2
1611.5
1609.8
1608.1
1606.4
1604.7
1603
1601.3
1599.6
1598
1596.3
1594.6
1593
1591.3
1589.7
1588
1586.4
1584.8
1583.1
1581.5
1579.9
1578.3
1576.7
1575.1
1573.6
1572
1570.4
1568.9
1567.4
1565.8
1564.3
1562.8
1561.3
1559.9
1558.4
1557
1555.6
1554.2
1552.8
1551.4
1550.1
1548.7
1547.4
1546.1
1544.9
1543.6
1542.4
1541.3
1540.1
1539
1537.9
1536.8
1535.8
1534.7
1533.8
1532.8
1531.9
1531.1
1530.2
1529.4
1528.7
1528
1527.3
1526.7
1526.1
1525.5
1525
1524.5
1524.1
1523.7
1523.3
1523
1522.7
1522.5
1522.3
1522.1
1522
1521.9
1521.8
1521.8
1521.8
1521.9
1522
1522.1
1522.2
1522.4
1522.6
1522.8
1523.1
1523.3
1523.6
1524
1524.3
1524.7
1525.1
1525.5
1526
1526.4
1526.9
1527.4
1528
1528.5
1529.1
1529.7
1530.3
1530.9
1531.5
1532.2
1532.9
1533.6
1534.3
1535
1535.7
1536.5
1537.3
1538
1538.9
1539.7
1540.5
1541.3
1542.2
1543.1
1544
1544.9
1545.8
1546.7
1547.6
1548.6
1549.5
1550.5
1551.5
1552.4
1553.4
1554.4
1555.5
1556.5
1557.5
1558.6
1559.6
1560.7
1561.7
1562.8
1563.9
1565
1566.1
1567.2
1568.3
1569.5
1570.6
1571.7
1572.9
1574
1575.2
1576.4
1577.6
1578.8
1580
1581.2
1582.4
1583.7
1584.9
1586.2
1587.5
1588.8
1590.1
1591.4
1592.8
1594.1
1595.4
1596.8
1598.2
1599.5
1600.9
1602.2
1603.5
1604.8
1606
1607.2
1608.4
1609.4
1610.4
1611.3
1612.1
1612.8
1613.3
1613.7
1614
1614.2
1614.4
1614.4
1701.6
1701.6
1701.4
1701
1700.6
1700
1699.3
1698.5
1697.6
1696.6
1695.5
1694.4
1693.1
1691.8
1690.5
1689
1687.6
1686.1
1684.6
1683
1681.5
1679.9
1678.3
1676.6
1675
1673.4
1671.7
1670
1668.4
1666.7
1665
1663.3
1661.7
1660
1658.3
1656.6
1654.9
1653.2
1651.5
1649.7
1648
1646.3
1644.6
1642.9
1641.2
1639.5
1637.7
1636
1634.3
1632.6
1630.8
1629.1
1627.4
1625.7
1624
1622.2
1620.5
1618.8
1617.1
1615.4
1613.6
1611.9
1610.2
1608.5
1606.8
1605.1
1603.4
1601.7
1600
1598.3
1596.6
1594.9
1593.3
1591.6
1589.9
1588.3
1586.6
1584.9
1583.3
1581.7
1580
1578.4
1576.8
1575.2
1573.6
1572
1570.4
1568.9
1567.3
1565.8
1564.2
1562.7
1561.2
1559.7
1558.2
1556.7
1555.3
1553.9
1552.4
1551
1549.7
1548.3
1547
1545.6
1544.3
1543.1
1541.8
1540.6
1539.4
1538.2
1537.1
1536
1534.9
1533.8
1532.8
1531.8
1530.9
1530
1529.1
1528.3
1527.5
1526.7
1526
1525.3
1524.6
1524
1523.5
1522.9
1522.5
1522
1521.6
1521.2
1520.9
1520.6
1520.4
1520.2
1520
1519.9
1519.8
1519.7
1519.7
1519.7
1519.8
1519.8
1520
1520.1
1520.3
1520.5
1520.7
1520.9
1521.2
1521.5
1521.9
1522.2
1522.6
1523
1523.4
1523.9
1524.3
1524.8
1525.3
1525.9
1526.4
1527
1527.6
1528.2
1528.8
1529.5
1530.1
1530.8
1531.5
1532.2
1532.9
1533.7
1534.5
1535.2
1536
1536.8
1537.7
1538.5
1539.3
1540.2
1541.1
1542
1542.9
1543.8
1544.7
1545.7
1546.6
1547.6
1548.5
1549.5
1550.5
1551.5
1552.5
1553.5
1554.6
1555.6
1556.7
1557.7
1558.8
1559.9
1560.9
1562
1563.1
1564.2
1565.4
1566.5
1567.6
1568.7
1569.9
1571
1572.2
1573.4
1574.6
1575.8
1577
1578.2
1579.4
1580.6
1581.9
1583.2
1584.4
1585.7
1587
1588.3
1589.7
1591
1592.3
1593.7
1595.1
1596.4
1597.8
1599.1
1600.5
1601.8
1603.1
1604.3
1605.5
1606.7
1607.7
1608.7
1609.6
1610.4
1611
1611.6
1612
1612.3
1612.5
1612.7
1612.7
1700.9
1700.8
1700.6
1700.3
1699.8
1699.3
1698.6
1697.8
1696.9
1695.9
1694.8
1693.6
1692.3
1691
1689.7
1688.3
1686.8
1685.3
1683.8
1682.2
1680.6
1679
1677.4
1675.8
1674.1
1672.5
1670.8
1669.2
1667.5
1665.8
1664.1
1662.4
1660.7
1659
1657.3
1655.6
1653.9
1652.2
1650.5
1648.7
1647
1645.3
1643.6
1641.8
1640.1
1638.4
1636.7
1634.9
1633.2
1631.5
1629.7
1628
1626.3
1624.5
1622.8
1621
1619.3
1617.6
1615.8
1614.1
1612.4
1610.7
1608.9
1607.2
1605.5
1603.8
1602.1
1600.4
1598.6
1596.9
1595.2
1593.5
1591.8
1590.2
1588.5
1586.8
1585.1
1583.5
1581.8
1580.2
1578.5
1576.9
1575.3
1573.6
1572
1570.4
1568.8
1567.2
1565.7
1564.1
1562.6
1561
1559.5
1558
1556.5
1555
1553.6
1552.1
1550.7
1549.3
1547.9
1546.5
1545.1
1543.8
1542.5
1541.2
1539.9
1538.7
1537.5
1536.3
1535.2
1534
1532.9
1531.9
1530.8
1529.9
1528.9
1528
1527.1
1526.2
1525.4
1524.6
1523.9
1523.2
1522.6
1521.9
1521.4
1520.8
1520.3
1519.9
1519.5
1519.1
1518.8
1518.5
1518.2
1518
1517.9
1517.7
1517.6
1517.6
1517.5
1517.6
1517.6
1517.7
1517.8
1517.9
1518.1
1518.3
1518.5
1518.8
1519
1519.3
1519.7
1520
1520.4
1520.8
1521.2
1521.7
1522.2
1522.7
1523.2
1523.7
1524.3
1524.8
1525.4
1526
1526.7
1527.3
1528
1528.7
1529.4
1530.1
1530.8
1531.6
1532.4
1533.1
1533.9
1534.8
1535.6
1536.4
1537.3
1538.1
1539
1539.9
1540.8
1541.8
1542.7
1543.6
1544.6
1545.6
1546.5
1547.5
1548.5
1549.5
1550.5
1551.6
1552.6
1553.7
1554.7
1555.8
1556.8
1557.9
1559
1560.1
1561.2
1562.3
1563.4
1564.6
1565.7
1566.8
1568
1569.2
1570.3
1571.5
1572.7
1573.9
1575.1
1576.3
1577.6
1578.8
1580
1581.3
1582.6
1583.9
1585.2
1586.5
1587.8
1589.2
1590.5
1591.9
1593.3
1594.6
1596
1597.4
1598.7
1600
1601.3
1602.6
1603.8
1604.9
1606
1606.9
1607.8
1608.6
1609.3
1609.8
1610.3
1610.6
1610.8
1610.9
1610.9
1700.1
1700.1
1699.9
1699.6
1699.1
1698.5
1697.8
1697
1696.1
1695.1
1694
1692.8
1691.6
1690.2
1688.9
1687.4
1686
1684.5
1682.9
1681.4
1679.8
1678.2
1676.6
1674.9
1673.3
1671.6
1669.9
1668.2
1666.6
1664.9
1663.2
1661.5
1659.8
1658
1656.3
1654.6
1652.9
1651.2
1649.4
1647.7
1646
1644.2
1642.5
1640.8
1639
1637.3
1635.6
1633.8
1632.1
1630.3
1628.6
1626.8
1625.1
1623.3
1621.6
1619.8
1618.1
1616.3
1614.6
1612.8
1611.1
1609.4
1607.6
1605.9
1604.2
1602.4
1600.7
1599
1597.3
1595.5
1593.8
1592.1
1590.4
1588.7
1587
1585.3
1583.6
1582
1580.3
1578.6
1577
1575.3
1573.7
1572
1570.4
1568.8
1567.2
1565.6
1564
1562.4
1560.9
1559.3
1557.8
1556.2
1554.7
1553.2
1551.8
1550.3
1548.8
1547.4
1546
1544.6
1543.3
1541.9
1540.6
1539.3
1538
1536.8
1535.5
1534.3
1533.2
1532
1530.9
1529.9
1528.8
1527.8
1526.8
1525.9
1525
1524.1
1523.3
1522.5
1521.8
1521.1
1520.4
1519.8
1519.2
1518.7
1518.2
1517.7
1517.3
1516.9
1516.6
1516.3
1516
1515.8
1515.6
1515.5
1515.4
1515.3
1515.3
1515.3
1515.4
1515.4
1515.5
1515.7
1515.8
1516
1516.3
1516.5
1516.8
1517.1
1517.4
1517.8
1518.2
1518.6
1519
1519.5
1519.9
1520.4
1520.9
1521.5
1522
1522.6
1523.2
1523.8
1524.5
1525.1
1525.8
1526.5
1527.2
1527.9
1528.7
1529.4
1530.2
1531
1531.8
1532.6
1533.5
1534.3
1535.2
1536
1536.9
1537.8
1538.8
1539.7
1540.6
1541.6
1542.5
1543.5
1544.5
1545.5
1546.5
1547.5
1548.5
1549.5
1550.6
1551.6
1552.7
1553.8
1554.8
1555.9
1557
1558.1
1559.2
1560.3
1561.5
1562.6
1563.7
1564.9
1566
1567.2
1568.4
1569.6
1570.8
1572
1573.2
1574.4
1575.6
1576.9
1578.1
1579.4
1580.7
1582
1583.3
1584.6
1586
1587.3
1588.7
1590
1591.4
1592.8
1594.2
1595.5
1596.9
1598.2
1599.5
1600.8
1602
1603.1
1604.2
1605.1
1606
1606.8
1607.5
1608
1608.4
1608.7
1609
1609.1
1609.1
1699.4
1699.3
1699.1
1698.8
1698.3
1697.7
1697
1696.2
1695.3
1694.3
1693.2
1692
1690.8
1689.4
1688.1
1686.6
1685.2
1683.6
1682.1
1680.5
1678.9
1677.3
1675.7
1674
1672.4
1670.7
1669
1667.3
1665.6
1663.9
1662.2
1660.5
1658.8
1657.1
1655.4
1653.6
1651.9
1650.2
1648.4
1646.7
1644.9
1643.2
1641.4
1639.7
1637.9
1636.2
1634.4
1632.7
1630.9
1629.2
1627.4
1625.6
1623.9
1622.1
1620.4
1618.6
1616.8
1615.1
1613.3
1611.6
1609.8
1608.1
1606.3
1604.6
1602.8
1601.1
1599.3
1597.6
1595.8
1594.1
1592.4
1590.7
1588.9
1587.2
1585.5
1583.8
1582.1
1580.4
1578.7
1577
1575.4
1573.7
1572
1570.4
1568.8
1567.1
1565.5
1563.9
1562.3
1560.7
1559.1
1557.6
1556
1554.5
1552.9
1551.4
1549.9
1548.5
1547
1545.6
1544.1
1542.7
1541.3
1540
1538.6
1537.3
1536
1534.8
1533.5
1532.3
1531.2
1530
1528.9
1527.8
1526.7
1525.7
1524.7
1523.8
1522.9
1522
1521.2
1520.4
1519.6
1518.9
1518.2
1517.6
1517
1516.5
1516
1515.5
1515.1
1514.7
1514.3
1514
1513.8
1513.6
1513.4
1513.2
1513.1
1513.1
1513
1513
1513.1
1513.1
1513.2
1513.4
1513.5
1513.7
1514
1514.2
1514.5
1514.8
1515.1
1515.5
1515.9
1516.3
1516.7
1517.2
1517.7
1518.2
1518.7
1519.2
1519.8
1520.4
1521
1521.6
1522.2
1522.9
1523.6
1524.3
1525
1525.7
1526.5
1527.2
1528
1528.8
1529.6
1530.5
1531.3
1532.1
1533
1533.9
1534.8
1535.7
1536.6
1537.6
1538.5
1539.5
1540.4
1541.4
1542.4
1543.4
1544.4
1545.4
1546.5
1547.5
1548.5
1549.6
1550.7
1551.7
1552.8
1553.9
1555
1556.1
1557.2
1558.3
1559.5
1560.6
1561.8
1562.9
1564.1
1565.2
1566.4
1567.6
1568.8
1570
1571.2
1572.5
1573.7
1575
1576.2
1577.5
1578.8
1580.1
1581.4
1582.7
1584.1
1585.4
1586.8
1588.2
1589.5
1590.9
1592.3
1593.7
1595
1596.4
1597.7
1598.9
1600.1
1601.3
1602.3
1603.3
1604.2
1605
1605.6
1606.2
1606.6
1606.9
1607.1
1607.2
1607.3
1698.6
1698.6
1698.4
1698
1697.6
1697
1696.3
1695.5
1694.5
1693.5
1692.4
1691.2
1690
1688.6
1687.2
1685.8
1684.3
1682.8
1681.3
1679.7
1678.1
1676.4
1674.8
1673.1
1671.5
1669.8
1668.1
1666.4
1664.7
1663
1661.3
1659.6
1657.8
1656.1
1654.4
1652.6
1650.9
1649.1
1647.4
1645.6
1643.9
1642.1
1640.4
1638.6
1636.8
1635.1
1633.3
1631.5
1629.8
1628
1626.2
1624.4
1622.7
1620.9
1619.1
1617.3
1615.6
1613.8
1612
1610.3
1608.5
1606.7
1605
1603.2
1601.4
1599.7
1597.9
1596.2
1594.4
1592.7
1590.9
1589.2
1587.4
1585.7
1584
1582.3
1580.6
1578.8
1577.1
1575.4
1573.8
1572.1
1570.4
1568.7
1567.1
1565.4
1563.8
1562.2
1560.6
1558.9
1557.4
1555.8
1554.2
1552.7
1551.1
1549.6
1548.1
1546.6
1545.1
1543.7
1542.2
1540.8
1539.4
1538
1536.7
1535.3
1534
1532.8
1531.5
1530.3
1529.1
1527.9
1526.8
1525.7
1524.6
1523.6
1522.6
1521.6
1520.7
1519.8
1519
1518.2
1517.4
1516.7
1516
1515.4
1514.8
1514.2
1513.7
1513.2
1512.8
1512.4
1512.1
1511.8
1511.5
1511.3
1511.1
1510.9
1510.8
1510.8
1510.7
1510.7
1510.8
1510.8
1510.9
1511.1
1511.2
1511.4
1511.6
1511.9
1512.2
1512.5
1512.8
1513.2
1513.6
1514
1514.4
1514.9
1515.4
1515.9
1516.4
1516.9
1517.5
1518.1
1518.7
1519.3
1520
1520.7
1521.3
1522
1522.8
1523.5
1524.3
1525
1525.8
1526.6
1527.4
1528.3
1529.1
1530
1530.8
1531.7
1532.6
1533.6
1534.5
1535.4
1536.4
1537.3
1538.3
1539.3
1540.3
1541.3
1542.3
1543.3
1544.4
1545.4
1546.5
1547.5
1548.6
1549.7
1550.8
1551.8
1553
1554.1
1555.2
1556.3
1557.4
1558.6
1559.7
1560.9
1562.1
1563.2
1564.4
1565.6
1566.8
1568
1569.3
1570.5
1571.7
1573
1574.3
1575.5
1576.8
1578.1
1579.5
1580.8
1582.1
1583.5
1584.9
1586.3
1587.6
1589
1590.4
1591.8
1593.1
1594.5
1595.8
1597
1598.2
1599.4
1600.5
1601.5
1602.3
1603.1
1603.8
1604.3
1604.7
1605
1605.2
1605.4
1605.4
1697.9
1697.8
1697.6
1697.3
1696.8
1696.2
1695.5
1694.7
1693.8
1692.7
1691.6
1690.4
1689.1
1687.8
1686.4
1685
1683.5
1682
1680.4
1678.8
1677.2
1675.6
1673.9
1672.3
1670.6
1668.9
1667.2
1665.5
1663.8
1662
1660.3
1658.6
1656.8
1655.1
1653.4
1651.6
1649.9
1648.1
1646.3
1644.6
1642.8
1641
1639.3
1637.5
1635.7
1633.9
1632.2
1630.4
1628.6
1626.8
1625
1623.2
1621.5
1619.7
1617.9
1616.1
1614.3
1612.5
1610.7
1608.9
1607.2
1605.4
1603.6
1601.8
1600
1598.3
1596.5
1594.7
1593
1591.2
1589.4
1587.7
1585.9
1584.2
1582.5
1580.7
1579
1577.3
1575.5
1573.8
1572.1
1570.4
1568.7
1567.1
1565.4
1563.7
1562.1
1560.4
1558.8
1557.2
1555.6
1554
1552.4
1550.8
1549.3
1547.7
1546.2
1544.7
1543.2
1541.7
1540.3
1538.8
1537.4
1536
1534.7
1533.3
1532
1530.7
1529.5
1528.2
1527
1525.8
1524.7
1523.6
1522.5
1521.5
1520.4
1519.5
1518.5
1517.6
1516.8
1516
1515.2
1514.5
1513.8
1513.1
1512.5
1511.9
1511.4
1510.9
1510.5
1510.1
1509.8
1509.4
1509.2
1508.9
1508.8
1508.6
1508.5
1508.4
1508.4
1508.4
1508.4
1508.5
1508.6
1508.7
1508.9
1509.1
1509.3
1509.5
1509.8
1510.1
1510.5
1510.8
1511.2
1511.7
1512.1
1512.6
1513
1513.5
1514.1
1514.6
1515.2
1515.8
1516.4
1517
1517.7
1518.4
1519.1
1519.8
1520.5
1521.2
1522
1522.8
1523.6
1524.4
1525.2
1526
1526.9
1527.8
1528.7
1529.6
1530.5
1531.4
1532.3
1533.3
1534.2
1535.2
1536.2
1537.2
1538.2
1539.2
1540.2
1541.2
1542.3
1543.3
1544.4
1545.4
1546.5
1547.6
1548.7
1549.8
1550.9
1552
1553.1
1554.3
1555.4
1556.6
1557.7
1558.9
1560
1561.2
1562.4
1563.6
1564.8
1566
1567.3
1568.5
1569.8
1571
1572.3
1573.6
1574.9
1576.2
1577.5
1578.9
1580.2
1581.6
1582.9
1584.3
1585.7
1587.1
1588.5
1589.9
1591.2
1592.6
1593.9
1595.1
1596.4
1597.5
1598.6
1599.6
1600.5
1601.2
1601.9
1602.4
1602.8
1603.1
1603.4
1603.5
1603.5
1697.1
1697
1696.8
1696.5
1696
1695.4
1694.7
1693.9
1693
1691.9
1690.8
1689.6
1688.3
1687
1685.6
1684.2
1682.7
1681.1
1679.6
1678
1676.3
1674.7
1673
1671.4
1669.7
1668
1666.3
1664.6
1662.8
1661.1
1659.4
1657.6
1655.9
1654.1
1652.4
1650.6
1648.8
1647.1
1645.3
1643.5
1641.7
1640
1638.2
1636.4
1634.6
1632.8
1631
1629.2
1627.4
1625.6
1623.8
1622
1620.2
1618.4
1616.6
1614.8
1613
1611.2
1609.4
1607.6
1605.8
1604
1602.2
1600.4
1598.7
1596.9
1595.1
1593.3
1591.5
1589.7
1588
1586.2
1584.4
1582.7
1580.9
1579.2
1577.4
1575.7
1573.9
1572.2
1570.5
1568.8
1567.1
1565.4
1563.7
1562
1560.3
1558.7
1557
1555.4
1553.8
1552.2
1550.6
1549
1547.4
1545.8
1544.3
1542.8
1541.3
1539.8
1538.3
1536.9
1535.4
1534
1532.7
1531.3
1530
1528.7
1527.4
1526.1
1524.9
1523.7
1522.6
1521.4
1520.3
1519.3
1518.3
1517.3
1516.3
1515.4
1514.6
1513.7
1512.9
1512.2
1511.5
1510.8
1510.2
1509.6
1509.1
1508.6
1508.2
1507.8
1507.4
1507.1
1506.8
1506.6
1506.4
1506.2
1506.1
1506.1
1506
1506
1506
1506.1
1506.2
1506.3
1506.5
1506.7
1506.9
1507.2
1507.5
1507.8
1508.1
1508.5
1508.9
1509.3
1509.7
1510.2
1510.7
1511.2
1511.8
1512.3
1512.9
1513.5
1514.1
1514.7
1515.4
1516.1
1516.8
1517.5
1518.2
1519
1519.8
1520.5
1521.3
1522.1
1523
1523.8
1524.7
1525.6
1526.5
1527.4
1528.3
1529.2
1530.1
1531.1
1532
1533
1534
1535
1536
1537
1538.1
1539.1
1540.1
1541.2
1542.3
1543.3
1544.4
1545.5
1546.6
1547.7
1548.8
1549.9
1551.1
1552.2
1553.4
1554.5
1555.7
1556.8
1558
1559.2
1560.4
1561.6
1562.8
1564
1565.3
1566.5
1567.8
1569
1570.3
1571.6
1572.9
1574.2
1575.6
1576.9
1578.3
1579.6
1581
1582.4
1583.8
1585.2
1586.6
1587.9
1589.3
1590.7
1592
1593.2
1594.5
1595.6
1596.7
1597.7
1598.6
1599.3
1600
1600.5
1600.9
1601.2
1601.5
1601.6
1601.7
1696.3
1696.3
1696.1
1695.7
1695.3
1694.7
1694
1693.1
1692.2
1691.2
1690
1688.8
1687.5
1686.2
1684.8
1683.3
1681.8
1680.3
1678.7
1677.1
1675.5
1673.8
1672.2
1670.5
1668.8
1667.1
1665.4
1663.6
1661.9
1660.1
1658.4
1656.6
1654.9
1653.1
1651.4
1649.6
1647.8
1646
1644.2
1642.5
1640.7
1638.9
1637.1
1635.3
1633.5
1631.7
1629.9
1628.1
1626.3
1624.4
1622.6
1620.8
1619
1617.2
1615.4
1613.6
1611.7
1609.9
1608.1
1606.3
1604.5
1602.7
1600.9
1599.1
1597.3
1595.5
1593.7
1591.8
1590.1
1588.3
1586.5
1584.7
1582.9
1581.1
1579.4
1577.6
1575.8
1574.1
1572.3
1570.6
1568.8
1567.1
1565.4
1563.7
1562
1560.3
1558.6
1556.9
1555.2
1553.6
1551.9
1550.3
1548.7
1547.1
1545.5
1543.9
1542.4
1540.8
1539.3
1537.8
1536.3
1534.9
1533.4
1532
1530.6
1529.2
1527.9
1526.6
1525.3
1524
1522.8
1521.6
1520.4
1519.3
1518.2
1517.1
1516.1
1515.1
1514.1
1513.2
1512.3
1511.5
1510.7
1509.9
1509.2
1508.5
1507.9
1507.3
1506.8
1506.3
1505.8
1505.4
1505.1
1504.8
1504.5
1504.2
1504
1503.9
1503.8
1503.7
1503.6
1503.6
1503.7
1503.7
1503.8
1503.9
1504.1
1504.3
1504.5
1504.8
1505.1
1505.4
1505.7
1506.1
1506.5
1506.9
1507.4
1507.9
1508.4
1508.9
1509.4
1510
1510.6
1511.2
1511.8
1512.4
1513.1
1513.8
1514.5
1515.2
1516
1516.7
1517.5
1518.3
1519.1
1519.9
1520.7
1521.6
1522.5
1523.3
1524.2
1525.2
1526.1
1527
1528
1528.9
1529.9
1530.9
1531.9
1532.9
1533.9
1534.9
1535.9
1537
1538
1539.1
1540.2
1541.2
1542.3
1543.4
1544.5
1545.6
1546.7
1547.9
1549
1550.2
1551.3
1552.5
1553.6
1554.8
1556
1557.2
1558.4
1559.6
1560.8
1562
1563.3
1564.5
1565.8
1567
1568.3
1569.6
1570.9
1572.2
1573.6
1574.9
1576.3
1577.7
1579
1580.4
1581.8
1583.2
1584.6
1586
1587.4
1588.7
1590.1
1591.3
1592.6
1593.7
1594.8
1595.8
1596.7
1597.4
1598.1
1598.6
1599
1599.3
1599.6
1599.7
1599.8
1695.6
1695.5
1695.3
1695
1694.5
1693.9
1693.2
1692.4
1691.4
1690.4
1689.2
1688
1686.7
1685.4
1684
1682.5
1681
1679.5
1677.9
1676.3
1674.6
1673
1671.3
1669.6
1667.9
1666.2
1664.4
1662.7
1661
1659.2
1657.4
1655.7
1653.9
1652.1
1650.4
1648.6
1646.8
1645
1643.2
1641.4
1639.6
1637.8
1636
1634.2
1632.4
1630.6
1628.7
1626.9
1625.1
1623.3
1621.4
1619.6
1617.8
1616
1614.1
1612.3
1610.5
1608.6
1606.8
1605
1603.2
1601.3
1599.5
1597.7
1595.9
1594
1592.2
1590.4
1588.6
1586.8
1585
1583.2
1581.4
1579.6
1577.8
1576
1574.2
1572.5
1570.7
1568.9
1567.2
1565.4
1563.7
1562
1560.2
1558.5
1556.8
1555.1
1553.5
1551.8
1550.1
1548.5
1546.8
1545.2
1543.6
1542
1540.5
1538.9
1537.4
1535.8
1534.4
1532.9
1531.4
1530
1528.6
1527.2
1525.8
1524.5
1523.2
1521.9
1520.6
1519.4
1518.2
1517.1
1516
1514.9
1513.8
1512.8
1511.9
1510.9
1510
1509.2
1508.4
1507.6
1506.9
1506.2
1505.6
1505
1504.5
1503.9
1503.5
1503.1
1502.7
1502.4
1502.1
1501.9
1501.7
1501.5
1501.4
1501.3
1501.2
1501.2
1501.3
1501.3
1501.4
1501.6
1501.7
1501.9
1502.2
1502.4
1502.7
1503
1503.4
1503.7
1504.1
1504.6
1505
1505.5
1506
1506.5
1507.1
1507.6
1508.2
1508.8
1509.5
1510.1
1510.8
1511.5
1512.2
1512.9
1513.7
1514.4
1515.2
1516
1516.8
1517.7
1518.5
1519.4
1520.2
1521.1
1522
1522.9
1523.9
1524.8
1525.8
1526.7
1527.7
1528.7
1529.7
1530.7
1531.7
1532.8
1533.8
1534.8
1535.9
1537
1538
1539.1
1540.2
1541.3
1542.4
1543.6
1544.7
1545.8
1546.9
1548.1
1549.2
1550.4
1551.6
1552.8
1553.9
1555.1
1556.3
1557.6
1558.8
1560
1561.2
1562.5
1563.8
1565
1566.3
1567.6
1568.9
1570.3
1571.6
1573
1574.3
1575.7
1577.1
1578.5
1579.9
1581.3
1582.7
1584.1
1585.5
1586.8
1588.1
1589.4
1590.6
1591.8
1592.9
1593.9
1594.8
1595.5
1596.2
1596.7
1597.1
1597.4
1597.7
1597.8
1597.9
1694.8
1694.8
1694.6
1694.2
1693.7
1693.1
1692.4
1691.6
1690.6
1689.6
1688.5
1687.2
1686
1684.6
1683.2
1681.7
1680.2
1678.6
1677
1675.4
1673.8
1672.1
1670.4
1668.7
1667
1665.3
1663.5
1661.8
1660
1658.3
1656.5
1654.7
1652.9
1651.2
1649.4
1647.6
1645.8
1644
1642.2
1640.4
1638.5
1636.7
1634.9
1633.1
1631.3
1629.4
1627.6
1625.8
1623.9
1622.1
1620.3
1618.4
1616.6
1614.7
1612.9
1611
1609.2
1607.4
1605.5
1603.7
1601.8
1600
1598.1
1596.3
1594.5
1592.6
1590.8
1589
1587.1
1585.3
1583.5
1581.7
1579.9
1578
1576.2
1574.4
1572.6
1570.9
1569.1
1567.3
1565.5
1563.8
1562
1560.3
1558.5
1556.8
1555.1
1553.4
1551.7
1550
1548.3
1546.6
1545
1543.4
1541.7
1540.1
1538.5
1537
1535.4
1533.9
1532.4
1530.9
1529.4
1527.9
1526.5
1525.1
1523.7
1522.4
1521
1519.7
1518.5
1517.3
1516
1514.9
1513.8
1512.7
1511.6
1510.6
1509.6
1508.7
1507.8
1506.9
1506.1
1505.3
1504.6
1503.9
1503.2
1502.7
1502.1
1501.6
1501.1
1500.7
1500.3
1500
1499.7
1499.5
1499.3
1499.1
1499
1498.9
1498.8
1498.8
1498.9
1498.9
1499
1499.2
1499.3
1499.5
1499.8
1500
1500.3
1500.6
1501
1501.4
1501.8
1502.2
1502.7
1503.1
1503.6
1504.2
1504.7
1505.3
1505.9
1506.5
1507.2
1507.8
1508.5
1509.2
1509.9
1510.6
1511.4
1512.2
1513
1513.8
1514.6
1515.4
1516.3
1517.1
1518
1518.9
1519.8
1520.8
1521.7
1522.6
1523.6
1524.6
1525.6
1526.5
1527.6
1528.6
1529.6
1530.6
1531.7
1532.7
1533.8
1534.9
1535.9
1537
1538.1
1539.2
1540.4
1541.5
1542.6
1543.7
1544.9
1546
1547.2
1548.4
1549.5
1550.7
1551.9
1553.1
1554.3
1555.5
1556.8
1558
1559.2
1560.5
1561.8
1563
1564.3
1565.6
1567
1568.3
1569.6
1571
1572.4
1573.7
1575.1
1576.5
1577.9
1579.4
1580.8
1582.2
1583.5
1584.9
1586.2
1587.5
1588.7
1589.9
1591
1591.9
1592.8
1593.6
1594.3
1594.8
1595.2
1595.5
1595.8
1595.9
1595.9
1694.1
1694
1693.8
1693.5
1693
1692.4
1691.7
1690.8
1689.9
1688.8
1687.7
1686.5
1685.2
1683.8
1682.4
1680.9
1679.4
1677.8
1676.2
1674.6
1672.9
1671.2
1669.6
1667.8
1666.1
1664.4
1662.6
1660.9
1659.1
1657.3
1655.6
1653.8
1652
1650.2
1648.4
1646.6
1644.8
1643
1641.1
1639.3
1637.5
1635.7
1633.8
1632
1630.2
1628.3
1626.5
1624.6
1622.8
1620.9
1619.1
1617.2
1615.4
1613.5
1611.6
1609.8
1607.9
1606.1
1604.2
1602.3
1600.5
1598.6
1596.8
1594.9
1593.1
1591.2
1589.4
1587.5
1585.7
1583.8
1582
1580.2
1578.3
1576.5
1574.7
1572.9
1571
1569.2
1567.4
1565.6
1563.9
1562.1
1560.3
1558.5
1556.8
1555
1553.3
1551.6
1549.9
1548.2
1546.5
1544.8
1543.1
1541.5
1539.8
1538.2
1536.6
1535
1533.4
1531.9
1530.3
1528.8
1527.3
1525.9
1524.4
1523
1521.6
1520.3
1518.9
1517.6
1516.3
1515.1
1513.9
1512.7
1511.5
1510.4
1509.4
1508.3
1507.3
1506.4
1505.5
1504.6
1503.8
1503
1502.2
1501.6
1500.9
1500.3
1499.7
1499.2
1498.8
1498.3
1497.9
1497.6
1497.3
1497.1
1496.9
1496.7
1496.6
1496.5
1496.4
1496.4
1496.4
1496.5
1496.6
1496.7
1496.9
1497.1
1497.4
1497.6
1497.9
1498.2
1498.6
1499
1499.4
1499.8
1500.3
1500.8
1501.3
1501.8
1502.4
1503
1503.6
1504.2
1504.8
1505.5
1506.2
1506.9
1507.6
1508.4
1509.1
1509.9
1510.7
1511.5
1512.3
1513.2
1514
1514.9
1515.8
1516.7
1517.6
1518.6
1519.5
1520.5
1521.4
1522.4
1523.4
1524.4
1525.4
1526.4
1527.5
1528.5
1529.6
1530.6
1531.7
1532.8
1533.8
1534.9
1536
1537.2
1538.3
1539.4
1540.5
1541.7
1542.8
1544
1545.2
1546.3
1547.5
1548.7
1549.9
1551.1
1552.3
1553.5
1554.8
1556
1557.2
1558.5
1559.8
1561.1
1562.4
1563.7
1565
1566.3
1567.7
1569
1570.4
1571.8
1573.2
1574.6
1576
1577.4
1578.8
1580.2
1581.6
1583
1584.3
1585.6
1586.8
1588
1589
1590
1590.9
1591.7
1592.4
1592.9
1593.3
1593.6
1593.9
1594
1594
1693.4
1693.3
1693.1
1692.7
1692.3
1691.7
1690.9
1690.1
1689.1
1688.1
1686.9
1685.7
1684.4
1683
1681.6
1680.1
1678.6
1677
1675.4
1673.7
1672.1
1670.4
1668.7
1667
1665.2
1663.5
1661.7
1660
1658.2
1656.4
1654.6
1652.8
1651
1649.2
1647.4
1645.6
1643.8
1642
1640.1
1638.3
1636.5
1634.6
1632.8
1630.9
1629.1
1627.2
1625.3
1623.5
1621.6
1619.8
1617.9
1616
1614.2
1612.3
1610.4
1608.5
1606.7
1604.8
1602.9
1601
1599.2
1597.3
1595.4
1593.5
1591.7
1589.8
1587.9
1586.1
1584.2
1582.4
1580.5
1578.7
1576.8
1575
1573.1
1571.3
1569.5
1567.6
1565.8
1564
1562.2
1560.4
1558.6
1556.8
1555.1
1553.3
1551.5
1549.8
1548.1
1546.3
1544.6
1542.9
1541.2
1539.6
1537.9
1536.3
1534.7
1533
1531.5
1529.9
1528.3
1526.8
1525.3
1523.8
1522.4
1520.9
1519.5
1518.1
1516.8
1515.4
1514.2
1512.9
1511.7
1510.5
1509.3
1508.2
1507.1
1506.1
1505
1504.1
1503.2
1502.3
1501.4
1500.7
1499.9
1499.2
1498.5
1497.9
1497.4
1496.8
1496.4
1495.9
1495.6
1495.2
1494.9
1494.7
1494.4
1494.3
1494.1
1494.1
1494
1494
1494
1494.1
1494.2
1494.3
1494.5
1494.7
1494.9
1495.2
1495.5
1495.9
1496.2
1496.6
1497
1497.5
1497.9
1498.4
1498.9
1499.5
1500
1500.6
1501.2
1501.9
1502.5
1503.2
1503.9
1504.6
1505.3
1506.1
1506.9
1507.6
1508.4
1509.3
1510.1
1511
1511.8
1512.7
1513.6
1514.5
1515.4
1516.4
1517.3
1518.3
1519.3
1520.2
1521.2
1522.2
1523.3
1524.3
1525.3
1526.4
1527.4
1528.5
1529.6
1530.7
1531.8
1532.9
1534
1535.1
1536.2
1537.3
1538.5
1539.6
1540.8
1541.9
1543.1
1544.3
1545.5
1546.7
1547.9
1549.1
1550.3
1551.5
1552.8
1554
1555.2
1556.5
1557.8
1559.1
1560.4
1561.7
1563
1564.4
1565.7
1567.1
1568.4
1569.8
1571.2
1572.6
1574.1
1575.5
1576.9
1578.3
1579.7
1581
1582.4
1583.7
1584.9
1586
1587.1
1588.1
1589
1589.8
1590.5
1591
1591.4
1591.7
1591.9
1592.1
1592.1
1692.6
1692.6
1692.4
1692
1691.5
1690.9
1690.2
1689.3
1688.4
1687.3
1686.2
1684.9
1683.6
1682.2
1680.8
1679.3
1677.8
1676.2
1674.6
1672.9
1671.3
1669.6
1667.9
1666.1
1664.4
1662.6
1660.9
1659.1
1657.3
1655.5
1653.7
1651.9
1650.1
1648.3
1646.5
1644.6
1642.8
1641
1639.1
1637.3
1635.4
1633.6
1631.7
1629.8
1628
1626.1
1624.2
1622.4
1620.5
1618.6
1616.7
1614.8
1613
1611.1
1609.2
1607.3
1605.4
1603.5
1601.6
1599.7
1597.8
1596
1594.1
1592.2
1590.3
1588.4
1586.5
1584.6
1582.8
1580.9
1579
1577.2
1575.3
1573.4
1571.6
1569.7
1567.9
1566
1564.2
1562.4
1560.5
1558.7
1556.9
1555.1
1553.3
1551.5
1549.8
1548
1546.3
1544.5
1542.8
1541.1
1539.4
1537.7
1536
1534.4
1532.7
1531.1
1529.5
1527.9
1526.3
1524.8
1523.3
1521.8
1520.3
1518.8
1517.4
1516
1514.6
1513.3
1512
1510.7
1509.5
1508.2
1507.1
1505.9
1504.8
1503.8
1502.8
1501.8
1500.9
1500
1499.1
1498.3
1497.6
1496.8
1496.2
1495.6
1495
1494.5
1494
1493.5
1493.1
1492.8
1492.5
1492.2
1492
1491.9
1491.7
1491.6
1491.6
1491.6
1491.6
1491.7
1491.8
1491.9
1492.1
1492.3
1492.6
1492.8
1493.1
1493.5
1493.8
1494.2
1494.6
1495.1
1495.6
1496.1
1496.6
1497.1
1497.7
1498.3
1498.9
1499.6
1500.2
1500.9
1501.6
1502.3
1503.1
1503.8
1504.6
1505.4
1506.2
1507
1507.9
1508.7
1509.6
1510.5
1511.4
1512.3
1513.2
1514.2
1515.1
1516.1
1517.1
1518.1
1519.1
1520.1
1521.1
1522.2
1523.2
1524.3
1525.3
1526.4
1527.5
1528.6
1529.7
1530.8
1531.9
1533
1534.2
1535.3
1536.4
1537.6
1538.7
1539.9
1541.1
1542.3
1543.5
1544.7
1545.9
1547.1
1548.3
1549.5
1550.8
1552
1553.3
1554.5
1555.8
1557.1
1558.4
1559.7
1561
1562.4
1563.7
1565.1
1566.5
1567.9
1569.3
1570.7
1572.1
1573.5
1574.9
1576.4
1577.7
1579.1
1580.4
1581.7
1583
1584.1
1585.2
1586.2
1587.1
1587.9
1588.5
1589.1
1589.5
1589.8
1590
1590.2
1590.2
1691.9
1691.9
1691.6
1691.3
1690.8
1690.2
1689.5
1688.6
1687.7
1686.6
1685.4
1684.2
1682.9
1681.5
1680
1678.5
1677
1675.4
1673.8
1672.1
1670.4
1668.7
1667
1665.3
1663.5
1661.8
1660
1658.2
1656.4
1654.6
1652.8
1651
1649.2
1647.3
1645.5
1643.7
1641.8
1640
1638.1
1636.3
1634.4
1632.5
1630.7
1628.8
1626.9
1625
1623.1
1621.2
1619.4
1617.5
1615.6
1613.7
1611.8
1609.9
1608
1606.1
1604.2
1602.3
1600.3
1598.4
1596.5
1594.6
1592.7
1590.8
1588.9
1587
1585.1
1583.2
1581.3
1579.4
1577.5
1575.7
1573.8
1571.9
1570
1568.2
1566.3
1564.4
1562.6
1560.7
1558.9
1557.1
1555.2
1553.4
1551.6
1549.8
1548
1546.2
1544.5
1542.7
1540.9
1539.2
1537.5
1535.8
1534.1
1532.4
1530.8
1529.1
1527.5
1525.9
1524.3
1522.7
1521.2
1519.7
1518.2
1516.7
1515.3
1513.9
1512.5
1511.1
1509.8
1508.5
1507.2
1506
1504.8
1503.7
1502.6
1501.5
1500.5
1499.5
1498.5
1497.6
1496.8
1496
1495.2
1494.5
1493.8
1493.2
1492.6
1492.1
1491.6
1491.1
1490.7
1490.4
1490.1
1489.8
1489.6
1489.4
1489.3
1489.2
1489.2
1489.2
1489.2
1489.3
1489.4
1489.5
1489.7
1489.9
1490.1
1490.4
1490.7
1491.1
1491.4
1491.8
1492.3
1492.7
1493.2
1493.7
1494.2
1494.8
1495.4
1496
1496.6
1497.2
1497.9
1498.6
1499.3
1500
1500.8
1501.6
1502.3
1503.1
1504
1504.8
1505.6
1506.5
1507.4
1508.3
1509.2
1510.1
1511.1
1512
1513
1514
1514.9
1515.9
1517
1518
1519
1520
1521.1
1522.2
1523.2
1524.3
1525.4
1526.5
1527.6
1528.7
1529.8
1531
1532.1
1533.2
1534.4
1535.5
1536.7
1537.9
1539.1
1540.2
1541.4
1542.6
1543.8
1545.1
1546.3
1547.5
1548.8
1550
1551.3
1552.6
1553.8
1555.1
1556.4
1557.8
1559.1
1560.4
1561.8
1563.2
1564.5
1565.9
1567.3
1568.8
1570.2
1571.6
1573
1574.4
1575.8
1577.2
1578.5
1579.8
1581
1582.2
1583.3
1584.3
1585.2
1586
1586.6
1587.1
1587.6
1587.9
1588.1
1588.3
1588.3
1691.2
1691.1
1690.9
1690.6
1690.1
1689.5
1688.8
1687.9
1686.9
1685.9
1684.7
1683.5
1682.1
1680.7
1679.3
1677.8
1676.2
1674.6
1673
1671.3
1669.6
1667.9
1666.2
1664.5
1662.7
1660.9
1659.1
1657.3
1655.5
1653.7
1651.9
1650.1
1648.2
1646.4
1644.6
1642.7
1640.9
1639
1637.1
1635.3
1633.4
1631.5
1629.6
1627.7
1625.8
1623.9
1622
1620.1
1618.2
1616.3
1614.4
1612.5
1610.6
1608.7
1606.8
1604.8
1602.9
1601
1599.1
1597.2
1595.2
1593.3
1591.4
1589.5
1587.6
1585.6
1583.7
1581.8
1579.9
1578
1576.1
1574.2
1572.3
1570.4
1568.5
1566.6
1564.7
1562.8
1561
1559.1
1557.2
1555.4
1553.5
1551.7
1549.9
1548.1
1546.2
1544.4
1542.7
1540.9
1539.1
1537.4
1535.6
1533.9
1532.2
1530.5
1528.8
1527.2
1525.5
1523.9
1522.3
1520.7
1519.1
1517.6
1516.1
1514.6
1513.2
1511.7
1510.3
1508.9
1507.6
1506.3
1505
1503.8
1502.6
1501.4
1500.3
1499.2
1498.2
1497.2
1496.2
1495.3
1494.4
1493.6
1492.8
1492.1
1491.4
1490.8
1490.2
1489.7
1489.2
1488.7
1488.3
1488
1487.7
1487.4
1487.2
1487
1486.9
1486.8
1486.8
1486.7
1486.8
1486.8
1487
1487.1
1487.3
1487.5
1487.7
1488
1488.3
1488.7
1489.1
1489.5
1489.9
1490.4
1490.8
1491.4
1491.9
1492.5
1493
1493.7
1494.3
1494.9
1495.6
1496.3
1497
1497.8
1498.5
1499.3
1500.1
1500.9
1501.7
1502.6
1503.4
1504.3
1505.2
1506.1
1507
1507.9
1508.9
1509.8
1510.8
1511.8
1512.8
1513.8
1514.8
1515.9
1516.9
1517.9
1519
1520.1
1521.1
1522.2
1523.3
1524.4
1525.5
1526.7
1527.8
1528.9
1530
1531.2
1532.4
1533.5
1534.7
1535.9
1537
1538.2
1539.4
1540.6
1541.8
1543.1
1544.3
1545.5
1546.8
1548
1549.3
1550.6
1551.9
1553.2
1554.5
1555.8
1557.1
1558.5
1559.8
1561.2
1562.6
1564
1565.4
1566.8
1568.2
1569.7
1571.1
1572.5
1573.9
1575.3
1576.6
1577.9
1579.1
1580.3
1581.4
1582.4
1583.3
1584
1584.7
1585.2
1585.6
1586
1586.2
1586.4
1586.4
1690.5
1690.5
1690.2
1689.9
1689.4
1688.8
1688
1687.2
1686.2
1685.1
1684
1682.7
1681.4
1680
1678.5
1677
1675.5
1673.9
1672.2
1670.5
1668.8
1667.1
1665.4
1663.6
1661.9
1660.1
1658.3
1656.5
1654.7
1652.9
1651
1649.2
1647.3
1645.5
1643.6
1641.8
1639.9
1638
1636.2
1634.3
1632.4
1630.5
1628.6
1626.7
1624.8
1622.9
1621
1619
1617.1
1615.2
1613.3
1611.4
1609.4
1607.5
1605.6
1603.6
1601.7
1599.8
1597.8
1595.9
1593.9
1592
1590.1
1588.1
1586.2
1584.3
1582.3
1580.4
1578.5
1576.5
1574.6
1572.7
1570.8
1568.9
1566.9
1565
1563.1
1561.2
1559.4
1557.5
1555.6
1553.7
1551.9
1550
1548.1
1546.3
1544.5
1542.7
1540.9
1539.1
1537.3
1535.5
1533.7
1532
1530.3
1528.6
1526.9
1525.2
1523.5
1521.9
1520.3
1518.7
1517.1
1515.5
1514
1512.5
1511
1509.6
1508.2
1506.8
1505.4
1504.1
1502.8
1501.6
1500.3
1499.2
1498
1496.9
1495.9
1494.9
1493.9
1493
1492.1
1491.3
1490.5
1489.7
1489
1488.4
1487.8
1487.3
1486.8
1486.3
1485.9
1485.6
1485.3
1485
1484.8
1484.6
1484.5
1484.4
1484.3
1484.3
1484.4
1484.4
1484.5
1484.7
1484.9
1485.1
1485.4
1485.6
1486
1486.3
1486.7
1487.1
1487.5
1488
1488.5
1489
1489.6
1490.1
1490.7
1491.3
1492
1492.6
1493.3
1494
1494.8
1495.5
1496.3
1497
1497.8
1498.7
1499.5
1500.3
1501.2
1502.1
1503
1503.9
1504.8
1505.8
1506.7
1507.7
1508.7
1509.7
1510.7
1511.7
1512.7
1513.7
1514.8
1515.8
1516.9
1518
1519.1
1520.1
1521.2
1522.4
1523.5
1524.6
1525.7
1526.9
1528
1529.2
1530.3
1531.5
1532.7
1533.8
1535
1536.2
1537.4
1538.6
1539.8
1541.1
1542.3
1543.5
1544.8
1546.1
1547.3
1548.6
1549.9
1551.2
1552.5
1553.8
1555.2
1556.5
1557.9
1559.3
1560.6
1562
1563.5
1564.9
1566.3
1567.7
1569.2
1570.6
1572
1573.3
1574.7
1576
1577.2
1578.4
1579.5
1580.5
1581.3
1582.1
1582.8
1583.3
1583.7
1584.1
1584.3
1584.5
1584.5
1689.8
1689.8
1689.6
1689.2
1688.7
1688.1
1687.4
1686.5
1685.5
1684.4
1683.3
1682
1680.7
1679.3
1677.8
1676.3
1674.7
1673.1
1671.4
1669.8
1668.1
1666.3
1664.6
1662.8
1661.1
1659.3
1657.5
1655.6
1653.8
1652
1650.1
1648.3
1646.5
1644.6
1642.7
1640.8
1639
1637.1
1635.2
1633.3
1631.4
1629.5
1627.6
1625.7
1623.7
1621.8
1619.9
1618
1616
1614.1
1612.2
1610.2
1608.3
1606.3
1604.4
1602.4
1600.5
1598.5
1596.6
1594.6
1592.7
1590.7
1588.8
1586.8
1584.8
1582.9
1580.9
1579
1577
1575.1
1573.2
1571.2
1569.3
1567.3
1565.4
1563.5
1561.6
1559.7
1557.7
1555.8
1553.9
1552.1
1550.2
1548.3
1546.4
1544.6
1542.7
1540.9
1539.1
1537.2
1535.4
1533.7
1531.9
1530.1
1528.4
1526.6
1524.9
1523.2
1521.5
1519.9
1518.2
1516.6
1515
1513.5
1511.9
1510.4
1508.9
1507.4
1506
1504.6
1503.2
1501.9
1500.6
1499.3
1498.1
1496.9
1495.7
1494.6
1493.6
1492.5
1491.6
1490.6
1489.7
1488.9
1488.1
1487.4
1486.7
1486
1485.4
1484.9
1484.4
1483.9
1483.5
1483.1
1482.8
1482.6
1482.3
1482.2
1482
1481.9
1481.9
1481.9
1481.9
1482
1482.1
1482.3
1482.5
1482.7
1482.9
1483.2
1483.6
1483.9
1484.3
1484.7
1485.2
1485.6
1486.1
1486.7
1487.2
1487.8
1488.4
1489
1489.7
1490.3
1491
1491.7
1492.5
1493.2
1494
1494.8
1495.6
1496.4
1497.3
1498.1
1499
1499.9
1500.8
1501.7
1502.7
1503.6
1504.6
1505.5
1506.5
1507.5
1508.5
1509.5
1510.6
1511.6
1512.7
1513.7
1514.8
1515.9
1517
1518.1
1519.2
1520.3
1521.4
1522.5
1523.7
1524.8
1526
1527.1
1528.3
1529.5
1530.6
1531.8
1533
1534.2
1535.4
1536.6
1537.9
1539.1
1540.3
1541.6
1542.8
1544.1
1545.4
1546.6
1547.9
1549.2
1550.5
1551.9
1553.2
1554.6
1555.9
1557.3
1558.7
1560.1
1561.5
1562.9
1564.4
1565.8
1567.2
1568.6
1570
1571.4
1572.7
1574
1575.3
1576.4
1577.5
1578.5
1579.4
1580.2
1580.9
1581.4
1581.8
1582.2
1582.4
1582.6
1582.6
1689.2
1689.1
1688.9
1688.5
1688
1687.4
1686.7
1685.8
1684.8
1683.7
1682.6
1681.3
1680
1678.5
1677.1
1675.5
1674
1672.3
1670.7
1669
1667.3
1665.6
1663.8
1662
1660.3
1658.5
1656.6
1654.8
1653
1651.1
1649.3
1647.4
1645.6
1643.7
1641.8
1639.9
1638
1636.1
1634.2
1632.3
1630.4
1628.5
1626.6
1624.7
1622.7
1620.8
1618.8
1616.9
1615
1613
1611
1609.1
1607.1
1605.2
1603.2
1601.2
1599.3
1597.3
1595.3
1593.4
1591.4
1589.4
1587.5
1585.5
1583.5
1581.5
1579.6
1577.6
1575.6
1573.7
1571.7
1569.8
1567.8
1565.8
1563.9
1561.9
1560
1558.1
1556.1
1554.2
1552.3
1550.4
1548.5
1546.6
1544.7
1542.8
1541
1539.1
1537.3
1535.4
1533.6
1531.8
1530
1528.2
1526.5
1524.7
1523
1521.2
1519.6
1517.9
1516.2
1514.6
1513
1511.4
1509.8
1508.3
1506.8
1505.3
1503.8
1502.4
1501
1499.7
1498.3
1497.1
1495.8
1494.6
1493.5
1492.3
1491.3
1490.2
1489.2
1488.3
1487.4
1486.5
1485.7
1485
1484.3
1483.6
1483
1482.5
1481.9
1481.5
1481.1
1480.7
1480.4
1480.1
1479.9
1479.7
1479.6
1479.5
1479.5
1479.5
1479.5
1479.6
1479.7
1479.9
1480.1
1480.3
1480.6
1480.9
1481.2
1481.5
1481.9
1482.4
1482.8
1483.3
1483.8
1484.3
1484.9
1485.5
1486.1
1486.7
1487.4
1488
1488.8
1489.5
1490.2
1491
1491.8
1492.6
1493.4
1494.2
1495
1495.9
1496.8
1497.7
1498.6
1499.5
1500.5
1501.4
1502.4
1503.4
1504.4
1505.4
1506.4
1507.4
1508.5
1509.5
1510.6
1511.6
1512.7
1513.8
1514.9
1516
1517.1
1518.2
1519.4
1520.5
1521.6
1522.8
1523.9
1525.1
1526.3
1527.4
1528.6
1529.8
1531
1532.2
1533.4
1534.6
1535.9
1537.1
1538.3
1539.6
1540.8
1542.1
1543.4
1544.7
1546
1547.3
1548.6
1549.9
1551.3
1552.6
1554
1555.4
1556.8
1558.2
1559.6
1561
1562.4
1563.9
1565.3
1566.7
1568.1
1569.5
1570.8
1572.1
1573.3
1574.5
1575.6
1576.6
1577.5
1578.3
1578.9
1579.5
1579.9
1580.2
1580.5
1580.7
1580.7
1688.5
1688.4
1688.2
1687.9
1687.4
1686.8
1686
1685.1
1684.1
1683.1
1681.9
1680.6
1679.3
1677.8
1676.4
1674.8
1673.2
1671.6
1670
1668.3
1666.5
1664.8
1663
1661.3
1659.5
1657.7
1655.8
1654
1652.2
1650.3
1648.4
1646.6
1644.7
1642.8
1640.9
1639
1637.1
1635.2
1633.3
1631.4
1629.5
1627.5
1625.6
1623.7
1621.7
1619.8
1617.8
1615.8
1613.9
1611.9
1609.9
1608
1606
1604
1602
1600.1
1598.1
1596.1
1594.1
1592.1
1590.1
1588.1
1586.2
1584.2
1582.2
1580.2
1578.2
1576.2
1574.2
1572.3
1570.3
1568.3
1566.3
1564.3
1562.4
1560.4
1558.5
1556.5
1554.6
1552.6
1550.7
1548.7
1546.8
1544.9
1543
1541.1
1539.2
1537.3
1535.5
1533.6
1531.8
1529.9
1528.1
1526.3
1524.5
1522.8
1521
1519.3
1517.6
1515.9
1514.2
1512.5
1510.9
1509.3
1507.7
1506.2
1504.6
1503.1
1501.7
1500.2
1498.8
1497.4
1496.1
1494.8
1493.6
1492.3
1491.2
1490
1488.9
1487.9
1486.9
1485.9
1485
1484.2
1483.4
1482.6
1481.9
1481.2
1480.6
1480
1479.5
1479.1
1478.7
1478.3
1478
1477.7
1477.5
1477.3
1477.2
1477.1
1477.1
1477.1
1477.1
1477.2
1477.3
1477.5
1477.7
1477.9
1478.2
1478.5
1478.8
1479.2
1479.6
1480
1480.5
1480.9
1481.5
1482
1482.6
1483.2
1483.8
1484.4
1485.1
1485.8
1486.5
1487.2
1487.9
1488.7
1489.5
1490.3
1491.1
1492
1492.8
1493.7
1494.6
1495.5
1496.4
1497.4
1498.3
1499.3
1500.2
1501.2
1502.2
1503.2
1504.3
1505.3
1506.3
1507.4
1508.5
1509.5
1510.6
1511.7
1512.8
1513.9
1515
1516.2
1517.3
1518.4
1519.6
1520.7
1521.9
1523.1
1524.2
1525.4
1526.6
1527.8
1529
1530.2
1531.4
1532.6
1533.9
1535.1
1536.3
1537.6
1538.9
1540.1
1541.4
1542.7
1544
1545.3
1546.6
1548
1549.3
1550.7
1552
1553.4
1554.8
1556.2
1557.6
1559
1560.5
1561.9
1563.3
1564.7
1566.1
1567.5
1568.9
1570.2
1571.4
1572.6
1573.7
1574.7
1575.6
1576.3
1577
1577.5
1578
1578.3
1578.6
1578.7
1578.8
1687.9
1687.8
1687.6
1687.2
1686.7
1686.1
1685.3
1684.5
1683.5
1682.4
1681.2
1679.9
1678.6
1677.1
1675.7
1674.1
1672.5
1670.9
1669.2
1667.5
1665.8
1664
1662.3
1660.5
1658.7
1656.9
1655
1653.2
1651.3
1649.5
1647.6
1645.7
1643.8
1641.9
1640
1638.1
1636.2
1634.3
1632.4
1630.5
1628.5
1626.6
1624.6
1622.7
1620.7
1618.7
1616.8
1614.8
1612.8
1610.8
1608.9
1606.9
1604.9
1602.9
1600.9
1598.9
1596.9
1594.9
1592.9
1590.9
1588.9
1586.9
1584.9
1582.9
1580.9
1578.9
1576.8
1574.8
1572.8
1570.8
1568.8
1566.8
1564.9
1562.9
1560.9
1558.9
1556.9
1554.9
1553
1551
1549
1547.1
1545.2
1543.2
1541.3
1539.4
1537.5
1535.6
1533.7
1531.8
1529.9
1528.1
1526.3
1524.4
1522.6
1520.8
1519.1
1517.3
1515.6
1513.9
1512.2
1510.5
1508.8
1507.2
1505.6
1504
1502.5
1501
1499.5
1498
1496.6
1495.2
1493.9
1492.6
1491.3
1490.1
1488.9
1487.7
1486.6
1485.6
1484.5
1483.6
1482.7
1481.8
1481
1480.2
1479.5
1478.8
1478.2
1477.6
1477.1
1476.6
1476.2
1475.9
1475.5
1475.3
1475
1474.9
1474.7
1474.7
1474.6
1474.6
1474.7
1474.8
1474.9
1475
1475.3
1475.5
1475.8
1476.1
1476.4
1476.8
1477.2
1477.6
1478.1
1478.6
1479.1
1479.7
1480.2
1480.8
1481.5
1482.1
1482.8
1483.5
1484.2
1484.9
1485.7
1486.5
1487.3
1488.1
1488.9
1489.7
1490.6
1491.5
1492.4
1493.3
1494.2
1495.2
1496.1
1497.1
1498.1
1499.1
1500.1
1501.1
1502.1
1503.2
1504.2
1505.3
1506.4
1507.4
1508.5
1509.6
1510.7
1511.9
1513
1514.1
1515.2
1516.4
1517.5
1518.7
1519.9
1521
1522.2
1523.4
1524.6
1525.8
1527
1528.2
1529.4
1530.6
1531.9
1533.1
1534.4
1535.6
1536.9
1538.1
1539.4
1540.7
1542
1543.3
1544.7
1546
1547.3
1548.7
1550.1
1551.5
1552.8
1554.3
1555.7
1557.1
1558.5
1559.9
1561.4
1562.8
1564.2
1565.6
1566.9
1568.2
1569.5
1570.6
1571.7
1572.7
1573.6
1574.4
1575
1575.6
1576
1576.4
1576.7
1576.8
1576.9
1687.2
1687.1
1686.9
1686.6
1686.1
1685.4
1684.7
1683.8
1682.8
1681.7
1680.5
1679.3
1677.9
1676.5
1675
1673.4
1671.8
1670.2
1668.5
1666.8
1665.1
1663.3
1661.5
1659.7
1657.9
1656.1
1654.2
1652.4
1650.5
1648.7
1646.8
1644.9
1643
1641.1
1639.2
1637.3
1635.3
1633.4
1631.5
1629.5
1627.6
1625.6
1623.7
1621.7
1619.7
1617.7
1615.8
1613.8
1611.8
1609.8
1607.8
1605.8
1603.8
1601.8
1599.8
1597.8
1595.7
1593.7
1591.7
1589.7
1587.7
1585.6
1583.6
1581.6
1579.6
1577.5
1575.5
1573.5
1571.5
1569.4
1567.4
1565.4
1563.4
1561.4
1559.4
1557.4
1555.4
1553.4
1551.4
1549.4
1547.4
1545.5
1543.5
1541.5
1539.6
1537.7
1535.7
1533.8
1531.9
1530
1528.1
1526.3
1524.4
1522.6
1520.7
1518.9
1517.1
1515.3
1513.6
1511.8
1510.1
1508.4
1506.8
1505.1
1503.5
1501.9
1500.3
1498.8
1497.3
1495.8
1494.4
1493
1491.6
1490.3
1489
1487.8
1486.6
1485.4
1484.3
1483.2
1482.2
1481.2
1480.3
1479.4
1478.6
1477.8
1477.1
1476.4
1475.8
1475.2
1474.7
1474.2
1473.8
1473.4
1473.1
1472.8
1472.6
1472.4
1472.3
1472.2
1472.2
1472.2
1472.2
1472.3
1472.5
1472.6
1472.8
1473.1
1473.4
1473.7
1474
1474.4
1474.8
1475.3
1475.7
1476.2
1476.8
1477.3
1477.9
1478.5
1479.1
1479.8
1480.5
1481.2
1481.9
1482.7
1483.4
1484.2
1485
1485.8
1486.7
1487.5
1488.4
1489.3
1490.2
1491.1
1492
1493
1494
1494.9
1495.9
1496.9
1497.9
1499
1500
1501
1502.1
1503.2
1504.3
1505.3
1506.4
1507.5
1508.7
1509.8
1510.9
1512
1513.2
1514.3
1515.5
1516.6
1517.8
1519
1520.2
1521.4
1522.6
1523.8
1525
1526.2
1527.4
1528.6
1529.9
1531.1
1532.4
1533.6
1534.9
1536.2
1537.4
1538.7
1540
1541.4
1542.7
1544
1545.4
1546.7
1548.1
1549.5
1550.9
1552.3
1553.7
1555.1
1556.6
1558
1559.4
1560.8
1562.2
1563.6
1564.9
1566.2
1567.5
1568.7
1569.7
1570.7
1571.6
1572.4
1573.1
1573.6
1574.1
1574.5
1574.8
1574.9
1575
1686.6
1686.5
1686.3
1685.9
1685.4
1684.8
1684
1683.2
1682.2
1681.1
1679.9
1678.6
1677.2
1675.8
1674.3
1672.7
1671.1
1669.5
1667.8
1666.1
1664.3
1662.6
1660.8
1659
1657.2
1655.3
1653.5
1651.6
1649.7
1647.9
1646
1644.1
1642.2
1640.3
1638.3
1636.4
1634.5
1632.5
1630.6
1628.6
1626.7
1624.7
1622.7
1620.7
1618.7
1616.8
1614.8
1612.8
1610.8
1608.7
1606.7
1604.7
1602.7
1600.7
1598.6
1596.6
1594.6
1592.5
1590.5
1588.5
1586.4
1584.4
1582.3
1580.3
1578.3
1576.2
1574.2
1572.1
1570.1
1568
1566
1564
1561.9
1559.9
1557.9
1555.9
1553.8
1551.8
1549.8
1547.8
1545.8
1543.8
1541.8
1539.9
1537.9
1535.9
1534
1532
1530.1
1528.2
1526.3
1524.4
1522.5
1520.7
1518.8
1517
1515.2
1513.4
1511.6
1509.8
1508.1
1506.4
1504.7
1503
1501.4
1499.8
1498.2
1496.6
1495.1
1493.6
1492.2
1490.8
1489.4
1488
1486.7
1485.5
1484.3
1483.1
1481.9
1480.9
1479.8
1478.8
1477.9
1477
1476.2
1475.4
1474.7
1474
1473.4
1472.8
1472.3
1471.8
1471.4
1471
1470.7
1470.4
1470.2
1470
1469.9
1469.8
1469.8
1469.8
1469.8
1469.9
1470
1470.2
1470.4
1470.7
1471
1471.3
1471.6
1472
1472.5
1472.9
1473.4
1473.9
1474.4
1475
1475.6
1476.2
1476.8
1477.5
1478.2
1478.9
1479.6
1480.4
1481.1
1481.9
1482.7
1483.6
1484.4
1485.3
1486.2
1487.1
1488
1488.9
1489.9
1490.8
1491.8
1492.8
1493.8
1494.8
1495.8
1496.8
1497.9
1498.9
1500
1501.1
1502.1
1503.2
1504.3
1505.4
1506.6
1507.7
1508.8
1510
1511.1
1512.3
1513.4
1514.6
1515.8
1516.9
1518.1
1519.3
1520.5
1521.7
1522.9
1524.1
1525.4
1526.6
1527.8
1529.1
1530.3
1531.6
1532.9
1534.2
1535.4
1536.7
1538
1539.4
1540.7
1542
1543.4
1544.7
1546.1
1547.5
1548.9
1550.3
1551.7
1553.1
1554.6
1556
1557.4
1558.8
1560.2
1561.6
1563
1564.3
1565.5
1566.7
1567.8
1568.8
1569.7
1570.4
1571.1
1571.7
1572.2
1572.6
1572.8
1573
1573
1686
1685.9
1685.7
1685.3
1684.8
1684.2
1683.4
1682.5
1681.5
1680.4
1679.2
1677.9
1676.6
1675.1
1673.6
1672.1
1670.5
1668.8
1667.1
1665.4
1663.6
1661.9
1660.1
1658.3
1656.4
1654.6
1652.7
1650.8
1649
1647.1
1645.2
1643.3
1641.4
1639.4
1637.5
1635.6
1633.6
1631.7
1629.7
1627.7
1625.7
1623.8
1621.8
1619.8
1617.8
1615.8
1613.8
1611.8
1609.7
1607.7
1605.7
1603.7
1601.6
1599.6
1597.5
1595.5
1593.4
1591.4
1589.3
1587.3
1585.2
1583.2
1581.1
1579
1577
1574.9
1572.8
1570.8
1568.7
1566.7
1564.6
1562.6
1560.5
1558.5
1556.4
1554.4
1552.3
1550.3
1548.3
1546.2
1544.2
1542.2
1540.2
1538.2
1536.2
1534.2
1532.3
1530.3
1528.3
1526.4
1524.5
1522.6
1520.7
1518.8
1516.9
1515.1
1513.2
1511.4
1509.6
1507.8
1506.1
1504.3
1502.6
1500.9
1499.3
1497.7
1496
1494.5
1492.9
1491.4
1490
1488.5
1487.1
1485.8
1484.5
1483.2
1481.9
1480.8
1479.6
1478.5
1477.5
1476.5
1475.5
1474.6
1473.8
1473
1472.2
1471.6
1470.9
1470.3
1469.8
1469.3
1468.9
1468.5
1468.2
1467.9
1467.7
1467.6
1467.4
1467.4
1467.3
1467.3
1467.4
1467.5
1467.6
1467.8
1468
1468.3
1468.6
1468.9
1469.3
1469.6
1470.1
1470.5
1471
1471.5
1472.1
1472.6
1473.2
1473.9
1474.5
1475.2
1475.9
1476.6
1477.3
1478.1
1478.9
1479.7
1480.5
1481.3
1482.2
1483.1
1483.9
1484.8
1485.8
1486.7
1487.7
1488.6
1489.6
1490.6
1491.6
1492.6
1493.6
1494.7
1495.7
1496.8
1497.8
1498.9
1500
1501.1
1502.2
1503.3
1504.5
1505.6
1506.7
1507.9
1509
1510.2
1511.3
1512.5
1513.7
1514.9
1516.1
1517.3
1518.5
1519.7
1520.9
1522.1
1523.3
1524.6
1525.8
1527.1
1528.3
1529.6
1530.9
1532.1
1533.4
1534.7
1536
1537.4
1538.7
1540
1541.4
1542.7
1544.1
1545.5
1546.9
1548.3
1549.7
1551.1
1552.6
1554
1555.4
1556.8
1558.2
1559.6
1560.9
1562.2
1563.5
1564.7
1565.8
1566.8
1567.7
1568.4
1569.1
1569.7
1570.2
1570.6
1570.9
1571.1
1571.1
1685.4
1685.3
1685.1
1684.7
1684.2
1683.6
1682.8
1681.9
1680.9
1679.8
1678.6
1677.3
1675.9
1674.5
1673
1671.4
1669.8
1668.1
1666.4
1664.7
1662.9
1661.2
1659.4
1657.5
1655.7
1653.8
1652
1650.1
1648.2
1646.3
1644.4
1642.5
1640.6
1638.6
1636.7
1634.7
1632.8
1630.8
1628.8
1626.8
1624.9
1622.9
1620.9
1618.8
1616.8
1614.8
1612.8
1610.8
1608.7
1606.7
1604.7
1602.6
1600.6
1598.5
1596.4
1594.4
1592.3
1590.2
1588.2
1586.1
1584
1581.9
1579.9
1577.8
1575.7
1573.6
1571.5
1569.5
1567.4
1565.3
1563.2
1561.1
1559.1
1557
1554.9
1552.9
1550.8
1548.8
1546.7
1544.7
1542.6
1540.6
1538.6
1536.5
1534.5
1532.5
1530.5
1528.5
1526.6
1524.6
1522.7
1520.7
1518.8
1516.9
1515
1513.1
1511.3
1509.4
1507.6
1505.8
1504
1502.3
1500.6
1498.8
1497.2
1495.5
1493.9
1492.3
1490.8
1489.2
1487.7
1486.3
1484.9
1483.5
1482.2
1480.9
1479.6
1478.4
1477.3
1476.2
1475.1
1474.1
1473.1
1472.2
1471.4
1470.6
1469.8
1469.1
1468.5
1467.9
1467.4
1466.9
1466.5
1466.1
1465.8
1465.5
1465.3
1465.1
1465
1464.9
1464.9
1464.9
1465
1465.1
1465.2
1465.4
1465.6
1465.9
1466.2
1466.5
1466.9
1467.3
1467.7
1468.2
1468.6
1469.2
1469.7
1470.3
1470.9
1471.5
1472.2
1472.9
1473.6
1474.3
1475
1475.8
1476.6
1477.4
1478.2
1479.1
1479.9
1480.8
1481.7
1482.6
1483.5
1484.5
1485.4
1486.4
1487.4
1488.4
1489.4
1490.4
1491.4
1492.5
1493.5
1494.6
1495.7
1496.8
1497.9
1499
1500.1
1501.2
1502.3
1503.5
1504.6
1505.8
1506.9
1508.1
1509.3
1510.4
1511.6
1512.8
1514
1515.2
1516.4
1517.6
1518.8
1520
1521.3
1522.5
1523.8
1525
1526.3
1527.5
1528.8
1530.1
1531.4
1532.7
1534
1535.3
1536.7
1538
1539.4
1540.7
1542.1
1543.5
1544.9
1546.3
1547.7
1549.1
1550.5
1552
1553.4
1554.8
1556.2
1557.6
1558.9
1560.2
1561.5
1562.6
1563.7
1564.7
1565.7
1566.4
1567.1
1567.8
1568.3
1568.7
1569
1569.1
1569.2
1684.8
1684.7
1684.5
1684.1
1683.6
1683
1682.2
1681.3
1680.3
1679.2
1678
1676.7
1675.3
1673.8
1672.3
1670.8
1669.1
1667.5
1665.8
1664
1662.3
1660.5
1658.7
1656.8
1655
1653.1
1651.2
1649.4
1647.5
1645.5
1643.6
1641.7
1639.8
1637.8
1635.9
1633.9
1631.9
1629.9
1628
1626
1624
1622
1619.9
1617.9
1615.9
1613.9
1611.8
1609.8
1607.7
1605.7
1603.6
1601.6
1599.5
1597.4
1595.4
1593.3
1591.2
1589.1
1587
1584.9
1582.8
1580.7
1578.6
1576.5
1574.4
1572.3
1570.2
1568.1
1566
1563.9
1561.8
1559.7
1557.7
1555.6
1553.5
1551.4
1549.3
1547.2
1545.2
1543.1
1541
1539
1536.9
1534.9
1532.8
1530.8
1528.8
1526.8
1524.8
1522.8
1520.8
1518.9
1516.9
1515
1513.1
1511.2
1509.3
1507.5
1505.6
1503.8
1502
1500.2
1498.5
1496.8
1495.1
1493.4
1491.7
1490.1
1488.6
1487
1485.5
1484
1482.6
1481.2
1479.9
1478.6
1477.3
1476.1
1474.9
1473.8
1472.7
1471.7
1470.7
1469.8
1469
1468.2
1467.4
1466.7
1466.1
1465.5
1464.9
1464.4
1464
1463.6
1463.3
1463
1462.8
1462.7
1462.5
1462.5
1462.4
1462.5
1462.5
1462.6
1462.8
1463
1463.2
1463.4
1463.7
1464.1
1464.5
1464.9
1465.3
1465.8
1466.3
1466.8
1467.4
1467.9
1468.6
1469.2
1469.9
1470.5
1471.2
1472
1472.7
1473.5
1474.3
1475.1
1475.9
1476.8
1477.7
1478.5
1479.4
1480.4
1481.3
1482.2
1483.2
1484.2
1485.2
1486.2
1487.2
1488.2
1489.3
1490.3
1491.4
1492.4
1493.5
1494.6
1495.7
1496.8
1497.9
1499.1
1500.2
1501.3
1502.5
1503.6
1504.8
1506
1507.1
1508.3
1509.5
1510.7
1511.9
1513.1
1514.3
1515.5
1516.7
1518
1519.2
1520.4
1521.7
1522.9
1524.2
1525.5
1526.8
1528
1529.3
1530.6
1532
1533.3
1534.6
1536
1537.3
1538.7
1540
1541.4
1542.8
1544.2
1545.7
1547.1
1548.5
1549.9
1551.3
1552.7
1554.1
1555.5
1556.8
1558.2
1559.4
1560.6
1561.7
1562.7
1563.6
1564.4
1565.2
1565.8
1566.3
1566.7
1567
1567.2
1567.3
1684.2
1684.1
1683.9
1683.5
1683
1682.4
1681.6
1680.7
1679.7
1678.6
1677.4
1676.1
1674.7
1673.2
1671.7
1670.1
1668.5
1666.8
1665.1
1663.4
1661.6
1659.8
1658
1656.1
1654.3
1652.4
1650.5
1648.6
1646.7
1644.8
1642.9
1640.9
1639
1637
1635.1
1633.1
1631.1
1629.1
1627.1
1625.1
1623.1
1621.1
1619.1
1617
1615
1612.9
1610.9
1608.8
1606.8
1604.7
1602.6
1600.5
1598.5
1596.4
1594.3
1592.2
1590.1
1588
1585.9
1583.8
1581.7
1579.5
1577.4
1575.3
1573.2
1571.1
1568.9
1566.8
1564.7
1562.6
1560.5
1558.4
1556.2
1554.1
1552
1549.9
1547.8
1545.7
1543.6
1541.5
1539.4
1537.4
1535.3
1533.2
1531.2
1529.1
1527.1
1525
1523
1521
1519
1517
1515.1
1513.1
1511.2
1509.3
1507.4
1505.5
1503.6
1501.8
1500
1498.2
1496.4
1494.7
1492.9
1491.2
1489.6
1488
1486.4
1484.8
1483.3
1481.8
1480.3
1478.9
1477.6
1476.3
1475
1473.8
1472.6
1471.4
1470.4
1469.3
1468.3
1467.4
1466.6
1465.7
1465
1464.3
1463.6
1463
1462.5
1462
1461.6
1461.2
1460.9
1460.6
1460.4
1460.2
1460.1
1460
1460
1460
1460.1
1460.2
1460.3
1460.5
1460.8
1461
1461.3
1461.7
1462
1462.5
1462.9
1463.4
1463.9
1464.4
1465
1465.6
1466.2
1466.8
1467.5
1468.2
1468.9
1469.7
1470.4
1471.2
1472
1472.8
1473.6
1474.5
1475.4
1476.3
1477.2
1478.1
1479
1480
1481
1481.9
1482.9
1483.9
1485
1486
1487
1488.1
1489.2
1490.2
1491.3
1492.4
1493.5
1494.6
1495.8
1496.9
1498
1499.2
1500.3
1501.5
1502.7
1503.8
1505
1506.2
1507.4
1508.6
1509.8
1511
1512.2
1513.4
1514.6
1515.8
1517.1
1518.3
1519.6
1520.8
1522.1
1523.4
1524.7
1526
1527.3
1528.6
1529.9
1531.2
1532.5
1533.9
1535.2
1536.6
1538
1539.4
1540.7
1542.2
1543.6
1545
1546.4
1547.8
1549.2
1550.6
1552
1553.4
1554.8
1556.1
1557.3
1558.5
1559.6
1560.6
1561.6
1562.4
1563.2
1563.8
1564.3
1564.8
1565.1
1565.3
1565.3
1683.6
1683.5
1683.3
1683
1682.4
1681.8
1681
1680.1
1679.1
1678
1676.8
1675.5
1674.1
1672.6
1671.1
1669.5
1667.9
1666.2
1664.5
1662.7
1660.9
1659.1
1657.3
1655.4
1653.6
1651.7
1649.8
1647.9
1646
1644.1
1642.1
1640.2
1638.2
1636.3
1634.3
1632.3
1630.3
1628.3
1626.3
1624.3
1622.2
1620.2
1618.2
1616.1
1614.1
1612
1610
1607.9
1605.8
1603.7
1601.6
1599.5
1597.4
1595.3
1593.2
1591.1
1589
1586.9
1584.7
1582.6
1580.5
1578.4
1576.2
1574.1
1571.9
1569.8
1567.7
1565.5
1563.4
1561.3
1559.1
1557
1554.8
1552.7
1550.6
1548.4
1546.3
1544.2
1542.1
1540
1537.9
1535.8
1533.7
1531.6
1529.5
1527.4
1525.4
1523.3
1521.3
1519.2
1517.2
1515.2
1513.2
1511.3
1509.3
1507.4
1505.4
1503.5
1501.6
1499.8
1497.9
1496.1
1494.3
1492.6
1490.8
1489.1
1487.4
1485.8
1484.2
1482.6
1481
1479.5
1478.1
1476.7
1475.3
1473.9
1472.6
1471.4
1470.2
1469.1
1468
1466.9
1465.9
1465
1464.1
1463.3
1462.5
1461.8
1461.2
1460.6
1460
1459.5
1459.1
1458.7
1458.4
1458.1
1457.9
1457.7
1457.6
1457.5
1457.5
1457.5
1457.6
1457.7
1457.9
1458.1
1458.3
1458.6
1458.9
1459.3
1459.6
1460
1460.5
1461
1461.5
1462
1462.6
1463.2
1463.8
1464.5
1465.1
1465.8
1466.6
1467.3
1468.1
1468.9
1469.7
1470.5
1471.3
1472.2
1473.1
1474
1474.9
1475.8
1476.8
1477.7
1478.7
1479.7
1480.7
1481.7
1482.7
1483.8
1484.8
1485.8
1486.9
1488
1489.1
1490.2
1491.3
1492.4
1493.5
1494.7
1495.8
1497
1498.1
1499.3
1500.5
1501.7
1502.8
1504
1505.2
1506.4
1507.6
1508.8
1510.1
1511.3
1512.5
1513.7
1515
1516.2
1517.5
1518.7
1520
1521.3
1522.6
1523.9
1525.2
1526.5
1527.8
1529.1
1530.4
1531.8
1533.1
1534.5
1535.9
1537.3
1538.7
1540.1
1541.5
1542.9
1544.3
1545.7
1547.1
1548.6
1549.9
1551.3
1552.7
1554
1555.2
1556.4
1557.6
1558.6
1559.6
1560.4
1561.2
1561.8
1562.4
1562.8
1563.1
1563.3
1563.4
1683
1683
1682.8
1682.4
1681.9
1681.2
1680.5
1679.6
1678.5
1677.4
1676.2
1674.9
1673.5
1672
1670.5
1668.9
1667.2
1665.5
1663.8
1662.1
1660.3
1658.5
1656.6
1654.8
1652.9
1651
1649.1
1647.2
1645.3
1643.3
1641.4
1639.4
1637.5
1635.5
1633.5
1631.5
1629.5
1627.5
1625.5
1623.4
1621.4
1619.4
1617.3
1615.3
1613.2
1611.1
1609
1606.9
1604.9
1602.8
1600.7
1598.5
1596.4
1594.3
1592.2
1590
1587.9
1585.8
1583.6
1581.5
1579.3
1577.2
1575
1572.9
1570.7
1568.6
1566.4
1564.2
1562.1
1559.9
1557.8
1555.6
1553.5
1551.3
1549.1
1547
1544.8
1542.7
1540.6
1538.4
1536.3
1534.2
1532
1529.9
1527.8
1525.7
1523.7
1521.6
1519.5
1517.5
1515.4
1513.4
1511.4
1509.4
1507.4
1505.4
1503.5
1501.6
1499.6
1497.8
1495.9
1494.1
1492.2
1490.5
1488.7
1487
1485.3
1483.6
1482
1480.4
1478.8
1477.3
1475.8
1474.4
1473
1471.6
1470.3
1469.1
1467.8
1466.7
1465.6
1464.5
1463.5
1462.6
1461.7
1460.9
1460.1
1459.4
1458.7
1458.1
1457.6
1457.1
1456.6
1456.2
1455.9
1455.6
1455.4
1455.3
1455.1
1455.1
1455.1
1455.1
1455.2
1455.3
1455.4
1455.6
1455.9
1456.1
1456.5
1456.8
1457.2
1457.6
1458.1
1458.6
1459.1
1459.6
1460.2
1460.8
1461.4
1462.1
1462.8
1463.5
1464.2
1464.9
1465.7
1466.5
1467.3
1468.1
1469
1469.9
1470.7
1471.6
1472.6
1473.5
1474.5
1475.4
1476.4
1477.4
1478.4
1479.4
1480.4
1481.5
1482.5
1483.6
1484.7
1485.8
1486.9
1488
1489.1
1490.2
1491.4
1492.5
1493.7
1494.8
1496
1497.2
1498.3
1499.5
1500.7
1501.9
1503.1
1504.3
1505.5
1506.7
1508
1509.2
1510.4
1511.7
1512.9
1514.1
1515.4
1516.7
1517.9
1519.2
1520.5
1521.8
1523.1
1524.4
1525.7
1527
1528.4
1529.7
1531.1
1532.4
1533.8
1535.2
1536.6
1538
1539.4
1540.8
1542.3
1543.7
1545.1
1546.5
1547.9
1549.3
1550.6
1551.9
1553.2
1554.4
1555.5
1556.6
1557.5
1558.4
1559.2
1559.8
1560.4
1560.8
1561.1
1561.3
1561.4
1682.5
1682.4
1682.2
1681.8
1681.3
1680.7
1679.9
1679
1678
1676.8
1675.6
1674.3
1672.9
1671.4
1669.9
1668.3
1666.6
1664.9
1663.2
1661.4
1659.6
1657.8
1656
1654.1
1652.2
1650.3
1648.4
1646.5
1644.6
1642.6
1640.7
1638.7
1636.7
1634.7
1632.7
1630.7
1628.7
1626.7
1624.7
1622.6
1620.6
1618.5
1616.5
1614.4
1612.3
1610.2
1608.1
1606
1603.9
1601.8
1599.7
1597.6
1595.4
1593.3
1591.2
1589
1586.9
1584.7
1582.5
1580.4
1578.2
1576
1573.9
1571.7
1569.5
1567.3
1565.2
1563
1560.8
1558.6
1556.4
1554.2
1552.1
1549.9
1547.7
1545.5
1543.4
1541.2
1539
1536.9
1534.7
1532.6
1530.4
1528.3
1526.2
1524.1
1521.9
1519.8
1517.8
1515.7
1513.6
1511.6
1509.5
1507.5
1505.5
1503.5
1501.5
1499.6
1497.7
1495.7
1493.9
1492
1490.2
1488.4
1486.6
1484.8
1483.1
1481.4
1479.8
1478.1
1476.6
1475
1473.5
1472.1
1470.7
1469.3
1468
1466.7
1465.5
1464.3
1463.2
1462.1
1461.1
1460.2
1459.3
1458.4
1457.6
1456.9
1456.2
1455.6
1455.1
1454.6
1454.1
1453.8
1453.4
1453.2
1452.9
1452.8
1452.7
1452.6
1452.6
1452.6
1452.7
1452.8
1453
1453.2
1453.4
1453.7
1454
1454.4
1454.8
1455.2
1455.6
1456.1
1456.7
1457.2
1457.8
1458.4
1459
1459.7
1460.4
1461.1
1461.8
1462.6
1463.3
1464.1
1464.9
1465.8
1466.6
1467.5
1468.4
1469.3
1470.2
1471.2
1472.1
1473.1
1474.1
1475.1
1476.1
1477.1
1478.2
1479.3
1480.3
1481.4
1482.5
1483.6
1484.7
1485.8
1486.9
1488.1
1489.2
1490.4
1491.5
1492.7
1493.9
1495.1
1496.2
1497.4
1498.6
1499.8
1501
1502.2
1503.5
1504.7
1505.9
1507.1
1508.4
1509.6
1510.8
1512.1
1513.4
1514.6
1515.9
1517.2
1518.5
1519.8
1521.1
1522.4
1523.7
1525
1526.3
1527.7
1529
1530.4
1531.8
1533.2
1534.6
1536
1537.4
1538.8
1540.2
1541.6
1543
1544.5
1545.8
1547.2
1548.6
1549.9
1551.1
1552.3
1553.5
1554.5
1555.5
1556.4
1557.2
1557.8
1558.4
1558.8
1559.2
1559.4
1559.4
1682
1681.9
1681.7
1681.3
1680.8
1680.1
1679.4
1678.4
1677.4
1676.3
1675
1673.7
1672.3
1670.8
1669.3
1667.7
1666
1664.3
1662.6
1660.8
1659
1657.2
1655.3
1653.5
1651.6
1649.7
1647.8
1645.8
1643.9
1641.9
1640
1638
1636
1634
1632
1630
1628
1625.9
1623.9
1621.8
1619.8
1617.7
1615.6
1613.5
1611.5
1609.4
1607.2
1605.1
1603
1600.9
1598.7
1596.6
1594.5
1592.3
1590.1
1588
1585.8
1583.6
1581.5
1579.3
1577.1
1574.9
1572.7
1570.5
1568.3
1566.1
1563.9
1561.7
1559.5
1557.3
1555.1
1552.9
1550.7
1548.5
1546.3
1544.1
1541.9
1539.7
1537.5
1535.4
1533.2
1531
1528.8
1526.7
1524.5
1522.4
1520.2
1518.1
1516
1513.9
1511.8
1509.7
1507.7
1505.6
1503.6
1501.6
1499.6
1497.6
1495.7
1493.7
1491.8
1489.9
1488.1
1486.2
1484.4
1482.7
1480.9
1479.2
1477.6
1475.9
1474.3
1472.8
1471.2
1469.8
1468.3
1467
1465.6
1464.3
1463.1
1461.9
1460.8
1459.7
1458.7
1457.7
1456.8
1456
1455.2
1454.4
1453.8
1453.2
1452.6
1452.1
1451.7
1451.3
1450.9
1450.7
1450.5
1450.3
1450.2
1450.1
1450.1
1450.1
1450.2
1450.3
1450.5
1450.7
1450.9
1451.2
1451.5
1451.9
1452.3
1452.7
1453.2
1453.7
1454.2
1454.8
1455.3
1456
1456.6
1457.3
1458
1458.7
1459.4
1460.2
1460.9
1461.7
1462.5
1463.4
1464.2
1465.1
1466
1467
1467.9
1468.9
1469.8
1470.8
1471.8
1472.8
1473.9
1474.9
1476
1477
1478.1
1479.2
1480.3
1481.4
1482.5
1483.7
1484.8
1485.9
1487.1
1488.3
1489.4
1490.6
1491.8
1493
1494.2
1495.3
1496.5
1497.8
1499
1500.2
1501.4
1502.6
1503.9
1505.1
1506.3
1507.6
1508.8
1510.1
1511.3
1512.6
1513.9
1515.2
1516.4
1517.7
1519
1520.4
1521.7
1523
1524.3
1525.7
1527
1528.4
1529.8
1531.1
1532.5
1533.9
1535.4
1536.8
1538.2
1539.6
1541
1542.4
1543.8
1545.2
1546.5
1547.8
1549.1
1550.3
1551.5
1552.5
1553.5
1554.4
1555.2
1555.8
1556.4
1556.8
1557.2
1557.4
1557.4
1681.4
1681.4
1681.1
1680.8
1680.2
1679.6
1678.8
1677.9
1676.9
1675.7
1674.5
1673.2
1671.8
1670.3
1668.7
1667.1
1665.4
1663.7
1662
1660.2
1658.4
1656.6
1654.7
1652.8
1650.9
1649
1647.1
1645.2
1643.2
1641.3
1639.3
1637.3
1635.3
1633.3
1631.3
1629.2
1627.2
1625.2
1623.1
1621
1619
1616.9
1614.8
1612.7
1610.6
1608.5
1606.4
1604.2
1602.1
1600
1597.8
1595.6
1593.5
1591.3
1589.1
1587
1584.8
1582.6
1580.4
1578.2
1576
1573.8
1571.6
1569.3
1567.1
1564.9
1562.7
1560.5
1558.2
1556
1553.8
1551.6
1549.3
1547.1
1544.9
1542.7
1540.5
1538.2
1536
1533.8
1531.6
1529.4
1527.2
1525.1
1522.9
1520.7
1518.6
1516.4
1514.3
1512.1
1510
1507.9
1505.8
1503.8
1501.7
1499.7
1497.7
1495.7
1493.7
1491.7
1489.8
1487.9
1486
1484.1
1482.3
1480.5
1478.8
1477
1475.3
1473.7
1472.1
1470.5
1469
1467.5
1466
1464.6
1463.3
1462
1460.7
1459.5
1458.4
1457.3
1456.3
1455.3
1454.4
1453.5
1452.7
1452
1451.3
1450.7
1450.1
1449.6
1449.2
1448.8
1448.4
1448.2
1447.9
1447.8
1447.7
1447.6
1447.6
1447.6
1447.7
1447.8
1448
1448.2
1448.4
1448.7
1449
1449.4
1449.8
1450.2
1450.7
1451.2
1451.7
1452.3
1452.9
1453.5
1454.1
1454.8
1455.5
1456.2
1456.9
1457.7
1458.5
1459.3
1460.2
1461
1461.9
1462.8
1463.7
1464.7
1465.6
1466.6
1467.6
1468.6
1469.6
1470.6
1471.7
1472.7
1473.8
1474.9
1476
1477.1
1478.2
1479.3
1480.4
1481.5
1482.7
1483.8
1485
1486.2
1487.3
1488.5
1489.7
1490.9
1492.1
1493.3
1494.5
1495.7
1496.9
1498.1
1499.4
1500.6
1501.8
1503.1
1504.3
1505.6
1506.8
1508.1
1509.3
1510.6
1511.9
1513.2
1514.4
1515.7
1517
1518.3
1519.7
1521
1522.3
1523.7
1525
1526.4
1527.8
1529.1
1530.5
1531.9
1533.3
1534.7
1536.2
1537.6
1539
1540.4
1541.8
1543.2
1544.5
1545.8
1547.1
1548.3
1549.4
1550.5
1551.5
1552.4
1553.1
1553.8
1554.4
1554.8
1555.1
1555.3
1555.4
1680.9
1680.8
1680.6
1680.2
1679.7
1679.1
1678.3
1677.4
1676.3
1675.2
1674
1672.6
1671.2
1669.7
1668.2
1666.5
1664.9
1663.2
1661.4
1659.6
1657.8
1656
1654.1
1652.2
1650.3
1648.4
1646.5
1644.5
1642.6
1640.6
1638.6
1636.6
1634.6
1632.6
1630.6
1628.5
1626.5
1624.4
1622.4
1620.3
1618.2
1616.1
1614
1611.9
1609.8
1607.6
1605.5
1603.4
1601.2
1599
1596.9
1594.7
1592.5
1590.3
1588.2
1586
1583.8
1581.5
1579.3
1577.1
1574.9
1572.7
1570.4
1568.2
1566
1563.7
1561.5
1559.2
1557
1554.7
1552.5
1550.2
1548
1545.8
1543.5
1541.3
1539
1536.8
1534.6
1532.3
1530.1
1527.9
1525.7
1523.4
1521.2
1519.1
1516.9
1514.7
1512.5
1510.4
1508.2
1506.1
1504
1501.9
1499.8
1497.8
1495.7
1493.7
1491.7
1489.7
1487.7
1485.8
1483.9
1482
1480.2
1478.4
1476.6
1474.8
1473.1
1471.4
1469.8
1468.2
1466.7
1465.2
1463.7
1462.3
1460.9
1459.6
1458.3
1457.1
1456
1454.9
1453.8
1452.8
1451.9
1451
1450.2
1449.5
1448.8
1448.2
1447.6
1447.1
1446.7
1446.3
1445.9
1445.7
1445.4
1445.3
1445.1
1445.1
1445.1
1445.1
1445.2
1445.3
1445.5
1445.7
1445.9
1446.2
1446.5
1446.9
1447.3
1447.7
1448.2
1448.7
1449.2
1449.8
1450.4
1451
1451.6
1452.3
1453
1453.8
1454.5
1455.3
1456.1
1457
1457.8
1458.7
1459.6
1460.5
1461.4
1462.4
1463.4
1464.3
1465.3
1466.4
1467.4
1468.4
1469.5
1470.5
1471.6
1472.7
1473.8
1474.9
1476
1477.2
1478.3
1479.4
1480.6
1481.7
1482.9
1484.1
1485.3
1486.4
1487.6
1488.8
1490
1491.2
1492.5
1493.7
1494.9
1496.1
1497.3
1498.6
1499.8
1501
1502.3
1503.5
1504.8
1506.1
1507.3
1508.6
1509.9
1511.2
1512.4
1513.7
1515
1516.4
1517.7
1519
1520.3
1521.7
1523
1524.4
1525.8
1527.1
1528.5
1529.9
1531.3
1532.7
1534.2
1535.6
1537
1538.4
1539.8
1541.1
1542.5
1543.8
1545
1546.2
1547.4
1548.4
1549.4
1550.3
1551.1
1551.8
1552.4
1552.8
1553.1
1553.3
1553.4
1680.4
1680.3
1680.1
1679.7
1679.2
1678.6
1677.8
1676.9
1675.8
1674.7
1673.4
1672.1
1670.7
1669.2
1667.6
1666
1664.3
1662.6
1660.8
1659
1657.2
1655.4
1653.5
1651.6
1649.7
1647.8
1645.8
1643.9
1641.9
1639.9
1637.9
1635.9
1633.9
1631.9
1629.9
1627.8
1625.8
1623.7
1621.6
1619.5
1617.4
1615.3
1613.2
1611.1
1608.9
1606.8
1604.7
1602.5
1600.3
1598.2
1596
1593.8
1591.6
1589.4
1587.2
1585
1582.7
1580.5
1578.3
1576.1
1573.8
1571.6
1569.3
1567.1
1564.8
1562.5
1560.3
1558
1555.7
1553.5
1551.2
1548.9
1546.7
1544.4
1542.1
1539.9
1537.6
1535.3
1533.1
1530.8
1528.6
1526.3
1524.1
1521.8
1519.6
1517.4
1515.2
1513
1510.8
1508.6
1506.5
1504.3
1502.2
1500
1497.9
1495.8
1493.8
1491.7
1489.7
1487.7
1485.7
1483.8
1481.8
1479.9
1478.1
1476.2
1474.4
1472.6
1470.9
1469.2
1467.6
1465.9
1464.4
1462.8
1461.4
1459.9
1458.5
1457.2
1455.9
1454.7
1453.5
1452.4
1451.4
1450.4
1449.4
1448.6
1447.8
1447
1446.3
1445.7
1445.1
1444.6
1444.1
1443.7
1443.4
1443.1
1442.9
1442.7
1442.6
1442.5
1442.5
1442.6
1442.6
1442.8
1442.9
1443.1
1443.4
1443.7
1444
1444.4
1444.8
1445.2
1445.7
1446.2
1446.7
1447.3
1447.9
1448.5
1449.2
1449.9
1450.6
1451.4
1452.1
1452.9
1453.8
1454.6
1455.5
1456.4
1457.3
1458.2
1459.2
1460.1
1461.1
1462.1
1463.1
1464.1
1465.2
1466.2
1467.3
1468.4
1469.5
1470.6
1471.7
1472.8
1473.9
1475
1476.2
1477.3
1478.5
1479.7
1480.8
1482
1483.2
1484.4
1485.6
1486.8
1488
1489.2
1490.4
1491.6
1492.9
1494.1
1495.3
1496.6
1497.8
1499
1500.3
1501.5
1502.8
1504.1
1505.3
1506.6
1507.9
1509.2
1510.5
1511.7
1513
1514.4
1515.7
1517
1518.3
1519.7
1521
1522.4
1523.8
1525.1
1526.5
1527.9
1529.3
1530.7
1532.1
1533.5
1535
1536.4
1537.7
1539.1
1540.4
1541.7
1543
1544.2
1545.3
1546.4
1547.4
1548.3
1549.1
1549.7
1550.3
1550.7
1551.1
1551.3
1551.3
1679.9
1679.8
1679.6
1679.2
1678.7
1678.1
1677.3
1676.3
1675.3
1674.2
1672.9
1671.6
1670.1
1668.6
1667.1
1665.4
1663.8
1662
1660.3
1658.5
1656.7
1654.8
1652.9
1651
1649.1
1647.2
1645.2
1643.3
1641.3
1639.3
1637.3
1635.3
1633.3
1631.2
1629.2
1627.1
1625
1623
1620.9
1618.8
1616.7
1614.6
1612.4
1610.3
1608.1
1606
1603.8
1601.7
1599.5
1597.3
1595.1
1592.9
1590.7
1588.5
1586.2
1584
1581.8
1579.5
1577.3
1575
1572.7
1570.5
1568.2
1565.9
1563.7
1561.4
1559.1
1556.8
1554.5
1552.2
1549.9
1547.6
1545.3
1543.1
1540.8
1538.5
1536.2
1533.9
1531.6
1529.3
1527
1524.8
1522.5
1520.3
1518
1515.8
1513.5
1511.3
1509.1
1506.9
1504.7
1502.5
1500.3
1498.2
1496
1493.9
1491.8
1489.8
1487.7
1485.7
1483.7
1481.7
1479.7
1477.8
1475.9
1474.1
1472.2
1470.4
1468.7
1467
1465.3
1463.7
1462.1
1460.5
1459
1457.6
1456.2
1454.8
1453.5
1452.3
1451.1
1450
1448.9
1447.9
1447
1446.1
1445.3
1444.5
1443.8
1443.2
1442.6
1442.1
1441.6
1441.2
1440.9
1440.6
1440.3
1440.2
1440
1440
1440
1440
1440.1
1440.2
1440.4
1440.6
1440.8
1441.1
1441.4
1441.8
1442.2
1442.6
1443.1
1443.6
1444.2
1444.8
1445.4
1446
1446.7
1447.5
1448.2
1449
1449.8
1450.6
1451.4
1452.3
1453.2
1454.1
1455
1455.9
1456.9
1457.9
1458.9
1459.9
1460.9
1461.9
1463
1464.1
1465.1
1466.2
1467.3
1468.4
1469.5
1470.7
1471.8
1472.9
1474.1
1475.2
1476.4
1477.6
1478.8
1479.9
1481.1
1482.3
1483.5
1484.7
1485.9
1487.2
1488.4
1489.6
1490.8
1492
1493.3
1494.5
1495.8
1497
1498.3
1499.5
1500.8
1502
1503.3
1504.6
1505.9
1507.2
1508.5
1509.8
1511.1
1512.4
1513.7
1515
1516.3
1517.7
1519
1520.4
1521.8
1523.1
1524.5
1525.9
1527.3
1528.7
1530.1
1531.5
1532.9
1534.3
1535.7
1537.1
1538.4
1539.7
1540.9
1542.1
1543.3
1544.3
1545.3
1546.2
1547
1547.7
1548.2
1548.7
1549
1549.2
1549.2
1679.4
1679.4
1679.1
1678.8
1678.2
1677.6
1676.8
1675.9
1674.8
1673.7
1672.4
1671.1
1669.6
1668.1
1666.5
1664.9
1663.2
1661.5
1659.7
1657.9
1656.1
1654.2
1652.4
1650.5
1648.5
1646.6
1644.6
1642.7
1640.7
1638.7
1636.7
1634.6
1632.6
1630.6
1628.5
1626.4
1624.4
1622.3
1620.2
1618.1
1615.9
1613.8
1611.7
1609.5
1607.4
1605.2
1603
1600.8
1598.6
1596.4
1594.2
1592
1589.8
1587.5
1585.3
1583
1580.8
1578.5
1576.3
1574
1571.7
1569.4
1567.1
1564.8
1562.5
1560.2
1557.9
1555.6
1553.3
1551
1548.7
1546.4
1544
1541.7
1539.4
1537.1
1534.8
1532.5
1530.2
1527.8
1525.5
1523.2
1521
1518.7
1516.4
1514.1
1511.9
1509.6
1507.4
1505.1
1502.9
1500.7
1498.5
1496.3
1494.2
1492
1489.9
1487.8
1485.7
1483.7
1481.6
1479.6
1477.7
1475.7
1473.8
1471.9
1470
1468.2
1466.5
1464.7
1463
1461.4
1459.8
1458.2
1456.7
1455.2
1453.8
1452.4
1451.1
1449.9
1448.7
1447.5
1446.5
1445.4
1444.5
1443.6
1442.7
1442
1441.3
1440.6
1440
1439.5
1439
1438.6
1438.3
1438
1437.8
1437.6
1437.5
1437.4
1437.4
1437.4
1437.5
1437.6
1437.8
1438
1438.2
1438.5
1438.8
1439.2
1439.6
1440.1
1440.6
1441.1
1441.7
1442.3
1442.9
1443.6
1444.3
1445
1445.8
1446.6
1447.4
1448.2
1449.1
1450
1450.9
1451.8
1452.7
1453.7
1454.7
1455.7
1456.7
1457.7
1458.7
1459.8
1460.8
1461.9
1463
1464.1
1465.2
1466.3
1467.4
1468.5
1469.7
1470.8
1472
1473.1
1474.3
1475.5
1476.7
1477.9
1479.1
1480.3
1481.5
1482.7
1483.9
1485.1
1486.3
1487.6
1488.8
1490
1491.3
1492.5
1493.7
1495
1496.3
1497.5
1498.8
1500
1501.3
1502.6
1503.9
1505.2
1506.4
1507.7
1509
1510.4
1511.7
1513
1514.3
1515.7
1517
1518.4
1519.8
1521.1
1522.5
1523.9
1525.3
1526.7
1528.1
1529.5
1530.9
1532.3
1533.6
1535
1536.3
1537.6
1538.9
1540
1541.2
1542.2
1543.2
1544.1
1544.9
1545.6
1546.1
1546.6
1546.9
1547.1
1547.1
1679
1678.9
1678.7
1678.3
1677.8
1677.1
1676.3
1675.4
1674.3
1673.2
1671.9
1670.6
1669.1
1667.6
1666
1664.4
1662.7
1661
1659.2
1657.4
1655.6
1653.7
1651.8
1649.9
1647.9
1646
1644
1642.1
1640.1
1638.1
1636
1634
1632
1629.9
1627.8
1625.8
1623.7
1621.6
1619.5
1617.3
1615.2
1613.1
1610.9
1608.8
1606.6
1604.4
1602.2
1600
1597.8
1595.6
1593.4
1591.1
1588.9
1586.6
1584.4
1582.1
1579.8
1577.6
1575.3
1573
1570.7
1568.4
1566.1
1563.7
1561.4
1559.1
1556.8
1554.4
1552.1
1549.8
1547.4
1545.1
1542.7
1540.4
1538.1
1535.7
1533.4
1531
1528.7
1526.4
1524
1521.7
1519.4
1517.1
1514.8
1512.5
1510.2
1507.9
1505.6
1503.4
1501.1
1498.9
1496.7
1494.5
1492.3
1490.1
1488
1485.8
1483.7
1481.7
1479.6
1477.6
1475.6
1473.6
1471.7
1469.7
1467.9
1466
1464.2
1462.5
1460.7
1459.1
1457.4
1455.9
1454.3
1452.8
1451.4
1450
1448.7
1447.4
1446.2
1445.1
1444
1442.9
1442
1441.1
1440.2
1439.5
1438.7
1438.1
1437.5
1436.9
1436.5
1436.1
1435.7
1435.4
1435.2
1435
1434.9
1434.8
1434.8
1434.8
1434.9
1435
1435.1
1435.4
1435.6
1435.9
1436.2
1436.6
1437.1
1437.6
1438.1
1438.6
1439.2
1439.8
1440.5
1441.2
1441.9
1442.7
1443.4
1444.2
1445.1
1445.9
1446.8
1447.7
1448.6
1449.5
1450.5
1451.4
1452.4
1453.4
1454.4
1455.5
1456.5
1457.6
1458.6
1459.7
1460.8
1461.9
1463
1464.1
1465.3
1466.4
1467.6
1468.7
1469.9
1471
1472.2
1473.4
1474.6
1475.8
1477
1478.2
1479.4
1480.6
1481.8
1483
1484.3
1485.5
1486.7
1488
1489.2
1490.5
1491.7
1493
1494.2
1495.5
1496.7
1498
1499.3
1500.6
1501.8
1503.1
1504.4
1505.7
1507
1508.3
1509.7
1511
1512.3
1513.7
1515
1516.4
1517.7
1519.1
1520.5
1521.9
1523.3
1524.6
1526
1527.4
1528.8
1530.2
1531.6
1532.9
1534.2
1535.5
1536.8
1537.9
1539.1
1540.1
1541.1
1542
1542.8
1543.4
1544
1544.4
1544.7
1544.9
1545
1678.5
1678.4
1678.2
1677.8
1677.3
1676.6
1675.8
1674.9
1673.8
1672.7
1671.4
1670.1
1668.6
1667.1
1665.5
1663.9
1662.2
1660.5
1658.7
1656.9
1655
1653.1
1651.2
1649.3
1647.4
1645.4
1643.5
1641.5
1639.5
1637.5
1635.4
1633.4
1631.3
1629.3
1627.2
1625.1
1623
1620.9
1618.8
1616.6
1614.5
1612.4
1610.2
1608
1605.8
1603.6
1601.4
1599.2
1597
1594.8
1592.5
1590.3
1588
1585.7
1583.5
1581.2
1578.9
1576.6
1574.3
1572
1569.7
1567.3
1565
1562.7
1560.3
1558
1555.6
1553.3
1550.9
1548.6
1546.2
1543.8
1541.5
1539.1
1536.7
1534.4
1532
1529.6
1527.3
1524.9
1522.6
1520.2
1517.9
1515.5
1513.2
1510.9
1508.6
1506.2
1503.9
1501.7
1499.4
1497.1
1494.9
1492.6
1490.4
1488.2
1486
1483.9
1481.8
1479.7
1477.6
1475.5
1473.5
1471.5
1469.5
1467.6
1465.7
1463.8
1462
1460.2
1458.5
1456.8
1455.1
1453.5
1452
1450.5
1449
1447.6
1446.3
1445
1443.8
1442.6
1441.5
1440.5
1439.5
1438.6
1437.7
1436.9
1436.2
1435.5
1434.9
1434.4
1433.9
1433.5
1433.1
1432.8
1432.6
1432.4
1432.2
1432.2
1432.1
1432.1
1432.2
1432.3
1432.5
1432.7
1433
1433.3
1433.7
1434.1
1434.5
1435
1435.6
1436.1
1436.8
1437.4
1438.1
1438.8
1439.5
1440.3
1441.1
1441.9
1442.7
1443.6
1444.5
1445.4
1446.3
1447.2
1448.2
1449.2
1450.2
1451.2
1452.2
1453.3
1454.3
1455.4
1456.5
1457.5
1458.6
1459.7
1460.9
1462
1463.1
1464.3
1465.4
1466.6
1467.7
1468.9
1470.1
1471.3
1472.5
1473.7
1474.9
1476.1
1477.3
1478.5
1479.7
1481
1482.2
1483.4
1484.7
1485.9
1487.1
1488.4
1489.6
1490.9
1492.2
1493.4
1494.7
1496
1497.2
1498.5
1499.8
1501.1
1502.4
1503.7
1505
1506.3
1507.6
1508.9
1510.3
1511.6
1513
1514.3
1515.7
1517
1518.4
1519.8
1521.2
1522.6
1524
1525.4
1526.7
1528.1
1529.5
1530.8
1532.1
1533.4
1534.6
1535.8
1536.9
1538
1538.9
1539.8
1540.6
1541.3
1541.8
1542.3
1542.6
1542.8
1542.8
1678
1678
1677.7
1677.4
1676.8
1676.2
1675.4
1674.4
1673.4
1672.2
1671
1669.6
1668.2
1666.6
1665
1663.4
1661.7
1660
1658.2
1656.4
1654.5
1652.6
1650.7
1648.8
1646.8
1644.9
1642.9
1640.9
1638.9
1636.9
1634.8
1632.8
1630.7
1628.7
1626.6
1624.5
1622.4
1620.2
1618.1
1616
1613.8
1611.6
1609.5
1607.3
1605.1
1602.9
1600.7
1598.4
1596.2
1593.9
1591.7
1589.4
1587.1
1584.9
1582.6
1580.3
1578
1575.6
1573.3
1571
1568.7
1566.3
1564
1561.6
1559.2
1556.9
1554.5
1552.1
1549.8
1547.4
1545
1542.6
1540.2
1537.8
1535.4
1533
1530.6
1528.3
1525.9
1523.5
1521.1
1518.7
1516.3
1514
1511.6
1509.3
1506.9
1504.6
1502.2
1499.9
1497.6
1495.3
1493.1
1490.8
1488.6
1486.3
1484.1
1481.9
1479.8
1477.6
1475.5
1473.5
1471.4
1469.4
1467.4
1465.4
1463.5
1461.6
1459.8
1458
1456.2
1454.5
1452.8
1451.2
1449.6
1448.1
1446.6
1445.2
1443.8
1442.5
1441.3
1440.1
1439
1437.9
1436.9
1436
1435.2
1434.4
1433.6
1432.9
1432.3
1431.8
1431.3
1430.9
1430.5
1430.2
1429.9
1429.7
1429.6
1429.5
1429.5
1429.5
1429.5
1429.7
1429.9
1430.1
1430.4
1430.7
1431.1
1431.5
1432
1432.5
1433.1
1433.7
1434.3
1435
1435.7
1436.4
1437.1
1437.9
1438.7
1439.5
1440.4
1441.3
1442.2
1443.1
1444
1445
1445.9
1446.9
1447.9
1449
1450
1451
1452.1
1453.2
1454.2
1455.3
1456.4
1457.6
1458.7
1459.8
1461
1462.1
1463.3
1464.4
1465.6
1466.8
1468
1469.2
1470.4
1471.6
1472.8
1474
1475.2
1476.4
1477.6
1478.9
1480.1
1481.3
1482.6
1483.8
1485.1
1486.3
1487.6
1488.8
1490.1
1491.3
1492.6
1493.9
1495.2
1496.4
1497.7
1499
1500.3
1501.6
1502.9
1504.2
1505.6
1506.9
1508.2
1509.5
1510.9
1512.2
1513.6
1515
1516.3
1517.7
1519.1
1520.5
1521.9
1523.3
1524.6
1526
1527.4
1528.7
1530
1531.3
1532.5
1533.7
1534.8
1535.8
1536.8
1537.6
1538.4
1539.1
1539.6
1540.1
1540.4
1540.6
1540.6
1677.6
1677.5
1677.3
1676.9
1676.4
1675.7
1674.9
1674
1672.9
1671.8
1670.5
1669.1
1667.7
1666.2
1664.6
1662.9
1661.2
1659.5
1657.7
1655.8
1654
1652.1
1650.2
1648.3
1646.3
1644.3
1642.4
1640.4
1638.3
1636.3
1634.3
1632.2
1630.1
1628
1625.9
1623.8
1621.7
1619.6
1617.5
1615.3
1613.1
1611
1608.8
1606.6
1604.4
1602.1
1599.9
1597.7
1595.4
1593.2
1590.9
1588.6
1586.3
1584
1581.7
1579.4
1577.1
1574.7
1572.4
1570
1567.7
1565.3
1562.9
1560.6
1558.2
1555.8
1553.4
1551
1548.6
1546.2
1543.8
1541.4
1539
1536.5
1534.1
1531.7
1529.3
1526.9
1524.5
1522
1519.6
1517.2
1514.8
1512.4
1510
1507.7
1505.3
1502.9
1500.6
1498.2
1495.9
1493.6
1491.3
1489
1486.7
1484.4
1482.2
1480
1477.8
1475.6
1473.5
1471.4
1469.3
1467.3
1465.2
1463.3
1461.3
1459.4
1457.5
1455.7
1453.9
1452.2
1450.5
1448.8
1447.2
1445.7
1444.2
1442.8
1441.4
1440.1
1438.8
1437.6
1436.5
1435.4
1434.4
1433.5
1432.6
1431.8
1431
1430.3
1429.7
1429.2
1428.7
1428.2
1427.8
1427.5
1427.3
1427
1426.9
1426.8
1426.8
1426.8
1426.9
1427
1427.2
1427.5
1427.8
1428.2
1428.6
1429
1429.5
1430
1430.6
1431.2
1431.9
1432.5
1433.3
1434
1434.8
1435.5
1436.4
1437.2
1438.1
1438.9
1439.9
1440.8
1441.7
1442.7
1443.7
1444.7
1445.7
1446.7
1447.7
1448.8
1449.9
1450.9
1452
1453.1
1454.2
1455.4
1456.5
1457.6
1458.8
1459.9
1461.1
1462.3
1463.4
1464.6
1465.8
1467
1468.2
1469.4
1470.6
1471.8
1473
1474.3
1475.5
1476.7
1478
1479.2
1480.4
1481.7
1482.9
1484.2
1485.5
1486.7
1488
1489.2
1490.5
1491.8
1493.1
1494.3
1495.6
1496.9
1498.2
1499.5
1500.8
1502.1
1503.5
1504.8
1506.1
1507.4
1508.8
1510.1
1511.5
1512.9
1514.2
1515.6
1517
1518.4
1519.8
1521.1
1522.5
1523.9
1525.2
1526.5
1527.8
1529.1
1530.3
1531.5
1532.6
1533.6
1534.6
1535.4
1536.2
1536.8
1537.4
1537.8
1538.1
1538.3
1538.4
1677.2
1677.1
1676.9
1676.5
1676
1675.3
1674.5
1673.6
1672.5
1671.3
1670.1
1668.7
1667.2
1665.7
1664.1
1662.5
1660.7
1659
1657.2
1655.4
1653.5
1651.6
1649.7
1647.7
1645.8
1643.8
1641.8
1639.8
1637.8
1635.7
1633.7
1631.6
1629.5
1627.5
1625.4
1623.2
1621.1
1619
1616.8
1614.6
1612.5
1610.3
1608.1
1605.9
1603.7
1601.4
1599.2
1596.9
1594.7
1592.4
1590.1
1587.8
1585.5
1583.2
1580.8
1578.5
1576.2
1573.8
1571.5
1569.1
1566.7
1564.3
1561.9
1559.5
1557.1
1554.7
1552.3
1549.9
1547.5
1545
1542.6
1540.2
1537.7
1535.3
1532.8
1530.4
1528
1525.5
1523.1
1520.6
1518.2
1515.8
1513.3
1510.9
1508.5
1506.1
1503.7
1501.3
1498.9
1496.5
1494.1
1491.8
1489.5
1487.1
1484.8
1482.6
1480.3
1478.1
1475.8
1473.6
1471.5
1469.3
1467.2
1465.1
1463.1
1461.1
1459.1
1457.2
1455.3
1453.4
1451.6
1449.9
1448.1
1446.5
1444.9
1443.3
1441.8
1440.3
1438.9
1437.6
1436.3
1435.1
1434
1432.9
1431.9
1430.9
1430
1429.2
1428.4
1427.7
1427.1
1426.5
1426
1425.6
1425.2
1424.8
1424.6
1424.3
1424.2
1424.1
1424.1
1424.1
1424.2
1424.4
1424.6
1424.9
1425.2
1425.6
1426
1426.5
1427
1427.6
1428.2
1428.8
1429.4
1430.1
1430.8
1431.6
1432.4
1433.2
1434
1434.8
1435.7
1436.6
1437.5
1438.5
1439.4
1440.4
1441.4
1442.4
1443.4
1444.4
1445.5
1446.5
1447.6
1448.7
1449.8
1450.9
1452
1453.1
1454.3
1455.4
1456.6
1457.7
1458.9
1460.1
1461.2
1462.4
1463.6
1464.8
1466
1467.2
1468.4
1469.7
1470.9
1472.1
1473.3
1474.6
1475.8
1477
1478.3
1479.5
1480.8
1482
1483.3
1484.6
1485.8
1487.1
1488.4
1489.7
1490.9
1492.2
1493.5
1494.8
1496.1
1497.4
1498.7
1500
1501.3
1502.7
1504
1505.3
1506.7
1508
1509.4
1510.7
1512.1
1513.5
1514.8
1516.2
1517.6
1519
1520.3
1521.7
1523
1524.3
1525.6
1526.9
1528.1
1529.3
1530.3
1531.4
1532.3
1533.2
1533.9
1534.6
1535.1
1535.6
1535.9
1536.1
1536.1
1676.8
1676.7
1676.5
1676.1
1675.6
1674.9
1674.1
1673.1
1672.1
1670.9
1669.6
1668.3
1666.8
1665.3
1663.7
1662
1660.3
1658.5
1656.7
1654.9
1653
1651.1
1649.2
1647.3
1645.3
1643.3
1641.3
1639.3
1637.3
1635.2
1633.1
1631.1
1629
1626.9
1624.8
1622.6
1620.5
1618.4
1616.2
1614
1611.8
1609.6
1607.4
1605.2
1603
1600.7
1598.5
1596.2
1593.9
1591.6
1589.3
1587
1584.7
1582.3
1580
1577.7
1575.3
1572.9
1570.5
1568.2
1565.8
1563.4
1560.9
1558.5
1556.1
1553.7
1551.2
1548.8
1546.3
1543.9
1541.4
1539
1536.5
1534
1531.6
1529.1
1526.6
1524.2
1521.7
1519.2
1516.8
1514.3
1511.8
1509.4
1506.9
1504.5
1502.1
1499.6
1497.2
1494.8
1492.4
1490
1487.7
1485.3
1483
1480.7
1478.4
1476.1
1473.9
1471.7
1469.5
1467.3
1465.1
1463
1461
1458.9
1456.9
1455
1453
1451.2
1449.3
1447.5
1445.8
1444.1
1442.5
1440.9
1439.4
1437.9
1436.5
1435.1
1433.8
1432.6
1431.5
1430.3
1429.3
1428.3
1427.4
1426.6
1425.8
1425.1
1424.4
1423.8
1423.3
1422.9
1422.5
1422.1
1421.8
1421.6
1421.5
1421.4
1421.4
1421.5
1421.6
1421.8
1422.1
1422.3
1422.7
1423.1
1423.5
1424
1424.5
1425.1
1425.7
1426.3
1427
1427.7
1428.4
1429.2
1430
1430.8
1431.6
1432.5
1433.4
1434.3
1435.2
1436.1
1437.1
1438.1
1439.1
1440.1
1441.1
1442.1
1443.2
1444.3
1445.3
1446.4
1447.5
1448.6
1449.8
1450.9
1452
1453.2
1454.3
1455.5
1456.7
1457.8
1459
1460.2
1461.4
1462.6
1463.8
1465
1466.2
1467.5
1468.7
1469.9
1471.1
1472.4
1473.6
1474.9
1476.1
1477.4
1478.6
1479.9
1481.1
1482.4
1483.7
1484.9
1486.2
1487.5
1488.8
1490
1491.3
1492.6
1493.9
1495.2
1496.5
1497.8
1499.2
1500.5
1501.8
1503.2
1504.5
1505.8
1507.2
1508.6
1509.9
1511.3
1512.7
1514
1515.4
1516.8
1518.1
1519.5
1520.8
1522.1
1523.4
1524.6
1525.8
1527
1528.1
1529.1
1530
1530.9
1531.6
1532.3
1532.8
1533.3
1533.6
1533.8
1533.8
1676.4
1676.3
1676.1
1675.7
1675.1
1674.5
1673.7
1672.7
1671.7
1670.5
1669.2
1667.8
1666.4
1664.8
1663.2
1661.6
1659.8
1658.1
1656.3
1654.4
1652.5
1650.6
1648.7
1646.8
1644.8
1642.8
1640.8
1638.8
1636.7
1634.7
1632.6
1630.5
1628.4
1626.3
1624.2
1622.1
1619.9
1617.8
1615.6
1613.4
1611.2
1609
1606.8
1604.5
1602.3
1600
1597.8
1595.5
1593.2
1590.9
1588.6
1586.2
1583.9
1581.5
1579.2
1576.8
1574.4
1572
1569.7
1567.2
1564.8
1562.4
1560
1557.5
1555.1
1552.6
1550.2
1547.7
1545.2
1542.8
1540.3
1537.8
1535.3
1532.8
1530.3
1527.8
1525.3
1522.8
1520.3
1517.8
1515.4
1512.9
1510.4
1507.9
1505.4
1502.9
1500.5
1498
1495.6
1493.1
1490.7
1488.3
1485.9
1483.5
1481.2
1478.8
1476.5
1474.2
1471.9
1469.7
1467.4
1465.2
1463.1
1460.9
1458.8
1456.8
1454.7
1452.7
1450.8
1448.9
1447
1445.2
1443.5
1441.8
1440.1
1438.5
1436.9
1435.5
1434
1432.7
1431.3
1430.1
1428.9
1427.8
1426.7
1425.7
1424.8
1423.9
1423.2
1422.4
1421.8
1421.1
1420.6
1420.1
1419.7
1419.4
1419.1
1418.9
1418.8
1418.8
1418.8
1418.9
1419
1419.2
1419.5
1419.8
1420.1
1420.6
1421
1421.5
1422
1422.6
1423.2
1423.9
1424.6
1425.3
1426
1426.8
1427.6
1428.4
1429.2
1430.1
1431
1431.9
1432.8
1433.8
1434.7
1435.7
1436.7
1437.8
1438.8
1439.8
1440.9
1442
1443
1444.1
1445.2
1446.4
1447.5
1448.6
1449.8
1450.9
1452.1
1453.2
1454.4
1455.6
1456.8
1458
1459.2
1460.4
1461.6
1462.8
1464
1465.2
1466.5
1467.7
1468.9
1470.2
1471.4
1472.6
1473.9
1475.1
1476.4
1477.7
1478.9
1480.2
1481.5
1482.7
1484
1485.3
1486.6
1487.8
1489.1
1490.4
1491.7
1493
1494.3
1495.7
1497
1498.3
1499.6
1501
1502.3
1503.6
1505
1506.4
1507.7
1509.1
1510.4
1511.8
1513.2
1514.5
1515.9
1517.2
1518.6
1519.9
1521.1
1522.4
1523.6
1524.7
1525.8
1526.8
1527.7
1528.6
1529.3
1530
1530.5
1530.9
1531.2
1531.4
1531.5
1676
1675.9
1675.7
1675.3
1674.8
1674.1
1673.3
1672.3
1671.3
1670.1
1668.8
1667.4
1665.9
1664.4
1662.8
1661.1
1659.4
1657.6
1655.8
1654
1652.1
1650.2
1648.3
1646.3
1644.3
1642.3
1640.3
1638.3
1636.2
1634.2
1632.1
1630
1627.9
1625.8
1623.6
1621.5
1619.3
1617.2
1615
1612.8
1610.6
1608.4
1606.1
1603.9
1601.6
1599.4
1597.1
1594.8
1592.5
1590.1
1587.8
1585.5
1583.1
1580.8
1578.4
1576
1573.6
1571.2
1568.8
1566.4
1563.9
1561.5
1559
1556.6
1554.1
1551.6
1549.1
1546.7
1544.2
1541.7
1539.2
1536.6
1534.1
1531.6
1529.1
1526.6
1524
1521.5
1519
1516.5
1513.9
1511.4
1508.9
1506.4
1503.9
1501.4
1498.9
1496.4
1493.9
1491.5
1489
1486.6
1484.1
1481.7
1479.3
1477
1474.6
1472.3
1470
1467.7
1465.4
1463.2
1461
1458.8
1456.7
1454.6
1452.5
1450.5
1448.6
1446.6
1444.7
1442.9
1441.1
1439.4
1437.7
1436.1
1434.5
1433
1431.5
1430.2
1428.8
1427.6
1426.4
1425.2
1424.1
1423.1
1422.2
1421.3
1420.5
1419.7
1419
1418.4
1417.9
1417.4
1417
1416.6
1416.4
1416.2
1416.1
1416.1
1416.1
1416.2
1416.4
1416.6
1416.9
1417.2
1417.6
1418
1418.5
1419
1419.5
1420.1
1420.7
1421.4
1422.1
1422.8
1423.6
1424.3
1425.1
1426
1426.8
1427.7
1428.6
1429.5
1430.5
1431.4
1432.4
1433.4
1434.4
1435.4
1436.4
1437.5
1438.5
1439.6
1440.7
1441.8
1442.9
1444
1445.2
1446.3
1447.5
1448.6
1449.8
1450.9
1452.1
1453.3
1454.5
1455.7
1456.9
1458.1
1459.3
1460.5
1461.7
1463
1464.2
1465.4
1466.7
1467.9
1469.1
1470.4
1471.6
1472.9
1474.1
1475.4
1476.7
1477.9
1479.2
1480.5
1481.8
1483
1484.3
1485.6
1486.9
1488.2
1489.5
1490.8
1492.1
1493.4
1494.7
1496.1
1497.4
1498.7
1500.1
1501.4
1502.8
1504.1
1505.5
1506.8
1508.2
1509.6
1510.9
1512.3
1513.6
1514.9
1516.3
1517.6
1518.8
1520.1
1521.2
1522.4
1523.4
1524.5
1525.4
1526.2
1526.9
1527.6
1528.1
1528.5
1528.8
1529
1529.1
1675.6
1675.5
1675.3
1674.9
1674.4
1673.7
1672.9
1671.9
1670.9
1669.7
1668.4
1667
1665.6
1664
1662.4
1660.7
1659
1657.2
1655.4
1653.5
1651.7
1649.7
1647.8
1645.8
1643.9
1641.9
1639.8
1637.8
1635.7
1633.7
1631.6
1629.5
1627.4
1625.3
1623.1
1621
1618.8
1616.6
1614.4
1612.2
1610
1607.8
1605.5
1603.3
1601
1598.7
1596.4
1594.1
1591.8
1589.4
1587.1
1584.7
1582.4
1580
1577.6
1575.2
1572.8
1570.4
1567.9
1565.5
1563
1560.6
1558.1
1555.6
1553.1
1550.6
1548.1
1545.6
1543.1
1540.6
1538
1535.5
1533
1530.4
1527.9
1525.3
1522.8
1520.2
1517.7
1515.1
1512.6
1510
1507.5
1504.9
1502.4
1499.8
1497.3
1494.8
1492.3
1489.8
1487.3
1484.8
1482.4
1479.9
1477.5
1475.1
1472.7
1470.3
1468
1465.7
1463.4
1461.1
1458.9
1456.7
1454.6
1452.4
1450.4
1448.3
1446.3
1444.4
1442.4
1440.6
1438.8
1437
1435.3
1433.7
1432.1
1430.5
1429.1
1427.6
1426.3
1425
1423.8
1422.6
1421.5
1420.5
1419.5
1418.6
1417.8
1417
1416.3
1415.7
1415.1
1414.6
1414.2
1413.9
1413.7
1413.6
1413.5
1413.5
1413.5
1413.6
1413.8
1414
1414.3
1414.7
1415
1415.5
1416
1416.5
1417
1417.6
1418.3
1418.9
1419.6
1420.3
1421.1
1421.9
1422.7
1423.5
1424.4
1425.3
1426.2
1427.1
1428
1429
1430
1431
1432
1433
1434.1
1435.1
1436.2
1437.3
1438.3
1439.5
1440.6
1441.7
1442.8
1444
1445.1
1446.3
1447.4
1448.6
1449.8
1451
1452.2
1453.4
1454.6
1455.8
1457
1458.2
1459.4
1460.6
1461.9
1463.1
1464.4
1465.6
1466.8
1468.1
1469.3
1470.6
1471.9
1473.1
1474.4
1475.7
1476.9
1478.2
1479.5
1480.8
1482
1483.3
1484.6
1485.9
1487.2
1488.5
1489.8
1491.1
1492.5
1493.8
1495.1
1496.4
1497.8
1499.1
1500.5
1501.8
1503.2
1504.5
1505.9
1507.3
1508.6
1510
1511.3
1512.6
1513.9
1515.2
1516.5
1517.7
1518.9
1520
1521.1
1522.1
1523
1523.8
1524.6
1525.2
1525.7
1526.1
1526.4
1526.6
1526.7
1675.2
1675.2
1674.9
1674.5
1674
1673.3
1672.5
1671.6
1670.5
1669.3
1668
1666.6
1665.2
1663.6
1662
1660.3
1658.6
1656.8
1655
1653.1
1651.2
1649.3
1647.4
1645.4
1643.4
1641.4
1639.4
1637.3
1635.3
1633.2
1631.1
1629
1626.9
1624.7
1622.6
1620.4
1618.3
1616.1
1613.9
1611.6
1609.4
1607.2
1604.9
1602.6
1600.4
1598.1
1595.8
1593.4
1591.1
1588.8
1586.4
1584
1581.6
1579.2
1576.8
1574.4
1572
1569.5
1567.1
1564.6
1562.2
1559.7
1557.2
1554.7
1552.2
1549.7
1547.1
1544.6
1542.1
1539.5
1537
1534.4
1531.8
1529.3
1526.7
1524.1
1521.5
1518.9
1516.4
1513.8
1511.2
1508.6
1506
1503.5
1500.9
1498.3
1495.8
1493.2
1490.7
1488.1
1485.6
1483.1
1480.6
1478.2
1475.7
1473.3
1470.8
1468.4
1466.1
1463.7
1461.4
1459.1
1456.8
1454.6
1452.4
1450.3
1448.2
1446.1
1444.1
1442.1
1440.1
1438.3
1436.4
1434.6
1432.9
1431.2
1429.6
1428.1
1426.6
1425.1
1423.8
1422.5
1421.2
1420
1418.9
1417.9
1416.9
1415.9
1415.1
1414.3
1413.5
1412.9
1412.4
1411.9
1411.5
1411.2
1411
1410.9
1410.8
1410.8
1410.9
1411
1411.2
1411.4
1411.7
1412.1
1412.5
1412.9
1413.4
1413.9
1414.5
1415.1
1415.7
1416.4
1417.1
1417.9
1418.6
1419.4
1420.2
1421.1
1421.9
1422.8
1423.7
1424.7
1425.6
1426.6
1427.6
1428.6
1429.6
1430.6
1431.6
1432.7
1433.8
1434.9
1435.9
1437.1
1438.2
1439.3
1440.4
1441.6
1442.7
1443.9
1445.1
1446.2
1447.4
1448.6
1449.8
1451
1452.2
1453.4
1454.6
1455.8
1457.1
1458.3
1459.5
1460.8
1462
1463.3
1464.5
1465.8
1467
1468.3
1469.5
1470.8
1472.1
1473.3
1474.6
1475.9
1477.2
1478.4
1479.7
1481
1482.3
1483.6
1484.9
1486.2
1487.5
1488.8
1490.1
1491.5
1492.8
1494.1
1495.5
1496.8
1498.2
1499.5
1500.9
1502.2
1503.6
1504.9
1506.3
1507.6
1508.9
1510.3
1511.6
1512.9
1514.1
1515.3
1516.5
1517.6
1518.7
1519.7
1520.6
1521.4
1522.1
1522.7
1523.3
1523.7
1524
1524.2
1524.2
1674.9
1674.8
1674.6
1674.2
1673.7
1673
1672.2
1671.2
1670.1
1668.9
1667.7
1666.3
1664.8
1663.2
1661.6
1659.9
1658.2
1656.4
1654.6
1652.7
1650.8
1648.9
1646.9
1645
1643
1641
1638.9
1636.9
1634.8
1632.7
1630.6
1628.5
1626.4
1624.2
1622.1
1619.9
1617.7
1615.5
1613.3
1611.1
1608.9
1606.6
1604.3
1602
1599.8
1597.5
1595.1
1592.8
1590.4
1588.1
1585.7
1583.3
1580.9
1578.5
1576.1
1573.7
1571.2
1568.8
1566.3
1563.8
1561.3
1558.8
1556.3
1553.8
1551.2
1548.7
1546.2
1543.6
1541
1538.5
1535.9
1533.3
1530.7
1528.1
1525.5
1522.9
1520.3
1517.7
1515.1
1512.5
1509.9
1507.2
1504.6
1502
1499.4
1496.8
1494.2
1491.7
1489.1
1486.5
1484
1481.4
1478.9
1476.4
1473.9
1471.4
1469
1466.5
1464.1
1461.7
1459.4
1457.1
1454.8
1452.5
1450.3
1448.1
1446
1443.9
1441.8
1439.8
1437.8
1435.9
1434.1
1432.3
1430.5
1428.8
1427.2
1425.6
1424.1
1422.6
1421.2
1419.9
1418.6
1417.4
1416.3
1415.2
1414.2
1413.2
1412.3
1411.5
1410.8
1410.2
1409.6
1409.2
1408.8
1408.5
1408.3
1408.2
1408.2
1408.2
1408.2
1408.4
1408.6
1408.8
1409.1
1409.5
1409.9
1410.4
1410.9
1411.4
1412
1412.6
1413.2
1413.9
1414.6
1415.3
1416.1
1416.9
1417.7
1418.6
1419.4
1420.3
1421.2
1422.2
1423.1
1424.1
1425.1
1426.1
1427.1
1428.1
1429.2
1430.3
1431.3
1432.4
1433.5
1434.6
1435.7
1436.9
1438
1439.2
1440.3
1441.5
1442.7
1443.8
1445
1446.2
1447.4
1448.6
1449.8
1451
1452.2
1453.5
1454.7
1455.9
1457.2
1458.4
1459.6
1460.9
1462.1
1463.4
1464.6
1465.9
1467.2
1468.4
1469.7
1471
1472.2
1473.5
1474.8
1476.1
1477.4
1478.7
1480
1481.3
1482.6
1483.9
1485.2
1486.5
1487.8
1489.1
1490.4
1491.8
1493.1
1494.5
1495.8
1497.1
1498.5
1499.8
1501.2
1502.5
1503.9
1505.2
1506.6
1507.9
1509.2
1510.4
1511.7
1512.9
1514.1
1515.2
1516.2
1517.2
1518.1
1518.9
1519.6
1520.3
1520.8
1521.2
1521.5
1521.7
1521.7
1674.6
1674.5
1674.2
1673.8
1673.3
1672.6
1671.8
1670.9
1669.8
1668.6
1667.3
1665.9
1664.4
1662.9
1661.2
1659.6
1657.8
1656
1654.2
1652.3
1650.4
1648.5
1646.5
1644.6
1642.6
1640.5
1638.5
1636.4
1634.4
1632.3
1630.2
1628
1625.9
1623.8
1621.6
1619.4
1617.2
1615
1612.8
1610.6
1608.3
1606
1603.8
1601.5
1599.2
1596.9
1594.5
1592.2
1589.8
1587.4
1585
1582.6
1580.2
1577.8
1575.4
1572.9
1570.5
1568
1565.5
1563
1560.5
1558
1555.4
1552.9
1550.3
1547.8
1545.2
1542.6
1540
1537.4
1534.8
1532.2
1529.6
1527
1524.4
1521.7
1519.1
1516.5
1513.8
1511.2
1508.5
1505.9
1503.2
1500.6
1498
1495.3
1492.7
1490.1
1487.5
1484.9
1482.3
1479.7
1477.2
1474.6
1472.1
1469.6
1467.1
1464.6
1462.2
1459.8
1457.4
1455
1452.7
1450.4
1448.2
1446
1443.8
1441.7
1439.6
1437.5
1435.5
1433.6
1431.7
1429.9
1428.1
1426.4
1424.7
1423.1
1421.5
1420.1
1418.6
1417.3
1416
1414.8
1413.6
1412.5
1411.5
1410.5
1409.6
1408.8
1408
1407.4
1406.9
1406.5
1406.1
1405.8
1405.7
1405.5
1405.5
1405.5
1405.6
1405.8
1406
1406.2
1406.5
1406.9
1407.3
1407.8
1408.3
1408.8
1409.4
1410
1410.7
1411.3
1412.1
1412.8
1413.6
1414.4
1415.2
1416
1416.9
1417.8
1418.7
1419.7
1420.6
1421.6
1422.6
1423.6
1424.6
1425.7
1426.7
1427.8
1428.9
1429.9
1431.1
1432.2
1433.3
1434.4
1435.6
1436.7
1437.9
1439
1440.2
1441.4
1442.6
1443.8
1445
1446.2
1447.4
1448.6
1449.8
1451
1452.3
1453.5
1454.7
1456
1457.2
1458.5
1459.7
1461
1462.2
1463.5
1464.8
1466
1467.3
1468.6
1469.8
1471.1
1472.4
1473.7
1475
1476.3
1477.6
1478.9
1480.2
1481.5
1482.8
1484.1
1485.4
1486.7
1488.1
1489.4
1490.7
1492.1
1493.4
1494.7
1496.1
1497.4
1498.8
1500.1
1501.5
1502.8
1504.1
1505.4
1506.7
1508
1509.2
1510.4
1511.6
1512.7
1513.7
1514.7
1515.6
1516.4
1517.1
1517.8
1518.3
1518.7
1519
1519.1
1519.2
1674.2
1674.1
1673.9
1673.5
1673
1672.3
1671.5
1670.5
1669.5
1668.3
1667
1665.6
1664.1
1662.5
1660.9
1659.2
1657.5
1655.7
1653.8
1652
1650
1648.1
1646.2
1644.2
1642.2
1640.1
1638.1
1636
1633.9
1631.8
1629.7
1627.6
1625.5
1623.3
1621.1
1618.9
1616.7
1614.5
1612.3
1610
1607.8
1605.5
1603.2
1600.9
1598.6
1596.3
1593.9
1591.6
1589.2
1586.8
1584.4
1582
1579.6
1577.1
1574.7
1572.2
1569.7
1567.2
1564.7
1562.2
1559.7
1557.1
1554.6
1552
1549.4
1546.9
1544.3
1541.7
1539.1
1536.4
1533.8
1531.2
1528.5
1525.9
1523.2
1520.6
1517.9
1515.2
1512.6
1509.9
1507.2
1504.5
1501.9
1499.2
1496.5
1493.9
1491.2
1488.6
1485.9
1483.3
1480.7
1478.1
1475.5
1472.9
1470.3
1467.8
1465.3
1462.8
1460.3
1457.8
1455.4
1453
1450.7
1448.3
1446.1
1443.8
1441.6
1439.4
1437.3
1435.3
1433.2
1431.3
1429.3
1427.5
1425.7
1423.9
1422.2
1420.6
1419
1417.5
1416.1
1414.7
1413.4
1412.1
1410.9
1409.8
1408.7
1407.7
1406.8
1406
1405.3
1404.7
1404.2
1403.8
1403.4
1403.2
1403
1402.9
1402.8
1402.9
1403
1403.1
1403.3
1403.6
1403.9
1404.3
1404.7
1405.2
1405.7
1406.2
1406.8
1407.4
1408.1
1408.8
1409.5
1410.2
1411
1411.8
1412.6
1413.5
1414.4
1415.3
1416.2
1417.1
1418.1
1419.1
1420.1
1421.1
1422.1
1423.1
1424.2
1425.3
1426.4
1427.5
1428.6
1429.7
1430.8
1431.9
1433.1
1434.2
1435.4
1436.6
1437.7
1438.9
1440.1
1441.3
1442.5
1443.7
1444.9
1446.1
1447.4
1448.6
1449.8
1451
1452.3
1453.5
1454.8
1456
1457.3
1458.5
1459.8
1461
1462.3
1463.6
1464.9
1466.1
1467.4
1468.7
1470
1471.3
1472.5
1473.8
1475.1
1476.4
1477.7
1479
1480.4
1481.7
1483
1484.3
1485.6
1487
1488.3
1489.6
1491
1492.3
1493.7
1495
1496.3
1497.7
1499
1500.4
1501.7
1503
1504.3
1505.5
1506.7
1507.9
1509.1
1510.2
1511.2
1512.2
1513.1
1513.9
1514.6
1515.2
1515.7
1516.1
1516.4
1516.6
1516.7
1673.9
1673.8
1673.6
1673.2
1672.7
1672
1671.2
1670.2
1669.1
1667.9
1666.6
1665.2
1663.8
1662.2
1660.6
1658.9
1657.1
1655.3
1653.5
1651.6
1649.7
1647.7
1645.8
1643.8
1641.8
1639.7
1637.7
1635.6
1633.5
1631.4
1629.3
1627.2
1625
1622.9
1620.7
1618.5
1616.3
1614
1611.8
1609.6
1607.3
1605
1602.7
1600.4
1598.1
1595.7
1593.4
1591
1588.6
1586.2
1583.8
1581.4
1578.9
1576.5
1574
1571.5
1569
1566.5
1564
1561.4
1558.9
1556.3
1553.8
1551.2
1548.6
1546
1543.4
1540.7
1538.1
1535.5
1532.8
1530.1
1527.5
1524.8
1522.1
1519.4
1516.7
1514
1511.3
1508.6
1505.9
1503.2
1500.5
1497.8
1495.1
1492.4
1489.7
1487
1484.4
1481.7
1479
1476.4
1473.8
1471.2
1468.6
1466
1463.4
1460.9
1458.4
1455.9
1453.4
1451
1448.6
1446.3
1443.9
1441.7
1439.4
1437.2
1435.1
1433
1430.9
1428.9
1427
1425.1
1423.2
1421.5
1419.7
1418.1
1416.5
1414.9
1413.5
1412.1
1410.7
1409.4
1408.2
1407
1405.9
1404.9
1404.1
1403.3
1402.6
1402
1401.5
1401
1400.7
1400.5
1400.3
1400.2
1400.2
1400.2
1400.3
1400.5
1400.7
1401
1401.3
1401.7
1402.1
1402.5
1403
1403.6
1404.2
1404.8
1405.5
1406.2
1406.9
1407.6
1408.4
1409.2
1410
1410.9
1411.8
1412.7
1413.6
1414.6
1415.5
1416.5
1417.5
1418.5
1419.6
1420.6
1421.7
1422.7
1423.8
1424.9
1426
1427.1
1428.3
1429.4
1430.6
1431.7
1432.9
1434
1435.2
1436.4
1437.6
1438.8
1440
1441.2
1442.4
1443.6
1444.9
1446.1
1447.3
1448.6
1449.8
1451
1452.3
1453.5
1454.8
1456
1457.3
1458.6
1459.8
1461.1
1462.4
1463.7
1464.9
1466.2
1467.5
1468.8
1470.1
1471.4
1472.7
1474
1475.3
1476.6
1477.9
1479.2
1480.5
1481.8
1483.2
1484.5
1485.8
1487.2
1488.5
1489.8
1491.2
1492.5
1493.9
1495.2
1496.5
1497.9
1499.2
1500.5
1501.7
1503
1504.2
1505.4
1506.5
1507.6
1508.7
1509.6
1510.5
1511.3
1512
1512.6
1513.1
1513.5
1513.8
1514
1514.1
1673.6
1673.5
1673.3
1672.9
1672.4
1671.7
1670.9
1669.9
1668.8
1667.6
1666.3
1664.9
1663.4
1661.9
1660.2
1658.5
1656.8
1655
1653.1
1651.3
1649.3
1647.4
1645.4
1643.4
1641.4
1639.4
1637.3
1635.2
1633.1
1631
1628.9
1626.8
1624.6
1622.4
1620.3
1618
1615.8
1613.6
1611.3
1609.1
1606.8
1604.5
1602.2
1599.9
1597.5
1595.2
1592.8
1590.4
1588
1585.6
1583.2
1580.7
1578.3
1575.8
1573.3
1570.8
1568.3
1565.8
1563.2
1560.7
1558.1
1555.6
1553
1550.4
1547.7
1545.1
1542.5
1539.8
1537.2
1534.5
1531.8
1529.1
1526.4
1523.7
1521
1518.3
1515.6
1512.9
1510.1
1507.4
1504.7
1501.9
1499.2
1496.5
1493.7
1491
1488.3
1485.6
1482.8
1480.1
1477.4
1474.8
1472.1
1469.4
1466.8
1464.2
1461.6
1459
1456.5
1454
1451.5
1449
1446.6
1444.2
1441.8
1439.5
1437.3
1435
1432.8
1430.7
1428.6
1426.6
1424.6
1422.7
1420.8
1419
1417.3
1415.6
1413.9
1412.4
1410.9
1409.4
1408.1
1406.7
1405.5
1404.3
1403.2
1402.2
1401.3
1400.5
1399.8
1399.2
1398.7
1398.3
1398
1397.8
1397.6
1397.5
1397.5
1397.5
1397.6
1397.8
1398
1398.3
1398.6
1399
1399.4
1399.9
1400.4
1400.9
1401.5
1402.2
1402.8
1403.5
1404.2
1405
1405.8
1406.6
1407.4
1408.3
1409.2
1410.1
1411
1412
1412.9
1413.9
1414.9
1415.9
1417
1418
1419.1
1420.1
1421.2
1422.3
1423.5
1424.6
1425.7
1426.8
1428
1429.1
1430.3
1431.5
1432.7
1433.9
1435
1436.2
1437.5
1438.7
1439.9
1441.1
1442.3
1443.6
1444.8
1446
1447.3
1448.5
1449.8
1451
1452.3
1453.5
1454.8
1456
1457.3
1458.6
1459.9
1461.1
1462.4
1463.7
1465
1466.3
1467.6
1468.9
1470.2
1471.5
1472.8
1474.1
1475.4
1476.7
1478
1479.3
1480.7
1482
1483.3
1484.7
1486
1487.3
1488.7
1490
1491.3
1492.7
1494
1495.3
1496.6
1497.9
1499.2
1500.5
1501.7
1502.8
1504
1505.1
1506.1
1507
1507.9
1508.7
1509.4
1510
1510.5
1510.9
1511.2
1511.4
1511.4
1673.3
1673.3
1673
1672.6
1672.1
1671.4
1670.6
1669.6
1668.5
1667.3
1666
1664.6
1663.1
1661.6
1659.9
1658.2
1656.5
1654.7
1652.8
1650.9
1649
1647.1
1645.1
1643.1
1641.1
1639
1637
1634.9
1632.8
1630.7
1628.5
1626.4
1624.2
1622
1619.8
1617.6
1615.4
1613.2
1610.9
1608.6
1606.3
1604
1601.7
1599.4
1597
1594.7
1592.3
1589.9
1587.5
1585
1582.6
1580.1
1577.7
1575.2
1572.7
1570.2
1567.6
1565.1
1562.5
1560
1557.4
1554.8
1552.2
1549.6
1546.9
1544.3
1541.6
1538.9
1536.3
1533.6
1530.9
1528.2
1525.4
1522.7
1520
1517.2
1514.5
1511.7
1509
1506.2
1503.4
1500.7
1497.9
1495.1
1492.4
1489.6
1486.8
1484.1
1481.3
1478.6
1475.9
1473.1
1470.4
1467.8
1465.1
1462.4
1459.8
1457.2
1454.6
1452
1449.5
1447
1444.6
1442.1
1439.7
1437.4
1435.1
1432.8
1430.6
1428.4
1426.3
1424.2
1422.2
1420.3
1418.4
1416.5
1414.8
1413
1411.4
1409.8
1408.3
1406.8
1405.4
1404
1402.8
1401.5
1400.4
1399.4
1398.6
1397.8
1397.1
1396.5
1396
1395.6
1395.3
1395
1394.9
1394.8
1394.8
1394.8
1394.9
1395.1
1395.3
1395.6
1395.9
1396.3
1396.7
1397.2
1397.7
1398.3
1398.9
1399.5
1400.1
1400.8
1401.6
1402.3
1403.1
1403.9
1404.8
1405.6
1406.5
1407.4
1408.4
1409.3
1410.3
1411.3
1412.3
1413.3
1414.3
1415.4
1416.5
1417.5
1418.6
1419.7
1420.8
1422
1423.1
1424.2
1425.4
1426.6
1427.7
1428.9
1430.1
1431.3
1432.5
1433.7
1434.9
1436.1
1437.3
1438.5
1439.8
1441
1442.2
1443.5
1444.7
1445.9
1447.2
1448.5
1449.7
1451
1452.2
1453.5
1454.8
1456
1457.3
1458.6
1459.9
1461.2
1462.4
1463.7
1465
1466.3
1467.6
1468.9
1470.2
1471.5
1472.8
1474.2
1475.5
1476.8
1478.1
1479.5
1480.8
1482.1
1483.5
1484.8
1486.1
1487.5
1488.8
1490.1
1491.5
1492.8
1494.1
1495.4
1496.6
1497.9
1499.1
1500.2
1501.4
1502.4
1503.5
1504.4
1505.3
1506.1
1506.8
1507.4
1507.9
1508.3
1508.5
1508.7
1508.8
1673.1
1673
1672.8
1672.4
1671.8
1671.1
1670.3
1669.3
1668.3
1667.1
1665.8
1664.3
1662.9
1661.3
1659.6
1657.9
1656.2
1654.4
1652.5
1650.6
1648.7
1646.7
1644.8
1642.8
1640.7
1638.7
1636.6
1634.5
1632.4
1630.3
1628.2
1626
1623.8
1621.7
1619.4
1617.2
1615
1612.7
1610.5
1608.2
1605.9
1603.6
1601.3
1598.9
1596.5
1594.2
1591.8
1589.4
1586.9
1584.5
1582
1579.6
1577.1
1574.6
1572.1
1569.6
1567
1564.4
1561.9
1559.3
1556.7
1554.1
1551.4
1548.8
1546.1
1543.5
1540.8
1538.1
1535.4
1532.7
1529.9
1527.2
1524.5
1521.7
1518.9
1516.2
1513.4
1510.6
1507.8
1505
1502.2
1499.4
1496.6
1493.8
1491
1488.2
1485.4
1482.6
1479.8
1477.1
1474.3
1471.5
1468.8
1466.1
1463.4
1460.7
1458
1455.4
1452.7
1450.1
1447.6
1445
1442.5
1440.1
1437.6
1435.3
1432.9
1430.6
1428.4
1426.2
1424
1421.9
1419.9
1417.9
1415.9
1414.1
1412.3
1410.5
1408.8
1407.2
1405.6
1404.1
1402.7
1401.3
1400
1398.8
1397.7
1396.7
1395.8
1395
1394.4
1393.8
1393.3
1392.9
1392.6
1392.3
1392.2
1392.1
1392
1392.1
1392.2
1392.4
1392.6
1392.9
1393.2
1393.6
1394
1394.5
1395
1395.6
1396.2
1396.8
1397.4
1398.1
1398.9
1399.6
1400.4
1401.2
1402.1
1403
1403.8
1404.8
1405.7
1406.6
1407.6
1408.6
1409.6
1410.7
1411.7
1412.7
1413.8
1414.9
1416
1417.1
1418.2
1419.3
1420.5
1421.6
1422.8
1423.9
1425.1
1426.3
1427.5
1428.7
1429.9
1431.1
1432.3
1433.5
1434.7
1435.9
1437.2
1438.4
1439.6
1440.9
1442.1
1443.4
1444.6
1445.9
1447.1
1448.4
1449.6
1450.9
1452.2
1453.5
1454.7
1456
1457.3
1458.6
1459.9
1461.2
1462.5
1463.7
1465
1466.4
1467.7
1469
1470.3
1471.6
1472.9
1474.2
1475.6
1476.9
1478.2
1479.5
1480.9
1482.2
1483.5
1484.9
1486.2
1487.5
1488.9
1490.2
1491.5
1492.8
1494
1495.2
1496.5
1497.6
1498.7
1499.8
1500.8
1501.7
1502.6
1503.4
1504.1
1504.7
1505.2
1505.6
1505.9
1506
1506.1
1672.8
1672.7
1672.5
1672.1
1671.6
1670.9
1670.1
1669.1
1668
1666.8
1665.5
1664.1
1662.6
1661
1659.4
1657.7
1655.9
1654.1
1652.2
1650.3
1648.4
1646.4
1644.5
1642.5
1640.4
1638.4
1636.3
1634.2
1632.1
1630
1627.8
1625.7
1623.5
1621.3
1619.1
1616.8
1614.6
1612.3
1610.1
1607.8
1605.5
1603.2
1600.8
1598.5
1596.1
1593.7
1591.3
1588.9
1586.4
1584
1581.5
1579
1576.5
1574
1571.5
1568.9
1566.4
1563.8
1561.2
1558.6
1556
1553.4
1550.7
1548
1545.4
1542.7
1540
1537.3
1534.5
1531.8
1529
1526.3
1523.5
1520.7
1517.9
1515.1
1512.3
1509.5
1506.7
1503.8
1501
1498.2
1495.4
1492.5
1489.7
1486.8
1484
1481.2
1478.4
1475.6
1472.8
1470
1467.2
1464.4
1461.7
1458.9
1456.2
1453.5
1450.9
1448.2
1445.6
1443.1
1440.5
1438
1435.6
1433.1
1430.7
1428.4
1426.1
1423.9
1421.7
1419.6
1417.5
1415.5
1413.5
1411.6
1409.7
1408
1406.2
1404.6
1403
1401.5
1400
1398.6
1397.2
1396
1394.9
1393.9
1393.1
1392.3
1391.6
1391
1390.5
1390.1
1389.8
1389.6
1389.4
1389.3
1389.3
1389.4
1389.5
1389.6
1389.9
1390.1
1390.5
1390.8
1391.3
1391.8
1392.3
1392.8
1393.4
1394
1394.7
1395.4
1396.1
1396.9
1397.7
1398.5
1399.4
1400.2
1401.1
1402
1403
1403.9
1404.9
1405.9
1406.9
1408
1409
1410.1
1411.1
1412.2
1413.3
1414.4
1415.5
1416.7
1417.8
1419
1420.1
1421.3
1422.5
1423.6
1424.8
1426
1427.2
1428.4
1429.6
1430.8
1432.1
1433.3
1434.5
1435.8
1437
1438.2
1439.5
1440.7
1442
1443.2
1444.5
1445.8
1447
1448.3
1449.6
1450.8
1452.1
1453.4
1454.7
1456
1457.3
1458.6
1459.8
1461.1
1462.4
1463.7
1465.1
1466.4
1467.7
1469
1470.3
1471.6
1473
1474.3
1475.6
1476.9
1478.3
1479.6
1480.9
1482.3
1483.6
1484.9
1486.2
1487.5
1488.8
1490.1
1491.4
1492.6
1493.8
1495
1496.1
1497.1
1498.1
1499.1
1499.9
1500.7
1501.4
1502
1502.5
1502.9
1503.1
1503.3
1503.4
1672.6
1672.5
1672.3
1671.9
1671.3
1670.7
1669.8
1668.9
1667.8
1666.6
1665.2
1663.8
1662.3
1660.8
1659.1
1657.4
1655.6
1653.8
1652
1650.1
1648.1
1646.2
1644.2
1642.2
1640.1
1638.1
1636
1633.9
1631.8
1629.6
1627.5
1625.3
1623.1
1620.9
1618.7
1616.5
1614.2
1612
1609.7
1607.4
1605.1
1602.7
1600.4
1598
1595.7
1593.3
1590.8
1588.4
1586
1583.5
1581
1578.5
1576
1573.5
1570.9
1568.4
1565.8
1563.2
1560.6
1558
1555.3
1552.7
1550
1547.3
1544.6
1541.9
1539.2
1536.5
1533.7
1530.9
1528.2
1525.4
1522.6
1519.8
1516.9
1514.1
1511.3
1508.4
1505.6
1502.7
1499.9
1497
1494.1
1491.3
1488.4
1485.5
1482.6
1479.8
1476.9
1474.1
1471.2
1468.4
1465.6
1462.8
1460
1457.2
1454.5
1451.7
1449
1446.4
1443.7
1441.1
1438.5
1436
1433.5
1431
1428.6
1426.2
1423.9
1421.6
1419.4
1417.2
1415.1
1413
1411
1409.1
1407.2
1405.4
1403.7
1402
1400.3
1398.8
1397.3
1395.8
1394.5
1393.3
1392.2
1391.2
1390.3
1389.5
1388.9
1388.3
1387.8
1387.4
1387.1
1386.8
1386.7
1386.6
1386.6
1386.6
1386.7
1386.9
1387.1
1387.4
1387.7
1388.1
1388.5
1389
1389.5
1390
1390.6
1391.3
1391.9
1392.7
1393.4
1394.2
1394.9
1395.8
1396.6
1397.5
1398.4
1399.3
1400.3
1401.2
1402.2
1403.2
1404.2
1405.2
1406.3
1407.4
1408.4
1409.5
1410.6
1411.7
1412.9
1414
1415.1
1416.3
1417.4
1418.6
1419.8
1421
1422.1
1423.3
1424.5
1425.7
1427
1428.2
1429.4
1430.6
1431.9
1433.1
1434.3
1435.6
1436.8
1438.1
1439.3
1440.6
1441.8
1443.1
1444.4
1445.7
1446.9
1448.2
1449.5
1450.8
1452
1453.3
1454.6
1455.9
1457.2
1458.5
1459.8
1461.1
1462.4
1463.7
1465
1466.4
1467.7
1469
1470.3
1471.6
1473
1474.3
1475.6
1477
1478.3
1479.6
1481
1482.3
1483.6
1484.9
1486.2
1487.5
1488.7
1489.9
1491.1
1492.3
1493.4
1494.4
1495.4
1496.3
1497.2
1498
1498.7
1499.2
1499.7
1500.1
1500.4
1500.6
1500.6
1672.4
1672.3
1672.1
1671.7
1671.1
1670.4
1669.6
1668.6
1667.5
1666.3
1665
1663.6
1662.1
1660.5
1658.9
1657.2
1655.4
1653.6
1651.7
1649.8
1647.9
1645.9
1643.9
1641.9
1639.9
1637.8
1635.7
1633.6
1631.5
1629.3
1627.2
1625
1622.8
1620.6
1618.4
1616.2
1613.9
1611.6
1609.3
1607
1604.7
1602.4
1600
1597.6
1595.2
1592.8
1590.4
1588
1585.5
1583
1580.5
1578
1575.5
1573
1570.4
1567.8
1565.2
1562.6
1560
1557.4
1554.7
1552
1549.3
1546.6
1543.9
1541.2
1538.4
1535.7
1532.9
1530.1
1527.3
1524.5
1521.7
1518.8
1516
1513.1
1510.3
1507.4
1504.5
1501.6
1498.7
1495.8
1492.9
1490
1487.1
1484.2
1481.3
1478.4
1475.5
1472.6
1469.7
1466.9
1464
1461.2
1458.3
1455.5
1452.7
1450
1447.2
1444.5
1441.8
1439.2
1436.5
1433.9
1431.4
1428.9
1426.4
1424
1421.7
1419.3
1417.1
1414.9
1412.7
1410.6
1408.6
1406.6
1404.7
1402.9
1401.1
1399.3
1397.7
1396.1
1394.5
1393.1
1391.7
1390.5
1389.4
1388.4
1387.6
1386.8
1386.1
1385.5
1385
1384.6
1384.3
1384
1383.9
1383.8
1383.8
1383.8
1383.9
1384.1
1384.3
1384.6
1384.9
1385.3
1385.7
1386.2
1386.7
1387.3
1387.9
1388.5
1389.2
1389.9
1390.6
1391.4
1392.2
1393
1393.8
1394.7
1395.6
1396.5
1397.5
1398.5
1399.4
1400.4
1401.5
1402.5
1403.6
1404.6
1405.7
1406.8
1407.9
1409
1410.1
1411.3
1412.4
1413.6
1414.7
1415.9
1417.1
1418.3
1419.4
1420.6
1421.8
1423
1424.3
1425.5
1426.7
1427.9
1429.2
1430.4
1431.6
1432.9
1434.1
1435.4
1436.6
1437.9
1439.2
1440.4
1441.7
1443
1444.2
1445.5
1446.8
1448.1
1449.4
1450.7
1451.9
1453.2
1454.5
1455.8
1457.1
1458.5
1459.8
1461.1
1462.4
1463.7
1465
1466.3
1467.7
1469
1470.3
1471.6
1473
1474.3
1475.6
1477
1478.3
1479.6
1480.9
1482.2
1483.5
1484.8
1486
1487.2
1488.4
1489.6
1490.7
1491.7
1492.7
1493.6
1494.5
1495.2
1495.9
1496.5
1497
1497.4
1497.6
1497.8
1497.9
1672.2
1672.1
1671.9
1671.5
1670.9
1670.2
1669.4
1668.4
1667.3
1666.1
1664.8
1663.4
1661.9
1660.3
1658.7
1656.9
1655.2
1653.3
1651.5
1649.6
1647.6
1645.7
1643.7
1641.6
1639.6
1637.5
1635.4
1633.3
1631.2
1629.1
1626.9
1624.7
1622.5
1620.3
1618.1
1615.8
1613.6
1611.3
1609
1606.7
1604.4
1602
1599.6
1597.3
1594.8
1592.4
1590
1587.5
1585.1
1582.6
1580.1
1577.6
1575
1572.5
1569.9
1567.3
1564.7
1562.1
1559.4
1556.8
1554.1
1551.4
1548.7
1546
1543.2
1540.5
1537.7
1534.9
1532.1
1529.3
1526.5
1523.7
1520.8
1517.9
1515.1
1512.2
1509.3
1506.4
1503.5
1500.6
1497.6
1494.7
1491.8
1488.8
1485.9
1482.9
1480
1477
1474.1
1471.2
1468.3
1465.4
1462.5
1459.6
1456.7
1453.8
1451
1448.2
1445.4
1442.7
1439.9
1437.2
1434.6
1431.9
1429.3
1426.8
1424.3
1421.8
1419.4
1417.1
1414.8
1412.5
1410.3
1408.2
1406.1
1404.1
1402.2
1400.3
1398.5
1396.7
1395
1393.4
1391.8
1390.3
1389
1387.8
1386.7
1385.7
1384.8
1384
1383.3
1382.7
1382.2
1381.8
1381.5
1381.3
1381.1
1381
1381
1381
1381.1
1381.3
1381.5
1381.7
1382.1
1382.5
1382.9
1383.4
1383.9
1384.4
1385
1385.7
1386.3
1387
1387.8
1388.6
1389.4
1390.2
1391
1391.9
1392.8
1393.8
1394.7
1395.7
1396.7
1397.7
1398.7
1399.7
1400.8
1401.9
1402.9
1404
1405.1
1406.3
1407.4
1408.5
1409.7
1410.8
1412
1413.2
1414.3
1415.5
1416.7
1417.9
1419.1
1420.3
1421.5
1422.8
1424
1425.2
1426.5
1427.7
1428.9
1430.2
1431.4
1432.7
1433.9
1435.2
1436.5
1437.7
1439
1440.3
1441.5
1442.8
1444.1
1445.4
1446.7
1448
1449.3
1450.6
1451.8
1453.1
1454.5
1455.8
1457.1
1458.4
1459.7
1461
1462.3
1463.6
1465
1466.3
1467.6
1468.9
1470.3
1471.6
1472.9
1474.3
1475.6
1476.9
1478.2
1479.5
1480.8
1482
1483.3
1484.5
1485.7
1486.8
1487.9
1488.9
1489.9
1490.8
1491.7
1492.4
1493.1
1493.7
1494.2
1494.6
1494.8
1495
1495.1
1672
1671.9
1671.7
1671.3
1670.7
1670
1669.2
1668.2
1667.2
1665.9
1664.6
1663.2
1661.7
1660.1
1658.5
1656.7
1655
1653.1
1651.3
1649.4
1647.4
1645.4
1643.4
1641.4
1639.4
1637.3
1635.2
1633.1
1631
1628.8
1626.6
1624.5
1622.3
1620
1617.8
1615.6
1613.3
1611
1608.7
1606.4
1604
1601.7
1599.3
1596.9
1594.5
1592.1
1589.6
1587.1
1584.7
1582.2
1579.7
1577.1
1574.6
1572
1569.4
1566.8
1564.2
1561.5
1558.9
1556.2
1553.5
1550.8
1548.1
1545.3
1542.6
1539.8
1537
1534.2
1531.4
1528.6
1525.7
1522.8
1520
1517.1
1514.2
1511.3
1508.3
1505.4
1502.5
1499.5
1496.6
1493.6
1490.6
1487.6
1484.7
1481.7
1478.7
1475.7
1472.8
1469.8
1466.8
1463.9
1460.9
1458
1455.1
1452.2
1449.3
1446.5
1443.6
1440.8
1438
1435.3
1432.6
1429.9
1427.3
1424.7
1422.2
1419.7
1417.2
1414.8
1412.5
1410.2
1408
1405.8
1403.7
1401.6
1399.6
1397.7
1395.9
1394
1392.3
1390.6
1389
1387.6
1386.2
1385
1383.9
1382.9
1382
1381.2
1380.5
1379.9
1379.4
1379
1378.7
1378.4
1378.3
1378.2
1378.1
1378.2
1378.3
1378.4
1378.6
1378.9
1379.2
1379.6
1380
1380.5
1381
1381.6
1382.2
1382.8
1383.5
1384.2
1384.9
1385.7
1386.5
1387.4
1388.2
1389.1
1390
1390.9
1391.9
1392.9
1393.9
1394.9
1395.9
1396.9
1398
1399.1
1400.1
1401.2
1402.4
1403.5
1404.6
1405.7
1406.9
1408.1
1409.2
1410.4
1411.6
1412.8
1414
1415.2
1416.4
1417.6
1418.8
1420
1421.2
1422.5
1423.7
1424.9
1426.2
1427.4
1428.7
1429.9
1431.2
1432.5
1433.7
1435
1436.3
1437.5
1438.8
1440.1
1441.4
1442.7
1444
1445.2
1446.5
1447.8
1449.1
1450.4
1451.7
1453
1454.4
1455.7
1457
1458.3
1459.6
1460.9
1462.3
1463.6
1464.9
1466.2
1467.6
1468.9
1470.2
1471.5
1472.9
1474.2
1475.5
1476.8
1478
1479.3
1480.5
1481.7
1482.9
1484
1485.1
1486.2
1487.1
1488.1
1488.9
1489.6
1490.3
1490.9
1491.4
1491.8
1492
1492.2
1492.2
1671.8
1671.8
1671.5
1671.1
1670.6
1669.9
1669.1
1668.1
1667
1665.8
1664.5
1663
1661.5
1659.9
1658.3
1656.6
1654.8
1652.9
1651.1
1649.2
1647.2
1645.2
1643.2
1641.2
1639.2
1637.1
1635
1632.9
1630.7
1628.6
1626.4
1624.2
1622
1619.8
1617.5
1615.3
1613
1610.7
1608.4
1606.1
1603.7
1601.4
1599
1596.6
1594.2
1591.7
1589.3
1586.8
1584.3
1581.8
1579.3
1576.7
1574.1
1571.6
1569
1566.3
1563.7
1561
1558.4
1555.7
1553
1550.3
1547.5
1544.7
1542
1539.2
1536.4
1533.5
1530.7
1527.8
1525
1522.1
1519.2
1516.3
1513.3
1510.4
1507.4
1504.5
1501.5
1498.5
1495.5
1492.5
1489.5
1486.5
1483.5
1480.5
1477.5
1474.4
1471.4
1468.4
1465.4
1462.4
1459.4
1456.5
1453.5
1450.6
1447.6
1444.7
1441.9
1439
1436.2
1433.4
1430.7
1427.9
1425.3
1422.6
1420
1417.5
1415
1412.6
1410.2
1407.9
1405.6
1403.4
1401.2
1399.1
1397.1
1395.1
1393.2
1391.4
1389.6
1387.9
1386.3
1384.8
1383.5
1382.2
1381.1
1380.1
1379.2
1378.4
1377.7
1377.1
1376.6
1376.2
1375.9
1375.6
1375.4
1375.3
1375.3
1375.3
1375.4
1375.5
1375.8
1376
1376.3
1376.7
1377.1
1377.6
1378.1
1378.7
1379.3
1379.9
1380.6
1381.3
1382.1
1382.9
1383.7
1384.5
1385.4
1386.2
1387.2
1388.1
1389.1
1390
1391
1392
1393.1
1394.1
1395.2
1396.3
1397.3
1398.4
1399.6
1400.7
1401.8
1403
1404.1
1405.3
1406.4
1407.6
1408.8
1410
1411.2
1412.4
1413.6
1414.8
1416
1417.2
1418.5
1419.7
1420.9
1422.2
1423.4
1424.7
1425.9
1427.2
1428.4
1429.7
1431
1432.2
1433.5
1434.8
1436.1
1437.3
1438.6
1439.9
1441.2
1442.5
1443.8
1445.1
1446.4
1447.7
1449
1450.3
1451.6
1452.9
1454.2
1455.6
1456.9
1458.2
1459.5
1460.8
1462.2
1463.5
1464.8
1466.1
1467.5
1468.8
1470.1
1471.4
1472.7
1474
1475.3
1476.5
1477.8
1479
1480.1
1481.3
1482.3
1483.4
1484.3
1485.2
1486.1
1486.8
1487.5
1488.1
1488.5
1488.9
1489.2
1489.4
1489.4
1671.7
1671.6
1671.4
1671
1670.4
1669.7
1668.9
1667.9
1666.8
1665.6
1664.3
1662.9
1661.4
1659.8
1658.1
1656.4
1654.6
1652.8
1650.9
1649
1647
1645.1
1643.1
1641
1639
1636.9
1634.8
1632.7
1630.5
1628.4
1626.2
1624
1621.8
1619.6
1617.3
1615
1612.8
1610.5
1608.1
1605.8
1603.5
1601.1
1598.7
1596.3
1593.8
1591.4
1588.9
1586.4
1583.9
1581.4
1578.9
1576.3
1573.7
1571.2
1568.5
1565.9
1563.3
1560.6
1557.9
1555.2
1552.5
1549.7
1547
1544.2
1541.4
1538.6
1535.7
1532.9
1530
1527.1
1524.3
1521.3
1518.4
1515.5
1512.5
1509.5
1506.6
1503.6
1500.6
1497.5
1494.5
1491.5
1488.4
1485.4
1482.3
1479.3
1476.2
1473.2
1470.1
1467.1
1464
1461
1458
1454.9
1451.9
1449
1446
1443
1440.1
1437.2
1434.4
1431.5
1428.7
1426
1423.2
1420.6
1417.9
1415.3
1412.8
1410.3
1407.9
1405.5
1403.2
1400.9
1398.8
1396.6
1394.6
1392.5
1390.6
1388.7
1386.9
1385.2
1383.6
1382.1
1380.7
1379.5
1378.3
1377.3
1376.4
1375.6
1374.9
1374.3
1373.8
1373.3
1373
1372.7
1372.5
1372.4
1372.4
1372.4
1372.5
1372.6
1372.9
1373.1
1373.4
1373.8
1374.2
1374.7
1375.2
1375.8
1376.4
1377
1377.7
1378.4
1379.2
1380
1380.8
1381.6
1382.5
1383.4
1384.3
1385.2
1386.2
1387.2
1388.2
1389.2
1390.2
1391.3
1392.3
1393.4
1394.5
1395.6
1396.7
1397.9
1399
1400.1
1401.3
1402.5
1403.6
1404.8
1406
1407.2
1408.4
1409.6
1410.8
1412
1413.2
1414.5
1415.7
1416.9
1418.2
1419.4
1420.6
1421.9
1423.1
1424.4
1425.7
1426.9
1428.2
1429.5
1430.7
1432
1433.3
1434.6
1435.9
1437.1
1438.4
1439.7
1441
1442.3
1443.6
1444.9
1446.2
1447.5
1448.9
1450.2
1451.5
1452.8
1454.1
1455.4
1456.8
1458.1
1459.4
1460.7
1462.1
1463.4
1464.7
1466
1467.3
1468.6
1469.9
1471.2
1472.5
1473.7
1475
1476.2
1477.3
1478.5
1479.5
1480.6
1481.5
1482.4
1483.2
1484
1484.7
1485.2
1485.7
1486.1
1486.3
1486.5
1486.6
1671.6
1671.5
1671.3
1670.9
1670.3
1669.6
1668.8
1667.8
1666.7
1665.5
1664.2
1662.8
1661.2
1659.7
1658
1656.3
1654.5
1652.6
1650.8
1648.9
1646.9
1644.9
1642.9
1640.9
1638.8
1636.7
1634.6
1632.5
1630.4
1628.2
1626
1623.8
1621.6
1619.4
1617.1
1614.8
1612.5
1610.2
1607.9
1605.6
1603.2
1600.8
1598.4
1596
1593.6
1591.1
1588.6
1586.1
1583.6
1581.1
1578.5
1576
1573.4
1570.8
1568.2
1565.5
1562.8
1560.2
1557.5
1554.7
1552
1549.2
1546.5
1543.7
1540.8
1538
1535.2
1532.3
1529.4
1526.5
1523.6
1520.6
1517.7
1514.7
1511.7
1508.7
1505.7
1502.7
1499.7
1496.6
1493.6
1490.5
1487.4
1484.3
1481.2
1478.1
1475
1472
1468.9
1465.8
1462.7
1459.6
1456.5
1453.5
1450.4
1447.4
1444.4
1441.4
1438.4
1435.5
1432.6
1429.7
1426.8
1424
1421.2
1418.5
1415.8
1413.2
1410.6
1408.1
1405.6
1403.2
1400.8
1398.5
1396.3
1394.1
1392
1389.9
1388
1386
1384.2
1382.4
1380.8
1379.3
1377.9
1376.7
1375.5
1374.5
1373.6
1372.8
1372.1
1371.5
1370.9
1370.5
1370.1
1369.9
1369.7
1369.5
1369.5
1369.5
1369.6
1369.7
1369.9
1370.2
1370.5
1370.9
1371.3
1371.8
1372.3
1372.9
1373.5
1374.1
1374.8
1375.5
1376.3
1377.1
1377.9
1378.7
1379.6
1380.5
1381.4
1382.4
1383.3
1384.3
1385.3
1386.3
1387.4
1388.4
1389.5
1390.6
1391.7
1392.8
1393.9
1395
1396.2
1397.3
1398.5
1399.6
1400.8
1402
1403.2
1404.4
1405.6
1406.8
1408
1409.2
1410.4
1411.6
1412.9
1414.1
1415.4
1416.6
1417.8
1419.1
1420.3
1421.6
1422.9
1424.1
1425.4
1426.7
1427.9
1429.2
1430.5
1431.8
1433.1
1434.4
1435.7
1436.9
1438.2
1439.5
1440.8
1442.1
1443.5
1444.8
1446.1
1447.4
1448.7
1450
1451.3
1452.7
1454
1455.3
1456.6
1458
1459.3
1460.6
1461.9
1463.2
1464.6
1465.9
1467.1
1468.4
1469.7
1470.9
1472.2
1473.4
1474.5
1475.6
1476.7
1477.7
1478.7
1479.6
1480.4
1481.1
1481.8
1482.4
1482.8
1483.2
1483.5
1483.6
1483.7
1671.5
1671.4
1671.2
1670.8
1670.2
1669.5
1668.7
1667.7
1666.6
1665.4
1664.1
1662.7
1661.1
1659.5
1657.9
1656.1
1654.4
1652.5
1650.7
1648.7
1646.8
1644.8
1642.8
1640.7
1638.7
1636.6
1634.5
1632.4
1630.2
1628
1625.9
1623.7
1621.4
1619.2
1616.9
1614.7
1612.4
1610
1607.7
1605.4
1603
1600.6
1598.2
1595.8
1593.3
1590.9
1588.4
1585.9
1583.3
1580.8
1578.2
1575.7
1573.1
1570.4
1567.8
1565.1
1562.5
1559.8
1557
1554.3
1551.6
1548.8
1546
1543.2
1540.3
1537.5
1534.6
1531.7
1528.8
1525.9
1522.9
1520
1517
1514
1511
1508
1504.9
1501.9
1498.8
1495.7
1492.6
1489.5
1486.4
1483.3
1480.2
1477
1473.9
1470.8
1467.6
1464.5
1461.4
1458.2
1455.1
1452
1448.9
1445.8
1442.8
1439.7
1436.7
1433.7
1430.8
1427.8
1424.9
1422.1
1419.3
1416.5
1413.7
1411.1
1408.4
1405.8
1403.3
1400.9
1398.5
1396.1
1393.8
1391.6
1389.4
1387.4
1385.3
1383.4
1381.5
1379.7
1378.1
1376.5
1375.2
1373.9
1372.7
1371.7
1370.8
1369.9
1369.2
1368.6
1368
1367.6
1367.2
1366.9
1366.7
1366.6
1366.6
1366.6
1366.6
1366.8
1367
1367.2
1367.6
1367.9
1368.4
1368.8
1369.4
1369.9
1370.5
1371.2
1371.9
1372.6
1373.3
1374.1
1375
1375.8
1376.7
1377.6
1378.5
1379.5
1380.4
1381.4
1382.4
1383.4
1384.5
1385.5
1386.6
1387.7
1388.8
1389.9
1391
1392.2
1393.3
1394.5
1395.6
1396.8
1398
1399.1
1400.3
1401.5
1402.7
1403.9
1405.1
1406.4
1407.6
1408.8
1410
1411.3
1412.5
1413.8
1415
1416.3
1417.5
1418.8
1420
1421.3
1422.6
1423.9
1425.1
1426.4
1427.7
1429
1430.3
1431.6
1432.8
1434.1
1435.4
1436.7
1438
1439.3
1440.7
1442
1443.3
1444.6
1445.9
1447.2
1448.5
1449.9
1451.2
1452.5
1453.8
1455.2
1456.5
1457.8
1459.1
1460.4
1461.8
1463
1464.3
1465.6
1466.9
1468.1
1469.3
1470.5
1471.7
1472.8
1473.9
1474.9
1475.8
1476.7
1477.5
1478.3
1478.9
1479.5
1480
1480.3
1480.6
1480.8
1480.8
1671.4
1671.3
1671.1
1670.7
1670.1
1669.5
1668.6
1667.6
1666.5
1665.3
1664
1662.6
1661.1
1659.5
1657.8
1656.1
1654.3
1652.4
1650.6
1648.6
1646.7
1644.7
1642.7
1640.6
1638.6
1636.5
1634.4
1632.2
1630.1
1627.9
1625.7
1623.5
1621.3
1619
1616.8
1614.5
1612.2
1609.9
1607.5
1605.2
1602.8
1600.4
1598
1595.6
1593.1
1590.6
1588.1
1585.6
1583.1
1580.5
1578
1575.4
1572.8
1570.1
1567.5
1564.8
1562.1
1559.4
1556.7
1553.9
1551.1
1548.4
1545.5
1542.7
1539.9
1537
1534.1
1531.2
1528.3
1525.3
1522.3
1519.4
1516.3
1513.3
1510.3
1507.2
1504.2
1501.1
1498
1494.9
1491.7
1488.6
1485.5
1482.3
1479.1
1476
1472.8
1469.6
1466.4
1463.3
1460.1
1456.9
1453.8
1450.6
1447.5
1444.3
1441.2
1438.1
1435.1
1432
1429
1426
1423.1
1420.2
1417.3
1414.5
1411.7
1408.9
1406.3
1403.6
1401
1398.5
1396.1
1393.7
1391.4
1389.1
1386.9
1384.7
1382.7
1380.6
1378.7
1376.9
1375.3
1373.8
1372.4
1371.1
1369.9
1368.9
1367.9
1367.1
1366.4
1365.7
1365.2
1364.7
1364.3
1364
1363.8
1363.7
1363.6
1363.6
1363.7
1363.8
1364
1364.3
1364.6
1365
1365.4
1365.9
1366.4
1367
1367.6
1368.2
1368.9
1369.6
1370.4
1371.2
1372
1372.9
1373.7
1374.7
1375.6
1376.5
1377.5
1378.5
1379.5
1380.5
1381.6
1382.7
1383.7
1384.8
1385.9
1387
1388.2
1389.3
1390.4
1391.6
1392.8
1393.9
1395.1
1396.3
1397.5
1398.7
1399.9
1401.1
1402.3
1403.5
1404.7
1406
1407.2
1408.4
1409.7
1410.9
1412.2
1413.4
1414.7
1415.9
1417.2
1418.5
1419.8
1421
1422.3
1423.6
1424.9
1426.1
1427.4
1428.7
1430
1431.3
1432.6
1433.9
1435.2
1436.5
1437.8
1439.1
1440.5
1441.8
1443.1
1444.4
1445.7
1447
1448.4
1449.7
1451
1452.4
1453.7
1455
1456.3
1457.6
1458.9
1460.2
1461.5
1462.8
1464
1465.3
1466.5
1467.7
1468.8
1469.9
1471
1472
1473
1473.8
1474.7
1475.4
1476
1476.6
1477.1
1477.4
1477.7
1477.9
1477.9
1671.4
1671.3
1671
1670.6
1670.1
1669.4
1668.6
1667.6
1666.5
1665.3
1663.9
1662.5
1661
1659.4
1657.7
1656
1654.2
1652.4
1650.5
1648.6
1646.6
1644.6
1642.6
1640.6
1638.5
1636.4
1634.3
1632.1
1630
1627.8
1625.6
1623.4
1621.2
1618.9
1616.7
1614.4
1612.1
1609.7
1607.4
1605
1602.6
1600.2
1597.8
1595.4
1592.9
1590.4
1587.9
1585.4
1582.9
1580.3
1577.7
1575.1
1572.5
1569.9
1567.2
1564.5
1561.8
1559.1
1556.3
1553.6
1550.8
1548
1545.1
1542.3
1539.4
1536.5
1533.6
1530.7
1527.7
1524.8
1521.8
1518.8
1515.7
1512.7
1509.6
1506.6
1503.5
1500.3
1497.2
1494.1
1490.9
1487.7
1484.6
1481.4
1478.2
1475
1471.7
1468.5
1465.3
1462.1
1458.9
1455.6
1452.4
1449.2
1446
1442.9
1439.7
1436.6
1433.4
1430.3
1427.3
1424.2
1421.2
1418.3
1415.3
1412.5
1409.6
1406.8
1404.1
1401.4
1398.8
1396.2
1393.7
1391.3
1388.9
1386.6
1384.3
1382.1
1380
1377.9
1376
1374.2
1372.5
1371
1369.6
1368.3
1367.1
1366
1365.1
1364.2
1363.5
1362.8
1362.3
1361.8
1361.4
1361.1
1360.9
1360.7
1360.6
1360.6
1360.7
1360.8
1361
1361.3
1361.6
1362
1362.4
1362.9
1363.4
1364
1364.6
1365.2
1365.9
1366.7
1367.4
1368.2
1369.1
1369.9
1370.8
1371.7
1372.7
1373.6
1374.6
1375.6
1376.6
1377.6
1378.7
1379.7
1380.8
1381.9
1383
1384.1
1385.3
1386.4
1387.6
1388.7
1389.9
1391
1392.2
1393.4
1394.6
1395.8
1397
1398.2
1399.4
1400.7
1401.9
1403.1
1404.3
1405.6
1406.8
1408.1
1409.3
1410.6
1411.8
1413.1
1414.4
1415.6
1416.9
1418.2
1419.5
1420.7
1422
1423.3
1424.6
1425.9
1427.2
1428.5
1429.8
1431.1
1432.4
1433.7
1435
1436.3
1437.6
1438.9
1440.3
1441.6
1442.9
1444.2
1445.6
1446.9
1448.2
1449.5
1450.8
1452.2
1453.5
1454.8
1456.1
1457.4
1458.7
1460
1461.2
1462.4
1463.7
1464.8
1466
1467.1
1468.1
1469.1
1470.1
1471
1471.8
1472.5
1473.2
1473.7
1474.2
1474.5
1474.8
1475
1475
1671.3
1671.3
1671
1670.6
1670.1
1669.4
1668.5
1667.6
1666.5
1665.2
1663.9
1662.5
1661
1659.4
1657.7
1656
1654.2
1652.3
1650.4
1648.5
1646.6
1644.6
1642.6
1640.5
1638.4
1636.3
1634.2
1632.1
1629.9
1627.7
1625.5
1623.3
1621.1
1618.8
1616.6
1614.3
1612
1609.6
1607.3
1604.9
1602.5
1600.1
1597.7
1595.2
1592.8
1590.3
1587.8
1585.2
1582.7
1580.1
1577.5
1574.9
1572.3
1569.6
1567
1564.3
1561.5
1558.8
1556
1553.3
1550.5
1547.6
1544.8
1541.9
1539
1536.1
1533.2
1530.2
1527.3
1524.3
1521.3
1518.2
1515.2
1512.1
1509
1505.9
1502.8
1499.6
1496.5
1493.3
1490.1
1486.9
1483.7
1480.5
1477.2
1474
1470.7
1467.5
1464.2
1460.9
1457.7
1454.4
1451.1
1447.9
1444.6
1441.4
1438.2
1435
1431.8
1428.7
1425.6
1422.5
1419.4
1416.4
1413.4
1410.5
1407.6
1404.7
1401.9
1399.2
1396.5
1393.9
1391.3
1388.8
1386.4
1384
1381.7
1379.5
1377.3
1375.2
1373.3
1371.5
1369.8
1368.2
1366.8
1365.5
1364.3
1363.2
1362.2
1361.3
1360.6
1359.9
1359.3
1358.8
1358.4
1358.1
1357.9
1357.7
1357.6
1357.6
1357.7
1357.8
1358
1358.3
1358.6
1359
1359.4
1359.9
1360.4
1361
1361.6
1362.3
1363
1363.7
1364.5
1365.3
1366.1
1367
1367.9
1368.8
1369.7
1370.7
1371.7
1372.7
1373.7
1374.7
1375.8
1376.8
1377.9
1379
1380.1
1381.2
1382.4
1383.5
1384.7
1385.8
1387
1388.2
1389.3
1390.5
1391.7
1392.9
1394.1
1395.3
1396.6
1397.8
1399
1400.2
1401.5
1402.7
1404
1405.2
1406.5
1407.7
1409
1410.2
1411.5
1412.8
1414
1415.3
1416.6
1417.9
1419.2
1420.5
1421.7
1423
1424.3
1425.6
1426.9
1428.2
1429.5
1430.9
1432.2
1433.5
1434.8
1436.1
1437.4
1438.7
1440.1
1441.4
1442.7
1444
1445.4
1446.7
1448
1449.3
1450.6
1452
1453.3
1454.6
1455.8
1457.1
1458.4
1459.6
1460.8
1462
1463.1
1464.2
1465.3
1466.3
1467.2
1468.1
1468.9
1469.6
1470.3
1470.8
1471.3
1471.6
1471.9
1472
1472.1
1671.3
1671.3
1671
1670.6
1670.1
1669.4
1668.5
1667.6
1666.5
1665.2
1663.9
1662.5
1661
1659.4
1657.7
1656
1654.2
1652.3
1650.4
1648.5
1646.5
1644.6
1642.5
1640.5
1638.4
1636.3
1634.2
1632
1629.9
1627.7
1625.5
1623.3
1621
1618.8
1616.5
1614.2
1611.9
1609.6
1607.2
1604.8
1602.4
1600
1597.6
1595.1
1592.7
1590.2
1587.6
1585.1
1582.5
1580
1577.4
1574.7
1572.1
1569.4
1566.7
1564
1561.3
1558.6
1555.8
1553
1550.2
1547.3
1544.5
1541.6
1538.7
1535.8
1532.8
1529.8
1526.9
1523.8
1520.8
1517.8
1514.7
1511.6
1508.5
1505.3
1502.2
1499
1495.8
1492.6
1489.4
1486.1
1482.9
1479.6
1476.3
1473
1469.8
1466.5
1463.1
1459.8
1456.5
1453.2
1449.9
1446.6
1443.3
1440
1436.7
1433.5
1430.3
1427.1
1423.9
1420.7
1417.6
1414.5
1411.5
1408.5
1405.5
1402.6
1399.8
1397
1394.3
1391.6
1389
1386.4
1383.9
1381.5
1379.2
1376.9
1374.6
1372.5
1370.6
1368.7
1367
1365.4
1364
1362.6
1361.4
1360.3
1359.3
1358.4
1357.7
1357
1356.4
1355.9
1355.5
1355.1
1354.9
1354.7
1354.6
1354.6
1354.7
1354.8
1355
1355.3
1355.6
1356
1356.4
1356.9
1357.4
1358
1358.6
1359.3
1360
1360.7
1361.5
1362.3
1363.1
1364
1364.9
1365.8
1366.8
1367.7
1368.7
1369.7
1370.7
1371.8
1372.8
1373.9
1375
1376.1
1377.2
1378.3
1379.5
1380.6
1381.8
1382.9
1384.1
1385.3
1386.4
1387.6
1388.8
1390
1391.2
1392.5
1393.7
1394.9
1396.1
1397.4
1398.6
1399.8
1401.1
1402.3
1403.6
1404.8
1406.1
1407.4
1408.6
1409.9
1411.2
1412.5
1413.7
1415
1416.3
1417.6
1418.9
1420.2
1421.5
1422.8
1424.1
1425.4
1426.7
1428
1429.3
1430.6
1431.9
1433.3
1434.6
1435.9
1437.2
1438.6
1439.9
1441.2
1442.5
1443.8
1445.2
1446.5
1447.8
1449.1
1450.4
1451.7
1453
1454.3
1455.5
1456.7
1457.9
1459.1
1460.2
1461.3
1462.4
1463.4
1464.3
1465.2
1466
1466.7
1467.4
1467.9
1468.4
1468.7
1469
1469.1
1469.2
1671.4
1671.3
1671
1670.6
1670.1
1669.4
1668.6
1667.6
1666.5
1665.3
1663.9
1662.5
1661
1659.4
1657.7
1656
1654.2
1652.3
1650.5
1648.5
1646.6
1644.6
1642.5
1640.5
1638.4
1636.3
1634.2
1632
1629.9
1627.7
1625.5
1623.3
1621
1618.8
1616.5
1614.2
1611.9
1609.5
1607.2
1604.8
1602.4
1600
1597.5
1595.1
1592.6
1590.1
1587.5
1585
1582.4
1579.8
1577.2
1574.6
1572
1569.3
1566.6
1563.9
1561.1
1558.4
1555.6
1552.8
1549.9
1547.1
1544.2
1541.3
1538.4
1535.4
1532.5
1529.5
1526.5
1523.4
1520.4
1517.3
1514.2
1511.1
1507.9
1504.8
1501.6
1498.4
1495.2
1491.9
1488.7
1485.4
1482.1
1478.8
1475.5
1472.2
1468.8
1465.5
1462.1
1458.8
1455.4
1452.1
1448.7
1445.3
1442
1438.7
1435.3
1432
1428.7
1425.5
1422.2
1419
1415.8
1412.7
1409.6
1406.5
1403.5
1400.6
1397.7
1394.8
1392
1389.3
1386.6
1384
1381.5
1379
1376.6
1374.2
1371.9
1369.8
1367.8
1366
1364.2
1362.6
1361.1
1359.8
1358.6
1357.4
1356.4
1355.5
1354.7
1354
1353.4
1352.9
1352.5
1352.1
1351.9
1351.7
1351.6
1351.6
1351.7
1351.8
1352
1352.2
1352.6
1352.9
1353.4
1353.8
1354.4
1355
1355.6
1356.3
1357
1357.7
1358.5
1359.3
1360.1
1361
1361.9
1362.8
1363.8
1364.8
1365.8
1366.8
1367.8
1368.8
1369.9
1371
1372.1
1373.2
1374.3
1375.4
1376.6
1377.7
1378.8
1380
1381.2
1382.4
1383.5
1384.7
1385.9
1387.1
1388.4
1389.6
1390.8
1392
1393.2
1394.5
1395.7
1397
1398.2
1399.5
1400.7
1402
1403.2
1404.5
1405.8
1407
1408.3
1409.6
1410.9
1412.1
1413.4
1414.7
1416
1417.3
1418.6
1419.9
1421.2
1422.5
1423.8
1425.1
1426.5
1427.8
1429.1
1430.4
1431.7
1433
1434.4
1435.7
1437
1438.4
1439.7
1441
1442.3
1443.6
1445
1446.3
1447.6
1448.9
1450.1
1451.4
1452.6
1453.9
1455.1
1456.2
1457.4
1458.5
1459.5
1460.5
1461.4
1462.3
1463.1
1463.8
1464.5
1465
1465.5
1465.8
1466.1
1466.2
1466.3
1671.4
1671.3
1671.1
1670.7
1670.1
1669.4
1668.6
1667.6
1666.5
1665.3
1664
1662.5
1661
1659.4
1657.8
1656
1654.2
1652.4
1650.5
1648.6
1646.6
1644.6
1642.6
1640.5
1638.4
1636.3
1634.2
1632.1
1629.9
1627.7
1625.5
1623.3
1621
1618.8
1616.5
1614.2
1611.9
1609.5
1607.2
1604.8
1602.4
1599.9
1597.5
1595
1592.5
1590
1587.5
1584.9
1582.4
1579.8
1577.2
1574.5
1571.8
1569.2
1566.5
1563.7
1561
1558.2
1555.4
1552.6
1549.7
1546.9
1544
1541.1
1538.1
1535.2
1532.2
1529.2
1526.2
1523.1
1520
1516.9
1513.8
1510.7
1507.5
1504.3
1501.1
1497.9
1494.6
1491.3
1488
1484.7
1481.4
1478.1
1474.7
1471.4
1468
1464.6
1461.2
1457.8
1454.4
1451
1447.5
1444.1
1440.7
1437.3
1434
1430.6
1427.2
1423.9
1420.6
1417.3
1414.1
1410.9
1407.7
1404.6
1401.5
1398.5
1395.6
1392.6
1389.8
1387
1384.3
1381.6
1379
1376.4
1374
1371.6
1369.3
1367.1
1365.1
1363.2
1361.4
1359.8
1358.3
1356.9
1355.7
1354.5
1353.5
1352.6
1351.8
1351.1
1350.4
1349.9
1349.5
1349.1
1348.9
1348.7
1348.6
1348.6
1348.6
1348.7
1348.9
1349.2
1349.5
1349.9
1350.3
1350.8
1351.3
1351.9
1352.6
1353.2
1353.9
1354.7
1355.5
1356.3
1357.2
1358
1358.9
1359.9
1360.8
1361.8
1362.8
1363.8
1364.8
1365.9
1367
1368
1369.1
1370.2
1371.4
1372.5
1373.6
1374.8
1375.9
1377.1
1378.3
1379.5
1380.6
1381.8
1383
1384.2
1385.5
1386.7
1387.9
1389.1
1390.3
1391.6
1392.8
1394.1
1395.3
1396.6
1397.8
1399.1
1400.3
1401.6
1402.9
1404.2
1405.4
1406.7
1408
1409.3
1410.6
1411.9
1413.1
1414.4
1415.7
1417
1418.4
1419.7
1421
1422.3
1423.6
1424.9
1426.2
1427.6
1428.9
1430.2
1431.5
1432.8
1434.2
1435.5
1436.8
1438.2
1439.5
1440.8
1442.1
1443.4
1444.7
1446
1447.3
1448.5
1449.8
1451
1452.2
1453.4
1454.5
1455.6
1456.6
1457.6
1458.6
1459.4
1460.2
1460.9
1461.6
1462.1
1462.6
1462.9
1463.2
1463.3
1463.4
1671.5
1671.4
1671.2
1670.8
1670.2
1669.5
1668.7
1667.7
1666.6
1665.4
1664
1662.6
1661.1
1659.5
1657.8
1656.1
1654.3
1652.5
1650.6
1648.6
1646.7
1644.7
1642.7
1640.6
1638.5
1636.4
1634.3
1632.1
1630
1627.8
1625.6
1623.3
1621.1
1618.8
1616.5
1614.2
1611.9
1609.6
1607.2
1604.8
1602.4
1599.9
1597.5
1595
1592.5
1590
1587.5
1584.9
1582.3
1579.7
1577.1
1574.5
1571.8
1569.1
1566.4
1563.6
1560.9
1558.1
1555.3
1552.5
1549.6
1546.7
1543.8
1540.9
1537.9
1535
1532
1528.9
1525.9
1522.8
1519.7
1516.6
1513.4
1510.3
1507.1
1503.9
1500.6
1497.4
1494.1
1490.8
1487.5
1484.1
1480.8
1477.4
1474
1470.6
1467.2
1463.7
1460.3
1456.8
1453.4
1449.9
1446.5
1443
1439.5
1436.1
1432.6
1429.2
1425.8
1422.4
1419
1415.7
1412.4
1409.1
1405.9
1402.7
1399.6
1396.5
1393.5
1390.5
1387.6
1384.7
1381.9
1379.2
1376.5
1373.9
1371.4
1368.9
1366.6
1364.4
1362.3
1360.4
1358.6
1357
1355.5
1354.1
1352.8
1351.6
1350.6
1349.6
1348.8
1348.1
1347.4
1346.9
1346.4
1346.1
1345.8
1345.6
1345.5
1345.5
1345.6
1345.7
1345.9
1346.1
1346.5
1346.8
1347.3
1347.8
1348.3
1348.9
1349.5
1350.2
1350.9
1351.7
1352.5
1353.3
1354.2
1355
1356
1356.9
1357.9
1358.8
1359.8
1360.9
1361.9
1363
1364
1365.1
1366.2
1367.3
1368.4
1369.6
1370.7
1371.9
1373
1374.2
1375.4
1376.5
1377.7
1378.9
1380.1
1381.3
1382.6
1383.8
1385
1386.2
1387.5
1388.7
1389.9
1391.2
1392.4
1393.7
1394.9
1396.2
1397.5
1398.7
1400
1401.3
1402.5
1403.8
1405.1
1406.4
1407.7
1409
1410.3
1411.6
1412.9
1414.2
1415.5
1416.8
1418.1
1419.4
1420.7
1422.1
1423.4
1424.7
1426
1427.3
1428.7
1430
1431.3
1432.7
1434
1435.3
1436.6
1437.9
1439.3
1440.6
1441.9
1443.2
1444.4
1445.7
1446.9
1448.2
1449.4
1450.5
1451.6
1452.7
1453.8
1454.8
1455.7
1456.6
1457.3
1458.1
1458.7
1459.2
1459.7
1460
1460.3
1460.5
1460.5
1671.6
1671.5
1671.3
1670.9
1670.3
1669.6
1668.8
1667.8
1666.7
1665.5
1664.2
1662.7
1661.2
1659.6
1657.9
1656.2
1654.4
1652.6
1650.7
1648.7
1646.8
1644.8
1642.8
1640.7
1638.6
1636.5
1634.4
1632.2
1630.1
1627.9
1625.7
1623.4
1621.2
1618.9
1616.6
1614.3
1612
1609.6
1607.2
1604.8
1602.4
1600
1597.5
1595.1
1592.6
1590
1587.5
1584.9
1582.3
1579.7
1577.1
1574.4
1571.8
1569.1
1566.3
1563.6
1560.8
1558
1555.2
1552.4
1549.5
1546.6
1543.7
1540.7
1537.8
1534.8
1531.8
1528.7
1525.7
1522.6
1519.5
1516.3
1513.1
1510
1506.7
1503.5
1500.2
1496.9
1493.6
1490.3
1486.9
1483.6
1480.2
1476.8
1473.3
1469.9
1466.4
1462.9
1459.4
1455.9
1452.4
1448.9
1445.4
1441.9
1438.4
1434.9
1431.4
1427.9
1424.4
1420.9
1417.5
1414.1
1410.7
1407.4
1404.1
1400.8
1397.6
1394.5
1391.4
1388.3
1385.3
1382.4
1379.6
1376.8
1374
1371.4
1368.8
1366.3
1363.9
1361.7
1359.6
1357.6
1355.8
1354.2
1352.6
1351.2
1349.9
1348.7
1347.6
1346.7
1345.8
1345.1
1344.4
1343.9
1343.4
1343
1342.8
1342.6
1342.5
1342.4
1342.5
1342.6
1342.8
1343.1
1343.4
1343.8
1344.2
1344.7
1345.3
1345.9
1346.5
1347.2
1347.9
1348.7
1349.5
1350.3
1351.2
1352.1
1353
1353.9
1354.9
1355.9
1356.9
1357.9
1358.9
1360
1361.1
1362.2
1363.3
1364.4
1365.5
1366.6
1367.8
1368.9
1370.1
1371.3
1372.4
1373.6
1374.8
1376
1377.2
1378.4
1379.6
1380.9
1382.1
1383.3
1384.6
1385.8
1387
1388.3
1389.5
1390.8
1392
1393.3
1394.6
1395.8
1397.1
1398.4
1399.7
1400.9
1402.2
1403.5
1404.8
1406.1
1407.4
1408.7
1410
1411.3
1412.6
1413.9
1415.2
1416.6
1417.9
1419.2
1420.5
1421.8
1423.2
1424.5
1425.8
1427.2
1428.5
1429.8
1431.1
1432.5
1433.8
1435.1
1436.4
1437.7
1439
1440.3
1441.6
1442.9
1444.1
1445.3
1446.5
1447.7
1448.8
1449.9
1450.9
1451.9
1452.8
1453.7
1454.5
1455.2
1455.8
1456.4
1456.8
1457.2
1457.4
1457.6
1457.6
1671.7
1671.7
1671.4
1671
1670.5
1669.8
1668.9
1667.9
1666.8
1665.6
1664.3
1662.9
1661.3
1659.7
1658.1
1656.3
1654.5
1652.7
1650.8
1648.9
1646.9
1644.9
1642.9
1640.8
1638.7
1636.6
1634.5
1632.4
1630.2
1628
1625.8
1623.6
1621.3
1619
1616.7
1614.4
1612.1
1609.7
1607.3
1604.9
1602.5
1600.1
1597.6
1595.1
1592.6
1590.1
1587.6
1585
1582.4
1579.8
1577.1
1574.5
1571.8
1569.1
1566.4
1563.6
1560.8
1558
1555.2
1552.3
1549.4
1546.5
1543.6
1540.7
1537.7
1534.7
1531.6
1528.6
1525.5
1522.4
1519.3
1516.1
1512.9
1509.7
1506.5
1503.2
1499.9
1496.6
1493.2
1489.9
1486.5
1483.1
1479.7
1476.2
1472.7
1469.2
1465.7
1462.2
1458.7
1455.1
1451.6
1448
1444.4
1440.8
1437.3
1433.7
1430.1
1426.6
1423
1419.5
1416
1412.5
1409.1
1405.7
1402.3
1399
1395.7
1392.5
1389.3
1386.2
1383.1
1380.1
1377.2
1374.3
1371.5
1368.8
1366.1
1363.6
1361.2
1358.9
1356.8
1354.8
1353
1351.3
1349.7
1348.3
1347
1345.8
1344.7
1343.7
1342.8
1342
1341.4
1340.8
1340.4
1340
1339.7
1339.5
1339.4
1339.4
1339.4
1339.5
1339.7
1340
1340.3
1340.7
1341.2
1341.7
1342.2
1342.8
1343.5
1344.2
1344.9
1345.7
1346.5
1347.3
1348.2
1349.1
1350
1350.9
1351.9
1352.9
1353.9
1354.9
1356
1357.1
1358.1
1359.2
1360.3
1361.5
1362.6
1363.7
1364.9
1366
1367.2
1368.4
1369.5
1370.7
1371.9
1373.1
1374.3
1375.5
1376.7
1378
1379.2
1380.4
1381.7
1382.9
1384.1
1385.4
1386.6
1387.9
1389.2
1390.4
1391.7
1393
1394.2
1395.5
1396.8
1398.1
1399.4
1400.7
1401.9
1403.2
1404.5
1405.8
1407.1
1408.5
1409.8
1411.1
1412.4
1413.7
1415
1416.3
1417.7
1419
1420.3
1421.7
1423
1424.3
1425.6
1427
1428.3
1429.6
1430.9
1432.3
1433.6
1434.9
1436.2
1437.5
1438.8
1440
1441.3
1442.5
1443.7
1444.8
1446
1447
1448.1
1449.1
1450
1450.8
1451.6
1452.3
1453
1453.5
1454
1454.3
1454.6
1454.7
1454.8
1671.9
1671.8
1671.6
1671.2
1670.6
1669.9
1669.1
1668.1
1667
1665.8
1664.5
1663
1661.5
1659.9
1658.2
1656.5
1654.7
1652.9
1651
1649
1647.1
1645.1
1643.1
1641
1638.9
1636.8
1634.7
1632.5
1630.4
1628.2
1625.9
1623.7
1621.5
1619.2
1616.9
1614.6
1612.2
1609.9
1607.5
1605.1
1602.7
1600.2
1597.8
1595.3
1592.8
1590.2
1587.7
1585.1
1582.5
1579.9
1577.2
1574.6
1571.9
1569.1
1566.4
1563.6
1560.8
1558
1555.2
1552.3
1549.4
1546.5
1543.6
1540.6
1537.6
1534.6
1531.6
1528.5
1525.4
1522.3
1519.1
1515.9
1512.7
1509.5
1506.2
1502.9
1499.6
1496.3
1492.9
1489.5
1486.1
1482.7
1479.2
1475.7
1472.2
1468.7
1465.1
1461.6
1458
1454.4
1450.8
1447.1
1443.5
1439.9
1436.2
1432.6
1429
1425.3
1421.7
1418.1
1414.6
1411
1407.5
1404
1400.6
1397.2
1393.8
1390.5
1387.2
1384.1
1380.9
1377.9
1374.9
1371.9
1369.1
1366.3
1363.5
1360.9
1358.5
1356.2
1354
1352
1350.2
1348.4
1346.8
1345.4
1344
1342.8
1341.7
1340.7
1339.8
1339
1338.3
1337.8
1337.3
1336.9
1336.6
1336.4
1336.3
1336.3
1336.3
1336.5
1336.7
1336.9
1337.2
1337.6
1338.1
1338.6
1339.2
1339.8
1340.4
1341.1
1341.9
1342.6
1343.5
1344.3
1345.2
1346.1
1347
1348
1348.9
1349.9
1351
1352
1353
1354.1
1355.2
1356.3
1357.4
1358.5
1359.7
1360.8
1361.9
1363.1
1364.3
1365.4
1366.6
1367.8
1369
1370.2
1371.4
1372.6
1373.8
1375.1
1376.3
1377.5
1378.8
1380
1381.3
1382.5
1383.8
1385
1386.3
1387.5
1388.8
1390.1
1391.4
1392.6
1393.9
1395.2
1396.5
1397.8
1399.1
1400.4
1401.7
1403
1404.3
1405.6
1406.9
1408.2
1409.5
1410.9
1412.2
1413.5
1414.8
1416.2
1417.5
1418.8
1420.2
1421.5
1422.8
1424.1
1425.5
1426.8
1428.1
1429.5
1430.8
1432.1
1433.4
1434.7
1435.9
1437.2
1438.5
1439.7
1440.9
1442
1443.1
1444.2
1445.3
1446.2
1447.2
1448
1448.8
1449.5
1450.1
1450.7
1451.1
1451.5
1451.7
1451.9
1451.9
1672.1
1672
1671.8
1671.4
1670.8
1670.1
1669.3
1668.3
1667.2
1666
1664.7
1663.2
1661.7
1660.1
1658.4
1656.7
1654.9
1653.1
1651.2
1649.2
1647.3
1645.3
1643.3
1641.2
1639.1
1637
1634.9
1632.7
1630.5
1628.4
1626.1
1623.9
1621.6
1619.4
1617.1
1614.7
1612.4
1610
1607.7
1605.3
1602.8
1600.4
1597.9
1595.4
1592.9
1590.4
1587.8
1585.2
1582.6
1580
1577.3
1574.7
1572
1569.2
1566.5
1563.7
1560.9
1558.1
1555.3
1552.4
1549.5
1546.6
1543.6
1540.6
1537.6
1534.6
1531.5
1528.5
1525.3
1522.2
1519
1515.8
1512.6
1509.4
1506.1
1502.8
1499.4
1496.1
1492.7
1489.2
1485.8
1482.3
1478.8
1475.3
1471.7
1468.2
1464.6
1461
1457.3
1453.7
1450
1446.3
1442.7
1439
1435.3
1431.6
1427.9
1424.2
1420.5
1416.8
1413.2
1409.5
1405.9
1402.4
1398.9
1395.4
1391.9
1388.5
1385.2
1381.9
1378.7
1375.6
1372.5
1369.5
1366.6
1363.7
1360.9
1358.3
1355.8
1353.5
1351.3
1349.2
1347.3
1345.6
1343.9
1342.4
1341.1
1339.8
1338.7
1337.7
1336.7
1336
1335.3
1334.7
1334.2
1333.8
1333.5
1333.3
1333.2
1333.2
1333.2
1333.4
1333.6
1333.8
1334.2
1334.6
1335
1335.5
1336.1
1336.7
1337.4
1338.1
1338.9
1339.6
1340.5
1341.3
1342.2
1343.1
1344
1345
1346
1347
1348
1349
1350.1
1351.2
1352.3
1353.4
1354.5
1355.6
1356.7
1357.9
1359
1360.2
1361.4
1362.5
1363.7
1364.9
1366.1
1367.3
1368.5
1369.7
1371
1372.2
1373.4
1374.6
1375.9
1377.1
1378.4
1379.6
1380.9
1382.1
1383.4
1384.7
1385.9
1387.2
1388.5
1389.8
1391.1
1392.3
1393.6
1394.9
1396.2
1397.5
1398.8
1400.1
1401.4
1402.8
1404.1
1405.4
1406.7
1408
1409.4
1410.7
1412
1413.3
1414.7
1416
1417.3
1418.7
1420
1421.3
1422.7
1424
1425.3
1426.7
1428
1429.3
1430.6
1431.9
1433.1
1434.4
1435.7
1436.9
1438.1
1439.2
1440.3
1441.4
1442.5
1443.4
1444.4
1445.2
1446
1446.7
1447.3
1447.9
1448.3
1448.7
1448.9
1449.1
1449.1
1672.3
1672.2
1672
1671.6
1671
1670.3
1669.5
1668.5
1667.4
1666.2
1664.9
1663.4
1661.9
1660.3
1658.7
1656.9
1655.1
1653.3
1651.4
1649.5
1647.5
1645.5
1643.5
1641.4
1639.3
1637.2
1635.1
1632.9
1630.8
1628.6
1626.4
1624.1
1621.9
1619.6
1617.3
1615
1612.6
1610.2
1607.9
1605.5
1603
1600.6
1598.1
1595.6
1593.1
1590.6
1588
1585.4
1582.8
1580.2
1577.5
1574.8
1572.1
1569.4
1566.6
1563.9
1561.1
1558.2
1555.4
1552.5
1549.6
1546.7
1543.7
1540.7
1537.7
1534.7
1531.6
1528.5
1525.4
1522.2
1519
1515.8
1512.6
1509.3
1506
1502.6
1499.3
1495.9
1492.5
1489
1485.5
1482
1478.5
1474.9
1471.4
1467.7
1464.1
1460.4
1456.8
1453.1
1449.4
1445.6
1441.9
1438.1
1434.4
1430.6
1426.8
1423.1
1419.3
1415.6
1411.8
1408.1
1404.4
1400.8
1397.2
1393.6
1390.1
1386.6
1383.2
1379.8
1376.6
1373.3
1370.2
1367.1
1364.1
1361.2
1358.3
1355.6
1353.1
1350.7
1348.5
1346.4
1344.4
1342.6
1341
1339.5
1338.1
1336.8
1335.6
1334.6
1333.7
1332.9
1332.2
1331.6
1331.1
1330.7
1330.4
1330.2
1330.1
1330.1
1330.1
1330.3
1330.5
1330.7
1331.1
1331.5
1332
1332.5
1333.1
1333.7
1334.4
1335.1
1335.8
1336.6
1337.5
1338.3
1339.2
1340.1
1341.1
1342
1343
1344
1345.1
1346.1
1347.2
1348.3
1349.3
1350.4
1351.6
1352.7
1353.8
1355
1356.1
1357.3
1358.5
1359.6
1360.8
1362
1363.2
1364.4
1365.6
1366.9
1368.1
1369.3
1370.5
1371.8
1373
1374.3
1375.5
1376.8
1378
1379.3
1380.5
1381.8
1383.1
1384.4
1385.6
1386.9
1388.2
1389.5
1390.8
1392.1
1393.4
1394.7
1396
1397.3
1398.6
1399.9
1401.2
1402.6
1403.9
1405.2
1406.5
1407.9
1409.2
1410.5
1411.9
1413.2
1414.5
1415.9
1417.2
1418.5
1419.9
1421.2
1422.5
1423.9
1425.2
1426.5
1427.8
1429.1
1430.4
1431.6
1432.9
1434.1
1435.3
1436.5
1437.6
1438.7
1439.7
1440.7
1441.6
1442.5
1443.2
1443.9
1444.6
1445.1
1445.6
1445.9
1446.2
1446.3
1446.4
1672.5
1672.4
1672.2
1671.8
1671.3
1670.6
1669.7
1668.7
1667.7
1666.4
1665.1
1663.7
1662.2
1660.6
1658.9
1657.2
1655.4
1653.5
1651.7
1649.7
1647.8
1645.8
1643.7
1641.7
1639.6
1637.5
1635.4
1633.2
1631
1628.8
1626.6
1624.4
1622.1
1619.8
1617.5
1615.2
1612.9
1610.5
1608.1
1605.7
1603.3
1600.8
1598.3
1595.8
1593.3
1590.8
1588.2
1585.6
1583
1580.4
1577.7
1575
1572.3
1569.6
1566.8
1564
1561.2
1558.4
1555.5
1552.6
1549.7
1546.8
1543.8
1540.8
1537.8
1534.8
1531.7
1528.6
1525.4
1522.3
1519.1
1515.8
1512.6
1509.3
1506
1502.6
1499.2
1495.8
1492.4
1488.9
1485.4
1481.8
1478.3
1474.7
1471
1467.4
1463.7
1460
1456.3
1452.5
1448.8
1445
1441.2
1437.4
1433.5
1429.7
1425.9
1422
1418.2
1414.4
1410.5
1406.8
1403
1399.2
1395.5
1391.9
1388.3
1384.7
1381.2
1377.8
1374.4
1371.1
1367.8
1364.7
1361.6
1358.6
1355.7
1352.9
1350.3
1347.9
1345.6
1343.5
1341.5
1339.7
1338
1336.5
1335
1333.8
1332.6
1331.5
1330.6
1329.8
1329.1
1328.5
1328
1327.6
1327.3
1327.1
1327
1326.9
1327
1327.1
1327.4
1327.6
1328
1328.4
1328.9
1329.4
1330
1330.6
1331.3
1332.1
1332.8
1333.6
1334.5
1335.3
1336.2
1337.1
1338.1
1339.1
1340.1
1341.1
1342.1
1343.2
1344.2
1345.3
1346.4
1347.5
1348.7
1349.8
1350.9
1352.1
1353.2
1354.4
1355.6
1356.8
1357.9
1359.1
1360.3
1361.6
1362.8
1364
1365.2
1366.4
1367.7
1368.9
1370.2
1371.4
1372.7
1373.9
1375.2
1376.4
1377.7
1379
1380.2
1381.5
1382.8
1384.1
1385.4
1386.7
1388
1389.3
1390.6
1391.9
1393.2
1394.5
1395.8
1397.1
1398.4
1399.8
1401.1
1402.4
1403.7
1405.1
1406.4
1407.7
1409.1
1410.4
1411.8
1413.1
1414.4
1415.8
1417.1
1418.5
1419.8
1421.1
1422.4
1423.7
1425.1
1426.4
1427.6
1428.9
1430.1
1431.4
1432.6
1433.7
1434.8
1435.9
1437
1437.9
1438.9
1439.7
1440.5
1441.2
1441.8
1442.4
1442.8
1443.2
1443.4
1443.6
1443.7
1672.8
1672.7
1672.5
1672.1
1671.5
1670.8
1670
1669
1667.9
1666.7
1665.4
1663.9
1662.4
1660.8
1659.2
1657.4
1655.6
1653.8
1651.9
1650
1648
1646
1644
1641.9
1639.9
1637.8
1635.6
1633.5
1631.3
1629.1
1626.9
1624.6
1622.4
1620.1
1617.8
1615.5
1613.1
1610.8
1608.4
1606
1603.5
1601.1
1598.6
1596.1
1593.6
1591
1588.5
1585.9
1583.2
1580.6
1577.9
1575.2
1572.5
1569.8
1567
1564.3
1561.4
1558.6
1555.7
1552.8
1549.9
1547
1544
1541
1538
1534.9
1531.8
1528.7
1525.6
1522.4
1519.2
1515.9
1512.6
1509.3
1506
1502.6
1499.2
1495.8
1492.3
1488.8
1485.3
1481.7
1478.1
1474.5
1470.8
1467.1
1463.4
1459.7
1455.9
1452.1
1448.3
1444.4
1440.6
1436.7
1432.8
1428.9
1425
1421
1417.1
1413.2
1409.3
1405.4
1401.6
1397.8
1394
1390.2
1386.5
1382.8
1379.2
1375.7
1372.2
1368.8
1365.5
1362.3
1359.1
1356
1353
1350.2
1347.6
1345.1
1342.8
1340.6
1338.6
1336.8
1335
1333.5
1332
1330.7
1329.5
1328.4
1327.5
1326.7
1325.9
1325.3
1324.8
1324.4
1324.1
1323.9
1323.8
1323.8
1323.9
1324
1324.3
1324.5
1324.9
1325.3
1325.8
1326.4
1327
1327.6
1328.3
1329
1329.8
1330.6
1331.5
1332.3
1333.2
1334.2
1335.1
1336.1
1337.1
1338.1
1339.2
1340.2
1341.3
1342.4
1343.5
1344.6
1345.7
1346.9
1348
1349.2
1350.3
1351.5
1352.7
1353.9
1355.1
1356.3
1357.5
1358.7
1359.9
1361.1
1362.4
1363.6
1364.8
1366.1
1367.3
1368.6
1369.8
1371.1
1372.3
1373.6
1374.9
1376.1
1377.4
1378.7
1380
1381.3
1382.6
1383.9
1385.1
1386.5
1387.8
1389.1
1390.4
1391.7
1393
1394.3
1395.7
1397
1398.3
1399.6
1401
1402.3
1403.6
1405
1406.3
1407.7
1409
1410.4
1411.7
1413
1414.4
1415.7
1417
1418.4
1419.7
1421
1422.3
1423.6
1424.9
1426.2
1427.4
1428.7
1429.9
1431
1432.1
1433.2
1434.3
1435.3
1436.2
1437
1437.8
1438.5
1439.2
1439.7
1440.2
1440.5
1440.8
1440.9
1441
1673
1672.9
1672.7
1672.3
1671.8
1671.1
1670.2
1669.3
1668.2
1667
1665.6
1664.2
1662.7
1661.1
1659.4
1657.7
1655.9
1654.1
1652.2
1650.3
1648.3
1646.3
1644.3
1642.2
1640.2
1638.1
1635.9
1633.8
1631.6
1629.4
1627.2
1624.9
1622.7
1620.4
1618.1
1615.8
1613.4
1611
1608.7
1606.2
1603.8
1601.4
1598.9
1596.4
1593.8
1591.3
1588.7
1586.1
1583.5
1580.9
1578.2
1575.5
1572.8
1570.1
1567.3
1564.5
1561.7
1558.8
1556
1553.1
1550.2
1547.2
1544.2
1541.2
1538.2
1535.1
1532
1528.9
1525.7
1522.5
1519.3
1516.1
1512.8
1509.5
1506.1
1502.7
1499.3
1495.8
1492.4
1488.8
1485.3
1481.7
1478
1474.4
1470.7
1467
1463.2
1459.4
1455.6
1451.7
1447.9
1444
1440
1436.1
1432.1
1428.1
1424.2
1420.2
1416.2
1412.2
1408.2
1404.2
1400.2
1396.3
1392.4
1388.6
1384.8
1381
1377.3
1373.7
1370.1
1366.6
1363.2
1359.8
1356.6
1353.4
1350.4
1347.5
1344.8
1342.3
1339.9
1337.7
1335.7
1333.8
1332
1330.4
1328.9
1327.6
1326.4
1325.3
1324.3
1323.5
1322.8
1322.2
1321.7
1321.3
1321
1320.8
1320.7
1320.7
1320.7
1320.9
1321.1
1321.4
1321.8
1322.2
1322.7
1323.3
1323.9
1324.6
1325.3
1326
1326.8
1327.6
1328.5
1329.4
1330.3
1331.2
1332.2
1333.2
1334.2
1335.2
1336.3
1337.3
1338.4
1339.5
1340.6
1341.7
1342.9
1344
1345.1
1346.3
1347.5
1348.6
1349.8
1351
1352.2
1353.4
1354.6
1355.8
1357.1
1358.3
1359.5
1360.7
1362
1363.2
1364.5
1365.7
1367
1368.2
1369.5
1370.8
1372
1373.3
1374.6
1375.9
1377.2
1378.5
1379.8
1381.1
1382.4
1383.7
1385
1386.3
1387.6
1388.9
1390.2
1391.6
1392.9
1394.2
1395.6
1396.9
1398.2
1399.6
1400.9
1402.2
1403.6
1404.9
1406.3
1407.6
1409
1410.3
1411.7
1413
1414.4
1415.7
1417
1418.3
1419.7
1421
1422.2
1423.5
1424.8
1426
1427.2
1428.4
1429.5
1430.6
1431.6
1432.6
1433.5
1434.4
1435.2
1435.9
1436.5
1437.1
1437.5
1437.9
1438.1
1438.3
1438.3
1673.3
1673.2
1673
1672.6
1672
1671.3
1670.5
1669.5
1668.4
1667.2
1665.9
1664.5
1663
1661.4
1659.7
1658
1656.2
1654.4
1652.5
1650.6
1648.6
1646.6
1644.6
1642.6
1640.5
1638.4
1636.2
1634.1
1631.9
1629.7
1627.5
1625.3
1623
1620.7
1618.4
1616.1
1613.7
1611.4
1609
1606.6
1604.1
1601.7
1599.2
1596.7
1594.1
1591.6
1589
1586.4
1583.8
1581.2
1578.5
1575.8
1573.1
1570.3
1567.6
1564.8
1562
1559.1
1556.2
1553.3
1550.4
1547.5
1544.5
1541.5
1538.4
1535.4
1532.3
1529.1
1526
1522.8
1519.5
1516.3
1513
1509.7
1506.3
1502.9
1499.5
1496
1492.5
1488.9
1485.3
1481.7
1478.1
1474.4
1470.6
1466.9
1463.1
1459.2
1455.4
1451.5
1447.5
1443.6
1439.6
1435.6
1431.6
1427.5
1423.4
1419.4
1415.3
1411.2
1407.1
1403
1399
1394.9
1390.9
1387
1383.1
1379.2
1375.4
1371.6
1368
1364.4
1360.9
1357.4
1354.1
1350.8
1347.7
1344.8
1342
1339.4
1337
1334.8
1332.7
1330.7
1328.9
1327.3
1325.8
1324.5
1323.2
1322.1
1321.2
1320.3
1319.6
1319
1318.5
1318.1
1317.8
1317.6
1317.5
1317.5
1317.6
1317.8
1318
1318.3
1318.7
1319.2
1319.7
1320.2
1320.9
1321.5
1322.2
1323
1323.8
1324.6
1325.5
1326.4
1327.3
1328.3
1329.2
1330.2
1331.3
1332.3
1333.4
1334.4
1335.5
1336.6
1337.7
1338.8
1340
1341.1
1342.3
1343.4
1344.6
1345.8
1347
1348.2
1349.4
1350.6
1351.8
1353
1354.2
1355.4
1356.7
1357.9
1359.2
1360.4
1361.7
1362.9
1364.2
1365.4
1366.7
1368
1369.3
1370.5
1371.8
1373.1
1374.4
1375.7
1377
1378.3
1379.6
1380.9
1382.2
1383.5
1384.9
1386.2
1387.5
1388.8
1390.2
1391.5
1392.8
1394.2
1395.5
1396.9
1398.2
1399.5
1400.9
1402.2
1403.6
1404.9
1406.3
1407.7
1409
1410.4
1411.7
1413
1414.4
1415.7
1417
1418.3
1419.6
1420.9
1422.1
1423.4
1424.6
1425.8
1426.9
1428
1429
1430
1430.9
1431.8
1432.6
1433.3
1433.9
1434.5
1434.9
1435.3
1435.6
1435.7
1435.8
1673.5
1673.5
1673.2
1672.8
1672.3
1671.6
1670.8
1669.8
1668.7
1667.5
1666.2
1664.8
1663.3
1661.7
1660
1658.3
1656.5
1654.7
1652.8
1650.9
1648.9
1646.9
1644.9
1642.9
1640.8
1638.7
1636.6
1634.4
1632.2
1630
1627.8
1625.6
1623.3
1621
1618.7
1616.4
1614
1611.7
1609.3
1606.9
1604.4
1602
1599.5
1597
1594.4
1591.9
1589.3
1586.7
1584.1
1581.5
1578.8
1576.1
1573.4
1570.6
1567.9
1565.1
1562.3
1559.4
1556.5
1553.6
1550.7
1547.8
1544.8
1541.8
1538.7
1535.7
1532.6
1529.4
1526.3
1523.1
1519.8
1516.6
1513.3
1509.9
1506.5
1503.1
1499.7
1496.2
1492.7
1489.1
1485.5
1481.9
1478.2
1474.5
1470.7
1466.9
1463
1459.2
1455.3
1451.3
1447.3
1443.3
1439.3
1435.2
1431.1
1427
1422.8
1418.7
1414.5
1410.3
1406.1
1401.9
1397.8
1393.6
1389.5
1385.5
1381.4
1377.4
1373.5
1369.6
1365.9
1362.2
1358.5
1355
1351.6
1348.2
1345
1342
1339.2
1336.5
1334.1
1331.8
1329.6
1327.7
1325.8
1324.2
1322.6
1321.3
1320
1318.9
1317.9
1317.1
1316.4
1315.8
1315.3
1314.9
1314.6
1314.4
1314.3
1314.3
1314.4
1314.6
1314.9
1315.2
1315.6
1316.1
1316.6
1317.2
1317.8
1318.5
1319.2
1320
1320.8
1321.6
1322.5
1323.4
1324.4
1325.3
1326.3
1327.3
1328.3
1329.4
1330.4
1331.5
1332.6
1333.7
1334.8
1336
1337.1
1338.3
1339.4
1340.6
1341.8
1342.9
1344.1
1345.3
1346.5
1347.7
1349
1350.2
1351.4
1352.6
1353.9
1355.1
1356.4
1357.6
1358.9
1360.1
1361.4
1362.7
1363.9
1365.2
1366.5
1367.8
1369.1
1370.3
1371.6
1372.9
1374.2
1375.6
1376.9
1378.2
1379.5
1380.8
1382.1
1383.5
1384.8
1386.1
1387.5
1388.8
1390.1
1391.5
1392.8
1394.2
1395.5
1396.9
1398.2
1399.6
1400.9
1402.3
1403.7
1405
1406.4
1407.7
1409.1
1410.4
1411.8
1413.1
1414.4
1415.7
1417
1418.3
1419.6
1420.8
1422
1423.2
1424.3
1425.4
1426.5
1427.5
1428.4
1429.3
1430.1
1430.8
1431.4
1432
1432.4
1432.8
1433
1433.2
1433.3
1673.8
1673.7
1673.5
1673.1
1672.5
1671.8
1671
1670
1669
1667.7
1666.4
1665
1663.5
1661.9
1660.3
1658.6
1656.8
1655
1653.1
1651.2
1649.2
1647.2
1645.2
1643.2
1641.1
1639
1636.9
1634.7
1632.5
1630.3
1628.1
1625.9
1623.6
1621.3
1619
1616.7
1614.4
1612
1609.6
1607.2
1604.7
1602.3
1599.8
1597.3
1594.8
1592.2
1589.6
1587
1584.4
1581.8
1579.1
1576.4
1573.7
1570.9
1568.2
1565.4
1562.6
1559.7
1556.8
1553.9
1551
1548.1
1545.1
1542.1
1539
1536
1532.9
1529.7
1526.6
1523.4
1520.1
1516.9
1513.6
1510.2
1506.8
1503.4
1500
1496.5
1492.9
1489.4
1485.7
1482.1
1478.4
1474.6
1470.8
1467
1463.1
1459.2
1455.3
1451.3
1447.2
1443.2
1439
1434.9
1430.7
1426.5
1422.3
1418.1
1413.8
1409.5
1405.2
1401
1396.7
1392.4
1388.2
1384
1379.8
1375.7
1371.7
1367.7
1363.8
1359.9
1356.2
1352.6
1349
1345.6
1342.3
1339.2
1336.3
1333.6
1331.1
1328.7
1326.5
1324.5
1322.7
1321
1319.4
1318
1316.8
1315.7
1314.7
1313.8
1313.1
1312.5
1312
1311.6
1311.4
1311.2
1311.1
1311.1
1311.3
1311.5
1311.7
1312.1
1312.5
1313
1313.5
1314.1
1314.7
1315.4
1316.2
1317
1317.8
1318.6
1319.5
1320.5
1321.4
1322.4
1323.4
1324.4
1325.4
1326.5
1327.5
1328.6
1329.7
1330.8
1332
1333.1
1334.3
1335.4
1336.6
1337.7
1338.9
1340.1
1341.3
1342.5
1343.7
1344.9
1346.1
1347.4
1348.6
1349.8
1351.1
1352.3
1353.6
1354.8
1356.1
1357.4
1358.6
1359.9
1361.2
1362.5
1363.7
1365
1366.3
1367.6
1368.9
1370.2
1371.5
1372.8
1374.2
1375.5
1376.8
1378.1
1379.4
1380.8
1382.1
1383.5
1384.8
1386.1
1387.5
1388.8
1390.2
1391.5
1392.9
1394.3
1395.6
1397
1398.3
1399.7
1401.1
1402.4
1403.8
1405.1
1406.5
1407.9
1409.2
1410.5
1411.9
1413.2
1414.5
1415.8
1417
1418.3
1419.5
1420.7
1421.8
1422.9
1424
1425
1425.9
1426.8
1427.6
1428.3
1429
1429.5
1430
1430.4
1430.6
1430.8
1430.8
1674
1673.9
1673.6
1673.3
1672.7
1672
1671.2
1670.3
1669.2
1668
1666.7
1665.3
1663.8
1662.2
1660.5
1658.8
1657.1
1655.2
1653.4
1651.5
1649.5
1647.5
1645.5
1643.5
1641.4
1639.3
1637.2
1635
1632.8
1630.6
1628.4
1626.2
1623.9
1621.6
1619.3
1617
1614.7
1612.3
1609.9
1607.5
1605
1602.6
1600.1
1597.6
1595
1592.5
1589.9
1587.3
1584.7
1582.1
1579.4
1576.7
1574
1571.2
1568.5
1565.7
1562.9
1560
1557.2
1554.3
1551.3
1548.4
1545.4
1542.4
1539.4
1536.3
1533.2
1530.1
1526.9
1523.7
1520.5
1517.2
1513.9
1510.6
1507.2
1503.8
1500.3
1496.8
1493.3
1489.7
1486.1
1482.4
1478.7
1474.9
1471.1
1467.2
1463.3
1459.4
1455.4
1451.3
1447.2
1443.1
1439
1434.7
1430.5
1426.2
1421.9
1417.6
1413.2
1408.9
1404.5
1400.1
1395.7
1391.3
1386.9
1382.6
1378.3
1374.1
1369.9
1365.7
1361.7
1357.8
1353.9
1350.2
1346.5
1343
1339.6
1336.4
1333.4
1330.6
1328
1325.6
1323.4
1321.4
1319.5
1317.7
1316.2
1314.8
1313.5
1312.4
1311.4
1310.5
1309.8
1309.2
1308.7
1308.4
1308.1
1308
1307.9
1307.9
1308.1
1308.3
1308.6
1308.9
1309.4
1309.8
1310.4
1311
1311.7
1312.4
1313.2
1313.9
1314.8
1315.7
1316.6
1317.5
1318.5
1319.4
1320.4
1321.5
1322.5
1323.6
1324.7
1325.7
1326.9
1328
1329.1
1330.3
1331.4
1332.6
1333.7
1334.9
1336.1
1337.3
1338.5
1339.7
1340.9
1342.1
1343.4
1344.6
1345.8
1347.1
1348.3
1349.6
1350.8
1352.1
1353.3
1354.6
1355.9
1357.2
1358.4
1359.7
1361
1362.3
1363.6
1364.9
1366.2
1367.5
1368.8
1370.2
1371.5
1372.8
1374.1
1375.5
1376.8
1378.1
1379.5
1380.8
1382.2
1383.5
1384.9
1386.2
1387.6
1388.9
1390.3
1391.7
1393
1394.4
1395.8
1397.1
1398.5
1399.9
1401.3
1402.6
1404
1405.3
1406.7
1408
1409.4
1410.7
1412
1413.3
1414.6
1415.8
1417.1
1418.3
1419.4
1420.5
1421.6
1422.6
1423.5
1424.4
1425.2
1426
1426.6
1427.2
1427.6
1428
1428.2
1428.4
1428.5
1674.1
1674
1673.8
1673.4
1672.9
1672.2
1671.4
1670.4
1669.3
1668.2
1666.8
1665.5
1664
1662.4
1660.8
1659
1657.3
1655.5
1653.6
1651.7
1649.7
1647.8
1645.8
1643.7
1641.6
1639.5
1637.4
1635.3
1633.1
1630.9
1628.7
1626.5
1624.2
1621.9
1619.6
1617.3
1614.9
1612.6
1610.2
1607.7
1605.3
1602.8
1600.4
1597.8
1595.3
1592.8
1590.2
1587.6
1585
1582.3
1579.7
1577
1574.3
1571.5
1568.8
1566
1563.2
1560.3
1557.5
1554.6
1551.7
1548.7
1545.7
1542.7
1539.7
1536.7
1533.6
1530.5
1527.3
1524.1
1520.9
1517.6
1514.3
1511
1507.6
1504.2
1500.7
1497.2
1493.7
1490.1
1486.5
1482.8
1479
1475.2
1471.4
1467.5
1463.6
1459.6
1455.6
1451.5
1447.4
1443.2
1439
1434.7
1430.4
1426.1
1421.7
1417.2
1412.8
1408.3
1403.8
1399.3
1394.8
1390.3
1385.8
1381.3
1376.9
1372.5
1368.1
1363.9
1359.7
1355.6
1351.6
1347.7
1344
1340.4
1336.9
1333.6
1330.5
1327.6
1325
1322.5
1320.2
1318.1
1316.2
1314.4
1312.9
1311.4
1310.2
1309
1308
1307.2
1306.5
1305.9
1305.4
1305.1
1304.8
1304.7
1304.6
1304.7
1304.8
1305.1
1305.4
1305.8
1306.2
1306.7
1307.3
1307.9
1308.6
1309.3
1310.1
1310.9
1311.8
1312.7
1313.6
1314.5
1315.5
1316.5
1317.5
1318.6
1319.6
1320.7
1321.8
1322.9
1324
1325.1
1326.3
1327.4
1328.6
1329.7
1330.9
1332.1
1333.3
1334.5
1335.7
1336.9
1338.1
1339.4
1340.6
1341.8
1343.1
1344.3
1345.6
1346.8
1348.1
1349.3
1350.6
1351.9
1353.2
1354.5
1355.7
1357
1358.3
1359.6
1360.9
1362.2
1363.6
1364.9
1366.2
1367.5
1368.8
1370.2
1371.5
1372.8
1374.2
1375.5
1376.9
1378.2
1379.6
1380.9
1382.3
1383.7
1385
1386.4
1387.8
1389.1
1390.5
1391.9
1393.3
1394.6
1396
1397.4
1398.8
1400.1
1401.5
1402.9
1404.2
1405.6
1406.9
1408.3
1409.6
1410.9
1412.2
1413.4
1414.7
1415.9
1417
1418.2
1419.2
1420.3
1421.2
1422.1
1422.9
1423.7
1424.3
1424.9
1425.3
1425.7
1426
1426.1
1426.2
1674.2
1674.1
1673.9
1673.5
1673
1672.3
1671.5
1670.5
1669.5
1668.3
1667
1665.6
1664.1
1662.5
1660.9
1659.2
1657.4
1655.6
1653.8
1651.9
1649.9
1648
1645.9
1643.9
1641.8
1639.8
1637.6
1635.5
1633.3
1631.1
1628.9
1626.7
1624.4
1622.1
1619.8
1617.5
1615.2
1612.8
1610.4
1608
1605.5
1603.1
1600.6
1598.1
1595.5
1593
1590.4
1587.8
1585.2
1582.6
1579.9
1577.2
1574.5
1571.8
1569
1566.2
1563.4
1560.6
1557.7
1554.8
1551.9
1549
1546
1543.1
1540
1537
1533.9
1530.8
1527.7
1524.5
1521.3
1518
1514.8
1511.4
1508.1
1504.7
1501.2
1497.7
1494.2
1490.6
1486.9
1483.2
1479.5
1475.7
1471.9
1468
1464
1460
1455.9
1451.8
1447.6
1443.4
1439.1
1434.8
1430.4
1426
1421.6
1417
1412.5
1407.9
1403.3
1398.7
1394
1389.4
1384.7
1380.1
1375.5
1371
1366.5
1362
1357.7
1353.4
1349.3
1345.3
1341.4
1337.7
1334.1
1330.7
1327.5
1324.6
1321.8
1319.3
1316.9
1314.8
1312.8
1311.1
1309.5
1308
1306.8
1305.6
1304.6
1303.8
1303.1
1302.5
1302.1
1301.7
1301.5
1301.4
1301.4
1301.4
1301.6
1301.8
1302.2
1302.6
1303
1303.6
1304.2
1304.8
1305.5
1306.3
1307.1
1307.9
1308.8
1309.7
1310.6
1311.6
1312.5
1313.6
1314.6
1315.6
1316.7
1317.8
1318.9
1320
1321.1
1322.3
1323.4
1324.6
1325.7
1326.9
1328.1
1329.3
1330.5
1331.7
1332.9
1334.1
1335.4
1336.6
1337.8
1339.1
1340.3
1341.6
1342.8
1344.1
1345.4
1346.6
1347.9
1349.2
1350.5
1351.8
1353.1
1354.4
1355.7
1357
1358.3
1359.6
1360.9
1362.2
1363.6
1364.9
1366.2
1367.6
1368.9
1370.3
1371.6
1373
1374.3
1375.7
1377
1378.4
1379.8
1381.1
1382.5
1383.9
1385.3
1386.6
1388
1389.4
1390.8
1392.2
1393.6
1394.9
1396.3
1397.7
1399.1
1400.5
1401.8
1403.2
1404.6
1405.9
1407.2
1408.6
1409.8
1411.1
1412.4
1413.6
1414.8
1415.9
1417
1418
1419
1419.9
1420.7
1421.4
1422.1
1422.7
1423.1
1423.5
1423.8
1423.9
1424
1674.2
1674.1
1673.9
1673.5
1673
1672.3
1671.5
1670.6
1669.5
1668.3
1667
1665.6
1664.2
1662.6
1661
1659.3
1657.5
1655.7
1653.9
1652
1650.1
1648.1
1646.1
1644.1
1642
1639.9
1637.8
1635.7
1633.5
1631.3
1629.1
1626.8
1624.6
1622.3
1620
1617.7
1615.3
1612.9
1610.6
1608.1
1605.7
1603.2
1600.7
1598.2
1595.7
1593.2
1590.6
1588
1585.4
1582.7
1580.1
1577.4
1574.7
1571.9
1569.2
1566.4
1563.6
1560.8
1557.9
1555.1
1552.2
1549.3
1546.3
1543.3
1540.3
1537.3
1534.3
1531.2
1528
1524.9
1521.7
1518.5
1515.2
1511.9
1508.5
1505.1
1501.7
1498.2
1494.7
1491.1
1487.5
1483.8
1480
1476.2
1472.4
1468.5
1464.5
1460.5
1456.4
1452.2
1448
1443.8
1439.5
1435.1
1430.6
1426.1
1421.6
1417
1412.4
1407.7
1403
1398.2
1393.4
1388.6
1383.8
1379.1
1374.3
1369.6
1364.9
1360.3
1355.8
1351.3
1347
1342.9
1338.9
1335
1331.3
1327.8
1324.5
1321.4
1318.6
1316
1313.6
1311.4
1309.4
1307.6
1306
1304.6
1303.3
1302.1
1301.2
1300.3
1299.6
1299.1
1298.6
1298.3
1298.1
1298
1298
1298.1
1298.3
1298.6
1298.9
1299.4
1299.9
1300.4
1301
1301.7
1302.4
1303.2
1304
1304.9
1305.8
1306.7
1307.6
1308.6
1309.6
1310.6
1311.7
1312.7
1313.8
1314.9
1316
1317.1
1318.3
1319.4
1320.6
1321.7
1322.9
1324.1
1325.3
1326.5
1327.7
1328.9
1330.1
1331.4
1332.6
1333.8
1335.1
1336.3
1337.6
1338.9
1340.1
1341.4
1342.7
1344
1345.2
1346.5
1347.8
1349.1
1350.4
1351.7
1353
1354.4
1355.7
1357
1358.3
1359.7
1361
1362.3
1363.7
1365
1366.4
1367.7
1369.1
1370.4
1371.8
1373.2
1374.5
1375.9
1377.3
1378.7
1380
1381.4
1382.8
1384.2
1385.6
1387
1388.4
1389.8
1391.2
1392.6
1394
1395.4
1396.7
1398.1
1399.5
1400.9
1402.3
1403.6
1405
1406.3
1407.6
1408.9
1410.1
1411.4
1412.5
1413.7
1414.8
1415.8
1416.8
1417.7
1418.5
1419.3
1420
1420.5
1421
1421.4
1421.7
1421.8
1421.9
1674.1
1674
1673.8
1673.4
1672.9
1672.2
1671.4
1670.5
1669.4
1668.2
1667
1665.6
1664.1
1662.6
1661
1659.3
1657.5
1655.8
1653.9
1652
1650.1
1648.1
1646.1
1644.1
1642.1
1640
1637.9
1635.7
1633.6
1631.4
1629.2
1626.9
1624.7
1622.4
1620.1
1617.8
1615.4
1613
1610.6
1608.2
1605.8
1603.3
1600.8
1598.3
1595.8
1593.2
1590.7
1588.1
1585.5
1582.8
1580.2
1577.5
1574.8
1572.1
1569.3
1566.5
1563.8
1560.9
1558.1
1555.2
1552.4
1549.5
1546.5
1543.6
1540.6
1537.6
1534.5
1531.5
1528.4
1525.2
1522.1
1518.9
1515.6
1512.3
1509
1505.6
1502.2
1498.8
1495.3
1491.7
1488.1
1484.4
1480.7
1476.9
1473
1469.1
1465.1
1461.1
1457
1452.8
1448.6
1444.3
1439.9
1435.5
1431
1426.4
1421.8
1417.1
1412.4
1407.6
1402.8
1397.9
1393
1388.1
1383.1
1378.1
1373.2
1368.3
1363.4
1358.6
1353.9
1349.3
1344.8
1340.5
1336.3
1332.3
1328.5
1324.8
1321.4
1318.2
1315.3
1312.6
1310.2
1307.9
1305.9
1304.1
1302.5
1301
1299.7
1298.6
1297.6
1296.8
1296.1
1295.6
1295.2
1294.9
1294.7
1294.6
1294.7
1294.8
1295
1295.3
1295.7
1296.1
1296.7
1297.2
1297.9
1298.6
1299.3
1300.1
1300.9
1301.8
1302.7
1303.7
1304.6
1305.6
1306.6
1307.7
1308.7
1309.8
1310.9
1312
1313.1
1314.3
1315.4
1316.6
1317.7
1318.9
1320.1
1321.3
1322.5
1323.7
1324.9
1326.2
1327.4
1328.6
1329.9
1331.1
1332.4
1333.6
1334.9
1336.2
1337.4
1338.7
1340
1341.3
1342.6
1343.9
1345.2
1346.5
1347.8
1349.1
1350.5
1351.8
1353.1
1354.4
1355.8
1357.1
1358.5
1359.8
1361.2
1362.5
1363.9
1365.2
1366.6
1368
1369.3
1370.7
1372.1
1373.5
1374.9
1376.3
1377.6
1379
1380.4
1381.8
1383.2
1384.6
1386
1387.4
1388.8
1390.3
1391.7
1393.1
1394.5
1395.9
1397.3
1398.6
1400
1401.4
1402.7
1404.1
1405.4
1406.7
1408
1409.2
1410.4
1411.6
1412.7
1413.7
1414.7
1415.6
1416.5
1417.2
1417.9
1418.5
1419
1419.4
1419.6
1419.8
1419.9
1673.9
1673.8
1673.6
1673.2
1672.7
1672
1671.2
1670.3
1669.2
1668.1
1666.8
1665.4
1664
1662.5
1660.8
1659.2
1657.4
1655.7
1653.8
1651.9
1650
1648.1
1646.1
1644.1
1642
1639.9
1637.8
1635.7
1633.5
1631.4
1629.1
1626.9
1624.7
1622.4
1620.1
1617.8
1615.4
1613
1610.6
1608.2
1605.8
1603.3
1600.8
1598.3
1595.8
1593.2
1590.7
1588.1
1585.5
1582.8
1580.2
1577.5
1574.8
1572.1
1569.3
1566.6
1563.8
1561
1558.2
1555.3
1552.5
1549.6
1546.7
1543.7
1540.8
1537.8
1534.8
1531.7
1528.6
1525.5
1522.4
1519.2
1516
1512.8
1509.5
1506.1
1502.8
1499.3
1495.8
1492.3
1488.7
1485.1
1481.3
1477.6
1473.7
1469.8
1465.9
1461.8
1457.7
1453.5
1449.3
1444.9
1440.5
1436.1
1431.5
1426.9
1422.2
1417.5
1412.7
1407.8
1402.8
1397.8
1392.8
1387.7
1382.6
1377.4
1372.3
1367.2
1362.1
1357
1352.1
1347.3
1342.6
1338
1333.7
1329.5
1325.6
1321.8
1318.3
1315
1311.9
1309.2
1306.6
1304.4
1302.3
1300.5
1298.8
1297.4
1296.1
1295
1294
1293.2
1292.6
1292
1291.6
1291.4
1291.2
1291.2
1291.2
1291.4
1291.6
1292
1292.4
1292.9
1293.4
1294
1294.7
1295.4
1296.2
1297
1297.9
1298.7
1299.7
1300.6
1301.6
1302.6
1303.7
1304.7
1305.8
1306.9
1308
1309.1
1310.2
1311.4
1312.6
1313.7
1314.9
1316.1
1317.3
1318.5
1319.7
1320.9
1322.2
1323.4
1324.6
1325.9
1327.1
1328.4
1329.7
1330.9
1332.2
1333.5
1334.8
1336.1
1337.4
1338.7
1340
1341.3
1342.6
1343.9
1345.2
1346.6
1347.9
1349.2
1350.6
1351.9
1353.2
1354.6
1355.9
1357.3
1358.7
1360
1361.4
1362.8
1364.2
1365.5
1366.9
1368.3
1369.7
1371.1
1372.5
1373.9
1375.3
1376.7
1378.1
1379.5
1380.9
1382.3
1383.7
1385.2
1386.6
1388
1389.4
1390.8
1392.2
1393.7
1395.1
1396.5
1397.8
1399.2
1400.6
1401.9
1403.3
1404.6
1405.9
1407.1
1408.3
1409.5
1410.6
1411.7
1412.7
1413.6
1414.5
1415.3
1416
1416.6
1417
1417.4
1417.7
1417.9
1417.9
1673.5
1673.4
1673.2
1672.8
1672.3
1671.7
1670.9
1670
1668.9
1667.8
1666.5
1665.2
1663.7
1662.2
1660.6
1658.9
1657.2
1655.4
1653.6
1651.7
1649.8
1647.9
1645.9
1643.9
1641.9
1639.8
1637.7
1635.6
1633.4
1631.2
1629
1626.8
1624.5
1622.3
1620
1617.6
1615.3
1612.9
1610.5
1608.1
1605.7
1603.2
1600.7
1598.2
1595.7
1593.1
1590.6
1588
1585.4
1582.7
1580.1
1577.4
1574.7
1572
1569.3
1566.5
1563.7
1560.9
1558.1
1555.3
1552.5
1549.6
1546.7
1543.8
1540.8
1537.9
1534.9
1531.9
1528.8
1525.8
1522.7
1519.5
1516.3
1513.1
1509.9
1506.6
1503.2
1499.9
1496.4
1492.9
1489.4
1485.8
1482.1
1478.3
1474.5
1470.6
1466.7
1462.6
1458.5
1454.4
1450.1
1445.8
1441.3
1436.8
1432.3
1427.6
1422.9
1418
1413.1
1408.2
1403.1
1398
1392.8
1387.5
1382.2
1376.9
1371.6
1366.2
1360.9
1355.6
1350.4
1345.4
1340.4
1335.6
1331.1
1326.7
1322.6
1318.7
1315.1
1311.7
1308.5
1305.6
1303
1300.7
1298.6
1296.7
1295.1
1293.6
1292.3
1291.2
1290.3
1289.5
1288.9
1288.4
1288
1287.8
1287.7
1287.7
1287.8
1287.9
1288.2
1288.6
1289
1289.6
1290.1
1290.8
1291.5
1292.2
1293
1293.9
1294.7
1295.7
1296.6
1297.6
1298.6
1299.6
1300.7
1301.7
1302.8
1303.9
1305.1
1306.2
1307.4
1308.5
1309.7
1310.9
1312.1
1313.3
1314.5
1315.7
1316.9
1318.2
1319.4
1320.7
1321.9
1323.2
1324.4
1325.7
1327
1328.3
1329.6
1330.8
1332.1
1333.4
1334.7
1336.1
1337.4
1338.7
1340
1341.3
1342.7
1344
1345.4
1346.7
1348
1349.4
1350.8
1352.1
1353.5
1354.9
1356.2
1357.6
1359
1360.4
1361.8
1363.2
1364.6
1365.9
1367.3
1368.8
1370.2
1371.6
1373
1374.4
1375.8
1377.2
1378.7
1380.1
1381.5
1382.9
1384.4
1385.8
1387.2
1388.7
1390.1
1391.5
1392.9
1394.3
1395.8
1397.1
1398.5
1399.9
1401.2
1402.6
1403.9
1405.1
1406.4
1407.6
1408.7
1409.8
1410.8
1411.8
1412.6
1413.4
1414.1
1414.7
1415.2
1415.6
1415.9
1416.1
1416.1
1673
1672.9
1672.7
1672.3
1671.8
1671.2
1670.4
1669.5
1668.5
1667.3
1666.1
1664.7
1663.3
1661.8
1660.2
1658.6
1656.8
1655.1
1653.3
1651.4
1649.5
1647.6
1645.6
1643.6
1641.6
1639.5
1637.4
1635.3
1633.1
1631
1628.8
1626.5
1624.3
1622
1619.7
1617.4
1615
1612.7
1610.3
1607.8
1605.4
1602.9
1600.5
1598
1595.4
1592.9
1590.3
1587.7
1585.1
1582.5
1579.8
1577.2
1574.5
1571.8
1569
1566.3
1563.6
1560.8
1558
1555.2
1552.3
1549.5
1546.6
1543.7
1540.8
1537.9
1534.9
1531.9
1528.9
1525.9
1522.8
1519.7
1516.6
1513.4
1510.2
1507
1503.7
1500.4
1497
1493.5
1490
1486.5
1482.8
1479.1
1475.4
1471.5
1467.6
1463.6
1459.5
1455.3
1451.1
1446.7
1442.3
1437.8
1433.2
1428.5
1423.7
1418.8
1413.8
1408.8
1403.6
1398.4
1393.1
1387.7
1382.2
1376.7
1371.1
1365.5
1360
1354.4
1348.9
1343.6
1338.4
1333.3
1328.5
1323.9
1319.6
1315.5
1311.7
1308.2
1304.9
1301.9
1299.3
1296.9
1294.8
1292.9
1291.2
1289.7
1288.5
1287.4
1286.5
1285.7
1285.1
1284.7
1284.4
1284.1
1284.1
1284.1
1284.2
1284.5
1284.8
1285.2
1285.6
1286.2
1286.8
1287.5
1288.2
1289
1289.8
1290.7
1291.6
1292.5
1293.5
1294.5
1295.5
1296.6
1297.7
1298.8
1299.9
1301
1302.1
1303.3
1304.5
1305.6
1306.8
1308
1309.2
1310.5
1311.7
1312.9
1314.2
1315.4
1316.7
1317.9
1319.2
1320.5
1321.7
1323
1324.3
1325.6
1326.9
1328.2
1329.5
1330.8
1332.1
1333.5
1334.8
1336.1
1337.5
1338.8
1340.2
1341.5
1342.9
1344.2
1345.6
1346.9
1348.3
1349.7
1351.1
1352.5
1353.8
1355.2
1356.6
1358
1359.4
1360.8
1362.2
1363.6
1365
1366.5
1367.9
1369.3
1370.7
1372.2
1373.6
1375
1376.5
1377.9
1379.4
1380.8
1382.2
1383.7
1385.1
1386.6
1388
1389.4
1390.9
1392.3
1393.7
1395.1
1396.5
1397.9
1399.3
1400.6
1402
1403.2
1404.5
1405.7
1406.8
1407.9
1409
1409.9
1410.8
1411.6
1412.4
1413
1413.5
1413.9
1414.2
1414.3
1414.4
1672.3
1672.2
1672
1671.7
1671.2
1670.5
1669.7
1668.8
1667.8
1666.7
1665.5
1664.1
1662.7
1661.2
1659.7
1658
1656.3
1654.6
1652.8
1650.9
1649
1647.1
1645.1
1643.1
1641.1
1639.1
1637
1634.9
1632.7
1630.5
1628.3
1626.1
1623.9
1621.6
1619.3
1617
1614.6
1612.3
1609.9
1607.5
1605
1602.6
1600.1
1597.6
1595
1592.5
1589.9
1587.3
1584.7
1582.1
1579.5
1576.8
1574.1
1571.4
1568.7
1566
1563.2
1560.5
1557.7
1554.9
1552
1549.2
1546.4
1543.5
1540.6
1537.7
1534.8
1531.8
1528.9
1525.9
1522.8
1519.8
1516.7
1513.6
1510.5
1507.3
1504.1
1500.8
1497.5
1494.1
1490.7
1487.2
1483.6
1479.9
1476.2
1472.4
1468.6
1464.6
1460.6
1456.4
1452.2
1447.9
1443.4
1438.9
1434.3
1429.6
1424.8
1419.8
1414.8
1409.7
1404.5
1399.1
1393.7
1388.1
1382.5
1376.8
1371
1365.1
1359.3
1353.5
1347.7
1342
1336.4
1331
1325.9
1321
1316.5
1312.2
1308.2
1304.6
1301.2
1298.1
1295.4
1292.9
1290.8
1288.9
1287.2
1285.8
1284.5
1283.5
1282.6
1281.9
1281.3
1280.9
1280.6
1280.4
1280.4
1280.4
1280.6
1280.9
1281.2
1281.7
1282.2
1282.8
1283.4
1284.1
1284.9
1285.7
1286.6
1287.5
1288.4
1289.4
1290.4
1291.4
1292.5
1293.5
1294.6
1295.8
1296.9
1298
1299.2
1300.4
1301.6
1302.7
1304
1305.2
1306.4
1307.6
1308.9
1310.1
1311.4
1312.6
1313.9
1315.2
1316.5
1317.8
1319
1320.3
1321.6
1323
1324.3
1325.6
1326.9
1328.2
1329.6
1330.9
1332.2
1333.6
1334.9
1336.3
1337.7
1339
1340.4
1341.8
1343.1
1344.5
1345.9
1347.3
1348.7
1350.1
1351.5
1352.9
1354.3
1355.7
1357.1
1358.5
1360
1361.4
1362.8
1364.2
1365.7
1367.1
1368.6
1370
1371.4
1372.9
1374.3
1375.8
1377.2
1378.7
1380.2
1381.6
1383.1
1384.5
1386
1387.4
1388.9
1390.3
1391.8
1393.2
1394.6
1396
1397.4
1398.8
1400.1
1401.4
1402.7
1403.9
1405.1
1406.2
1407.3
1408.2
1409.1
1410
1410.7
1411.3
1411.8
1412.2
1412.5
1412.7
1412.8
1671.5
1671.4
1671.2
1670.8
1670.3
1669.7
1668.9
1668
1667
1665.9
1664.7
1663.4
1662
1660.5
1658.9
1657.3
1655.6
1653.9
1652.1
1650.3
1648.4
1646.5
1644.5
1642.5
1640.5
1638.5
1636.4
1634.3
1632.1
1630
1627.8
1625.6
1623.3
1621
1618.7
1616.4
1614.1
1611.7
1609.3
1606.9
1604.5
1602
1599.5
1597
1594.5
1591.9
1589.4
1586.8
1584.2
1581.6
1578.9
1576.3
1573.6
1570.9
1568.2
1565.5
1562.7
1560
1557.2
1554.4
1551.6
1548.8
1546
1543.1
1540.3
1537.4
1534.5
1531.6
1528.7
1525.7
1522.7
1519.8
1516.7
1513.7
1510.6
1507.5
1504.3
1501.1
1497.9
1494.6
1491.2
1487.8
1484.3
1480.8
1477.1
1473.4
1469.6
1465.7
1461.7
1457.6
1453.4
1449.1
1444.8
1440.3
1435.7
1430.9
1426.1
1421.2
1416.1
1410.9
1405.6
1400.2
1394.6
1388.9
1383.1
1377.2
1371.2
1365.1
1359
1352.8
1346.7
1340.6
1334.6
1328.9
1323.4
1318.2
1313.3
1308.8
1304.7
1300.8
1297.4
1294.2
1291.3
1288.9
1286.7
1284.8
1283.1
1281.7
1280.4
1279.4
1278.5
1277.9
1277.3
1277
1276.7
1276.6
1276.6
1276.7
1276.9
1277.3
1277.7
1278.1
1278.7
1279.3
1280
1280.8
1281.6
1282.4
1283.3
1284.2
1285.2
1286.2
1287.2
1288.3
1289.4
1290.5
1291.6
1292.7
1293.9
1295
1296.2
1297.4
1298.6
1299.8
1301.1
1302.3
1303.6
1304.8
1306.1
1307.3
1308.6
1309.9
1311.2
1312.5
1313.8
1315.1
1316.4
1317.7
1319
1320.3
1321.6
1323
1324.3
1325.7
1327
1328.4
1329.7
1331.1
1332.5
1333.8
1335.2
1336.6
1338
1339.3
1340.7
1342.1
1343.5
1344.9
1346.3
1347.8
1349.2
1350.6
1352
1353.4
1354.9
1356.3
1357.7
1359.2
1360.6
1362.1
1363.5
1365
1366.4
1367.9
1369.3
1370.8
1372.3
1373.7
1375.2
1376.7
1378.1
1379.6
1381.1
1382.6
1384
1385.5
1387
1388.4
1389.9
1391.3
1392.8
1394.2
1395.6
1397
1398.3
1399.7
1401
1402.2
1403.4
1404.5
1405.6
1406.6
1407.5
1408.4
1409.1
1409.7
1410.3
1410.7
1411
1411.2
1411.2
1670.4
1670.4
1670.1
1669.8
1669.3
1668.7
1667.9
1667
1666
1664.9
1663.7
1662.4
1661
1659.6
1658
1656.4
1654.7
1653
1651.2
1649.4
1647.6
1645.6
1643.7
1641.7
1639.7
1637.7
1635.6
1633.5
1631.4
1629.2
1627
1624.8
1622.6
1620.3
1618
1615.7
1613.3
1611
1608.6
1606.2
1603.7
1601.3
1598.8
1596.3
1593.7
1591.2
1588.6
1586
1583.4
1580.8
1578.2
1575.5
1572.9
1570.2
1567.5
1564.8
1562
1559.3
1556.5
1553.8
1551
1548.2
1545.4
1542.6
1539.8
1536.9
1534.1
1531.2
1528.3
1525.4
1522.5
1519.5
1516.6
1513.6
1510.6
1507.5
1504.4
1501.3
1498.2
1495
1491.7
1488.4
1485
1481.5
1478
1474.4
1470.7
1466.8
1462.9
1458.9
1454.8
1450.6
1446.2
1441.8
1437.2
1432.5
1427.7
1422.8
1417.7
1412.5
1407.1
1401.6
1396
1390.2
1384.2
1378.2
1371.9
1365.6
1359.1
1352.6
1346
1339.5
1333.1
1326.9
1321
1315.4
1310.2
1305.3
1301
1297
1293.3
1290
1287.1
1284.6
1282.4
1280.5
1278.8
1277.4
1276.2
1275.2
1274.4
1273.8
1273.3
1272.9
1272.8
1272.7
1272.7
1272.9
1273.2
1273.5
1274
1274.5
1275.1
1275.8
1276.5
1277.3
1278.2
1279.1
1280
1281
1282
1283
1284
1285.1
1286.2
1287.4
1288.5
1289.7
1290.9
1292
1293.2
1294.5
1295.7
1296.9
1298.2
1299.4
1300.7
1302
1303.2
1304.5
1305.8
1307.1
1308.4
1309.7
1311
1312.4
1313.7
1315
1316.4
1317.7
1319
1320.4
1321.7
1323.1
1324.5
1325.8
1327.2
1328.6
1330
1331.4
1332.8
1334.1
1335.6
1337
1338.4
1339.8
1341.2
1342.6
1344
1345.5
1346.9
1348.3
1349.8
1351.2
1352.6
1354.1
1355.5
1357
1358.5
1359.9
1361.4
1362.9
1364.3
1365.8
1367.3
1368.8
1370.2
1371.7
1373.2
1374.7
1376.2
1377.7
1379.2
1380.7
1382.1
1383.6
1385.1
1386.6
1388.1
1389.5
1391
1392.4
1393.9
1395.3
1396.7
1398
1399.3
1400.6
1401.8
1402.9
1404
1405.1
1406
1406.8
1407.6
1408.2
1408.8
1409.2
1409.5
1409.7
1409.8
1669.2
1669.1
1668.9
1668.5
1668.1
1667.4
1666.7
1665.8
1664.8
1663.7
1662.6
1661.3
1659.9
1658.4
1656.9
1655.3
1653.7
1651.9
1650.2
1648.4
1646.5
1644.6
1642.7
1640.7
1638.7
1636.7
1634.6
1632.5
1630.4
1628.3
1626.1
1623.9
1621.6
1619.4
1617.1
1614.8
1612.4
1610
1607.6
1605.2
1602.8
1600.3
1597.8
1595.3
1592.8
1590.3
1587.7
1585.1
1582.5
1579.9
1577.3
1574.6
1572
1569.3
1566.6
1563.9
1561.2
1558.4
1555.7
1552.9
1550.2
1547.4
1544.6
1541.9
1539.1
1536.2
1533.4
1530.6
1527.8
1524.9
1522
1519.1
1516.2
1513.3
1510.4
1507.4
1504.4
1501.4
1498.3
1495.2
1492
1488.8
1485.6
1482.2
1478.8
1475.3
1471.7
1468
1464.2
1460.3
1456.3
1452.2
1447.9
1443.5
1439
1434.4
1429.6
1424.7
1419.6
1414.4
1409
1403.5
1397.8
1391.9
1385.9
1379.6
1373.2
1366.6
1359.8
1352.9
1345.9
1338.9
1332
1325.2
1318.7
1312.6
1307
1301.8
1297.1
1292.9
1289.1
1285.7
1282.8
1280.2
1277.9
1276
1274.4
1273
1271.8
1270.9
1270.1
1269.5
1269.1
1268.8
1268.7
1268.7
1268.8
1269
1269.3
1269.8
1270.3
1270.8
1271.5
1272.2
1273
1273.8
1274.7
1275.7
1276.6
1277.6
1278.7
1279.7
1280.8
1281.9
1283.1
1284.2
1285.4
1286.6
1287.8
1289
1290.2
1291.5
1292.7
1294
1295.3
1296.5
1297.8
1299.1
1300.4
1301.7
1303
1304.3
1305.7
1307
1308.3
1309.7
1311
1312.4
1313.7
1315.1
1316.4
1317.8
1319.2
1320.6
1321.9
1323.3
1324.7
1326.1
1327.5
1328.9
1330.3
1331.8
1333.2
1334.6
1336
1337.4
1338.9
1340.3
1341.8
1343.2
1344.7
1346.1
1347.6
1349
1350.5
1351.9
1353.4
1354.9
1356.4
1357.8
1359.3
1360.8
1362.3
1363.8
1365.3
1366.8
1368.3
1369.8
1371.3
1372.8
1374.3
1375.8
1377.3
1378.8
1380.3
1381.8
1383.3
1384.8
1386.3
1387.8
1389.3
1390.7
1392.2
1393.6
1395
1396.4
1397.7
1399
1400.2
1401.4
1402.5
1403.6
1404.5
1405.4
1406.2
1406.8
1407.4
1407.8
1408.1
1408.3
1408.4
1667.7
1667.7
1667.4
1667.1
1666.6
1666
1665.3
1664.4
1663.4
1662.4
1661.2
1659.9
1658.5
1657.1
1655.6
1654
1652.4
1650.7
1648.9
1647.1
1645.3
1643.4
1641.5
1639.5
1637.5
1635.5
1633.5
1631.4
1629.3
1627.1
1624.9
1622.7
1620.5
1618.2
1615.9
1613.6
1611.3
1608.9
1606.5
1604.1
1601.7
1599.2
1596.7
1594.2
1591.7
1589.1
1586.6
1584
1581.4
1578.8
1576.1
1573.5
1570.8
1568.2
1565.5
1562.8
1560.1
1557.4
1554.6
1551.9
1549.2
1546.4
1543.7
1540.9
1538.1
1535.4
1532.6
1529.8
1527
1524.2
1521.4
1518.6
1515.7
1512.9
1510
1507.1
1504.2
1501.3
1498.3
1495.3
1492.2
1489.2
1486
1482.8
1479.5
1476.2
1472.7
1469.2
1465.5
1461.7
1457.8
1453.8
1449.7
1445.4
1441
1436.5
1431.8
1426.9
1421.9
1416.7
1411.4
1405.8
1400.1
1394.2
1388.1
1381.7
1375.1
1368.2
1361.2
1353.9
1346.4
1338.9
1331.3
1323.9
1316.7
1310
1303.8
1298.2
1293.2
1288.7
1284.8
1281.3
1278.2
1275.6
1273.3
1271.4
1269.7
1268.4
1267.3
1266.4
1265.7
1265.1
1264.8
1264.6
1264.5
1264.5
1264.7
1265
1265.4
1265.9
1266.4
1267.1
1267.8
1268.6
1269.4
1270.3
1271.2
1272.2
1273.2
1274.2
1275.3
1276.4
1277.6
1278.7
1279.9
1281.1
1282.3
1283.5
1284.7
1286
1287.2
1288.5
1289.8
1291
1292.3
1293.6
1294.9
1296.2
1297.6
1298.9
1300.2
1301.6
1302.9
1304.3
1305.6
1307
1308.3
1309.7
1311.1
1312.5
1313.8
1315.2
1316.6
1318
1319.4
1320.8
1322.3
1323.7
1325.1
1326.5
1327.9
1329.4
1330.8
1332.3
1333.7
1335.1
1336.6
1338.1
1339.5
1341
1342.4
1343.9
1345.4
1346.9
1348.3
1349.8
1351.3
1352.8
1354.3
1355.8
1357.3
1358.8
1360.3
1361.8
1363.3
1364.8
1366.3
1367.9
1369.4
1370.9
1372.4
1373.9
1375.5
1377
1378.5
1380.1
1381.6
1383.1
1384.6
1386.1
1387.6
1389.1
1390.6
1392
1393.5
1394.8
1396.2
1397.5
1398.8
1400
1401.1
1402.2
1403.1
1404
1404.8
1405.5
1406
1406.5
1406.8
1407
1407.1
1666
1666
1665.8
1665.4
1664.9
1664.3
1663.6
1662.8
1661.8
1660.7
1659.6
1658.3
1657
1655.5
1654
1652.5
1650.9
1649.2
1647.4
1645.7
1643.8
1642
1640.1
1638.1
1636.1
1634.1
1632.1
1630
1627.9
1625.7
1623.6
1621.4
1619.1
1616.9
1614.6
1612.3
1609.9
1607.6
1605.2
1602.8
1600.3
1597.9
1595.4
1592.9
1590.3
1587.8
1585.2
1582.6
1580
1577.4
1574.8
1572.2
1569.5
1566.8
1564.2
1561.5
1558.8
1556.1
1553.4
1550.7
1547.9
1545.2
1542.5
1539.7
1537
1534.3
1531.5
1528.8
1526
1523.3
1520.5
1517.8
1515
1512.2
1509.4
1506.6
1503.8
1500.9
1498.1
1495.2
1492.3
1489.3
1486.3
1483.2
1480.1
1476.9
1473.6
1470.3
1466.8
1463.2
1459.4
1455.6
1451.6
1447.5
1443.2
1438.8
1434.2
1429.5
1424.5
1419.4
1414.2
1408.7
1403
1397.1
1390.9
1384.5
1377.8
1370.7
1363.4
1355.8
1347.8
1339.6
1331.4
1323.1
1315.1
1307.6
1300.7
1294.5
1289
1284.3
1280.2
1276.6
1273.5
1270.7
1268.5
1266.5
1264.9
1263.6
1262.5
1261.7
1261.1
1260.6
1260.3
1260.2
1260.2
1260.3
1260.6
1260.9
1261.4
1261.9
1262.5
1263.2
1264
1264.8
1265.7
1266.7
1267.6
1268.7
1269.7
1270.8
1271.9
1273.1
1274.2
1275.4
1276.6
1277.9
1279.1
1280.3
1281.6
1282.9
1284.2
1285.4
1286.7
1288.1
1289.4
1290.7
1292
1293.4
1294.7
1296.1
1297.4
1298.8
1300.1
1301.5
1302.9
1304.3
1305.7
1307.1
1308.5
1309.9
1311.3
1312.7
1314.1
1315.5
1316.9
1318.4
1319.8
1321.2
1322.7
1324.1
1325.6
1327
1328.5
1329.9
1331.4
1332.9
1334.3
1335.8
1337.3
1338.8
1340.3
1341.8
1343.2
1344.7
1346.2
1347.7
1349.2
1350.7
1352.3
1353.8
1355.3
1356.8
1358.3
1359.9
1361.4
1362.9
1364.5
1366
1367.5
1369.1
1370.6
1372.2
1373.7
1375.2
1376.8
1378.3
1379.9
1381.4
1383
1384.5
1386
1387.5
1389
1390.5
1391.9
1393.4
1394.7
1396.1
1397.3
1398.6
1399.7
1400.8
1401.8
1402.7
1403.5
1404.2
1404.8
1405.2
1405.5
1405.7
1405.8
1664.1
1664.1
1663.9
1663.5
1663.1
1662.5
1661.7
1660.9
1659.9
1658.9
1657.7
1656.5
1655.2
1653.8
1652.3
1650.7
1649.1
1647.5
1645.7
1644
1642.2
1640.3
1638.4
1636.5
1634.5
1632.5
1630.5
1628.4
1626.3
1624.1
1622
1619.8
1617.6
1615.3
1613
1610.7
1608.4
1606
1603.6
1601.2
1598.7
1596.3
1593.8
1591.3
1588.8
1586.2
1583.7
1581.1
1578.5
1575.9
1573.2
1570.6
1567.9
1565.3
1562.6
1559.9
1557.2
1554.6
1551.9
1549.2
1546.5
1543.8
1541
1538.3
1535.6
1532.9
1530.2
1527.5
1524.8
1522.1
1519.4
1516.7
1514
1511.3
1508.6
1505.9
1503.2
1500.4
1497.7
1494.9
1492.1
1489.3
1486.4
1483.5
1480.6
1477.5
1474.4
1471.3
1468
1464.6
1461
1457.4
1453.6
1449.7
1445.6
1441.3
1436.9
1432.3
1427.6
1422.6
1417.4
1412.1
1406.5
1400.6
1394.5
1388.1
1381.3
1374.2
1366.6
1358.7
1350.3
1341.5
1332.4
1323.2
1314.2
1305.6
1297.7
1290.8
1284.8
1279.6
1275.3
1271.6
1268.4
1265.7
1263.4
1261.5
1259.9
1258.6
1257.6
1256.9
1256.3
1255.9
1255.7
1255.7
1255.7
1255.9
1256.3
1256.7
1257.2
1257.8
1258.5
1259.3
1260.1
1261
1262
1263
1264
1265.1
1266.2
1267.3
1268.5
1269.7
1270.9
1272.1
1273.4
1274.6
1275.9
1277.2
1278.5
1279.8
1281.1
1282.4
1283.7
1285.1
1286.4
1287.8
1289.1
1290.5
1291.8
1293.2
1294.6
1296
1297.4
1298.8
1300.2
1301.6
1303
1304.4
1305.8
1307.2
1308.7
1310.1
1311.6
1313
1314.4
1315.9
1317.3
1318.8
1320.3
1321.7
1323.2
1324.7
1326.2
1327.6
1329.1
1330.6
1332.1
1333.6
1335.1
1336.6
1338.1
1339.6
1341.1
1342.6
1344.2
1345.7
1347.2
1348.7
1350.3
1351.8
1353.3
1354.9
1356.4
1357.9
1359.5
1361
1362.6
1364.1
1365.7
1367.3
1368.8
1370.4
1372
1373.5
1375.1
1376.7
1378.2
1379.8
1381.3
1382.9
1384.4
1386
1387.5
1389
1390.5
1391.9
1393.3
1394.7
1396
1397.2
1398.4
1399.5
1400.5
1401.4
1402.2
1402.9
1403.5
1404
1404.3
1404.5
1404.6
1662
1661.9
1661.7
1661.4
1660.9
1660.3
1659.6
1658.8
1657.9
1656.8
1655.7
1654.4
1653.1
1651.7
1650.3
1648.7
1647.1
1645.5
1643.8
1642
1640.2
1638.4
1636.5
1634.6
1632.6
1630.6
1628.6
1626.5
1624.5
1622.3
1620.2
1618
1615.7
1613.5
1611.2
1608.9
1606.6
1604.2
1601.8
1599.4
1596.9
1594.5
1592
1589.5
1586.9
1584.4
1581.8
1579.3
1576.7
1574
1571.4
1568.8
1566.1
1563.5
1560.8
1558.1
1555.5
1552.8
1550.1
1547.4
1544.7
1542
1539.4
1536.7
1534
1531.4
1528.7
1526
1523.4
1520.7
1518.1
1515.4
1512.8
1510.2
1507.6
1504.9
1502.3
1499.7
1497
1494.4
1491.7
1489
1486.3
1483.6
1480.8
1478
1475.1
1472.1
1469.1
1465.9
1462.6
1459.2
1455.6
1451.9
1448.1
1444.1
1439.9
1435.5
1430.9
1426.1
1421.2
1415.9
1410.5
1404.8
1398.8
1392.5
1385.8
1378.6
1371
1362.9
1354.1
1344.8
1334.8
1324.5
1314.1
1304.1
1295
1287
1280.3
1274.7
1270.1
1266.3
1263
1260.3
1258
1256.1
1254.6
1253.5
1252.5
1251.9
1251.4
1251.1
1251
1251
1251.2
1251.5
1251.9
1252.4
1253
1253.7
1254.5
1255.3
1256.2
1257.2
1258.2
1259.2
1260.3
1261.5
1262.6
1263.8
1265
1266.2
1267.5
1268.8
1270
1271.3
1272.6
1273.9
1275.3
1276.6
1278
1279.3
1280.7
1282
1283.4
1284.8
1286.2
1287.6
1289
1290.4
1291.8
1293.2
1294.6
1296
1297.4
1298.9
1300.3
1301.7
1303.2
1304.6
1306.1
1307.6
1309
1310.5
1311.9
1313.4
1314.9
1316.4
1317.9
1319.4
1320.9
1322.4
1323.8
1325.4
1326.9
1328.4
1329.9
1331.4
1332.9
1334.4
1336
1337.5
1339
1340.6
1342.1
1343.6
1345.2
1346.7
1348.3
1349.8
1351.4
1352.9
1354.5
1356.1
1357.6
1359.2
1360.8
1362.3
1363.9
1365.5
1367.1
1368.7
1370.2
1371.8
1373.4
1375
1376.6
1378.2
1379.7
1381.3
1382.9
1384.4
1386
1387.5
1389
1390.5
1391.9
1393.3
1394.6
1395.9
1397.1
1398.2
1399.2
1400.1
1401
1401.7
1402.3
1402.8
1403.1
1403.3
1403.4
1659.6
1659.5
1659.3
1659
1658.5
1658
1657.3
1656.4
1655.5
1654.5
1653.4
1652.1
1650.8
1649.5
1648
1646.5
1644.9
1643.3
1641.6
1639.9
1638.1
1636.2
1634.4
1632.5
1630.5
1628.5
1626.5
1624.5
1622.4
1620.2
1618.1
1615.9
1613.7
1611.4
1609.1
1606.8
1604.5
1602.1
1599.7
1597.3
1594.9
1592.4
1589.9
1587.4
1584.9
1582.3
1579.8
1577.2
1574.6
1572
1569.3
1566.7
1564.1
1561.4
1558.8
1556.1
1553.4
1550.8
1548.1
1545.4
1542.7
1540.1
1537.4
1534.8
1532.1
1529.5
1526.9
1524.3
1521.7
1519.1
1516.5
1513.9
1511.3
1508.8
1506.3
1503.7
1501.2
1498.7
1496.2
1493.6
1491.1
1488.6
1486
1483.5
1480.9
1478.2
1475.6
1472.8
1470
1467.1
1464.1
1460.9
1457.7
1454.2
1450.7
1446.9
1443
1438.9
1434.6
1430.1
1425.3
1420.3
1415.1
1409.6
1403.8
1397.7
1391.2
1384.2
1376.7
1368.5
1359.6
1349.8
1339.1
1327.6
1315.5
1303.6
1292.7
1283.3
1275.6
1269.4
1264.5
1260.6
1257.3
1254.6
1252.3
1250.5
1249.1
1248
1247.2
1246.6
1246.3
1246.1
1246
1246.2
1246.5
1246.8
1247.4
1248
1248.7
1249.4
1250.3
1251.2
1252.2
1253.2
1254.3
1255.4
1256.6
1257.8
1259
1260.2
1261.5
1262.8
1264
1265.4
1266.7
1268
1269.4
1270.7
1272.1
1273.4
1274.8
1276.2
1277.6
1279
1280.4
1281.8
1283.2
1284.6
1286
1287.5
1288.9
1290.4
1291.8
1293.2
1294.7
1296.2
1297.6
1299.1
1300.6
1302
1303.5
1305
1306.5
1308
1309.5
1311
1312.5
1314
1315.5
1317
1318.5
1320
1321.5
1323.1
1324.6
1326.1
1327.7
1329.2
1330.7
1332.3
1333.8
1335.4
1336.9
1338.5
1340
1341.6
1343.2
1344.7
1346.3
1347.9
1349.4
1351
1352.6
1354.2
1355.8
1357.4
1358.9
1360.5
1362.1
1363.7
1365.3
1366.9
1368.5
1370.1
1371.7
1373.4
1375
1376.6
1378.2
1379.8
1381.4
1382.9
1384.5
1386
1387.6
1389
1390.5
1391.9
1393.3
1394.5
1395.8
1396.9
1397.9
1398.9
1399.7
1400.5
1401.1
1401.5
1401.9
1402.1
1402.2
1656.9
1656.9
1656.7
1656.3
1655.9
1655.3
1654.6
1653.8
1652.9
1651.9
1650.8
1649.6
1648.3
1646.9
1645.5
1644
1642.4
1640.8
1639.1
1637.4
1635.7
1633.8
1632
1630.1
1628.1
1626.2
1624.2
1622.1
1620
1617.9
1615.8
1613.6
1611.4
1609.1
1606.8
1604.5
1602.2
1599.8
1597.4
1595
1592.6
1590.1
1587.6
1585.1
1582.6
1580
1577.4
1574.8
1572.2
1569.6
1567
1564.4
1561.7
1559.1
1556.4
1553.8
1551.1
1548.4
1545.8
1543.1
1540.5
1537.8
1535.2
1532.6
1530
1527.4
1524.8
1522.2
1519.7
1517.1
1514.6
1512.1
1509.6
1507.1
1504.7
1502.3
1499.8
1497.4
1495
1492.6
1490.3
1487.9
1485.5
1483.1
1480.7
1478.3
1475.8
1473.3
1470.8
1468.1
1465.4
1462.6
1459.6
1456.5
1453.3
1449.8
1446.3
1442.5
1438.5
1434.3
1429.9
1425.2
1420.3
1415.1
1409.6
1403.7
1397.4
1390.7
1383.4
1375.5
1366.7
1356.8
1345.7
1333.1
1319.2
1304.8
1291.2
1279.7
1270.6
1263.8
1258.6
1254.5
1251.2
1248.5
1246.3
1244.7
1243.4
1242.4
1241.7
1241.2
1241
1240.9
1241
1241.2
1241.6
1242.1
1242.7
1243.4
1244.2
1245.1
1246.1
1247.1
1248.1
1249.2
1250.4
1251.6
1252.8
1254
1255.3
1256.6
1257.9
1259.2
1260.6
1261.9
1263.3
1264.7
1266
1267.4
1268.8
1270.2
1271.6
1273.1
1274.5
1275.9
1277.3
1278.8
1280.2
1281.7
1283.1
1284.6
1286
1287.5
1289
1290.5
1291.9
1293.4
1294.9
1296.4
1297.9
1299.4
1300.9
1302.4
1303.9
1305.4
1307
1308.5
1310
1311.5
1313.1
1314.6
1316.2
1317.7
1319.2
1320.8
1322.3
1323.9
1325.5
1327
1328.6
1330.1
1331.7
1333.3
1334.8
1336.4
1338
1339.6
1341.2
1342.7
1344.3
1345.9
1347.5
1349.1
1350.7
1352.3
1353.9
1355.5
1357.1
1358.7
1360.4
1362
1363.6
1365.2
1366.8
1368.5
1370.1
1371.7
1373.3
1375
1376.6
1378.2
1379.8
1381.4
1383
1384.6
1386.1
1387.6
1389.1
1390.5
1391.9
1393.2
1394.5
1395.6
1396.7
1397.6
1398.5
1399.2
1399.8
1400.3
1400.7
1400.9
1401
1654
1653.9
1653.8
1653.4
1653
1652.4
1651.7
1650.9
1650
1649
1647.9
1646.7
1645.5
1644.1
1642.7
1641.2
1639.7
1638.1
1636.4
1634.7
1633
1631.2
1629.3
1627.4
1625.5
1623.5
1621.5
1619.5
1617.4
1615.3
1613.2
1611
1608.8
1606.5
1604.3
1602
1599.6
1597.3
1594.9
1592.4
1590
1587.5
1585
1582.5
1580
1577.4
1574.8
1572.2
1569.6
1567
1564.4
1561.8
1559.1
1556.5
1553.8
1551.2
1548.5
1545.9
1543.2
1540.6
1537.9
1535.3
1532.7
1530.1
1527.5
1525
1522.4
1519.9
1517.4
1514.9
1512.4
1510
1507.6
1505.2
1502.9
1500.5
1498.2
1495.9
1493.6
1491.4
1489.2
1486.9
1484.7
1482.5
1480.3
1478.1
1475.9
1473.6
1471.3
1469
1466.6
1464
1461.4
1458.7
1455.8
1452.7
1449.5
1446.1
1442.6
1438.8
1434.7
1430.4
1425.8
1421
1415.8
1410.3
1404.4
1398.1
1391.2
1383.7
1375.3
1365.8
1354.8
1341.8
1326.4
1309
1291.3
1276.4
1265.4
1257.7
1252.1
1247.9
1244.7
1242
1240
1238.5
1237.3
1236.5
1235.9
1235.6
1235.5
1235.5
1235.8
1236.1
1236.6
1237.3
1238
1238.8
1239.7
1240.7
1241.7
1242.8
1244
1245.2
1246.4
1247.7
1248.9
1250.2
1251.6
1252.9
1254.3
1255.7
1257
1258.4
1259.8
1261.3
1262.7
1264.1
1265.5
1267
1268.4
1269.9
1271.3
1272.8
1274.3
1275.7
1277.2
1278.7
1280.2
1281.7
1283.2
1284.7
1286.2
1287.7
1289.2
1290.7
1292.2
1293.7
1295.2
1296.8
1298.3
1299.8
1301.4
1302.9
1304.5
1306
1307.6
1309.1
1310.7
1312.2
1313.8
1315.4
1316.9
1318.5
1320.1
1321.6
1323.2
1324.8
1326.4
1328
1329.6
1331.2
1332.7
1334.3
1335.9
1337.5
1339.1
1340.7
1342.4
1344
1345.6
1347.2
1348.8
1350.4
1352
1353.7
1355.3
1356.9
1358.6
1360.2
1361.8
1363.5
1365.1
1366.8
1368.4
1370.1
1371.7
1373.3
1375
1376.6
1378.3
1379.9
1381.5
1383.1
1384.6
1386.2
1387.7
1389.1
1390.5
1391.9
1393.1
1394.3
1395.4
1396.4
1397.2
1398
1398.6
1399.1
1399.4
1399.7
1399.7
1650.8
1650.8
1650.6
1650.3
1649.8
1649.2
1648.6
1647.8
1646.9
1645.9
1644.8
1643.6
1642.4
1641.1
1639.7
1638.2
1636.7
1635.1
1633.4
1631.7
1630
1628.2
1626.4
1624.5
1622.6
1620.6
1618.7
1616.6
1614.6
1612.5
1610.3
1608.1
1605.9
1603.7
1601.4
1599.1
1596.8
1594.4
1592
1589.6
1587.1
1584.7
1582.2
1579.6
1577.1
1574.5
1572
1569.4
1566.8
1564.1
1561.5
1558.9
1556.2
1553.6
1550.9
1548.3
1545.6
1543
1540.3
1537.7
1535.1
1532.5
1529.9
1527.3
1524.8
1522.2
1519.7
1517.2
1514.8
1512.4
1510
1507.6
1505.3
1503
1500.7
1498.5
1496.3
1494.1
1492
1489.9
1487.8
1485.8
1483.7
1481.7
1479.7
1477.7
1475.7
1473.7
1471.7
1469.6
1467.5
1465.3
1463.1
1460.7
1458.2
1455.5
1452.8
1449.8
1446.6
1443.3
1439.7
1435.9
1431.8
1427.3
1422.6
1417.4
1411.9
1406
1399.6
1392.6
1384.8
1376
1365.8
1353.4
1338
1318.3
1295
1273.9
1259.8
1251
1245.1
1240.9
1237.6
1235.2
1233.4
1232
1231
1230.3
1229.9
1229.8
1229.8
1230
1230.4
1230.9
1231.6
1232.3
1233.2
1234.1
1235.1
1236.2
1237.4
1238.6
1239.8
1241.1
1242.4
1243.7
1245
1246.4
1247.8
1249.2
1250.6
1252
1253.5
1254.9
1256.4
1257.8
1259.3
1260.8
1262.2
1263.7
1265.2
1266.7
1268.2
1269.7
1271.2
1272.7
1274.2
1275.7
1277.2
1278.7
1280.3
1281.8
1283.3
1284.8
1286.4
1287.9
1289.5
1291
1292.6
1294.1
1295.7
1297.2
1298.8
1300.4
1301.9
1303.5
1305.1
1306.7
1308.2
1309.8
1311.4
1313
1314.6
1316.2
1317.8
1319.4
1321
1322.6
1324.2
1325.8
1327.4
1329
1330.6
1332.2
1333.9
1335.5
1337.1
1338.7
1340.4
1342
1343.6
1345.2
1346.9
1348.5
1350.2
1351.8
1353.4
1355.1
1356.7
1358.4
1360.1
1361.7
1363.4
1365
1366.7
1368.4
1370
1371.7
1373.4
1375
1376.7
1378.3
1379.9
1381.6
1383.1
1384.7
1386.2
1387.7
1389.1
1390.5
1391.7
1392.9
1394
1395
1395.9
1396.7
1397.3
1397.8
1398.2
1398.4
1398.4
1647.4
1647.3
1647.1
1646.8
1646.4
1645.8
1645.1
1644.4
1643.5
1642.5
1641.4
1640.3
1639
1637.7
1636.3
1634.9
1633.4
1631.8
1630.2
1628.5
1626.8
1625
1623.2
1621.3
1619.4
1617.5
1615.5
1613.5
1611.4
1609.3
1607.2
1605
1602.8
1600.6
1598.3
1596
1593.6
1591.3
1588.9
1586.4
1584
1581.5
1579
1576.5
1573.9
1571.4
1568.8
1566.2
1563.6
1560.9
1558.3
1555.7
1553
1550.4
1547.7
1545.1
1542.4
1539.8
1537.1
1534.5
1531.9
1529.3
1526.8
1524.2
1521.7
1519.2
1516.7
1514.3
1511.9
1509.5
1507.2
1504.9
1502.7
1500.5
1498.3
1496.2
1494.1
1492
1490
1488.1
1486.2
1484.3
1482.5
1480.6
1478.8
1477.1
1475.3
1473.6
1471.8
1470
1468.2
1466.4
1464.5
1462.5
1460.4
1458.1
1455.8
1453.3
1450.6
1447.7
1444.6
1441.3
1437.8
1433.9
1429.7
1425.1
1420
1414.4
1408.3
1401.9
1394.7
1386.8
1377.6
0
0
1334.3
1306.9
1273.9
1253.8
1243.6
1237.3
1233.2
1230.2
1228
1226.3
1225.2
1224.4
1223.9
1223.7
1223.7
1223.9
1224.3
1224.9
1225.6
1226.4
1227.3
1228.3
1229.3
1230.5
1231.7
1232.9
1234.2
1235.5
1236.9
1238.3
1239.7
1241.1
1242.5
1244
1245.5
1246.9
1248.4
1249.9
1251.4
1252.9
1254.4
1255.9
1257.4
1258.9
1260.4
1261.9
1263.5
1265
1266.5
1268.1
1269.6
1271.1
1272.7
1274.2
1275.8
1277.3
1278.9
1280.4
1282
1283.6
1285.1
1286.7
1288.3
1289.9
1291.4
1293
1294.6
1296.2
1297.8
1299.4
1301
1302.6
1304.2
1305.8
1307.4
1309
1310.6
1312.2
1313.8
1315.5
1317.1
1318.7
1320.3
1322
1323.6
1325.2
1326.8
1328.5
1330.1
1331.7
1333.4
1335
1336.7
1338.3
1340
1341.6
1343.3
1344.9
1346.6
1348.2
1349.9
1351.6
1353.2
1354.9
1356.6
1358.2
1359.9
1361.6
1363.3
1365
1366.6
1368.3
1370
1371.7
1373.4
1375
1376.7
1378.4
1380
1381.6
1383.2
1384.7
1386.2
1387.7
1389
1390.3
1391.5
1392.6
1393.6
1394.5
1395.3
1395.9
1396.5
1396.8
1397
1397.1
1643.6
1643.6
1643.4
1643
1642.6
1642.1
1641.4
1640.6
1639.8
1638.8
1637.8
1636.6
1635.4
1634.1
1632.7
1631.3
1629.8
1628.2
1626.6
1625
1623.2
1621.5
1619.7
1617.8
1615.9
1614
1612
1610
1608
1605.9
1603.7
1601.6
1599.4
1597.1
1594.9
1592.6
1590.2
1587.8
1585.4
1583
1580.6
1578.1
1575.6
1573
1570.5
1567.9
1565.3
1562.7
1560.1
1557.5
1554.8
1552.2
1549.5
1546.9
1544.2
1541.6
1538.9
1536.3
1533.6
1531
1528.4
1525.9
1523.3
1520.8
1518.3
1515.8
1513.4
1511
1508.6
1506.3
1504.1
1501.9
1499.7
1497.6
1495.5
1493.5
1491.6
1489.7
1487.8
1486
1484.3
1482.6
1480.9
1479.3
1477.7
1476.2
1474.7
1473.2
1471.7
1470.2
1468.7
1467.2
1465.6
1464
1462.3
1460.5
1458.6
1456.5
1454.3
1451.9
1449.3
1446.5
1443.5
1440.3
1436.9
1433.1
1428.9
0
0
0
926.72
932.59
939.19
1379.9
1368.6
1353.7
1330.7
1284.8
1247
1235.2
1229
1225
1222.3
1220.3
1218.9
1218
1217.4
1217.2
1217.2
1217.5
1217.9
1218.5
1219.2
1220.1
1221.1
1222.1
1223.3
1224.5
1225.8
1227.1
1228.4
1229.8
1231.3
1232.7
1234.2
1235.6
1237.1
1238.6
1240.2
1241.7
1243.2
1244.7
1246.3
1247.8
1249.4
1250.9
1252.4
1254
1255.6
1257.1
1258.7
1260.2
1261.8
1263.3
1264.9
1266.5
1268
1269.6
1271.2
1272.8
1274.4
1275.9
1277.5
1279.1
1280.7
1282.3
1283.9
1285.5
1287.1
1288.7
1290.3
1291.9
1293.6
1295.2
1296.8
1298.4
1300
1301.7
1303.3
1304.9
1306.6
1308.2
1309.8
1311.5
1313.1
1314.8
1316.4
1318
1319.7
1321.3
1323
1324.6
1326.3
1327.9
1329.6
1331.3
1332.9
1334.6
1336.2
1337.9
1339.6
1341.2
1342.9
1344.6
1346.3
1347.9
1349.6
1351.3
1353
1354.7
1356.4
1358.1
1359.8
1361.5
1363.2
1364.9
1366.6
1368.3
1370
1371.7
1373.4
1375
1376.7
1378.4
1380
1381.6
1383.2
1384.7
1386.1
1387.5
1388.8
1390
1391.2
1392.2
1393.1
1393.9
1394.5
1395
1395.4
1395.6
1395.7
1639.6
1639.5
1639.3
1639
1638.6
1638.1
1637.4
1636.7
1635.8
1634.8
1633.8
1632.7
1631.5
1630.2
1628.8
1627.4
1625.9
1624.4
1622.8
1621.1
1619.4
1617.7
1615.9
1614.1
1612.2
1610.3
1608.3
1606.3
1604.2
1602.2
1600
1597.9
1595.7
1593.4
1591.2
1588.8
1586.5
1584.1
1581.7
1579.3
1576.8
1574.3
1571.8
1569.3
1566.7
1564.1
1561.5
1558.9
1556.3
1553.7
1551
1548.4
1545.7
1543
1540.4
1537.7
1535.1
1532.4
1529.8
1527.2
1524.6
1522.1
1519.5
1517
1514.5
1512.1
1509.7
1507.3
1505
1502.8
1500.6
1498.5
1496.4
1494.4
1492.4
1490.5
1488.7
1486.9
1485.2
1483.6
1482
1480.5
1479.1
1477.7
1476.4
1475.1
1473.8
1472.6
1471.4
1470.2
1469
1467.8
1466.6
1465.3
1463.9
1462.5
1461
1459.3
1457.6
1455.6
1453.5
1451.2
0
0
0
916.98
921.96
926.95
931.99
937.11
942.55
1407.7
1400
1391.9
1382.6
1371.1
1355.4
1327.1
1239.1
1226
1220
1216.2
1213.7
1212.1
1211
1210.5
1210.2
1210.3
1210.6
1211.1
1211.8
1212.6
1213.5
1214.6
1215.7
1217
1218.3
1219.6
1221
1222.5
1223.9
1225.4
1226.9
1228.5
1230
1231.6
1233.1
1234.7
1236.3
1237.9
1239.5
1241
1242.6
1244.2
1245.8
1247.4
1249
1250.6
1252.2
1253.8
1255.3
1256.9
1258.5
1260.1
1261.7
1263.3
1264.9
1266.5
1268.1
1269.8
1271.4
1273
1274.6
1276.2
1277.8
1279.5
1281.1
1282.7
1284.3
1286
1287.6
1289.3
1290.9
1292.5
1294.2
1295.8
1297.5
1299.1
1300.8
1302.4
1304.1
1305.7
1307.4
1309.1
1310.7
1312.4
1314
1315.7
1317.4
1319
1320.7
1322.4
1324
1325.7
1327.4
1329.1
1330.7
1332.4
1334.1
1335.8
1337.5
1339.2
1340.9
1342.5
1344.2
1345.9
1347.6
1349.3
1351
1352.7
1354.4
1356.1
1357.9
1359.6
1361.3
1363
1364.7
1366.5
1368.2
1369.9
1371.6
1373.3
1375
1376.7
1378.3
1379.9
1381.5
1383
1384.5
1385.9
1387.2
1388.5
1389.6
1390.7
1391.6
1392.3
1393
1393.5
1393.9
1394.1
1394.2
1635.3
1635.2
1635
1634.7
1634.3
1633.8
1633.1
1632.4
1631.5
1630.6
1629.5
1628.4
1627.2
1626
1624.6
1623.2
1621.7
1620.2
1618.6
1617
1615.3
1613.6
1611.8
1610
1608.1
1606.2
1604.3
1602.3
1600.2
1598.1
1596
1593.9
1591.7
1589.4
1587.1
1584.8
1582.5
1580.1
1577.7
1575.3
1572.8
1570.3
1567.8
1565.2
1562.7
1560.1
1557.5
1554.8
1552.2
1549.6
1546.9
1544.2
1541.6
1538.9
1536.2
1533.6
1530.9
1528.3
1525.6
1523
1520.5
1517.9
1515.4
1512.9
1510.4
1508
1505.6
1503.3
1501.1
1498.9
1496.7
1494.7
1492.7
1490.8
1488.9
1487.1
1485.5
1483.8
1482.3
1480.9
1479.5
1478.2
1477
1475.8
1474.7
1473.7
1472.7
1471.7
1470.8
1469.9
1469
1468.1
1467.2
1466.3
1465.3
0
0
0
899.9
904.47
909.02
913.54
918.06
922.58
927.1
931.65
936.23
940.86
945.64
951.34
1443.2
1458.6
1481
1402.7
1394.4
1385.2
1373.9
1358.3
1230.5
1215.6
1209.7
1206.4
1204.5
1203.4
1202.8
1202.7
1202.8
1203.2
1203.8
1204.6
1205.5
1206.6
1207.8
1209
1210.4
1211.8
1213.2
1214.7
1216.3
1217.8
1219.4
1221
1222.6
1224.2
1225.9
1227.5
1229.1
1230.8
1232.4
1234
1235.7
1237.3
1239
1240.6
1242.2
1243.9
1245.5
1247.1
1248.7
1250.4
1252
1253.6
1255.3
1256.9
1258.5
1260.1
1261.8
1263.4
1265
1266.7
1268.3
1270
1271.6
1273.3
1274.9
1276.6
1278.2
1279.9
1281.5
1283.2
1284.8
1286.5
1288.2
1289.8
1291.5
1293.2
1294.9
1296.5
1298.2
1299.9
1301.6
1303.2
1304.9
1306.6
1308.3
1309.9
1311.6
1313.3
1315
1316.7
1318.4
1320.1
1321.7
1323.4
1325.1
1326.8
1328.5
1330.2
1331.9
1333.6
1335.3
1337
1338.7
1340.4
1342.1
1343.8
1345.6
1347.3
1349
1350.7
1352.4
1354.2
1355.9
1357.6
1359.4
1361.1
1362.8
1364.6
1366.3
1368
1369.8
1371.5
1373.2
1374.9
1376.5
1378.2
1379.8
1381.3
1382.8
1384.2
1385.6
1386.8
1388
1389
1389.9
1390.7
1391.4
1391.9
1392.3
1392.5
1392.6
1630.6
1630.6
1630.4
1630.1
1629.7
1629.2
1628.5
1627.8
1626.9
1626
1625
1623.9
1622.7
1621.5
1620.1
1618.7
1617.3
1615.8
1614.2
1612.6
1610.9
1609.2
1607.4
1605.6
1603.8
1601.9
1599.9
1597.9
1595.9
1593.8
1591.7
1589.5
1587.3
1585.1
1582.8
1580.5
1578.2
1575.8
1573.4
1570.9
1568.5
1565.9
1563.4
1560.9
1558.3
1555.7
1553.1
1550.4
1547.8
1545.1
1542.4
1539.8
1537.1
1534.4
1531.7
1529.1
1526.4
1523.8
1521.1
1518.5
1515.9
1513.4
1510.9
1508.4
1505.9
1503.6
1501.2
1498.9
1496.7
1494.6
1492.5
1490.5
1488.6
1486.8
1485
1483.4
1481.8
1480.4
1479
1477.8
1476.6
1475.5
1474.6
1473.6
1472.8
1472
1471.3
1470.6
1470
0
0
0
888.98
893.27
897.53
901.77
905.98
910.18
914.37
918.56
922.75
926.95
931.16
935.39
939.64
943.93
948.3
952.92
1444.9
1443.8
1444.7
1449.8
1462.7
1483.4
1507.2
1396.8
1387.8
1377.1
1219.6
1202.1
1197.8
1195.8
1194.8
1194.4
1194.4
1194.7
1195.3
1196.1
1197
1198.1
1199.3
1200.6
1202
1203.5
1205
1206.6
1208.2
1209.8
1211.5
1213.2
1214.9
1216.6
1218.3
1220
1221.7
1223.4
1225.1
1226.8
1228.5
1230.2
1231.9
1233.6
1235.3
1236.9
1238.6
1240.3
1242
1243.6
1245.3
1247
1248.6
1250.3
1251.9
1253.6
1255.3
1256.9
1258.6
1260.3
1261.9
1263.6
1265.3
1266.9
1268.6
1270.3
1271.9
1273.6
1275.3
1277
1278.7
1280.3
1282
1283.7
1285.4
1287.1
1288.8
1290.5
1292.2
1293.9
1295.6
1297.3
1299
1300.7
1302.4
1304
1305.8
1307.5
1309.2
1310.9
1312.6
1314.3
1316
1317.7
1319.4
1321.1
1322.8
1324.5
1326.2
1327.9
1329.6
1331.4
1333.1
1334.8
1336.5
1338.2
1340
1341.7
1343.4
1345.1
1346.9
1348.6
1350.3
1352.1
1353.8
1355.6
1357.3
1359.1
1360.8
1362.6
1364.3
1366.1
1367.8
1369.6
1371.3
1373
1374.7
1376.3
1377.9
1379.5
1381
1382.4
1383.8
1385
1386.2
1387.3
1388.2
1389
1389.6
1390.2
1390.5
1390.8
1390.8
1625.7
1625.7
1625.5
1625.2
1624.8
1624.3
1623.6
1622.9
1622.1
1621.1
1620.1
1619
1617.9
1616.6
1615.3
1614
1612.5
1611
1609.5
1607.9
1606.2
1604.5
1602.8
1601
1599.1
1597.2
1595.3
1593.3
1591.3
1589.2
1587.1
1584.9
1582.7
1580.5
1578.2
1575.9
1573.6
1571.2
1568.7
1566.3
1563.8
1561.3
1558.7
1556.2
1553.6
1551
1548.3
1545.7
1543
1540.4
1537.7
1535
1532.3
1529.6
1526.9
1524.2
1521.6
1518.9
1516.3
1513.7
1511.1
1508.5
1506
1503.5
1501.1
1498.7
1496.4
1494.2
1492
1489.9
1487.9
1485.9
1484.1
1482.4
1480.7
1479.2
1477.8
1476.5
1475.3
1474.3
1473.3
1472.5
0
0
0
874.48
878.59
882.66
886.71
890.73
894.73
898.72
902.69
906.65
910.6
914.55
918.49
922.44
926.4
930.36
934.33
938.32
942.34
946.38
950.46
954.64
959.29
1450.8
1449
1447.6
1447.1
1448.4
1453.6
1464.9
1484.2
1507.3
1399.6
1390.4
1190.7
1187.2
1185.8
1185.3
1185.2
1185.5
1186
1186.8
1187.8
1188.9
1190.2
1191.6
1193.1
1194.7
1196.3
1198
1199.7
1201.4
1203.2
1205
1206.8
1208.6
1210.4
1212.2
1214
1215.8
1217.5
1219.3
1221.1
1222.9
1224.6
1226.4
1228.1
1229.8
1231.6
1233.3
1235
1236.7
1238.4
1240.1
1241.8
1243.5
1245.2
1246.9
1248.6
1250.3
1252
1253.7
1255.4
1257.1
1258.7
1260.4
1262.1
1263.8
1265.5
1267.2
1268.9
1270.6
1272.3
1274
1275.7
1277.5
1279.2
1280.9
1282.6
1284.3
1286
1287.7
1289.4
1291.2
1292.9
1294.6
1296.3
1298
1299.7
1301.5
1303.2
1304.9
1306.6
1308.3
1310
1311.8
1313.5
1315.2
1316.9
1318.7
1320.4
1322.1
1323.8
1325.6
1327.3
1329
1330.7
1332.5
1334.2
1336
1337.7
1339.4
1341.2
1342.9
1344.7
1346.4
1348.2
1349.9
1351.7
1353.4
1355.2
1356.9
1358.7
1360.5
1362.2
1364
1365.8
1367.5
1369.3
1371
1372.7
1374.3
1376
1377.5
1379.1
1380.5
1381.9
1383.2
1384.3
1385.4
1386.3
1387.1
1387.8
1388.3
1388.7
1388.9
1389
1620.5
1620.4
1620.3
1620
1619.6
1619
1618.4
1617.7
1616.9
1616
1615
1613.9
1612.8
1611.5
1610.2
1608.9
1607.5
1606
1604.4
1602.8
1601.2
1599.5
1597.8
1596
1594.1
1592.3
1590.3
1588.4
1586.3
1584.3
1582.2
1580
1577.8
1575.6
1573.3
1571
1568.6
1566.2
1563.8
1561.3
1558.8
1556.3
1553.8
1551.2
1548.6
1545.9
1543.3
1540.6
1537.9
1535.3
1532.6
1529.9
1527.1
1524.4
1521.7
1519
1516.4
1513.7
1511
1508.4
1505.8
1503.3
1500.8
1498.3
1495.9
1493.5
1491.2
1489
1486.8
1484.8
1482.8
1480.9
1479.2
1477.5
0
0
0
856.6
860.58
864.52
868.44
872.33
876.2
880.04
883.87
887.69
891.49
895.28
899.06
902.83
906.6
910.37
914.13
917.89
921.66
925.42
929.2
932.98
936.77
940.58
944.41
948.25
952.12
956.04
960.07
964.77
1456
1454.1
1452.3
1450.7
1449.5
1449.2
1450.7
1455.3
1465.5
1483.2
1180
1176.7
1175.5
1174.9
1174.8
1175.1
1175.7
1176.6
1177.7
1178.9
1180.3
1181.8
1183.5
1185.2
1186.9
1188.8
1190.6
1192.5
1194.4
1196.3
1198.3
1200.2
1202.1
1204
1205.9
1207.8
1209.7
1211.5
1213.4
1215.2
1217.1
1218.9
1220.7
1222.5
1224.3
1226.1
1227.8
1229.6
1231.3
1233.1
1234.8
1236.6
1238.3
1240
1241.8
1243.5
1245.2
1246.9
1248.7
1250.4
1252.1
1253.8
1255.5
1257.2
1259
1260.7
1262.4
1264.1
1265.9
1267.6
1269.3
1271
1272.8
1274.5
1276.2
1278
1279.7
1281.4
1283.2
1284.9
1286.6
1288.4
1290.1
1291.8
1293.6
1295.3
1297
1298.8
1300.5
1302.2
1304
1305.7
1307.4
1309.2
1310.9
1312.7
1314.4
1316.1
1317.9
1319.6
1321.4
1323.1
1324.8
1326.6
1328.3
1330.1
1331.8
1333.6
1335.3
1337.1
1338.8
1340.6
1342.4
1344.1
1345.9
1347.6
1349.4
1351.2
1352.9
1354.7
1356.5
1358.3
1360.1
1361.8
1363.6
1365.4
1367.1
1368.9
1370.6
1372.3
1373.9
1375.5
1377
1378.5
1379.9
1381.1
1382.3
1383.4
1384.3
1385.1
1385.8
1386.3
1386.7
1386.9
1387
1615
1614.9
1614.7
1614.5
1614
1613.5
1612.9
1612.2
1611.4
1610.5
1609.5
1608.5
1607.3
1606.1
1604.8
1603.5
1602.1
1600.6
1599.1
1597.5
1595.9
1594.2
1592.5
1590.7
1588.9
1587
1585.1
1583.1
1581.1
1579
1576.9
1574.8
1572.6
1570.3
1568
1565.7
1563.4
1561
1558.5
1556
1553.5
1551
1548.4
1545.8
1543.2
1540.6
1537.9
1535.2
1532.5
1529.8
1527.1
1524.4
1521.7
1518.9
1516.2
1513.5
1510.8
1508.1
1505.5
1502.8
1500.2
1497.7
1495.1
1492.7
1490.2
1487.9
1485.6
0
0
0
843.38
847.19
850.98
854.75
858.49
862.21
865.91
869.6
873.27
876.93
880.58
884.22
887.86
891.49
895.11
898.73
902.35
905.96
909.58
913.2
916.81
920.43
924.05
927.67
931.3
934.94
938.58
942.24
945.91
949.59
953.3
957.03
960.8
964.71
969.28
1460.2
1458.5
1456.8
1454.9
1453.2
1451.7
1450.6
1450.4
1451.7
1166.4
1164.4
1163.2
1162.7
1162.7
1163.2
1164
1165
1166.3
1167.8
1169.4
1171.1
1173
1174.9
1176.9
1178.9
1180.9
1183
1185.1
1187.2
1189.2
1191.3
1193.4
1195.4
1197.5
1199.5
1201.5
1203.4
1205.4
1207.3
1209.3
1211.2
1213
1214.9
1216.8
1218.6
1220.5
1222.3
1224.1
1225.9
1227.7
1229.5
1231.2
1233
1234.8
1236.5
1238.3
1240
1241.8
1243.5
1245.3
1247
1248.8
1250.5
1252.3
1254
1255.7
1257.5
1259.2
1261
1262.7
1264.5
1266.2
1268
1269.7
1271.5
1273.2
1275
1276.7
1278.5
1280.3
1282
1283.8
1285.5
1287.3
1289
1290.8
1292.5
1294.3
1296
1297.8
1299.5
1301.3
1303
1304.8
1306.5
1308.3
1310
1311.8
1313.5
1315.3
1317
1318.8
1320.5
1322.3
1324.1
1325.8
1327.6
1329.3
1331.1
1332.9
1334.6
1336.4
1338.2
1339.9
1341.7
1343.5
1345.3
1347
1348.8
1350.6
1352.4
1354.2
1356
1357.8
1359.5
1361.3
1363.1
1364.9
1366.6
1368.3
1370
1371.7
1373.3
1374.8
1376.3
1377.7
1379
1380.2
1381.2
1382.2
1383
1383.6
1384.2
1384.5
1384.8
1384.8
0
0
0
0
1608.2
1607.7
1607.1
1606.4
1605.6
1604.7
1603.8
1602.7
1601.6
1600.4
1599.1
1597.8
1596.4
1594.9
1593.4
1591.9
1590.3
1588.6
1586.9
1585.1
1583.3
1581.4
1579.5
1577.5
1575.5
1573.5
1571.4
1569.2
1567
1564.8
1562.5
1560.1
1557.8
1555.4
1552.9
1550.4
1547.9
1545.4
1542.8
1540.2
1537.5
1534.9
1532.2
1529.5
1526.8
1524
1521.3
1518.6
1515.8
1513.1
1510.3
1507.6
1504.9
1502.2
1499.5
0
0
0
827.01
830.71
834.38
838.02
841.64
845.23
848.81
852.37
855.91
859.44
862.96
866.48
869.98
873.48
876.97
880.47
883.95
887.44
890.93
894.41
897.89
901.38
904.86
908.35
911.84
915.33
918.83
922.32
925.82
929.33
932.83
936.34
939.86
943.39
946.93
950.48
954.04
957.63
961.23
964.88
968.65
972.95
979.96
1462
1460.5
1458.8
1457.1
1455.3
1158.6
1153.1
1149.8
1147.8
1147
1146.9
1147.5
1148.4
1149.8
1151.3
1153.1
1155
1157
1159.2
1161.3
1163.6
1165.8
1168.1
1170.5
1172.8
1175.1
1177.4
1179.7
1181.9
1184.2
1186.4
1188.6
1190.7
1192.9
1195
1197.1
1199.1
1201.2
1203.2
1205.1
1207.1
1209
1211
1212.9
1214.8
1216.6
1218.5
1220.3
1222.2
1224
1225.8
1227.6
1229.4
1231.2
1233
1234.8
1236.6
1238.3
1240.1
1241.9
1243.6
1245.4
1247.2
1248.9
1250.7
1252.5
1254.2
1256
1257.8
1259.5
1261.3
1263.1
1264.9
1266.6
1268.4
1270.2
1272
1273.7
1275.5
1277.3
1279
1280.8
1282.6
1284.3
1286.1
1287.9
1289.6
1291.4
1293.2
1294.9
1296.7
1298.5
1300.2
1302
1303.8
1305.5
1307.3
1309.1
1310.8
1312.6
1314.3
1316.1
1317.9
1319.7
1321.4
1323.2
1325
1326.8
1328.5
1330.3
1332.1
1333.9
1335.6
1337.4
1339.2
1341
1342.8
1344.6
1346.4
1348.1
1349.9
1351.7
1353.5
1355.3
1357.1
1358.9
1360.7
1362.5
1364.3
1366
1367.7
1369.4
1371
1372.5
1374
1375.4
1376.7
1377.9
1379
1379.9
1380.7
1381.4
1381.9
1382.3
1382.5
1382.6
0
0
0
0
0
0
0
0
0
1598.6
1597.7
1596.6
1595.5
1594.3
1593.1
1591.8
1590.4
1588.9
1587.5
1585.9
1584.3
1582.6
1580.9
1579.2
1577.4
1575.5
1573.6
1571.6
1569.6
1567.6
1565.5
1563.3
1561.1
1558.9
1556.6
1554.2
1551.9
1549.4
1547
1544.5
1542
1539.4
1536.8
1534.2
1531.5
1528.8
1526.1
1523.4
1520.7
1517.9
1515.2
0
0
0
811.76
815.26
818.76
822.25
825.73
829.2
832.65
836.09
839.51
842.92
846.32
849.71
853.09
856.46
859.82
863.17
866.53
869.88
873.23
876.58
879.93
883.28
886.64
889.99
893.35
896.72
900.08
903.45
906.82
910.19
913.57
916.95
920.34
923.73
927.12
930.51
933.91
937.32
940.73
944.14
947.57
951
954.45
957.91
961.39
964.89
968.43
972.07
976.08
981.24
989.25
998.85
1007.3
1016.1
1028.9
1101.4
1108.6
1113.5
1117.5
1121.2
1124.6
1127.8
1130.8
1133.8
1136.8
1139.7
1142.5
1145.3
1148.1
1150.9
1153.6
1156.3
1159
1161.7
1164.3
1166.9
1169.4
1171.9
1174.4
1176.8
1179.2
1181.6
1183.9
1186.2
1188.4
1190.6
1192.7
1194.9
1197
1199
1201
1203.1
1205
1207
1209
1210.9
1212.8
1214.7
1216.6
1218.4
1220.3
1222.1
1224
1225.8
1227.6
1229.4
1231.2
1233
1234.8
1236.6
1238.4
1240.2
1242
1243.8
1245.6
1247.4
1249.2
1250.9
1252.7
1254.5
1256.3
1258.1
1259.9
1261.7
1263.5
1265.3
1267.1
1268.9
1270.6
1272.4
1274.2
1276
1277.8
1279.6
1281.4
1283.1
1284.9
1286.7
1288.5
1290.3
1292
1293.8
1295.6
1297.4
1299.2
1300.9
1302.7
1304.5
1306.3
1308
1309.8
1311.6
1313.4
1315.1
1316.9
1318.7
1320.5
1322.3
1324.1
1325.9
1327.7
1329.5
1331.2
1333
1334.8
1336.6
1338.4
1340.2
1342
1343.8
1345.6
1347.4
1349.2
1351
1352.8
1354.6
1356.4
1358.2
1360
1361.8
1363.5
1365.2
1366.9
1368.6
1370.1
1371.6
1373
1374.3
1375.5
1376.6
1377.5
1378.3
1379
1379.5
1379.8
1380
1380.1
806.33
806.2
805.82
805.2
804.33
803.23
801.9
800.36
798.62
796.68
794.57
792.29
789.87
0
1586.7
1585.4
1584.1
1582.6
1581.2
1579.6
1578
1576.4
1574.7
1572.9
1571.1
1569.3
1567.4
1565.4
1563.4
1561.4
1559.3
1557.1
1554.9
1552.7
1550.4
1548
1545.6
1543.2
1540.7
1538.2
1535.7
0
0
0
0
796.12
799.11
802.15
805.23
808.34
811.49
814.66
817.86
821.07
824.3
827.53
830.78
834.02
837.27
840.51
843.75
846.99
850.22
853.45
856.67
859.88
863.1
866.31
869.53
872.74
875.95
879.18
882.4
885.63
888.87
892.11
895.35
898.6
901.86
905.12
908.38
911.65
914.93
918.21
921.5
924.79
928.08
931.39
934.69
938
941.32
944.64
947.97
951.3
954.65
958
961.38
964.76
968.17
971.61
975.13
978.89
983.27
988.68
994.88
1001.1
1007.2
1013.7
1021.3
1031
1044.9
1063.1
1079.9
1092.3
1101.5
1108.7
1114.6
1119.8
1124.4
1128.6
1132.5
1136.2
1139.7
1143.1
1146.3
1149.5
1152.5
1155.5
1158.4
1161.3
1164
1166.7
1169.4
1171.9
1174.5
1176.9
1179.3
1181.7
1184
1186.3
1188.5
1190.7
1192.8
1194.9
1197
1199
1201.1
1203.1
1205.1
1207
1209
1210.9
1212.8
1214.7
1216.6
1218.4
1220.3
1222.2
1224
1225.8
1227.7
1229.5
1231.3
1233.1
1234.9
1236.8
1238.6
1240.4
1242.2
1244
1245.8
1247.6
1249.4
1251.2
1253
1254.8
1256.6
1258.4
1260.3
1262.1
1263.9
1265.7
1267.5
1269.3
1271.1
1272.9
1274.7
1276.5
1278.3
1280.1
1281.9
1283.7
1285.5
1287.3
1289.1
1290.9
1292.7
1294.4
1296.2
1298
1299.8
1301.6
1303.4
1305.2
1306.9
1308.7
1310.5
1312.3
1314.1
1315.9
1317.7
1319.5
1321.3
1323.1
1324.9
1326.7
1328.5
1330.3
1332.1
1333.9
1335.7
1337.5
1339.3
1341.1
1342.9
1344.7
1346.5
1348.4
1350.2
1352
1353.8
1355.6
1357.4
1359.2
1360.9
1362.7
1364.4
1366
1367.6
1369.1
1370.5
1371.8
1373
1374.1
1375
1375.8
1376.4
1376.9
1377.3
1377.5
1377.6
816.64
816.52
816.17
815.58
814.78
813.76
812.54
811.14
809.56
807.83
805.95
803.96
801.86
799.68
797.45
795.18
792.93
790.72
788.58
786.57
784.71
783.03
781.58
780.37
779.42
0
0
0
0
0
779.43
780.32
781.42
782.71
784.19
785.84
787.63
789.57
791.64
793.82
796.1
798.49
800.96
803.52
806.15
808.85
811.6
814.42
817.28
820.18
823.13
826.1
829.11
832.14
835.19
838.25
841.32
844.41
847.49
850.58
853.67
856.76
859.85
862.94
866.03
869.11
872.2
875.29
878.39
881.49
884.6
887.71
890.83
893.96
897.1
900.25
903.4
906.57
909.73
912.9
916.08
919.27
922.47
925.67
928.88
932.1
935.32
938.55
941.78
945.02
948.26
951.51
954.77
958.03
961.31
964.6
967.9
971.22
974.57
977.98
981.56
985.49
989.93
994.83
999.87
1004.9
1010.1
1015.6
1021.8
1029
1037.9
1048.7
1060.9
1073
1083.8
1093
1100.8
1107.5
1113.4
1118.7
1123.5
1127.9
1132
1135.9
1139.6
1143.1
1146.5
1149.8
1152.9
1155.9
1158.9
1161.7
1164.5
1167.2
1169.8
1172.4
1174.9
1177.3
1179.7
1182
1184.3
1186.5
1188.7
1190.9
1193
1195.1
1197.1
1199.2
1201.2
1203.2
1205.2
1207.1
1209.1
1211
1212.9
1214.8
1216.6
1218.5
1220.4
1222.2
1224.1
1225.9
1227.8
1229.6
1231.5
1233.3
1235.1
1236.9
1238.8
1240.6
1242.4
1244.2
1246
1247.9
1249.7
1251.5
1253.3
1255.2
1257
1258.8
1260.7
1262.5
1264.3
1266.2
1268
1269.8
1271.6
1273.4
1275.2
1277
1278.8
1280.6
1282.4
1284.2
1286
1287.8
1289.6
1291.4
1293.2
1295
1296.8
1298.6
1300.4
1302.2
1304
1305.8
1307.6
1309.4
1311.2
1313
1314.8
1316.6
1318.4
1320.2
1322
1323.8
1325.6
1327.4
1329.2
1331
1332.8
1334.7
1336.5
1338.3
1340.1
1341.9
1343.7
1345.6
1347.4
1349.2
1351
1352.8
1354.6
1356.4
1358.2
1359.9
1361.6
1363.3
1364.9
1366.4
1367.8
1369.1
1370.3
1371.4
1372.3
1373.1
1373.7
1374.2
1374.6
1374.8
1374.8
826.21
826.1
825.76
825.21
824.44
823.48
822.33
821.01
819.54
817.92
816.19
814.36
812.45
810.49
808.49
806.48
804.49
802.55
800.69
798.94
797.33
795.88
794.63
793.58
792.75
792.16
791.81
791.7
791.82
792.18
792.75
793.54
794.52
795.68
797.02
798.52
800.16
801.94
803.85
805.88
808.01
810.24
812.56
814.96
817.44
819.99
822.6
825.27
827.99
830.76
833.57
836.41
839.28
842.17
845.09
848.02
850.97
853.93
856.89
859.86
862.83
865.8
868.77
871.74
874.72
877.69
880.68
883.67
886.67
889.67
892.69
895.72
898.76
901.81
904.87
907.94
911.02
914.11
917.2
920.31
923.42
926.53
929.66
932.8
935.94
939.1
942.26
945.42
948.58
951.75
954.92
958.11
961.3
964.5
967.71
970.93
974.17
977.44
980.75
984.18
987.83
991.78
996
1000.4
1004.8
1009.2
1013.9
1018.8
1024.2
1030.3
1037.3
1045.4
1054.5
1064.1
1073.7
1082.6
1090.7
1098
1104.5
1110.4
1115.8
1120.7
1125.2
1129.5
1133.5
1137.3
1141
1144.4
1147.8
1151
1154
1157
1159.9
1162.7
1165.4
1168
1170.6
1173.1
1175.5
1177.9
1180.2
1182.5
1184.7
1186.9
1189
1191.1
1193.2
1195.3
1197.4
1199.4
1201.4
1203.4
1205.3
1207.3
1209.2
1211.1
1213
1214.9
1216.8
1218.7
1220.5
1222.4
1224.2
1226.1
1227.9
1229.8
1231.6
1233.5
1235.3
1237.2
1239
1240.8
1242.7
1244.5
1246.3
1248.2
1250
1251.8
1253.7
1255.5
1257.4
1259.2
1261
1262.9
1264.7
1266.5
1268.4
1270.2
1272
1273.8
1275.6
1277.5
1279.3
1281.1
1282.9
1284.7
1286.5
1288.3
1290.1
1291.9
1293.7
1295.5
1297.3
1299.1
1300.9
1302.7
1304.5
1306.3
1308.1
1310
1311.8
1313.6
1315.4
1317.2
1319
1320.8
1322.6
1324.4
1326.2
1328
1329.9
1331.7
1333.5
1335.3
1337.1
1338.9
1340.8
1342.6
1344.4
1346.3
1348.1
1349.9
1351.7
1353.5
1355.3
1357
1358.7
1360.4
1362
1363.5
1364.9
1366.3
1367.5
1368.6
1369.5
1370.3
1371
1371.4
1371.7
1371.9
1372
835.22
835.11
834.78
834.25
833.52
832.6
831.51
830.25
828.85
827.33
825.7
823.98
822.19
820.37
818.52
816.67
814.85
813.09
811.41
809.82
808.37
807.07
805.94
804.99
804.25
803.72
803.41
803.31
803.43
803.76
804.3
805.02
805.94
807.03
808.29
809.7
811.25
812.93
814.75
816.67
818.7
820.83
823.04
825.35
827.72
830.17
832.68
835.24
837.85
840.51
843.21
845.95
848.71
851.5
854.31
857.13
859.97
862.82
865.68
868.54
871.41
874.28
877.15
880.03
882.91
885.8
888.71
891.62
894.54
897.48
900.43
903.4
906.37
909.36
912.36
915.37
918.39
921.41
924.45
927.49
930.53
933.59
936.66
939.74
942.83
945.92
949.02
952.12
955.23
958.33
961.44
964.56
967.68
970.82
973.96
977.12
980.31
983.54
986.85
990.31
993.95
997.77
1001.7
1005.6
1009.7
1013.8
1018
1022.6
1027.4
1032.8
1038.8
1045.5
1052.8
1060.6
1068.7
1076.6
1084.2
1091.3
1097.8
1103.9
1109.5
1114.7
1119.5
1124
1128.2
1132.2
1136
1139.6
1143
1146.3
1149.5
1152.6
1155.5
1158.4
1161.2
1163.9
1166.5
1169
1171.5
1173.9
1176.2
1178.5
1180.8
1183
1185.1
1187.3
1189.4
1191.5
1193.5
1195.6
1197.6
1199.6
1201.6
1203.5
1205.4
1207.4
1209.3
1211.2
1213.1
1215
1216.9
1218.8
1220.6
1222.5
1224.4
1226.2
1228.1
1229.9
1231.8
1233.6
1235.5
1237.3
1239.2
1241
1242.9
1244.7
1246.6
1248.4
1250.3
1252.1
1254
1255.8
1257.7
1259.5
1261.4
1263.2
1265
1266.9
1268.7
1270.5
1272.3
1274.2
1276
1277.8
1279.6
1281.4
1283.3
1285.1
1286.9
1288.7
1290.5
1292.3
1294.1
1295.9
1297.8
1299.6
1301.4
1303.2
1305
1306.8
1308.6
1310.4
1312.2
1314.1
1315.9
1317.7
1319.5
1321.3
1323.1
1324.9
1326.7
1328.6
1330.4
1332.2
1334
1335.9
1337.7
1339.5
1341.4
1343.2
1345
1346.8
1348.7
1350.5
1352.2
1354
1355.7
1357.4
1359
1360.5
1362
1363.3
1364.5
1365.6
1366.6
1367.4
1368
1368.5
1368.8
1369
1369.1
843.69
843.59
843.27
842.76
842.05
841.16
840.11
838.9
837.57
836.11
834.56
832.92
831.24
829.51
827.78
826.05
824.35
822.71
821.14
819.68
818.34
817.14
816.1
815.24
814.56
814.08
813.8
813.72
813.84
814.16
814.67
815.37
816.24
817.29
818.49
819.84
821.33
822.95
824.69
826.54
828.5
830.55
832.69
834.91
837.2
839.57
841.99
844.47
846.99
849.57
852.18
854.82
857.5
860.19
862.91
865.65
868.4
871.17
873.94
876.72
879.5
882.29
885.09
887.89
890.71
893.54
896.38
899.24
902.11
904.99
907.9
910.81
913.74
916.68
919.63
922.6
925.57
928.54
931.52
934.5
937.49
940.5
943.51
946.54
949.58
952.63
955.67
958.72
961.76
964.8
967.85
970.9
973.96
977.03
980.11
983.22
986.36
989.56
992.88
996.33
999.88
1003.5
1007.2
1010.8
1014.6
1018.4
1022.4
1026.6
1031.1
1036
1041.2
1047
1053.2
1059.8
1066.7
1073.6
1080.4
1087
1093.2
1099.1
1104.6
1109.8
1114.6
1119.2
1123.5
1127.6
1131.4
1135.1
1138.7
1142
1145.3
1148.4
1151.4
1154.3
1157.1
1159.8
1162.5
1165
1167.5
1169.9
1172.3
1174.6
1176.9
1179.1
1181.3
1183.5
1185.6
1187.7
1189.7
1191.8
1193.8
1195.8
1197.8
1199.8
1201.7
1203.7
1205.6
1207.5
1209.4
1211.3
1213.2
1215.1
1217
1218.9
1220.8
1222.7
1224.5
1226.4
1228.3
1230.1
1232
1233.9
1235.7
1237.6
1239.4
1241.3
1243.1
1245
1246.9
1248.7
1250.6
1252.4
1254.3
1256.1
1258
1259.8
1261.7
1263.5
1265.3
1267.2
1269
1270.8
1272.7
1274.5
1276.3
1278.2
1280
1281.8
1283.6
1285.5
1287.3
1289.1
1290.9
1292.7
1294.5
1296.4
1298.2
1300
1301.8
1303.6
1305.4
1307.2
1309.1
1310.9
1312.7
1314.5
1316.3
1318.1
1320
1321.8
1323.6
1325.4
1327.2
1329.1
1330.9
1332.7
1334.6
1336.4
1338.2
1340.1
1341.9
1343.7
1345.6
1347.4
1349.2
1350.9
1352.6
1354.3
1355.9
1357.5
1358.9
1360.3
1361.5
1362.6
1363.6
1364.4
1365.1
1365.6
1365.9
1366
1366.1
851.63
851.53
851.22
850.72
850.03
849.17
848.14
846.97
845.68
844.27
842.77
841.21
839.59
837.94
836.29
834.65
833.05
831.5
830.03
828.66
827.41
826.29
825.32
824.52
823.89
823.44
823.19
823.13
823.26
823.57
824.07
824.75
825.6
826.61
827.77
829.08
830.53
832.09
833.78
835.58
837.48
839.47
841.54
843.7
845.93
848.22
850.58
852.99
855.45
857.95
860.49
863.06
865.67
868.3
870.94
873.61
876.29
878.99
881.69
884.41
887.13
889.86
892.6
895.35
898.12
900.9
903.71
906.53
909.37
912.22
915.09
917.97
920.86
923.77
926.68
929.61
932.54
935.47
938.4
941.33
944.27
947.22
950.18
953.16
956.16
959.18
962.17
965.16
968.14
971.12
974.1
977.09
980.09
983.09
986.11
989.16
992.25
995.41
998.67
1002
1005.4
1008.8
1012.3
1015.7
1019.3
1022.9
1026.7
1030.6
1034.8
1039.3
1044
1049.1
1054.6
1060.3
1066.3
1072.3
1078.4
1084.4
1090.1
1095.7
1101
1106
1110.8
1115.3
1119.6
1123.7
1127.6
1131.3
1134.8
1138.2
1141.5
1144.6
1147.6
1150.5
1153.4
1156.1
1158.7
1161.3
1163.8
1166.2
1168.6
1170.9
1173.2
1175.5
1177.6
1179.8
1181.9
1184
1186.1
1188.2
1190.2
1192.2
1194.2
1196.2
1198.1
1200.1
1202
1204
1205.9
1207.8
1209.7
1211.6
1213.5
1215.4
1217.3
1219.2
1221.1
1223
1224.9
1226.7
1228.6
1230.5
1232.4
1234.2
1236.1
1238
1239.8
1241.7
1243.6
1245.4
1247.3
1249.1
1251
1252.9
1254.7
1256.6
1258.4
1260.3
1262.1
1264
1265.8
1267.6
1269.5
1271.3
1273.1
1275
1276.8
1278.6
1280.5
1282.3
1284.1
1285.9
1287.8
1289.6
1291.4
1293.2
1295.1
1296.9
1298.7
1300.5
1302.3
1304.1
1306
1307.8
1309.6
1311.4
1313.2
1315.1
1316.9
1318.7
1320.5
1322.4
1324.2
1326
1327.8
1329.7
1331.5
1333.4
1335.2
1337
1338.9
1340.7
1342.5
1344.3
1346.1
1347.9
1349.6
1351.3
1352.9
1354.5
1355.9
1357.3
1358.6
1359.7
1360.7
1361.5
1362.2
1362.7
1363
1363.2
1363.2
859.06
858.96
858.66
858.16
857.49
856.64
855.64
854.49
853.22
851.85
850.39
848.87
847.3
845.71
844.11
842.54
841
839.52
838.12
836.82
835.63
834.57
833.66
832.9
832.32
831.91
831.68
831.63
831.77
832.09
832.59
833.25
834.08
835.07
836.21
837.49
838.9
840.43
842.08
843.83
845.69
847.64
849.67
851.78
853.96
856.2
858.51
860.86
863.27
865.72
868.21
870.73
873.28
875.85
878.45
881.06
883.69
886.33
888.98
891.65
894.33
897.01
899.71
902.43
905.16
907.91
910.69
913.49
916.31
919.15
922
924.86
927.72
930.59
933.48
936.4
939.29
942.18
945.06
947.94
950.83
953.72
956.63
959.54
962.46
965.39
968.32
971.24
974.16
977.08
980
982.93
985.86
988.81
991.78
994.77
997.81
1000.9
1004.1
1007.3
1010.5
1013.8
1017.1
1020.4
1023.8
1027.2
1030.8
1034.6
1038.5
1042.6
1047
1051.6
1056.5
1061.5
1066.8
1072.2
1077.6
1083.1
1088.4
1093.5
1098.5
1103.3
1107.9
1112.3
1116.5
1120.5
1124.3
1128
1131.5
1134.9
1138.2
1141.3
1144.3
1147.2
1150
1152.7
1155.4
1157.9
1160.4
1162.9
1165.3
1167.6
1169.8
1172.1
1174.3
1176.4
1178.6
1180.7
1182.7
1184.8
1186.8
1188.9
1190.9
1192.8
1194.8
1196.8
1198.7
1200.7
1202.6
1204.5
1206.5
1208.4
1210.3
1212.2
1214.1
1216
1217.9
1219.8
1221.7
1223.6
1225.4
1227.3
1229.2
1231.1
1233
1234.8
1236.7
1238.6
1240.5
1242.3
1244.2
1246.1
1247.9
1249.8
1251.7
1253.5
1255.4
1257.2
1259.1
1260.9
1262.8
1264.6
1266.5
1268.3
1270.2
1272
1273.8
1275.7
1277.5
1279.3
1281.2
1283
1284.8
1286.7
1288.5
1290.3
1292.1
1294
1295.8
1297.6
1299.4
1301.2
1303.1
1304.9
1306.7
1308.5
1310.4
1312.2
1314
1315.8
1317.7
1319.5
1321.3
1323.1
1325
1326.8
1328.7
1330.5
1332.3
1334.2
1336
1337.9
1339.7
1341.5
1343.3
1345.1
1346.8
1348.5
1350.1
1351.7
1353.1
1354.5
1355.8
1356.9
1357.9
1358.8
1359.5
1360
1360.3
1360.5
1360.5
866
865.9
865.61
865.12
864.46
863.62
862.63
861.5
860.25
858.89
857.46
855.96
854.43
852.87
851.31
849.78
848.29
846.85
845.5
844.25
843.1
842.09
841.22
840.5
839.95
839.57
839.36
839.33
839.48
839.8
840.3
840.96
841.79
842.76
843.88
845.15
846.54
848.04
849.67
851.4
853.23
855.14
857.14
859.22
861.37
863.58
865.84
868.16
870.53
872.94
875.39
877.87
880.37
882.9
885.46
888.03
890.62
893.22
895.84
898.47
901.1
903.76
906.43
909.11
911.82
914.56
917.32
920.11
922.93
925.76
928.61
931.45
934.28
937.11
939.95
942.79
945.63
948.47
951.3
954.13
956.96
959.8
962.65
965.5
968.36
971.22
974.09
976.95
979.81
982.68
985.55
988.42
991.3
994.19
997.1
1000
1003
1006.1
1009.1
1012.2
1015.3
1018.5
1021.6
1024.8
1028.1
1031.4
1034.8
1038.4
1042.1
1045.9
1050
1054.2
1058.6
1063.2
1068
1072.8
1077.7
1082.7
1087.5
1092.3
1097
1101.5
1105.9
1110.1
1114.1
1118
1121.8
1125.4
1128.8
1132.2
1135.4
1138.5
1141.4
1144.3
1147.1
1149.8
1152.4
1155
1157.5
1159.9
1162.3
1164.6
1166.9
1169.1
1171.3
1173.4
1175.6
1177.7
1179.7
1181.8
1183.8
1185.9
1187.9
1189.9
1191.8
1193.8
1195.8
1197.7
1199.7
1201.6
1203.5
1205.5
1207.4
1209.3
1211.2
1213.1
1215
1216.9
1218.8
1220.7
1222.6
1224.5
1226.4
1228.3
1230.1
1232
1233.9
1235.8
1237.7
1239.5
1241.4
1243.3
1245.2
1247
1248.9
1250.8
1252.6
1254.5
1256.3
1258.2
1260.1
1261.9
1263.8
1265.6
1267.5
1269.3
1271.1
1273
1274.8
1276.7
1278.5
1280.3
1282.2
1284
1285.8
1287.7
1289.5
1291.3
1293.1
1295
1296.8
1298.6
1300.4
1302.3
1304.1
1305.9
1307.7
1309.6
1311.4
1313.2
1315
1316.9
1318.7
1320.5
1322.4
1324.2
1326
1327.9
1329.7
1331.6
1333.4
1335.3
1337.1
1338.9
1340.7
1342.5
1344.2
1345.9
1347.5
1349.1
1350.6
1352
1353.2
1354.4
1355.4
1356.3
1357
1357.5
1357.9
1358
1358.1
872.49
872.4
872.1
871.62
870.96
870.13
869.15
868.03
866.79
865.45
864.02
862.54
861.02
859.49
857.95
856.45
854.98
853.58
852.26
851.03
849.92
848.94
848.1
847.41
846.88
846.52
846.33
846.32
846.48
846.81
847.32
847.98
848.8
849.78
850.9
852.15
853.53
855.03
856.64
858.36
860.17
862.06
864.04
866.1
868.22
870.41
872.65
874.94
877.28
879.66
882.08
884.53
887
889.5
892.02
894.57
897.12
899.69
902.28
904.87
907.49
910.11
912.76
915.42
918.1
920.82
923.57
926.37
929.17
931.97
934.77
937.57
940.37
943.15
945.94
948.74
951.53
954.32
957.1
959.89
962.68
965.48
968.27
971.07
973.88
976.69
979.5
982.31
985.12
987.93
990.75
993.57
996.4
999.25
1002.1
1005
1007.9
1010.9
1013.8
1016.8
1019.8
1022.9
1025.9
1029
1032.1
1035.4
1038.6
1042
1045.5
1049.2
1052.9
1056.9
1061
1065.2
1069.5
1073.9
1078.4
1082.9
1087.4
1091.8
1096.2
1100.4
1104.6
1108.6
1112.5
1116.2
1119.8
1123.3
1126.7
1129.9
1133.1
1136.1
1139.1
1141.9
1144.7
1147.3
1149.9
1152.5
1154.9
1157.3
1159.7
1162
1164.2
1166.5
1168.7
1170.8
1172.9
1175
1177.1
1179.2
1181.2
1183.2
1185.2
1187.2
1189.2
1191.2
1193.2
1195.1
1197.1
1199
1200.9
1202.9
1204.8
1206.7
1208.6
1210.6
1212.5
1214.4
1216.3
1218.2
1220.1
1222
1223.9
1225.8
1227.7
1229.5
1231.4
1233.3
1235.2
1237.1
1239
1240.8
1242.7
1244.6
1246.5
1248.3
1250.2
1252.1
1253.9
1255.8
1257.7
1259.5
1261.4
1263.2
1265.1
1266.9
1268.8
1270.6
1272.5
1274.3
1276.1
1278
1279.8
1281.7
1283.5
1285.3
1287.1
1289
1290.8
1292.6
1294.5
1296.3
1298.1
1299.9
1301.8
1303.6
1305.4
1307.2
1309.1
1310.9
1312.7
1314.6
1316.4
1318.2
1320.1
1321.9
1323.7
1325.6
1327.4
1329.3
1331.1
1333
1334.8
1336.6
1338.4
1340.2
1341.9
1343.6
1345.2
1346.8
1348.3
1349.7
1351
1352.1
1353.2
1354
1354.8
1355.3
1355.7
1355.9
1356
878.56
878.46
878.17
877.69
877.03
876.21
875.23
874.12
872.88
871.55
870.13
868.65
867.14
865.61
864.09
862.6
861.15
859.76
858.46
857.26
856.17
855.21
854.39
853.72
853.21
852.86
852.69
852.69
852.86
853.21
853.72
854.39
855.22
856.2
857.32
858.58
859.95
861.45
863.06
864.77
866.57
868.46
870.43
872.47
874.58
876.75
878.97
881.25
883.57
885.93
888.32
890.75
893.2
895.67
898.17
900.68
903.21
905.76
908.32
910.89
913.48
916.08
918.7
921.34
923.99
926.69
929.4
932.16
934.93
937.7
940.47
943.23
945.99
948.75
951.5
954.25
957
959.76
962.51
965.26
968
970.76
973.52
976.27
979.03
981.8
984.56
987.32
990.09
992.86
995.63
998.41
1001.2
1004
1006.8
1009.6
1012.5
1015.4
1018.3
1021.2
1024.1
1027
1030
1033
1036
1039.1
1042.3
1045.5
1048.9
1052.3
1055.9
1059.6
1063.3
1067.2
1071.2
1075.3
1079.4
1083.6
1087.7
1091.8
1095.9
1099.9
1103.8
1107.6
1111.3
1114.9
1118.4
1121.8
1125.1
1128.2
1131.3
1134.3
1137.1
1139.9
1142.6
1145.3
1147.8
1150.3
1152.8
1155.2
1157.5
1159.8
1162
1164.2
1166.4
1168.6
1170.7
1172.8
1174.9
1176.9
1178.9
1181
1183
1185
1187
1188.9
1190.9
1192.9
1194.8
1196.8
1198.7
1200.7
1202.6
1204.5
1206.4
1208.4
1210.3
1212.2
1214.1
1216
1217.9
1219.8
1221.7
1223.6
1225.5
1227.4
1229.3
1231.2
1233.1
1235
1236.8
1238.7
1240.6
1242.5
1244.4
1246.2
1248.1
1250
1251.8
1253.7
1255.6
1257.4
1259.3
1261.1
1263
1264.9
1266.7
1268.6
1270.4
1272.3
1274.1
1275.9
1277.8
1279.6
1281.5
1283.3
1285.1
1287
1288.8
1290.6
1292.5
1294.3
1296.1
1297.9
1299.8
1301.6
1303.4
1305.2
1307.1
1308.9
1310.7
1312.6
1314.4
1316.2
1318.1
1319.9
1321.8
1323.6
1325.4
1327.3
1329.1
1331
1332.8
1334.6
1336.4
1338.2
1339.9
1341.6
1343.3
1344.8
1346.3
1347.7
1349
1350.2
1351.2
1352.1
1352.8
1353.4
1353.8
1354.1
1354.1
884.23
884.13
883.84
883.37
882.71
881.89
880.91
879.8
878.56
877.22
875.8
874.32
872.81
871.28
869.76
868.27
866.83
865.45
864.16
862.96
861.89
860.94
860.13
859.48
858.98
858.65
858.49
858.51
858.69
859.05
859.57
860.26
861.1
862.09
863.22
864.48
865.86
867.37
868.97
870.69
872.49
874.38
876.34
878.38
880.48
882.65
884.86
887.12
889.43
891.77
894.14
896.55
898.98
901.44
903.92
906.41
908.92
911.45
913.98
916.54
919.1
921.68
924.27
926.88
929.52
932.17
934.85
937.55
940.26
942.98
945.73
948.46
951.19
953.91
956.64
959.36
962.08
964.8
967.52
970.24
972.95
975.68
978.4
981.11
983.84
986.56
989.29
992.01
994.74
997.46
1000.2
1002.9
1005.7
1008.4
1011.2
1014
1016.8
1019.6
1022.4
1025.2
1028.1
1030.9
1033.8
1036.7
1039.7
1042.7
1045.7
1048.9
1052.1
1055.4
1058.7
1062.2
1065.7
1069.4
1073.1
1076.9
1080.7
1084.6
1088.4
1092.2
1096.1
1099.8
1103.5
1107.1
1110.7
1114.1
1117.4
1120.7
1123.9
1126.9
1129.9
1132.8
1135.6
1138.4
1141
1143.6
1146.1
1148.6
1151
1153.4
1155.7
1157.9
1160.2
1162.4
1164.5
1166.7
1168.8
1170.9
1172.9
1175
1177
1179.1
1181.1
1183.1
1185
1187
1189
1191
1192.9
1194.9
1196.8
1198.8
1200.7
1202.6
1204.6
1206.5
1208.4
1210.3
1212.2
1214.2
1216.1
1218
1219.9
1221.8
1223.7
1225.6
1227.5
1229.4
1231.3
1233.2
1235
1236.9
1238.8
1240.7
1242.6
1244.4
1246.3
1248.2
1250.1
1251.9
1253.8
1255.7
1257.5
1259.4
1261.3
1263.1
1265
1266.8
1268.7
1270.5
1272.4
1274.2
1276
1277.9
1279.7
1281.6
1283.4
1285.2
1287.1
1288.9
1290.7
1292.6
1294.4
1296.2
1298.1
1299.9
1301.7
1303.5
1305.4
1307.2
1309
1310.9
1312.7
1314.5
1316.4
1318.2
1320.1
1321.9
1323.8
1325.6
1327.4
1329.3
1331.1
1332.9
1334.7
1336.5
1338.2
1339.9
1341.6
1343.1
1344.7
1346.1
1347.4
1348.5
1349.6
1350.5
1351.2
1351.8
1352.2
1352.5
1352.5
889.54
889.44
889.15
888.67
888.01
887.19
886.21
885.09
883.84
882.5
881.07
879.59
878.07
876.54
875.01
873.52
872.07
870.69
869.4
868.21
867.13
866.19
865.39
864.75
864.26
863.94
863.79
863.82
864.02
864.39
864.93
865.63
866.49
867.49
868.63
869.91
871.31
872.82
874.44
876.16
877.96
879.86
881.83
883.86
885.96
888.12
890.33
892.59
894.88
897.21
899.58
901.97
904.4
906.83
909.3
911.77
914.27
916.77
919.3
921.83
924.37
926.93
929.5
932.09
934.69
937.31
939.95
942.6
945.27
947.94
950.63
953.31
956
958.69
961.39
964.08
966.79
969.48
972.17
974.85
977.54
980.24
982.92
985.62
988.31
990.99
993.68
996.38
999.06
1001.8
1004.5
1007.1
1009.9
1012.6
1015.3
1018
1020.8
1023.5
1026.3
1029
1031.8
1034.6
1037.4
1040.3
1043.1
1046.1
1049
1052
1055.1
1058.2
1061.5
1064.7
1068.1
1071.5
1075
1078.5
1082.1
1085.7
1089.3
1092.9
1096.5
1100
1103.5
1107
1110.3
1113.6
1116.8
1120
1123
1126
1128.9
1131.7
1134.4
1137.1
1139.7
1142.3
1144.8
1147.2
1149.6
1151.9
1154.2
1156.4
1158.6
1160.8
1163
1165.1
1167.2
1169.3
1171.4
1173.4
1175.4
1177.5
1179.5
1181.5
1183.4
1185.4
1187.4
1189.4
1191.3
1193.3
1195.2
1197.2
1199.1
1201.1
1203
1204.9
1206.8
1208.8
1210.7
1212.6
1214.5
1216.4
1218.3
1220.2
1222.1
1224
1225.9
1227.8
1229.7
1231.6
1233.5
1235.4
1237.3
1239.2
1241.1
1242.9
1244.8
1246.7
1248.6
1250.5
1252.3
1254.2
1256.1
1257.9
1259.8
1261.6
1263.5
1265.4
1267.2
1269.1
1270.9
1272.8
1274.6
1276.4
1278.3
1280.1
1282
1283.8
1285.6
1287.5
1289.3
1291.1
1293
1294.8
1296.6
1298.5
1300.3
1302.1
1303.9
1305.8
1307.6
1309.5
1311.3
1313.1
1315
1316.8
1318.6
1320.5
1322.3
1324.2
1326
1327.8
1329.7
1331.5
1333.3
1335.1
1336.8
1338.5
1340.1
1341.7
1343.2
1344.6
1345.9
1347.1
1348.2
1349.1
1349.8
1350.4
1350.8
1351.1
1351.2
894.5
894.4
894.11
893.63
892.97
892.14
891.15
890.02
888.77
887.41
885.97
884.48
882.94
881.4
879.86
878.36
876.9
875.52
874.22
873.02
871.95
871
870.21
869.57
869.08
868.78
868.64
868.68
868.89
869.28
869.84
870.56
871.43
872.45
873.61
874.9
876.32
877.85
879.49
881.22
883.03
884.93
886.91
888.95
891.06
893.22
895.43
897.68
899.97
902.3
904.66
907.04
909.45
911.88
914.33
916.8
919.28
921.77
924.27
926.79
929.32
931.86
934.41
936.97
939.55
942.14
944.74
947.36
949.98
952.61
955.25
957.89
960.54
963.19
965.84
968.5
971.15
973.81
976.46
979.12
981.79
984.46
987.12
989.79
992.45
995.1
997.77
1000.4
1003.1
1005.8
1008.4
1011.1
1013.7
1016.4
1019.1
1021.8
1024.5
1027.2
1029.9
1032.6
1035.3
1038.1
1040.8
1043.6
1046.4
1049.2
1052.1
1055
1058
1061
1064.1
1067.2
1070.4
1073.6
1076.9
1080.2
1083.6
1087
1090.4
1093.8
1097.2
1100.5
1103.8
1107.1
1110.3
1113.4
1116.5
1119.5
1122.5
1125.3
1128.1
1130.9
1133.6
1136.2
1138.7
1141.2
1143.7
1146.1
1148.4
1150.7
1153
1155.2
1157.4
1159.6
1161.7
1163.8
1165.9
1168
1170
1172.1
1174.1
1176.1
1178.1
1180.1
1182.1
1184.1
1186.1
1188
1190
1192
1193.9
1195.9
1197.8
1199.7
1201.7
1203.6
1205.5
1207.5
1209.4
1211.3
1213.2
1215.1
1217.1
1219
1220.9
1222.8
1224.7
1226.6
1228.5
1230.4
1232.3
1234.2
1236
1237.9
1239.8
1241.7
1243.6
1245.5
1247.3
1249.2
1251.1
1253
1254.8
1256.7
1258.6
1260.4
1262.3
1264.1
1266
1267.8
1269.7
1271.5
1273.4
1275.2
1277.1
1278.9
1280.8
1282.6
1284.4
1286.3
1288.1
1289.9
1291.8
1293.6
1295.4
1297.3
1299.1
1300.9
1302.8
1304.6
1306.4
1308.3
1310.1
1311.9
1313.8
1315.6
1317.5
1319.3
1321.1
1323
1324.8
1326.7
1328.5
1330.3
1332.1
1333.9
1335.6
1337.3
1338.9
1340.5
1342
1343.4
1344.7
1345.9
1347
1347.9
1348.7
1349.2
1349.7
1349.9
1350
899.13
899.03
898.74
898.26
897.6
896.76
895.76
894.62
893.36
891.98
890.53
889.02
887.47
885.9
884.35
882.83
881.36
879.96
878.65
877.45
876.37
875.42
874.62
873.97
873.5
873.19
873.07
873.12
873.35
873.75
874.33
875.07
875.96
877
878.19
879.51
880.94
882.49
884.14
885.89
887.73
889.64
891.63
893.68
895.79
897.95
900.17
902.42
904.71
907.03
909.39
911.77
914.17
916.6
919.04
921.5
923.96
926.45
928.94
931.44
933.95
936.48
939.01
941.55
944.1
946.67
949.24
951.82
954.42
957.01
959.61
962.22
964.83
967.44
970.05
972.67
975.29
977.9
980.53
983.15
985.77
988.4
991.02
993.65
996.28
998.91
1001.5
1004.2
1006.8
1009.5
1012.1
1014.7
1017.4
1020
1022.6
1025.3
1027.9
1030.6
1033.2
1035.9
1038.6
1041.3
1044
1046.7
1049.4
1052.2
1055
1057.8
1060.7
1063.6
1066.5
1069.5
1072.6
1075.7
1078.8
1081.9
1085.1
1088.3
1091.5
1094.8
1097.9
1101.1
1104.3
1107.4
1110.4
1113.4
1116.4
1119.3
1122.1
1124.9
1127.7
1130.3
1132.9
1135.5
1138
1140.4
1142.8
1145.2
1147.5
1149.8
1152
1154.2
1156.4
1158.5
1160.7
1162.8
1164.8
1166.9
1168.9
1171
1173
1175
1177
1179
1181
1183
1185
1186.9
1188.9
1190.9
1192.8
1194.8
1196.7
1198.7
1200.6
1202.5
1204.5
1206.4
1208.3
1210.2
1212.2
1214.1
1216
1217.9
1219.8
1221.7
1223.6
1225.5
1227.4
1229.3
1231.2
1233.1
1235
1236.9
1238.8
1240.7
1242.6
1244.4
1246.3
1248.2
1250.1
1251.9
1253.8
1255.7
1257.6
1259.4
1261.3
1263.1
1265
1266.8
1268.7
1270.6
1272.4
1274.2
1276.1
1277.9
1279.8
1281.6
1283.5
1285.3
1287.1
1289
1290.8
1292.6
1294.5
1296.3
1298.1
1300
1301.8
1303.6
1305.5
1307.3
1309.1
1311
1312.8
1314.6
1316.5
1318.3
1320.2
1322
1323.8
1325.7
1327.5
1329.3
1331.1
1332.9
1334.6
1336.3
1338
1339.5
1341
1342.5
1343.8
1344.9
1346
1346.9
1347.7
1348.3
1348.7
1349
1349
903.46
903.36
903.06
902.58
901.9
901.06
900.05
898.9
897.62
896.24
894.76
893.23
891.66
890.08
888.51
886.96
885.47
884.05
882.73
881.51
880.41
879.46
878.65
878
877.53
877.23
877.11
877.18
877.42
877.84
878.44
879.2
880.12
881.19
882.4
883.74
885.2
886.78
888.45
890.22
892.07
894
896
898.07
900.19
902.36
904.58
906.84
909.13
911.46
913.81
916.19
918.59
921
923.44
925.89
928.35
930.82
933.31
935.8
938.3
940.8
943.32
945.85
948.38
950.92
953.47
956.02
958.59
961.15
963.72
966.3
968.87
971.45
974.03
976.61
979.2
981.78
984.37
986.95
989.54
992.13
994.72
997.31
999.9
1002.5
1005.1
1007.7
1010.3
1012.9
1015.5
1018.1
1020.7
1023.3
1025.9
1028.5
1031.1
1033.7
1036.4
1039
1041.6
1044.2
1046.9
1049.6
1052.2
1054.9
1057.7
1060.4
1063.2
1066
1068.9
1071.8
1074.7
1077.6
1080.6
1083.6
1086.6
1089.7
1092.7
1095.8
1098.8
1101.8
1104.8
1107.8
1110.7
1113.6
1116.5
1119.3
1122
1124.7
1127.4
1129.9
1132.5
1135
1137.4
1139.8
1142.2
1144.5
1146.8
1149
1151.2
1153.4
1155.6
1157.7
1159.8
1161.9
1164
1166
1168.1
1170.1
1172.1
1174.1
1176.1
1178.1
1180.1
1182.1
1184.1
1186
1188
1190
1191.9
1193.9
1195.8
1197.8
1199.7
1201.6
1203.6
1205.5
1207.4
1209.4
1211.3
1213.2
1215.1
1217
1219
1220.9
1222.8
1224.7
1226.6
1228.5
1230.4
1232.3
1234.2
1236.1
1237.9
1239.8
1241.7
1243.6
1245.5
1247.4
1249.2
1251.1
1253
1254.9
1256.7
1258.6
1260.5
1262.3
1264.2
1266
1267.9
1269.7
1271.6
1273.4
1275.3
1277.1
1279
1280.8
1282.7
1284.5
1286.3
1288.2
1290
1291.8
1293.7
1295.5
1297.3
1299.2
1301
1302.8
1304.7
1306.5
1308.3
1310.2
1312
1313.8
1315.7
1317.5
1319.4
1321.2
1323
1324.9
1326.7
1328.5
1330.3
1332.1
1333.8
1335.5
1337.2
1338.7
1340.2
1341.6
1342.9
1344.1
1345.2
1346.1
1346.9
1347.5
1347.9
1348.2
1348.3
907.49
907.39
907.09
906.6
905.92
905.07
904.05
902.89
901.59
900.19
898.69
897.14
895.55
893.94
892.34
890.77
889.26
887.82
886.47
885.23
884.12
883.15
882.34
881.69
881.21
880.91
880.8
880.88
881.14
881.59
882.2
882.99
883.93
885.03
886.27
887.64
889.13
890.73
892.43
894.22
896.09
898.04
900.06
902.14
904.28
906.46
908.69
910.95
913.25
915.58
917.93
920.31
922.71
925.12
927.56
929.99
932.45
934.92
937.39
939.87
942.36
944.86
947.36
949.87
952.39
954.91
957.44
959.97
962.51
965.04
967.59
970.13
972.68
975.23
977.78
980.34
982.89
985.44
987.99
990.55
993.1
995.66
998.21
1000.8
1003.3
1005.9
1008.4
1011
1013.6
1016.1
1018.7
1021.2
1023.8
1026.4
1028.9
1031.5
1034.1
1036.7
1039.2
1041.8
1044.4
1047
1049.6
1052.2
1054.8
1057.5
1060.2
1062.8
1065.6
1068.3
1071
1073.8
1076.6
1079.5
1082.3
1085.2
1088.1
1091
1093.9
1096.8
1099.7
1102.6
1105.5
1108.4
1111.2
1113.9
1116.7
1119.4
1122
1124.6
1127.2
1129.7
1132.2
1134.6
1137
1139.4
1141.7
1144
1146.2
1148.4
1150.6
1152.8
1154.9
1157
1159.1
1161.2
1163.3
1165.3
1167.4
1169.4
1171.4
1173.4
1175.4
1177.4
1179.4
1181.4
1183.3
1185.3
1187.3
1189.2
1191.2
1193.1
1195.1
1197
1199
1200.9
1202.9
1204.8
1206.7
1208.6
1210.6
1212.5
1214.4
1216.3
1218.3
1220.2
1222.1
1224
1225.9
1227.8
1229.7
1231.6
1233.5
1235.4
1237.3
1239.2
1241
1242.9
1244.8
1246.7
1248.6
1250.4
1252.3
1254.2
1256.1
1257.9
1259.8
1261.7
1263.5
1265.4
1267.2
1269.1
1270.9
1272.8
1274.6
1276.5
1278.3
1280.2
1282
1283.8
1285.7
1287.5
1289.4
1291.2
1293
1294.9
1296.7
1298.5
1300.4
1302.2
1304
1305.9
1307.7
1309.5
1311.4
1313.2
1315
1316.9
1318.7
1320.6
1322.4
1324.2
1326
1327.9
1329.7
1331.4
1333.2
1334.8
1336.5
1338.1
1339.6
1341
1342.3
1343.5
1344.5
1345.5
1346.2
1346.8
1347.2
1347.5
1347.6
911.25
911.15
910.85
910.36
909.67
908.81
907.78
906.6
905.28
903.85
902.34
900.76
899.14
897.51
895.88
894.29
892.75
891.28
889.91
888.65
887.52
886.54
885.71
885.05
884.57
884.28
884.17
884.26
884.54
885
885.65
886.46
887.44
888.56
889.83
891.23
892.75
894.37
896.1
897.91
899.81
901.79
903.82
905.92
908.07
910.27
912.5
914.78
917.08
919.42
921.77
924.15
926.55
928.96
931.4
933.83
936.29
938.74
941.21
943.69
946.16
948.65
951.14
953.64
956.14
958.65
961.15
963.67
966.18
968.7
971.22
973.74
976.26
978.79
981.31
983.84
986.36
988.89
991.41
993.93
996.46
998.98
1001.5
1004
1006.6
1009.1
1011.6
1014.1
1016.6
1019.2
1021.7
1024.2
1026.7
1029.3
1031.8
1034.3
1036.8
1039.4
1041.9
1044.4
1047
1049.5
1052.1
1054.7
1057.3
1059.8
1062.5
1065.1
1067.7
1070.4
1073.1
1075.8
1078.5
1081.2
1084
1086.7
1089.5
1092.3
1095.1
1097.9
1100.7
1103.5
1106.2
1108.9
1111.7
1114.3
1117
1119.6
1122.1
1124.7
1127.2
1129.6
1132
1134.4
1136.8
1139.1
1141.4
1143.6
1145.8
1148
1150.2
1152.3
1154.4
1156.5
1158.6
1160.7
1162.7
1164.8
1166.8
1168.8
1170.8
1172.8
1174.8
1176.8
1178.8
1180.8
1182.7
1184.7
1186.7
1188.6
1190.6
1192.5
1194.5
1196.4
1198.4
1200.3
1202.3
1204.2
1206.1
1208.1
1210
1211.9
1213.8
1215.8
1217.7
1219.6
1221.5
1223.4
1225.3
1227.2
1229.1
1231
1232.9
1234.8
1236.7
1238.6
1240.5
1242.4
1244.3
1246.1
1248
1249.9
1251.8
1253.6
1255.5
1257.4
1259.2
1261.1
1263
1264.8
1266.7
1268.5
1270.4
1272.2
1274.1
1275.9
1277.8
1279.6
1281.5
1283.3
1285.2
1287
1288.8
1290.7
1292.5
1294.3
1296.2
1298
1299.8
1301.7
1303.5
1305.3
1307.2
1309
1310.8
1312.7
1314.5
1316.4
1318.2
1320
1321.9
1323.7
1325.5
1327.3
1329.1
1330.9
1332.6
1334.3
1335.9
1337.5
1339
1340.4
1341.7
1342.9
1344
1344.9
1345.7
1346.3
1346.7
1347
1347
914.75
914.65
914.35
913.85
913.15
912.28
911.24
910.04
908.71
907.26
905.73
904.12
902.48
900.81
899.16
897.54
895.96
894.47
893.07
891.79
890.64
889.63
888.79
888.12
887.64
887.35
887.25
887.35
887.64
888.12
888.79
889.64
890.64
891.8
893.1
894.53
896.08
897.74
899.49
901.34
903.26
905.25
907.31
909.43
911.59
913.8
916.05
918.33
920.65
922.98
925.35
927.73
930.13
932.55
934.97
937.42
939.86
942.32
944.78
947.25
949.72
952.19
954.68
957.16
959.65
962.14
964.63
967.13
969.63
972.12
974.62
977.12
979.62
982.12
984.63
987.12
989.63
992.12
994.62
997.12
999.62
1002.1
1004.6
1007.1
1009.6
1012.1
1014.6
1017.1
1019.6
1022
1024.5
1027
1029.5
1032
1034.5
1037
1039.5
1041.9
1044.4
1046.9
1049.4
1051.9
1054.4
1057
1059.5
1062
1064.6
1067.1
1069.7
1072.3
1074.9
1077.5
1080.2
1082.8
1085.5
1088.2
1090.9
1093.6
1096.2
1098.9
1101.6
1104.3
1106.9
1109.6
1112.2
1114.8
1117.3
1119.8
1122.3
1124.8
1127.2
1129.6
1132
1134.3
1136.6
1138.9
1141.1
1143.3
1145.5
1147.7
1149.8
1151.9
1154
1156.1
1158.2
1160.2
1162.3
1164.3
1166.3
1168.3
1170.3
1172.3
1174.3
1176.3
1178.3
1180.3
1182.3
1184.2
1186.2
1188.1
1190.1
1192.1
1194
1196
1197.9
1199.9
1201.8
1203.7
1205.7
1207.6
1209.5
1211.5
1213.4
1215.3
1217.2
1219.1
1221
1223
1224.9
1226.8
1228.7
1230.6
1232.5
1234.4
1236.3
1238.2
1240
1241.9
1243.8
1245.7
1247.6
1249.5
1251.3
1253.2
1255.1
1256.9
1258.8
1260.7
1262.5
1264.4
1266.3
1268.1
1270
1271.8
1273.7
1275.5
1277.4
1279.2
1281.1
1282.9
1284.7
1286.6
1288.4
1290.3
1292.1
1293.9
1295.8
1297.6
1299.4
1301.3
1303.1
1304.9
1306.8
1308.6
1310.4
1312.3
1314.1
1315.9
1317.8
1319.6
1321.5
1323.3
1325.1
1326.9
1328.7
1330.5
1332.2
1333.9
1335.5
1337.1
1338.6
1340
1341.3
1342.5
1343.6
1344.5
1345.2
1345.8
1346.3
1346.5
1346.6
918
917.9
917.6
917.09
916.4
915.52
914.46
913.25
911.89
910.43
908.86
907.23
905.56
903.87
902.18
900.53
898.93
897.41
895.98
894.67
893.49
892.47
891.61
890.93
890.44
890.14
890.05
890.16
890.48
890.98
891.68
892.55
893.59
894.78
896.11
897.57
899.15
900.84
902.63
904.5
906.45
908.47
910.54
912.68
914.86
917.08
919.35
921.64
923.96
926.31
928.68
931.07
933.47
935.89
938.32
940.75
943.2
945.65
948.1
950.57
953.03
955.5
957.97
960.45
962.92
965.4
967.88
970.36
972.84
975.33
977.81
980.29
982.77
985.25
987.73
990.21
992.68
995.16
997.64
1000.1
1002.6
1005
1007.5
1010
1012.5
1014.9
1017.4
1019.8
1022.3
1024.7
1027.2
1029.7
1032.1
1034.6
1037
1039.5
1041.9
1044.4
1046.8
1049.3
1051.7
1054.2
1056.6
1059.1
1061.6
1064.1
1066.6
1069.1
1071.6
1074.1
1076.6
1079.2
1081.7
1084.3
1086.9
1089.5
1092.1
1094.7
1097.3
1099.9
1102.5
1105.1
1107.6
1110.2
1112.7
1115.2
1117.7
1120.2
1122.6
1125
1127.3
1129.7
1132
1134.3
1136.5
1138.8
1141
1143.1
1145.3
1147.4
1149.6
1151.7
1153.7
1155.8
1157.9
1159.9
1161.9
1164
1166
1168
1170
1172
1174
1175.9
1177.9
1179.9
1181.9
1183.8
1185.8
1187.8
1189.7
1191.7
1193.6
1195.6
1197.5
1199.5
1201.4
1203.4
1205.3
1207.2
1209.2
1211.1
1213
1214.9
1216.8
1218.8
1220.7
1222.6
1224.5
1226.4
1228.3
1230.2
1232.1
1234
1235.9
1237.8
1239.7
1241.6
1243.5
1245.4
1247.2
1249.1
1251
1252.9
1254.7
1256.6
1258.5
1260.3
1262.2
1264.1
1265.9
1267.8
1269.6
1271.5
1273.3
1275.2
1277
1278.9
1280.7
1282.6
1284.4
1286.2
1288.1
1289.9
1291.8
1293.6
1295.4
1297.3
1299.1
1300.9
1302.8
1304.6
1306.4
1308.3
1310.1
1311.9
1313.8
1315.6
1317.5
1319.3
1321.1
1322.9
1324.8
1326.6
1328.3
1330.1
1331.8
1333.5
1335.2
1336.7
1338.2
1339.6
1340.9
1342.1
1343.2
1344.1
1344.9
1345.5
1345.9
1346.2
1346.3
921.04
920.93
920.63
920.12
919.41
918.52
917.45
916.22
914.85
913.36
911.78
910.12
908.42
906.7
904.98
903.3
901.67
900.11
898.66
897.32
896.11
895.06
894.19
893.5
892.99
892.7
892.62
892.74
893.07
893.6
894.32
895.22
896.29
897.52
898.88
900.38
901.99
903.71
905.53
907.42
909.4
911.44
913.54
915.69
917.89
920.13
922.41
924.71
927.04
929.4
931.78
934.17
936.58
938.99
941.43
943.86
946.3
948.75
951.21
953.66
956.12
958.59
961.05
963.52
965.98
968.45
970.91
973.38
975.85
978.32
980.78
983.24
985.71
988.17
990.63
993.09
995.55
997.99
1000.5
1002.9
1005.4
1007.8
1010.2
1012.7
1015.1
1017.6
1020
1022.4
1024.9
1027.3
1029.7
1032.1
1034.6
1037
1039.4
1041.8
1044.2
1046.6
1049
1051.5
1053.9
1056.3
1058.7
1061.1
1063.6
1066
1068.4
1070.9
1073.3
1075.8
1078.3
1080.7
1083.2
1085.7
1088.2
1090.7
1093.3
1095.8
1098.3
1100.8
1103.3
1105.8
1108.3
1110.8
1113.3
1115.7
1118.1
1120.5
1122.8
1125.2
1127.5
1129.8
1132.1
1134.3
1136.5
1138.7
1140.9
1143
1145.2
1147.3
1149.4
1151.4
1153.5
1155.6
1157.6
1159.6
1161.7
1163.7
1165.7
1167.7
1169.7
1171.7
1173.7
1175.6
1177.6
1179.6
1181.6
1183.5
1185.5
1187.5
1189.4
1191.4
1193.3
1195.3
1197.2
1199.2
1201.1
1203
1205
1206.9
1208.9
1210.8
1212.7
1214.6
1216.6
1218.5
1220.4
1222.3
1224.2
1226.1
1228
1229.9
1231.8
1233.7
1235.6
1237.5
1239.4
1241.3
1243.2
1245.1
1247
1248.8
1250.7
1252.6
1254.5
1256.3
1258.2
1260.1
1261.9
1263.8
1265.7
1267.5
1269.4
1271.2
1273.1
1274.9
1276.8
1278.6
1280.5
1282.3
1284.1
1286
1287.8
1289.7
1291.5
1293.3
1295.2
1297
1298.8
1300.7
1302.5
1304.3
1306.2
1308
1309.8
1311.7
1313.5
1315.4
1317.2
1319
1320.8
1322.7
1324.5
1326.3
1328.1
1329.8
1331.6
1333.3
1334.9
1336.5
1338
1339.4
1340.7
1341.8
1342.9
1343.8
1344.6
1345.2
1345.6
1345.9
1346
923.86
923.75
923.45
922.93
922.22
921.31
920.23
918.98
917.6
916.09
914.48
912.8
911.06
909.32
907.57
905.85
904.19
902.61
901.12
899.75
898.53
897.46
896.56
895.85
895.34
895.04
894.96
895.09
895.45
895.99
896.75
897.68
898.78
900.03
901.44
902.96
904.62
906.37
908.21
910.13
912.13
914.2
916.32
918.49
920.71
922.96
925.25
927.57
929.91
932.27
934.66
937.05
939.47
941.88
944.32
946.75
949.2
951.64
954.09
956.55
959
961.46
963.91
966.37
968.83
971.29
973.74
976.2
978.65
981.1
983.55
986
988.45
990.89
993.34
995.78
998.21
1000.6
1003.1
1005.5
1007.9
1010.4
1012.8
1015.2
1017.6
1020
1022.4
1024.8
1027.2
1029.6
1032
1034.4
1036.8
1039.2
1041.6
1044
1046.4
1048.8
1051.1
1053.5
1055.9
1058.3
1060.6
1063
1065.4
1067.8
1070.2
1072.6
1075
1077.4
1079.8
1082.2
1084.6
1087.1
1089.5
1091.9
1094.4
1096.8
1099.3
1101.7
1104.1
1106.6
1109
1111.4
1113.8
1116.1
1118.5
1120.8
1123.1
1125.4
1127.7
1129.9
1132.2
1134.4
1136.5
1138.7
1140.8
1143
1145.1
1147.2
1149.2
1151.3
1153.4
1155.4
1157.4
1159.5
1161.5
1163.5
1165.5
1167.5
1169.5
1171.4
1173.4
1175.4
1177.4
1179.4
1181.3
1183.3
1185.3
1187.2
1189.2
1191.1
1193.1
1195
1197
1198.9
1200.9
1202.8
1204.8
1206.7
1208.6
1210.6
1212.5
1214.4
1216.3
1218.2
1220.2
1222.1
1224
1225.9
1227.8
1229.7
1231.6
1233.5
1235.4
1237.3
1239.2
1241.1
1243
1244.9
1246.7
1248.6
1250.5
1252.4
1254.2
1256.1
1258
1259.9
1261.7
1263.6
1265.4
1267.3
1269.2
1271
1272.9
1274.7
1276.6
1278.4
1280.3
1282.1
1283.9
1285.8
1287.6
1289.5
1291.3
1293.1
1295
1296.8
1298.6
1300.5
1302.3
1304.1
1306
1307.8
1309.6
1311.5
1313.3
1315.1
1317
1318.8
1320.6
1322.5
1324.3
1326.1
1327.9
1329.6
1331.3
1333
1334.7
1336.2
1337.7
1339.1
1340.4
1341.6
1342.7
1343.6
1344.3
1344.9
1345.4
1345.6
1345.7
926.48
926.38
926.06
925.54
924.82
923.91
922.82
921.56
920.16
918.63
916.99
915.29
913.53
911.75
909.97
908.22
906.53
904.91
903.4
902
900.75
899.66
898.74
898.01
897.5
897.19
897.12
897.26
897.63
898.21
898.98
899.94
901.08
902.37
903.8
905.37
907.04
908.82
910.69
912.65
914.67
916.76
918.9
921.09
923.32
925.59
927.89
930.22
932.57
934.94
937.33
939.74
942.15
944.58
947
949.45
951.88
954.33
956.78
959.23
961.68
964.13
966.58
969.03
971.48
973.92
976.37
978.81
981.26
983.7
986.13
988.57
991
993.43
995.85
998.28
1000.7
1003.1
1005.5
1007.9
1010.3
1012.8
1015.1
1017.5
1019.9
1022.3
1024.7
1027.1
1029.5
1031.9
1034.2
1036.6
1039
1041.3
1043.7
1046
1048.4
1050.7
1053.1
1055.4
1057.8
1060.1
1062.5
1064.8
1067.1
1069.5
1071.8
1074.2
1076.5
1078.9
1081.2
1083.6
1085.9
1088.3
1090.7
1093
1095.4
1097.8
1100.2
1102.5
1104.9
1107.2
1109.6
1111.9
1114.2
1116.6
1118.9
1121.1
1123.4
1125.7
1127.9
1130.1
1132.3
1134.4
1136.6
1138.7
1140.8
1142.9
1145
1147.1
1149.2
1151.2
1153.2
1155.3
1157.3
1159.3
1161.3
1163.3
1165.3
1167.3
1169.3
1171.3
1173.3
1175.2
1177.2
1179.2
1181.1
1183.1
1185.1
1187
1189
1190.9
1192.9
1194.8
1196.8
1198.7
1200.7
1202.6
1204.6
1206.5
1208.4
1210.4
1212.3
1214.2
1216.1
1218.1
1220
1221.9
1223.8
1225.7
1227.6
1229.5
1231.4
1233.3
1235.2
1237.1
1239
1240.9
1242.8
1244.7
1246.6
1248.5
1250.3
1252.2
1254.1
1256
1257.8
1259.7
1261.6
1263.4
1265.3
1267.1
1269
1270.8
1272.7
1274.6
1276.4
1278.2
1280.1
1281.9
1283.8
1285.6
1287.5
1289.3
1291.1
1293
1294.8
1296.6
1298.5
1300.3
1302.1
1304
1305.8
1307.6
1309.5
1311.3
1313.1
1315
1316.8
1318.6
1320.5
1322.3
1324.1
1325.9
1327.7
1329.4
1331.2
1332.9
1334.5
1336.1
1337.5
1338.9
1340.3
1341.4
1342.5
1343.4
1344.2
1344.8
1345.2
1345.5
1345.5
928.92
928.82
928.5
927.97
927.25
926.33
925.23
923.95
922.54
920.98
919.33
917.6
915.82
914.01
912.21
910.43
908.71
907.06
905.52
904.09
902.81
901.7
900.76
900.01
899.49
899.18
899.11
899.27
899.65
900.26
901.06
902.05
903.22
904.54
906
907.6
909.3
911.11
913
914.98
917.02
919.13
921.3
923.51
925.75
928.03
930.35
932.69
935.05
937.43
939.82
942.23
944.65
947.07
949.51
951.94
954.39
956.83
959.28
961.72
964.17
966.62
969.06
971.5
973.94
976.38
978.82
981.25
983.68
986.11
988.54
990.95
993.37
995.79
998.2
1000.6
1003
1005.4
1007.8
1010.2
1012.6
1015
1017.4
1019.7
1022.1
1024.5
1026.8
1029.2
1031.6
1033.9
1036.3
1038.6
1040.9
1043.3
1045.6
1047.9
1050.3
1052.6
1054.9
1057.2
1059.5
1061.8
1064.1
1066.4
1068.7
1071
1073.4
1075.7
1078
1080.3
1082.6
1084.9
1087.2
1089.5
1091.8
1094.1
1096.4
1098.7
1101
1103.3
1105.6
1107.9
1110.2
1112.5
1114.7
1117
1119.2
1121.5
1123.7
1125.9
1128.1
1130.2
1132.4
1134.5
1136.7
1138.8
1140.9
1142.9
1145
1147.1
1149.1
1151.2
1153.2
1155.2
1157.2
1159.2
1161.2
1163.2
1165.2
1167.2
1169.2
1171.1
1173.1
1175.1
1177.1
1179
1181
1183
1184.9
1186.9
1188.8
1190.8
1192.7
1194.7
1196.7
1198.6
1200.5
1202.5
1204.4
1206.4
1208.3
1210.2
1212.2
1214.1
1216
1217.9
1219.8
1221.8
1223.7
1225.6
1227.5
1229.4
1231.3
1233.2
1235.1
1237
1238.9
1240.8
1242.7
1244.6
1246.4
1248.3
1250.2
1252.1
1254
1255.8
1257.7
1259.6
1261.4
1263.3
1265.2
1267
1268.9
1270.7
1272.6
1274.4
1276.3
1278.1
1280
1281.8
1283.7
1285.5
1287.3
1289.2
1291
1292.8
1294.7
1296.5
1298.4
1300.2
1302
1303.8
1305.7
1307.5
1309.4
1311.2
1313
1314.9
1316.7
1318.5
1320.3
1322.2
1324
1325.8
1327.6
1329.3
1331
1332.7
1334.3
1335.9
1337.4
1338.8
1340.1
1341.3
1342.3
1343.3
1344
1344.6
1345
1345.3
1345.4
931.2
931.09
930.77
930.25
929.52
928.59
927.48
926.19
924.76
923.19
921.52
919.76
917.95
916.12
914.29
912.49
910.74
909.07
907.5
906.05
904.74
903.6
902.64
901.88
901.34
901.03
900.96
901.13
901.54
902.16
902.99
904.02
905.21
906.57
908.06
909.68
911.41
913.24
915.16
917.16
919.23
921.36
923.53
925.76
928.01
930.31
932.64
934.98
937.35
939.74
942.14
944.55
946.97
949.4
951.83
954.27
956.71
959.15
961.6
964.04
966.48
968.92
971.36
973.8
976.23
978.66
981.09
983.51
985.93
988.35
990.76
993.17
995.58
997.97
1000.4
1002.8
1005.2
1007.5
1009.9
1012.3
1014.7
1017
1019.4
1021.8
1024.1
1026.5
1028.8
1031.1
1033.5
1035.8
1038.1
1040.5
1042.8
1045.1
1047.4
1049.7
1052
1054.3
1056.6
1058.9
1061.1
1063.4
1065.7
1068
1070.2
1072.5
1074.8
1077
1079.3
1081.6
1083.8
1086.1
1088.4
1090.6
1092.9
1095.1
1097.4
1099.6
1101.9
1104.1
1106.3
1108.6
1110.8
1113
1115.2
1117.4
1119.6
1121.8
1123.9
1126.1
1128.3
1130.4
1132.5
1134.6
1136.7
1138.8
1140.9
1143
1145
1147.1
1149.1
1151.1
1153.1
1155.1
1157.2
1159.2
1161.1
1163.1
1165.1
1167.1
1169.1
1171
1173
1175
1177
1178.9
1180.9
1182.9
1184.8
1186.8
1188.7
1190.7
1192.6
1194.6
1196.5
1198.5
1200.4
1202.4
1204.3
1206.3
1208.2
1210.1
1212
1214
1215.9
1217.8
1219.7
1221.7
1223.6
1225.5
1227.4
1229.3
1231.2
1233.1
1235
1236.9
1238.8
1240.7
1242.6
1244.5
1246.3
1248.2
1250.1
1252
1253.9
1255.7
1257.6
1259.5
1261.3
1263.2
1265.1
1266.9
1268.8
1270.6
1272.5
1274.3
1276.2
1278
1279.9
1281.7
1283.6
1285.4
1287.2
1289.1
1290.9
1292.8
1294.6
1296.4
1298.3
1300.1
1301.9
1303.8
1305.6
1307.4
1309.3
1311.1
1312.9
1314.8
1316.6
1318.4
1320.3
1322.1
1323.9
1325.7
1327.5
1329.2
1330.9
1332.6
1334.2
1335.8
1337.3
1338.7
1340
1341.2
1342.2
1343.1
1343.9
1344.5
1344.9
1345.2
1345.3
933.32
933.22
932.89
932.37
931.63
930.7
929.58
928.28
926.83
925.25
923.56
921.78
919.95
918.1
916.25
914.43
912.65
910.95
909.37
907.89
906.57
905.4
904.42
903.64
903.09
902.77
902.71
902.89
903.32
903.97
904.83
905.87
907.09
908.47
909.99
911.64
913.39
915.24
917.18
919.2
921.29
923.43
925.62
927.86
930.13
932.44
934.77
937.12
939.5
941.89
944.3
946.71
949.13
951.57
953.99
956.44
958.87
961.32
963.75
966.19
968.63
971.06
973.5
975.93
978.36
980.78
983.2
985.61
988.02
990.43
992.83
995.23
997.62
1000
1002.4
1004.8
1007.1
1009.5
1011.9
1014.2
1016.6
1018.9
1021.3
1023.6
1026
1028.3
1030.6
1032.9
1035.3
1037.6
1039.9
1042.2
1044.5
1046.8
1049
1051.3
1053.6
1055.9
1058.1
1060.4
1062.7
1064.9
1067.1
1069.4
1071.6
1073.9
1076.1
1078.3
1080.6
1082.8
1085
1087.2
1089.4
1091.7
1093.9
1096.1
1098.3
1100.5
1102.7
1104.8
1107
1109.2
1111.4
1113.5
1115.7
1117.8
1119.9
1122.1
1124.2
1126.3
1128.4
1130.5
1132.6
1134.7
1136.8
1138.9
1140.9
1143
1145
1147.1
1149.1
1151.1
1153.1
1155.1
1157.1
1159.1
1161.1
1163.1
1165.1
1167
1169
1171
1173
1174.9
1176.9
1178.9
1180.8
1182.8
1184.7
1186.7
1188.7
1190.6
1192.6
1194.5
1196.5
1198.4
1200.4
1202.3
1204.2
1206.2
1208.1
1210
1212
1213.9
1215.8
1217.8
1219.7
1221.6
1223.5
1225.4
1227.3
1229.2
1231.1
1233
1234.9
1236.8
1238.7
1240.6
1242.5
1244.4
1246.3
1248.2
1250
1251.9
1253.8
1255.7
1257.5
1259.4
1261.3
1263.1
1265
1266.9
1268.7
1270.6
1272.4
1274.3
1276.1
1278
1279.8
1281.7
1283.5
1285.3
1287.2
1289
1290.9
1292.7
1294.5
1296.4
1298.2
1300
1301.9
1303.7
1305.5
1307.4
1309.2
1311
1312.9
1314.7
1316.5
1318.4
1320.2
1322
1323.8
1325.6
1327.4
1329.1
1330.8
1332.5
1334.2
1335.7
1337.2
1338.6
1339.9
1341.1
1342.1
1343
1343.8
1344.4
1344.8
1345.1
1345.2
935.31
935.2
934.88
934.35
933.61
932.67
931.54
930.24
928.78
927.18
925.48
923.69
921.84
919.97
918.09
916.25
914.46
912.75
911.14
909.65
908.3
907.12
906.12
905.33
904.75
904.43
904.37
904.57
905.01
905.69
906.58
907.65
908.88
910.29
911.82
913.49
915.26
917.13
919.09
921.12
923.22
925.38
927.58
929.83
932.11
934.43
936.76
939.12
941.51
943.9
946.31
948.73
951.15
953.58
956.01
958.45
960.88
963.32
965.76
968.19
970.63
973.05
975.49
977.91
980.33
982.74
985.15
987.56
989.96
992.36
994.75
997.13
999.52
1001.9
1004.3
1006.6
1009
1011.3
1013.7
1016
1018.4
1020.7
1023
1025.4
1027.7
1030
1032.3
1034.6
1036.9
1039.2
1041.5
1043.8
1046
1048.3
1050.6
1052.8
1055.1
1057.3
1059.6
1061.8
1064
1066.3
1068.5
1070.7
1072.9
1075.1
1077.3
1079.5
1081.7
1083.9
1086.1
1088.3
1090.5
1092.6
1094.8
1097
1099.1
1101.3
1103.4
1105.6
1107.7
1109.8
1111.9
1114
1116.1
1118.2
1120.3
1122.4
1124.5
1126.6
1128.6
1130.7
1132.8
1134.8
1136.9
1139
1141
1143
1145.1
1147.1
1149.1
1151.1
1153.1
1155.1
1157.1
1159.1
1161.1
1163.1
1165
1167
1169
1171
1172.9
1174.9
1176.9
1178.8
1180.8
1182.7
1184.7
1186.7
1188.6
1190.6
1192.5
1194.5
1196.4
1198.4
1200.3
1202.2
1204.2
1206.1
1208.1
1210
1211.9
1213.9
1215.8
1217.7
1219.6
1221.5
1223.5
1225.4
1227.3
1229.2
1231.1
1233
1234.9
1236.8
1238.7
1240.6
1242.5
1244.3
1246.2
1248.1
1250
1251.9
1253.7
1255.6
1257.5
1259.4
1261.2
1263.1
1264.9
1266.8
1268.7
1270.5
1272.4
1274.2
1276.1
1277.9
1279.8
1281.6
1283.5
1285.3
1287.1
1289
1290.8
1292.6
1294.5
1296.3
1298.1
1300
1301.8
1303.6
1305.5
1307.3
1309.1
1311
1312.8
1314.6
1316.5
1318.3
1320.1
1321.9
1323.8
1325.5
1327.3
1329.1
1330.8
1332.5
1334.1
1335.7
1337.1
1338.5
1339.8
1341
1342.1
1343
1343.7
1344.3
1344.8
1345
1345.1
937.18
937.07
936.75
936.21
935.47
934.53
933.39
932.08
930.61
929
927.29
925.49
923.63
921.74
919.85
917.99
916.19
914.47
912.84
911.34
909.98
908.78
907.77
906.96
906.37
906.01
905.95
906.19
906.67
907.37
908.27
909.35
910.61
912.02
913.58
915.26
917.04
918.93
920.9
922.94
925.05
927.22
929.43
931.68
933.97
936.29
938.64
941
943.39
945.78
948.19
950.61
953.03
955.46
957.89
960.33
962.76
965.19
967.63
970.05
972.49
974.91
977.33
979.75
982.16
984.57
986.96
989.37
991.76
994.14
996.53
998.9
1001.3
1003.6
1006
1008.3
1010.7
1013
1015.4
1017.7
1020
1022.4
1024.7
1027
1029.3
1031.6
1033.9
1036.2
1038.4
1040.7
1043
1045.2
1047.5
1049.7
1052
1054.2
1056.5
1058.7
1060.9
1063.1
1065.3
1067.5
1069.7
1071.9
1074.1
1076.3
1078.5
1080.6
1082.8
1085
1087.1
1089.3
1091.4
1093.6
1095.7
1097.8
1099.9
1102
1104.1
1106.2
1108.3
1110.4
1112.5
1114.5
1116.6
1118.7
1120.7
1122.7
1124.8
1126.8
1128.8
1130.9
1132.9
1134.9
1137
1139
1141.1
1143.1
1145.1
1147.1
1149.2
1151.2
1153.2
1155.2
1157.1
1159.1
1161.1
1163.1
1165
1167
1169
1170.9
1172.9
1174.9
1176.8
1178.8
1180.8
1182.7
1184.7
1186.6
1188.6
1190.5
1192.5
1194.4
1196.4
1198.3
1200.3
1202.2
1204.2
1206.1
1208
1210
1211.9
1213.8
1215.8
1217.7
1219.6
1221.5
1223.4
1225.3
1227.2
1229.2
1231.1
1233
1234.9
1236.8
1238.7
1240.5
1242.4
1244.3
1246.2
1248.1
1250
1251.8
1253.7
1255.6
1257.5
1259.3
1261.2
1263.1
1264.9
1266.8
1268.6
1270.5
1272.4
1274.2
1276
1277.9
1279.7
1281.6
1283.4
1285.3
1287.1
1288.9
1290.8
1292.6
1294.5
1296.3
1298.1
1299.9
1301.8
1303.6
1305.4
1307.3
1309.1
1310.9
1312.8
1314.6
1316.4
1318.3
1320.1
1321.9
1323.7
1325.5
1327.3
1329
1330.7
1332.4
1334
1335.6
1337.1
1338.5
1339.8
1341
1342
1342.9
1343.7
1344.3
1344.7
1345
1345.1
938.94
938.83
938.51
937.97
937.23
936.28
935.14
933.83
932.35
930.74
929.01
927.2
925.33
923.44
921.54
919.68
917.86
916.12
914.5
912.98
911.62
910.42
909.41
908.59
907.97
907.58
907.52
907.8
908.31
909.02
909.93
911.02
912.29
913.71
915.28
916.96
918.76
920.65
922.63
924.68
926.79
928.96
931.18
933.44
935.73
938.05
940.4
942.77
945.15
947.55
949.95
952.37
954.79
957.22
959.65
962.08
964.51
966.94
969.37
971.79
974.22
976.63
979.04
981.46
983.86
986.26
988.65
991.04
993.43
995.8
998.17
1000.5
1002.9
1005.3
1007.6
1009.9
1012.3
1014.6
1016.9
1019.2
1021.6
1023.9
1026.2
1028.5
1030.7
1033
1035.3
1037.6
1039.8
1042.1
1044.4
1046.6
1048.8
1051.1
1053.3
1055.5
1057.7
1059.9
1062.1
1064.3
1066.5
1068.7
1070.9
1073
1075.2
1077.4
1079.5
1081.7
1083.8
1085.9
1088.1
1090.2
1092.3
1094.4
1096.5
1098.6
1100.7
1102.8
1104.8
1106.9
1108.9
1111
1113
1115
1117
1119.1
1121.1
1123.1
1125.1
1127.1
1129.1
1131.1
1133.1
1135.1
1137.1
1139.1
1141.1
1143.2
1145.2
1147.2
1149.2
1151.2
1153.2
1155.2
1157.2
1159.2
1161.1
1163.1
1165.1
1167
1169
1171
1172.9
1174.9
1176.8
1178.8
1180.8
1182.7
1184.7
1186.6
1188.6
1190.5
1192.5
1194.4
1196.4
1198.3
1200.3
1202.2
1204.2
1206.1
1208
1210
1211.9
1213.8
1215.7
1217.7
1219.6
1221.5
1223.4
1225.3
1227.2
1229.1
1231.1
1233
1234.9
1236.8
1238.6
1240.5
1242.4
1244.3
1246.2
1248.1
1250
1251.8
1253.7
1255.6
1257.5
1259.3
1261.2
1263.1
1264.9
1266.8
1268.6
1270.5
1272.3
1274.2
1276
1277.9
1279.7
1281.6
1283.4
1285.3
1287.1
1288.9
1290.8
1292.6
1294.4
1296.3
1298.1
1299.9
1301.8
1303.6
1305.4
1307.3
1309.1
1310.9
1312.8
1314.6
1316.4
1318.2
1320.1
1321.9
1323.7
1325.5
1327.3
1329
1330.7
1332.4
1334
1335.6
1337.1
1338.5
1339.8
1340.9
1342
1342.9
1343.6
1344.2
1344.7
1344.9
1345
940.61
940.5
940.18
939.64
938.89
937.94
936.81
935.49
934
932.39
930.66
928.85
926.97
925.07
923.17
921.31
919.49
917.75
916.12
914.61
913.25
912.05
911.04
910.23
909.62
909.24
909.18
909.46
909.96
910.67
911.58
912.68
913.95
915.37
916.93
918.63
920.43
922.32
924.3
926.35
928.47
930.64
932.86
935.11
937.41
939.73
942.07
944.44
946.82
949.22
951.62
954.03
956.45
958.87
961.3
963.73
966.15
968.58
970.99
973.42
975.83
978.24
980.65
983.05
985.45
987.83
990.22
992.6
994.97
997.34
999.7
1002.1
1004.4
1006.7
1009.1
1011.4
1013.7
1016.1
1018.4
1020.7
1023
1025.3
1027.6
1029.8
1032.1
1034.4
1036.6
1038.9
1041.1
1043.4
1045.6
1047.8
1050.1
1052.3
1054.5
1056.7
1058.9
1061.1
1063.3
1065.5
1067.6
1069.8
1071.9
1074.1
1076.2
1078.4
1080.5
1082.6
1084.7
1086.8
1088.9
1091
1093.1
1095.2
1097.3
1099.3
1101.4
1103.4
1105.5
1107.5
1109.5
1111.5
1113.5
1115.5
1117.5
1119.5
1121.4
1123.4
1125.4
1127.3
1129.3
1131.3
1133.2
1135.2
1137.2
1139.2
1141.2
1143.2
1145.2
1147.3
1149.3
1151.3
1153.3
1155.2
1157.2
1159.2
1161.2
1163.1
1165.1
1167.1
1169
1171
1172.9
1174.9
1176.9
1178.8
1180.8
1182.7
1184.7
1186.6
1188.6
1190.6
1192.5
1194.5
1196.4
1198.3
1200.3
1202.2
1204.2
1206.1
1208
1210
1211.9
1213.8
1215.8
1217.7
1219.6
1221.5
1223.4
1225.3
1227.3
1229.2
1231.1
1233
1234.9
1236.8
1238.7
1240.5
1242.4
1244.3
1246.2
1248.1
1250
1251.8
1253.7
1255.6
1257.5
1259.3
1261.2
1263.1
1264.9
1266.8
1268.6
1270.5
1272.3
1274.2
1276
1277.9
1279.7
1281.6
1283.4
1285.3
1287.1
1288.9
1290.8
1292.6
1294.4
1296.3
1298.1
1299.9
1301.8
1303.6
1305.4
1307.3
1309.1
1310.9
1312.8
1314.6
1316.4
1318.2
1320.1
1321.9
1323.7
1325.5
1327.2
1329
1330.7
1332.4
1334
1335.6
1337
1338.4
1339.7
1340.9
1342
1342.9
1343.6
1344.2
1344.6
1344.9
1345
942.2
942.09
941.77
941.23
940.49
939.54
938.4
937.08
935.6
933.98
932.25
930.44
928.57
926.67
924.77
922.9
921.09
919.37
917.74
916.24
914.88
913.7
912.7
911.91
911.33
910.99
910.94
911.18
911.65
912.35
913.25
914.34
915.6
917.02
918.58
920.26
922.05
923.95
925.92
927.97
930.08
932.25
934.47
936.72
939.01
941.33
943.67
946.03
948.41
950.8
953.2
955.61
958.01
960.44
962.85
965.27
967.69
970.11
972.53
974.93
977.34
979.75
982.14
984.54
986.92
989.31
991.68
994.05
996.42
998.77
1001.1
1003.5
1005.8
1008.1
1010.5
1012.8
1015.1
1017.4
1019.7
1022
1024.3
1026.6
1028.8
1031.1
1033.4
1035.6
1037.9
1040.1
1042.3
1044.6
1046.8
1049
1051.2
1053.4
1055.6
1057.8
1060
1062.2
1064.3
1066.5
1068.6
1070.8
1072.9
1075
1077.2
1079.3
1081.4
1083.5
1085.6
1087.7
1089.8
1091.8
1093.9
1095.9
1098
1100
1102
1104.1
1106.1
1108.1
1110.1
1112
1114
1116
1117.9
1119.9
1121.8
1123.7
1125.7
1127.6
1129.6
1131.5
1133.4
1135.4
1137.4
1139.3
1141.3
1143.3
1145.3
1147.3
1149.3
1151.3
1153.3
1155.3
1157.3
1159.3
1161.2
1163.2
1165.2
1167.1
1169.1
1171
1173
1175
1176.9
1178.9
1180.8
1182.8
1184.7
1186.7
1188.6
1190.6
1192.5
1194.5
1196.4
1198.4
1200.3
1202.3
1204.2
1206.1
1208.1
1210
1211.9
1213.9
1215.8
1217.7
1219.6
1221.5
1223.5
1225.4
1227.3
1229.2
1231.1
1233
1234.9
1236.8
1238.7
1240.6
1242.5
1244.3
1246.2
1248.1
1250
1251.9
1253.7
1255.6
1257.5
1259.4
1261.2
1263.1
1264.9
1266.8
1268.7
1270.5
1272.4
1274.2
1276.1
1277.9
1279.8
1281.6
1283.4
1285.3
1287.1
1288.9
1290.8
1292.6
1294.5
1296.3
1298.1
1299.9
1301.8
1303.6
1305.4
1307.3
1309.1
1310.9
1312.8
1314.6
1316.4
1318.2
1320.1
1321.9
1323.7
1325.5
1327.2
1329
1330.7
1332.4
1334
1335.6
1337
1338.4
1339.7
1340.9
1341.9
1342.9
1343.6
1344.2
1344.6
1344.9
1345
943.73
943.62
943.3
942.76
942.01
941.07
939.93
938.62
937.14
935.53
933.8
931.99
930.13
928.24
926.35
924.5
922.7
920.97
919.36
917.88
916.54
915.37
914.39
913.62
913.07
912.76
912.72
912.92
913.38
914.05
914.94
916.01
917.27
918.67
920.22
921.89
923.68
925.56
927.53
929.57
931.67
933.83
936.03
938.28
940.56
942.87
945.2
947.56
949.92
952.31
954.7
957.1
959.51
961.91
964.33
966.74
969.15
971.56
973.96
976.37
978.76
981.16
983.55
985.93
988.31
990.68
993.05
995.41
997.76
1000.1
1002.5
1004.8
1007.1
1009.4
1011.7
1014.1
1016.4
1018.7
1020.9
1023.2
1025.5
1027.8
1030
1032.3
1034.5
1036.8
1039
1041.2
1043.5
1045.7
1047.9
1050.1
1052.3
1054.5
1056.6
1058.8
1061
1063.1
1065.3
1067.4
1069.6
1071.7
1073.8
1075.9
1078
1080.1
1082.2
1084.3
1086.4
1088.5
1090.5
1092.6
1094.6
1096.6
1098.7
1100.7
1102.7
1104.7
1106.7
1108.6
1110.6
1112.5
1114.5
1116.4
1118.3
1120.3
1122.2
1124.1
1126
1127.9
1129.8
1131.7
1133.6
1135.6
1137.5
1139.5
1141.4
1143.4
1145.4
1147.4
1149.4
1151.4
1153.4
1155.4
1157.4
1159.4
1161.3
1163.3
1165.2
1167.2
1169.2
1171.1
1173.1
1175
1177
1178.9
1180.9
1182.8
1184.8
1186.7
1188.7
1190.6
1192.6
1194.5
1196.5
1198.4
1200.4
1202.3
1204.3
1206.2
1208.1
1210.1
1212
1213.9
1215.8
1217.8
1219.7
1221.6
1223.5
1225.4
1227.3
1229.2
1231.1
1233
1234.9
1236.8
1238.7
1240.6
1242.5
1244.4
1246.3
1248.2
1250
1251.9
1253.8
1255.7
1257.5
1259.4
1261.3
1263.1
1265
1266.8
1268.7
1270.5
1272.4
1274.2
1276.1
1277.9
1279.8
1281.6
1283.5
1285.3
1287.1
1289
1290.8
1292.6
1294.5
1296.3
1298.1
1300
1301.8
1303.6
1305.5
1307.3
1309.1
1311
1312.8
1314.6
1316.4
1318.3
1320.1
1321.9
1323.7
1325.5
1327.3
1329
1330.7
1332.4
1334
1335.6
1337
1338.4
1339.7
1340.9
1342
1342.9
1343.6
1344.2
1344.6
1344.9
1345
945.2
945.09
944.78
944.24
943.5
942.56
941.43
940.12
938.65
937.04
935.33
933.53
931.68
929.8
927.92
926.08
924.3
922.6
921
919.54
918.23
917.08
916.12
915.37
914.84
914.56
914.51
914.71
915.14
915.8
916.67
917.72
918.95
920.34
921.87
923.53
925.3
927.16
929.11
931.13
933.23
935.37
937.57
939.8
942.07
944.37
946.69
949.03
951.39
953.76
956.14
958.53
960.92
963.33
965.73
968.13
970.53
972.93
975.33
977.72
980.11
982.49
984.87
987.25
989.62
991.97
994.34
996.69
999.02
1001.4
1003.7
1006
1008.3
1010.6
1012.9
1015.2
1017.5
1019.8
1022.1
1024.4
1026.6
1028.9
1031.1
1033.4
1035.6
1037.8
1040.1
1042.3
1044.5
1046.7
1048.9
1051.1
1053.3
1055.4
1057.6
1059.8
1061.9
1064
1066.2
1068.3
1070.4
1072.6
1074.7
1076.8
1078.9
1080.9
1083
1085.1
1087.1
1089.2
1091.2
1093.3
1095.3
1097.3
1099.3
1101.3
1103.3
1105.2
1107.2
1109.1
1111.1
1113
1114.9
1116.8
1118.7
1120.6
1122.5
1124.4
1126.3
1128.2
1130.1
1132
1133.9
1135.8
1137.7
1139.6
1141.6
1143.6
1145.5
1147.5
1149.6
1151.5
1153.5
1155.5
1157.5
1159.5
1161.4
1163.4
1165.3
1167.3
1169.3
1171.2
1173.2
1175.1
1177.1
1179
1181
1182.9
1184.9
1186.8
1188.8
1190.7
1192.7
1194.6
1196.6
1198.5
1200.4
1202.4
1204.3
1206.3
1208.2
1210.1
1212
1214
1215.9
1217.8
1219.7
1221.7
1223.6
1225.5
1227.4
1229.3
1231.2
1233.1
1235
1236.9
1238.8
1240.7
1242.6
1244.4
1246.3
1248.2
1250.1
1252
1253.8
1255.7
1257.6
1259.4
1261.3
1263.2
1265
1266.9
1268.7
1270.6
1272.4
1274.3
1276.1
1278
1279.8
1281.7
1283.5
1285.3
1287.2
1289
1290.9
1292.7
1294.5
1296.4
1298.2
1300
1301.8
1303.7
1305.5
1307.3
1309.2
1311
1312.8
1314.6
1316.5
1318.3
1320.1
1321.9
1323.7
1325.5
1327.3
1329
1330.7
1332.4
1334
1335.6
1337.1
1338.5
1339.8
1340.9
1342
1342.9
1343.6
1344.2
1344.7
1344.9
1345
946.64
946.54
946.22
945.69
944.95
944.01
942.89
941.59
940.13
938.54
936.84
935.05
933.22
931.36
929.51
927.69
925.93
924.25
922.69
921.25
919.95
918.84
917.9
917.17
916.67
916.39
916.34
916.53
916.95
917.59
918.44
919.47
920.68
922.04
923.55
925.18
926.92
928.77
930.7
932.71
934.78
936.9
939.08
941.3
943.55
945.83
948.14
950.47
952.81
955.17
957.54
959.91
962.3
964.68
967.07
969.46
971.85
974.24
976.63
979
981.39
983.76
986.13
988.49
990.85
993.2
995.55
997.88
1000.2
1002.5
1004.9
1007.2
1009.5
1011.8
1014.1
1016.4
1018.6
1020.9
1023.2
1025.4
1027.7
1029.9
1032.2
1034.4
1036.6
1038.8
1041
1043.3
1045.5
1047.6
1049.8
1052
1054.2
1056.3
1058.5
1060.6
1062.8
1064.9
1067
1069.1
1071.3
1073.4
1075.5
1077.5
1079.6
1081.7
1083.7
1085.8
1087.8
1089.9
1091.9
1093.9
1095.9
1097.9
1099.9
1101.9
1103.8
1105.8
1107.7
1109.7
1111.6
1113.5
1115.4
1117.3
1119.1
1121
1122.9
1124.8
1126.6
1128.5
1130.4
1132.2
1134.1
1136
1137.9
1139.8
1141.8
1143.7
1145.7
1147.7
1149.7
1151.7
1153.7
1155.7
1157.6
1159.6
1161.6
1163.5
1165.5
1167.4
1169.4
1171.3
1173.3
1175.2
1177.2
1179.1
1181.1
1183
1185
1186.9
1188.9
1190.8
1192.8
1194.7
1196.6
1198.6
1200.5
1202.5
1204.4
1206.3
1208.3
1210.2
1212.1
1214
1216
1217.9
1219.8
1221.7
1223.6
1225.6
1227.5
1229.4
1231.3
1233.2
1235.1
1237
1238.8
1240.7
1242.6
1244.5
1246.4
1248.3
1250.1
1252
1253.9
1255.8
1257.6
1259.5
1261.4
1263.2
1265.1
1266.9
1268.8
1270.6
1272.5
1274.3
1276.2
1278
1279.9
1281.7
1283.6
1285.4
1287.2
1289.1
1290.9
1292.7
1294.6
1296.4
1298.2
1300.1
1301.9
1303.7
1305.5
1307.4
1309.2
1311
1312.9
1314.7
1316.5
1318.3
1320.2
1322
1323.8
1325.6
1327.3
1329.1
1330.8
1332.4
1334.1
1335.6
1337.1
1338.5
1339.8
1341
1342
1342.9
1343.7
1344.3
1344.7
1344.9
1345
948.05
947.95
947.64
947.11
946.38
945.45
944.34
943.04
941.6
940.02
938.34
936.58
934.77
932.93
931.11
929.32
927.59
925.94
924.41
922.99
921.74
920.64
919.74
919.03
918.54
918.27
918.22
918.41
918.81
919.44
920.26
921.27
922.45
923.78
925.26
926.86
928.58
930.4
932.3
934.28
936.33
938.43
940.59
942.78
945.01
947.28
949.57
951.87
954.2
956.54
958.89
961.26
963.63
965.99
968.37
970.75
973.12
975.5
977.87
980.24
982.61
984.97
987.33
989.68
992.02
994.37
996.7
999.02
1001.3
1003.7
1006
1008.3
1010.6
1012.9
1015.1
1017.4
1019.7
1021.9
1024.2
1026.4
1028.7
1030.9
1033.1
1035.4
1037.6
1039.8
1042
1044.2
1046.4
1048.5
1050.7
1052.9
1055
1057.2
1059.3
1061.5
1063.6
1065.7
1067.8
1069.9
1072
1074.1
1076.2
1078.3
1080.3
1082.4
1084.4
1086.5
1088.5
1090.5
1092.5
1094.5
1096.5
1098.5
1100.5
1102.4
1104.4
1106.3
1108.2
1110.1
1112
1113.9
1115.8
1117.7
1119.5
1121.4
1123.2
1125.1
1126.9
1128.8
1130.6
1132.5
1134.4
1136.2
1138.1
1140
1142
1143.9
1145.9
1147.9
1149.8
1151.8
1153.8
1155.8
1157.8
1159.7
1161.7
1163.7
1165.6
1167.6
1169.5
1171.5
1173.4
1175.3
1177.3
1179.2
1181.2
1183.1
1185.1
1187
1189
1190.9
1192.9
1194.8
1196.8
1198.7
1200.6
1202.6
1204.5
1206.4
1208.4
1210.3
1212.2
1214.1
1216.1
1218
1219.9
1221.8
1223.7
1225.6
1227.6
1229.5
1231.4
1233.3
1235.1
1237
1238.9
1240.8
1242.7
1244.6
1246.5
1248.4
1250.2
1252.1
1254
1255.8
1257.7
1259.6
1261.4
1263.3
1265.2
1267
1268.9
1270.7
1272.6
1274.4
1276.3
1278.1
1279.9
1281.8
1283.6
1285.5
1287.3
1289.1
1291
1292.8
1294.6
1296.5
1298.3
1300.1
1301.9
1303.8
1305.6
1307.4
1309.3
1311.1
1312.9
1314.7
1316.6
1318.4
1320.2
1322
1323.8
1325.6
1327.4
1329.1
1330.8
1332.5
1334.1
1335.7
1337.1
1338.5
1339.8
1341
1342
1342.9
1343.7
1344.3
1344.7
1345
1345.1
949.46
949.35
949.03
948.52
947.8
946.88
945.78
944.5
943.07
941.52
939.86
938.12
936.34
934.53
932.74
930.98
929.28
927.67
926.17
924.79
923.57
922.51
921.63
920.94
920.47
920.2
920.16
920.34
920.73
921.33
922.13
923.11
924.26
925.57
927.01
928.59
930.27
932.05
933.92
935.87
937.89
939.97
942.09
944.27
946.48
948.71
950.98
953.27
955.58
957.9
960.23
962.58
964.92
967.28
969.64
971.99
974.36
976.72
979.08
981.44
983.79
986.13
988.48
990.82
993.15
995.48
997.8
1000.1
1002.4
1004.7
1007
1009.3
1011.6
1013.9
1016.1
1018.4
1020.7
1022.9
1025.2
1027.4
1029.6
1031.8
1034.1
1036.3
1038.5
1040.7
1042.8
1045
1047.2
1049.4
1051.5
1053.7
1055.8
1058
1060.1
1062.2
1064.3
1066.5
1068.6
1070.6
1072.7
1074.8
1076.9
1078.9
1081
1083
1085.1
1087.1
1089.1
1091.1
1093.1
1095.1
1097.1
1099
1101
1102.9
1104.9
1106.8
1108.7
1110.6
1112.5
1114.4
1116.2
1118.1
1119.9
1121.8
1123.6
1125.4
1127.3
1129.1
1130.9
1132.8
1134.6
1136.5
1138.4
1140.3
1142.2
1144.1
1146.1
1148.1
1150
1152
1154
1156
1157.9
1159.9
1161.9
1163.8
1165.8
1167.7
1169.7
1171.6
1173.5
1175.5
1177.4
1179.4
1181.3
1183.3
1185.2
1187.2
1189.1
1191.1
1193
1194.9
1196.9
1198.8
1200.8
1202.7
1204.6
1206.6
1208.5
1210.4
1212.3
1214.3
1216.2
1218.1
1220
1221.9
1223.8
1225.8
1227.7
1229.6
1231.5
1233.4
1235.3
1237.1
1239
1240.9
1242.8
1244.7
1246.6
1248.5
1250.3
1252.2
1254.1
1255.9
1257.8
1259.7
1261.5
1263.4
1265.2
1267.1
1269
1270.8
1272.7
1274.5
1276.4
1278.2
1280
1281.9
1283.7
1285.5
1287.4
1289.2
1291
1292.9
1294.7
1296.5
1298.4
1300.2
1302
1303.8
1305.7
1307.5
1309.3
1311.2
1313
1314.8
1316.6
1318.5
1320.3
1322.1
1323.9
1325.7
1327.4
1329.2
1330.9
1332.6
1334.2
1335.7
1337.2
1338.6
1339.9
1341
1342.1
1343
1343.8
1344.3
1344.8
1345
1345.1
950.85
950.75
950.44
949.92
949.21
948.31
947.22
945.96
944.56
943.02
941.39
939.69
937.93
936.16
934.4
932.68
931.02
929.45
927.98
926.65
925.46
924.43
923.57
922.91
922.45
922.2
922.16
922.33
922.71
923.29
924.06
925.01
926.13
927.4
928.81
930.35
931.99
933.74
935.58
937.5
939.48
941.53
943.62
945.76
947.94
950.15
952.4
954.66
956.94
959.24
961.55
963.87
966.21
968.54
970.88
973.22
975.57
977.91
980.25
982.6
984.93
987.26
989.6
991.92
994.24
996.55
998.86
1001.2
1003.5
1005.8
1008
1010.3
1012.6
1014.8
1017.1
1019.4
1021.6
1023.8
1026.1
1028.3
1030.5
1032.7
1034.9
1037.1
1039.3
1041.5
1043.7
1045.8
1048
1050.2
1052.3
1054.5
1056.6
1058.7
1060.8
1063
1065.1
1067.2
1069.3
1071.3
1073.4
1075.5
1077.5
1079.6
1081.6
1083.7
1085.7
1087.7
1089.7
1091.7
1093.7
1095.7
1097.6
1099.6
1101.5
1103.4
1105.4
1107.3
1109.2
1111
1112.9
1114.8
1116.6
1118.5
1120.3
1122.1
1123.9
1125.8
1127.6
1129.4
1131.2
1133.1
1134.9
1136.8
1138.6
1140.5
1142.4
1144.4
1146.3
1148.3
1150.3
1152.2
1154.2
1156.2
1158.1
1160.1
1162
1164
1165.9
1167.9
1169.8
1171.8
1173.7
1175.7
1177.6
1179.5
1181.5
1183.4
1185.4
1187.3
1189.3
1191.2
1193.1
1195.1
1197
1199
1200.9
1202.8
1204.8
1206.7
1208.6
1210.6
1212.5
1214.4
1216.3
1218.2
1220.1
1222.1
1224
1225.9
1227.8
1229.7
1231.6
1233.5
1235.4
1237.3
1239.2
1241
1242.9
1244.8
1246.7
1248.6
1250.4
1252.3
1254.2
1256
1257.9
1259.8
1261.6
1263.5
1265.4
1267.2
1269.1
1270.9
1272.8
1274.6
1276.4
1278.3
1280.1
1282
1283.8
1285.6
1287.5
1289.3
1291.1
1293
1294.8
1296.6
1298.5
1300.3
1302.1
1303.9
1305.8
1307.6
1309.4
1311.2
1313.1
1314.9
1316.7
1318.5
1320.3
1322.2
1324
1325.7
1327.5
1329.2
1331
1332.6
1334.2
1335.8
1337.3
1338.7
1339.9
1341.1
1342.2
1343.1
1343.8
1344.4
1344.8
1345.1
1345.2
952.25
952.15
951.84
951.34
950.64
949.75
948.68
947.44
946.06
944.56
942.95
941.28
939.56
937.83
936.11
934.43
932.81
931.28
929.85
928.56
927.4
926.4
925.58
924.94
924.5
924.25
924.21
924.38
924.74
925.3
926.04
926.96
928.05
929.29
930.66
932.15
933.76
935.47
937.27
939.15
941.09
943.1
945.16
947.27
949.42
951.61
953.82
956.05
958.31
960.58
962.87
965.17
967.48
969.79
972.11
974.44
976.76
979.08
981.41
983.73
986.05
988.37
990.68
992.99
995.3
997.6
999.89
1002.2
1004.5
1006.7
1009
1011.3
1013.5
1015.8
1018
1020.3
1022.5
1024.7
1026.9
1029.2
1031.4
1033.6
1035.8
1037.9
1040.1
1042.3
1044.5
1046.6
1048.8
1050.9
1053.1
1055.2
1057.3
1059.4
1061.6
1063.7
1065.8
1067.8
1069.9
1072
1074.1
1076.1
1078.2
1080.2
1082.2
1084.3
1086.3
1088.3
1090.3
1092.3
1094.2
1096.2
1098.1
1100.1
1102
1103.9
1105.8
1107.7
1109.6
1111.5
1113.3
1115.2
1117
1118.8
1120.7
1122.5
1124.3
1126.1
1127.9
1129.7
1131.5
1133.4
1135.2
1137
1138.9
1140.8
1142.7
1144.6
1146.6
1148.5
1150.5
1152.5
1154.5
1156.4
1158.4
1160.3
1162.3
1164.2
1166.1
1168.1
1170
1172
1173.9
1175.8
1177.8
1179.7
1181.7
1183.6
1185.5
1187.5
1189.4
1191.4
1193.3
1195.2
1197.2
1199.1
1201.1
1203
1204.9
1206.9
1208.8
1210.7
1212.6
1214.5
1216.5
1218.4
1220.3
1222.2
1224.1
1226
1227.9
1229.8
1231.7
1233.6
1235.5
1237.4
1239.3
1241.2
1243.1
1244.9
1246.8
1248.7
1250.6
1252.4
1254.3
1256.2
1258
1259.9
1261.8
1263.6
1265.5
1267.3
1269.2
1271
1272.9
1274.7
1276.6
1278.4
1280.2
1282.1
1283.9
1285.8
1287.6
1289.4
1291.2
1293.1
1294.9
1296.7
1298.6
1300.4
1302.2
1304
1305.9
1307.7
1309.5
1311.3
1313.2
1315
1316.8
1318.6
1320.4
1322.2
1324
1325.8
1327.6
1329.3
1331
1332.7
1334.3
1335.9
1337.4
1338.7
1340
1341.2
1342.2
1343.1
1343.9
1344.5
1344.9
1345.2
1345.3
953.67
953.57
953.27
952.77
952.08
951.2
950.15
948.94
947.59
946.11
944.54
942.9
941.23
939.54
937.86
936.22
934.65
933.16
931.78
930.52
929.4
928.44
927.64
927.02
926.6
926.36
926.32
926.48
926.83
927.37
928.09
928.97
930.02
931.22
932.55
934
935.58
937.24
939
940.84
942.74
944.71
946.74
948.81
950.92
953.07
955.25
957.46
959.69
961.93
964.19
966.47
968.75
971.04
973.34
975.64
977.94
980.25
982.55
984.86
987.16
989.46
991.76
994.05
996.34
998.62
1000.9
1003.2
1005.4
1007.7
1010
1012.2
1014.5
1016.7
1018.9
1021.2
1023.4
1025.6
1027.8
1030
1032.2
1034.4
1036.6
1038.7
1040.9
1043.1
1045.2
1047.4
1049.5
1051.7
1053.8
1055.9
1058
1060.1
1062.2
1064.3
1066.4
1068.5
1070.6
1072.6
1074.7
1076.7
1078.8
1080.8
1082.8
1084.8
1086.8
1088.8
1090.8
1092.8
1094.8
1096.7
1098.6
1100.6
1102.5
1104.4
1106.3
1108.2
1110
1111.9
1113.7
1115.6
1117.4
1119.2
1121
1122.8
1124.6
1126.4
1128.2
1130
1131.8
1133.7
1135.5
1137.3
1139.2
1141.1
1143
1144.9
1146.9
1148.8
1150.8
1152.7
1154.7
1156.7
1158.6
1160.5
1162.5
1164.4
1166.4
1168.3
1170.2
1172.2
1174.1
1176
1178
1179.9
1181.9
1183.8
1185.7
1187.7
1189.6
1191.6
1193.5
1195.4
1197.4
1199.3
1201.2
1203.2
1205.1
1207
1208.9
1210.9
1212.8
1214.7
1216.6
1218.5
1220.5
1222.4
1224.3
1226.2
1228.1
1230
1231.9
1233.8
1235.7
1237.6
1239.4
1241.3
1243.2
1245.1
1247
1248.8
1250.7
1252.6
1254.4
1256.3
1258.2
1260
1261.9
1263.8
1265.6
1267.5
1269.3
1271.2
1273
1274.8
1276.7
1278.5
1280.4
1282.2
1284
1285.9
1287.7
1289.5
1291.4
1293.2
1295
1296.8
1298.7
1300.5
1302.3
1304.1
1306
1307.8
1309.6
1311.4
1313.3
1315.1
1316.9
1318.7
1320.5
1322.3
1324.1
1325.9
1327.7
1329.4
1331.1
1332.8
1334.4
1336
1337.4
1338.8
1340.1
1341.3
1342.3
1343.2
1344
1344.6
1345
1345.3
1345.3
955.1
955
954.71
954.22
953.54
952.68
951.65
950.47
949.14
947.7
946.17
944.57
942.93
941.29
939.65
938.06
936.53
935.09
933.75
932.53
931.45
930.52
929.75
929.16
928.75
928.52
928.48
928.64
928.97
929.49
930.18
931.04
932.05
933.21
934.5
935.91
937.44
939.06
940.77
942.57
944.43
946.36
948.35
950.38
952.46
954.57
956.71
958.88
961.08
963.3
965.53
967.77
970.03
972.3
974.57
976.84
979.12
981.41
983.69
985.97
988.26
990.54
992.82
995.09
997.37
999.64
1001.9
1004.2
1006.4
1008.7
1010.9
1013.1
1015.4
1017.6
1019.8
1022
1024.2
1026.4
1028.6
1030.8
1033
1035.2
1037.4
1039.5
1041.7
1043.8
1046
1048.1
1050.3
1052.4
1054.5
1056.6
1058.7
1060.8
1062.9
1065
1067.1
1069.1
1071.2
1073.2
1075.3
1077.3
1079.4
1081.4
1083.4
1085.4
1087.4
1089.4
1091.3
1093.3
1095.3
1097.2
1099.1
1101
1103
1104.9
1106.7
1108.6
1110.5
1112.3
1114.1
1116
1117.8
1119.6
1121.4
1123.2
1125
1126.8
1128.6
1130.4
1132.2
1134
1135.8
1137.6
1139.5
1141.4
1143.3
1145.2
1147.2
1149.1
1151.1
1153
1155
1156.9
1158.9
1160.8
1162.7
1164.7
1166.6
1168.5
1170.5
1172.4
1174.3
1176.3
1178.2
1180.1
1182.1
1184
1186
1187.9
1189.8
1191.8
1193.7
1195.6
1197.6
1199.5
1201.4
1203.4
1205.3
1207.2
1209.1
1211.1
1213
1214.9
1216.8
1218.7
1220.6
1222.6
1224.5
1226.4
1228.3
1230.2
1232
1233.9
1235.8
1237.7
1239.6
1241.5
1243.4
1245.2
1247.1
1249
1250.9
1252.7
1254.6
1256.5
1258.3
1260.2
1262
1263.9
1265.8
1267.6
1269.5
1271.3
1273.1
1275
1276.8
1278.7
1280.5
1282.3
1284.2
1286
1287.8
1289.7
1291.5
1293.3
1295.2
1297
1298.8
1300.6
1302.5
1304.3
1306.1
1307.9
1309.7
1311.6
1313.4
1315.2
1317
1318.8
1320.7
1322.5
1324.3
1326
1327.8
1329.5
1331.2
1332.9
1334.5
1336.1
1337.6
1338.9
1340.2
1341.4
1342.4
1343.3
1344.1
1344.7
1345.1
1345.4
1345.5
956.56
956.47
956.18
955.7
955.03
954.19
953.19
952.02
950.73
949.33
947.83
946.27
944.68
943.08
941.49
939.95
938.47
937.07
935.77
934.6
933.55
932.66
931.91
931.35
930.94
930.73
930.69
930.84
931.16
931.66
932.33
933.15
934.13
935.25
936.5
937.86
939.34
940.92
942.59
944.34
946.16
948.04
949.98
951.97
954.01
956.09
958.2
960.33
962.5
964.68
966.88
969.09
971.32
973.56
975.8
978.05
980.31
982.57
984.83
987.09
989.36
991.62
993.88
996.13
998.39
1000.6
1002.9
1005.1
1007.4
1009.6
1011.8
1014.1
1016.3
1018.5
1020.7
1022.9
1025.1
1027.3
1029.5
1031.6
1033.8
1036
1038.1
1040.3
1042.4
1044.6
1046.7
1048.8
1051
1053.1
1055.2
1057.3
1059.4
1061.5
1063.6
1065.6
1067.7
1069.8
1071.8
1073.8
1075.9
1077.9
1079.9
1081.9
1083.9
1085.9
1087.9
1089.9
1091.9
1093.8
1095.8
1097.7
1099.6
1101.5
1103.4
1105.3
1107.2
1109
1110.9
1112.7
1114.5
1116.4
1118.2
1120
1121.8
1123.5
1125.3
1127.1
1128.9
1130.7
1132.5
1134.3
1136.1
1138
1139.8
1141.7
1143.6
1145.5
1147.5
1149.4
1151.4
1153.3
1155.3
1157.2
1159.1
1161.1
1163
1164.9
1166.9
1168.8
1170.7
1172.7
1174.6
1176.5
1178.4
1180.4
1182.3
1184.3
1186.2
1188.1
1190.1
1192
1193.9
1195.9
1197.8
1199.7
1201.7
1203.6
1205.5
1207.4
1209.4
1211.3
1213.2
1215.1
1217
1218.9
1220.8
1222.7
1224.7
1226.6
1228.5
1230.3
1232.2
1234.1
1236
1237.9
1239.8
1241.7
1243.6
1245.4
1247.3
1249.2
1251
1252.9
1254.8
1256.6
1258.5
1260.4
1262.2
1264.1
1265.9
1267.8
1269.6
1271.5
1273.3
1275.1
1277
1278.8
1280.7
1282.5
1284.3
1286.2
1288
1289.8
1291.6
1293.5
1295.3
1297.1
1298.9
1300.8
1302.6
1304.4
1306.2
1308.1
1309.9
1311.7
1313.5
1315.3
1317.2
1319
1320.8
1322.6
1324.4
1326.2
1327.9
1329.7
1331.4
1333
1334.7
1336.2
1337.7
1339.1
1340.3
1341.5
1342.6
1343.5
1344.2
1344.8
1345.2
1345.5
1345.6
958.05
957.95
957.68
957.21
956.56
955.74
954.75
953.62
952.36
950.99
949.54
948.02
946.47
944.91
943.38
941.88
940.45
939.09
937.84
936.71
935.7
934.83
934.12
933.58
933.19
932.98
932.94
933.08
933.39
933.87
934.51
935.31
936.25
937.33
938.54
939.86
941.29
942.82
944.45
946.15
947.92
949.77
951.66
953.61
955.61
957.64
959.71
961.81
963.93
966.08
968.25
970.44
972.63
974.84
977.05
979.28
981.51
983.75
985.98
988.22
990.47
992.71
994.94
997.18
999.42
1001.6
1003.9
1006.1
1008.3
1010.5
1012.8
1015
1017.2
1019.4
1021.6
1023.7
1025.9
1028.1
1030.3
1032.4
1034.6
1036.8
1038.9
1041
1043.2
1045.3
1047.4
1049.6
1051.7
1053.8
1055.9
1058
1060
1062.1
1064.2
1066.3
1068.3
1070.4
1072.4
1074.4
1076.5
1078.5
1080.5
1082.5
1084.5
1086.5
1088.5
1090.4
1092.4
1094.3
1096.3
1098.2
1100.1
1102
1103.9
1105.7
1107.6
1109.5
1111.3
1113.1
1114.9
1116.7
1118.5
1120.3
1122.1
1123.9
1125.7
1127.5
1129.3
1131
1132.8
1134.7
1136.5
1138.3
1140.2
1142.1
1144
1145.9
1147.8
1149.8
1151.7
1153.6
1155.6
1157.5
1159.4
1161.4
1163.3
1165.2
1167.1
1169.1
1171
1172.9
1174.8
1176.8
1178.7
1180.6
1182.6
1184.5
1186.4
1188.4
1190.3
1192.2
1194.2
1196.1
1198
1200
1201.9
1203.8
1205.7
1207.7
1209.6
1211.5
1213.4
1215.3
1217.2
1219.2
1221.1
1223
1224.9
1226.8
1228.7
1230.6
1232.5
1234.3
1236.2
1238.1
1240
1241.9
1243.8
1245.6
1247.5
1249.4
1251.2
1253.1
1255
1256.8
1258.7
1260.5
1262.4
1264.3
1266.1
1267.9
1269.8
1271.6
1273.5
1275.3
1277.2
1279
1280.8
1282.7
1284.5
1286.3
1288.2
1290
1291.8
1293.6
1295.5
1297.3
1299.1
1300.9
1302.7
1304.6
1306.4
1308.2
1310
1311.9
1313.7
1315.5
1317.3
1319.1
1320.9
1322.7
1324.5
1326.3
1328.1
1329.8
1331.5
1333.2
1334.8
1336.3
1337.8
1339.2
1340.5
1341.6
1342.7
1343.6
1344.3
1344.9
1345.4
1345.6
1345.7
959.58
959.48
959.21
958.75
958.11
957.32
956.36
955.25
954.02
952.69
951.28
949.81
948.31
946.8
945.31
943.86
942.47
941.16
939.95
938.86
937.89
937.05
936.37
935.84
935.48
935.27
935.23
935.37
935.66
936.12
936.74
937.5
938.41
939.45
940.62
941.9
943.29
944.77
946.35
948
949.73
951.53
953.38
955.29
957.24
959.23
961.26
963.32
965.41
967.52
969.65
971.8
973.96
976.14
978.33
980.53
982.73
984.94
987.15
989.37
991.58
993.8
996.01
998.23
1000.5
1002.7
1004.9
1007.1
1009.3
1011.5
1013.7
1015.9
1018.1
1020.2
1022.4
1024.6
1026.8
1028.9
1031.1
1033.2
1035.4
1037.5
1039.7
1041.8
1043.9
1046
1048.2
1050.3
1052.4
1054.5
1056.5
1058.6
1060.7
1062.8
1064.8
1066.9
1068.9
1071
1073
1075
1077.1
1079.1
1081.1
1083.1
1085
1087
1089
1090.9
1092.9
1094.8
1096.7
1098.7
1100.6
1102.4
1104.3
1106.2
1108
1109.9
1111.7
1113.5
1115.3
1117.1
1118.9
1120.7
1122.5
1124.3
1126
1127.8
1129.6
1131.4
1133.2
1135
1136.8
1138.7
1140.6
1142.4
1144.3
1146.3
1148.2
1150.1
1152.1
1154
1155.9
1157.8
1159.8
1161.7
1163.6
1165.5
1167.4
1169.4
1171.3
1173.2
1175.1
1177.1
1179
1180.9
1182.8
1184.8
1186.7
1188.6
1190.6
1192.5
1194.4
1196.4
1198.3
1200.2
1202.1
1204.1
1206
1207.9
1209.8
1211.7
1213.7
1215.6
1217.5
1219.4
1221.3
1223.2
1225.1
1227
1228.9
1230.8
1232.7
1234.6
1236.4
1238.3
1240.2
1242.1
1244
1245.8
1247.7
1249.6
1251.4
1253.3
1255.2
1257
1258.9
1260.7
1262.6
1264.5
1266.3
1268.1
1270
1271.8
1273.7
1275.5
1277.4
1279.2
1281
1282.9
1284.7
1286.5
1288.3
1290.2
1292
1293.8
1295.6
1297.5
1299.3
1301.1
1302.9
1304.7
1306.6
1308.4
1310.2
1312
1313.8
1315.7
1317.5
1319.3
1321.1
1322.9
1324.7
1326.5
1328.2
1330
1331.7
1333.3
1334.9
1336.5
1338
1339.3
1340.6
1341.8
1342.8
1343.7
1344.5
1345.1
1345.5
1345.8
1345.8
961.13
961.04
960.77
960.33
959.71
958.93
957.99
956.92
955.73
954.44
953.06
951.64
950.18
948.72
947.28
945.88
944.54
943.27
942.11
941.05
940.11
939.32
938.66
938.14
937.79
937.6
937.56
937.69
937.97
938.41
939
939.74
940.61
941.61
942.74
943.97
945.32
946.76
948.29
949.9
951.58
953.33
955.13
956.99
958.9
960.85
962.84
964.86
966.91
968.98
971.08
973.19
975.33
977.47
979.63
981.79
983.96
986.15
988.34
990.53
992.72
994.91
997.1
999.3
1001.5
1003.7
1005.9
1008.1
1010.3
1012.4
1014.6
1016.8
1019
1021.1
1023.3
1025.5
1027.6
1029.8
1031.9
1034
1036.2
1038.3
1040.4
1042.6
1044.7
1046.8
1048.9
1051
1053.1
1055.1
1057.2
1059.3
1061.4
1063.4
1065.5
1067.5
1069.6
1071.6
1073.6
1075.6
1077.6
1079.6
1081.6
1083.6
1085.6
1087.6
1089.5
1091.5
1093.4
1095.3
1097.2
1099.1
1101
1102.9
1104.8
1106.6
1108.5
1110.3
1112.1
1113.9
1115.7
1117.5
1119.3
1121.1
1122.9
1124.6
1126.4
1128.2
1130
1131.8
1133.6
1135.4
1137.2
1139.1
1140.9
1142.8
1144.7
1146.7
1148.6
1150.5
1152.4
1154.3
1156.3
1158.2
1160.1
1162
1163.9
1165.8
1167.8
1169.7
1171.6
1173.5
1175.4
1177.4
1179.3
1181.2
1183.1
1185.1
1187
1188.9
1190.9
1192.8
1194.7
1196.6
1198.6
1200.5
1202.4
1204.3
1206.3
1208.2
1210.1
1212
1213.9
1215.8
1217.7
1219.6
1221.6
1223.5
1225.3
1227.2
1229.1
1231
1232.9
1234.8
1236.7
1238.6
1240.4
1242.3
1244.2
1246.1
1247.9
1249.8
1251.7
1253.5
1255.4
1257.3
1259.1
1261
1262.8
1264.7
1266.5
1268.4
1270.2
1272
1273.9
1275.7
1277.6
1279.4
1281.2
1283
1284.9
1286.7
1288.5
1290.4
1292.2
1294
1295.8
1297.6
1299.5
1301.3
1303.1
1304.9
1306.7
1308.6
1310.4
1312.2
1314
1315.8
1317.7
1319.5
1321.3
1323.1
1324.9
1326.6
1328.4
1330.1
1331.8
1333.5
1335.1
1336.6
1338.1
1339.5
1340.8
1341.9
1343
1343.9
1344.6
1345.2
1345.7
1345.9
1346
962.73
962.64
962.38
961.94
961.34
960.59
959.68
958.64
957.48
956.22
954.89
953.51
952.09
950.68
949.29
947.93
946.64
945.42
944.3
943.28
942.38
941.6
940.97
940.48
940.14
939.94
939.91
940.03
940.31
940.73
941.3
942
942.84
943.81
944.89
946.09
947.39
948.79
950.27
951.83
953.47
955.17
956.92
958.74
960.61
962.51
964.46
966.43
968.44
970.48
972.54
974.62
976.71
978.82
980.95
983.08
985.23
987.38
989.54
991.7
993.87
996.04
998.21
1000.4
1002.6
1004.7
1006.9
1009.1
1011.2
1013.4
1015.6
1017.7
1019.9
1022
1024.2
1026.3
1028.5
1030.6
1032.7
1034.9
1037
1039.1
1041.2
1043.3
1045.4
1047.5
1049.6
1051.7
1053.8
1055.8
1057.9
1060
1062
1064.1
1066.1
1068.2
1070.2
1072.2
1074.2
1076.2
1078.2
1080.2
1082.2
1084.2
1086.1
1088.1
1090
1092
1093.9
1095.8
1097.7
1099.6
1101.5
1103.4
1105.2
1107.1
1108.9
1110.7
1112.5
1114.3
1116.1
1117.9
1119.7
1121.5
1123.3
1125
1126.8
1128.6
1130.4
1132.1
1134
1135.8
1137.6
1139.5
1141.4
1143.2
1145.1
1147.1
1149
1150.9
1152.8
1154.7
1156.6
1158.5
1160.5
1162.4
1164.3
1166.2
1168.1
1170
1171.9
1173.8
1175.8
1177.7
1179.6
1181.5
1183.5
1185.4
1187.3
1189.2
1191.2
1193.1
1195
1196.9
1198.9
1200.8
1202.7
1204.6
1206.6
1208.5
1210.4
1212.3
1214.2
1216.1
1218
1219.9
1221.8
1223.7
1225.6
1227.5
1229.4
1231.3
1233.2
1235.1
1236.9
1238.8
1240.7
1242.6
1244.4
1246.3
1248.2
1250
1251.9
1253.8
1255.6
1257.5
1259.3
1261.2
1263
1264.9
1266.7
1268.6
1270.4
1272.3
1274.1
1275.9
1277.8
1279.6
1281.4
1283.3
1285.1
1286.9
1288.7
1290.6
1292.4
1294.2
1296
1297.9
1299.7
1301.5
1303.3
1305.1
1306.9
1308.8
1310.6
1312.4
1314.2
1316
1317.8
1319.7
1321.5
1323.3
1325
1326.8
1328.6
1330.3
1332
1333.7
1335.3
1336.8
1338.3
1339.7
1341
1342.1
1343.2
1344.1
1344.8
1345.4
1345.8
1346.1
1346.2
964.36
964.27
964.01
963.6
963.01
962.27
961.39
960.38
959.26
958.04
956.75
955.41
954.04
952.68
951.33
950.02
948.77
947.6
946.51
945.53
944.66
943.92
943.31
942.84
942.51
942.33
942.29
942.41
942.67
943.07
943.62
944.3
945.11
946.04
947.08
948.24
949.5
950.85
952.28
953.8
955.39
957.04
958.76
960.53
962.34
964.2
966.1
968.04
970.01
972
974.02
976.07
978.13
980.21
982.3
984.4
986.52
988.64
990.77
992.9
995.04
997.19
999.34
1001.5
1003.6
1005.8
1007.9
1010.1
1012.2
1014.4
1016.5
1018.7
1020.8
1022.9
1025.1
1027.2
1029.3
1031.5
1033.6
1035.7
1037.8
1039.9
1042
1044.1
1046.2
1048.3
1050.3
1052.4
1054.5
1056.5
1058.6
1060.7
1062.7
1064.7
1066.8
1068.8
1070.8
1072.8
1074.8
1076.8
1078.8
1080.8
1082.8
1084.7
1086.7
1088.6
1090.6
1092.5
1094.4
1096.3
1098.2
1100.1
1102
1103.8
1105.7
1107.5
1109.3
1111.2
1113
1114.8
1116.5
1118.3
1120.1
1121.9
1123.6
1125.4
1127.2
1129
1130.7
1132.5
1134.4
1136.2
1138
1139.9
1141.8
1143.7
1145.6
1147.5
1149.4
1151.3
1153.2
1155.1
1157
1158.9
1160.8
1162.7
1164.6
1166.5
1168.5
1170.4
1172.3
1174.2
1176.1
1178
1180
1181.9
1183.8
1185.7
1187.6
1189.6
1191.5
1193.4
1195.3
1197.3
1199.2
1201.1
1203
1204.9
1206.9
1208.8
1210.7
1212.6
1214.5
1216.4
1218.3
1220.2
1222.1
1224
1225.9
1227.8
1229.7
1231.6
1233.5
1235.3
1237.2
1239.1
1241
1242.8
1244.7
1246.6
1248.4
1250.3
1252.2
1254
1255.9
1257.7
1259.6
1261.4
1263.3
1265.1
1267
1268.8
1270.7
1272.5
1274.3
1276.2
1278
1279.8
1281.7
1283.5
1285.3
1287.1
1289
1290.8
1292.6
1294.4
1296.3
1298.1
1299.9
1301.7
1303.5
1305.3
1307.2
1309
1310.8
1312.6
1314.4
1316.2
1318
1319.9
1321.7
1323.5
1325.2
1327
1328.8
1330.5
1332.2
1333.9
1335.5
1337
1338.5
1339.9
1341.1
1342.3
1343.4
1344.2
1345
1345.6
1346
1346.3
1346.4
966.02
965.94
965.7
965.29
964.72
964
963.14
962.16
961.07
959.89
958.65
957.35
956.03
954.71
953.41
952.14
950.94
949.8
948.76
947.81
946.97
946.26
945.67
945.22
944.9
944.72
944.69
944.8
945.05
945.44
945.96
946.62
947.4
948.29
949.3
950.42
951.64
952.94
954.33
955.8
957.34
958.95
960.62
962.34
964.11
965.93
967.79
969.69
971.61
973.57
975.55
977.56
979.58
981.62
983.68
985.75
987.83
989.92
992.02
994.13
996.25
998.37
1000.5
1002.6
1004.7
1006.9
1009
1011.1
1013.3
1015.4
1017.5
1019.6
1021.8
1023.9
1026
1028.1
1030.2
1032.3
1034.4
1036.5
1038.6
1040.7
1042.8
1044.9
1046.9
1049
1051.1
1053.2
1055.2
1057.3
1059.3
1061.3
1063.4
1065.4
1067.4
1069.4
1071.5
1073.5
1075.5
1077.4
1079.4
1081.4
1083.4
1085.3
1087.3
1089.2
1091.1
1093
1094.9
1096.8
1098.7
1100.6
1102.5
1104.3
1106.1
1108
1109.8
1111.6
1113.4
1115.2
1117
1118.7
1120.5
1122.3
1124
1125.8
1127.6
1129.4
1131.2
1133
1134.8
1136.6
1138.5
1140.3
1142.2
1144.1
1146
1147.9
1149.8
1151.7
1153.6
1155.5
1157.4
1159.3
1161.2
1163.1
1165
1166.9
1168.8
1170.7
1172.6
1174.6
1176.5
1178.4
1180.3
1182.2
1184.2
1186.1
1188
1189.9
1191.8
1193.8
1195.7
1197.6
1199.5
1201.4
1203.4
1205.3
1207.2
1209.1
1211
1212.9
1214.8
1216.7
1218.6
1220.5
1222.4
1224.3
1226.2
1228.1
1230
1231.9
1233.8
1235.6
1237.5
1239.4
1241.3
1243.1
1245
1246.9
1248.7
1250.6
1252.4
1254.3
1256.2
1258
1259.9
1261.7
1263.6
1265.4
1267.2
1269.1
1270.9
1272.8
1274.6
1276.4
1278.3
1280.1
1281.9
1283.7
1285.6
1287.4
1289.2
1291
1292.9
1294.7
1296.5
1298.3
1300.1
1301.9
1303.8
1305.6
1307.4
1309.2
1311
1312.8
1314.6
1316.5
1318.3
1320.1
1321.9
1323.7
1325.5
1327.2
1329
1330.7
1332.4
1334.1
1335.7
1337.2
1338.7
1340.1
1341.4
1342.5
1343.6
1344.4
1345.2
1345.8
1346.2
1346.5
1346.6
967.73
967.65
967.41
967.01
966.46
965.76
964.93
963.98
962.93
961.79
960.58
959.33
958.05
956.77
955.52
954.29
953.13
952.03
951.02
950.11
949.31
948.62
948.05
947.62
947.31
947.14
947.1
947.21
947.45
947.82
948.33
948.95
949.71
950.57
951.55
952.63
953.8
955.06
956.41
957.83
959.33
960.89
962.52
964.19
965.92
967.7
969.51
971.36
973.25
975.16
977.1
979.07
981.05
983.06
985.09
987.12
989.18
991.24
993.31
995.39
997.48
999.57
1001.7
1003.8
1005.9
1008
1010.1
1012.2
1014.3
1016.4
1018.5
1020.6
1022.7
1024.8
1026.9
1029
1031.1
1033.2
1035.3
1037.4
1039.5
1041.5
1043.6
1045.7
1047.7
1049.8
1051.8
1053.9
1055.9
1058
1060
1062
1064.1
1066.1
1068.1
1070.1
1072.1
1074.1
1076.1
1078.1
1080
1082
1083.9
1085.9
1087.8
1089.8
1091.7
1093.6
1095.5
1097.4
1099.2
1101.1
1102.9
1104.8
1106.6
1108.4
1110.2
1112
1113.8
1115.6
1117.4
1119.2
1120.9
1122.7
1124.5
1126.2
1128
1129.8
1131.6
1133.4
1135.2
1137
1138.9
1140.8
1142.7
1144.6
1146.5
1148.4
1150.3
1152.2
1154
1155.9
1157.8
1159.7
1161.6
1163.5
1165.4
1167.3
1169.2
1171.1
1173
1174.9
1176.9
1178.8
1180.7
1182.6
1184.5
1186.4
1188.4
1190.3
1192.2
1194.1
1196
1198
1199.9
1201.8
1203.7
1205.6
1207.5
1209.4
1211.3
1213.3
1215.2
1217.1
1219
1220.8
1222.7
1224.6
1226.5
1228.4
1230.3
1232.2
1234.1
1235.9
1237.8
1239.7
1241.6
1243.4
1245.3
1247.2
1249
1250.9
1252.7
1254.6
1256.4
1258.3
1260.1
1262
1263.8
1265.7
1267.5
1269.4
1271.2
1273
1274.9
1276.7
1278.5
1280.4
1282.2
1284
1285.8
1287.7
1289.5
1291.3
1293.1
1294.9
1296.7
1298.6
1300.4
1302.2
1304
1305.8
1307.6
1309.4
1311.3
1313.1
1314.9
1316.7
1318.5
1320.3
1322.1
1323.9
1325.7
1327.5
1329.2
1330.9
1332.6
1334.3
1335.9
1337.4
1338.9
1340.3
1341.6
1342.7
1343.8
1344.7
1345.4
1346
1346.4
1346.7
1346.8
969.47
969.39
969.15
968.77
968.23
967.56
966.76
965.83
964.81
963.71
962.54
961.33
960.09
958.86
957.65
956.47
955.34
954.29
953.32
952.44
951.66
950.99
950.45
950.02
949.73
949.57
949.54
949.64
949.86
950.22
950.71
951.31
952.03
952.87
953.81
954.85
955.98
957.21
958.52
959.89
961.35
962.86
964.44
966.07
967.76
969.49
971.26
973.07
974.91
976.79
978.69
980.62
982.57
984.54
986.53
988.53
990.55
992.58
994.62
996.67
998.73
1000.8
1002.9
1004.9
1007
1009.1
1011.2
1013.3
1015.4
1017.4
1019.5
1021.6
1023.7
1025.8
1027.9
1029.9
1032
1034.1
1036.2
1038.2
1040.3
1042.4
1044.4
1046.5
1048.5
1050.6
1052.6
1054.7
1056.7
1058.7
1060.8
1062.8
1064.8
1066.8
1068.8
1070.8
1072.8
1074.8
1076.7
1078.7
1080.7
1082.6
1084.6
1086.5
1088.4
1090.3
1092.2
1094.1
1096
1097.9
1099.7
1101.6
1103.4
1105.3
1107.1
1108.9
1110.7
1112.5
1114.3
1116
1117.8
1119.6
1121.3
1123.1
1124.9
1126.6
1128.4
1130.2
1132
1133.8
1135.7
1137.5
1139.4
1141.3
1143.1
1145
1146.9
1148.8
1150.7
1152.6
1154.5
1156.4
1158.3
1160.1
1162
1163.9
1165.8
1167.7
1169.6
1171.5
1173.4
1175.3
1177.3
1179.2
1181.1
1183
1184.9
1186.8
1188.8
1190.7
1192.6
1194.5
1196.4
1198.3
1200.2
1202.2
1204.1
1206
1207.9
1209.8
1211.7
1213.6
1215.5
1217.4
1219.3
1221.2
1223.1
1225
1226.9
1228.7
1230.6
1232.5
1234.4
1236.3
1238.1
1240
1241.9
1243.7
1245.6
1247.5
1249.3
1251.2
1253
1254.9
1256.8
1258.6
1260.4
1262.3
1264.1
1266
1267.8
1269.7
1271.5
1273.3
1275.2
1277
1278.8
1280.6
1282.5
1284.3
1286.1
1287.9
1289.7
1291.6
1293.4
1295.2
1297
1298.8
1300.6
1302.4
1304.3
1306.1
1307.9
1309.7
1311.5
1313.3
1315.1
1316.9
1318.7
1320.6
1322.4
1324.1
1325.9
1327.7
1329.5
1331.2
1332.9
1334.5
1336.1
1337.7
1339.1
1340.5
1341.8
1343
1344
1344.9
1345.6
1346.2
1346.7
1346.9
1347
971.24
971.16
970.93
970.56
970.04
969.39
968.61
967.72
966.73
965.66
964.53
963.36
962.16
960.97
959.8
958.66
957.58
956.56
955.62
954.77
954.02
953.39
952.86
952.45
952.17
952
951.97
952.07
952.29
952.64
953.1
953.68
954.38
955.18
956.09
957.09
958.19
959.38
960.64
961.98
963.39
964.86
966.4
967.98
969.63
971.31
973.04
974.81
976.61
978.45
980.31
982.2
984.11
986.04
987.99
989.96
991.95
993.95
995.96
997.98
1000
1002
1004.1
1006.1
1008.2
1010.3
1012.3
1014.4
1016.4
1018.5
1020.6
1022.6
1024.7
1026.8
1028.8
1030.9
1033
1035
1037.1
1039.1
1041.2
1043.2
1045.3
1047.3
1049.4
1051.4
1053.4
1055.5
1057.5
1059.5
1061.5
1063.5
1065.5
1067.5
1069.5
1071.5
1073.5
1075.4
1077.4
1079.3
1081.3
1083.2
1085.2
1087.1
1089
1090.9
1092.8
1094.7
1096.6
1098.4
1100.3
1102.1
1103.9
1105.8
1107.6
1109.4
1111.2
1112.9
1114.7
1116.5
1118.3
1120
1121.8
1123.5
1125.3
1127.1
1128.9
1130.7
1132.5
1134.3
1136.1
1138
1139.9
1141.7
1143.6
1145.5
1147.4
1149.3
1151.2
1153.1
1154.9
1156.8
1158.7
1160.6
1162.5
1164.4
1166.3
1168.2
1170.1
1172
1173.9
1175.8
1177.7
1179.6
1181.5
1183.4
1185.3
1187.2
1189.2
1191.1
1193
1194.9
1196.8
1198.7
1200.6
1202.5
1204.5
1206.4
1208.3
1210.2
1212.1
1214
1215.9
1217.8
1219.7
1221.6
1223.4
1225.3
1227.2
1229.1
1231
1232.9
1234.7
1236.6
1238.5
1240.3
1242.2
1244.1
1245.9
1247.8
1249.7
1251.5
1253.4
1255.2
1257.1
1258.9
1260.8
1262.6
1264.4
1266.3
1268.1
1270
1271.8
1273.6
1275.5
1277.3
1279.1
1280.9
1282.8
1284.6
1286.4
1288.2
1290
1291.8
1293.7
1295.5
1297.3
1299.1
1300.9
1302.7
1304.5
1306.3
1308.2
1310
1311.8
1313.6
1315.4
1317.2
1319
1320.8
1322.6
1324.4
1326.2
1328
1329.7
1331.4
1333.1
1334.8
1336.4
1337.9
1339.4
1340.8
1342
1343.2
1344.2
1345.1
1345.9
1346.5
1346.9
1347.1
1347.2
973.04
972.97
972.75
972.39
971.88
971.25
970.5
969.63
968.67
967.64
966.55
965.41
964.26
963.11
961.97
960.88
959.83
958.85
957.94
957.12
956.4
955.78
955.28
954.88
954.61
954.45
954.42
954.51
954.72
955.05
955.51
956.06
956.74
957.51
958.39
959.36
960.42
961.57
962.79
964.09
965.46
966.89
968.38
969.92
971.52
973.17
974.85
976.58
978.34
980.13
981.95
983.81
985.68
987.58
989.5
991.43
993.39
995.35
997.33
999.32
1001.3
1003.3
1005.3
1007.4
1009.4
1011.4
1013.5
1015.5
1017.5
1019.6
1021.6
1023.7
1025.7
1027.8
1029.8
1031.9
1033.9
1036
1038
1040
1042.1
1044.1
1046.1
1048.2
1050.2
1052.2
1054.2
1056.2
1058.3
1060.3
1062.3
1064.3
1066.2
1068.2
1070.2
1072.2
1074.1
1076.1
1078.1
1080
1081.9
1083.9
1085.8
1087.7
1089.6
1091.5
1093.4
1095.3
1097.1
1099
1100.8
1102.6
1104.5
1106.3
1108.1
1109.9
1111.6
1113.4
1115.2
1116.9
1118.7
1120.5
1122.2
1124
1125.8
1127.5
1129.3
1131.1
1132.9
1134.8
1136.6
1138.5
1140.4
1142.2
1144.1
1146
1147.9
1149.8
1151.7
1153.5
1155.4
1157.3
1159.2
1161
1162.9
1164.8
1166.7
1168.6
1170.5
1172.4
1174.3
1176.2
1178.1
1180
1181.9
1183.8
1185.7
1187.7
1189.6
1191.5
1193.4
1195.3
1197.2
1199.1
1201
1202.9
1204.9
1206.8
1208.7
1210.6
1212.5
1214.4
1216.3
1218.2
1220
1221.9
1223.8
1225.7
1227.6
1229.5
1231.3
1233.2
1235.1
1237
1238.8
1240.7
1242.6
1244.4
1246.3
1248.1
1250
1251.9
1253.7
1255.6
1257.4
1259.2
1261.1
1262.9
1264.8
1266.6
1268.4
1270.3
1272.1
1273.9
1275.8
1277.6
1279.4
1281.2
1283.1
1284.9
1286.7
1288.5
1290.3
1292.1
1294
1295.8
1297.6
1299.4
1301.2
1303
1304.8
1306.6
1308.4
1310.2
1312.1
1313.9
1315.7
1317.5
1319.3
1321.1
1322.9
1324.7
1326.5
1328.2
1330
1331.7
1333.4
1335
1336.6
1338.2
1339.6
1341
1342.3
1343.5
1344.5
1345.4
1346.1
1346.7
1347.1
1347.4
1347.5
974.87
974.8
974.59
974.24
973.75
973.13
972.41
971.57
970.64
969.64
968.58
967.49
966.38
965.26
964.17
963.1
962.09
961.15
960.27
959.48
958.79
958.19
957.7
957.32
957.05
956.9
956.87
956.96
957.16
957.48
957.91
958.46
959.1
959.85
960.7
961.64
962.66
963.77
964.96
966.22
967.55
968.93
970.39
971.89
973.45
975.04
976.69
978.38
980.09
981.85
983.63
985.45
987.28
989.14
991.02
992.93
994.84
996.78
998.73
1000.7
1002.7
1004.6
1006.6
1008.6
1010.6
1012.6
1014.6
1016.7
1018.7
1020.7
1022.7
1024.8
1026.8
1028.8
1030.8
1032.9
1034.9
1036.9
1038.9
1041
1043
1045
1047
1049
1051.1
1053.1
1055.1
1057.1
1059.1
1061.1
1063
1065
1067
1069
1070.9
1072.9
1074.9
1076.8
1078.7
1080.7
1082.6
1084.5
1086.4
1088.3
1090.2
1092.1
1094
1095.8
1097.7
1099.5
1101.4
1103.2
1105
1106.8
1108.6
1110.4
1112.1
1113.9
1115.7
1117.4
1119.2
1120.9
1122.7
1124.5
1126.2
1128
1129.8
1131.6
1133.4
1135.3
1137.1
1139
1140.9
1142.8
1144.6
1146.5
1148.4
1150.3
1152.1
1154
1155.9
1157.8
1159.6
1161.5
1163.4
1165.3
1167.2
1169.1
1171
1172.9
1174.8
1176.7
1178.6
1180.5
1182.4
1184.3
1186.2
1188.1
1190
1191.9
1193.8
1195.7
1197.7
1199.6
1201.5
1203.4
1205.3
1207.2
1209.1
1211
1212.9
1214.8
1216.7
1218.6
1220.4
1222.3
1224.2
1226.1
1228
1229.8
1231.7
1233.6
1235.5
1237.3
1239.2
1241.1
1242.9
1244.8
1246.7
1248.5
1250.4
1252.2
1254.1
1255.9
1257.8
1259.6
1261.4
1263.3
1265.1
1266.9
1268.8
1270.6
1272.4
1274.3
1276.1
1277.9
1279.7
1281.6
1283.4
1285.2
1287
1288.8
1290.6
1292.5
1294.3
1296.1
1297.9
1299.7
1301.5
1303.3
1305.1
1306.9
1308.7
1310.5
1312.4
1314.2
1316
1317.8
1319.6
1321.4
1323.2
1325
1326.7
1328.5
1330.3
1332
1333.7
1335.3
1336.9
1338.5
1339.9
1341.3
1342.6
1343.7
1344.8
1345.7
1346.4
1347
1347.4
1347.7
1347.8
976.74
976.67
976.46
976.11
975.65
975.05
974.34
973.53
972.64
971.67
970.64
969.59
968.51
967.43
966.38
965.35
964.37
963.46
962.61
961.85
961.17
960.6
960.12
959.76
959.5
959.36
959.33
959.41
959.61
959.91
960.33
960.85
961.48
962.2
963.01
963.92
964.92
965.99
967.14
968.36
969.65
971
972.41
973.87
975.39
976.95
978.55
980.2
981.88
983.59
985.34
987.11
988.91
990.74
992.59
994.45
996.34
998.24
1000.2
1002.1
1004
1006
1007.9
1009.9
1011.9
1013.9
1015.8
1017.8
1019.8
1021.8
1023.8
1025.9
1027.9
1029.9
1031.9
1033.9
1035.9
1037.9
1039.9
1041.9
1043.9
1045.9
1047.9
1049.9
1051.9
1053.9
1055.9
1057.9
1059.9
1061.9
1063.8
1065.8
1067.8
1069.7
1071.7
1073.6
1075.6
1077.5
1079.4
1081.4
1083.3
1085.2
1087.1
1089
1090.9
1092.7
1094.6
1096.4
1098.3
1100.1
1101.9
1103.7
1105.5
1107.3
1109.1
1110.9
1112.6
1114.4
1116.2
1117.9
1119.7
1121.4
1123.2
1124.9
1126.7
1128.5
1130.3
1132.1
1134
1135.8
1137.7
1139.5
1141.4
1143.3
1145.2
1147
1148.9
1150.8
1152.6
1154.5
1156.4
1158.3
1160.1
1162
1163.9
1165.8
1167.7
1169.5
1171.4
1173.3
1175.2
1177.1
1179
1180.9
1182.8
1184.7
1186.7
1188.6
1190.5
1192.4
1194.3
1196.2
1198.1
1200
1201.9
1203.8
1205.7
1207.6
1209.5
1211.4
1213.3
1215.2
1217.1
1219
1220.8
1222.7
1224.6
1226.5
1228.4
1230.2
1232.1
1234
1235.9
1237.7
1239.6
1241.5
1243.3
1245.2
1247
1248.9
1250.7
1252.6
1254.4
1256.3
1258.1
1260
1261.8
1263.6
1265.5
1267.3
1269.1
1271
1272.8
1274.6
1276.4
1278.3
1280.1
1281.9
1283.7
1285.5
1287.4
1289.2
1291
1292.8
1294.6
1296.4
1298.2
1300
1301.8
1303.6
1305.4
1307.2
1309
1310.9
1312.7
1314.5
1316.3
1318.1
1319.9
1321.7
1323.5
1325.3
1327
1328.8
1330.6
1332.3
1334
1335.6
1337.2
1338.7
1340.2
1341.6
1342.8
1344
1345
1345.9
1346.7
1347.3
1347.7
1347.9
1348
978.62
978.56
978.35
978.02
977.57
976.98
976.3
975.52
974.65
973.71
972.72
971.7
970.66
969.62
968.6
967.6
966.66
965.77
964.95
964.22
963.57
963.01
962.56
962.2
961.95
961.81
961.78
961.86
962.05
962.35
962.75
963.25
963.85
964.55
965.34
966.22
967.18
968.22
969.34
970.52
971.77
973.08
974.46
975.88
977.35
978.87
980.44
982.04
983.69
985.36
987.07
988.8
990.57
992.36
994.17
996
997.85
999.72
1001.6
1003.5
1005.4
1007.3
1009.3
1011.2
1013.2
1015.1
1017.1
1019
1021
1023
1025
1027
1029
1030.9
1032.9
1034.9
1036.9
1038.9
1040.9
1042.9
1044.9
1046.9
1048.9
1050.8
1052.8
1054.8
1056.8
1058.8
1060.7
1062.7
1064.7
1066.6
1068.6
1070.5
1072.5
1074.4
1076.3
1078.2
1080.2
1082.1
1084
1085.9
1087.8
1089.6
1091.5
1093.4
1095.2
1097
1098.9
1100.7
1102.5
1104.3
1106.1
1107.9
1109.6
1111.4
1113.2
1114.9
1116.7
1118.4
1120.2
1121.9
1123.7
1125.5
1127.2
1129
1130.8
1132.7
1134.5
1136.3
1138.2
1140.1
1142
1143.8
1145.7
1147.6
1149.4
1151.3
1153.2
1155
1156.9
1158.8
1160.6
1162.5
1164.4
1166.3
1168.1
1170
1171.9
1173.8
1175.7
1177.6
1179.5
1181.4
1183.3
1185.2
1187.1
1189
1190.9
1192.8
1194.7
1196.7
1198.6
1200.5
1202.4
1204.3
1206.2
1208
1209.9
1211.8
1213.7
1215.6
1217.5
1219.4
1221.3
1223.2
1225
1226.9
1228.8
1230.7
1232.5
1234.4
1236.3
1238.1
1240
1241.9
1243.7
1245.6
1247.4
1249.3
1251.1
1253
1254.8
1256.7
1258.5
1260.3
1262.2
1264
1265.8
1267.7
1269.5
1271.3
1273.2
1275
1276.8
1278.6
1280.4
1282.3
1284.1
1285.9
1287.7
1289.5
1291.3
1293.1
1294.9
1296.7
1298.5
1300.4
1302.2
1304
1305.8
1307.6
1309.4
1311.2
1313
1314.8
1316.6
1318.4
1320.2
1322
1323.8
1325.6
1327.3
1329.1
1330.9
1332.6
1334.3
1335.9
1337.5
1339
1340.5
1341.9
1343.1
1344.3
1345.3
1346.2
1347
1347.6
1348
1348.2
1348.3
980.53
980.47
980.27
979.95
979.51
978.94
978.28
977.52
976.68
975.77
974.82
973.83
972.82
971.81
970.82
969.86
968.95
968.09
967.31
966.6
965.96
965.43
964.98
964.64
964.4
964.26
964.23
964.31
964.49
964.78
965.16
965.65
966.23
966.91
967.68
968.53
969.46
970.47
971.55
972.7
973.91
975.19
976.52
977.9
979.34
980.82
982.35
983.91
985.52
987.15
988.82
990.53
992.25
994
995.78
997.58
999.4
1001.2
1003.1
1004.9
1006.8
1008.7
1010.6
1012.5
1014.5
1016.4
1018.3
1020.3
1022.2
1024.2
1026.2
1028.1
1030.1
1032
1034
1036
1038
1039.9
1041.9
1043.9
1045.9
1047.8
1049.8
1051.8
1053.7
1055.7
1057.7
1059.6
1061.6
1063.5
1065.5
1067.4
1069.4
1071.3
1073.2
1075.2
1077.1
1079
1080.9
1082.8
1084.7
1086.6
1088.4
1090.3
1092.2
1094
1095.8
1097.7
1099.5
1101.3
1103.1
1104.9
1106.6
1108.4
1110.2
1111.9
1113.7
1115.4
1117.2
1118.9
1120.7
1122.4
1124.2
1126
1127.8
1129.6
1131.4
1133.2
1135
1136.9
1138.8
1140.6
1142.5
1144.4
1146.2
1148.1
1150
1151.8
1153.7
1155.5
1157.4
1159.3
1161.1
1163
1164.9
1166.8
1168.7
1170.6
1172.4
1174.3
1176.2
1178.1
1180
1181.9
1183.8
1185.7
1187.6
1189.5
1191.4
1193.3
1195.2
1197.1
1199
1200.9
1202.8
1204.7
1206.6
1208.5
1210.4
1212.3
1214.2
1216.1
1218
1219.8
1221.7
1223.6
1225.5
1227.3
1229.2
1231.1
1233
1234.8
1236.7
1238.5
1240.4
1242.3
1244.1
1246
1247.8
1249.7
1251.5
1253.4
1255.2
1257
1258.9
1260.7
1262.6
1264.4
1266.2
1268
1269.9
1271.7
1273.5
1275.3
1277.2
1279
1280.8
1282.6
1284.4
1286.2
1288.1
1289.9
1291.7
1293.5
1295.3
1297.1
1298.9
1300.7
1302.5
1304.3
1306.1
1307.9
1309.7
1311.5
1313.3
1315.1
1316.9
1318.7
1320.5
1322.3
1324.1
1325.9
1327.7
1329.4
1331.2
1332.9
1334.6
1336.2
1337.8
1339.4
1340.8
1342.2
1343.5
1344.6
1345.6
1346.5
1347.3
1347.9
1348.3
1348.5
1348.6
982.47
982.4
982.21
981.9
981.47
980.92
980.28
979.55
978.73
977.85
976.92
975.96
974.99
974.02
973.06
972.13
971.25
970.43
969.66
968.97
968.36
967.84
967.41
967.08
966.84
966.71
966.69
966.76
966.93
967.21
967.58
968.05
968.62
969.27
970.01
970.83
971.74
972.72
973.76
974.88
976.06
977.3
978.6
979.94
981.34
982.79
984.27
985.8
987.37
988.96
990.6
992.27
993.95
995.68
997.42
999.18
1001
1002.8
1004.6
1006.4
1008.3
1010.1
1012
1013.9
1015.8
1017.7
1019.6
1021.5
1023.5
1025.4
1027.3
1029.3
1031.2
1033.2
1035.1
1037.1
1039
1041
1042.9
1044.9
1046.9
1048.8
1050.8
1052.7
1054.7
1056.6
1058.6
1060.5
1062.5
1064.4
1066.3
1068.3
1070.2
1072.1
1074
1075.9
1077.9
1079.8
1081.6
1083.5
1085.4
1087.3
1089.1
1091
1092.8
1094.7
1096.5
1098.3
1100.1
1101.9
1103.7
1105.5
1107.2
1109
1110.7
1112.5
1114.2
1116
1117.7
1119.5
1121.2
1123
1124.7
1126.5
1128.3
1130.1
1131.9
1133.8
1135.6
1137.5
1139.3
1141.2
1143.1
1144.9
1146.8
1148.7
1150.5
1152.4
1154.2
1156.1
1157.9
1159.8
1161.7
1163.6
1165.4
1167.3
1169.2
1171.1
1173
1174.8
1176.7
1178.6
1180.5
1182.4
1184.3
1186.2
1188.1
1190
1191.9
1193.8
1195.7
1197.6
1199.5
1201.4
1203.3
1205.2
1207.1
1209
1210.9
1212.8
1214.7
1216.5
1218.4
1220.3
1222.2
1224
1225.9
1227.8
1229.7
1231.5
1233.4
1235.3
1237.1
1239
1240.8
1242.7
1244.5
1246.4
1248.2
1250.1
1251.9
1253.8
1255.6
1257.5
1259.3
1261.1
1263
1264.8
1266.6
1268.4
1270.3
1272.1
1273.9
1275.7
1277.6
1279.4
1281.2
1283
1284.8
1286.6
1288.4
1290.2
1292
1293.8
1295.7
1297.5
1299.3
1301.1
1302.9
1304.7
1306.5
1308.3
1310.1
1311.9
1313.7
1315.5
1317.3
1319.1
1320.9
1322.7
1324.4
1326.2
1328
1329.8
1331.5
1333.2
1334.9
1336.6
1338.1
1339.7
1341.1
1342.5
1343.8
1344.9
1346
1346.8
1347.6
1348.2
1348.6
1348.9
1348.9
984.42
984.35
984.17
983.86
983.45
982.92
982.3
981.59
980.8
979.94
979.05
978.12
977.18
976.23
975.31
974.41
973.56
972.75
972.01
971.35
970.76
970.25
969.84
969.52
969.29
969.16
969.13
969.2
969.37
969.64
969.99
970.45
970.99
971.63
972.35
973.15
974.02
974.97
975.99
977.07
978.22
979.43
980.69
981.99
983.36
984.77
986.22
987.71
989.24
990.8
992.4
994.03
995.69
997.37
999.07
1000.8
1002.6
1004.3
1006.1
1007.9
1009.7
1011.6
1013.4
1015.3
1017.2
1019
1020.9
1022.8
1024.7
1026.6
1028.6
1030.5
1032.4
1034.3
1036.3
1038.2
1040.1
1042.1
1044
1045.9
1047.9
1049.8
1051.8
1053.7
1055.6
1057.6
1059.5
1061.4
1063.4
1065.3
1067.2
1069.1
1071
1073
1074.9
1076.8
1078.6
1080.5
1082.4
1084.3
1086.1
1088
1089.8
1091.7
1093.5
1095.3
1097.1
1098.9
1100.7
1102.5
1104.3
1106
1107.8
1109.6
1111.3
1113
1114.8
1116.5
1118.3
1120
1121.8
1123.5
1125.3
1127.1
1128.9
1130.7
1132.5
1134.4
1136.2
1138.1
1139.9
1141.8
1143.7
1145.5
1147.4
1149.2
1151.1
1152.9
1154.8
1156.6
1158.5
1160.4
1162.2
1164.1
1166
1167.9
1169.7
1171.6
1173.5
1175.4
1177.3
1179.2
1181.1
1183
1184.9
1186.7
1188.6
1190.5
1192.4
1194.3
1196.2
1198.1
1200
1201.9
1203.8
1205.7
1207.6
1209.5
1211.4
1213.2
1215.1
1217
1218.9
1220.8
1222.6
1224.5
1226.4
1228.3
1230.1
1232
1233.8
1235.7
1237.6
1239.4
1241.3
1243.1
1245
1246.8
1248.7
1250.5
1252.4
1254.2
1256
1257.9
1259.7
1261.5
1263.4
1265.2
1267
1268.8
1270.7
1272.5
1274.3
1276.1
1277.9
1279.8
1281.6
1283.4
1285.2
1287
1288.8
1290.6
1292.4
1294.2
1296
1297.8
1299.6
1301.4
1303.2
1305
1306.8
1308.6
1310.4
1312.2
1314
1315.8
1317.6
1319.4
1321.2
1323
1324.8
1326.6
1328.3
1330.1
1331.8
1333.6
1335.2
1336.9
1338.5
1340
1341.5
1342.8
1344.1
1345.3
1346.3
1347.2
1347.9
1348.5
1348.9
1349.2
1349.3
986.38
986.32
986.14
985.85
985.45
984.93
984.33
983.64
982.87
982.05
981.18
980.28
979.37
978.46
977.56
976.69
975.86
975.08
974.37
973.72
973.15
972.66
972.26
971.94
971.73
971.6
971.57
971.64
971.8
972.06
972.41
972.85
973.38
973.99
974.69
975.46
976.31
977.23
978.22
979.27
980.39
981.56
982.79
984.06
985.39
986.77
988.18
989.64
991.13
992.66
994.22
995.81
997.44
999.08
1000.8
1002.5
1004.2
1005.9
1007.7
1009.5
1011.2
1013
1014.9
1016.7
1018.5
1020.4
1022.3
1024.1
1026
1027.9
1029.8
1031.7
1033.6
1035.5
1037.4
1039.3
1041.2
1043.2
1045.1
1047
1048.9
1050.9
1052.8
1054.7
1056.6
1058.5
1060.5
1062.4
1064.3
1066.2
1068.1
1070
1071.9
1073.8
1075.7
1077.6
1079.5
1081.3
1083.2
1085
1086.9
1088.7
1090.6
1092.4
1094.2
1096
1097.8
1099.6
1101.4
1103.1
1104.9
1106.7
1108.4
1110.2
1111.9
1113.6
1115.4
1117.1
1118.8
1120.6
1122.3
1124.1
1125.9
1127.7
1129.5
1131.3
1133.1
1135
1136.8
1138.7
1140.5
1142.4
1144.3
1146.1
1147.9
1149.8
1151.7
1153.5
1155.4
1157.2
1159.1
1160.9
1162.8
1164.7
1166.5
1168.4
1170.3
1172.2
1174.1
1175.9
1177.8
1179.7
1181.6
1183.5
1185.4
1187.3
1189.2
1191.1
1193
1194.9
1196.8
1198.7
1200.5
1202.4
1204.3
1206.2
1208.1
1210
1211.9
1213.7
1215.6
1217.5
1219.4
1221.3
1223.1
1225
1226.9
1228.7
1230.6
1232.5
1234.3
1236.2
1238
1239.9
1241.7
1243.6
1245.4
1247.3
1249.1
1251
1252.8
1254.6
1256.5
1258.3
1260.1
1262
1263.8
1265.6
1267.4
1269.3
1271.1
1272.9
1274.7
1276.5
1278.4
1280.2
1282
1283.8
1285.6
1287.4
1289.2
1291
1292.8
1294.6
1296.4
1298.2
1300
1301.8
1303.6
1305.4
1307.2
1309
1310.8
1312.6
1314.4
1316.2
1318
1319.8
1321.6
1323.4
1325.2
1326.9
1328.7
1330.5
1332.2
1333.9
1335.6
1337.2
1338.8
1340.4
1341.8
1343.2
1344.4
1345.6
1346.6
1347.5
1348.3
1348.8
1349.3
1349.5
1349.6
988.37
988.31
988.14
987.85
987.46
986.96
986.38
985.71
984.96
984.17
983.32
982.45
981.57
980.68
979.81
978.97
978.17
977.41
976.72
976.09
975.54
975.06
974.67
974.37
974.16
974.03
974
974.07
974.23
974.48
974.82
975.24
975.76
976.35
977.02
977.78
978.6
979.5
980.46
981.48
982.57
983.71
984.9
986.14
987.44
988.78
990.16
991.58
993.03
994.53
996.06
997.62
999.21
1000.8
1002.5
1004.1
1005.8
1007.5
1009.3
1011
1012.8
1014.5
1016.3
1018.1
1019.9
1021.8
1023.6
1025.5
1027.3
1029.2
1031
1032.9
1034.8
1036.7
1038.6
1040.5
1042.4
1044.3
1046.2
1048.1
1050
1051.9
1053.8
1055.7
1057.6
1059.5
1061.4
1063.3
1065.2
1067.1
1069
1070.9
1072.8
1074.7
1076.5
1078.4
1080.3
1082.1
1084
1085.8
1087.7
1089.5
1091.3
1093.1
1094.9
1096.7
1098.5
1100.3
1102
1103.8
1105.5
1107.3
1109
1110.8
1112.5
1114.2
1115.9
1117.7
1119.4
1121.2
1122.9
1124.7
1126.5
1128.3
1130.1
1131.9
1133.8
1135.6
1137.5
1139.3
1141.2
1143
1144.9
1146.7
1148.5
1150.4
1152.2
1154.1
1155.9
1157.8
1159.7
1161.5
1163.4
1165.2
1167.1
1169
1170.9
1172.7
1174.6
1176.5
1178.4
1180.3
1182.2
1184.1
1185.9
1187.8
1189.7
1191.6
1193.5
1195.4
1197.3
1199.2
1201.1
1203
1204.8
1206.7
1208.6
1210.5
1212.4
1214.3
1216.1
1218
1219.9
1221.8
1223.6
1225.5
1227.4
1229.2
1231.1
1232.9
1234.8
1236.6
1238.5
1240.4
1242.2
1244
1245.9
1247.7
1249.6
1251.4
1253.3
1255.1
1256.9
1258.8
1260.6
1262.4
1264.2
1266.1
1267.9
1269.7
1271.5
1273.3
1275.2
1277
1278.8
1280.6
1282.4
1284.2
1286
1287.8
1289.6
1291.4
1293.2
1295
1296.8
1298.6
1300.4
1302.2
1304
1305.8
1307.6
1309.4
1311.2
1313
1314.8
1316.6
1318.4
1320.2
1321.9
1323.7
1325.5
1327.3
1329.1
1330.8
1332.6
1334.3
1336
1337.6
1339.2
1340.7
1342.2
1343.5
1344.8
1345.9
1347
1347.9
1348.6
1349.2
1349.6
1349.9
1349.9
990.37
990.31
990.14
989.86
989.49
989
988.44
987.78
987.06
986.29
985.47
984.63
983.77
982.91
982.07
981.25
980.47
979.74
979.07
978.46
977.92
977.46
977.08
976.79
976.58
976.47
976.44
976.5
976.65
976.89
977.22
977.64
978.13
978.71
979.36
980.09
980.89
981.76
982.7
983.69
984.75
985.85
987.02
988.23
989.5
990.8
992.15
993.54
994.96
996.42
997.91
999.44
1001
1002.6
1004.2
1005.8
1007.5
1009.2
1010.8
1012.6
1014.3
1016
1017.8
1019.6
1021.4
1023.2
1025
1026.8
1028.6
1030.5
1032.3
1034.2
1036
1037.9
1039.8
1041.7
1043.5
1045.4
1047.3
1049.2
1051.1
1053
1054.9
1056.7
1058.6
1060.5
1062.4
1064.3
1066.2
1068.1
1069.9
1071.8
1073.7
1075.5
1077.4
1079.3
1081.1
1083
1084.8
1086.6
1088.4
1090.3
1092.1
1093.9
1095.6
1097.4
1099.2
1101
1102.7
1104.5
1106.2
1107.9
1109.7
1111.4
1113.1
1114.8
1116.6
1118.3
1120
1121.8
1123.5
1125.3
1127.1
1128.9
1130.7
1132.6
1134.4
1136.3
1138.1
1139.9
1141.8
1143.6
1145.5
1147.3
1149.2
1151
1152.8
1154.7
1156.5
1158.4
1160.2
1162.1
1164
1165.8
1167.7
1169.6
1171.5
1173.3
1175.2
1177.1
1179
1180.9
1182.7
1184.6
1186.5
1188.4
1190.3
1192.2
1194.1
1196
1197.8
1199.7
1201.6
1203.5
1205.4
1207.3
1209.2
1211
1212.9
1214.8
1216.7
1218.5
1220.4
1222.3
1224.1
1226
1227.9
1229.7
1231.6
1233.4
1235.3
1237.1
1239
1240.8
1242.7
1244.5
1246.4
1248.2
1250
1251.9
1253.7
1255.6
1257.4
1259.2
1261
1262.9
1264.7
1266.5
1268.3
1270.1
1272
1273.8
1275.6
1277.4
1279.2
1281
1282.8
1284.6
1286.4
1288.2
1290
1291.8
1293.6
1295.4
1297.2
1299
1300.8
1302.6
1304.4
1306.2
1308
1309.8
1311.6
1313.4
1315.2
1317
1318.8
1320.5
1322.3
1324.1
1325.9
1327.7
1329.5
1331.2
1332.9
1334.7
1336.3
1338
1339.6
1341.1
1342.5
1343.9
1345.2
1346.3
1347.3
1348.2
1349
1349.5
1350
1350.2
1350.3
992.38
992.33
992.16
991.89
991.52
991.05
990.51
989.87
989.17
988.42
987.63
986.81
985.97
985.14
984.33
983.53
982.78
982.07
981.42
980.82
980.3
979.85
979.49
979.2
979
978.88
978.86
978.92
979.06
979.3
979.62
980.01
980.5
981.06
981.7
982.41
983.18
984.02
984.93
985.9
986.93
988.01
989.15
990.33
991.56
992.83
994.15
995.51
996.9
998.33
999.79
1001.3
1002.8
1004.4
1005.9
1007.5
1009.2
1010.8
1012.5
1014.2
1015.9
1017.6
1019.3
1021.1
1022.8
1024.6
1026.4
1028.2
1030
1031.8
1033.6
1035.5
1037.3
1039.2
1041
1042.9
1044.7
1046.6
1048.4
1050.3
1052.2
1054.1
1055.9
1057.8
1059.7
1061.5
1063.4
1065.3
1067.2
1069
1070.9
1072.7
1074.6
1076.4
1078.3
1080.1
1082
1083.8
1085.6
1087.4
1089.2
1091
1092.8
1094.6
1096.4
1098.2
1099.9
1101.7
1103.4
1105.1
1106.9
1108.6
1110.3
1112
1113.7
1115.5
1117.2
1118.9
1120.7
1122.4
1124.2
1125.9
1127.7
1129.6
1131.4
1133.2
1135.1
1136.9
1138.8
1140.6
1142.4
1144.3
1146.1
1147.9
1149.8
1151.6
1153.5
1155.3
1157.2
1159
1160.9
1162.7
1164.6
1166.4
1168.3
1170.2
1172
1173.9
1175.8
1177.7
1179.6
1181.4
1183.3
1185.2
1187.1
1189
1190.9
1192.8
1194.6
1196.5
1198.4
1200.3
1202.2
1204.1
1205.9
1207.8
1209.7
1211.6
1213.4
1215.3
1217.2
1219.1
1220.9
1222.8
1224.7
1226.5
1228.4
1230.2
1232.1
1233.9
1235.8
1237.6
1239.5
1241.3
1243.2
1245
1246.9
1248.7
1250.5
1252.4
1254.2
1256
1257.9
1259.7
1261.5
1263.3
1265.1
1267
1268.8
1270.6
1272.4
1274.2
1276
1277.8
1279.7
1281.5
1283.3
1285.1
1286.9
1288.7
1290.5
1292.3
1294.1
1295.9
1297.7
1299.4
1301.2
1303
1304.8
1306.6
1308.4
1310.2
1312
1313.8
1315.6
1317.4
1319.2
1320.9
1322.7
1324.5
1326.3
1328.1
1329.8
1331.6
1333.3
1335
1336.7
1338.4
1339.9
1341.5
1342.9
1344.3
1345.5
1346.7
1347.7
1348.6
1349.3
1349.9
1350.3
1350.6
1350.7
994.41
994.35
994.19
993.93
993.57
993.12
992.58
991.96
991.29
990.56
989.79
988.99
988.18
987.38
986.58
985.81
985.08
984.39
983.76
983.18
982.68
982.24
981.88
981.61
981.41
981.3
981.27
981.33
981.47
981.7
982
982.4
982.86
983.41
984.02
984.72
985.47
986.29
987.18
988.12
989.12
990.17
991.28
992.43
993.63
994.87
996.16
997.49
998.85
1000.2
1001.7
1003.1
1004.6
1006.1
1007.7
1009.3
1010.9
1012.5
1014.1
1015.8
1017.4
1019.1
1020.8
1022.6
1024.3
1026
1027.8
1029.6
1031.4
1033.2
1035
1036.8
1038.6
1040.4
1042.2
1044.1
1045.9
1047.8
1049.6
1051.5
1053.3
1055.2
1057
1058.9
1060.7
1062.6
1064.4
1066.3
1068.1
1070
1071.8
1073.7
1075.5
1077.4
1079.2
1081
1082.8
1084.7
1086.5
1088.3
1090
1091.8
1093.6
1095.4
1097.1
1098.9
1100.6
1102.4
1104.1
1105.8
1107.5
1109.3
1111
1112.7
1114.4
1116.1
1117.8
1119.6
1121.3
1123
1124.8
1126.6
1128.4
1130.2
1132.1
1133.9
1135.7
1137.6
1139.4
1141.3
1143.1
1144.9
1146.7
1148.6
1150.4
1152.3
1154.1
1155.9
1157.8
1159.6
1161.5
1163.3
1165.2
1167.1
1168.9
1170.8
1172.7
1174.5
1176.4
1178.3
1180.2
1182
1183.9
1185.8
1187.7
1189.6
1191.5
1193.4
1195.2
1197.1
1199
1200.9
1202.8
1204.6
1206.5
1208.4
1210.3
1212.1
1214
1215.9
1217.7
1219.6
1221.5
1223.3
1225.2
1227
1228.9
1230.8
1232.6
1234.5
1236.3
1238.2
1240
1241.8
1243.7
1245.5
1247.4
1249.2
1251
1252.9
1254.7
1256.5
1258.3
1260.2
1262
1263.8
1265.6
1267.4
1269.3
1271.1
1272.9
1274.7
1276.5
1278.3
1280.1
1281.9
1283.7
1285.5
1287.3
1289.1
1290.9
1292.7
1294.5
1296.3
1298.1
1299.9
1301.7
1303.5
1305.2
1307
1308.8
1310.6
1312.4
1314.2
1316
1317.8
1319.6
1321.4
1323.1
1324.9
1326.7
1328.5
1330.2
1332
1333.7
1335.4
1337.1
1338.7
1340.3
1341.8
1343.3
1344.7
1345.9
1347.1
1348.1
1349
1349.7
1350.3
1350.7
1351
1351.1
996.44
996.39
996.23
995.97
995.63
995.19
994.67
994.07
993.41
992.7
991.95
991.18
990.4
989.61
988.84
988.09
987.38
986.71
986.09
985.54
985.04
984.62
984.27
984
983.81
983.7
983.68
983.73
983.87
984.09
984.39
984.77
985.22
985.75
986.35
987.02
987.76
988.56
989.42
990.34
991.31
992.34
993.42
994.54
995.71
996.92
998.18
999.48
1000.8
1002.2
1003.6
1005
1006.5
1007.9
1009.5
1011
1012.6
1014.2
1015.8
1017.4
1019
1020.7
1022.4
1024.1
1025.8
1027.5
1029.3
1031
1032.8
1034.5
1036.3
1038.1
1039.9
1041.7
1043.5
1045.3
1047.1
1049
1050.8
1052.6
1054.5
1056.3
1058.1
1060
1061.8
1063.6
1065.5
1067.3
1069.1
1071
1072.8
1074.6
1076.5
1078.3
1080.1
1081.9
1083.7
1085.5
1087.3
1089.1
1090.9
1092.6
1094.4
1096.2
1097.9
1099.6
1101.4
1103.1
1104.8
1106.5
1108.2
1109.9
1111.6
1113.3
1115.1
1116.8
1118.5
1120.2
1122
1123.7
1125.5
1127.3
1129.1
1130.9
1132.8
1134.6
1136.4
1138.3
1140.1
1141.9
1143.7
1145.6
1147.4
1149.2
1151.1
1152.9
1154.7
1156.6
1158.4
1160.3
1162.1
1164
1165.8
1167.7
1169.6
1171.4
1173.3
1175.2
1177
1178.9
1180.8
1182.7
1184.6
1186.4
1188.3
1190.2
1192.1
1193.9
1195.8
1197.7
1199.6
1201.5
1203.3
1205.2
1207.1
1209
1210.8
1212.7
1214.6
1216.4
1218.3
1220.2
1222
1223.9
1225.7
1227.6
1229.4
1231.3
1233.1
1235
1236.8
1238.7
1240.5
1242.4
1244.2
1246
1247.9
1249.7
1251.5
1253.4
1255.2
1257
1258.8
1260.7
1262.5
1264.3
1266.1
1267.9
1269.7
1271.5
1273.4
1275.2
1277
1278.8
1280.6
1282.4
1284.2
1286
1287.8
1289.6
1291.4
1293.2
1294.9
1296.7
1298.5
1300.3
1302.1
1303.9
1305.7
1307.5
1309.3
1311
1312.8
1314.6
1316.4
1318.2
1320
1321.8
1323.6
1325.3
1327.1
1328.9
1330.7
1332.4
1334.1
1335.8
1337.5
1339.1
1340.7
1342.2
1343.7
1345.1
1346.3
1347.5
1348.5
1349.4
1350.1
1350.7
1351.1
1351.4
1351.4
998.48
998.43
998.28
998.03
997.69
997.26
996.76
996.18
995.54
994.85
994.12
993.37
992.61
991.84
991.09
990.37
989.68
989.02
988.43
987.88
987.41
986.99
986.66
986.39
986.21
986.1
986.07
986.13
986.26
986.48
986.77
987.13
987.58
988.09
988.68
989.33
990.04
990.82
991.66
992.56
993.51
994.51
995.56
996.66
997.8
998.98
1000.2
1001.5
1002.8
1004.1
1005.5
1006.9
1008.3
1009.8
1011.3
1012.8
1014.3
1015.9
1017.4
1019
1020.7
1022.3
1023.9
1025.6
1027.3
1029
1030.7
1032.4
1034.2
1035.9
1037.7
1039.4
1041.2
1043
1044.8
1046.6
1048.4
1050.2
1052
1053.8
1055.6
1057.4
1059.2
1061.1
1062.9
1064.7
1066.5
1068.4
1070.2
1072
1073.8
1075.6
1077.4
1079.2
1081
1082.8
1084.6
1086.4
1088.2
1089.9
1091.7
1093.5
1095.2
1096.9
1098.7
1100.4
1102.1
1103.8
1105.5
1107.2
1108.9
1110.6
1112.3
1114
1115.7
1117.5
1119.2
1120.9
1122.7
1124.4
1126.2
1128
1129.8
1131.6
1133.5
1135.3
1137.1
1139
1140.8
1142.6
1144.4
1146.3
1148.1
1149.9
1151.7
1153.6
1155.4
1157.2
1159.1
1160.9
1162.8
1164.6
1166.5
1168.3
1170.2
1172.1
1173.9
1175.8
1177.7
1179.6
1181.4
1183.3
1185.2
1187.1
1188.9
1190.8
1192.7
1194.6
1196.4
1198.3
1200.2
1202.1
1203.9
1205.8
1207.7
1209.6
1211.4
1213.3
1215.1
1217
1218.9
1220.7
1222.6
1224.4
1226.3
1228.1
1230
1231.8
1233.7
1235.5
1237.4
1239.2
1241.1
1242.9
1244.7
1246.6
1248.4
1250.2
1252
1253.9
1255.7
1257.5
1259.3
1261.2
1263
1264.8
1266.6
1268.4
1270.2
1272
1273.8
1275.6
1277.5
1279.3
1281
1282.8
1284.6
1286.4
1288.2
1290
1291.8
1293.6
1295.4
1297.2
1299
1300.8
1302.6
1304.3
1306.1
1307.9
1309.7
1311.5
1313.3
1315.1
1316.8
1318.6
1320.4
1322.2
1324
1325.8
1327.5
1329.3
1331.1
1332.8
1334.5
1336.3
1337.9
1339.6
1341.1
1342.7
1344.1
1345.5
1346.7
1347.9
1348.9
1349.8
1350.5
1351.1
1351.5
1351.8
1351.8
1000.5
1000.5
1000.3
1000.1
999.76
999.35
998.85
998.29
997.67
996.99
996.29
995.56
994.82
994.07
993.35
992.64
991.96
991.34
990.75
990.22
989.76
989.36
989.02
988.77
988.59
988.49
988.46
988.51
988.64
988.85
989.13
989.49
989.92
990.42
990.99
991.63
992.32
993.08
993.9
994.77
995.7
996.68
997.7
998.77
999.89
1001
1002.2
1003.5
1004.8
1006.1
1007.4
1008.8
1010.2
1011.6
1013.1
1014.5
1016.1
1017.6
1019.1
1020.7
1022.3
1023.9
1025.5
1027.2
1028.8
1030.5
1032.2
1033.9
1035.6
1037.3
1039.1
1040.8
1042.6
1044.3
1046.1
1047.9
1049.6
1051.4
1053.2
1055
1056.8
1058.6
1060.4
1062.2
1064
1065.8
1067.6
1069.4
1071.2
1073
1074.8
1076.6
1078.4
1080.2
1082
1083.8
1085.5
1087.3
1089.1
1090.8
1092.6
1094.3
1096
1097.8
1099.5
1101.2
1102.9
1104.6
1106.3
1108
1109.7
1111.4
1113
1114.7
1116.4
1118.2
1119.9
1121.6
1123.4
1125.1
1126.9
1128.7
1130.5
1132.4
1134.2
1136
1137.8
1139.7
1141.5
1143.3
1145.1
1146.9
1148.8
1150.6
1152.4
1154.2
1156.1
1157.9
1159.8
1161.6
1163.4
1165.3
1167.2
1169
1170.9
1172.7
1174.6
1176.5
1178.3
1180.2
1182.1
1183.9
1185.8
1187.7
1189.6
1191.4
1193.3
1195.2
1197.1
1198.9
1200.8
1202.7
1204.5
1206.4
1208.3
1210.1
1212
1213.9
1215.7
1217.6
1219.5
1221.3
1223.2
1225
1226.9
1228.7
1230.6
1232.4
1234.2
1236.1
1237.9
1239.8
1241.6
1243.4
1245.3
1247.1
1248.9
1250.7
1252.6
1254.4
1256.2
1258
1259.9
1261.7
1263.5
1265.3
1267.1
1268.9
1270.7
1272.5
1274.3
1276.1
1277.9
1279.7
1281.5
1283.3
1285.1
1286.9
1288.7
1290.5
1292.3
1294.1
1295.9
1297.7
1299.4
1301.2
1303
1304.8
1306.6
1308.4
1310.2
1311.9
1313.7
1315.5
1317.3
1319.1
1320.9
1322.6
1324.4
1326.2
1328
1329.7
1331.5
1333.2
1335
1336.7
1338.3
1340
1341.6
1343.1
1344.5
1345.9
1347.1
1348.3
1349.3
1350.2
1350.9
1351.5
1351.9
1352.2
1352.3
1002.6
1002.5
1002.4
1002.2
1001.8
1001.4
1001
1000.4
999.8
999.15
998.46
997.75
997.03
996.31
995.6
994.91
994.25
993.64
993.07
992.56
992.1
991.71
991.39
991.14
990.96
990.86
990.84
990.89
991.01
991.22
991.49
991.84
992.26
992.75
993.3
993.92
994.6
995.34
996.14
996.98
997.89
998.85
999.85
1000.9
1002
1003.1
1004.3
1005.5
1006.7
1008
1009.3
1010.7
1012.1
1013.5
1014.9
1016.3
1017.8
1019.3
1020.8
1022.4
1023.9
1025.5
1027.1
1028.8
1030.4
1032
1033.7
1035.4
1037.1
1038.8
1040.5
1042.2
1043.9
1045.7
1047.4
1049.1
1050.9
1052.7
1054.4
1056.2
1058
1059.8
1061.6
1063.3
1065.1
1066.9
1068.7
1070.5
1072.3
1074.1
1075.8
1077.6
1079.4
1081.2
1082.9
1084.7
1086.5
1088.2
1089.9
1091.7
1093.4
1095.1
1096.9
1098.6
1100.3
1102
1103.7
1105.3
1107
1108.7
1110.4
1112.1
1113.8
1115.5
1117.2
1118.9
1120.6
1122.3
1124.1
1125.9
1127.7
1129.5
1131.3
1133.1
1134.9
1136.7
1138.6
1140.4
1142.2
1144
1145.8
1147.6
1149.5
1151.3
1153.1
1154.9
1156.8
1158.6
1160.4
1162.3
1164.1
1166
1167.8
1169.7
1171.5
1173.4
1175.3
1177.1
1179
1180.9
1182.7
1184.6
1186.5
1188.3
1190.2
1192.1
1194
1195.8
1197.7
1199.6
1201.4
1203.3
1205.2
1207
1208.9
1210.8
1212.6
1214.5
1216.3
1218.2
1220
1221.9
1223.7
1225.6
1227.4
1229.3
1231.1
1233
1234.8
1236.7
1238.5
1240.3
1242.2
1244
1245.8
1247.6
1249.5
1251.3
1253.1
1254.9
1256.8
1258.6
1260.4
1262.2
1264
1265.8
1267.6
1269.4
1271.2
1273
1274.8
1276.6
1278.4
1280.2
1282
1283.8
1285.6
1287.4
1289.2
1291
1292.8
1294.6
1296.4
1298.1
1299.9
1301.7
1303.5
1305.3
1307
1308.8
1310.6
1312.4
1314.2
1316
1317.7
1319.5
1321.3
1323.1
1324.9
1326.6
1328.4
1330.2
1331.9
1333.7
1335.4
1337.1
1338.8
1340.4
1342
1343.5
1344.9
1346.3
1347.6
1348.7
1349.7
1350.6
1351.3
1351.9
1352.3
1352.6
1352.7
1004.6
1004.6
1004.5
1004.2
1003.9
1003.5
1003.1
1002.5
1001.9
1001.3
1000.6
999.94
999.24
998.54
997.84
997.17
996.54
995.93
995.38
994.88
994.44
994.06
993.75
993.51
993.33
993.23
993.21
993.26
993.38
993.58
993.84
994.18
994.59
995.06
995.61
996.21
996.87
997.59
998.37
999.2
1000.1
1001
1002
1003
1004.1
1005.2
1006.3
1007.5
1008.7
1010
1011.3
1012.6
1013.9
1015.3
1016.7
1018.1
1019.6
1021.1
1022.6
1024.1
1025.6
1027.2
1028.8
1030.3
1031.9
1033.6
1035.2
1036.9
1038.5
1040.2
1041.9
1043.6
1045.3
1047
1048.7
1050.5
1052.2
1053.9
1055.7
1057.5
1059.2
1061
1062.7
1064.5
1066.3
1068
1069.8
1071.6
1073.3
1075.1
1076.9
1078.6
1080.4
1082.2
1083.9
1085.7
1087.4
1089.1
1090.9
1092.6
1094.3
1096
1097.7
1099.4
1101.1
1102.8
1104.5
1106.1
1107.8
1109.5
1111.1
1112.8
1114.5
1116.2
1117.9
1119.6
1121.3
1123.1
1124.8
1126.6
1128.4
1130.2
1132
1133.9
1135.7
1137.5
1139.3
1141.1
1142.9
1144.7
1146.5
1148.4
1150.2
1152
1153.8
1155.6
1157.5
1159.3
1161.1
1163
1164.8
1166.7
1168.5
1170.4
1172.2
1174.1
1176
1177.8
1179.7
1181.5
1183.4
1185.3
1187.1
1189
1190.9
1192.7
1194.6
1196.5
1198.3
1200.2
1202.1
1203.9
1205.8
1207.7
1209.5
1211.4
1213.2
1215.1
1216.9
1218.8
1220.7
1222.5
1224.3
1226.2
1228
1229.9
1231.7
1233.6
1235.4
1237.2
1239.1
1240.9
1242.7
1244.5
1246.4
1248.2
1250
1251.8
1253.7
1255.5
1257.3
1259.1
1260.9
1262.7
1264.5
1266.3
1268.2
1270
1271.8
1273.6
1275.4
1277.2
1279
1280.7
1282.5
1284.3
1286.1
1287.9
1289.7
1291.5
1293.3
1295.1
1296.8
1298.6
1300.4
1302.2
1304
1305.7
1307.5
1309.3
1311.1
1312.9
1314.6
1316.4
1318.2
1320
1321.8
1323.5
1325.3
1327.1
1328.9
1330.6
1332.4
1334.1
1335.9
1337.6
1339.2
1340.8
1342.4
1343.9
1345.4
1346.7
1348
1349.1
1350.1
1351
1351.8
1352.3
1352.8
1353
1353.1
1006.7
1006.7
1006.5
1006.3
1006
1005.6
1005.2
1004.6
1004.1
1003.5
1002.8
1002.1
1001.4
1000.8
1000.1
999.44
998.81
998.23
997.69
997.2
996.77
996.4
996.09
995.86
995.69
995.59
995.57
995.62
995.73
995.92
996.18
996.52
996.91
997.38
997.9
998.49
999.14
999.84
1000.6
1001.4
1002.3
1003.2
1004.1
1005.1
1006.2
1007.3
1008.4
1009.5
1010.7
1012
1013.2
1014.5
1015.8
1017.2
1018.6
1020
1021.4
1022.8
1024.3
1025.8
1027.3
1028.8
1030.4
1031.9
1033.5
1035.1
1036.7
1038.4
1040
1041.7
1043.3
1045
1046.7
1048.4
1050.1
1051.8
1053.5
1055.2
1057
1058.7
1060.4
1062.2
1063.9
1065.7
1067.4
1069.2
1070.9
1072.7
1074.4
1076.2
1077.9
1079.7
1081.4
1083.2
1084.9
1086.6
1088.3
1090.1
1091.8
1093.5
1095.2
1096.9
1098.6
1100.2
1101.9
1103.6
1105.3
1106.9
1108.6
1110.3
1111.9
1113.6
1115.3
1117
1118.7
1120.4
1122.1
1123.9
1125.6
1127.4
1129.2
1131
1132.8
1134.6
1136.4
1138.3
1140.1
1141.9
1143.7
1145.5
1147.3
1149.1
1150.9
1152.7
1154.5
1156.4
1158.2
1160
1161.9
1163.7
1165.5
1167.4
1169.2
1171.1
1172.9
1174.8
1176.7
1178.5
1180.4
1182.2
1184.1
1186
1187.8
1189.7
1191.6
1193.4
1195.3
1197.1
1199
1200.9
1202.7
1204.6
1206.5
1208.3
1210.2
1212
1213.9
1215.7
1217.6
1219.4
1221.3
1223.1
1225
1226.8
1228.6
1230.5
1232.3
1234.1
1236
1237.8
1239.6
1241.5
1243.3
1245.1
1246.9
1248.8
1250.6
1252.4
1254.2
1256
1257.8
1259.7
1261.5
1263.3
1265.1
1266.9
1268.7
1270.5
1272.3
1274.1
1275.9
1277.7
1279.5
1281.3
1283.1
1284.8
1286.6
1288.4
1290.2
1292
1293.8
1295.6
1297.3
1299.1
1300.9
1302.7
1304.5
1306.2
1308
1309.8
1311.6
1313.3
1315.1
1316.9
1318.7
1320.5
1322.2
1324
1325.8
1327.6
1329.3
1331.1
1332.8
1334.6
1336.3
1338
1339.7
1341.3
1342.9
1344.4
1345.8
1347.2
1348.4
1349.6
1350.6
1351.5
1352.2
1352.8
1353.2
1353.4
1353.5
1008.8
1008.7
1008.6
1008.4
1008.1
1007.7
1007.3
1006.8
1006.2
1005.6
1005
1004.3
1003.7
1003
1002.3
1001.7
1001.1
1000.5
999.98
999.51
999.09
998.73
998.43
998.2
998.03
997.94
997.91
997.96
998.08
998.26
998.52
998.84
999.23
999.68
1000.2
1000.8
1001.4
1002.1
1002.8
1003.6
1004.5
1005.4
1006.3
1007.3
1008.3
1009.3
1010.4
1011.6
1012.7
1013.9
1015.2
1016.4
1017.7
1019.1
1020.4
1021.8
1023.2
1024.6
1026
1027.5
1029
1030.5
1032
1033.6
1035.1
1036.7
1038.3
1039.9
1041.5
1043.1
1044.8
1046.4
1048.1
1049.8
1051.5
1053.1
1054.8
1056.5
1058.3
1060
1061.7
1063.4
1065.1
1066.9
1068.6
1070.3
1072.1
1073.8
1075.5
1077.3
1079
1080.7
1082.4
1084.2
1085.9
1087.6
1089.3
1091
1092.7
1094.4
1096.1
1097.8
1099.4
1101.1
1102.8
1104.4
1106.1
1107.7
1109.4
1111
1112.7
1114.4
1116
1117.7
1119.4
1121.2
1122.9
1124.6
1126.4
1128.2
1130
1131.8
1133.6
1135.4
1137.2
1139
1140.8
1142.6
1144.4
1146.2
1148
1149.8
1151.6
1153.5
1155.3
1157.1
1158.9
1160.8
1162.6
1164.4
1166.3
1168.1
1170
1171.8
1173.7
1175.5
1177.4
1179.2
1181.1
1182.9
1184.8
1186.7
1188.5
1190.4
1192.2
1194.1
1196
1197.8
1199.7
1201.5
1203.4
1205.3
1207.1
1209
1210.8
1212.7
1214.5
1216.4
1218.2
1220
1221.9
1223.7
1225.6
1227.4
1229.3
1231.1
1232.9
1234.8
1236.6
1238.4
1240.2
1242.1
1243.9
1245.7
1247.5
1249.3
1251.2
1253
1254.8
1256.6
1258.4
1260.2
1262
1263.8
1265.6
1267.4
1269.2
1271
1272.8
1274.6
1276.4
1278.2
1280
1281.8
1283.6
1285.4
1287.2
1288.9
1290.7
1292.5
1294.3
1296.1
1297.8
1299.6
1301.4
1303.2
1305
1306.7
1308.5
1310.3
1312.1
1313.8
1315.6
1317.4
1319.2
1320.9
1322.7
1324.5
1326.3
1328
1329.8
1331.6
1333.3
1335
1336.8
1338.5
1340.1
1341.8
1343.3
1344.8
1346.3
1347.6
1348.9
1350
1351
1351.9
1352.6
1353.2
1353.6
1353.9
1354
1010.9
1010.8
1010.7
1010.5
1010.2
1009.8
1009.4
1008.9
1008.3
1007.8
1007.1
1006.5
1005.9
1005.2
1004.6
1003.9
1003.4
1002.8
1002.3
1001.8
1001.4
1001
1000.8
1000.5
1000.4
1000.3
1000.3
1000.3
1000.4
1000.6
1000.8
1001.2
1001.5
1002
1002.5
1003
1003.7
1004.3
1005.1
1005.8
1006.7
1007.5
1008.4
1009.4
1010.4
1011.4
1012.5
1013.6
1014.8
1015.9
1017.1
1018.4
1019.7
1020.9
1022.3
1023.6
1025
1026.4
1027.8
1029.2
1030.7
1032.2
1033.7
1035.2
1036.7
1038.3
1039.9
1041.4
1043
1044.6
1046.3
1047.9
1049.5
1051.2
1052.8
1054.5
1056.2
1057.9
1059.6
1061.3
1062.9
1064.7
1066.4
1068.1
1069.8
1071.5
1073.2
1074.9
1076.6
1078.4
1080.1
1081.8
1083.5
1085.2
1086.9
1088.6
1090.3
1092
1093.6
1095.3
1097
1098.6
1100.3
1102
1103.6
1105.3
1106.9
1108.5
1110.2
1111.8
1113.5
1115.2
1116.8
1118.5
1120.2
1122
1123.7
1125.5
1127.2
1129
1130.8
1132.6
1134.4
1136.2
1138
1139.8
1141.6
1143.4
1145.2
1147
1148.8
1150.6
1152.4
1154.2
1156
1157.8
1159.7
1161.5
1163.3
1165.2
1167
1168.8
1170.7
1172.5
1174.4
1176.2
1178.1
1179.9
1181.8
1183.7
1185.5
1187.4
1189.2
1191.1
1192.9
1194.8
1196.7
1198.5
1200.4
1202.2
1204.1
1205.9
1207.8
1209.6
1211.5
1213.3
1215.2
1217
1218.8
1220.7
1222.5
1224.4
1226.2
1228
1229.9
1231.7
1233.5
1235.4
1237.2
1239
1240.8
1242.7
1244.5
1246.3
1248.1
1249.9
1251.7
1253.6
1255.4
1257.2
1259
1260.8
1262.6
1264.4
1266.2
1268
1269.8
1271.6
1273.4
1275.2
1277
1278.8
1280.5
1282.3
1284.1
1285.9
1287.7
1289.5
1291.3
1293
1294.8
1296.6
1298.4
1300.1
1301.9
1303.7
1305.5
1307.2
1309
1310.8
1312.6
1314.3
1316.1
1317.9
1319.7
1321.4
1323.2
1325
1326.7
1328.5
1330.3
1332
1333.8
1335.5
1337.2
1338.9
1340.6
1342.2
1343.8
1345.3
1346.7
1348.1
1349.3
1350.5
1351.5
1352.4
1353.1
1353.7
1354.1
1354.3
1354.4
1012.9
1012.9
1012.8
1012.6
1012.3
1011.9
1011.5
1011
1010.5
1009.9
1009.3
1008.7
1008
1007.4
1006.8
1006.2
1005.6
1005.1
1004.6
1004.1
1003.7
1003.4
1003.1
1002.9
1002.7
1002.6
1002.6
1002.6
1002.7
1002.9
1003.2
1003.5
1003.8
1004.3
1004.8
1005.3
1005.9
1006.6
1007.3
1008
1008.8
1009.7
1010.6
1011.5
1012.5
1013.5
1014.6
1015.7
1016.8
1017.9
1019.1
1020.3
1021.6
1022.8
1024.1
1025.5
1026.8
1028.2
1029.6
1031
1032.4
1033.9
1035.4
1036.9
1038.4
1039.9
1041.4
1043
1044.6
1046.1
1047.7
1049.4
1051
1052.6
1054.2
1055.9
1057.5
1059.2
1060.9
1062.5
1064.2
1065.9
1067.6
1069.3
1071
1072.7
1074.4
1076.1
1077.8
1079.5
1081.2
1082.9
1084.5
1086.2
1087.9
1089.6
1091.3
1092.9
1094.6
1096.3
1097.9
1099.6
1101.2
1102.8
1104.5
1106.1
1107.7
1109.4
1111
1112.7
1114.3
1116
1117.7
1119.4
1121.1
1122.8
1124.5
1126.3
1128.1
1129.9
1131.7
1133.5
1135.2
1137
1138.8
1140.6
1142.4
1144.2
1146
1147.8
1149.6
1151.4
1153.2
1155
1156.8
1158.6
1160.4
1162.3
1164.1
1165.9
1167.8
1169.6
1171.4
1173.3
1175.1
1177
1178.8
1180.7
1182.5
1184.4
1186.2
1188.1
1189.9
1191.8
1193.6
1195.5
1197.4
1199.2
1201.1
1202.9
1204.8
1206.6
1208.5
1210.3
1212.1
1214
1215.8
1217.7
1219.5
1221.3
1223.2
1225
1226.8
1228.7
1230.5
1232.3
1234.2
1236
1237.8
1239.6
1241.5
1243.3
1245.1
1246.9
1248.7
1250.5
1252.3
1254.1
1256
1257.8
1259.6
1261.4
1263.2
1265
1266.8
1268.6
1270.4
1272.2
1273.9
1275.7
1277.5
1279.3
1281.1
1282.9
1284.7
1286.5
1288.2
1290
1291.8
1293.6
1295.3
1297.1
1298.9
1300.7
1302.4
1304.2
1306
1307.8
1309.5
1311.3
1313.1
1314.8
1316.6
1318.4
1320.2
1321.9
1323.7
1325.5
1327.2
1329
1330.8
1332.5
1334.3
1336
1337.7
1339.4
1341.1
1342.7
1344.3
1345.8
1347.2
1348.6
1349.8
1350.9
1351.9
1352.8
1353.6
1354.1
1354.6
1354.8
1354.9
1015
1015
1014.8
1014.6
1014.4
1014
1013.6
1013.1
1012.6
1012.1
1011.5
1010.9
1010.2
1009.6
1009
1008.4
1007.9
1007.3
1006.8
1006.4
1006
1005.7
1005.4
1005.2
1005
1004.9
1004.9
1004.9
1005.1
1005.2
1005.5
1005.8
1006.1
1006.5
1007
1007.6
1008.2
1008.8
1009.5
1010.2
1011
1011.8
1012.7
1013.6
1014.6
1015.6
1016.6
1017.7
1018.8
1019.9
1021.1
1022.3
1023.5
1024.7
1026
1027.3
1028.6
1030
1031.4
1032.8
1034.2
1035.6
1037
1038.5
1040
1041.5
1043
1044.6
1046.1
1047.7
1049.2
1050.8
1052.4
1054
1055.7
1057.3
1058.9
1060.6
1062.2
1063.9
1065.5
1067.2
1068.9
1070.5
1072.2
1073.9
1075.6
1077.2
1078.9
1080.6
1082.3
1083.9
1085.6
1087.3
1088.9
1090.6
1092.3
1093.9
1095.6
1097.2
1098.8
1100.5
1102.1
1103.7
1105.4
1107
1108.6
1110.2
1111.9
1113.5
1115.2
1116.8
1118.5
1120.2
1121.9
1123.6
1125.4
1127.2
1128.9
1130.7
1132.5
1134.3
1136.1
1137.9
1139.6
1141.4
1143.2
1145
1146.8
1148.6
1150.4
1152.2
1154
1155.8
1157.6
1159.4
1161.2
1163
1164.9
1166.7
1168.5
1170.4
1172.2
1174
1175.9
1177.7
1179.6
1181.4
1183.3
1185.1
1187
1188.8
1190.7
1192.5
1194.4
1196.2
1198.1
1199.9
1201.8
1203.6
1205.5
1207.3
1209.1
1211
1212.8
1214.7
1216.5
1218.3
1220.2
1222
1223.8
1225.7
1227.5
1229.3
1231.2
1233
1234.8
1236.6
1238.4
1240.3
1242.1
1243.9
1245.7
1247.5
1249.3
1251.1
1252.9
1254.7
1256.6
1258.4
1260.2
1262
1263.8
1265.6
1267.3
1269.1
1270.9
1272.7
1274.5
1276.3
1278.1
1279.9
1281.7
1283.4
1285.2
1287
1288.8
1290.6
1292.3
1294.1
1295.9
1297.7
1299.4
1301.2
1303
1304.7
1306.5
1308.3
1310
1311.8
1313.6
1315.4
1317.1
1318.9
1320.7
1322.4
1324.2
1326
1327.7
1329.5
1331.3
1333
1334.8
1336.5
1338.2
1339.9
1341.6
1343.2
1344.7
1346.2
1347.7
1349
1350.3
1351.4
1352.4
1353.3
1354
1354.6
1355
1355.3
1355.4
1017.1
1017
1016.9
1016.7
1016.5
1016.1
1015.7
1015.3
1014.8
1014.2
1013.6
1013
1012.4
1011.8
1011.2
1010.7
1010.1
1009.6
1009.1
1008.7
1008.3
1008
1007.7
1007.5
1007.3
1007.2
1007.2
1007.3
1007.4
1007.5
1007.8
1008.1
1008.4
1008.8
1009.3
1009.8
1010.4
1011
1011.7
1012.4
1013.2
1014
1014.9
1015.8
1016.7
1017.7
1018.7
1019.7
1020.8
1021.9
1023.1
1024.2
1025.4
1026.7
1027.9
1029.2
1030.5
1031.8
1033.2
1034.5
1035.9
1037.3
1038.7
1040.2
1041.7
1043.1
1044.6
1046.1
1047.7
1049.2
1050.8
1052.3
1053.9
1055.5
1057.1
1058.7
1060.3
1061.9
1063.6
1065.2
1066.8
1068.5
1070.1
1071.8
1073.4
1075.1
1076.7
1078.4
1080.1
1081.7
1083.4
1085
1086.7
1088.3
1090
1091.6
1093.3
1094.9
1096.5
1098.2
1099.8
1101.4
1103
1104.6
1106.2
1107.9
1109.5
1111.1
1112.7
1114.4
1116
1117.7
1119.4
1121.1
1122.8
1124.5
1126.3
1128
1129.8
1131.6
1133.4
1135.1
1136.9
1138.7
1140.5
1142.2
1144
1145.8
1147.6
1149.4
1151.2
1153
1154.8
1156.6
1158.4
1160.2
1162
1163.8
1165.6
1167.5
1169.3
1171.1
1173
1174.8
1176.6
1178.5
1180.3
1182.2
1184
1185.9
1187.7
1189.6
1191.4
1193.2
1195.1
1196.9
1198.8
1200.6
1202.5
1204.3
1206.2
1208
1209.8
1211.7
1213.5
1215.3
1217.2
1219
1220.8
1222.7
1224.5
1226.3
1228.2
1230
1231.8
1233.6
1235.4
1237.3
1239.1
1240.9
1242.7
1244.5
1246.3
1248.1
1249.9
1251.8
1253.6
1255.4
1257.2
1259
1260.8
1262.6
1264.4
1266.1
1267.9
1269.7
1271.5
1273.3
1275.1
1276.9
1278.7
1280.4
1282.2
1284
1285.8
1287.6
1289.3
1291.1
1292.9
1294.7
1296.4
1298.2
1300
1301.7
1303.5
1305.3
1307
1308.8
1310.6
1312.3
1314.1
1315.9
1317.6
1319.4
1321.2
1322.9
1324.7
1326.5
1328.2
1330
1331.8
1333.5
1335.3
1337
1338.7
1340.4
1342
1343.7
1345.2
1346.7
1348.2
1349.5
1350.8
1351.9
1352.9
1353.8
1354.5
1355.1
1355.5
1355.7
1355.8
1019.2
1019.1
1019
1018.8
1018.6
1018.2
1017.8
1017.4
1016.9
1016.4
1015.8
1015.2
1014.6
1014
1013.5
1012.9
1012.3
1011.8
1011.4
1010.9
1010.6
1010.3
1010
1009.8
1009.6
1009.6
1009.5
1009.6
1009.7
1009.8
1010.1
1010.3
1010.7
1011.1
1011.5
1012.1
1012.6
1013.2
1013.9
1014.6
1015.4
1016.2
1017
1017.9
1018.8
1019.8
1020.7
1021.8
1022.8
1023.9
1025
1026.2
1027.4
1028.6
1029.8
1031
1032.3
1033.6
1034.9
1036.3
1037.7
1039
1040.5
1041.9
1043.3
1044.8
1046.3
1047.7
1049.2
1050.8
1052.3
1053.8
1055.4
1056.9
1058.5
1060.1
1061.7
1063.3
1064.9
1066.5
1068.1
1069.8
1071.4
1073
1074.7
1076.3
1077.9
1079.6
1081.2
1082.9
1084.5
1086.1
1087.8
1089.4
1091
1092.7
1094.3
1095.9
1097.5
1099.1
1100.7
1102.3
1103.9
1105.5
1107.1
1108.8
1110.4
1112
1113.6
1115.2
1116.9
1118.6
1120.2
1121.9
1123.7
1125.4
1127.2
1128.9
1130.7
1132.5
1134.2
1136
1137.8
1139.5
1141.3
1143.1
1144.9
1146.6
1148.4
1150.2
1152
1153.8
1155.6
1157.4
1159.2
1161
1162.8
1164.6
1166.4
1168.3
1170.1
1171.9
1173.8
1175.6
1177.4
1179.3
1181.1
1182.9
1184.8
1186.6
1188.5
1190.3
1192.2
1194
1195.8
1197.7
1199.5
1201.4
1203.2
1205
1206.9
1208.7
1210.5
1212.4
1214.2
1216
1217.9
1219.7
1221.5
1223.4
1225.2
1227
1228.8
1230.6
1232.5
1234.3
1236.1
1237.9
1239.7
1241.5
1243.4
1245.2
1247
1248.8
1250.6
1252.4
1254.2
1256
1257.8
1259.6
1261.4
1263.2
1265
1266.7
1268.5
1270.3
1272.1
1273.9
1275.7
1277.5
1279.2
1281
1282.8
1284.6
1286.4
1288.1
1289.9
1291.7
1293.4
1295.2
1297
1298.8
1300.5
1302.3
1304
1305.8
1307.6
1309.3
1311.1
1312.9
1314.6
1316.4
1318.2
1319.9
1321.7
1323.5
1325.2
1327
1328.8
1330.5
1332.3
1334
1335.8
1337.5
1339.2
1340.9
1342.5
1344.2
1345.7
1347.2
1348.7
1350
1351.2
1352.4
1353.4
1354.3
1355
1355.6
1356
1356.2
1356.3
1021.2
1021.2
1021.1
1020.9
1020.6
1020.3
1019.9
1019.5
1019
1018.5
1017.9
1017.4
1016.8
1016.2
1015.7
1015.1
1014.6
1014.1
1013.6
1013.2
1012.8
1012.5
1012.3
1012.1
1011.9
1011.8
1011.8
1011.9
1012
1012.1
1012.3
1012.6
1013
1013.3
1013.8
1014.3
1014.8
1015.5
1016.1
1016.8
1017.5
1018.3
1019.1
1020
1020.9
1021.8
1022.8
1023.8
1024.9
1025.9
1027
1028.1
1029.3
1030.5
1031.7
1032.9
1034.2
1035.5
1036.8
1038.1
1039.4
1040.8
1042.2
1043.6
1045
1046.4
1047.9
1049.3
1050.8
1052.3
1053.8
1055.4
1056.9
1058.4
1060
1061.5
1063.1
1064.7
1066.3
1067.9
1069.5
1071.1
1072.7
1074.3
1075.9
1077.5
1079.2
1080.8
1082.4
1084
1085.6
1087.3
1088.9
1090.5
1092.1
1093.7
1095.3
1096.9
1098.5
1100.1
1101.7
1103.3
1104.9
1106.5
1108.1
1109.7
1111.3
1112.9
1114.5
1116.1
1117.8
1119.5
1121.1
1122.8
1124.6
1126.3
1128.1
1129.8
1131.6
1133.4
1135.1
1136.9
1138.6
1140.4
1142.2
1143.9
1145.7
1147.5
1149.3
1151
1152.8
1154.6
1156.4
1158.2
1160
1161.8
1163.6
1165.4
1167.3
1169.1
1170.9
1172.7
1174.6
1176.4
1178.2
1180
1181.9
1183.7
1185.6
1187.4
1189.2
1191.1
1192.9
1194.8
1196.6
1198.4
1200.3
1202.1
1203.9
1205.8
1207.6
1209.4
1211.3
1213.1
1214.9
1216.8
1218.6
1220.4
1222.2
1224
1225.9
1227.7
1229.5
1231.3
1233.1
1235
1236.8
1238.6
1240.4
1242.2
1244
1245.8
1247.6
1249.4
1251.2
1253
1254.8
1256.6
1258.4
1260.2
1262
1263.8
1265.6
1267.4
1269.1
1270.9
1272.7
1274.5
1276.3
1278.1
1279.8
1281.6
1283.4
1285.2
1286.9
1288.7
1290.5
1292.2
1294
1295.8
1297.6
1299.3
1301.1
1302.8
1304.6
1306.4
1308.1
1309.9
1311.7
1313.4
1315.2
1316.9
1318.7
1320.5
1322.2
1324
1325.8
1327.5
1329.3
1331
1332.8
1334.5
1336.3
1338
1339.7
1341.4
1343.1
1344.7
1346.2
1347.7
1349.2
1350.5
1351.7
1352.9
1353.9
1354.8
1355.5
1356.1
1356.5
1356.7
1356.8
1023.3
1023.3
1023.2
1023
1022.7
1022.4
1022
1021.6
1021.1
1020.6
1020.1
1019.5
1019
1018.4
1017.9
1017.3
1016.8
1016.3
1015.9
1015.5
1015.1
1014.8
1014.6
1014.4
1014.2
1014.1
1014.1
1014.1
1014.2
1014.4
1014.6
1014.9
1015.2
1015.6
1016
1016.5
1017.1
1017.7
1018.3
1019
1019.7
1020.5
1021.3
1022.1
1023
1023.9
1024.9
1025.9
1026.9
1027.9
1029
1030.1
1031.2
1032.4
1033.6
1034.8
1036
1037.3
1038.6
1039.9
1041.2
1042.5
1043.9
1045.3
1046.7
1048.1
1049.5
1051
1052.4
1053.9
1055.4
1056.9
1058.4
1059.9
1061.5
1063
1064.5
1066.1
1067.7
1069.2
1070.8
1072.4
1074
1075.6
1077.2
1078.8
1080.4
1082
1083.6
1085.2
1086.8
1088.4
1090
1091.6
1093.2
1094.8
1096.4
1097.9
1099.5
1101.1
1102.7
1104.3
1105.8
1107.4
1109
1110.6
1112.2
1113.8
1115.4
1117.1
1118.7
1120.4
1122.1
1123.8
1125.5
1127.3
1129
1130.8
1132.5
1134.3
1136
1137.8
1139.5
1141.3
1143
1144.8
1146.6
1148.3
1150.1
1151.9
1153.7
1155.5
1157.2
1159
1160.8
1162.6
1164.5
1166.3
1168.1
1169.9
1171.7
1173.5
1175.4
1177.2
1179
1180.8
1182.7
1184.5
1186.3
1188.2
1190
1191.8
1193.7
1195.5
1197.4
1199.2
1201
1202.8
1204.7
1206.5
1208.3
1210.2
1212
1213.8
1215.6
1217.5
1219.3
1221.1
1222.9
1224.8
1226.6
1228.4
1230.2
1232
1233.8
1235.6
1237.4
1239.2
1241.1
1242.9
1244.7
1246.5
1248.3
1250.1
1251.9
1253.7
1255.5
1257.2
1259
1260.8
1262.6
1264.4
1266.2
1268
1269.8
1271.5
1273.3
1275.1
1276.9
1278.7
1280.4
1282.2
1284
1285.8
1287.5
1289.3
1291.1
1292.8
1294.6
1296.4
1298.1
1299.9
1301.6
1303.4
1305.2
1306.9
1308.7
1310.5
1312.2
1314
1315.7
1317.5
1319.3
1321
1322.8
1324.5
1326.3
1328.1
1329.8
1331.6
1333.3
1335.1
1336.8
1338.5
1340.2
1341.9
1343.6
1345.2
1346.7
1348.2
1349.7
1351
1352.2
1353.4
1354.4
1355.3
1356
1356.6
1357
1357.2
1357.3
1025.4
1025.4
1025.2
1025.1
1024.8
1024.5
1024.1
1023.7
1023.3
1022.8
1022.3
1021.7
1021.2
1020.6
1020.1
1019.5
1019
1018.6
1018.1
1017.7
1017.4
1017.1
1016.8
1016.6
1016.5
1016.4
1016.4
1016.4
1016.5
1016.7
1016.9
1017.1
1017.5
1017.8
1018.3
1018.8
1019.3
1019.9
1020.5
1021.2
1021.9
1022.6
1023.4
1024.2
1025.1
1026
1026.9
1027.9
1028.9
1029.9
1031
1032.1
1033.2
1034.3
1035.5
1036.7
1037.9
1039.1
1040.4
1041.7
1043
1044.3
1045.6
1047
1048.4
1049.8
1051.2
1052.6
1054
1055.5
1056.9
1058.4
1059.9
1061.4
1062.9
1064.5
1066
1067.5
1069.1
1070.6
1072.2
1073.7
1075.3
1076.9
1078.5
1080
1081.6
1083.2
1084.8
1086.4
1087.9
1089.5
1091.1
1092.7
1094.3
1095.8
1097.4
1099
1100.5
1102.1
1103.7
1105.2
1106.8
1108.4
1109.9
1111.5
1113.1
1114.7
1116.4
1118
1119.7
1121.3
1123
1124.7
1126.5
1128.2
1129.9
1131.7
1133.4
1135.2
1136.9
1138.7
1140.4
1142.2
1143.9
1145.7
1147.4
1149.2
1151
1152.8
1154.5
1156.3
1158.1
1159.9
1161.7
1163.5
1165.3
1167.1
1168.9
1170.7
1172.5
1174.4
1176.2
1178
1179.8
1181.7
1183.5
1185.3
1187.1
1189
1190.8
1192.6
1194.5
1196.3
1198.1
1199.9
1201.8
1203.6
1205.4
1207.3
1209.1
1210.9
1212.7
1214.6
1216.4
1218.2
1220
1221.8
1223.6
1225.5
1227.3
1229.1
1230.9
1232.7
1234.5
1236.3
1238.1
1239.9
1241.7
1243.5
1245.3
1247.1
1248.9
1250.7
1252.5
1254.3
1256.1
1257.9
1259.7
1261.5
1263.3
1265
1266.8
1268.6
1270.4
1272.2
1273.9
1275.7
1277.5
1279.3
1281
1282.8
1284.6
1286.4
1288.1
1289.9
1291.7
1293.4
1295.2
1296.9
1298.7
1300.5
1302.2
1304
1305.7
1307.5
1309.3
1311
1312.8
1314.5
1316.3
1318
1319.8
1321.6
1323.3
1325.1
1326.8
1328.6
1330.4
1332.1
1333.9
1335.6
1337.3
1339.1
1340.8
1342.4
1344.1
1345.7
1347.3
1348.8
1350.2
1351.5
1352.8
1353.9
1354.9
1355.8
1356.5
1357.1
1357.5
1357.7
1357.8
1027.5
1027.4
1027.3
1027.1
1026.9
1026.6
1026.3
1025.8
1025.4
1024.9
1024.4
1023.9
1023.3
1022.8
1022.3
1021.7
1021.2
1020.8
1020.4
1020
1019.6
1019.3
1019.1
1018.9
1018.7
1018.7
1018.6
1018.7
1018.8
1018.9
1019.1
1019.4
1019.7
1020.1
1020.5
1021
1021.5
1022.1
1022.7
1023.3
1024
1024.8
1025.5
1026.3
1027.2
1028.1
1029
1029.9
1030.9
1031.9
1033
1034
1035.1
1036.3
1037.4
1038.6
1039.8
1041
1042.2
1043.5
1044.8
1046.1
1047.4
1048.7
1050.1
1051.4
1052.8
1054.2
1055.6
1057.1
1058.5
1060
1061.4
1062.9
1064.4
1065.9
1067.4
1068.9
1070.5
1072
1073.5
1075.1
1076.6
1078.2
1079.8
1081.3
1082.9
1084.4
1086
1087.6
1089.1
1090.7
1092.2
1093.8
1095.4
1096.9
1098.5
1100
1101.6
1103.1
1104.7
1106.2
1107.8
1109.3
1110.9
1112.5
1114.1
1115.7
1117.3
1118.9
1120.6
1122.3
1124
1125.7
1127.4
1129.2
1130.9
1132.6
1134.4
1136.1
1137.9
1139.6
1141.3
1143.1
1144.8
1146.6
1148.3
1150.1
1151.9
1153.6
1155.4
1157.2
1159
1160.8
1162.6
1164.4
1166.2
1168
1169.8
1171.6
1173.4
1175.2
1177
1178.8
1180.7
1182.5
1184.3
1186.1
1188
1189.8
1191.6
1193.4
1195.3
1197.1
1198.9
1200.7
1202.6
1204.4
1206.2
1208
1209.8
1211.7
1213.5
1215.3
1217.1
1218.9
1220.7
1222.6
1224.4
1226.2
1228
1229.8
1231.6
1233.4
1235.2
1237
1238.8
1240.6
1242.4
1244.2
1246
1247.8
1249.6
1251.4
1253.2
1255
1256.8
1258.5
1260.3
1262.1
1263.9
1265.7
1267.5
1269.2
1271
1272.8
1274.6
1276.3
1278.1
1279.9
1281.7
1283.4
1285.2
1287
1288.7
1290.5
1292.2
1294
1295.8
1297.5
1299.3
1301
1302.8
1304.6
1306.3
1308.1
1309.8
1311.6
1313.3
1315.1
1316.9
1318.6
1320.4
1322.1
1323.9
1325.6
1327.4
1329.1
1330.9
1332.7
1334.4
1336.1
1337.9
1339.6
1341.3
1343
1344.6
1346.2
1347.8
1349.3
1350.7
1352
1353.3
1354.4
1355.4
1356.3
1357
1357.6
1358
1358.2
1358.3
1029.5
1029.5
1029.4
1029.2
1029
1028.7
1028.4
1027.9
1027.5
1027
1026.5
1026
1025.5
1025
1024.4
1023.9
1023.5
1023
1022.6
1022.2
1021.9
1021.6
1021.3
1021.1
1021
1020.9
1020.9
1020.9
1021
1021.2
1021.4
1021.6
1021.9
1022.3
1022.7
1023.2
1023.7
1024.2
1024.8
1025.5
1026.2
1026.9
1027.7
1028.5
1029.3
1030.2
1031.1
1032
1033
1033.9
1035
1036
1037.1
1038.2
1039.3
1040.5
1041.6
1042.8
1044.1
1045.3
1046.6
1047.8
1049.1
1050.4
1051.8
1053.1
1054.5
1055.9
1057.3
1058.7
1060.1
1061.5
1063
1064.5
1065.9
1067.4
1068.9
1070.4
1071.9
1073.4
1074.9
1076.4
1078
1079.5
1081
1082.6
1084.1
1085.7
1087.2
1088.8
1090.3
1091.8
1093.4
1094.9
1096.5
1098
1099.5
1101.1
1102.6
1104.1
1105.7
1107.2
1108.8
1110.3
1111.9
1113.5
1115.1
1116.7
1118.3
1119.9
1121.6
1123.3
1125
1126.7
1128.4
1130.1
1131.9
1133.6
1135.3
1137.1
1138.8
1140.5
1142.3
1144
1145.7
1147.5
1149.2
1151
1152.8
1154.5
1156.3
1158.1
1159.9
1161.6
1163.4
1165.2
1167
1168.8
1170.6
1172.4
1174.2
1176.1
1177.9
1179.7
1181.5
1183.3
1185.1
1187
1188.8
1190.6
1192.4
1194.2
1196.1
1197.9
1199.7
1201.5
1203.3
1205.2
1207
1208.8
1210.6
1212.4
1214.2
1216.1
1217.9
1219.7
1221.5
1223.3
1225.1
1226.9
1228.7
1230.5
1232.3
1234.1
1235.9
1237.7
1239.5
1241.3
1243.1
1244.9
1246.7
1248.5
1250.3
1252.1
1253.9
1255.6
1257.4
1259.2
1261
1262.8
1264.6
1266.3
1268.1
1269.9
1271.7
1273.4
1275.2
1277
1278.7
1280.5
1282.3
1284
1285.8
1287.6
1289.3
1291.1
1292.9
1294.6
1296.4
1298.1
1299.9
1301.6
1303.4
1305.2
1306.9
1308.7
1310.4
1312.2
1313.9
1315.7
1317.4
1319.2
1320.9
1322.7
1324.4
1326.2
1327.9
1329.7
1331.5
1333.2
1335
1336.7
1338.4
1340.1
1341.8
1343.5
1345.2
1346.8
1348.3
1349.8
1351.2
1352.6
1353.8
1354.9
1355.9
1356.8
1357.5
1358.1
1358.5
1358.8
1358.8
1031.6
1031.6
1031.5
1031.3
1031.1
1030.8
1030.5
1030.1
1029.6
1029.2
1028.7
1028.2
1027.7
1027.1
1026.6
1026.1
1025.7
1025.2
1024.8
1024.4
1024.1
1023.8
1023.6
1023.4
1023.3
1023.2
1023.2
1023.2
1023.3
1023.4
1023.6
1023.9
1024.2
1024.5
1024.9
1025.4
1025.9
1026.4
1027
1027.6
1028.3
1029
1029.8
1030.6
1031.4
1032.2
1033.1
1034
1035
1036
1037
1038
1039
1040.1
1041.2
1042.4
1043.5
1044.7
1045.9
1047.1
1048.4
1049.6
1050.9
1052.2
1053.5
1054.8
1056.2
1057.5
1058.9
1060.3
1061.7
1063.1
1064.5
1066
1067.4
1068.9
1070.4
1071.8
1073.3
1074.8
1076.3
1077.8
1079.3
1080.8
1082.4
1083.9
1085.4
1086.9
1088.4
1090
1091.5
1093
1094.5
1096
1097.6
1099.1
1100.6
1102.1
1103.7
1105.2
1106.7
1108.2
1109.8
1111.3
1112.9
1114.5
1116.1
1117.7
1119.3
1120.9
1122.6
1124.3
1126
1127.7
1129.4
1131.1
1132.9
1134.6
1136.3
1138
1139.7
1141.5
1143.2
1144.9
1146.7
1148.4
1150.2
1151.9
1153.7
1155.4
1157.2
1159
1160.8
1162.5
1164.3
1166.1
1167.9
1169.7
1171.5
1173.3
1175.1
1176.9
1178.7
1180.5
1182.4
1184.2
1186
1187.8
1189.6
1191.4
1193.2
1195.1
1196.9
1198.7
1200.5
1202.3
1204.1
1205.9
1207.8
1209.6
1211.4
1213.2
1215
1216.8
1218.6
1220.4
1222.2
1224
1225.8
1227.6
1229.4
1231.2
1233
1234.8
1236.6
1238.4
1240.2
1242
1243.8
1245.6
1247.4
1249.2
1251
1252.8
1254.5
1256.3
1258.1
1259.9
1261.7
1263.4
1265.2
1267
1268.8
1270.5
1272.3
1274.1
1275.8
1277.6
1279.4
1281.1
1282.9
1284.7
1286.4
1288.2
1290
1291.7
1293.5
1295.2
1297
1298.7
1300.5
1302.2
1304
1305.8
1307.5
1309.3
1311
1312.8
1314.5
1316.3
1318
1319.8
1321.5
1323.3
1325
1326.8
1328.5
1330.3
1332
1333.8
1335.5
1337.2
1339
1340.7
1342.4
1344.1
1345.7
1347.3
1348.9
1350.4
1351.8
1353.1
1354.3
1355.5
1356.5
1357.3
1358.1
1358.6
1359
1359.3
1359.4
1033.7
1033.7
1033.6
1033.4
1033.2
1032.9
1032.5
1032.2
1031.7
1031.3
1030.8
1030.3
1029.8
1029.3
1028.8
1028.3
1027.8
1027.4
1027
1026.6
1026.3
1026
1025.8
1025.6
1025.5
1025.4
1025.4
1025.4
1025.5
1025.7
1025.8
1026.1
1026.4
1026.7
1027.1
1027.6
1028.1
1028.6
1029.2
1029.8
1030.5
1031.2
1031.9
1032.7
1033.5
1034.3
1035.2
1036.1
1037
1038
1038.9
1040
1041
1042.1
1043.2
1044.3
1045.4
1046.6
1047.7
1048.9
1050.2
1051.4
1052.7
1053.9
1055.2
1056.5
1057.9
1059.2
1060.5
1061.9
1063.3
1064.7
1066.1
1067.5
1068.9
1070.4
1071.8
1073.3
1074.8
1076.2
1077.7
1079.2
1080.7
1082.2
1083.7
1085.2
1086.7
1088.2
1089.7
1091.2
1092.7
1094.2
1095.7
1097.2
1098.7
1100.2
1101.7
1103.2
1104.7
1106.2
1107.7
1109.3
1110.8
1112.4
1113.9
1115.5
1117.1
1118.7
1120.3
1122
1123.6
1125.3
1127
1128.7
1130.4
1132.1
1133.8
1135.6
1137.3
1139
1140.7
1142.4
1144.1
1145.9
1147.6
1149.3
1151.1
1152.8
1154.6
1156.4
1158.1
1159.9
1161.7
1163.4
1165.2
1167
1168.8
1170.6
1172.4
1174.2
1176
1177.8
1179.6
1181.4
1183.2
1185
1186.8
1188.6
1190.5
1192.3
1194.1
1195.9
1197.7
1199.5
1201.3
1203.1
1204.9
1206.7
1208.6
1210.4
1212.2
1214
1215.8
1217.6
1219.4
1221.2
1223
1224.8
1226.6
1228.4
1230.2
1232
1233.8
1235.6
1237.4
1239.2
1240.9
1242.7
1244.5
1246.3
1248.1
1249.9
1251.7
1253.4
1255.2
1257
1258.8
1260.6
1262.3
1264.1
1265.9
1267.7
1269.4
1271.2
1273
1274.7
1276.5
1278.3
1280
1281.8
1283.5
1285.3
1287.1
1288.8
1290.6
1292.3
1294.1
1295.8
1297.6
1299.4
1301.1
1302.9
1304.6
1306.4
1308.1
1309.9
1311.6
1313.3
1315.1
1316.8
1318.6
1320.3
1322.1
1323.8
1325.6
1327.3
1329.1
1330.8
1332.6
1334.3
1336.1
1337.8
1339.5
1341.3
1342.9
1344.6
1346.3
1347.9
1349.4
1350.9
1352.3
1353.6
1354.9
1356
1357
1357.9
1358.6
1359.2
1359.6
1359.8
1359.9
1035.8
1035.7
1035.6
1035.5
1035.2
1035
1034.6
1034.3
1033.9
1033.4
1032.9
1032.5
1032
1031.5
1031
1030.5
1030
1029.6
1029.2
1028.9
1028.5
1028.3
1028
1027.9
1027.7
1027.7
1027.6
1027.7
1027.7
1027.9
1028.1
1028.3
1028.6
1028.9
1029.3
1029.8
1030.3
1030.8
1031.3
1031.9
1032.6
1033.3
1034
1034.8
1035.6
1036.4
1037.2
1038.1
1039
1040
1040.9
1041.9
1043
1044
1045.1
1046.2
1047.3
1048.4
1049.6
1050.8
1052
1053.2
1054.4
1055.7
1056.9
1058.2
1059.5
1060.9
1062.2
1063.5
1064.9
1066.3
1067.7
1069.1
1070.5
1071.9
1073.3
1074.8
1076.2
1077.7
1079.1
1080.6
1082
1083.5
1085
1086.5
1087.9
1089.4
1090.9
1092.4
1093.9
1095.4
1096.8
1098.3
1099.8
1101.3
1102.8
1104.3
1105.8
1107.3
1108.8
1110.3
1111.9
1113.4
1114.9
1116.5
1118.1
1119.7
1121.4
1123
1124.7
1126.4
1128.1
1129.8
1131.5
1133.2
1134.9
1136.6
1138.3
1140
1141.7
1143.4
1145.1
1146.8
1148.6
1150.3
1152
1153.8
1155.5
1157.3
1159
1160.8
1162.6
1164.4
1166.1
1167.9
1169.7
1171.5
1173.3
1175.1
1176.9
1178.7
1180.5
1182.3
1184.1
1185.9
1187.7
1189.5
1191.3
1193.1
1194.9
1196.7
1198.5
1200.3
1202.1
1203.9
1205.8
1207.6
1209.4
1211.2
1213
1214.8
1216.6
1218.4
1220.2
1222
1223.8
1225.6
1227.4
1229.1
1230.9
1232.7
1234.5
1236.3
1238.1
1239.9
1241.7
1243.5
1245.2
1247
1248.8
1250.6
1252.4
1254.1
1255.9
1257.7
1259.5
1261.2
1263
1264.8
1266.6
1268.3
1270.1
1271.9
1273.6
1275.4
1277.2
1278.9
1280.7
1282.4
1284.2
1285.9
1287.7
1289.5
1291.2
1293
1294.7
1296.5
1298.2
1300
1301.7
1303.5
1305.2
1307
1308.7
1310.5
1312.2
1313.9
1315.7
1317.4
1319.2
1320.9
1322.7
1324.4
1326.2
1327.9
1329.7
1331.4
1333.2
1334.9
1336.6
1338.4
1340.1
1341.8
1343.5
1345.2
1346.8
1348.4
1350
1351.5
1352.9
1354.2
1355.4
1356.6
1357.6
1358.4
1359.1
1359.7
1360.1
1360.4
1360.5
1037.8
1037.8
1037.7
1037.5
1037.3
1037
1036.7
1036.4
1036
1035.5
1035.1
1034.6
1034.1
1033.6
1033.1
1032.7
1032.2
1031.8
1031.4
1031.1
1030.7
1030.5
1030.3
1030.1
1029.9
1029.9
1029.9
1029.9
1030
1030.1
1030.3
1030.5
1030.8
1031.1
1031.5
1032
1032.4
1032.9
1033.5
1034.1
1034.7
1035.4
1036.1
1036.9
1037.6
1038.4
1039.3
1040.1
1041
1042
1042.9
1043.9
1044.9
1045.9
1047
1048.1
1049.2
1050.3
1051.4
1052.6
1053.8
1055
1056.2
1057.4
1058.7
1059.9
1061.2
1062.5
1063.9
1065.2
1066.5
1067.9
1069.2
1070.6
1072
1073.4
1074.8
1076.2
1077.7
1079.1
1080.5
1082
1083.4
1084.9
1086.3
1087.8
1089.2
1090.7
1092.2
1093.6
1095.1
1096.6
1098
1099.5
1101
1102.4
1103.9
1105.4
1106.9
1108.4
1109.9
1111.4
1112.9
1114.5
1116
1117.6
1119.2
1120.8
1122.4
1124.1
1125.7
1127.4
1129.1
1130.8
1132.5
1134.2
1135.9
1137.6
1139.3
1141
1142.7
1144.4
1146.1
1147.8
1149.5
1151.3
1153
1154.7
1156.5
1158.2
1160
1161.8
1163.5
1165.3
1167.1
1168.8
1170.6
1172.4
1174.2
1176
1177.8
1179.6
1181.4
1183.2
1185
1186.8
1188.6
1190.4
1192.2
1194
1195.8
1197.6
1199.4
1201.2
1203
1204.8
1206.6
1208.4
1210.2
1212
1213.8
1215.6
1217.4
1219.2
1221
1222.8
1224.5
1226.3
1228.1
1229.9
1231.7
1233.5
1235.3
1237.1
1238.8
1240.6
1242.4
1244.2
1246
1247.8
1249.5
1251.3
1253.1
1254.9
1256.6
1258.4
1260.2
1261.9
1263.7
1265.5
1267.2
1269
1270.8
1272.5
1274.3
1276.1
1277.8
1279.6
1281.3
1283.1
1284.8
1286.6
1288.4
1290.1
1291.9
1293.6
1295.4
1297.1
1298.9
1300.6
1302.4
1304.1
1305.8
1307.6
1309.3
1311.1
1312.8
1314.6
1316.3
1318
1319.8
1321.5
1323.3
1325
1326.8
1328.5
1330.3
1332
1333.7
1335.5
1337.2
1339
1340.7
1342.4
1344.1
1345.7
1347.4
1349
1350.5
1352
1353.4
1354.8
1356
1357.1
1358.1
1359
1359.7
1360.3
1360.7
1360.9
1361
1039.9
1039.9
1039.8
1039.6
1039.4
1039.1
1038.8
1038.5
1038.1
1037.6
1037.2
1036.7
1036.2
1035.8
1035.3
1034.8
1034.4
1034
1033.6
1033.3
1032.9
1032.7
1032.5
1032.3
1032.2
1032.1
1032.1
1032.1
1032.2
1032.3
1032.5
1032.7
1033
1033.3
1033.7
1034.1
1034.6
1035.1
1035.7
1036.2
1036.9
1037.5
1038.2
1038.9
1039.7
1040.5
1041.3
1042.2
1043.1
1044
1044.9
1045.9
1046.9
1047.9
1048.9
1050
1051.1
1052.2
1053.3
1054.4
1055.6
1056.8
1058
1059.2
1060.4
1061.7
1062.9
1064.2
1065.5
1066.8
1068.1
1069.5
1070.8
1072.2
1073.6
1074.9
1076.3
1077.7
1079.1
1080.5
1081.9
1083.4
1084.8
1086.2
1087.6
1089.1
1090.5
1092
1093.4
1094.9
1096.3
1097.8
1099.2
1100.7
1102.1
1103.6
1105
1106.5
1108
1109.5
1111
1112.5
1114
1115.5
1117.1
1118.7
1120.3
1121.9
1123.5
1125.2
1126.8
1128.5
1130.2
1131.9
1133.5
1135.2
1136.9
1138.6
1140.3
1142
1143.7
1145.4
1147.1
1148.8
1150.5
1152.2
1154
1155.7
1157.5
1159.2
1160.9
1162.7
1164.5
1166.2
1168
1169.8
1171.6
1173.3
1175.1
1176.9
1178.7
1180.5
1182.3
1184.1
1185.9
1187.7
1189.4
1191.2
1193
1194.8
1196.6
1198.4
1200.2
1202
1203.8
1205.6
1207.4
1209.2
1211
1212.8
1214.6
1216.4
1218.2
1220
1221.8
1223.5
1225.3
1227.1
1228.9
1230.7
1232.5
1234.3
1236
1237.8
1239.6
1241.4
1243.2
1244.9
1246.7
1248.5
1250.3
1252
1253.8
1255.6
1257.3
1259.1
1260.9
1262.6
1264.4
1266.2
1267.9
1269.7
1271.5
1273.2
1275
1276.7
1278.5
1280.2
1282
1283.8
1285.5
1287.3
1289
1290.8
1292.5
1294.3
1296
1297.8
1299.5
1301.2
1303
1304.7
1306.5
1308.2
1309.9
1311.7
1313.4
1315.2
1316.9
1318.7
1320.4
1322.1
1323.9
1325.6
1327.4
1329.1
1330.9
1332.6
1334.3
1336.1
1337.8
1339.5
1341.3
1343
1344.7
1346.3
1347.9
1349.5
1351.1
1352.6
1354
1355.3
1356.5
1357.7
1358.7
1359.5
1360.2
1360.8
1361.2
1361.5
1361.6
1041.9
1041.9
1041.8
1041.7
1041.5
1041.2
1040.9
1040.5
1040.2
1039.7
1039.3
1038.8
1038.4
1037.9
1037.4
1037
1036.6
1036.2
1035.8
1035.4
1035.1
1034.9
1034.7
1034.5
1034.4
1034.3
1034.3
1034.3
1034.4
1034.5
1034.7
1034.9
1035.2
1035.5
1035.9
1036.3
1036.8
1037.3
1037.8
1038.4
1039
1039.6
1040.3
1041
1041.8
1042.6
1043.4
1044.2
1045.1
1046
1046.9
1047.9
1048.8
1049.8
1050.8
1051.9
1052.9
1054
1055.1
1056.3
1057.4
1058.6
1059.8
1061
1062.2
1063.4
1064.6
1065.9
1067.2
1068.5
1069.8
1071.1
1072.4
1073.8
1075.1
1076.5
1077.8
1079.2
1080.6
1082
1083.4
1084.8
1086.2
1087.6
1089
1090.4
1091.8
1093.2
1094.7
1096.1
1097.5
1099
1100.4
1101.8
1103.3
1104.7
1106.2
1107.6
1109.1
1110.6
1112.1
1113.6
1115.1
1116.6
1118.2
1119.8
1121.4
1123
1124.6
1126.3
1127.9
1129.6
1131.3
1132.9
1134.6
1136.3
1137.9
1139.6
1141.3
1143
1144.7
1146.4
1148.1
1149.8
1151.5
1153.2
1155
1156.7
1158.4
1160.2
1161.9
1163.7
1165.4
1167.2
1169
1170.7
1172.5
1174.3
1176
1177.8
1179.6
1181.4
1183.2
1185
1186.8
1188.6
1190.3
1192.1
1193.9
1195.7
1197.5
1199.3
1201.1
1202.9
1204.7
1206.5
1208.3
1210
1211.8
1213.6
1215.4
1217.2
1219
1220.8
1222.6
1224.3
1226.1
1227.9
1229.7
1231.5
1233.3
1235
1236.8
1238.6
1240.4
1242.1
1243.9
1245.7
1247.5
1249.2
1251
1252.8
1254.5
1256.3
1258.1
1259.8
1261.6
1263.4
1265.1
1266.9
1268.6
1270.4
1272.2
1273.9
1275.7
1277.4
1279.2
1280.9
1282.7
1284.4
1286.2
1287.9
1289.7
1291.4
1293.2
1294.9
1296.7
1298.4
1300.1
1301.9
1303.6
1305.4
1307.1
1308.8
1310.6
1312.3
1314.1
1315.8
1317.5
1319.3
1321
1322.8
1324.5
1326.2
1328
1329.7
1331.5
1333.2
1334.9
1336.7
1338.4
1340.1
1341.8
1343.6
1345.2
1346.9
1348.5
1350.1
1351.7
1353.1
1354.6
1355.9
1357.1
1358.2
1359.2
1360.1
1360.8
1361.4
1361.8
1362
1362.1
1044
1044
1043.9
1043.7
1043.5
1043.3
1043
1042.6
1042.3
1041.8
1041.4
1041
1040.5
1040
1039.6
1039.1
1038.7
1038.3
1038
1037.6
1037.3
1037.1
1036.9
1036.7
1036.6
1036.5
1036.5
1036.5
1036.6
1036.7
1036.9
1037.1
1037.4
1037.7
1038.1
1038.5
1038.9
1039.4
1039.9
1040.5
1041.1
1041.7
1042.4
1043.1
1043.9
1044.6
1045.4
1046.2
1047.1
1048
1048.9
1049.8
1050.8
1051.8
1052.8
1053.8
1054.8
1055.9
1057
1058.1
1059.2
1060.4
1061.5
1062.7
1063.9
1065.1
1066.4
1067.6
1068.9
1070.1
1071.4
1072.7
1074
1075.3
1076.7
1078
1079.3
1080.7
1082
1083.4
1084.8
1086.2
1087.6
1088.9
1090.3
1091.7
1093.1
1094.5
1095.9
1097.4
1098.8
1100.2
1101.6
1103
1104.4
1105.9
1107.3
1108.8
1110.2
1111.7
1113.2
1114.7
1116.2
1117.7
1119.3
1120.9
1122.5
1124.1
1125.8
1127.4
1129
1130.7
1132.3
1134
1135.7
1137.3
1139
1140.7
1142.3
1144
1145.7
1147.4
1149.1
1150.8
1152.5
1154.2
1156
1157.7
1159.4
1161.2
1162.9
1164.7
1166.4
1168.2
1169.9
1171.7
1173.5
1175.2
1177
1178.8
1180.6
1182.3
1184.1
1185.9
1187.7
1189.5
1191.2
1193
1194.8
1196.6
1198.4
1200.2
1202
1203.7
1205.5
1207.3
1209.1
1210.9
1212.7
1214.5
1216.2
1218
1219.8
1221.6
1223.4
1225.1
1226.9
1228.7
1230.5
1232.3
1234
1235.8
1237.6
1239.4
1241.1
1242.9
1244.7
1246.4
1248.2
1250
1251.7
1253.5
1255.3
1257
1258.8
1260.6
1262.3
1264.1
1265.8
1267.6
1269.3
1271.1
1272.9
1274.6
1276.4
1278.1
1279.9
1281.6
1283.4
1285.1
1286.9
1288.6
1290.3
1292.1
1293.8
1295.6
1297.3
1299.1
1300.8
1302.5
1304.3
1306
1307.7
1309.5
1311.2
1313
1314.7
1316.4
1318.2
1319.9
1321.6
1323.4
1325.1
1326.8
1328.6
1330.3
1332.1
1333.8
1335.5
1337.3
1339
1340.7
1342.4
1344.1
1345.8
1347.5
1349.1
1350.7
1352.2
1353.7
1355.1
1356.5
1357.7
1358.8
1359.8
1360.7
1361.4
1361.9
1362.4
1362.6
1362.7
1046.1
1046
1045.9
1045.8
1045.6
1045.4
1045.1
1044.7
1044.3
1043.9
1043.5
1043.1
1042.6
1042.2
1041.7
1041.3
1040.9
1040.5
1040.1
1039.8
1039.5
1039.3
1039.1
1038.9
1038.8
1038.7
1038.7
1038.7
1038.8
1038.9
1039.1
1039.3
1039.6
1039.9
1040.2
1040.6
1041.1
1041.5
1042.1
1042.6
1043.2
1043.8
1044.5
1045.2
1045.9
1046.7
1047.5
1048.3
1049.1
1050
1050.9
1051.8
1052.7
1053.7
1054.7
1055.7
1056.7
1057.8
1058.9
1059.9
1061.1
1062.2
1063.3
1064.5
1065.7
1066.9
1068.1
1069.3
1070.5
1071.8
1073
1074.3
1075.6
1076.9
1078.2
1079.5
1080.8
1082.2
1083.5
1084.9
1086.2
1087.6
1088.9
1090.3
1091.7
1093.1
1094.4
1095.8
1097.2
1098.6
1100
1101.4
1102.8
1104.2
1105.6
1107
1108.5
1109.9
1111.4
1112.8
1114.3
1115.8
1117.3
1118.9
1120.4
1122
1123.6
1125.3
1126.9
1128.5
1130.2
1131.8
1133.4
1135.1
1136.7
1138.4
1140.1
1141.7
1143.4
1145.1
1146.8
1148.4
1150.1
1151.8
1153.5
1155.3
1157
1158.7
1160.4
1162.2
1163.9
1165.6
1167.4
1169.1
1170.9
1172.7
1174.4
1176.2
1178
1179.7
1181.5
1183.3
1185
1186.8
1188.6
1190.4
1192.2
1193.9
1195.7
1197.5
1199.3
1201.1
1202.8
1204.6
1206.4
1208.2
1210
1211.7
1213.5
1215.3
1217.1
1218.9
1220.6
1222.4
1224.2
1226
1227.7
1229.5
1231.3
1233.1
1234.8
1236.6
1238.4
1240.1
1241.9
1243.7
1245.4
1247.2
1249
1250.7
1252.5
1254.3
1256
1257.8
1259.5
1261.3
1263
1264.8
1266.6
1268.3
1270.1
1271.8
1273.6
1275.3
1277.1
1278.8
1280.6
1282.3
1284.1
1285.8
1287.5
1289.3
1291
1292.8
1294.5
1296.2
1298
1299.7
1301.5
1303.2
1304.9
1306.7
1308.4
1310.1
1311.9
1313.6
1315.3
1317.1
1318.8
1320.5
1322.3
1324
1325.7
1327.5
1329.2
1330.9
1332.7
1334.4
1336.1
1337.9
1339.6
1341.3
1343
1344.7
1346.4
1348.1
1349.7
1351.3
1352.8
1354.3
1355.7
1357
1358.3
1359.4
1360.4
1361.2
1362
1362.5
1362.9
1363.2
1363.3
1048.1
1048.1
1048
1047.9
1047.7
1047.4
1047.1
1046.8
1046.4
1046
1045.6
1045.2
1044.7
1044.3
1043.9
1043.4
1043
1042.7
1042.3
1042
1041.7
1041.4
1041.2
1041.1
1041
1040.9
1040.9
1040.9
1041
1041.1
1041.3
1041.5
1041.7
1042
1042.4
1042.8
1043.2
1043.7
1044.2
1044.7
1045.3
1045.9
1046.6
1047.3
1048
1048.7
1049.5
1050.3
1051.1
1052
1052.9
1053.8
1054.7
1055.6
1056.6
1057.6
1058.6
1059.7
1060.7
1061.8
1062.9
1064
1065.1
1066.3
1067.4
1068.6
1069.8
1071
1072.2
1073.4
1074.7
1075.9
1077.2
1078.5
1079.8
1081.1
1082.4
1083.7
1085
1086.3
1087.7
1089
1090.4
1091.7
1093
1094.4
1095.8
1097.1
1098.5
1099.9
1101.3
1102.6
1104
1105.4
1106.8
1108.2
1109.7
1111.1
1112.5
1114
1115.5
1117
1118.5
1120
1121.6
1123.2
1124.8
1126.4
1128
1129.7
1131.3
1132.9
1134.6
1136.2
1137.8
1139.5
1141.1
1142.8
1144.5
1146.1
1147.8
1149.5
1151.2
1152.9
1154.6
1156.3
1158
1159.7
1161.4
1163.2
1164.9
1166.6
1168.4
1170.1
1171.9
1173.6
1175.4
1177.2
1178.9
1180.7
1182.5
1184.2
1186
1187.8
1189.5
1191.3
1193.1
1194.9
1196.6
1198.4
1200.2
1202
1203.7
1205.5
1207.3
1209.1
1210.8
1212.6
1214.4
1216.2
1217.9
1219.7
1221.5
1223.3
1225
1226.8
1228.6
1230.3
1232.1
1233.9
1235.6
1237.4
1239.2
1240.9
1242.7
1244.5
1246.2
1248
1249.7
1251.5
1253.3
1255
1256.8
1258.5
1260.3
1262
1263.8
1265.5
1267.3
1269
1270.8
1272.5
1274.3
1276
1277.8
1279.5
1281.3
1283
1284.8
1286.5
1288.2
1290
1291.7
1293.5
1295.2
1296.9
1298.7
1300.4
1302.1
1303.9
1305.6
1307.3
1309.1
1310.8
1312.5
1314.2
1316
1317.7
1319.4
1321.2
1322.9
1324.6
1326.4
1328.1
1329.8
1331.6
1333.3
1335
1336.8
1338.5
1340.2
1341.9
1343.7
1345.3
1347
1348.7
1350.3
1351.9
1353.4
1354.9
1356.3
1357.6
1358.9
1360
1361
1361.8
1362.5
1363.1
1363.5
1363.8
1363.8
1050.2
1050.1
1050.1
1049.9
1049.7
1049.5
1049.2
1048.9
1048.5
1048.1
1047.7
1047.3
1046.9
1046.4
1046
1045.6
1045.2
1044.8
1044.5
1044.1
1043.9
1043.6
1043.4
1043.3
1043.1
1043.1
1043
1043.1
1043.1
1043.3
1043.4
1043.6
1043.9
1044.2
1044.5
1044.9
1045.4
1045.8
1046.3
1046.9
1047.4
1048
1048.7
1049.3
1050
1050.8
1051.5
1052.3
1053.1
1054
1054.8
1055.7
1056.6
1057.6
1058.5
1059.5
1060.5
1061.5
1062.6
1063.6
1064.7
1065.8
1066.9
1068
1069.2
1070.3
1071.5
1072.7
1073.9
1075.1
1076.3
1077.6
1078.8
1080.1
1081.3
1082.6
1083.9
1085.2
1086.5
1087.8
1089.1
1090.4
1091.8
1093.1
1094.4
1095.8
1097.1
1098.4
1099.8
1101.2
1102.5
1103.9
1105.3
1106.6
1108
1109.4
1110.8
1112.3
1113.7
1115.2
1116.7
1118.2
1119.7
1121.2
1122.8
1124.4
1126
1127.6
1129.2
1130.8
1132.4
1134.1
1135.7
1137.3
1138.9
1140.6
1142.2
1143.9
1145.5
1147.2
1148.9
1150.6
1152.2
1153.9
1155.6
1157.3
1159
1160.8
1162.5
1164.2
1165.9
1167.7
1169.4
1171.1
1172.9
1174.6
1176.4
1178.1
1179.9
1181.7
1183.4
1185.2
1186.9
1188.7
1190.5
1192.3
1194
1195.8
1197.6
1199.3
1201.1
1202.9
1204.6
1206.4
1208.2
1209.9
1211.7
1213.5
1215.3
1217
1218.8
1220.6
1222.3
1224.1
1225.9
1227.6
1229.4
1231.2
1232.9
1234.7
1236.4
1238.2
1240
1241.7
1243.5
1245.2
1247
1248.8
1250.5
1252.3
1254
1255.8
1257.5
1259.3
1261
1262.8
1264.5
1266.3
1268
1269.8
1271.5
1273.3
1275
1276.8
1278.5
1280.2
1282
1283.7
1285.5
1287.2
1288.9
1290.7
1292.4
1294.1
1295.9
1297.6
1299.3
1301.1
1302.8
1304.5
1306.3
1308
1309.7
1311.5
1313.2
1314.9
1316.6
1318.4
1320.1
1321.8
1323.5
1325.3
1327
1328.7
1330.5
1332.2
1333.9
1335.7
1337.4
1339.1
1340.8
1342.6
1344.3
1346
1347.6
1349.3
1350.9
1352.5
1354
1355.5
1356.9
1358.2
1359.4
1360.6
1361.6
1362.4
1363.1
1363.7
1364.1
1364.3
1364.4
1052.2
1052.2
1052.1
1052
1051.8
1051.6
1051.3
1050.9
1050.6
1050.2
1049.8
1049.4
1049
1048.5
1048.1
1047.7
1047.3
1047
1046.6
1046.3
1046
1045.8
1045.6
1045.4
1045.3
1045.2
1045.2
1045.3
1045.3
1045.4
1045.6
1045.8
1046.1
1046.4
1046.7
1047.1
1047.5
1047.9
1048.4
1049
1049.5
1050.1
1050.8
1051.4
1052.1
1052.8
1053.6
1054.3
1055.1
1056
1056.8
1057.7
1058.6
1059.5
1060.5
1061.4
1062.4
1063.4
1064.4
1065.5
1066.5
1067.6
1068.7
1069.8
1070.9
1072.1
1073.2
1074.4
1075.6
1076.8
1078
1079.2
1080.4
1081.7
1082.9
1084.2
1085.4
1086.7
1088
1089.3
1090.6
1091.9
1093.2
1094.5
1095.8
1097.1
1098.4
1099.8
1101.1
1102.4
1103.8
1105.1
1106.5
1107.9
1109.3
1110.7
1112.1
1113.5
1114.9
1116.4
1117.9
1119.4
1120.9
1122.4
1124
1125.6
1127.2
1128.8
1130.4
1132
1133.6
1135.2
1136.8
1138.4
1140.1
1141.7
1143.3
1145
1146.6
1148.3
1150
1151.6
1153.3
1155
1156.7
1158.4
1160.1
1161.8
1163.5
1165.2
1167
1168.7
1170.4
1172.2
1173.9
1175.6
1177.4
1179.1
1180.9
1182.6
1184.4
1186.2
1187.9
1189.7
1191.4
1193.2
1195
1196.7
1198.5
1200.3
1202
1203.8
1205.6
1207.3
1209.1
1210.8
1212.6
1214.4
1216.1
1217.9
1219.7
1221.4
1223.2
1224.9
1226.7
1228.5
1230.2
1232
1233.8
1235.5
1237.3
1239
1240.8
1242.5
1244.3
1246
1247.8
1249.6
1251.3
1253.1
1254.8
1256.6
1258.3
1260
1261.8
1263.5
1265.3
1267
1268.8
1270.5
1272.3
1274
1275.7
1277.5
1279.2
1281
1282.7
1284.4
1286.2
1287.9
1289.6
1291.4
1293.1
1294.8
1296.6
1298.3
1300
1301.8
1303.5
1305.2
1306.9
1308.7
1310.4
1312.1
1313.8
1315.6
1317.3
1319
1320.7
1322.5
1324.2
1325.9
1327.6
1329.4
1331.1
1332.8
1334.6
1336.3
1338
1339.7
1341.5
1343.2
1344.9
1346.6
1348.3
1349.9
1351.5
1353.1
1354.6
1356.1
1357.5
1358.8
1360
1361.2
1362.1
1363
1363.7
1364.3
1364.7
1364.9
1365
1054.3
1054.2
1054.2
1054
1053.8
1053.6
1053.3
1053
1052.7
1052.3
1051.9
1051.5
1051.1
1050.7
1050.2
1049.8
1049.5
1049.1
1048.8
1048.5
1048.2
1047.9
1047.7
1047.6
1047.5
1047.4
1047.4
1047.4
1047.5
1047.6
1047.8
1048
1048.2
1048.5
1048.8
1049.2
1049.6
1050.1
1050.5
1051.1
1051.6
1052.2
1052.8
1053.5
1054.2
1054.9
1055.6
1056.4
1057.2
1058
1058.8
1059.7
1060.6
1061.5
1062.4
1063.3
1064.3
1065.3
1066.3
1067.3
1068.4
1069.4
1070.5
1071.6
1072.7
1073.8
1075
1076.1
1077.3
1078.5
1079.6
1080.8
1082
1083.3
1084.5
1085.7
1087
1088.2
1089.5
1090.7
1092
1093.3
1094.6
1095.9
1097.2
1098.5
1099.8
1101.1
1102.4
1103.7
1105.1
1106.4
1107.8
1109.1
1110.5
1111.9
1113.3
1114.7
1116.1
1117.6
1119.1
1120.6
1122.1
1123.7
1125.2
1126.8
1128.4
1130
1131.6
1133.2
1134.8
1136.4
1138
1139.6
1141.2
1142.8
1144.5
1146.1
1147.7
1149.4
1151.1
1152.7
1154.4
1156.1
1157.8
1159.5
1161.2
1162.9
1164.6
1166.3
1168
1169.7
1171.5
1173.2
1174.9
1176.7
1178.4
1180.1
1181.9
1183.6
1185.4
1187.1
1188.9
1190.7
1192.4
1194.2
1195.9
1197.7
1199.4
1201.2
1203
1204.7
1206.5
1208.2
1210
1211.8
1213.5
1215.3
1217
1218.8
1220.5
1222.3
1224.1
1225.8
1227.6
1229.3
1231.1
1232.8
1234.6
1236.3
1238.1
1239.8
1241.6
1243.4
1245.1
1246.9
1248.6
1250.4
1252.1
1253.8
1255.6
1257.3
1259.1
1260.8
1262.6
1264.3
1266.1
1267.8
1269.5
1271.3
1273
1274.8
1276.5
1278.2
1280
1281.7
1283.4
1285.2
1286.9
1288.6
1290.4
1292.1
1293.8
1295.5
1297.3
1299
1300.7
1302.5
1304.2
1305.9
1307.6
1309.4
1311.1
1312.8
1314.5
1316.2
1318
1319.7
1321.4
1323.1
1324.9
1326.6
1328.3
1330
1331.8
1333.5
1335.2
1336.9
1338.7
1340.4
1342.1
1343.8
1345.5
1347.2
1348.9
1350.5
1352.1
1353.7
1355.2
1356.7
1358.1
1359.4
1360.7
1361.8
1362.8
1363.6
1364.3
1364.9
1365.3
1365.5
1365.6
1056.3
1056.3
1056.2
1056.1
1055.9
1055.7
1055.4
1055.1
1054.7
1054.4
1054
1053.6
1053.2
1052.8
1052.4
1052
1051.6
1051.2
1050.9
1050.6
1050.3
1050.1
1049.9
1049.8
1049.6
1049.6
1049.6
1049.6
1049.6
1049.8
1049.9
1050.1
1050.4
1050.6
1051
1051.3
1051.7
1052.2
1052.7
1053.2
1053.7
1054.3
1054.9
1055.5
1056.2
1056.9
1057.6
1058.4
1059.2
1060
1060.8
1061.6
1062.5
1063.4
1064.3
1065.2
1066.2
1067.2
1068.2
1069.2
1070.2
1071.2
1072.3
1073.4
1074.5
1075.6
1076.7
1077.8
1079
1080.1
1081.3
1082.5
1083.7
1084.9
1086.1
1087.3
1088.5
1089.7
1091
1092.2
1093.5
1094.7
1096
1097.3
1098.6
1099.8
1101.1
1102.4
1103.7
1105
1106.4
1107.7
1109
1110.4
1111.8
1113.1
1114.5
1116
1117.4
1118.8
1120.3
1121.8
1123.4
1124.9
1126.5
1128
1129.6
1131.2
1132.8
1134.4
1135.9
1137.5
1139.1
1140.7
1142.4
1144
1145.6
1147.2
1148.9
1150.5
1152.2
1153.8
1155.5
1157.2
1158.9
1160.6
1162.2
1163.9
1165.6
1167.4
1169.1
1170.8
1172.5
1174.2
1176
1177.7
1179.4
1181.2
1182.9
1184.7
1186.4
1188.1
1189.9
1191.6
1193.4
1195.1
1196.9
1198.6
1200.4
1202.1
1203.9
1205.7
1207.4
1209.2
1210.9
1212.7
1214.4
1216.2
1217.9
1219.7
1221.4
1223.2
1224.9
1226.7
1228.4
1230.2
1231.9
1233.7
1235.4
1237.2
1238.9
1240.7
1242.4
1244.2
1245.9
1247.7
1249.4
1251.2
1252.9
1254.6
1256.4
1258.1
1259.9
1261.6
1263.3
1265.1
1266.8
1268.6
1270.3
1272
1273.8
1275.5
1277.2
1279
1280.7
1282.4
1284.2
1285.9
1287.6
1289.4
1291.1
1292.8
1294.5
1296.3
1298
1299.7
1301.4
1303.2
1304.9
1306.6
1308.3
1310
1311.8
1313.5
1315.2
1316.9
1318.6
1320.4
1322.1
1323.8
1325.5
1327.2
1329
1330.7
1332.4
1334.1
1335.9
1337.6
1339.3
1341
1342.7
1344.4
1346.1
1347.8
1349.5
1351.1
1352.8
1354.3
1355.9
1357.3
1358.7
1360
1361.3
1362.4
1363.4
1364.2
1364.9
1365.5
1365.9
1366.1
1366.2
1058.4
1058.3
1058.2
1058.1
1057.9
1057.7
1057.5
1057.2
1056.8
1056.5
1056.1
1055.7
1055.3
1054.9
1054.5
1054.1
1053.7
1053.4
1053
1052.7
1052.5
1052.2
1052.1
1051.9
1051.8
1051.7
1051.7
1051.7
1051.8
1051.9
1052.1
1052.3
1052.5
1052.8
1053.1
1053.5
1053.9
1054.3
1054.8
1055.3
1055.8
1056.4
1057
1057.6
1058.3
1058.9
1059.7
1060.4
1061.2
1061.9
1062.8
1063.6
1064.5
1065.3
1066.2
1067.2
1068.1
1069
1070
1071
1072
1073.1
1074.1
1075.2
1076.2
1077.3
1078.4
1079.5
1080.7
1081.8
1083
1084.1
1085.3
1086.5
1087.7
1088.8
1090.1
1091.3
1092.5
1093.7
1094.9
1096.2
1097.4
1098.7
1099.9
1101.2
1102.5
1103.8
1105.1
1106.4
1107.7
1109
1110.3
1111.7
1113
1114.4
1115.8
1117.2
1118.7
1120.1
1121.6
1123.1
1124.6
1126.2
1127.7
1129.3
1130.9
1132.4
1134
1135.6
1137.1
1138.7
1140.3
1141.9
1143.5
1145.1
1146.8
1148.4
1150
1151.7
1153.3
1155
1156.6
1158.3
1160
1161.7
1163.3
1165
1166.7
1168.4
1170.1
1171.9
1173.6
1175.3
1177
1178.7
1180.5
1182.2
1183.9
1185.7
1187.4
1189.1
1190.9
1192.6
1194.4
1196.1
1197.9
1199.6
1201.4
1203.1
1204.8
1206.6
1208.3
1210.1
1211.8
1213.6
1215.3
1217.1
1218.8
1220.6
1222.3
1224.1
1225.8
1227.6
1229.3
1231.1
1232.8
1234.6
1236.3
1238
1239.8
1241.5
1243.3
1245
1246.8
1248.5
1250.2
1252
1253.7
1255.5
1257.2
1258.9
1260.7
1262.4
1264.1
1265.9
1267.6
1269.3
1271.1
1272.8
1274.5
1276.3
1278
1279.7
1281.5
1283.2
1284.9
1286.6
1288.4
1290.1
1291.8
1293.5
1295.3
1297
1298.7
1300.4
1302.1
1303.9
1305.6
1307.3
1309
1310.7
1312.5
1314.2
1315.9
1317.6
1319.3
1321
1322.8
1324.5
1326.2
1327.9
1329.6
1331.3
1333.1
1334.8
1336.5
1338.2
1339.9
1341.7
1343.4
1345.1
1346.8
1348.5
1350.1
1351.8
1353.4
1355
1356.5
1358
1359.4
1360.7
1361.9
1363
1364
1364.8
1365.5
1366.1
1366.5
1366.8
1366.8
1060.4
1060.4
1060.3
1060.2
1060
1059.8
1059.5
1059.2
1058.9
1058.5
1058.2
1057.8
1057.4
1057
1056.6
1056.2
1055.8
1055.5
1055.2
1054.9
1054.6
1054.4
1054.2
1054.1
1053.9
1053.9
1053.9
1053.9
1053.9
1054.1
1054.2
1054.4
1054.6
1054.9
1055.2
1055.6
1056
1056.4
1056.9
1057.4
1057.9
1058.4
1059
1059.6
1060.3
1061
1061.7
1062.4
1063.2
1063.9
1064.7
1065.6
1066.4
1067.3
1068.2
1069.1
1070
1070.9
1071.9
1072.9
1073.9
1074.9
1075.9
1076.9
1078
1079.1
1080.2
1081.3
1082.4
1083.5
1084.6
1085.8
1086.9
1088.1
1089.2
1090.4
1091.6
1092.8
1094
1095.2
1096.4
1097.6
1098.9
1100.1
1101.3
1102.6
1103.9
1105.1
1106.4
1107.7
1109
1110.3
1111.6
1113
1114.3
1115.7
1117.1
1118.5
1120
1121.4
1122.9
1124.4
1125.9
1127.5
1129
1130.6
1132.1
1133.7
1135.2
1136.8
1138.4
1139.9
1141.5
1143.1
1144.7
1146.3
1147.9
1149.5
1151.2
1152.8
1154.4
1156.1
1157.8
1159.4
1161.1
1162.8
1164.4
1166.1
1167.8
1169.5
1171.2
1172.9
1174.6
1176.4
1178.1
1179.8
1181.5
1183.2
1185
1186.7
1188.4
1190.2
1191.9
1193.6
1195.4
1197.1
1198.8
1200.6
1202.3
1204.1
1205.8
1207.6
1209.3
1211
1212.8
1214.5
1216.3
1218
1219.8
1221.5
1223.2
1225
1226.7
1228.5
1230.2
1231.9
1233.7
1235.4
1237.2
1238.9
1240.6
1242.4
1244.1
1245.9
1247.6
1249.3
1251.1
1252.8
1254.5
1256.3
1258
1259.7
1261.5
1263.2
1264.9
1266.7
1268.4
1270.1
1271.8
1273.6
1275.3
1277
1278.8
1280.5
1282.2
1283.9
1285.7
1287.4
1289.1
1290.8
1292.5
1294.3
1296
1297.7
1299.4
1301.1
1302.9
1304.6
1306.3
1308
1309.7
1311.4
1313.1
1314.9
1316.6
1318.3
1320
1321.7
1323.4
1325.1
1326.9
1328.6
1330.3
1332
1333.7
1335.5
1337.2
1338.9
1340.6
1342.3
1344
1345.7
1347.4
1349.1
1350.8
1352.4
1354
1355.6
1357.1
1358.6
1360
1361.3
1362.5
1363.6
1364.6
1365.4
1366.2
1366.7
1367.1
1367.4
1367.5
1062.4
1062.4
1062.3
1062.2
1062
1061.8
1061.6
1061.3
1060.9
1060.6
1060.2
1059.9
1059.5
1059.1
1058.7
1058.3
1057.9
1057.6
1057.3
1057
1056.8
1056.5
1056.3
1056.2
1056.1
1056
1056
1056
1056.1
1056.2
1056.3
1056.5
1056.8
1057
1057.3
1057.7
1058.1
1058.5
1058.9
1059.4
1060
1060.5
1061.1
1061.7
1062.3
1063
1063.7
1064.4
1065.2
1065.9
1066.7
1067.5
1068.4
1069.2
1070.1
1071
1071.9
1072.8
1073.8
1074.7
1075.7
1076.7
1077.7
1078.7
1079.8
1080.8
1081.9
1083
1084.1
1085.2
1086.3
1087.4
1088.5
1089.7
1090.8
1092
1093.2
1094.3
1095.5
1096.7
1097.9
1099.1
1100.3
1101.5
1102.8
1104
1105.2
1106.5
1107.8
1109
1110.3
1111.6
1112.9
1114.3
1115.6
1117
1118.4
1119.8
1121.3
1122.7
1124.2
1125.7
1127.2
1128.8
1130.3
1131.8
1133.4
1134.9
1136.5
1138
1139.6
1141.1
1142.7
1144.3
1145.9
1147.5
1149.1
1150.7
1152.3
1154
1155.6
1157.2
1158.9
1160.6
1162.2
1163.9
1165.6
1167.3
1168.9
1170.6
1172.3
1174
1175.7
1177.4
1179.1
1180.9
1182.6
1184.3
1186
1187.7
1189.5
1191.2
1192.9
1194.7
1196.4
1198.1
1199.8
1201.6
1203.3
1205
1206.8
1208.5
1210.3
1212
1213.7
1215.5
1217.2
1218.9
1220.7
1222.4
1224.1
1225.9
1227.6
1229.4
1231.1
1232.8
1234.6
1236.3
1238
1239.8
1241.5
1243.2
1245
1246.7
1248.4
1250.2
1251.9
1253.6
1255.4
1257.1
1258.8
1260.5
1262.3
1264
1265.7
1267.5
1269.2
1270.9
1272.6
1274.4
1276.1
1277.8
1279.5
1281.2
1283
1284.7
1286.4
1288.1
1289.8
1291.6
1293.3
1295
1296.7
1298.4
1300.2
1301.9
1303.6
1305.3
1307
1308.7
1310.4
1312.1
1313.9
1315.6
1317.3
1319
1320.7
1322.4
1324.1
1325.8
1327.5
1329.3
1331
1332.7
1334.4
1336.1
1337.8
1339.6
1341.3
1343
1344.7
1346.4
1348.1
1349.8
1351.4
1353.1
1354.7
1356.2
1357.8
1359.2
1360.6
1361.9
1363.1
1364.2
1365.2
1366.1
1366.8
1367.3
1367.7
1368
1368.1
1064.5
1064.4
1064.4
1064.2
1064.1
1063.9
1063.6
1063.3
1063
1062.7
1062.3
1061.9
1061.6
1061.2
1060.8
1060.4
1060.1
1059.7
1059.4
1059.1
1058.9
1058.7
1058.5
1058.3
1058.2
1058.2
1058.1
1058.2
1058.2
1058.3
1058.5
1058.7
1058.9
1059.2
1059.5
1059.8
1060.2
1060.6
1061
1061.5
1062
1062.6
1063.1
1063.7
1064.4
1065
1065.7
1066.4
1067.1
1067.9
1068.7
1069.5
1070.3
1071.1
1072
1072.9
1073.8
1074.7
1075.6
1076.6
1077.5
1078.5
1079.5
1080.5
1081.5
1082.6
1083.6
1084.7
1085.8
1086.9
1087.9
1089.1
1090.2
1091.3
1092.4
1093.6
1094.7
1095.9
1097
1098.2
1099.4
1100.6
1101.8
1103
1104.2
1105.4
1106.6
1107.9
1109.1
1110.4
1111.7
1113
1114.3
1115.6
1117
1118.4
1119.8
1121.2
1122.6
1124.1
1125.6
1127.1
1128.6
1130.1
1131.6
1133.1
1134.7
1136.2
1137.7
1139.3
1140.8
1142.4
1143.9
1145.5
1147.1
1148.7
1150.3
1151.9
1153.5
1155.1
1156.8
1158.4
1160.1
1161.7
1163.4
1165
1166.7
1168.4
1170.1
1171.7
1173.4
1175.1
1176.8
1178.5
1180.2
1181.9
1183.7
1185.4
1187.1
1188.8
1190.5
1192.2
1194
1195.7
1197.4
1199.1
1200.9
1202.6
1204.3
1206
1207.8
1209.5
1211.2
1213
1214.7
1216.4
1218.2
1219.9
1221.6
1223.3
1225.1
1226.8
1228.5
1230.3
1232
1233.7
1235.5
1237.2
1238.9
1240.6
1242.4
1244.1
1245.8
1247.6
1249.3
1251
1252.7
1254.5
1256.2
1257.9
1259.6
1261.4
1263.1
1264.8
1266.5
1268.3
1270
1271.7
1273.4
1275.1
1276.9
1278.6
1280.3
1282
1283.7
1285.5
1287.2
1288.9
1290.6
1292.3
1294
1295.8
1297.5
1299.2
1300.9
1302.6
1304.3
1306
1307.7
1309.4
1311.2
1312.9
1314.6
1316.3
1318
1319.7
1321.4
1323.1
1324.8
1326.5
1328.2
1329.9
1331.7
1333.4
1335.1
1336.8
1338.5
1340.2
1341.9
1343.6
1345.4
1347
1348.7
1350.4
1352.1
1353.7
1355.3
1356.9
1358.4
1359.9
1361.3
1362.6
1363.8
1364.9
1365.9
1366.7
1367.4
1368
1368.4
1368.6
1368.7
1066.5
1066.5
1066.4
1066.3
1066.1
1065.9
1065.7
1065.4
1065.1
1064.7
1064.4
1064
1063.6
1063.3
1062.9
1062.5
1062.2
1061.8
1061.5
1061.3
1061
1060.8
1060.6
1060.5
1060.4
1060.3
1060.3
1060.3
1060.4
1060.5
1060.6
1060.8
1061
1061.3
1061.6
1061.9
1062.3
1062.7
1063.1
1063.6
1064.1
1064.6
1065.2
1065.8
1066.4
1067.1
1067.7
1068.4
1069.1
1069.9
1070.7
1071.4
1072.2
1073.1
1073.9
1074.8
1075.7
1076.6
1077.5
1078.4
1079.4
1080.3
1081.3
1082.3
1083.3
1084.3
1085.4
1086.4
1087.5
1088.5
1089.6
1090.7
1091.8
1092.9
1094
1095.1
1096.3
1097.4
1098.6
1099.7
1100.9
1102
1103.2
1104.4
1105.6
1106.8
1108
1109.3
1110.5
1111.8
1113.1
1114.4
1115.7
1117
1118.3
1119.7
1121.1
1122.5
1124
1125.5
1126.9
1128.4
1129.9
1131.4
1132.9
1134.4
1135.9
1137.5
1139
1140.5
1142.1
1143.6
1145.2
1146.8
1148.3
1149.9
1151.5
1153.1
1154.7
1156.3
1158
1159.6
1161.2
1162.9
1164.5
1166.2
1167.9
1169.5
1171.2
1172.9
1174.6
1176.3
1177.9
1179.6
1181.3
1183
1184.7
1186.4
1188.1
1189.9
1191.6
1193.3
1195
1196.7
1198.4
1200.2
1201.9
1203.6
1205.3
1207
1208.8
1210.5
1212.2
1213.9
1215.7
1217.4
1219.1
1220.8
1222.6
1224.3
1226
1227.7
1229.5
1231.2
1232.9
1234.6
1236.4
1238.1
1239.8
1241.5
1243.3
1245
1246.7
1248.4
1250.2
1251.9
1253.6
1255.3
1257
1258.8
1260.5
1262.2
1263.9
1265.6
1267.4
1269.1
1270.8
1272.5
1274.2
1275.9
1277.7
1279.4
1281.1
1282.8
1284.5
1286.2
1287.9
1289.7
1291.4
1293.1
1294.8
1296.5
1298.2
1299.9
1301.6
1303.3
1305
1306.8
1308.5
1310.2
1311.9
1313.6
1315.3
1317
1318.7
1320.4
1322.1
1323.8
1325.5
1327.2
1328.9
1330.6
1332.4
1334.1
1335.8
1337.5
1339.2
1340.9
1342.6
1344.3
1346
1347.7
1349.4
1351.1
1352.7
1354.4
1356
1357.5
1359.1
1360.5
1361.9
1363.2
1364.4
1365.5
1366.5
1367.3
1368
1368.6
1369
1369.3
1369.3
1068.5
1068.5
1068.4
1068.3
1068.2
1068
1067.7
1067.4
1067.1
1066.8
1066.5
1066.1
1065.7
1065.4
1065
1064.6
1064.3
1064
1063.7
1063.4
1063.1
1062.9
1062.7
1062.6
1062.5
1062.4
1062.4
1062.4
1062.5
1062.6
1062.7
1062.9
1063.1
1063.4
1063.7
1064
1064.4
1064.8
1065.2
1065.7
1066.2
1066.7
1067.3
1067.8
1068.4
1069.1
1069.7
1070.4
1071.1
1071.9
1072.6
1073.4
1074.2
1075
1075.8
1076.7
1077.6
1078.5
1079.4
1080.3
1081.2
1082.2
1083.1
1084.1
1085.1
1086.1
1087.1
1088.1
1089.2
1090.2
1091.3
1092.4
1093.4
1094.5
1095.6
1096.7
1097.8
1099
1100.1
1101.2
1102.4
1103.5
1104.7
1105.9
1107.1
1108.3
1109.5
1110.7
1111.9
1113.2
1114.5
1115.7
1117
1118.4
1119.7
1121.1
1122.5
1123.9
1125.4
1126.8
1128.3
1129.8
1131.3
1132.8
1134.2
1135.7
1137.2
1138.8
1140.3
1141.8
1143.3
1144.9
1146.4
1148
1149.6
1151.2
1152.7
1154.3
1155.9
1157.6
1159.2
1160.8
1162.4
1164.1
1165.7
1167.4
1169
1170.7
1172.4
1174
1175.7
1177.4
1179.1
1180.8
1182.4
1184.1
1185.8
1187.5
1189.2
1190.9
1192.6
1194.4
1196.1
1197.8
1199.5
1201.2
1202.9
1204.6
1206.3
1208.1
1209.8
1211.5
1213.2
1214.9
1216.6
1218.4
1220.1
1221.8
1223.5
1225.2
1227
1228.7
1230.4
1232.1
1233.8
1235.6
1237.3
1239
1240.7
1242.4
1244.1
1245.9
1247.6
1249.3
1251
1252.7
1254.5
1256.2
1257.9
1259.6
1261.3
1263
1264.8
1266.5
1268.2
1269.9
1271.6
1273.3
1275
1276.8
1278.5
1280.2
1281.9
1283.6
1285.3
1287
1288.7
1290.4
1292.1
1293.9
1295.6
1297.3
1299
1300.7
1302.4
1304.1
1305.8
1307.5
1309.2
1310.9
1312.6
1314.3
1316
1317.7
1319.4
1321.1
1322.8
1324.5
1326.2
1327.9
1329.6
1331.3
1333
1334.8
1336.5
1338.2
1339.9
1341.6
1343.3
1345
1346.7
1348.4
1350.1
1351.8
1353.4
1355
1356.6
1358.2
1359.7
1361.2
1362.6
1363.9
1365.1
1366.2
1367.1
1368
1368.7
1369.3
1369.7
1369.9
1370
1070.6
1070.5
1070.5
1070.4
1070.2
1070
1069.8
1069.5
1069.2
1068.9
1068.5
1068.2
1067.8
1067.4
1067.1
1066.7
1066.4
1066.1
1065.8
1065.5
1065.3
1065
1064.9
1064.7
1064.6
1064.6
1064.6
1064.6
1064.6
1064.7
1064.9
1065
1065.3
1065.5
1065.8
1066.1
1066.5
1066.9
1067.3
1067.8
1068.2
1068.8
1069.3
1069.9
1070.5
1071.1
1071.8
1072.4
1073.1
1073.9
1074.6
1075.4
1076.1
1076.9
1077.8
1078.6
1079.5
1080.3
1081.2
1082.1
1083.1
1084
1084.9
1085.9
1086.9
1087.9
1088.9
1089.9
1090.9
1091.9
1093
1094
1095.1
1096.2
1097.2
1098.3
1099.4
1100.5
1101.6
1102.8
1103.9
1105
1106.2
1107.3
1108.5
1109.7
1110.9
1112.1
1113.4
1114.6
1115.9
1117.2
1118.5
1119.8
1121.2
1122.5
1123.9
1125.4
1126.8
1128.3
1129.7
1131.2
1132.6
1134.1
1135.6
1137.1
1138.6
1140.1
1141.6
1143.1
1144.6
1146.2
1147.7
1149.3
1150.8
1152.4
1154
1155.6
1157.2
1158.8
1160.4
1162
1163.6
1165.3
1166.9
1168.6
1170.2
1171.9
1173.5
1175.2
1176.9
1178.5
1180.2
1181.9
1183.6
1185.3
1186.9
1188.6
1190.3
1192
1193.7
1195.4
1197.1
1198.8
1200.5
1202.2
1203.9
1205.7
1207.4
1209.1
1210.8
1212.5
1214.2
1215.9
1217.6
1219.3
1221.1
1222.8
1224.5
1226.2
1227.9
1229.6
1231.3
1233.1
1234.8
1236.5
1238.2
1239.9
1241.6
1243.3
1245
1246.8
1248.5
1250.2
1251.9
1253.6
1255.3
1257
1258.8
1260.5
1262.2
1263.9
1265.6
1267.3
1269
1270.7
1272.4
1274.1
1275.9
1277.6
1279.3
1281
1282.7
1284.4
1286.1
1287.8
1289.5
1291.2
1292.9
1294.6
1296.3
1298
1299.7
1301.4
1303.1
1304.8
1306.5
1308.2
1309.9
1311.6
1313.3
1315
1316.7
1318.4
1320.1
1321.8
1323.5
1325.2
1326.9
1328.6
1330.3
1332
1333.8
1335.5
1337.2
1338.9
1340.6
1342.3
1344
1345.7
1347.4
1349.1
1350.8
1352.4
1354.1
1355.7
1357.3
1358.9
1360.4
1361.8
1363.2
1364.5
1365.7
1366.8
1367.8
1368.6
1369.3
1369.9
1370.3
1370.5
1370.6
1072.6
1072.6
1072.5
1072.4
1072.2
1072
1071.8
1071.5
1071.2
1070.9
1070.6
1070.2
1069.9
1069.5
1069.2
1068.8
1068.5
1068.2
1067.9
1067.6
1067.4
1067.2
1067
1066.9
1066.8
1066.7
1066.7
1066.7
1066.8
1066.8
1067
1067.2
1067.4
1067.6
1067.9
1068.2
1068.6
1069
1069.4
1069.8
1070.3
1070.8
1071.4
1071.9
1072.5
1073.1
1073.8
1074.4
1075.1
1075.8
1076.6
1077.3
1078.1
1078.9
1079.7
1080.5
1081.4
1082.2
1083.1
1084
1084.9
1085.8
1086.8
1087.7
1088.7
1089.6
1090.6
1091.6
1092.6
1093.6
1094.7
1095.7
1096.7
1097.8
1098.9
1099.9
1101
1102.1
1103.2
1104.3
1105.4
1106.5
1107.7
1108.8
1110
1111.2
1112.4
1113.6
1114.8
1116.1
1117.3
1118.6
1119.9
1121.3
1122.6
1124
1125.4
1126.8
1128.2
1129.7
1131.1
1132.6
1134
1135.5
1136.9
1138.4
1139.9
1141.4
1142.9
1144.4
1145.9
1147.5
1149
1150.6
1152.1
1153.7
1155.3
1156.8
1158.4
1160
1161.6
1163.2
1164.9
1166.5
1168.1
1169.8
1171.4
1173.1
1174.7
1176.4
1178
1179.7
1181.4
1183
1184.7
1186.4
1188.1
1189.8
1191.4
1193.1
1194.8
1196.5
1198.2
1199.9
1201.6
1203.3
1205
1206.7
1208.4
1210.1
1211.8
1213.5
1215.2
1216.9
1218.6
1220.3
1222
1223.8
1225.5
1227.2
1228.9
1230.6
1232.3
1234
1235.7
1237.4
1239.1
1240.8
1242.5
1244.3
1246
1247.7
1249.4
1251.1
1252.8
1254.5
1256.2
1257.9
1259.6
1261.3
1263
1264.7
1266.4
1268.2
1269.9
1271.6
1273.3
1275
1276.7
1278.4
1280.1
1281.8
1283.5
1285.2
1286.9
1288.6
1290.3
1292
1293.7
1295.4
1297.1
1298.8
1300.5
1302.2
1303.9
1305.6
1307.3
1309
1310.7
1312.4
1314.1
1315.8
1317.5
1319.2
1320.9
1322.6
1324.3
1326
1327.7
1329.4
1331.1
1332.8
1334.5
1336.2
1337.9
1339.6
1341.3
1343
1344.7
1346.4
1348.1
1349.8
1351.4
1353.1
1354.8
1356.4
1358
1359.5
1361
1362.5
1363.9
1365.2
1366.4
1367.5
1368.5
1369.3
1370
1370.6
1371
1371.2
1371.3
1074.6
1074.6
1074.5
1074.4
1074.3
1074.1
1073.8
1073.6
1073.3
1073
1072.7
1072.3
1072
1071.6
1071.3
1070.9
1070.6
1070.3
1070
1069.7
1069.5
1069.3
1069.1
1069
1068.9
1068.8
1068.8
1068.8
1068.9
1069
1069.1
1069.3
1069.5
1069.7
1070
1070.3
1070.7
1071
1071.5
1071.9
1072.4
1072.9
1073.4
1074
1074.6
1075.2
1075.8
1076.4
1077.1
1077.8
1078.5
1079.3
1080
1080.8
1081.6
1082.4
1083.3
1084.1
1085
1085.9
1086.8
1087.7
1088.6
1089.5
1090.5
1091.4
1092.4
1093.4
1094.3
1095.3
1096.4
1097.4
1098.4
1099.4
1100.5
1101.5
1102.6
1103.7
1104.8
1105.8
1106.9
1108.1
1109.2
1110.3
1111.5
1112.7
1113.8
1115.1
1116.3
1117.5
1118.8
1120.1
1121.4
1122.7
1124.1
1125.5
1126.9
1128.3
1129.7
1131.1
1132.5
1134
1135.4
1136.9
1138.3
1139.8
1141.3
1142.8
1144.3
1145.8
1147.3
1148.8
1150.3
1151.9
1153.4
1155
1156.5
1158.1
1159.7
1161.3
1162.9
1164.5
1166.1
1167.7
1169.4
1171
1172.6
1174.3
1175.9
1177.6
1179.2
1180.9
1182.5
1184.2
1185.9
1187.5
1189.2
1190.9
1192.6
1194.3
1195.9
1197.6
1199.3
1201
1202.7
1204.4
1206.1
1207.8
1209.5
1211.2
1212.9
1214.6
1216.3
1217.9
1219.7
1221.4
1223
1224.8
1226.5
1228.2
1229.9
1231.6
1233.3
1235
1236.7
1238.4
1240.1
1241.8
1243.5
1245.2
1246.9
1248.6
1250.3
1252
1253.7
1255.4
1257.1
1258.8
1260.5
1262.2
1263.9
1265.6
1267.3
1269
1270.7
1272.4
1274.1
1275.8
1277.5
1279.2
1280.9
1282.6
1284.3
1286
1287.7
1289.4
1291.1
1292.8
1294.5
1296.2
1297.9
1299.6
1301.3
1303
1304.7
1306.4
1308.1
1309.8
1311.5
1313.2
1314.8
1316.5
1318.2
1319.9
1321.6
1323.3
1325
1326.7
1328.4
1330.1
1331.8
1333.5
1335.2
1336.9
1338.6
1340.3
1342
1343.7
1345.4
1347.1
1348.8
1350.5
1352.1
1353.8
1355.4
1357.1
1358.7
1360.2
1361.7
1363.2
1364.6
1365.8
1367
1368.1
1369.1
1370
1370.7
1371.2
1371.6
1371.9
1371.9
1076.7
1076.6
1076.6
1076.5
1076.3
1076.1
1075.9
1075.6
1075.4
1075
1074.7
1074.4
1074
1073.7
1073.3
1073
1072.7
1072.4
1072.1
1071.8
1071.6
1071.4
1071.2
1071.1
1071
1070.9
1070.9
1070.9
1071
1071.1
1071.2
1071.4
1071.6
1071.8
1072.1
1072.4
1072.8
1073.1
1073.5
1074
1074.4
1074.9
1075.5
1076
1076.6
1077.2
1077.8
1078.5
1079.1
1079.8
1080.5
1081.3
1082
1082.8
1083.6
1084.4
1085.2
1086
1086.9
1087.7
1088.6
1089.5
1090.4
1091.3
1092.2
1093.2
1094.1
1095.1
1096.1
1097.1
1098.1
1099.1
1100.1
1101.1
1102.1
1103.2
1104.2
1105.3
1106.3
1107.4
1108.5
1109.6
1110.7
1111.9
1113
1114.2
1115.4
1116.6
1117.8
1119
1120.3
1121.6
1122.9
1124.2
1125.6
1127
1128.4
1129.8
1131.2
1132.6
1134
1135.4
1136.8
1138.3
1139.7
1141.2
1142.7
1144.1
1145.6
1147.1
1148.6
1150.1
1151.7
1153.2
1154.7
1156.3
1157.8
1159.4
1161
1162.6
1164.2
1165.8
1167.4
1169
1170.6
1172.2
1173.8
1175.5
1177.1
1178.8
1180.4
1182.1
1183.7
1185.4
1187
1188.7
1190.4
1192
1193.7
1195.4
1197.1
1198.7
1200.4
1202.1
1203.8
1205.5
1207.2
1208.8
1210.5
1212.2
1213.9
1215.6
1217.3
1219
1220.7
1222.4
1224.1
1225.8
1227.5
1229.1
1230.8
1232.5
1234.2
1235.9
1237.6
1239.3
1241
1242.7
1244.4
1246.1
1247.8
1249.5
1251.2
1252.9
1254.6
1256.3
1258
1259.7
1261.4
1263.1
1264.8
1266.5
1268.2
1269.9
1271.6
1273.3
1275
1276.7
1278.3
1280
1281.7
1283.4
1285.1
1286.8
1288.5
1290.2
1291.9
1293.6
1295.3
1297
1298.7
1300.4
1302.1
1303.8
1305.5
1307.1
1308.8
1310.5
1312.2
1313.9
1315.6
1317.3
1319
1320.7
1322.4
1324.1
1325.7
1327.4
1329.1
1330.8
1332.5
1334.2
1335.9
1337.6
1339.3
1341
1342.7
1344.4
1346.1
1347.8
1349.5
1351.1
1352.8
1354.5
1356.1
1357.8
1359.3
1360.9
1362.4
1363.8
1365.2
1366.5
1367.7
1368.8
1369.8
1370.6
1371.3
1371.9
1372.3
1372.5
1372.6
1078.7
1078.7
1078.6
1078.5
1078.4
1078.2
1077.9
1077.7
1077.4
1077.1
1076.8
1076.5
1076.1
1075.8
1075.4
1075.1
1074.8
1074.5
1074.2
1073.9
1073.7
1073.5
1073.4
1073.2
1073.1
1073.1
1073
1073.1
1073.1
1073.2
1073.3
1073.5
1073.7
1073.9
1074.2
1074.5
1074.8
1075.2
1075.6
1076
1076.5
1077
1077.5
1078.1
1078.6
1079.2
1079.8
1080.5
1081.1
1081.8
1082.5
1083.2
1084
1084.7
1085.5
1086.3
1087.1
1087.9
1088.7
1089.6
1090.5
1091.3
1092.2
1093.1
1094
1095
1095.9
1096.9
1097.8
1098.8
1099.8
1100.7
1101.7
1102.7
1103.8
1104.8
1105.8
1106.9
1107.9
1109
1110.1
1111.2
1112.3
1113.4
1114.6
1115.7
1116.9
1118.1
1119.3
1120.6
1121.8
1123.1
1124.5
1125.8
1127.1
1128.5
1129.9
1131.3
1132.6
1134
1135.4
1136.9
1138.3
1139.7
1141.1
1142.6
1144
1145.5
1147
1148.5
1150
1151.5
1153
1154.5
1156.1
1157.6
1159.2
1160.7
1162.3
1163.9
1165.5
1167
1168.6
1170.3
1171.9
1173.5
1175.1
1176.7
1178.4
1180
1181.6
1183.3
1184.9
1186.6
1188.2
1189.9
1191.5
1193.2
1194.9
1196.5
1198.2
1199.9
1201.5
1203.2
1204.9
1206.6
1208.3
1209.9
1211.6
1213.3
1215
1216.7
1218.3
1220
1221.7
1223.4
1225.1
1226.8
1228.5
1230.2
1231.8
1233.5
1235.2
1236.9
1238.6
1240.3
1242
1243.7
1245.4
1247.1
1248.7
1250.4
1252.1
1253.8
1255.5
1257.2
1258.9
1260.6
1262.3
1264
1265.7
1267.4
1269
1270.7
1272.4
1274.1
1275.8
1277.5
1279.2
1280.9
1282.6
1284.3
1286
1287.7
1289.3
1291
1292.7
1294.4
1296.1
1297.8
1299.5
1301.2
1302.9
1304.6
1306.2
1307.9
1309.6
1311.3
1313
1314.7
1316.4
1318.1
1319.7
1321.4
1323.1
1324.8
1326.5
1328.2
1329.9
1331.6
1333.2
1334.9
1336.6
1338.3
1340
1341.7
1343.4
1345.1
1346.8
1348.5
1350.2
1351.8
1353.5
1355.2
1356.8
1358.4
1360
1361.6
1363.1
1364.5
1365.9
1367.2
1368.4
1369.5
1370.5
1371.3
1372
1372.6
1372.9
1373.2
1373.3
1080.7
1080.7
1080.6
1080.5
1080.4
1080.2
1080
1079.7
1079.5
1079.2
1078.9
1078.5
1078.2
1077.9
1077.5
1077.2
1076.9
1076.6
1076.3
1076.1
1075.8
1075.6
1075.5
1075.3
1075.3
1075.2
1075.2
1075.2
1075.2
1075.3
1075.5
1075.6
1075.8
1076
1076.3
1076.6
1076.9
1077.3
1077.7
1078.1
1078.6
1079.1
1079.6
1080.1
1080.7
1081.2
1081.8
1082.5
1083.1
1083.8
1084.5
1085.2
1085.9
1086.7
1087.4
1088.2
1089
1089.8
1090.6
1091.5
1092.3
1093.2
1094.1
1095
1095.9
1096.8
1097.7
1098.6
1099.6
1100.5
1101.5
1102.5
1103.4
1104.4
1105.4
1106.4
1107.5
1108.5
1109.5
1110.6
1111.7
1112.8
1113.9
1115
1116.1
1117.3
1118.5
1119.7
1120.9
1122.1
1123.4
1124.7
1126
1127.3
1128.7
1130
1131.4
1132.8
1134.1
1135.5
1136.9
1138.3
1139.7
1141.2
1142.6
1144
1145.5
1146.9
1148.4
1149.9
1151.4
1152.9
1154.4
1155.9
1157.4
1159
1160.5
1162.1
1163.6
1165.2
1166.8
1168.4
1169.9
1171.5
1173.1
1174.7
1176.4
1178
1179.6
1181.2
1182.9
1184.5
1186.1
1187.8
1189.4
1191.1
1192.7
1194.4
1196
1197.7
1199.4
1201
1202.7
1204.3
1206
1207.7
1209.4
1211
1212.7
1214.4
1216.1
1217.7
1219.4
1221.1
1222.8
1224.4
1226.1
1227.8
1229.5
1231.2
1232.9
1234.5
1236.2
1237.9
1239.6
1241.3
1242.9
1244.6
1246.3
1248
1249.7
1251.4
1253.1
1254.7
1256.4
1258.1
1259.8
1261.5
1263.2
1264.9
1266.6
1268.2
1269.9
1271.6
1273.3
1275
1276.7
1278.4
1280
1281.7
1283.4
1285.1
1286.8
1288.5
1290.2
1291.9
1293.5
1295.2
1296.9
1298.6
1300.3
1302
1303.7
1305.3
1307
1308.7
1310.4
1312.1
1313.8
1315.5
1317.1
1318.8
1320.5
1322.2
1323.9
1325.6
1327.2
1328.9
1330.6
1332.3
1334
1335.7
1337.4
1339
1340.7
1342.4
1344.1
1345.8
1347.5
1349.2
1350.9
1352.6
1354.2
1355.9
1357.5
1359.1
1360.7
1362.3
1363.8
1365.2
1366.6
1367.9
1369.1
1370.2
1371.1
1372
1372.7
1373.2
1373.6
1373.9
1373.9
1082.8
1082.7
1082.7
1082.6
1082.4
1082.3
1082
1081.8
1081.5
1081.2
1080.9
1080.6
1080.3
1079.9
1079.6
1079.3
1079
1078.7
1078.4
1078.2
1077.9
1077.8
1077.6
1077.5
1077.4
1077.3
1077.3
1077.3
1077.4
1077.4
1077.6
1077.7
1077.9
1078.2
1078.4
1078.7
1079
1079.4
1079.8
1080.2
1080.7
1081.1
1081.6
1082.2
1082.7
1083.3
1083.9
1084.5
1085.1
1085.8
1086.5
1087.2
1087.9
1088.6
1089.4
1090.1
1090.9
1091.7
1092.5
1093.4
1094.2
1095
1095.9
1096.8
1097.7
1098.6
1099.5
1100.4
1101.3
1102.3
1103.2
1104.2
1105.1
1106.1
1107.1
1108.1
1109.1
1110.1
1111.2
1112.2
1113.3
1114.4
1115.5
1116.6
1117.7
1118.9
1120.1
1121.3
1122.5
1123.7
1125
1126.3
1127.6
1128.9
1130.3
1131.6
1132.9
1134.3
1135.7
1137
1138.4
1139.8
1141.2
1142.6
1144
1145.5
1146.9
1148.4
1149.8
1151.3
1152.8
1154.3
1155.8
1157.3
1158.8
1160.3
1161.9
1163.4
1165
1166.5
1168.1
1169.7
1171.3
1172.8
1174.4
1176
1177.6
1179.3
1180.9
1182.5
1184.1
1185.7
1187.4
1189
1190.6
1192.3
1193.9
1195.6
1197.2
1198.9
1200.5
1202.2
1203.8
1205.5
1207.2
1208.8
1210.5
1212.1
1213.8
1215.5
1217.1
1218.8
1220.5
1222.2
1223.8
1225.5
1227.2
1228.8
1230.5
1232.2
1233.9
1235.5
1237.2
1238.9
1240.6
1242.3
1243.9
1245.6
1247.3
1249
1250.6
1252.3
1254
1255.7
1257.4
1259
1260.7
1262.4
1264.1
1265.8
1267.4
1269.1
1270.8
1272.5
1274.2
1275.9
1277.5
1279.2
1280.9
1282.6
1284.3
1285.9
1287.6
1289.3
1291
1292.7
1294.4
1296
1297.7
1299.4
1301.1
1302.8
1304.5
1306.1
1307.8
1309.5
1311.2
1312.9
1314.6
1316.2
1317.9
1319.6
1321.3
1322.9
1324.6
1326.3
1328
1329.7
1331.4
1333
1334.7
1336.4
1338.1
1339.8
1341.5
1343.2
1344.8
1346.5
1348.2
1349.9
1351.6
1353.3
1354.9
1356.6
1358.2
1359.8
1361.4
1363
1364.5
1365.9
1367.3
1368.6
1369.8
1370.8
1371.8
1372.7
1373.4
1373.9
1374.3
1374.5
1374.6
1084.8
1084.8
1084.7
1084.6
1084.5
1084.3
1084.1
1083.8
1083.6
1083.3
1083
1082.7
1082.4
1082
1081.7
1081.4
1081.1
1080.8
1080.5
1080.3
1080.1
1079.9
1079.7
1079.6
1079.5
1079.4
1079.4
1079.4
1079.5
1079.6
1079.7
1079.8
1080
1080.3
1080.5
1080.8
1081.1
1081.5
1081.9
1082.3
1082.7
1083.2
1083.7
1084.2
1084.7
1085.3
1085.9
1086.5
1087.1
1087.8
1088.5
1089.2
1089.9
1090.6
1091.3
1092.1
1092.8
1093.6
1094.4
1095.3
1096.1
1096.9
1097.8
1098.6
1099.5
1100.4
1101.3
1102.2
1103.1
1104
1105
1105.9
1106.9
1107.8
1108.8
1109.8
1110.8
1111.8
1112.8
1113.9
1114.9
1116
1117.1
1118.2
1119.4
1120.5
1121.7
1122.9
1124.1
1125.4
1126.7
1127.9
1129.2
1130.5
1131.9
1133.2
1134.5
1135.9
1137.2
1138.6
1139.9
1141.3
1142.7
1144.1
1145.5
1146.9
1148.4
1149.8
1151.3
1152.7
1154.2
1155.7
1157.2
1158.7
1160.2
1161.7
1163.3
1164.8
1166.3
1167.9
1169.5
1171
1172.6
1174.2
1175.8
1177.3
1178.9
1180.5
1182.1
1183.8
1185.4
1187
1188.6
1190.2
1191.9
1193.5
1195.1
1196.8
1198.4
1200.1
1201.7
1203.3
1205
1206.6
1208.3
1210
1211.6
1213.3
1214.9
1216.6
1218.2
1219.9
1221.6
1223.2
1224.9
1226.6
1228.2
1229.9
1231.6
1233.2
1234.9
1236.6
1238.2
1239.9
1241.6
1243.2
1244.9
1246.6
1248.3
1249.9
1251.6
1253.3
1254.9
1256.6
1258.3
1260
1261.6
1263.3
1265
1266.7
1268.3
1270
1271.7
1273.4
1275.1
1276.7
1278.4
1280.1
1281.8
1283.4
1285.1
1286.8
1288.5
1290.2
1291.8
1293.5
1295.2
1296.9
1298.6
1300.2
1301.9
1303.6
1305.3
1306.9
1308.6
1310.3
1312
1313.7
1315.3
1317
1318.7
1320.4
1322
1323.7
1325.4
1327.1
1328.8
1330.4
1332.1
1333.8
1335.5
1337.2
1338.8
1340.5
1342.2
1343.9
1345.6
1347.3
1348.9
1350.6
1352.3
1354
1355.7
1357.3
1358.9
1360.5
1362.1
1363.7
1365.2
1366.6
1368
1369.3
1370.5
1371.5
1372.5
1373.3
1374
1374.6
1375
1375.2
1375.3
1086.8
1086.8
1086.8
1086.7
1086.5
1086.3
1086.1
1085.9
1085.6
1085.4
1085.1
1084.7
1084.4
1084.1
1083.8
1083.5
1083.2
1082.9
1082.6
1082.4
1082.2
1082
1081.8
1081.7
1081.6
1081.6
1081.5
1081.6
1081.6
1081.7
1081.8
1082
1082.2
1082.4
1082.6
1082.9
1083.2
1083.6
1084
1084.4
1084.8
1085.3
1085.8
1086.3
1086.8
1087.4
1087.9
1088.5
1089.2
1089.8
1090.5
1091.1
1091.8
1092.6
1093.3
1094
1094.8
1095.6
1096.4
1097.1
1098
1098.8
1099.6
1100.5
1101.3
1102.2
1103.1
1104
1104.9
1105.8
1106.7
1107.6
1108.6
1109.5
1110.5
1111.5
1112.5
1113.5
1114.5
1115.5
1116.6
1117.7
1118.8
1119.9
1121
1122.2
1123.4
1124.6
1125.8
1127
1128.3
1129.6
1130.9
1132.2
1133.5
1134.8
1136.1
1137.4
1138.8
1140.1
1141.5
1142.8
1144.2
1145.6
1147
1148.4
1149.9
1151.3
1152.7
1154.2
1155.7
1157.1
1158.6
1160.1
1161.6
1163.1
1164.7
1166.2
1167.7
1169.3
1170.8
1172.4
1173.9
1175.5
1177.1
1178.7
1180.3
1181.8
1183.4
1185
1186.7
1188.3
1189.9
1191.5
1193.1
1194.7
1196.4
1198
1199.6
1201.3
1202.9
1204.5
1206.2
1207.8
1209.5
1211.1
1212.8
1214.4
1216.1
1217.7
1219.4
1221
1222.7
1224.3
1226
1227.6
1229.3
1231
1232.6
1234.3
1235.9
1237.6
1239.3
1240.9
1242.6
1244.3
1245.9
1247.6
1249.2
1250.9
1252.6
1254.2
1255.9
1257.6
1259.2
1260.9
1262.6
1264.2
1265.9
1267.6
1269.3
1270.9
1272.6
1274.3
1275.9
1277.6
1279.3
1281
1282.6
1284.3
1286
1287.7
1289.3
1291
1292.7
1294.4
1296
1297.7
1299.4
1301
1302.7
1304.4
1306.1
1307.7
1309.4
1311.1
1312.8
1314.4
1316.1
1317.8
1319.5
1321.1
1322.8
1324.5
1326.2
1327.8
1329.5
1331.2
1332.9
1334.5
1336.2
1337.9
1339.6
1341.3
1342.9
1344.6
1346.3
1348
1349.7
1351.4
1353
1354.7
1356.4
1358
1359.6
1361.3
1362.8
1364.4
1365.9
1367.3
1368.7
1369.9
1371.1
1372.2
1373.2
1374
1374.7
1375.3
1375.7
1375.9
1376
1088.9
1088.9
1088.8
1088.7
1088.6
1088.4
1088.2
1088
1087.7
1087.4
1087.1
1086.8
1086.5
1086.2
1085.9
1085.6
1085.3
1085
1084.7
1084.5
1084.3
1084.1
1084
1083.8
1083.7
1083.7
1083.7
1083.7
1083.7
1083.8
1083.9
1084.1
1084.3
1084.5
1084.7
1085
1085.3
1085.7
1086
1086.5
1086.9
1087.3
1087.8
1088.3
1088.8
1089.4
1090
1090.6
1091.2
1091.8
1092.5
1093.1
1093.8
1094.5
1095.2
1096
1096.7
1097.5
1098.3
1099.1
1099.9
1100.7
1101.5
1102.3
1103.2
1104
1104.9
1105.8
1106.7
1107.6
1108.5
1109.4
1110.3
1111.3
1112.2
1113.2
1114.2
1115.2
1116.2
1117.2
1118.3
1119.4
1120.5
1121.6
1122.7
1123.9
1125.1
1126.3
1127.5
1128.7
1130
1131.2
1132.5
1133.8
1135.1
1136.4
1137.7
1139
1140.3
1141.7
1143
1144.4
1145.8
1147.2
1148.5
1149.9
1151.4
1152.8
1154.2
1155.7
1157.1
1158.6
1160.1
1161.6
1163.1
1164.6
1166.1
1167.6
1169.1
1170.7
1172.2
1173.8
1175.3
1176.9
1178.4
1180
1181.6
1183.2
1184.8
1186.3
1187.9
1189.5
1191.1
1192.8
1194.4
1196
1197.6
1199.2
1200.8
1202.5
1204.1
1205.7
1207.4
1209
1210.6
1212.3
1213.9
1215.6
1217.2
1218.8
1220.5
1222.1
1223.8
1225.4
1227.1
1228.7
1230.4
1232
1233.7
1235.3
1237
1238.6
1240.3
1241.9
1243.6
1245.3
1246.9
1248.6
1250.2
1251.9
1253.6
1255.2
1256.9
1258.5
1260.2
1261.9
1263.5
1265.2
1266.8
1268.5
1270.2
1271.8
1273.5
1275.2
1276.8
1278.5
1280.2
1281.8
1283.5
1285.2
1286.8
1288.5
1290.2
1291.8
1293.5
1295.2
1296.9
1298.5
1300.2
1301.9
1303.5
1305.2
1306.9
1308.6
1310.2
1311.9
1313.6
1315.2
1316.9
1318.6
1320.3
1321.9
1323.6
1325.3
1326.9
1328.6
1330.3
1332
1333.6
1335.3
1337
1338.7
1340.3
1342
1343.7
1345.4
1347
1348.7
1350.4
1352.1
1353.8
1355.4
1357.1
1358.7
1360.4
1362
1363.5
1365.1
1366.6
1368
1369.4
1370.6
1371.8
1372.9
1373.9
1374.7
1375.4
1376
1376.4
1376.6
1376.7
1090.9
1090.9
1090.8
1090.7
1090.6
1090.4
1090.2
1090
1089.8
1089.5
1089.2
1088.9
1088.6
1088.3
1088
1087.7
1087.4
1087.1
1086.9
1086.6
1086.4
1086.2
1086.1
1086
1085.9
1085.8
1085.8
1085.8
1085.9
1085.9
1086
1086.2
1086.4
1086.6
1086.8
1087.1
1087.4
1087.8
1088.1
1088.5
1089
1089.4
1089.9
1090.4
1090.9
1091.4
1092
1092.6
1093.2
1093.8
1094.5
1095.1
1095.8
1096.5
1097.2
1097.9
1098.7
1099.4
1100.2
1101
1101.8
1102.6
1103.4
1104.2
1105
1105.9
1106.7
1107.6
1108.5
1109.4
1110.3
1111.2
1112.1
1113
1114
1114.9
1115.9
1116.9
1117.9
1119
1120
1121.1
1122.2
1123.3
1124.4
1125.6
1126.8
1128
1129.2
1130.4
1131.7
1132.9
1134.2
1135.5
1136.7
1138
1139.3
1140.6
1141.9
1143.3
1144.6
1146
1147.3
1148.7
1150.1
1151.5
1152.9
1154.3
1155.7
1157.2
1158.6
1160.1
1161.6
1163
1164.5
1166
1167.5
1169
1170.5
1172.1
1173.6
1175.1
1176.7
1178.2
1179.8
1181.4
1182.9
1184.5
1186.1
1187.7
1189.3
1190.8
1192.4
1194
1195.6
1197.2
1198.9
1200.5
1202.1
1203.7
1205.3
1206.9
1208.6
1210.2
1211.8
1213.4
1215.1
1216.7
1218.3
1220
1221.6
1223.3
1224.9
1226.5
1228.2
1229.8
1231.5
1233.1
1234.7
1236.4
1238
1239.7
1241.3
1243
1244.6
1246.3
1247.9
1249.6
1251.2
1252.9
1254.5
1256.2
1257.8
1259.5
1261.1
1262.8
1264.5
1266.1
1267.8
1269.4
1271.1
1272.7
1274.4
1276.1
1277.7
1279.4
1281
1282.7
1284.4
1286
1287.7
1289.4
1291
1292.7
1294.4
1296
1297.7
1299.4
1301
1302.7
1304.4
1306
1307.7
1309.4
1311
1312.7
1314.4
1316
1317.7
1319.4
1321
1322.7
1324.4
1326
1327.7
1329.4
1331
1332.7
1334.4
1336.1
1337.7
1339.4
1341.1
1342.8
1344.4
1346.1
1347.8
1349.5
1351.1
1352.8
1354.5
1356.1
1357.8
1359.4
1361.1
1362.7
1364.2
1365.8
1367.3
1368.7
1370.1
1371.3
1372.5
1373.6
1374.6
1375.4
1376.1
1376.6
1377
1377.3
1377.4
1093
1092.9
1092.9
1092.8
1092.7
1092.5
1092.3
1092.1
1091.8
1091.6
1091.3
1091
1090.7
1090.4
1090.1
1089.8
1089.5
1089.2
1089
1088.7
1088.5
1088.4
1088.2
1088.1
1088
1087.9
1087.9
1087.9
1088
1088.1
1088.2
1088.3
1088.5
1088.7
1089
1089.2
1089.5
1089.9
1090.2
1090.6
1091
1091.5
1092
1092.4
1093
1093.5
1094
1094.6
1095.2
1095.8
1096.5
1097.1
1097.8
1098.5
1099.2
1099.9
1100.6
1101.4
1102.1
1102.9
1103.7
1104.5
1105.3
1106.1
1106.9
1107.7
1108.6
1109.4
1110.3
1111.2
1112.1
1113
1113.9
1114.8
1115.8
1116.7
1117.7
1118.7
1119.7
1120.7
1121.8
1122.8
1123.9
1125.1
1126.2
1127.4
1128.5
1129.7
1130.9
1132.2
1133.4
1134.6
1135.9
1137.1
1138.4
1139.7
1141
1142.3
1143.6
1144.9
1146.2
1147.6
1148.9
1150.3
1151.6
1153
1154.4
1155.8
1157.3
1158.7
1160.1
1161.6
1163
1164.5
1166
1167.5
1169
1170.5
1172
1173.5
1175
1176.5
1178.1
1179.6
1181.2
1182.7
1184.3
1185.8
1187.4
1189
1190.6
1192.1
1193.7
1195.3
1196.9
1198.5
1200.1
1201.7
1203.3
1204.9
1206.5
1208.2
1209.8
1211.4
1213
1214.6
1216.2
1217.9
1219.5
1221.1
1222.8
1224.4
1226
1227.6
1229.3
1230.9
1232.5
1234.2
1235.8
1237.5
1239.1
1240.7
1242.4
1244
1245.7
1247.3
1248.9
1250.6
1252.2
1253.9
1255.5
1257.2
1258.8
1260.5
1262.1
1263.7
1265.4
1267
1268.7
1270.3
1272
1273.7
1275.3
1277
1278.6
1280.3
1281.9
1283.6
1285.2
1286.9
1288.6
1290.2
1291.9
1293.5
1295.2
1296.9
1298.5
1300.2
1301.9
1303.5
1305.2
1306.8
1308.5
1310.2
1311.8
1313.5
1315.2
1316.8
1318.5
1320.2
1321.8
1323.5
1325.1
1326.8
1328.5
1330.1
1331.8
1333.5
1335.1
1336.8
1338.5
1340.1
1341.8
1343.5
1345.2
1346.8
1348.5
1350.2
1351.9
1353.5
1355.2
1356.9
1358.5
1360.2
1361.8
1363.4
1365
1366.5
1368
1369.4
1370.8
1372
1373.2
1374.3
1375.3
1376.1
1376.8
1377.3
1377.7
1378
1378
1095
1095
1094.9
1094.8
1094.7
1094.5
1094.3
1094.1
1093.9
1093.6
1093.3
1093
1092.7
1092.4
1092.1
1091.9
1091.6
1091.3
1091.1
1090.8
1090.6
1090.5
1090.3
1090.2
1090.1
1090.1
1090
1090
1090.1
1090.2
1090.3
1090.4
1090.6
1090.8
1091.1
1091.3
1091.6
1092
1092.3
1092.7
1093.1
1093.6
1094
1094.5
1095
1095.5
1096.1
1096.7
1097.3
1097.9
1098.5
1099.1
1099.8
1100.5
1101.2
1101.9
1102.6
1103.3
1104.1
1104.8
1105.6
1106.4
1107.2
1108
1108.8
1109.6
1110.4
1111.3
1112.1
1113
1113.9
1114.8
1115.7
1116.6
1117.5
1118.5
1119.5
1120.5
1121.5
1122.5
1123.5
1124.6
1125.7
1126.8
1128
1129.1
1130.3
1131.5
1132.7
1133.9
1135.1
1136.3
1137.6
1138.8
1140.1
1141.3
1142.6
1143.9
1145.2
1146.5
1147.8
1149.2
1150.5
1151.9
1153.2
1154.6
1156
1157.4
1158.8
1160.2
1161.7
1163.1
1164.5
1166
1167.5
1168.9
1170.4
1171.9
1173.4
1174.9
1176.4
1178
1179.5
1181
1182.6
1184.1
1185.7
1187.2
1188.8
1190.3
1191.9
1193.5
1195
1196.6
1198.2
1199.8
1201.4
1203
1204.6
1206.2
1207.8
1209.4
1211
1212.6
1214.2
1215.8
1217.4
1219
1220.7
1222.3
1223.9
1225.5
1227.1
1228.8
1230.4
1232
1233.6
1235.3
1236.9
1238.5
1240.2
1241.8
1243.4
1245
1246.7
1248.3
1249.9
1251.6
1253.2
1254.9
1256.5
1258.1
1259.8
1261.4
1263
1264.7
1266.3
1268
1269.6
1271.3
1272.9
1274.6
1276.2
1277.9
1279.5
1281.2
1282.8
1284.5
1286.1
1287.8
1289.4
1291.1
1292.7
1294.4
1296
1297.7
1299.4
1301
1302.7
1304.3
1306
1307.7
1309.3
1311
1312.6
1314.3
1316
1317.6
1319.3
1320.9
1322.6
1324.3
1325.9
1327.6
1329.2
1330.9
1332.6
1334.2
1335.9
1337.6
1339.2
1340.9
1342.6
1344.2
1345.9
1347.6
1349.2
1350.9
1352.6
1354.3
1355.9
1357.6
1359.2
1360.9
1362.5
1364.1
1365.7
1367.2
1368.7
1370.1
1371.5
1372.7
1373.9
1375
1375.9
1376.8
1377.5
1378
1378.4
1378.6
1378.7
1097
1097
1096.9
1096.9
1096.7
1096.6
1096.4
1096.2
1095.9
1095.7
1095.4
1095.1
1094.8
1094.5
1094.2
1093.9
1093.7
1093.4
1093.2
1092.9
1092.7
1092.6
1092.4
1092.3
1092.2
1092.2
1092.1
1092.2
1092.2
1092.3
1092.4
1092.5
1092.7
1092.9
1093.2
1093.4
1093.7
1094.1
1094.4
1094.8
1095.2
1095.6
1096.1
1096.6
1097.1
1097.6
1098.1
1098.7
1099.3
1099.9
1100.5
1101.1
1101.8
1102.5
1103.1
1103.8
1104.5
1105.3
1106
1106.7
1107.5
1108.3
1109.1
1109.9
1110.7
1111.5
1112.3
1113.1
1114
1114.8
1115.7
1116.6
1117.5
1118.4
1119.3
1120.3
1121.3
1122.3
1123.3
1124.3
1125.3
1126.4
1127.5
1128.6
1129.8
1130.9
1132.1
1133.3
1134.4
1135.6
1136.8
1138
1139.3
1140.5
1141.7
1143
1144.3
1145.5
1146.8
1148.1
1149.4
1150.8
1152.1
1153.4
1154.8
1156.2
1157.6
1158.9
1160.3
1161.8
1163.2
1164.6
1166
1167.5
1169
1170.4
1171.9
1173.4
1174.9
1176.4
1177.9
1179.4
1180.9
1182.4
1183.9
1185.5
1187
1188.6
1190.1
1191.7
1193.2
1194.8
1196.4
1197.9
1199.5
1201.1
1202.7
1204.2
1205.8
1207.4
1209
1210.6
1212.2
1213.8
1215.4
1217
1218.6
1220.2
1221.8
1223.4
1225
1226.7
1228.3
1229.9
1231.5
1233.1
1234.7
1236.3
1238
1239.6
1241.2
1242.8
1244.5
1246.1
1247.7
1249.3
1251
1252.6
1254.2
1255.8
1257.5
1259.1
1260.7
1262.4
1264
1265.6
1267.3
1268.9
1270.5
1272.2
1273.8
1275.5
1277.1
1278.7
1280.4
1282
1283.7
1285.3
1287
1288.6
1290.3
1291.9
1293.6
1295.2
1296.9
1298.5
1300.2
1301.8
1303.5
1305.2
1306.8
1308.5
1310.1
1311.8
1313.4
1315.1
1316.8
1318.4
1320.1
1321.7
1323.4
1325
1326.7
1328.4
1330
1331.7
1333.3
1335
1336.7
1338.3
1340
1341.6
1343.3
1345
1346.6
1348.3
1350
1351.6
1353.3
1355
1356.6
1358.3
1359.9
1361.6
1363.2
1364.8
1366.4
1367.9
1369.4
1370.8
1372.1
1373.4
1374.6
1375.7
1376.6
1377.5
1378.1
1378.7
1379.1
1379.3
1379.4
1099
1099
1099
1098.9
1098.7
1098.6
1098.4
1098.2
1098
1097.7
1097.4
1097.2
1096.9
1096.6
1096.3
1096
1095.7
1095.5
1095.2
1095
1094.8
1094.7
1094.5
1094.4
1094.3
1094.3
1094.2
1094.3
1094.3
1094.4
1094.5
1094.6
1094.8
1095
1095.2
1095.5
1095.8
1096.1
1096.5
1096.9
1097.3
1097.7
1098.1
1098.6
1099.1
1099.6
1100.2
1100.7
1101.3
1101.9
1102.5
1103.1
1103.8
1104.4
1105.1
1105.8
1106.5
1107.2
1107.9
1108.7
1109.4
1110.2
1111
1111.7
1112.5
1113.3
1114.2
1115
1115.8
1116.7
1117.5
1118.4
1119.3
1120.2
1121.2
1122.1
1123.1
1124.1
1125.1
1126.1
1127.1
1128.2
1129.3
1130.4
1131.6
1132.7
1133.9
1135
[truncated: 28,420 more chars]
