# Supplementary material for: Investigating a Novel Activation-Repolarisation Time Metric to Predict Localised Vulnerability to Reentry Using Computational Modelling
Source: PLoS One. 2016 Mar 2;11(3):e0149342. doi: 10.1371/journal.pone.0149342 (PMC4775046; doi:10.1371/journal.pone.0149342)
Supplement: S1 Data — Specifically, this relates primarily to the data presented in Figs 3, 4 & 5. Data provided constitute AT, RT and RVI datasets, along with corresponding finite element mesh files required for visualisation and analysis. (ZIP) [file pone.0149342.s001.zip › Data/Figure5/Fig5_BCL300_RVI.dat]

266.23
264.16
260.32
255.8
251.04
245.66
241.37
236.47
231.63
226.91
222.38
218.16
215.22
214.3
213.58
213.05
212.82
212.73
212.89
213.44
214.11
215.32
218.25
226.29
230.91
229.95
226.1
221.68
217.34
213.16
209.2
205.33
202.02
198.86
195.97
193.37
191.05
189
187.53
187.87
188.8
190.15
191.92
194.03
196.45
199.14
202.14
205.42
208.86
211.58
211.65
265.57
264.69
260.99
256.8
252.14
247.28
242.29
237.31
232.38
227.65
223.01
218.74
216.06
215.08
214.32
213.88
213.59
213.5
213.86
214.63
216.27
219.46
222.74
224.07
224.99
224.82
223.59
220.75
216.99
213.08
209.23
205.56
202.06
198.9
196.13
193.55
191.23
189.2
187.6
187.96
188.9
190.31
192.12
194.26
196.71
199.38
202.34
205.47
208.42
209.69
208.3
264
263.81
261.02
256.54
252.12
247.28
242.16
237.02
232.08
227.1
222.38
217.9
215.16
214.2
213.29
212.79
212.52
212.59
213.25
214.52
216.19
217.85
218.4
219.05
219.08
218.28
217.15
215.54
213.34
210.12
206.71
203.27
199.88
196.84
194.02
191.47
189.2
187.21
185.62
185.99
186.96
188.39
190.21
192.34
194.74
197.35
200.1
202.73
204.59
204.84
203.12
262.43
262.44
260.18
256.32
251.18
246.87
241.58
236.32
231.16
225.96
221.01
216.24
213.4
212.29
211.46
210.77
210.41
210.54
211.28
212.41
213.14
213.38
213.42
213.4
212.93
211.86
210.68
209.08
207.26
204.82
202.25
199.25
196.17
193.35
190.6
188.16
186
184.08
182.56
182.95
183.95
185.4
187.21
189.32
191.61
193.99
196.28
198.15
199.37
199.32
197.52
260.76
261.16
259.14
255.67
251.1
245.88
240.94
235.36
229.88
224.59
219.32
214.29
211.59
210.37
209.3
208.43
208.2
208.32
208.46
208.6
208.74
208.55
208.11
207.57
206.82
205.64
204.29
202.64
200.79
198.72
196.41
194.02
191.44
188.88
186.34
184.16
182.16
180.42
179.03
179.26
180.29
181.76
183.43
185.4
187.48
189.55
191.24
192.8
193.76
193.62
191.86
260.1
260.15
258.24
254.94
250.64
245.5
239.84
234.57
228.78
223.04
217.59
212.52
209.66
208.27
207.13
206.4
205.55
205.07
204.76
204.28
203.81
203.31
202.58
201.56
200.7
199.49
197.98
196.22
194.32
192.32
190.11
187.87
185.55
183.62
181.29
179.51
177.73
176.21
174.91
175.07
176.1
177.5
179.2
180.98
182.66
184.33
185.74
187.07
187.87
187.69
185.95
259.39
259.45
257.54
254.23
250
245
239.46
233.49
227.68
221.64
215.67
211
207.98
206.33
204.77
203.55
202.36
201.46
200.5
199.72
198.99
198.02
197.1
195.87
194.68
193.28
191.56
189.78
187.86
185.76
183.75
181.61
179.47
177.44
175.59
173.96
172.55
171.27
170.29
170.29
171.21
172.46
173.97
175.46
177
178.46
179.68
180.83
181.48
181.21
179.45
259.02
259.09
257.18
253.91
249.67
244.67
239.11
233.01
226.64
220.43
214.27
209.45
206.32
204.4
202.41
200.67
199.08
197.44
196.28
195.03
193.94
192.83
191.48
190.21
188.65
187
185.13
183.14
181.26
179.1
176.99
174.81
172.81
170.93
169.22
167.71
166.5
165.37
164.63
164.63
165.11
166.28
167.76
169.11
170.46
171.78
172.89
173.68
174.37
173.99
172.18
259.09
259.16
257.24
253.95
249.65
244.66
238.89
232.83
226.25
219.54
213.65
208.49
205.07
202.46
200.09
197.84
195.82
193.99
192.09
190.63
189.12
187.63
186.02
184.35
182.68
180.69
178.76
176.58
174.46
172.2
170.03
167.77
165.79
164.05
162.32
160.97
159.99
158.96
158.33
158.26
158.57
159.38
160.64
162
163.24
164.43
165.4
166.19
166.58
166.1
164.21
259.66
259.74
257.77
254.5
250.21
245.15
239.45
233.01
226.28
219.72
213.37
207.91
204
201.17
198.38
195.47
193
190.64
188.43
186.47
184.61
182.84
180.95
178.9
176.98
174.69
172.36
170.03
167.59
165.3
162.98
160.65
158.8
157.01
155.47
154.19
153.27
152.37
151.92
151.73
151.81
152.3
153.17
154.43
155.58
156.67
157.53
158.2
158.47
157.89
155.93
260.3
260.32
258.55
255.26
250.97
245.76
239.88
233.51
226.81
219.96
213.54
207.73
203.65
200.27
197.1
193.99
190.83
188.09
185.49
182.93
180.62
178.47
176.22
173.94
171.65
168.98
166.36
163.62
161.03
158.46
156.02
153.82
151.91
150.18
148.82
147.58
146.78
145.96
145.62
145.48
145.45
145.68
146.1
146.97
147.88
148.97
149.84
150.41
150.66
150.03
148.05
259.65
259.82
258.04
254.78
250.45
245.4
239.61
233.35
226.56
219.92
213.19
207.34
202.93
199.42
196.04
192.74
189.27
185.67
182.47
179.71
177.01
174.29
171.69
168.93
165.96
163.19
160.53
157.9
154.87
152.19
149.77
147.52
145.68
144.06
142.83
141.72
141.03
140.44
140.16
139.95
139.99
140.18
140.48
141
141.57
142.07
142.77
143.38
143.62
143.06
141.12
252.25
255.83
255
252.09
248.22
243.44
237.73
231.59
225.13
217.97
210.3
203.06
197.4
192.98
187.96
182.9
178.25
174.74
172.58
170.61
168.86
167.25
165.61
163.7
161.73
158.82
155.29
152.47
150.28
147.88
145.25
143.05
141.12
139.57
138.43
137.46
136.79
136.4
136.17
136.12
135.94
136.36
136.69
137.18
137.58
137.95
138.32
138.73
138.66
138.26
134.73
220.21
223.43
222.19
219.25
218.87
218.69
216.38
212.51
206.81
200.39
193.91
187.67
182.71
177.8
173.05
169.49
166.73
163.95
161.23
159.2
157.79
157.51
157.1
156.36
155.21
153.91
152.21
149.34
146.1
143.78
141.97
139.7
137.73
136.19
135.07
134.22
133.6
133.25
133.2
133.24
133.39
133.7
133.99
134.61
135.08
135.53
135.85
136.36
136.57
135.97
132.41
188.51
192.12
191.38
188.52
187.66
187.44
187.31
184.97
181.58
177.5
172.98
167.95
163.21
159.39
156.74
153.81
151.35
149.39
147.79
146.75
146.16
145.81
146.38
146.94
147.12
146.9
145.63
144.5
142.74
140.05
137.74
136.14
134.24
132.67
131.57
130.88
130.36
130.17
130.21
130.33
130.6
131.03
131.52
132.09
132.62
132.94
133.48
134.01
134.31
133.75
130.33
160.24
162.85
161.47
158.82
157.98
157.81
157.9
155.46
153.54
152.15
149.57
145.39
141.76
139.49
137.05
135.01
133.4
132.32
131.65
131.94
132.7
133.93
134.78
136.5
137.99
138.64
138.92
138.34
137.33
135.96
133.61
131.78
130.65
129.2
128.11
127.51
127.2
127.07
127.25
127.46
127.91
128.42
129
129.69
130.17
130.78
131.35
131.94
132.36
131.9
128.68
131.46
132.87
131.96
130.02
129.3
129.42
129.84
127.7
126.04
125.66
125.07
122.85
120.77
119.19
117.35
116.07
115.21
114.97
115.05
116.16
117.99
120.29
122.91
125.31
127.71
129.98
131.14
131.59
131.45
130.79
129.68
127.88
126.77
125.85
124.81
124.32
124.08
124.25
124.44
124.95
125.47
126.15
126.85
127.64
128.34
129.04
129.7
130.38
130.95
130.61
127.62
103.06
105.33
104.13
101.89
101.48
101.99
102.89
101.07
99.839
100.06
100.44
100.29
99.528
98.303
97.269
97.009
96.946
97.661
99.039
100.51
102.74
105.5
109.04
113.25
117.04
120.7
123.3
124.66
125.51
125.57
125.13
124.19
123.2
122.59
121.81
121.48
121.47
121.7
122.15
122.72
123.42
124.18
125.11
126.01
127.02
127.87
128.66
129.48
130.17
129.96
127.2
74.957
77.478
76.158
74.343
74.402
75.428
76.611
75.67
75.318
75.787
77.145
78.234
78.642
78.098
78.157
78.841
79.838
81.338
83.396
86.032
88.796
92.089
95.724
100.04
105.3
110.9
115.12
118.01
119.74
120.57
120.8
120.78
119.91
119.59
119.49
119.13
119.3
119.67
120.25
121
121.82
122.94
124.03
125.19
126.19
127.3
128.25
129.24
130.03
129.98
127.44
47.357
49.936
48.647
47.292
47.373
49.097
51.685
51.5
51.62
52.744
54.572
57.238
58.471
59.104
60.149
61.629
63.686
66.16
69.105
72.36
75.997
79.945
84.219
88.735
93.456
99.589
106.19
110.95
113.81
115.75
116.77
117.24
117.39
117.24
117.39
117.41
117.66
118.19
118.91
119.9
121.04
122.29
123.51
124.95
126.22
127.41
128.52
129.63
130.55
130.64
128.31
20.602
22.42
21.419
20.642
21.794
24.096
27.035
27.703
28.687
30.625
33.15
36.522
39.024
40.775
42.685
45.537
48.559
52.108
55.932
60.129
64.556
69.33
74.441
79.609
84.864
89.872
95.881
102.52
107.72
111.04
113.01
114.57
115.33
115.58
115.95
116.34
116.68
117.36
118.2
119.41
120.84
122.32
123.81
125.36
126.8
128.14
129.4
130.64
131.68
131.9
129.74
-5.8057
-4.52
-5.2863
-5.4944
-4.9824
-1.2947
2.9252
4.4726
6.3827
9.2539
12.666
16.666
20.312
23.308
26.638
30.503
34.679
39.3
44.24
49.414
54.789
60.384
66.161
72.063
77.898
83.447
89.169
94.936
100.82
105.98
109.73
112.09
113.64
114.72
115.39
115.85
116.39
117.19
118.12
119.61
121.36
123.04
124.71
126.4
127.98
129.47
130.88
132.21
133.36
133.69
131.65
-32.975
-31.617
-31.954
-31.501
-29.182
-25.548
-21.061
-18.622
-15.762
-11.897
-7.4522
-2.5262
2.3101
6.6616
11.414
16.573
22.14
27.986
34.15
40.531
47.043
53.503
60.119
66.822
73.27
79.317
85.366
91.383
96.88
101.84
106.61
110.42
112.99
114.54
115.51
116.04
116.71
117.64
118.63
120.35
122.37
124.37
126.25
128.1
129.81
131.4
132.89
134.32
135.54
135.93
133.99
-59.961
-58.308
-58.159
-57.024
-54.104
-49.812
-44.581
-41.316
-37.612
-32.885
-27.506
-21.574
-15.485
-9.4524
-3.0296
3.7349
10.752
18.284
26.703
34.754
42.797
51.108
58.48
65.275
72.053
78.35
84.428
90.422
95.96
100.99
105.46
109.39
113.07
115.1
116.15
117.07
117.67
118.52
119.64
121.63
123.92
126.22
128.36
130.36
132.23
133.93
135.5
136.98
138.22
138.62
136.75
-85.475
-83.607
-83.019
-81.242
-77.744
-72.818
-66.879
-60.996
-54.701
-47.971
-40.536
-31.976
-24.038
-15.988
-6.8537
2.5295
11.845
20.774
28.83
37.028
44.864
52.568
60.625
67.975
73.93
80.001
85.803
91.583
96.918
101.83
106.24
110.12
113.55
116.75
117.77
118.35
119.05
119.99
121.04
123.26
125.79
128.41
130.87
133.14
135.2
137.06
138.73
140.28
141.49
141.78
139.98
-71.673
-70.473
-70.254
-68.294
-64.625
-59.68
-54.337
-47.316
-39.873
-32.399
-24.872
-17.011
-9.5967
-2.1198
5.6982
13.721
21.665
29.423
37.018
44.414
51.477
58.203
65.038
72.104
78.157
78.372
89.178
94.581
99.678
104.3
108.49
112.16
115.4
118.08
119.25
119.97
120.67
121.59
122.62
125.07
127.84
130.75
133.54
136.1
138.45
140.54
142.43
144.07
145.31
145.56
143.75
-47.536
-46.409
-45.957
-44.184
-40.495
-35.692
-31.104
-25.6
-19.593
-13.373
-7.0499
-0.21535
6.0319
12.238
18.742
25.658
32.717
39.438
46.201
52.662
58.93
65.004
70.788
77.283
83.225
87.874
93.239
98.301
102.97
107.28
111.13
114.53
117.43
119.9
120.82
121.54
122.28
123.19
124.25
126.88
129.86
133.03
136.16
139.1
141.72
144.12
146.2
148.05
149.5
149.74
148.04
-24.117
-23.102
-22.772
-20.976
-16.82
-12.229
-8.6749
-4.7314
-0.17168
4.648
10.057
15.696
20.899
25.745
31.221
37.113
43.33
49.048
55
60.833
66.337
71.791
76.984
82.911
88.277
92.413
97.319
101.96
106.21
110.15
113.67
116.77
119.48
121.75
122.66
122.92
123.77
124.75
125.77
128.55
131.72
135.13
138.55
141.87
144.89
147.6
149.96
152.15
153.87
154.26
152.58
-0.82527
0.18988
-0.14902
2.0862
6.441
10.939
13.039
15.27
18.49
22.181
26.396
30.984
35.02
38.825
43.179
48.087
53.169
58.251
63.423
68.468
73.398
78.236
82.848
88.222
93.058
96.581
101.43
105.65
109.51
113.04
116.23
118.98
121.72
123.08
123.48
124.27
125.21
126.14
127.12
129.97
133.29
136.92
140.6
144.25
147.68
150.81
153.59
156.09
158.04
158.66
157.14
21.902
21.612
21.529
23.374
28.819
33.707
33.102
33.975
36.167
38.952
42.107
45.628
48.551
51.378
54.733
58.66
62.853
67.003
71.253
75.705
79.994
84.228
88.53
93.54
97.375
101.13
105.35
109.1
112.54
115.73
118.54
120.94
123.25
124.19
124.5
125.44
126.36
127.2
128.2
131.11
134.57
138.37
142.25
146.17
149.92
153.53
156.75
159.63
161.93
162.88
161.57
38.736
38.87
38.32
40.038
45.848
50.144
49.721
50.717
52.505
54.636
56.868
59.427
61.171
63.217
65.682
68.697
71.695
75.054
78.767
82.527
86.257
89.886
94.059
98.243
101.3
105.15
108.78
112.18
115.24
118.03
120.44
122.91
124.18
124.63
125.43
126.37
127.28
128.14
129.06
131.97
135.53
139.47
143.5
147.69
151.77
155.74
159.43
162.82
165.64
166.89
165.79
45.358
49.276
50.049
51.121
52.469
55.336
61.196
64.902
67.117
68.96
70.661
71.787
72.851
74.141
75.829
77.756
80.019
82.621
85.579
88.577
91.68
94.977
98.915
102.24
105.02
108.64
111.79
114.69
117.37
119.78
122.01
123.9
124.7
125.14
126.1
127.02
127.9
128.73
129.62
132.51
136.1
140.16
144.36
148.62
152.96
157.21
161.32
165.23
168.55
170.27
169.64
59.048
60.418
60.546
61.193
63.603
66.756
70.201
75.612
79.356
81.318
82.477
82.701
82.935
83.72
84.516
85.662
87.211
89.307
91.636
94.07
96.554
99.816
103.1
105.45
108.54
111.53
114.24
116.72
119.07
121.21
123.34
124.18
124.53
125.52
126.49
127.39
128.23
129.04
129.89
132.75
136.37
140.48
144.76
149.19
153.62
158.07
162.5
166.85
170.73
173.06
172.7
70.602
71.589
71.213
71.47
73.62
76.646
79.751
83.974
88.611
90.954
91.856
91.949
91.496
91.265
91.629
92.385
93.623
95.024
96.732
98.584
101.17
103.92
106.16
108.59
111.45
113.92
116.22
118.36
120.56
122.55
123.17
123.65
124.69
125.69
126.62
127.48
128.28
129.06
129.89
132.72
136.31
140.43
144.75
149.24
153.76
158.32
162.91
167.51
171.88
174.69
174.28
80.123
80.706
79.895
79.818
81.801
84.806
87.641
90.623
93.761
96.79
98.117
98.001
97.494
97.027
96.992
97.445
98.374
99.61
100.94
102.98
105.23
107.17
109.16
111.66
113.8
115.83
117.93
120.2
121.41
121.75
122.58
123.64
124.66
125.6
126.47
127.29
128.07
128.82
129.65
132.45
136
140.1
144.41
148.93
153.47
158.06
162.69
167.32
171.67
174.75
174.69
87.713
87.898
86.704
86.25
87.946
90.443
93.557
96.393
98.724
100.35
101.21
101.25
101
100.67
100.77
101.1
101.73
102.84
104.41
106.54
108.49
110
112.03
114.07
115.67
117.65
119
119.41
120.29
121.44
122.53
123.54
124.47
125.34
126.17
126.96
127.73
128.48
129.3
132.07
135.57
139.61
143.89
148.37
152.88
157.42
162.01
166.53
170.77
172.98
172.33
94.698
92.869
91.653
90.824
92.062
94.485
97.356
100.08
102.37
103.96
104.6
104.49
104
103.85
103.76
104.11
104.64
105.71
107.32
108.87
110.4
112.11
113.59
114.92
116.36
117.28
118.2
119.37
120.48
121.52
122.48
123.37
124.23
125.04
125.83
126.59
127.35
128.1
128.92
131.56
135.1
139.08
143.28
147.67
152.11
156.57
161.04
165.4
169.08
170.3
169.23
97.34
96.873
95.125
94.171
95.246
97.454
100.12
102.73
105.01
106.69
107.5
107.49
107.19
107.06
107.15
107.49
108.05
108.85
109.8
110.85
111.99
113.14
114.33
115.48
116.62
117.72
118.77
119.77
120.72
121.61
122.45
123.27
124.05
124.82
125.57
126.31
127.06
127.81
128.64
131.34
134.73
138.64
142.75
147.04
151.37
155.69
159.97
164.03
167.12
167.82
166.55
100.97
99.912
98.104
97.148
98.043
100.03
102.48
104.96
107.17
108.9
109.85
110.03
109.88
109.84
109.92
110.25
110.77
111.44
112.23
113.1
114
114.92
115.84
116.83
117.67
118.62
119.43
120.25
120.99
121.77
122.52
123.26
123.99
124.72
125.45
126.19
126.92
127.67
128.5
131.16
134.49
138.34
142.37
146.58
150.8
154.99
159.1
162.86
165.37
165.98
164.61
107.13
106.15
104.52
103.67
104
105.21
107.07
109.08
110.97
112.48
113.37
113.46
113.34
113.22
113.25
113.4
113.75
114.22
114.78
115.38
116.01
116.63
117.25
117.98
118.59
119.14
119.75
120.38
120.96
121.63
122.24
122.89
123.55
124.23
124.92
125.63
126.34
127.06
127.87
130.53
133.82
137.72
141.78
146.03
150.31
154.61
158.77
162.42
164.8
165.38
163.99
111.92
111.14
109.81
109.11
109.39
110.43
111.82
113.27
114.76
115.99
116.73
116.78
116.49
116.25
116.09
116.09
116.18
116.43
116.74
117.09
117.47
117.8
118.25
118.8
119.15
119.53
120
120.54
121.04
121.57
122.07
122.65
123.24
123.87
124.52
125.19
125.87
126.57
127.35
130.03
133.42
137.36
141.54
145.99
150.44
154.77
158.89
162.51
164.86
165.32
164.02
116.74
116.24
115.3
114.79
115.02
115.83
116.94
118.11
119.12
119.97
120.45
120.34
119.87
119.38
119.03
118.74
118.54
118.52
118.55
118.65
118.78
118.95
119.16
119.4
119.68
119.99
120.33
120.79
121.19
121.58
122.12
122.64
123.12
123.7
124.31
124.94
125.59
126.25
127
129.75
133.25
137.38
141.84
146.33
150.76
155.07
159.19
162.81
165.23
165.83
164.4
122.05
121.79
121.17
120.83
121.01
121.62
122.44
123.31
124.04
124.44
124.58
124.2
123.57
122.89
122.12
121.63
121.14
120.8
120.53
120.35
120.25
120.15
120.41
120.48
120.44
120.61
120.84
121.11
121.46
121.82
122.24
122.7
123.19
123.73
124.29
124.88
125.49
126.11
126.83
129.68
133.38
137.82
142.33
146.8
151.21
155.52
159.66
163.36
165.89
166.55
165.09
127.67
127.59
127.19
126.96
127.11
127.55
128.14
128.74
129.19
129.33
129.07
128.43
127.51
126.59
125.63
124.74
123.96
123.31
122.68
122.36
122.02
121.98
121.8
121.61
121.58
121.52
121.73
121.81
122.04
122.33
122.69
123.09
123.53
124.02
124.54
125.09
125.65
126.22
126.91
129.94
133.94
138.44
142.92
147.37
151.76
156.08
160.26
164.07
166.78
167.47
166.05
133.39
133.42
133.16
133.02
133.13
133.46
133.85
134.22
134.42
134.29
133.7
132.67
131.45
130.25
129.02
127.85
126.82
125.91
125.14
124.43
123.94
123.61
123.25
122.88
122.7
122.71
122.63
122.78
122.81
123.02
123.29
123.73
124.02
124.45
124.84
125.41
125.92
126.44
127.1
130.38
134.68
139.13
143.57
147.99
152.37
156.7
160.92
164.86
167.81
168.65
167.24
139.09
139.2
139.04
138.94
139.04
139.27
139.51
139.68
139.63
139.24
138.33
136.83
135.22
133.83
132.26
130.88
129.61
128.5
127.52
126.67
125.95
125.32
124.8
124.39
124.19
124.09
123.72
123.68
123.73
123.86
124.06
124.33
124.66
125.02
125.42
125.86
126.31
126.78
127.4
131.06
135.45
139.85
144.24
148.64
153.01
157.35
161.6
165.66
168.93
170.02
168.62
144.74
144.91
144.82
144.77
144.86
145.01
145.12
145.1
144.79
144.09
142.78
140.71
138.67
136.99
135.24
133.74
132.3
131.02
129.88
128.86
127.99
127.23
126.57
126.02
125.58
125.25
125.01
124.87
124.98
124.89
125.01
125.2
125.46
125.75
126.08
126.45
126.84
127.14
127.84
131.91
136.22
140.56
144.91
149.27
153.62
157.96
162.26
166.43
170.07
171.49
170.18
150.39
150.6
150.56
150.54
150.62
150.62
150.68
150.45
149.84
148.67
146.76
144.19
141.78
139.93
138.12
136.53
134.87
133.58
132.21
131.08
130.25
129.22
128.46
127.81
127.27
127.02
126.52
126.31
126.19
126.17
126.21
126.33
126.49
126.71
126.98
127.28
127.6
127.95
128.51
132.71
136.95
141.22
145.51
149.83
154.17
158.5
162.83
167.09
171.01
173.08
171.91
155.96
156.18
156.17
156.18
156.28
156.33
156.12
155.56
154.36
152.4
149.83
146.89
144.29
142.34
140.46
138.69
137.07
135.6
134.26
133.24
132.21
131.09
130.24
129.51
128.91
128.42
128.04
127.74
127.56
127.46
127.42
127.45
127.56
127.71
127.9
128.13
128.39
128.67
129.24
133.33
137.49
141.69
145.93
150.2
154.51
158.83
163.16
167.48
171.59
174.4
173.75
160.59
160.75
160.72
160.75
160.92
160.93
160.3
158.83
156.63
154.02
151.16
148.06
145.5
143.35
141.46
139.69
138.02
136.53
135.18
133.97
132.86
131.89
131
130.24
129.6
129.06
128.62
128.29
128.04
127.89
127.81
127.8
127.85
127.95
128.09
128.25
128.46
128.71
129.4
133.43
137.52
141.67
145.87
150.12
154.41
158.71
163.03
167.38
171.61
174.95
175.38
162.59
162.01
161.49
161.56
162.32
162.21
160.38
158.17
155.69
152.99
150.09
147.01
143.77
141.77
139.83
137.99
136.29
134.74
133.33
132.05
130.9
129.89
128.98
128.18
127.48
126.89
126.39
126.01
125.73
125.53
125.42
125.37
125.4
125.48
125.6
125.76
125.96
126.22
128.35
132.36
136.45
140.6
144.81
149.07
153.34
157.62
161.94
166.28
170.55
174.05
NaN
