# Supplementary material for: Investigating a Novel Activation-Repolarisation Time Metric to Predict Localised Vulnerability to Reentry Using Computational Modelling
Source: PLoS One. 2016 Mar 2;11(3):e0149342. doi: 10.1371/journal.pone.0149342 (PMC4775046; doi:10.1371/journal.pone.0149342)
Supplement: S1 Data — Specifically, this relates primarily to the data presented in Figs 3, 4 & 5. Data provided constitute AT, RT and RVI datasets, along with corresponding finite element mesh files required for visualisation and analysis. (ZIP) [file pone.0149342.s001.zip › Data/Figure5/Fig5_BCL360_AT.dat]

1017.3
1017.3
1017.3
1017.3
1017.3
1017.2
1017.2
1017.2
1017.2
1017.1
1017.1
1017.1
1017
1016.9
1016.8
1016.7
1016.6
1016.5
1016.5
1016.5
1016.4
1016.4
1016.4
1016.4
1016.4
1016.5
1016.5
1016.6
1016.7
1016.9
1017
1017.1
1017.2
1017.3
1017.4
1017.6
1017.9
1018.1
1018.2
1018.4
1018.7
1019.1
1019.2
1019.5
1019.9
1020.2
1020.4
1020.9
1021.2
1021.4
1022
1022.2
1022.6
1023.1
1023.4
1024
1024.3
1024.8
1025.2
1025.7
1026.2
1026.6
1027.2
1027.6
1028.2
1028.6
1029.2
1029.7
1030.2
1030.9
1031.3
1032.1
1032.4
1033.1
1033.7
1034.2
1035
1035.4
1036.2
1036.8
1037.3
1038.1
1038.6
1039.3
1040.1
1040.6
1041.3
1042.1
1042.7
1043.3
1044.1
1044.9
1045.4
1046.2
1047.1
1047.7
1048.4
1049.2
1050
1050.7
1051.4
1052.2
1053.1
1053.8
1054.5
1055.3
1056.2
1057.1
1057.8
1058.5
1059.3
1060.2
1061.1
1062
1062.8
1063.6
1064.4
1065.3
1066.2
1067.1
1068.1
1068.9
1069.7
1070.6
1071.4
1072.3
1073.3
1074.2
1075.2
1076.1
1077.1
1078
1079
1079.9
1080.8
1081.7
1082.6
1083.6
1084.5
1085.5
1086.4
1087.4
1088.4
1089.4
1090.3
1091.3
1092.3
1093.3
1094.3
1095.4
1096.4
1097.4
1098.4
1099.4
1100.5
1101.5
1102.6
1103.7
1104.7
1105.8
1106.9
1108
1109
1110.1
1111.1
1112.2
1113.2
1114.2
1115.3
1116.4
1117.5
1118.6
1119.8
1120.9
1122
1123.1
1124.2
1125.2
1126.3
1127.4
1128.6
1129.8
1131
1132.1
1133.2
1134.2
1135.3
1136.5
1137.7
1138.9
1140.1
1141.2
1142.2
1143.4
1144.6
1145.8
1147.1
1148.1
1149.2
1150.4
1151.6
1152.9
1154.1
1155.2
1156.3
1157.5
1158.8
1160
1161.1
1162.2
1163.4
1164.7
1166
1167.1
1168.3
1169.5
1170.8
1172.1
1173.2
1174.3
1175.6
1176.9
1178.1
1179.2
1180.4
1181.8
1183.1
1184.2
1185.3
1186.6
1188
1189.1
1190.3
1191.5
1192.9
1194.1
1195.2
1196.5
1197.9
1199.1
1200.2
1201.4
1202.8
1204.1
1205.2
1206.4
1207.7
1209
1210.1
1211.1
1211.3
1016.8
1016.8
1016.7
1016.7
1016.7
1016.6
1016.5
1016.5
1016.4
1016.3
1016.3
1016.2
1016.2
1016.2
1016.1
1016.1
1016.1
1016.1
1016
1016
1016
1016
1016
1016
1016
1016
1016.1
1016.1
1016.1
1016.2
1016.2
1016.3
1016.5
1016.7
1016.9
1017.1
1017.2
1017.3
1017.6
1018
1018.1
1018.3
1018.6
1019
1019.2
1019.5
1020
1020.2
1020.5
1021
1021.2
1021.7
1022.1
1022.4
1023
1023.3
1023.8
1024.2
1024.6
1025.2
1025.6
1026.1
1026.5
1027.1
1027.5
1028.1
1028.6
1029.2
1029.7
1030.2
1030.9
1031.3
1032.1
1032.5
1033.2
1033.8
1034.3
1035.1
1035.6
1036.2
1037
1037.4
1038.2
1038.9
1039.4
1040.2
1040.9
1041.4
1042.2
1043
1043.6
1044.3
1045.1
1045.8
1046.4
1047.2
1048.1
1048.7
1049.4
1050.2
1051.1
1051.8
1052.5
1053.3
1054.2
1055
1055.7
1056.5
1057.3
1058.2
1059.1
1059.9
1060.6
1061.4
1062.3
1063.2
1064.1
1065
1065.8
1066.6
1067.5
1068.3
1069.3
1070.2
1071.1
1072.1
1073
1073.9
1074.8
1075.7
1076.6
1077.5
1078.4
1079.3
1080.3
1081.3
1082.2
1083.2
1084.2
1085.2
1086.2
1087.1
1088.1
1089.1
1090.1
1091.1
1092.1
1093.1
1094.1
1095.1
1096.1
1097.2
1098.2
1099.2
1100.2
1101.2
1102.2
1103.3
1104.3
1105.4
1106.4
1107.5
1108.6
1109.7
1110.8
1111.9
1113
1114.1
1115.1
1116.2
1117.2
1118.3
1119.4
1120.5
1121.6
1122.8
1123.9
1125.1
1126.1
1127.2
1128.3
1129.4
1130.5
1131.7
1132.9
1134.1
1135.2
1136.2
1137.3
1138.5
1139.7
1141
1142.1
1143.2
1144.3
1145.4
1146.7
1147.9
1149.1
1150.2
1151.3
1152.5
1153.8
1155
1156.1
1157.2
1158.4
1159.7
1161
1162.1
1163.2
1164.4
1165.7
1167
1168.1
1169.2
1170.4
1171.7
1173
1174.2
1175.3
1176.5
1177.9
1179.1
1180.2
1181.4
1182.7
1184.1
1185.2
1186.3
1187.6
1189
1190.1
1191.3
1192.5
1193.9
1195.1
1196.3
1197.5
1198.9
1200.1
1201.2
1202.4
1203.8
1205.1
1206.2
1207.4
1208.7
1209.9
1210.8
1211.2
1015.2
1015.2
1015.2
1015.2
1015.2
1015.1
1015.1
1015.1
1015.1
1015
1015
1014.9
1014.8
1014.7
1014.6
1014.5
1014.4
1014.4
1014.3
1014.3
1014.3
1014.3
1014.3
1014.3
1014.3
1014.3
1014.4
1014.4
1014.5
1014.7
1014.8
1015
1015.1
1015.2
1015.3
1015.4
1015.7
1016
1016.1
1016.3
1016.6
1017
1017.2
1017.4
1017.8
1018.1
1018.3
1018.8
1019.1
1019.4
1019.9
1020.2
1020.6
1021.1
1021.4
1022
1022.3
1022.8
1023.2
1023.7
1024.2
1024.6
1025.2
1025.7
1026.2
1026.7
1027.2
1027.8
1028.3
1029
1029.4
1030.1
1030.6
1031.2
1031.9
1032.3
1033.1
1033.6
1034.2
1035
1035.5
1036.2
1036.9
1037.4
1038.2
1038.9
1039.4
1040.2
1041
1041.6
1042.3
1043.1
1043.8
1044.4
1045.2
1046.1
1046.7
1047.4
1048.2
1049.1
1049.8
1050.5
1051.3
1052.2
1053
1053.7
1054.4
1055.3
1056.2
1057.1
1057.9
1058.6
1059.4
1060.3
1061.2
1062.1
1063
1063.8
1064.6
1065.5
1066.3
1067.3
1068.2
1069.1
1070.1
1071
1071.9
1072.8
1073.7
1074.6
1075.5
1076.4
1077.3
1078.3
1079.3
1080.2
1081.2
1082.2
1083.2
1084.2
1085.2
1086.1
1087.1
1088.1
1089.1
1090.1
1091.1
1092.1
1093.1
1094.2
1095.2
1096.2
1097.2
1098.2
1099.2
1100.3
1101.3
1102.3
1103.4
1104.5
1105.5
1106.6
1107.7
1108.9
1110
1111
1112.1
1113.1
1114.2
1115.2
1116.3
1117.4
1118.5
1119.7
1120.9
1122
1123.1
1124.2
1125.2
1126.3
1127.4
1128.6
1129.8
1131
1132.1
1133.2
1134.3
1135.4
1136.6
1137.8
1139
1140.1
1141.2
1142.3
1143.5
1144.8
1146
1147.1
1148.2
1149.4
1150.6
1151.9
1153.1
1154.2
1155.3
1156.5
1157.8
1159.1
1160.2
1161.3
1162.5
1163.8
1165.1
1166.2
1167.3
1168.6
1169.9
1171.1
1172.2
1173.4
1174.7
1176
1177.2
1178.3
1179.6
1180.9
1182.1
1183.2
1184.5
1185.8
1187.1
1188.2
1189.4
1190.7
1192.1
1193.2
1194.4
1195.7
1197
1198.2
1199.3
1200.6
1202
1203.2
1204.3
1205.6
1206.9
1208.1
1209.2
1210.1
1210.3
1013.5
1013.5
1013.5
1013.4
1013.4
1013.4
1013.3
1013.3
1013.2
1013.2
1013.2
1013.1
1013.1
1013.1
1013
1013
1012.9
1012.8
1012.8
1012.7
1012.7
1012.6
1012.6
1012.6
1012.7
1012.7
1012.8
1012.9
1013
1013.1
1013.1
1013.2
1013.3
1013.4
1013.6
1013.9
1014.1
1014.2
1014.3
1014.7
1015
1015.2
1015.4
1015.8
1016.1
1016.3
1016.7
1017.1
1017.3
1017.8
1018.2
1018.5
1019.1
1019.3
1019.8
1020.2
1020.6
1021.1
1021.5
1022.1
1022.5
1023.1
1023.4
1024.1
1024.5
1025.1
1025.6
1026.2
1026.7
1027.2
1027.9
1028.3
1029.1
1029.5
1030.2
1030.8
1031.3
1032.1
1032.6
1033.2
1034
1034.5
1035.2
1036
1036.5
1037.2
1038.1
1038.6
1039.3
1040.1
1040.8
1041.4
1042.2
1043
1043.7
1044.3
1045.2
1046
1046.7
1047.4
1048.2
1049.1
1049.9
1050.6
1051.3
1052.2
1053.1
1053.9
1054.6
1055.4
1056.3
1057.2
1058.1
1059
1059.7
1060.5
1061.4
1062.3
1063.2
1064.1
1065.1
1066
1066.8
1067.7
1068.5
1069.4
1070.3
1071.3
1072.2
1073.2
1074.2
1075.1
1076.1
1077.1
1078.1
1079
1080
1081
1081.9
1082.9
1083.9
1084.8
1085.8
1086.8
1087.8
1088.8
1089.8
1090.9
1091.9
1092.9
1094
1095
1096
1097.1
1098.1
1099.1
1100.1
1101.2
1102.2
1103.2
1104.3
1105.3
1106.4
1107.5
1108.6
1109.8
1110.9
1112
1113.1
1114.1
1115.2
1116.2
1117.3
1118.4
1119.6
1120.8
1122
1123.1
1124.1
1125.2
1126.3
1127.4
1128.6
1129.9
1131
1132.1
1133.2
1134.3
1135.5
1136.7
1138
1139.1
1140.2
1141.3
1142.4
1143.7
1145
1146.1
1147.2
1148.3
1149.5
1150.8
1152.1
1153.2
1154.3
1155.5
1156.8
1158.1
1159.2
1160.3
1161.5
1162.8
1164.1
1165.2
1166.3
1167.6
1168.9
1170.1
1171.2
1172.4
1173.8
1175.1
1176.2
1177.3
1178.6
1180
1181.1
1182.3
1183.5
1184.9
1186.1
1187.3
1188.5
1189.9
1191.1
1192.2
1193.5
1194.8
1196.1
1197.2
1198.4
1199.8
1201.1
1202.2
1203.4
1204.7
1206.1
1207.2
1208.2
1209.1
1209.3
1012
1011.9
1011.9
1011.9
1011.8
1011.8
1011.7
1011.6
1011.5
1011.5
1011.4
1011.3
1011.3
1011.2
1011.2
1011.2
1011.1
1011.1
1011.1
1011.1
1011.1
1011
1011
1011
1011.1
1011.1
1011.1
1011.1
1011.2
1011.2
1011.3
1011.4
1011.6
1011.8
1012
1012.1
1012.2
1012.4
1012.7
1013.1
1013.2
1013.4
1013.8
1014.1
1014.3
1014.7
1015.1
1015.3
1015.7
1016.1
1016.4
1017
1017.2
1017.7
1018.1
1018.4
1019.1
1019.3
1020
1020.3
1021
1021.3
1022
1022.3
1023
1023.3
1024.1
1024.4
1025.1
1025.6
1026.2
1026.8
1027.3
1028
1028.5
1029.2
1029.8
1030.3
1031.1
1031.6
1032.3
1033.1
1033.6
1034.2
1035.1
1035.6
1036.3
1037.1
1037.8
1038.4
1039.2
1040
1040.6
1041.3
1042.1
1042.9
1043.5
1044.3
1045.2
1046
1046.7
1047.4
1048.2
1049.1
1050
1050.6
1051.4
1052.3
1053.2
1054.1
1054.9
1055.6
1056.4
1057.3
1058.2
1059.1
1060.1
1060.9
1061.7
1062.5
1063.4
1064.3
1065.2
1066.2
1067.1
1068.1
1069.1
1070
1070.9
1071.8
1072.7
1073.6
1074.5
1075.5
1076.4
1077.4
1078.4
1079.3
1080.3
1081.3
1082.3
1083.3
1084.3
1085.3
1086.3
1087.3
1088.3
1089.3
1090.4
1091.4
1092.4
1093.5
1094.5
1095.6
1096.6
1097.7
1098.8
1099.9
1101
1102.1
1103.1
1104.1
1105.2
1106.2
1107.3
1108.3
1109.4
1110.6
1111.7
1112.9
1114
1115.1
1116.1
1117.2
1118.3
1119.4
1120.6
1121.8
1123
1124.1
1125.1
1126.2
1127.3
1128.5
1129.7
1131
1132.1
1133.2
1134.3
1135.4
1136.6
1137.9
1139.1
1140.2
1141.3
1142.4
1143.7
1145
1146.1
1147.2
1148.3
1149.6
1150.9
1152.1
1153.2
1154.3
1155.6
1156.9
1158.1
1159.2
1160.3
1161.6
1163
1164.1
1165.2
1166.4
1167.8
1169.1
1170.2
1171.3
1172.6
1174
1175.1
1176.3
1177.5
1178.9
1180.1
1181.2
1182.4
1183.8
1185.1
1186.2
1187.4
1188.8
1190.1
1191.2
1192.4
1193.7
1195.1
1196.2
1197.4
1198.7
1200.1
1201.2
1202.4
1203.7
1205
1206.1
1207.2
1208.1
1208.2
1010.1
1010.1
1010.1
1010.1
1010.1
1010.1
1010.1
1010
1010
1009.9
1009.8
1009.7
1009.6
1009.5
1009.4
1009.3
1009.3
1009.3
1009.2
1009.2
1009.2
1009.2
1009.2
1009.2
1009.2
1009.2
1009.2
1009.3
1009.3
1009.4
1009.6
1009.8
1010
1010.1
1010.2
1010.3
1010.5
1010.8
1011.1
1011.2
1011.4
1011.8
1012.1
1012.3
1012.6
1013.1
1013.2
1013.6
1014.1
1014.3
1014.8
1015.2
1015.5
1016.1
1016.3
1016.9
1017.2
1017.8
1018.2
1018.7
1019.2
1019.6
1020.2
1020.7
1021.2
1021.8
1022.2
1022.9
1023.3
1024.1
1024.4
1025.1
1025.7
1026.2
1027
1027.4
1028.2
1028.8
1029.3
1030.1
1030.7
1031.3
1032.1
1032.6
1033.3
1034.1
1034.7
1035.3
1036.2
1036.9
1037.5
1038.2
1039.1
1039.8
1040.4
1041.2
1042.1
1042.8
1043.5
1044.3
1045.1
1046
1046.7
1047.4
1048.2
1049.1
1050
1050.8
1051.5
1052.3
1053.2
1054.1
1055.1
1055.9
1056.7
1057.5
1058.4
1059.3
1060.2
1061.1
1062.1
1063
1063.9
1064.7
1065.6
1066.5
1067.4
1068.3
1069.3
1070.2
1071.2
1072.2
1073.2
1074.1
1075.1
1076.1
1077.1
1078.1
1079.1
1080.1
1081.1
1082.1
1083.1
1084.1
1085.1
1086.1
1087.1
1088.1
1089.1
1090.1
1091.1
1092.2
1093.2
1094.2
1095.2
1096.3
1097.3
1098.4
1099.5
1100.6
1101.7
1102.8
1103.9
1105
1106.1
1107.1
1108.2
1109.2
1110.3
1111.4
1112.6
1113.7
1114.9
1116
1117.1
1118.2
1119.3
1120.4
1121.5
1122.7
1124
1125.1
1126.2
1127.2
1128.4
1129.6
1130.8
1132
1133.1
1134.2
1135.3
1136.5
1137.8
1139
1140.1
1141.2
1142.4
1143.6
1144.9
1146.1
1147.2
1148.3
1149.6
1150.9
1152.1
1153.2
1154.3
1155.6
1156.9
1158.1
1159.2
1160.4
1161.7
1163
1164.1
1165.3
1166.5
1167.9
1169.1
1170.2
1171.4
1172.7
1174.1
1175.2
1176.3
1177.7
1179
1180.2
1181.3
1182.6
1184
1185.1
1186.3
1187.6
1189
1190.1
1191.3
1192.6
1194
1195.1
1196.3
1197.6
1199
1200.1
1201.3
1202.5
1203.9
1205.1
1206.2
1207
1207.2
1008.3
1008.3
1008.3
1008.3
1008.3
1008.2
1008.2
1008.2
1008.2
1008.1
1008.1
1008.1
1008
1007.9
1007.8
1007.7
1007.6
1007.6
1007.5
1007.4
1007.4
1007.4
1007.4
1007.4
1007.4
1007.4
1007.5
1007.6
1007.7
1007.9
1008
1008.1
1008.2
1008.2
1008.4
1008.6
1008.9
1009.1
1009.2
1009.4
1009.8
1010.1
1010.2
1010.6
1011
1011.2
1011.5
1012
1012.2
1012.6
1013.1
1013.3
1014
1014.2
1014.7
1015.2
1015.5
1016.1
1016.4
1017.1
1017.4
1018.1
1018.4
1019.1
1019.4
1020.1
1020.5
1021.2
1021.7
1022.2
1022.9
1023.3
1024.1
1024.6
1025.2
1025.9
1026.4
1027.1
1027.8
1028.3
1029.1
1029.7
1030.3
1031.1
1031.7
1032.3
1033.1
1033.9
1034.4
1035.2
1036.1
1036.7
1037.3
1038.2
1039
1039.6
1040.3
1041.2
1042.1
1042.8
1043.5
1044.3
1045.2
1046
1046.8
1047.5
1048.3
1049.2
1050.1
1051
1051.7
1052.5
1053.3
1054.2
1055.2
1056.1
1057
1057.9
1058.7
1059.5
1060.4
1061.3
1062.2
1063.2
1064.2
1065.1
1066.1
1067
1068
1068.9
1069.8
1070.7
1071.7
1072.6
1073.6
1074.5
1075.5
1076.5
1077.5
1078.5
1079.4
1080.4
1081.5
1082.5
1083.5
1084.5
1085.5
1086.6
1087.6
1088.7
1089.7
1090.8
1091.9
1093
1094
1095.1
1096.1
1097.1
1098.2
1099.2
1100.3
1101.3
1102.4
1103.5
1104.6
1105.8
1107
1108.1
1109.1
1110.2
1111.2
1112.3
1113.4
1114.6
1115.8
1117
1118.1
1119.2
1120.2
1121.3
1122.5
1123.7
1125
1126.1
1127.2
1128.3
1129.4
1130.6
1131.9
1133.1
1134.2
1135.3
1136.4
1137.7
1139
1140.1
1141.2
1142.3
1143.6
1144.9
1146.1
1147.2
1148.3
1149.6
1150.9
1152.1
1153.2
1154.3
1155.6
1157
1158.1
1159.2
1160.4
1161.8
1163
1164.2
1165.3
1166.6
1168
1169.1
1170.3
1171.5
1172.9
1174.1
1175.2
1176.4
1177.8
1179.1
1180.2
1181.4
1182.8
1184.1
1185.2
1186.4
1187.8
1189.1
1190.2
1191.4
1192.8
1194.1
1195.2
1196.4
1197.8
1199.1
1200.2
1201.4
1202.8
1204
1205.1
1205.9
1206.1
1006.7
1006.7
1006.7
1006.6
1006.6
1006.5
1006.5
1006.4
1006.3
1006.3
1006.2
1006.2
1006.2
1006.1
1006.1
1006.1
1006
1006
1005.9
1005.9
1005.8
1005.8
1005.8
1005.8
1005.8
1005.9
1005.9
1006
1006.1
1006.1
1006.2
1006.2
1006.3
1006.5
1006.7
1007
1007.1
1007.2
1007.5
1007.8
1008.1
1008.2
1008.5
1009
1009.2
1009.4
1010
1010.2
1010.5
1011
1011.3
1011.7
1012.2
1012.5
1013.1
1013.3
1014
1014.3
1014.9
1015.2
1015.8
1016.2
1016.8
1017.2
1017.9
1018.3
1019
1019.4
1020.1
1020.5
1021.2
1021.8
1022.3
1023.1
1023.5
1024.2
1024.9
1025.4
1026.1
1026.7
1027.3
1028.1
1028.7
1029.3
1030.1
1030.8
1031.4
1032.2
1033
1033.6
1034.3
1035.1
1035.9
1036.5
1037.3
1038.1
1038.9
1039.5
1040.3
1041.2
1042.1
1042.8
1043.5
1044.3
1045.2
1046.1
1046.9
1047.6
1048.4
1049.3
1050.2
1051.1
1052
1052.8
1053.6
1054.4
1055.3
1056.2
1057.2
1058.1
1059.1
1060
1060.9
1061.7
1062.6
1063.5
1064.4
1065.4
1066.3
1067.3
1068.2
1069.2
1070.2
1071.2
1072.2
1073.2
1074.1
1075.1
1076.1
1077.1
1078.1
1079.1
1080.1
1081.1
1082.2
1083.2
1084.2
1085.2
1086.2
1087.2
1088.3
1089.3
1090.3
1091.4
1092.5
1093.6
1094.6
1095.8
1096.9
1098
1099.1
1100.1
1101.2
1102.2
1103.3
1104.3
1105.5
1106.6
1107.8
1108.9
1110.1
1111.1
1112.2
1113.3
1114.4
1115.5
1116.7
1118
1119.1
1120.2
1121.2
1122.4
1123.5
1124.8
1126
1127.1
1128.2
1129.3
1130.5
1131.8
1133
1134.1
1135.2
1136.4
1137.6
1138.9
1140.1
1141.2
1142.3
1143.5
1144.8
1146.1
1147.2
1148.3
1149.5
1150.9
1152.1
1153.2
1154.4
1155.6
1157
1158.1
1159.3
1160.5
1161.8
1163.1
1164.2
1165.4
1166.7
1168
1169.2
1170.3
1171.6
1173
1174.1
1175.3
1176.6
1178
1179.1
1180.3
1181.6
1183
1184.1
1185.3
1186.6
1188
1189.1
1190.3
1191.6
1193
1194.2
1195.3
1196.6
1198
1199.2
1200.3
1201.6
1202.9
1204
1204.7
1205.1
1005.1
1005.1
1005
1005
1005
1005
1004.9
1004.8
1004.7
1004.6
1004.5
1004.4
1004.3
1004.3
1004.2
1004.2
1004.2
1004.1
1004.1
1004.1
1004.1
1004.1
1004.1
1004.1
1004.1
1004.1
1004.1
1004.1
1004.2
1004.2
1004.3
1004.4
1004.6
1004.9
1005.1
1005.2
1005.3
1005.5
1005.9
1006.1
1006.2
1006.5
1007
1007.2
1007.4
1007.9
1008.1
1008.4
1008.9
1009.2
1009.6
1010.1
1010.3
1010.9
1011.2
1011.7
1012.2
1012.6
1013.1
1013.5
1014.1
1014.5
1015.1
1015.6
1016.2
1016.7
1017.2
1017.8
1018.3
1019
1019.4
1020.1
1020.7
1021.2
1022
1022.4
1023.2
1023.8
1024.3
1025.1
1025.8
1026.3
1027.1
1027.8
1028.4
1029.2
1029.9
1030.5
1031.2
1032.1
1032.7
1033.4
1034.2
1035
1035.7
1036.4
1037.2
1038.1
1038.8
1039.5
1040.3
1041.2
1042.1
1042.8
1043.5
1044.3
1045.2
1046.1
1047
1047.8
1048.6
1049.4
1050.3
1051.2
1052.1
1053.1
1054
1054.8
1055.6
1056.5
1057.4
1058.3
1059.2
1060.2
1061.2
1062.1
1063.1
1064.1
1065
1066
1066.9
1067.8
1068.8
1069.7
1070.7
1071.7
1072.7
1073.6
1074.6
1075.6
1076.6
1077.6
1078.7
1079.7
1080.7
1081.8
1082.8
1083.9
1084.9
1086
1087
1088.1
1089.1
1090.1
1091.2
1092.2
1093.2
1094.3
1095.4
1096.4
1097.6
1098.7
1099.8
1101
1102.1
1103.1
1104.2
1105.2
1106.3
1107.5
1108.6
1109.8
1111
1112.1
1113.2
1114.2
1115.3
1116.5
1117.7
1119
1120.1
1121.2
1122.3
1123.4
1124.6
1125.9
1127.1
1128.1
1129.2
1130.4
1131.6
1132.9
1134.1
1135.2
1136.3
1137.5
1138.8
1140.1
1141.2
1142.3
1143.5
1144.8
1146.1
1147.2
1148.3
1149.6
1150.9
1152.1
1153.2
1154.4
1155.7
1157
1158.1
1159.3
1160.5
1161.9
1163.1
1164.2
1165.4
1166.8
1168.1
1169.2
1170.4
1171.7
1173.1
1174.2
1175.4
1176.7
1178.1
1179.2
1180.4
1181.7
1183.1
1184.2
1185.4
1186.8
1188.1
1189.2
1190.4
1191.8
1193.1
1194.2
1195.4
1196.8
1198.1
1199.2
1200.4
1201.7
1202.9
1203.6
1204
1003.2
1003.2
1003.2
1003.2
1003.2
1003.1
1003.1
1003.1
1003.1
1003
1002.9
1002.8
1002.7
1002.6
1002.5
1002.4
1002.3
1002.3
1002.3
1002.2
1002.2
1002.2
1002.2
1002.2
1002.2
1002.2
1002.3
1002.3
1002.4
1002.5
1002.6
1002.8
1003
1003.1
1003.2
1003.3
1003.6
1003.9
1004.1
1004.2
1004.5
1004.9
1005.1
1005.3
1005.7
1006.1
1006.3
1006.8
1007.1
1007.4
1008
1008.2
1008.7
1009.1
1009.5
1010.1
1010.4
1011
1011.3
1012
1012.3
1013
1013.3
1014
1014.4
1015.1
1015.5
1016.1
1016.6
1017.2
1017.9
1018.3
1019.1
1019.6
1020.2
1020.9
1021.4
1022.2
1022.8
1023.3
1024.1
1024.8
1025.3
1026.1
1026.9
1027.4
1028.2
1029
1029.6
1030.3
1031.1
1031.9
1032.5
1033.3
1034.1
1034.9
1035.6
1036.3
1037.2
1038.1
1038.8
1039.5
1040.3
1041.2
1042.1
1042.9
1043.7
1044.4
1045.3
1046.2
1047.1
1048
1048.9
1049.7
1050.5
1051.4
1052.3
1053.2
1054.2
1055.1
1056.1
1057
1057.8
1058.7
1059.6
1060.5
1061.5
1062.4
1063.3
1064.3
1065.3
1066.3
1067.2
1068.2
1069.2
1070.2
1071.2
1072.2
1073.2
1074.2
1075.2
1076.2
1077.2
1078.2
1079.2
1080.3
1081.3
1082.3
1083.4
1084.4
1085.5
1086.5
1087.6
1088.7
1089.8
1090.9
1092
1093.1
1094.1
1095.2
1096.2
1097.3
1098.4
1099.5
1100.6
1101.8
1102.9
1104.1
1105.1
1106.2
1107.3
1108.4
1109.5
1110.7
1111.9
1113.1
1114.1
1115.2
1116.3
1117.5
1118.7
1120
1121.1
1122.2
1123.3
1124.5
1125.7
1127
1128.1
1129.2
1130.3
1131.5
1132.8
1134.1
1135.2
1136.3
1137.5
1138.8
1140
1141.2
1142.3
1143.5
1144.8
1146.1
1147.2
1148.3
1149.6
1150.9
1152.1
1153.2
1154.4
1155.7
1157
1158.2
1159.3
1160.6
1162
1163.1
1164.3
1165.5
1166.9
1168.1
1169.3
1170.5
1171.9
1173.1
1174.2
1175.5
1176.9
1178.1
1179.3
1180.5
1181.9
1183.1
1184.3
1185.6
1187
1188.1
1189.3
1190.6
1192
1193.2
1194.3
1195.6
1197
1198.2
1199.3
1200.6
1201.7
1202.4
1202.9
1001.4
1001.4
1001.4
1001.4
1001.3
1001.3
1001.3
1001.2
1001.2
1001.2
1001.1
1001.1
1001
1001
1000.9
1000.8
1000.7
1000.6
1000.5
1000.5
1000.4
1000.4
1000.4
1000.4
1000.4
1000.5
1000.5
1000.6
1000.7
1000.9
1001
1001.1
1001.2
1001.2
1001.4
1001.6
1002
1002.1
1002.2
1002.5
1002.9
1003.1
1003.3
1003.6
1004.1
1004.2
1004.6
1005.1
1005.3
1005.8
1006.2
1006.5
1007.1
1007.3
1007.9
1008.2
1008.7
1009.2
1009.6
1010.2
1010.6
1011.2
1011.7
1012.2
1012.8
1013.2
1013.9
1014.3
1015.1
1015.5
1016.2
1016.7
1017.3
1018
1018.5
1019.2
1019.9
1020.4
1021.1
1021.8
1022.3
1023.1
1023.8
1024.4
1025.2
1026
1026.5
1027.2
1028.1
1028.7
1029.4
1030.2
1031.1
1031.7
1032.4
1033.2
1034.1
1034.9
1035.5
1036.3
1037.2
1038.1
1038.9
1039.6
1040.4
1041.2
1042.1
1043.1
1043.9
1044.6
1045.4
1046.3
1047.2
1048.2
1049.1
1050
1050.9
1051.7
1052.6
1053.4
1054.4
1055.3
1056.2
1057.2
1058.2
1059.1
1060.1
1061.1
1062
1063
1064
1064.9
1065.9
1066.9
1067.8
1068.8
1069.8
1070.8
1071.8
1072.8
1073.8
1074.9
1075.9
1076.9
1078
1079
1080
1081.1
1082.1
1083.1
1084.2
1085.2
1086.2
1087.3
1088.3
1089.4
1090.5
1091.6
1092.7
1093.9
1095
1096.1
1097.1
1098.2
1099.2
1100.3
1101.4
1102.6
1103.8
1105
1106.1
1107.1
1108.2
1109.3
1110.5
1111.7
1112.9
1114.1
1115.1
1116.2
1117.3
1118.5
1119.8
1121
1122.1
1123.2
1124.3
1125.6
1126.8
1128.1
1129.2
1130.3
1131.5
1132.7
1134
1135.1
1136.2
1137.4
1138.7
1140
1141.1
1142.3
1143.5
1144.8
1146.1
1147.2
1148.3
1149.6
1150.9
1152.1
1153.2
1154.5
1155.8
1157.1
1158.2
1159.4
1160.7
1162
1163.2
1164.3
1165.6
1167
1168.2
1169.3
1170.6
1172
1173.2
1174.3
1175.7
1177
1178.2
1179.3
1180.7
1182.1
1183.2
1184.4
1185.8
1187.1
1188.2
1189.4
1190.8
1192.1
1193.2
1194.5
1195.9
1197.1
1198.2
1199.4
1200.6
1201.3
1201.7
999.79
999.78
999.76
999.72
999.67
999.6
999.53
999.46
999.38
999.32
999.26
999.21
999.17
999.14
999.1
999.07
999.03
998.99
998.91
998.84
998.79
998.76
998.74
998.75
998.77
998.82
998.89
998.99
999.05
999.09
999.15
999.21
999.31
999.47
999.73
1000
1000.1
1000.2
1000.5
1000.9
1001.1
1001.3
1001.6
1002
1002.2
1002.5
1003
1003.2
1003.6
1004.1
1004.3
1004.9
1005.2
1005.6
1006.1
1006.5
1007.1
1007.4
1008.1
1008.4
1009
1009.4
1010.1
1010.4
1011.1
1011.5
1012.2
1012.7
1013.2
1013.9
1014.4
1015.1
1015.6
1016.2
1017
1017.4
1018.2
1018.8
1019.4
1020.1
1020.8
1021.4
1022.2
1022.9
1023.4
1024.2
1025
1025.6
1026.3
1027.1
1027.9
1028.5
1029.3
1030.1
1031
1031.6
1032.3
1033.2
1034.1
1034.8
1035.5
1036.3
1037.2
1038.1
1039
1039.7
1040.5
1041.3
1042.2
1043.1
1044.1
1044.9
1045.7
1046.5
1047.4
1048.3
1049.2
1050.2
1051.1
1052.1
1053
1053.9
1054.8
1055.7
1056.6
1057.5
1058.5
1059.4
1060.4
1061.3
1062.3
1063.3
1064.3
1065.3
1066.3
1067.3
1068.3
1069.3
1070.3
1071.3
1072.3
1073.3
1074.3
1075.3
1076.4
1077.4
1078.5
1079.5
1080.6
1081.7
1082.8
1083.9
1085
1086
1087.1
1088.1
1089.2
1090.2
1091.3
1092.3
1093.5
1094.6
1095.8
1096.9
1098
1099.1
1100.2
1101.2
1102.3
1103.5
1104.7
1105.9
1107
1108.1
1109.2
1110.3
1111.4
1112.7
1113.9
1115.1
1116.2
1117.2
1118.4
1119.6
1120.9
1122.1
1123.2
1124.3
1125.5
1126.7
1128
1129.1
1130.2
1131.4
1132.7
1134
1135.1
1136.2
1137.4
1138.7
1140
1141.1
1142.3
1143.5
1144.8
1146.1
1147.2
1148.3
1149.6
1151
1152.1
1153.3
1154.5
1155.9
1157.1
1158.2
1159.4
1160.8
1162.1
1163.2
1164.4
1165.8
1167.1
1168.2
1169.4
1170.8
1172.1
1173.2
1174.4
1175.8
1177.1
1178.2
1179.5
1180.9
1182.1
1183.3
1184.6
1186
1187.1
1188.3
1189.6
1191
1192.2
1193.3
1194.7
1196
1197.2
1198.3
1199.4
1200.2
1200.5
998.08
998.08
998.07
998.05
998.03
998.01
997.93
997.84
997.74
997.63
997.52
997.43
997.35
997.28
997.23
997.19
997.16
997.13
997.11
997.09
997.07
997.06
997.05
997.05
997.06
997.08
997.1
997.13
997.16
997.21
997.29
997.4
997.59
997.84
998.05
998.15
998.26
998.48
998.84
999.09
999.23
999.5
999.97
1000.2
1000.4
1000.9
1001.2
1001.4
1002
1002.2
1002.6
1003.1
1003.4
1004
1004.3
1004.9
1005.2
1005.8
1006.2
1006.7
1007.2
1007.7
1008.2
1008.8
1009.3
1010
1010.3
1011.1
1011.5
1012.2
1012.8
1013.3
1014.1
1014.5
1015.2
1015.9
1016.4
1017.1
1017.8
1018.3
1019.1
1019.8
1020.4
1021.2
1021.9
1022.5
1023.2
1024.1
1024.7
1025.4
1026.2
1027.1
1027.7
1028.4
1029.2
1030.1
1030.8
1031.5
1032.3
1033.2
1034.1
1034.9
1035.6
1036.4
1037.2
1038.2
1039.1
1039.9
1040.7
1041.5
1042.3
1043.2
1044.2
1045.1
1046
1046.9
1047.7
1048.6
1049.5
1050.4
1051.3
1052.3
1053.2
1054.2
1055.2
1056.1
1057.1
1058.1
1059.1
1060
1061
1062
1063
1064
1064.9
1065.9
1066.9
1068
1069
1070
1071
1072
1073.1
1074.1
1075.1
1076.1
1077.1
1078.2
1079.2
1080.2
1081.3
1082.3
1083.4
1084.5
1085.6
1086.7
1087.8
1089
1090.1
1091.1
1092.2
1093.2
1094.3
1095.4
1096.6
1097.7
1098.9
1100.1
1101.1
1102.2
1103.3
1104.4
1105.6
1106.8
1108
1109.1
1110.2
1111.3
1112.5
1113.7
1115
1116.1
1117.2
1118.3
1119.5
1120.7
1122
1123.1
1124.2
1125.4
1126.6
1127.9
1129.1
1130.2
1131.3
1132.6
1133.9
1135.1
1136.2
1137.4
1138.7
1140
1141.1
1142.3
1143.5
1144.8
1146.1
1147.2
1148.4
1149.7
1151
1152.2
1153.3
1154.6
1155.9
1157.1
1158.3
1159.5
1160.9
1162.1
1163.3
1164.5
1165.9
1167.1
1168.3
1169.5
1170.9
1172.1
1173.3
1174.6
1176
1177.2
1178.3
1179.7
1181
1182.2
1183.4
1184.8
1186.1
1187.2
1188.4
1189.8
1191.1
1192.2
1193.5
1194.9
1196.1
1197.2
1198.3
1199.2
1199.4
996.2
996.2
996.19
996.18
996.16
996.14
996.12
996.09
996.06
996.01
995.91
995.79
995.67
995.55
995.46
995.38
995.31
995.27
995.23
995.2
995.19
995.17
995.17
995.17
995.18
995.19
995.22
995.26
995.32
995.41
995.55
995.74
995.96
996.08
996.17
996.28
996.5
996.84
997.09
997.21
997.45
997.88
998.13
998.32
998.74
999.11
999.32
999.8
1000.2
1000.4
1001
1001.3
1001.8
1002.2
1002.6
1003.1
1003.5
1004.1
1004.4
1005.1
1005.4
1006.1
1006.5
1007.1
1007.5
1008.2
1008.7
1009.2
1010
1010.4
1011.1
1011.6
1012.2
1013
1013.4
1014.2
1014.8
1015.3
1016.1
1016.8
1017.3
1018.1
1018.9
1019.4
1020.2
1021
1021.6
1022.3
1023.1
1023.9
1024.5
1025.3
1026.1
1026.9
1027.6
1028.3
1029.2
1030.1
1030.8
1031.5
1032.3
1033.2
1034.1
1035
1035.7
1036.5
1037.3
1038.2
1039.1
1040.1
1040.9
1041.7
1042.6
1043.4
1044.3
1045.2
1046.2
1047.1
1048.1
1049
1050
1050.9
1051.8
1052.7
1053.6
1054.5
1055.5
1056.4
1057.4
1058.4
1059.3
1060.3
1061.3
1062.3
1063.3
1064.3
1065.3
1066.3
1067.3
1068.4
1069.4
1070.4
1071.4
1072.5
1073.6
1074.6
1075.7
1076.8
1077.9
1079
1080
1081.1
1082.1
1083.2
1084.2
1085.3
1086.3
1087.4
1088.6
1089.7
1090.9
1092
1093.1
1094.2
1095.2
1096.3
1097.4
1098.6
1099.8
1101
1102.1
1103.2
1104.2
1105.4
1106.6
1107.8
1109
1110.1
1111.2
1112.3
1113.5
1114.8
1116
1117.1
1118.2
1119.4
1120.6
1121.9
1123.1
1124.2
1125.3
1126.5
1127.8
1129.1
1130.2
1131.3
1132.5
1133.9
1135.1
1136.2
1137.4
1138.6
1140
1141.1
1142.3
1143.5
1144.8
1146.1
1147.2
1148.4
1149.7
1151
1152.2
1153.3
1154.7
1156
1157.2
1158.3
1159.6
1161
1162.2
1163.3
1164.6
1166
1167.2
1168.3
1169.7
1171
1172.2
1173.4
1174.8
1176.1
1177.2
1178.5
1179.9
1181.1
1182.3
1183.5
1185
1186.1
1187.3
1188.6
1190
1191.2
1192.3
1193.7
1195
1196.2
1197.2
1198.1
1198.3
994.41
994.4
994.39
994.36
994.33
994.29
994.25
994.21
994.18
994.14
994.11
994.07
994.02
993.93
993.81
993.7
993.6
993.51
993.44
993.39
993.36
993.33
993.32
993.32
993.34
993.36
993.41
993.49
993.59
993.73
993.91
994.04
994.12
994.2
994.32
994.54
994.86
995.08
995.2
995.41
995.8
996.1
996.26
996.6
997.06
997.24
997.61
998.08
998.3
998.81
999.17
999.51
1000.1
1000.3
1001
1001.3
1001.9
1002.2
1002.8
1003.2
1003.8
1004.2
1004.9
1005.3
1006
1006.4
1007.1
1007.5
1008.2
1008.8
1009.3
1010
1010.5
1011.2
1011.9
1012.4
1013.1
1013.8
1014.3
1015.1
1015.8
1016.4
1017.2
1017.9
1018.5
1019.2
1020.1
1020.7
1021.4
1022.2
1023
1023.7
1024.4
1025.2
1026.1
1026.8
1027.5
1028.3
1029.2
1030.1
1030.8
1031.6
1032.4
1033.2
1034.1
1035.1
1035.9
1036.6
1037.5
1038.3
1039.2
1040.2
1041.1
1042
1042.9
1043.8
1044.6
1045.5
1046.4
1047.3
1048.3
1049.2
1050.2
1051.2
1052.2
1053.1
1054.1
1055.1
1056.1
1057.1
1058
1059
1060
1061
1062
1063
1064
1065
1066.1
1067.1
1068.1
1069.1
1070.1
1071.2
1072.2
1073.2
1074.2
1075.3
1076.3
1077.4
1078.5
1079.6
1080.7
1081.8
1082.9
1084
1085.1
1086.1
1087.2
1088.3
1089.4
1090.5
1091.7
1092.8
1094
1095.1
1096.2
1097.2
1098.3
1099.5
1100.7
1101.9
1103.1
1104.2
1105.2
1106.4
1107.6
1108.8
1110
1111.1
1112.2
1113.4
1114.6
1115.9
1117.1
1118.2
1119.3
1120.5
1121.8
1123
1124.1
1125.3
1126.5
1127.8
1129
1130.2
1131.3
1132.5
1133.8
1135.1
1136.2
1137.4
1138.6
1140
1141.1
1142.3
1143.5
1144.9
1146.1
1147.2
1148.4
1149.8
1151.1
1152.2
1153.4
1154.7
1156.1
1157.2
1158.4
1159.7
1161.1
1162.2
1163.4
1164.8
1166.1
1167.2
1168.5
1169.9
1171.1
1172.3
1173.5
1175
1176.1
1177.3
1178.6
1180
1181.2
1182.4
1183.7
1185.1
1186.2
1187.5
1188.9
1190.1
1191.2
1192.5
1193.9
1195.1
1196.2
1197
1197.2
992.76
992.75
992.73
992.69
992.63
992.57
992.49
992.42
992.35
992.28
992.23
992.19
992.15
992.11
992.07
992.03
991.96
991.86
991.78
991.71
991.65
991.61
991.6
991.6
991.62
991.66
991.73
991.83
991.95
992.04
992.1
992.16
992.24
992.37
992.59
992.89
993.09
993.2
993.38
993.74
994.07
994.22
994.49
994.99
995.18
995.45
996
996.21
996.58
997.09
997.32
997.9
998.21
998.67
999.15
999.53
1000.1
1000.5
1001.1
1001.4
1002.1
1002.5
1003.1
1003.6
1004.2
1004.7
1005.2
1006
1006.4
1007.1
1007.6
1008.2
1009
1009.4
1010.1
1010.8
1011.3
1012.1
1012.7
1013.3
1014.1
1014.8
1015.4
1016.2
1017
1017.5
1018.3
1019.1
1019.8
1020.5
1021.2
1022.1
1022.9
1023.5
1024.3
1025.2
1026
1026.8
1027.5
1028.3
1029.2
1030.1
1030.9
1031.7
1032.4
1033.3
1034.2
1035.1
1036.1
1036.9
1037.7
1038.5
1039.4
1040.3
1041.2
1042.2
1043.1
1044.1
1045.1
1046
1046.9
1047.8
1048.7
1049.6
1050.6
1051.5
1052.5
1053.4
1054.4
1055.4
1056.4
1057.4
1058.4
1059.4
1060.4
1061.4
1062.4
1063.4
1064.4
1065.5
1066.5
1067.6
1068.6
1069.7
1070.8
1071.9
1073
1074
1075.1
1076.1
1077.1
1078.2
1079.2
1080.3
1081.4
1082.5
1083.6
1084.8
1086
1087.1
1088.1
1089.2
1090.2
1091.3
1092.5
1093.7
1094.9
1096
1097.1
1098.2
1099.3
1100.5
1101.7
1102.9
1104.1
1105.2
1106.2
1107.4
1108.6
1109.9
1111.1
1112.2
1113.3
1114.5
1115.7
1117
1118.1
1119.2
1120.4
1121.7
1123
1124.1
1125.2
1126.4
1127.7
1129
1130.1
1131.3
1132.5
1133.8
1135.1
1136.2
1137.4
1138.7
1140
1141.1
1142.3
1143.5
1144.9
1146.1
1147.2
1148.5
1149.9
1151.1
1152.2
1153.5
1154.8
1156.1
1157.2
1158.5
1159.9
1161.1
1162.3
1163.5
1164.9
1166.1
1167.3
1168.6
1170
1171.2
1172.3
1173.7
1175.1
1176.2
1177.4
1178.8
1180.1
1181.3
1182.5
1184
1185.1
1186.3
1187.6
1189
1190.2
1191.4
1192.7
1194
1195.1
1195.9
1196.1
991.06
991.06
991.05
991.03
991.01
990.94
990.86
990.76
990.65
990.55
990.44
990.36
990.29
990.23
990.19
990.15
990.12
990.09
990.06
990.03
990
989.97
989.95
989.95
989.97
990.01
990.04
990.07
990.11
990.15
990.21
990.29
990.44
990.66
990.94
991.09
991.2
991.37
991.69
992.05
992.19
992.41
992.85
993.13
993.34
993.8
994.14
994.39
994.97
995.21
995.62
996.12
996.41
997.04
997.3
997.93
998.25
998.85
999.23
999.83
1000.2
1000.9
1001.3
1002
1002.4
1003.1
1003.5
1004.2
1004.7
1005.3
1006
1006.5
1007.2
1007.8
1008.3
1009.1
1009.7
1010.3
1011.1
1011.7
1012.3
1013.1
1013.8
1014.4
1015.2
1016
1016.6
1017.3
1018.2
1019
1019.6
1020.3
1021.2
1022
1022.7
1023.4
1024.3
1025.2
1026
1026.8
1027.5
1028.3
1029.2
1030.1
1031
1031.8
1032.6
1033.4
1034.3
1035.2
1036.2
1037.1
1038
1038.9
1039.8
1040.6
1041.5
1042.4
1043.3
1044.3
1045.2
1046.2
1047.2
1048.2
1049.1
1050.1
1051.1
1052.1
1053.1
1054.1
1055.1
1056.1
1057.1
1058.1
1059.1
1060.1
1061.1
1062.1
1063.1
1064.1
1065.2
1066.2
1067.2
1068.2
1069.3
1070.3
1071.4
1072.4
1073.5
1074.6
1075.7
1076.9
1078
1079.1
1080.1
1081.2
1082.2
1083.3
1084.4
1085.6
1086.7
1087.9
1089.1
1090.1
1091.2
1092.3
1093.4
1094.6
1095.8
1097
1098.1
1099.2
1100.3
1101.4
1102.7
1103.9
1105.1
1106.2
1107.3
1108.4
1109.7
1111
1112.1
1113.2
1114.3
1115.6
1116.9
1118.1
1119.2
1120.3
1121.6
1122.9
1124.1
1125.2
1126.4
1127.6
1129
1130.1
1131.3
1132.5
1133.8
1135.1
1136.2
1137.4
1138.7
1140
1141.2
1142.3
1143.6
1145
1146.1
1147.3
1148.6
1149.9
1151.1
1152.3
1153.6
1155
1156.1
1157.3
1158.6
1160
1161.2
1162.3
1163.7
1165
1166.2
1167.4
1168.8
1170.1
1171.2
1172.5
1173.9
1175.1
1176.3
1177.6
1179
1180.2
1181.4
1182.8
1184.1
1185.2
1186.5
1187.9
1189.1
1190.3
1191.5
1192.9
1194
1194.7
1195.1
989.18
989.17
989.17
989.15
989.14
989.11
989.09
989.05
989.01
988.91
988.78
988.66
988.54
988.43
988.35
988.28
988.23
988.2
988.17
988.14
988.13
988.11
988.11
988.11
988.11
988.13
988.15
988.18
988.22
988.28
988.38
988.54
988.75
989
989.11
989.2
989.36
989.66
990.02
990.16
990.34
990.72
991.09
991.26
991.62
992.08
992.27
992.72
993.13
993.4
994.01
994.24
994.75
995.17
995.58
996.13
996.49
997.11
997.46
998.11
998.48
999.13
999.56
1000.2
1000.7
1001.2
1001.9
1002.3
1003.1
1003.6
1004.2
1004.9
1005.4
1006.1
1006.7
1007.3
1008.1
1008.7
1009.3
1010.1
1010.7
1011.3
1012.1
1012.9
1013.5
1014.2
1015.1
1015.7
1016.4
1017.2
1018.1
1018.8
1019.5
1020.3
1021.1
1022
1022.7
1023.4
1024.3
1025.2
1026.1
1026.8
1027.6
1028.4
1029.3
1030.2
1031.1
1032
1032.9
1033.7
1034.5
1035.4
1036.3
1037.2
1038.2
1039.1
1040.1
1041
1042
1042.9
1043.8
1044.7
1045.6
1046.6
1047.5
1048.5
1049.5
1050.4
1051.4
1052.4
1053.4
1054.4
1055.4
1056.4
1057.4
1058.5
1059.5
1060.5
1061.6
1062.6
1063.7
1064.8
1065.8
1066.9
1068
1069.1
1070.1
1071.1
1072.2
1073.2
1074.3
1075.3
1076.4
1077.5
1078.7
1079.8
1081
1082.1
1083.1
1084.2
1085.3
1086.4
1087.6
1088.7
1090
1091.1
1092.2
1093.2
1094.3
1095.5
1096.7
1098
1099.1
1100.2
1101.3
1102.5
1103.7
1105
1106.1
1107.2
1108.3
1109.5
1110.8
1112.1
1113.2
1114.3
1115.5
1116.8
1118
1119.2
1120.3
1121.5
1122.8
1124.1
1125.2
1126.3
1127.6
1129
1130.1
1131.2
1132.5
1133.8
1135.1
1136.2
1137.4
1138.7
1140
1141.2
1142.3
1143.7
1145
1146.2
1147.3
1148.6
1150
1151.2
1152.3
1153.7
1155
1156.2
1157.4
1158.7
1160.1
1161.2
1162.4
1163.8
1165.1
1166.3
1167.5
1169
1170.1
1171.3
1172.7
1174.1
1175.2
1176.4
1177.8
1179.1
1180.3
1181.5
1183
1184.2
1185.3
1186.7
1188
1189.2
1190.4
1191.7
1192.9
1193.5
1194
987.34
987.34
987.32
987.3
987.27
987.24
987.2
987.17
987.14
987.1
987.06
987.01
986.89
986.76
986.63
986.52
986.43
986.36
986.31
986.27
986.24
986.22
986.22
986.21
986.22
986.24
986.27
986.32
986.39
986.51
986.66
986.86
987.04
987.12
987.22
987.37
987.64
988
988.14
988.29
988.62
989.04
989.2
989.47
989.99
990.19
990.5
991.04
991.25
991.72
992.15
992.46
993.07
993.33
993.98
994.26
994.87
995.24
995.84
996.24
996.88
997.27
997.99
998.34
999.07
999.47
1000.1
1000.7
1001.2
1002
1002.4
1003.1
1003.8
1004.3
1005.1
1005.6
1006.3
1007.1
1007.6
1008.3
1009.1
1009.7
1010.4
1011.2
1012
1012.5
1013.3
1014.1
1014.9
1015.5
1016.3
1017.1
1018
1018.7
1019.4
1020.2
1021.1
1022
1022.7
1023.4
1024.3
1025.2
1026.1
1027
1027.8
1028.6
1029.4
1030.3
1031.2
1032.1
1033.1
1034
1034.9
1035.7
1036.6
1037.5
1038.4
1039.3
1040.3
1041.2
1042.2
1043.2
1044.2
1045.1
1046.1
1047.1
1048.1
1049.1
1050.1
1051.1
1052.1
1053.1
1054.1
1055.1
1056.1
1057.1
1058.1
1059.1
1060.2
1061.2
1062.2
1063.2
1064.3
1065.3
1066.4
1067.5
1068.6
1069.7
1070.8
1071.9
1073
1074.1
1075.1
1076.2
1077.2
1078.3
1079.4
1080.6
1081.8
1083
1084.1
1085.1
1086.2
1087.3
1088.4
1089.6
1090.9
1092
1093.1
1094.2
1095.3
1096.5
1097.7
1099
1100.1
1101.2
1102.3
1103.5
1104.8
1106
1107.1
1108.2
1109.4
1110.7
1112
1113.1
1114.2
1115.4
1116.7
1118
1119.1
1120.2
1121.4
1122.8
1124.1
1125.2
1126.3
1127.6
1128.9
1130.1
1131.2
1132.5
1133.8
1135.1
1136.2
1137.4
1138.7
1140.1
1141.2
1142.4
1143.7
1145.1
1146.2
1147.4
1148.7
1150.1
1151.2
1152.4
1153.8
1155.1
1156.2
1157.5
1158.9
1160.1
1161.3
1162.6
1164
1165.2
1166.3
1167.7
1169.1
1170.2
1171.5
1172.9
1174.1
1175.3
1176.6
1178
1179.2
1180.4
1181.8
1183.1
1184.2
1185.5
1186.9
1188.1
1189.3
1190.5
1191.7
1192.4
1192.8
985.63
985.62
985.6
985.56
985.51
985.45
985.38
985.32
985.26
985.21
985.17
985.13
985.09
985.04
984.98
984.85
984.74
984.64
984.55
984.48
984.44
984.4
984.39
984.39
984.4
984.43
984.48
984.56
984.68
984.82
985
985.08
985.15
985.24
985.38
985.64
985.98
986.13
986.26
986.53
986.97
987.15
987.36
987.8
988.13
988.35
988.85
989.17
989.47
990.05
990.28
990.82
991.19
991.62
992.14
992.51
993.11
993.46
994.1
994.47
995.12
995.54
996.15
996.66
997.21
997.87
998.31
999.06
999.49
1000.2
1000.8
1001.3
1002.1
1002.6
1003.3
1004.1
1004.6
1005.2
1006.1
1006.6
1007.3
1008.1
1008.8
1009.4
1010.2
1011
1011.6
1012.3
1013.2
1014
1014.7
1015.4
1016.2
1017.1
1017.9
1018.6
1019.4
1020.2
1021.1
1022
1022.8
1023.5
1024.4
1025.2
1026.2
1027.1
1028
1028.8
1029.6
1030.5
1031.4
1032.3
1033.2
1034.2
1035.1
1036.1
1037
1038
1038.9
1039.8
1040.7
1041.6
1042.6
1043.5
1044.5
1045.5
1046.5
1047.4
1048.4
1049.4
1050.4
1051.4
1052.5
1053.5
1054.5
1055.5
1056.6
1057.6
1058.7
1059.8
1060.9
1061.9
1063
1064.1
1065.1
1066.1
1067.2
1068.2
1069.3
1070.3
1071.4
1072.6
1073.7
1074.9
1076
1077.1
1078.2
1079.2
1080.3
1081.4
1082.6
1083.8
1085
1086.1
1087.2
1088.2
1089.4
1090.6
1091.8
1093
1094.1
1095.2
1096.3
1097.5
1098.8
1100
1101.1
1102.2
1103.4
1104.6
1105.9
1107.1
1108.2
1109.3
1110.6
1111.9
1113.1
1114.2
1115.3
1116.6
1117.9
1119.1
1120.2
1121.4
1122.7
1124
1125.2
1126.3
1127.6
1128.9
1130.1
1131.3
1132.5
1133.8
1135.1
1136.2
1137.4
1138.8
1140.1
1141.2
1142.4
1143.8
1145.1
1146.2
1147.5
1148.8
1150.1
1151.2
1152.5
1153.9
1155.1
1156.3
1157.6
1159
1160.2
1161.4
1162.7
1164.1
1165.2
1166.5
1167.9
1169.1
1170.3
1171.6
1173
1174.2
1175.4
1176.8
1178.1
1179.3
1180.6
1182
1183.2
1184.3
1185.7
1187.1
1188.2
1189.4
1190.5
1191.3
1191.6
983.99
983.98
983.96
983.91
983.85
983.77
983.68
983.59
983.49
983.39
983.31
983.25
983.2
983.15
983.12
983.08
983.03
982.97
982.87
982.79
982.73
982.69
982.66
982.66
982.68
982.72
982.79
982.88
983
983.06
983.12
983.18
983.27
983.42
983.66
983.98
984.12
984.24
984.46
984.86
985.11
985.28
985.63
986.07
986.24
986.62
987.09
987.3
987.81
988.17
988.52
989.08
989.35
990
990.27
990.88
991.24
991.83
992.23
992.85
993.26
993.94
994.31
995.04
995.42
996.12
996.62
997.21
997.92
998.36
999.12
999.66
1000.3
1001.1
1001.5
1002.2
1003
1003.5
1004.2
1005.1
1005.6
1006.3
1007.1
1007.8
1008.5
1009.2
1010.1
1010.8
1011.4
1012.2
1013.1
1013.9
1014.6
1015.3
1016.2
1017.1
1017.9
1018.6
1019.4
1020.2
1021.2
1022.1
1022.9
1023.7
1024.5
1025.3
1026.2
1027.2
1028.1
1029.1
1030
1030.8
1031.7
1032.5
1033.4
1034.4
1035.3
1036.3
1037.2
1038.2
1039.2
1040.2
1041.1
1042.1
1043.1
1044.1
1045.1
1046.1
1047.1
1048.1
1049.1
1050.1
1051.1
1052.1
1053.1
1054.2
1055.2
1056.2
1057.2
1058.2
1059.3
1060.3
1061.4
1062.5
1063.6
1064.7
1065.8
1066.9
1068
1069.1
1070.1
1071.2
1072.3
1073.3
1074.5
1075.6
1076.8
1078
1079.1
1080.1
1081.2
1082.3
1083.5
1084.7
1085.9
1087.1
1088.1
1089.2
1090.3
1091.5
1092.8
1094
1095.1
1096.2
1097.3
1098.6
1099.8
1101.1
1102.2
1103.3
1104.5
1105.8
1107
1108.1
1109.3
1110.5
1111.8
1113
1114.2
1115.3
1116.5
1117.9
1119.1
1120.2
1121.4
1122.7
1124
1125.2
1126.3
1127.6
1128.9
1130.1
1131.3
1132.5
1133.9
1135.1
1136.2
1137.5
1138.9
1140.1
1141.2
1142.5
1143.9
1145.1
1146.3
1147.6
1149
1150.1
1151.3
1152.6
1154
1155.2
1156.4
1157.8
1159.1
1160.2
1161.5
1162.9
1164.1
1165.3
1166.7
1168
1169.2
1170.4
1171.9
1173.1
1174.3
1175.6
1177
1178.2
1179.4
1180.8
1182.1
1183.2
1184.5
1185.9
1187.1
1188.3
1189.3
1190.2
1190.4
982.12
982.12
982.11
982.1
982.08
982.05
982.01
981.93
981.81
981.69
981.57
981.45
981.36
981.28
981.22
981.18
981.14
981.11
981.08
981.05
981.02
981
980.98
980.98
981
981.02
981.04
981.08
981.12
981.16
981.22
981.31
981.47
981.7
981.99
982.11
982.22
982.42
982.77
983.08
983.22
983.49
983.98
984.17
984.44
984.98
985.2
985.55
986.07
986.31
986.87
987.2
987.64
988.14
988.51
989.11
989.45
990.09
990.45
991.11
991.5
992.14
992.61
993.19
993.79
994.27
995.02
995.43
996.14
996.71
997.27
998.06
998.54
999.21
1000
1000.5
1001.2
1002
1002.5
1003.2
1004.1
1004.7
1005.3
1006.1
1006.9
1007.5
1008.3
1009.1
1009.9
1010.6
1011.3
1012.2
1013.1
1013.8
1014.5
1015.3
1016.2
1017.1
1017.9
1018.6
1019.4
1020.3
1021.2
1022.1
1023
1023.9
1024.7
1025.5
1026.4
1027.3
1028.2
1029.2
1030.1
1031.1
1032.1
1033
1033.9
1034.8
1035.7
1036.7
1037.6
1038.6
1039.5
1040.5
1041.5
1042.5
1043.4
1044.4
1045.4
1046.5
1047.5
1048.5
1049.5
1050.6
1051.6
1052.6
1053.7
1054.8
1055.9
1056.9
1058
1059.1
1060.1
1061.1
1062.2
1063.2
1064.3
1065.3
1066.4
1067.6
1068.7
1069.9
1071
1072.1
1073.2
1074.2
1075.3
1076.4
1077.6
1078.8
1080
1081.1
1082.2
1083.3
1084.4
1085.6
1086.8
1088
1089.1
1090.2
1091.3
1092.5
1093.8
1095
1096.1
1097.2
1098.4
1099.7
1101
1102.1
1103.2
1104.4
1105.6
1106.9
1108.1
1109.2
1110.4
1111.7
1113
1114.1
1115.3
1116.5
1117.8
1119.1
1120.2
1121.4
1122.7
1124
1125.2
1126.3
1127.6
1129
1130.1
1131.3
1132.6
1133.9
1135.1
1136.3
1137.6
1138.9
1140.1
1141.3
1142.6
1144
1145.2
1146.3
1147.7
1149
1150.2
1151.4
1152.8
1154.1
1155.2
1156.5
1157.9
1159.1
1160.3
1161.7
1163.1
1164.2
1165.4
1166.9
1168.1
1169.3
1170.6
1172
1173.2
1174.4
1175.8
1177.1
1178.3
1179.6
1181
1182.2
1183.3
1184.7
1186.1
1187.2
1188.3
1189.1
1189.3
980.24
980.24
980.23
980.21
980.19
980.16
980.13
980.1
980.06
980.01
979.9
979.76
979.62
979.5
979.4
979.32
979.26
979.21
979.18
979.15
979.13
979.12
979.11
979.11
979.11
979.12
979.15
979.17
979.22
979.28
979.38
979.53
979.75
980.01
980.11
980.21
980.38
980.7
981.04
981.18
981.39
981.81
982.12
982.31
982.74
983.12
983.35
983.89
984.19
984.56
985.09
985.36
986.01
986.27
986.87
987.23
987.79
988.22
988.8
989.23
989.87
990.28
991.01
991.37
992.09
992.53
993.18
993.8
994.3
995.07
995.55
996.21
996.98
997.44
998.18
998.92
999.43
1000.2
1001
1001.5
1002.2
1003.1
1003.7
1004.4
1005.2
1006
1006.6
1007.3
1008.2
1009.1
1009.7
1010.4
1011.3
1012.1
1013
1013.7
1014.5
1015.3
1016.2
1017.1
1018
1018.8
1019.6
1020.4
1021.3
1022.2
1023.1
1024.1
1025
1025.9
1026.7
1027.6
1028.5
1029.4
1030.3
1031.3
1032.2
1033.2
1034.2
1035.2
1036.1
1037.1
1038.1
1039.1
1040.1
1041.1
1042.1
1043.1
1044.1
1045.1
1046.1
1047.1
1048.1
1049.1
1050.2
1051.2
1052.2
1053.2
1054.3
1055.3
1056.4
1057.5
1058.6
1059.7
1060.8
1061.9
1063
1064.1
1065.1
1066.2
1067.2
1068.3
1069.5
1070.6
1071.8
1073
1074.1
1075.1
1076.2
1077.3
1078.5
1079.7
1080.9
1082.1
1083.1
1084.2
1085.4
1086.6
1087.8
1089
1090.1
1091.2
1092.4
1093.6
1094.9
1096.1
1097.2
1098.3
1099.5
1100.8
1102.1
1103.2
1104.3
1105.5
1106.8
1108.1
1109.2
1110.3
1111.6
1112.9
1114.1
1115.2
1116.4
1117.8
1119.1
1120.2
1121.4
1122.7
1124
1125.2
1126.3
1127.6
1129
1130.1
1131.3
1132.6
1134
1135.1
1136.3
1137.6
1139
1140.2
1141.3
1142.7
1144.1
1145.2
1146.4
1147.8
1149.1
1150.2
1151.5
1152.9
1154.1
1155.3
1156.7
1158.1
1159.2
1160.4
1161.9
1163.1
1164.3
1165.6
1167
1168.2
1169.4
1170.8
1172.1
1173.3
1174.6
1176
1177.2
1178.4
1179.8
1181.1
1182.2
1183.5
1184.9
1186.1
1187.2
1188.1
1188.2
978.44
978.43
978.41
978.38
978.34
978.3
978.25
978.21
978.17
978.13
978.09
978.04
977.95
977.81
977.67
977.55
977.45
977.37
977.31
977.27
977.24
977.22
977.21
977.2
977.21
977.23
977.25
977.3
977.37
977.48
977.63
977.83
978.03
978.12
978.21
978.36
978.64
979.01
979.15
979.31
979.65
980.06
980.22
980.54
981.04
981.23
981.61
982.09
982.33
982.9
983.21
983.65
984.14
984.5
985.1
985.42
986.08
986.41
987.08
987.44
988.11
988.53
989.16
989.69
990.23
990.93
991.35
992.1
992.6
993.22
993.98
994.43
995.17
995.85
996.38
997.15
997.85
998.4
999.18
999.98
1000.5
1001.2
1002.1
1002.8
1003.4
1004.2
1005.1
1005.8
1006.4
1007.2
1008.1
1009
1009.6
1010.4
1011.2
1012.1
1013
1013.8
1014.5
1015.4
1016.2
1017.2
1018.1
1019
1019.8
1020.6
1021.4
1022.3
1023.3
1024.2
1025.2
1026.1
1027.1
1028
1028.9
1029.8
1030.8
1031.7
1032.6
1033.6
1034.5
1035.5
1036.5
1037.4
1038.4
1039.4
1040.4
1041.4
1042.5
1043.5
1044.5
1045.5
1046.6
1047.6
1048.7
1049.8
1050.8
1051.9
1053
1054.1
1055.1
1056.1
1057.2
1058.2
1059.3
1060.3
1061.4
1062.5
1063.7
1064.9
1066
1067.1
1068.1
1069.2
1070.3
1071.4
1072.6
1073.8
1075
1076.1
1077.2
1078.3
1079.4
1080.6
1081.8
1083
1084.1
1085.2
1086.3
1087.6
1088.8
1090
1091.1
1092.3
1093.4
1094.7
1096
1097.1
1098.2
1099.4
1100.7
1102
1103.1
1104.2
1105.4
1106.7
1108
1109.2
1110.3
1111.5
1112.9
1114.1
1115.2
1116.4
1117.8
1119.1
1120.2
1121.4
1122.7
1124
1125.2
1126.3
1127.6
1129
1130.2
1131.3
1132.7
1134
1135.2
1136.4
1137.7
1139.1
1140.2
1141.4
1142.8
1144.1
1145.2
1146.5
1147.9
1149.1
1150.3
1151.7
1153
1154.2
1155.4
1156.8
1158.1
1159.3
1160.6
1162
1163.2
1164.4
1165.8
1167.1
1168.3
1169.6
1171
1172.2
1173.4
1174.8
1176.1
1177.3
1178.6
1180
1181.2
1182.4
1183.7
1185
1186.1
1187
1187.2
976.74
976.74
976.71
976.66
976.6
976.53
976.45
976.37
976.3
976.24
976.19
976.14
976.1
976.05
975.99
975.86
975.73
975.62
975.53
975.46
975.41
975.37
975.35
975.35
975.36
975.38
975.43
975.5
975.61
975.75
975.93
976.05
976.13
976.22
976.36
976.61
976.95
977.12
977.26
977.53
977.98
978.16
978.38
978.85
979.15
979.4
979.95
980.2
980.58
981.1
981.37
982
982.26
982.83
983.22
983.74
984.2
984.73
985.21
985.78
986.24
986.91
987.31
988.05
988.44
989.14
989.68
990.24
991.01
991.44
992.16
992.82
993.35
994.13
994.75
995.33
996.13
996.81
997.39
998.18
998.99
999.55
1000.3
1001.1
1001.9
1002.5
1003.3
1004.1
1004.9
1005.6
1006.3
1007.2
1008.1
1008.9
1009.6
1010.4
1011.2
1012.1
1013.1
1013.9
1014.6
1015.5
1016.3
1017.2
1018.2
1019.1
1020
1020.9
1021.7
1022.6
1023.5
1024.4
1025.3
1026.3
1027.2
1028.2
1029.2
1030.2
1031.1
1032.1
1033.1
1034.1
1035.1
1036.1
1037.1
1038.1
1039.1
1040.1
1041.1
1042.1
1043.1
1044.1
1045.2
1046.2
1047.2
1048.2
1049.3
1050.3
1051.4
1052.4
1053.5
1054.6
1055.7
1056.9
1058
1059.1
1060.1
1061.2
1062.2
1063.3
1064.4
1065.6
1066.8
1068
1069.1
1070.1
1071.2
1072.3
1073.4
1074.6
1075.9
1077.1
1078.1
1079.2
1080.3
1081.5
1082.8
1084
1085.1
1086.2
1087.4
1088.6
1089.9
1091.1
1092.2
1093.3
1094.5
1095.8
1097.1
1098.2
1099.3
1100.5
1101.9
1103.1
1104.2
1105.4
1106.6
1108
1109.1
1110.3
1111.5
1112.8
1114.1
1115.2
1116.4
1117.7
1119.1
1120.2
1121.4
1122.7
1124
1125.2
1126.4
1127.7
1129
1130.2
1131.4
1132.7
1134.1
1135.2
1136.4
1137.8
1139.1
1140.2
1141.5
1142.9
1144.1
1145.3
1146.7
1148
1149.2
1150.4
1151.8
1153.1
1154.3
1155.6
1157
1158.2
1159.4
1160.8
1162.1
1163.3
1164.6
1166
1167.2
1168.4
1169.8
1171.1
1172.3
1173.6
1175
1176.2
1177.4
1178.8
1180.1
1181.3
1182.5
1183.9
1185
1185.8
1186.1
975.03
975.03
975.02
974.99
974.93
974.84
974.75
974.64
974.53
974.42
974.33
974.26
974.2
974.15
974.11
974.07
974.02
973.92
973.82
973.73
973.66
973.61
973.58
973.57
973.59
973.62
973.68
973.78
973.9
974.02
974.09
974.15
974.23
974.36
974.59
974.9
975.1
975.22
975.43
975.83
976.11
976.28
976.64
977.07
977.26
977.67
978.11
978.35
978.91
979.21
979.63
980.13
980.47
981.08
981.39
982.05
982.36
983.05
983.38
984.07
984.45
985.12
985.58
986.18
986.8
987.28
988.04
988.48
989.17
989.82
990.33
991.11
991.69
992.29
993.09
993.68
994.3
995.12
995.79
996.39
997.18
998.01
998.6
999.31
1000.2
1001
1001.6
1002.3
1003.2
1004.1
1004.8
1005.5
1006.3
1007.2
1008.1
1008.9
1009.6
1010.4
1011.3
1012.2
1013.1
1014
1014.8
1015.6
1016.5
1017.4
1018.3
1019.2
1020.2
1021.1
1022.1
1023
1023.9
1024.8
1025.7
1026.7
1027.6
1028.5
1029.5
1030.5
1031.4
1032.4
1033.4
1034.4
1035.4
1036.4
1037.4
1038.4
1039.5
1040.5
1041.5
1042.6
1043.6
1044.7
1045.8
1046.9
1048
1049
1050.1
1051.1
1052.2
1053.2
1054.2
1055.3
1056.4
1057.5
1058.6
1059.8
1061
1062.1
1063.1
1064.2
1065.3
1066.4
1067.6
1068.8
1070
1071.1
1072.2
1073.2
1074.4
1075.6
1076.8
1078
1079.1
1080.2
1081.3
1082.5
1083.8
1085
1086.1
1087.3
1088.4
1089.7
1091
1092.1
1093.2
1094.4
1095.7
1097
1098.1
1099.2
1100.4
1101.7
1103
1104.2
1105.3
1106.6
1107.9
1109.1
1110.2
1111.5
1112.8
1114.1
1115.2
1116.4
1117.7
1119.1
1120.2
1121.4
1122.7
1124.1
1125.2
1126.4
1127.8
1129.1
1130.2
1131.4
1132.8
1134.1
1135.2
1136.5
1137.9
1139.1
1140.3
1141.6
1143
1144.2
1145.4
1146.8
1148.1
1149.3
1150.6
1152
1153.2
1154.4
1155.8
1157.1
1158.3
1159.6
1161
1162.2
1163.4
1164.8
1166.1
1167.3
1168.6
1170
1171.2
1172.4
1173.8
1175.1
1176.3
1177.6
1179
1180.2
1181.4
1182.7
1183.9
1184.6
1185
973.14
973.14
973.13
973.11
973.09
973.07
973.03
972.96
972.83
972.7
972.57
972.45
972.35
972.27
972.21
972.16
972.12
972.08
972.05
972.01
971.95
971.9
971.86
971.85
971.87
971.91
971.97
972.03
972.07
972.12
972.18
972.25
972.38
972.59
972.88
973.08
973.19
973.36
973.7
974.06
974.21
974.47
974.95
975.17
975.44
976
976.21
976.6
977.1
977.36
977.98
978.25
978.78
979.19
979.67
980.17
980.64
981.17
981.68
982.2
982.78
983.25
983.96
984.35
985.09
985.54
986.19
986.85
987.34
988.11
988.65
989.26
990.06
990.58
991.25
992.06
992.63
993.29
994.11
994.79
995.4
996.2
997.04
997.66
998.36
999.19
1000.1
1000.7
1001.4
1002.2
1003.1
1004
1004.7
1005.4
1006.3
1007.2
1008.1
1008.9
1009.7
1010.5
1011.3
1012.2
1013.2
1014.1
1015
1015.9
1016.8
1017.6
1018.5
1019.4
1020.3
1021.3
1022.2
1023.2
1024.2
1025.2
1026.1
1027.1
1028.1
1029.1
1030.1
1031.1
1032.1
1033.1
1034.1
1035.1
1036.1
1037.1
1038.1
1039.1
1040.1
1041.2
1042.2
1043.2
1044.2
1045.3
1046.3
1047.4
1048.5
1049.6
1050.7
1051.8
1053
1054
1055.1
1056.2
1057.2
1058.3
1059.4
1060.5
1061.7
1062.9
1064
1065.1
1066.2
1067.3
1068.4
1069.6
1070.8
1072
1073.1
1074.2
1075.3
1076.5
1077.8
1079
1080.1
1081.2
1082.4
1083.6
1084.9
1086.1
1087.2
1088.3
1089.5
1090.8
1092.1
1093.2
1094.3
1095.5
1096.9
1098.1
1099.2
1100.4
1101.7
1103
1104.1
1105.3
1106.5
1107.9
1109.1
1110.2
1111.4
1112.8
1114.1
1115.2
1116.4
1117.8
1119.1
1120.2
1121.4
1122.8
1124.1
1125.2
1126.4
1127.8
1129.1
1130.2
1131.5
1132.9
1134.1
1135.3
1136.6
1138
1139.2
1140.4
1141.8
1143.1
1144.2
1145.5
1147
1148.2
1149.3
1150.7
1152.1
1153.2
1154.5
1156
1157.2
1158.4
1159.8
1161.1
1162.3
1163.6
1165
1166.2
1167.4
1168.8
1170.1
1171.3
1172.6
1174
1175.2
1176.4
1177.8
1179.1
1180.3
1181.5
1182.7
1183.4
1183.9
971.26
971.25
971.24
971.22
971.2
971.17
971.14
971.1
971.06
971.01
970.87
970.72
970.58
970.45
970.35
970.27
970.22
970.18
970.14
970.11
970.09
970.07
970.06
970.06
970.06
970.07
970.1
970.12
970.16
970.21
970.29
970.41
970.61
970.87
971.07
971.17
971.31
971.59
971.99
972.15
972.34
972.74
973.1
973.29
973.72
974.12
974.36
974.91
975.2
975.61
976.12
976.43
977.06
977.34
978.01
978.31
979
979.32
980.02
980.36
981.07
981.46
982.14
982.64
983.22
983.92
984.36
985.11
985.64
986.25
987.04
987.52
988.21
989.01
989.51
990.22
991.04
991.6
992.28
993.11
993.81
994.43
995.22
996.08
996.76
997.43
998.24
999.11
999.91
1000.6
1001.3
1002.2
1003.1
1004
1004.7
1005.5
1006.3
1007.2
1008.1
1009
1009.8
1010.6
1011.5
1012.4
1013.3
1014.2
1015.2
1016.1
1017.1
1018
1018.9
1019.8
1020.7
1021.6
1022.6
1023.5
1024.5
1025.4
1026.4
1027.4
1028.4
1029.4
1030.4
1031.4
1032.4
1033.4
1034.4
1035.4
1036.5
1037.5
1038.6
1039.6
1040.7
1041.8
1042.9
1044
1045
1046.1
1047.1
1048.2
1049.2
1050.3
1051.3
1052.4
1053.6
1054.7
1055.9
1057
1058.1
1059.2
1060.2
1061.3
1062.5
1063.7
1064.9
1066.1
1067.1
1068.2
1069.3
1070.5
1071.7
1073
1074.1
1075.2
1076.3
1077.5
1078.8
1080
1081.1
1082.2
1083.4
1084.7
1086
1087.1
1088.2
1089.4
1090.7
1092
1093.1
1094.2
1095.4
1096.8
1098
1099.2
1100.3
1101.6
1102.9
1104.1
1105.3
1106.5
1107.8
1109.1
1110.2
1111.4
1112.8
1114.1
1115.2
1116.4
1117.8
1119.1
1120.2
1121.4
1122.8
1124.1
1125.2
1126.5
1127.9
1129.1
1130.3
1131.6
1133
1134.2
1135.4
1136.7
1138.1
1139.2
1140.5
1141.9
1143.1
1144.3
1145.7
1147.1
1148.2
1149.5
1150.9
1152.1
1153.3
1154.7
1156.1
1157.2
1158.5
1160
1161.2
1162.4
1163.8
1165.1
1166.3
1167.6
1169
1170.2
1171.4
1172.9
1174.1
1175.3
1176.6
1178
1179.2
1180.4
1181.5
1182.3
1182.6
969.45
969.44
969.42
969.38
969.34
969.29
969.24
969.2
969.16
969.12
969.07
969.01
968.87
968.72
968.58
968.46
968.36
968.29
968.24
968.21
968.18
968.16
968.15
968.15
968.15
968.16
968.18
968.21
968.26
968.34
968.47
968.65
968.88
969.06
969.16
969.28
969.51
969.87
970.11
970.26
970.56
971.02
971.19
971.48
972.01
972.22
972.6
973.09
973.34
973.93
974.23
974.71
975.17
975.59
976.14
976.54
977.14
977.56
978.15
978.64
979.2
979.8
980.27
981.02
981.41
982.13
982.67
983.25
984.03
984.48
985.19
985.92
986.42
987.17
987.92
988.45
989.2
990.02
990.58
991.28
992.12
992.86
993.48
994.25
995.11
995.88
996.54
997.3
998.17
999.05
999.78
1000.5
1001.3
1002.2
1003.1
1004
1004.7
1005.5
1006.4
1007.3
1008.2
1009.1
1010
1010.9
1011.7
1012.6
1013.5
1014.4
1015.3
1016.3
1017.2
1018.2
1019.2
1020.1
1021.1
1022.1
1023.1
1024.1
1025
1026
1027
1028
1029
1030
1031
1032.1
1033.1
1034.1
1035.1
1036.1
1037.1
1038.2
1039.2
1040.2
1041.3
1042.3
1043.4
1044.5
1045.6
1046.7
1047.9
1049
1050.1
1051.1
1052.2
1053.2
1054.3
1055.5
1056.6
1057.8
1059
1060.1
1061.2
1062.2
1063.4
1064.5
1065.8
1067
1068.1
1069.2
1070.3
1071.5
1072.7
1074
1075.1
1076.2
1077.3
1078.5
1079.8
1081.1
1082.2
1083.3
1084.5
1085.8
1087
1088.2
1089.3
1090.5
1091.8
1093.1
1094.2
1095.4
1096.7
1098
1099.1
1100.3
1101.5
1102.9
1104.1
1105.2
1106.5
1107.8
1109.1
1110.2
1111.4
1112.8
1114.1
1115.2
1116.4
1117.8
1119.1
1120.2
1121.5
1122.9
1124.1
1125.3
1126.6
1128
1129.2
1130.3
1131.7
1133.1
1134.2
1135.5
1136.9
1138.1
1139.3
1140.6
1142
1143.2
1144.4
1145.9
1147.1
1148.3
1149.6
1151.1
1152.2
1153.5
1154.9
1156.1
1157.3
1158.7
1160.1
1161.2
1162.6
1164
1165.2
1166.4
1167.8
1169.1
1170.3
1171.7
1173.1
1174.2
1175.5
1176.9
1178.1
1179.3
1180.4
1181.2
1181.5
967.72
967.71
967.68
967.63
967.57
967.5
967.42
967.34
967.27
967.21
967.16
967.11
967.06
967
966.85
966.71
966.58
966.47
966.39
966.33
966.29
966.26
966.25
966.24
966.24
966.26
966.29
966.34
966.42
966.54
966.71
966.91
967.06
967.15
967.26
967.45
967.77
968.06
968.2
968.42
968.84
969.12
969.32
969.75
970.12
970.36
970.9
971.19
971.57
972.1
972.38
973.02
973.29
973.92
974.26
974.87
975.25
975.9
976.28
977
977.35
978.08
978.49
979.16
979.73
980.26
981.03
981.47
982.17
982.85
983.37
984.14
984.79
985.35
986.14
986.85
987.42
988.19
989.02
989.59
990.3
991.14
991.93
992.55
993.3
994.16
995.01
995.68
996.41
997.24
998.13
999.01
999.73
1000.5
1001.3
1002.2
1003.1
1004
1004.9
1005.6
1006.5
1007.4
1008.3
1009.2
1010.2
1011.1
1012
1013
1013.8
1014.7
1015.6
1016.6
1017.5
1018.5
1019.4
1020.4
1021.4
1022.3
1023.3
1024.3
1025.3
1026.3
1027.3
1028.3
1029.3
1030.4
1031.4
1032.4
1033.5
1034.5
1035.6
1036.7
1037.8
1038.9
1040
1041
1042.1
1043.1
1044.2
1045.2
1046.3
1047.4
1048.5
1049.6
1050.8
1052
1053.1
1054.1
1055.2
1056.3
1057.4
1058.6
1059.8
1061
1062.1
1063.2
1064.3
1065.4
1066.7
1067.9
1069.1
1070.2
1071.3
1072.5
1073.7
1075
1076.1
1077.2
1078.4
1079.6
1080.9
1082.1
1083.2
1084.4
1085.6
1087
1088.1
1089.2
1090.4
1091.7
1093
1094.2
1095.3
1096.6
1097.9
1099.1
1100.3
1101.5
1102.8
1104.1
1105.2
1106.4
1107.8
1109.1
1110.2
1111.4
1112.8
1114.1
1115.2
1116.5
1117.9
1119.1
1120.3
1121.5
1123
1124.1
1125.3
1126.7
1128
1129.2
1130.4
1131.8
1133.1
1134.3
1135.6
1137
1138.2
1139.4
1140.8
1142.1
1143.3
1144.6
1146
1147.2
1148.4
1149.8
1151.1
1152.3
1153.7
1155.1
1156.2
1157.5
1159
1160.2
1161.4
1162.8
1164.1
1165.3
1166.6
1168
1169.2
1170.5
1171.9
1173.1
1174.3
1175.7
1177
1178.2
1179.3
1180.1
1180.3
966.01
966.01
965.98
965.93
965.87
965.78
965.67
965.56
965.45
965.35
965.27
965.21
965.16
965.11
965.06
964.99
964.85
964.72
964.61
964.53
964.46
964.42
964.39
964.38
964.39
964.41
964.46
964.53
964.64
964.79
964.97
965.07
965.15
965.24
965.41
965.68
966.02
966.15
966.31
966.65
967.05
967.22
967.52
968.02
968.22
968.59
969.08
969.32
969.87
970.2
970.63
971.14
971.5
972.1
972.44
973.09
973.44
974.1
974.5
975.14
975.62
976.2
976.83
977.29
978.05
978.49
979.17
979.83
980.34
981.11
981.69
982.29
983.09
983.68
984.31
985.12
985.8
986.4
987.19
988.02
988.62
989.32
990.16
991.01
991.64
992.36
993.21
994.09
994.86
995.56
996.35
997.22
998.12
999
999.75
1000.5
1001.4
1002.3
1003.2
1004.1
1005
1005.9
1006.7
1007.6
1008.4
1009.4
1010.3
1011.2
1012.2
1013.2
1014.1
1015.1
1016.1
1017.1
1018
1019
1020
1021
1021.9
1022.9
1023.9
1024.9
1026
1027
1028
1029
1030.1
1031.1
1032.1
1033.1
1034.2
1035.2
1036.2
1037.3
1038.3
1039.4
1040.5
1041.6
1042.7
1043.9
1045
1046.1
1047.1
1048.2
1049.3
1050.4
1051.5
1052.7
1053.9
1055.1
1056.1
1057.2
1058.3
1059.5
1060.7
1061.9
1063.1
1064.2
1065.3
1066.4
1067.6
1068.9
1070.1
1071.2
1072.3
1073.5
1074.8
1076
1077.1
1078.3
1079.4
1080.7
1082
1083.1
1084.3
1085.5
1086.8
1088.1
1089.2
1090.3
1091.6
1093
1094.1
1095.3
1096.5
1097.9
1099.1
1100.2
1101.5
1102.8
1104.1
1105.2
1106.4
1107.8
1109.1
1110.2
1111.5
1112.8
1114.1
1115.2
1116.5
1117.9
1119.1
1120.3
1121.6
1123
1124.2
1125.4
1126.8
1128.1
1129.2
1130.5
1131.9
1133.1
1134.3
1135.7
1137.1
1138.2
1139.5
1141
1142.2
1143.4
1144.8
1146.1
1147.3
1148.6
1150
1151.2
1152.4
1153.9
1155.1
1156.3
1157.7
1159.1
1160.2
1161.6
1163
1164.2
1165.4
1166.9
1168.1
1169.3
1170.7
1172.1
1173.2
1174.5
1175.9
1177.1
1178.2
1179.1
1179.2
964.12
964.11
964.1
964.09
964.06
964.03
963.96
963.84
963.71
963.57
963.45
963.34
963.26
963.2
963.14
963.1
963.05
962.99
962.87
962.77
962.69
962.64
962.6
962.58
962.59
962.63
962.69
962.77
962.9
963.02
963.09
963.15
963.24
963.38
963.62
963.95
964.11
964.25
964.5
964.92
965.14
965.34
965.78
966.13
966.35
966.87
967.18
967.52
968.08
968.33
968.94
969.24
969.79
970.21
970.72
971.2
971.73
972.21
972.82
973.26
973.98
974.35
975.09
975.53
976.18
976.83
977.33
978.1
978.62
979.25
980.05
980.56
981.24
982.05
982.6
983.28
984.11
984.77
985.4
986.2
987.04
987.67
988.36
989.19
990.06
990.76
991.46
992.27
993.15
994.03
994.76
995.51
996.33
997.22
998.13
999.04
999.84
1000.6
1001.5
1002.3
1003.3
1004.2
1005.1
1006.1
1007
1007.9
1008.8
1009.7
1010.6
1011.5
1012.4
1013.4
1014.3
1015.3
1016.3
1017.3
1018.3
1019.3
1020.3
1021.3
1022.3
1023.3
1024.3
1025.3
1026.3
1027.3
1028.4
1029.4
1030.5
1031.6
1032.6
1033.7
1034.8
1035.9
1037
1038.1
1039.1
1040.2
1041.2
1042.3
1043.4
1044.5
1045.7
1046.9
1048
1049.1
1050.2
1051.2
1052.3
1053.5
1054.7
1055.9
1057.1
1058.2
1059.2
1060.4
1061.6
1062.8
1064
1065.1
1066.2
1067.4
1068.6
1069.9
1071.1
1072.2
1073.3
1074.5
1075.8
1077.1
1078.2
1079.3
1080.6
1081.9
1083.1
1084.2
1085.4
1086.7
1088
1089.2
1090.3
1091.5
1092.9
1094.1
1095.2
1096.5
1097.8
1099.1
1100.2
1101.4
1102.8
1104.1
1105.2
1106.4
1107.8
1109.1
1110.2
1111.5
1112.9
1114.1
1115.3
1116.6
1118
1119.2
1120.3
1121.7
1123.1
1124.2
1125.5
1126.9
1128.1
1129.3
1130.6
1132
1133.2
1134.4
1135.9
1137.1
1138.3
1139.7
1141.1
1142.2
1143.5
1144.9
1146.2
1147.4
1148.8
1150.1
1151.3
1152.6
1154
1155.2
1156.5
1157.9
1159.2
1160.4
1161.8
1163.1
1164.3
1165.6
1167.1
1168.2
1169.5
1170.9
1172.1
1173.3
1174.7
1176
1177.1
1178
1178.2
962.21
962.21
962.2
962.18
962.16
962.13
962.1
962.05
961.99
961.85
961.69
961.54
961.42
961.31
961.24
961.18
961.14
961.1
961.05
961.01
960.95
960.89
960.84
960.83
960.83
960.87
960.93
961.01
961.06
961.11
961.17
961.24
961.37
961.58
961.87
962.08
962.2
962.38
962.74
963.08
963.23
963.54
964.03
964.22
964.56
965.07
965.29
965.8
966.17
966.54
967.1
967.41
968.05
968.34
969.02
969.33
970.03
970.37
971.07
971.45
972.13
972.62
973.21
973.88
974.33
975.09
975.59
976.23
977.01
977.47
978.19
978.95
979.46
980.2
981.01
981.55
982.26
983.1
983.77
984.41
985.21
986.06
986.74
987.42
988.24
989.11
989.92
990.6
991.37
992.23
993.13
994.01
994.75
995.52
996.35
997.24
998.16
999.09
1000
1000.8
1001.6
1002.5
1003.4
1004.3
1005.2
1006.2
1007.2
1008.1
1009.1
1010.1
1011
1012
1012.9
1013.9
1014.9
1015.8
1016.8
1017.8
1018.8
1019.8
1020.8
1021.8
1022.9
1023.9
1025
1026
1027.1
1028.1
1029.1
1030.1
1031.2
1032.2
1033.3
1034.3
1035.4
1036.5
1037.6
1038.7
1039.9
1041
1042.1
1043.2
1044.2
1045.3
1046.4
1047.6
1048.8
1050
1051.1
1052.2
1053.2
1054.4
1055.6
1056.8
1058
1059.1
1060.2
1061.3
1062.5
1063.8
1065
1066.1
1067.2
1068.4
1069.7
1071
1072.1
1073.2
1074.4
1075.7
1077
1078.1
1079.2
1080.4
1081.7
1083
1084.2
1085.3
1086.6
1087.9
1089.1
1090.3
1091.5
1092.8
1094.1
1095.2
1096.4
1097.8
1099.1
1100.2
1101.4
1102.8
1104.1
1105.2
1106.5
1107.8
1109.1
1110.3
1111.5
1112.9
1114.1
1115.3
1116.6
1118
1119.2
1120.4
1121.8
1123.1
1124.3
1125.6
1127
1128.2
1129.4
1130.8
1132.1
1133.3
1134.6
1136
1137.2
1138.4
1139.8
1141.1
1142.3
1143.7
1145.1
1146.2
1147.5
1149
1150.2
1151.4
1152.8
1154.1
1155.3
1156.7
1158.1
1159.2
1160.6
1162
1163.2
1164.4
1165.9
1167.1
1168.3
1169.7
1171.1
1172.2
1173.5
1174.9
1176
1176.7
1177.1
960.36
960.35
960.33
960.3
960.26
960.22
960.19
960.14
960.1
960.05
959.97
959.8
959.64
959.5
959.38
959.29
959.22
959.18
959.14
959.1
959.08
959.05
959.04
959.03
959.03
959.05
959.07
959.1
959.14
959.19
959.26
959.37
959.56
959.82
960.05
960.16
960.3
960.58
961
961.16
961.36
961.79
962.12
962.34
962.83
963.16
963.46
964.04
964.28
964.82
965.2
965.65
966.15
966.57
967.14
967.56
968.15
968.62
969.18
969.75
970.25
970.96
971.36
972.1
972.59
973.22
973.96
974.42
975.16
975.82
976.36
977.14
977.82
978.39
979.17
979.96
980.52
981.25
982.1
982.79
983.43
984.23
985.1
985.84
986.51
987.29
988.17
989.05
989.78
990.52
991.33
992.21
993.12
994.02
994.8
995.59
996.42
997.31
998.23
999.16
1000.1
1001
1001.9
1002.8
1003.7
1004.6
1005.5
1006.4
1007.4
1008.3
1009.3
1010.3
1011.2
1012.2
1013.2
1014.2
1015.2
1016.2
1017.2
1018.2
1019.2
1020.2
1021.2
1022.3
1023.3
1024.3
1025.4
1026.4
1027.5
1028.6
1029.7
1030.8
1031.9
1033
1034.1
1035.1
1036.2
1037.2
1038.3
1039.4
1040.5
1041.7
1042.9
1044
1045.1
1046.2
1047.3
1048.4
1049.6
1050.8
1052
1053.1
1054.2
1055.3
1056.5
1057.7
1059
1060.1
1061.2
1062.3
1063.5
1064.8
1066
1067.2
1068.3
1069.5
1070.7
1072
1073.1
1074.3
1075.5
1076.8
1078.1
1079.2
1080.3
1081.6
1083
1084.1
1085.3
1086.5
1087.8
1089.1
1090.2
1091.4
1092.8
1094.1
1095.2
1096.4
1097.8
1099.1
1100.2
1101.4
1102.8
1104.1
1105.2
1106.5
1107.9
1109.1
1110.3
1111.6
1113
1114.2
1115.4
1116.7
1118.1
1119.2
1120.5
1121.9
1123.1
1124.3
1125.7
1127.1
1128.2
1129.5
1130.9
1132.1
1133.3
1134.7
1136.1
1137.2
1138.6
1140
1141.2
1142.4
1143.9
1145.1
1146.3
1147.7
1149.1
1150.3
1151.6
1153
1154.2
1155.5
1156.9
1158.2
1159.4
1160.8
1162.1
1163.3
1164.7
1166.1
1167.2
1168.5
1169.9
1171.2
1172.3
1173.7
1174.9
1175.5
1176
958.57
958.56
958.53
958.49
958.43
958.36
958.3
958.24
958.19
958.14
958.09
958.03
957.9
957.73
957.58
957.45
957.35
957.27
957.22
957.18
957.15
957.13
957.12
957.11
957.12
957.13
957.15
957.17
957.22
957.28
957.39
957.55
957.78
958.02
958.13
958.25
958.46
958.82
959.1
959.25
959.56
960.03
960.21
960.53
961.04
961.26
961.7
962.14
962.45
963.05
963.32
963.95
964.26
964.86
965.25
965.86
966.26
966.94
967.31
968.04
968.42
969.12
969.63
970.22
970.94
971.39
972.13
972.73
973.3
974.09
974.66
975.29
976.1
976.72
977.34
978.15
978.92
979.5
980.25
981.1
981.83
982.48
983.26
984.13
984.96
985.63
986.38
987.23
988.13
989
989.73
990.5
991.33
992.23
993.15
994.07
994.93
995.73
996.57
997.44
998.34
999.26
1000.2
1001.2
1002.1
1003.1
1004
1005
1005.9
1006.8
1007.8
1008.7
1009.7
1010.7
1011.7
1012.6
1013.6
1014.6
1015.7
1016.7
1017.7
1018.8
1019.8
1020.9
1021.9
1023
1024
1025.1
1026.1
1027.1
1028.2
1029.2
1030.3
1031.4
1032.5
1033.6
1034.7
1035.9
1037
1038.1
1039.2
1040.2
1041.3
1042.4
1043.6
1044.8
1046
1047.1
1048.2
1049.3
1050.4
1051.6
1052.9
1054.1
1055.2
1056.3
1057.4
1058.7
1059.9
1061.1
1062.2
1063.3
1064.6
1065.8
1067.1
1068.2
1069.3
1070.6
1071.9
1073.1
1074.2
1075.4
1076.7
1078
1079.1
1080.3
1081.5
1082.9
1084.1
1085.2
1086.4
1087.8
1089.1
1090.2
1091.4
1092.7
1094.1
1095.2
1096.4
1097.8
1099.1
1100.2
1101.4
1102.8
1104.1
1105.2
1106.5
1107.9
1109.1
1110.3
1111.6
1113
1114.2
1115.4
1116.8
1118.1
1119.3
1120.6
1122
1123.2
1124.4
1125.8
1127.1
1128.3
1129.6
1131
1132.2
1133.5
1134.9
1136.1
1137.3
1138.7
1140.1
1141.3
1142.6
1144
1145.2
1146.5
1147.9
1149.2
1150.4
1151.8
1153.1
1154.3
1155.7
1157.1
1158.2
1159.6
1161
1162.2
1163.5
1164.9
1166.1
1167.3
1168.7
1170.1
1171.2
1172.5
1173.6
1174.4
1174.8
956.83
956.82
956.79
956.73
956.66
956.57
956.48
956.38
956.3
956.23
956.17
956.12
956.06
955.98
955.82
955.66
955.52
955.42
955.34
955.28
955.24
955.21
955.2
955.19
955.19
955.2
955.22
955.26
955.32
955.42
955.57
955.77
956.01
956.11
956.21
956.37
956.67
957.03
957.17
957.38
957.79
958.12
958.32
958.77
959.13
959.4
959.98
960.23
960.68
961.15
961.51
962.1
962.42
963.07
963.4
964.08
964.44
965.11
965.53
966.16
966.7
967.24
967.97
968.39
969.12
969.67
970.26
971.05
971.55
972.22
973.03
973.54
974.24
975.06
975.65
976.32
977.14
977.9
978.51
979.26
980.12
980.9
981.55
982.31
983.17
984.05
984.78
985.51
986.32
987.2
988.11
988.99
989.74
990.54
991.38
992.27
993.19
994.13
995.06
995.97
996.81
997.67
998.56
999.46
1000.4
1001.3
1002.3
1003.2
1004.2
1005.2
1006.2
1007.2
1008.2
1009.1
1010.1
1011.1
1012.1
1013.1
1014.2
1015.2
1016.2
1017.2
1018.2
1019.2
1020.3
1021.3
1022.4
1023.4
1024.5
1025.6
1026.7
1027.8
1029
1030.1
1031.1
1032.2
1033.2
1034.3
1035.4
1036.5
1037.7
1038.9
1040
1041.1
1042.2
1043.3
1044.4
1045.6
1046.9
1048
1049.1
1050.2
1051.4
1052.6
1053.8
1055
1056.1
1057.2
1058.4
1059.7
1061
1062.1
1063.2
1064.4
1065.6
1066.9
1068.1
1069.2
1070.4
1071.7
1073
1074.1
1075.3
1076.5
1077.9
1079.1
1080.2
1081.4
1082.8
1084.1
1085.2
1086.4
1087.7
1089
1090.2
1091.4
1092.7
1094.1
1095.2
1096.4
1097.8
1099.1
1100.2
1101.5
1102.9
1104.1
1105.3
1106.6
1108
1109.2
1110.3
1111.7
1113.1
1114.2
1115.5
1116.9
1118.1
1119.3
1120.7
1122.1
1123.2
1124.5
1126
1127.2
1128.4
1129.8
1131.1
1132.3
1133.6
1135
1136.2
1137.5
1138.9
1140.2
1141.4
1142.8
1144.1
1145.3
1146.7
1148.1
1149.2
1150.6
1152
1153.2
1154.5
1155.9
1157.2
1158.4
1159.8
1161.1
1162.3
1163.7
1165.1
1166.2
1167.5
1169
1170.2
1171.3
1172.5
1173.3
1173.6
955.04
955.04
955.02
955
954.92
954.83
954.71
954.59
954.47
954.36
954.27
954.2
954.14
954.09
954.02
953.89
953.74
953.61
953.5
953.42
953.36
953.31
953.29
953.28
953.28
953.3
953.33
953.39
953.47
953.6
953.78
953.99
954.09
954.18
954.31
954.55
954.9
955.11
955.26
955.56
956.02
956.2
956.48
957.01
957.22
957.6
958.1
958.36
958.96
959.24
959.76
960.19
960.66
961.17
961.64
962.18
962.69
963.21
963.82
964.28
965.02
965.41
966.12
966.65
967.24
968.02
968.47
969.18
969.9
970.41
971.17
971.91
972.45
973.2
974.03
974.6
975.3
976.14
976.91
977.53
978.29
979.15
979.99
980.64
981.38
982.23
983.12
983.97
984.69
985.46
986.3
987.2
988.12
989.03
989.83
990.64
991.48
992.36
993.28
994.21
995.16
996.12
997.07
998.02
998.92
999.83
1000.7
1001.7
1002.6
1003.6
1004.5
1005.5
1006.5
1007.5
1008.5
1009.5
1010.5
1011.5
1012.5
1013.6
1014.6
1015.7
1016.7
1017.8
1018.9
1020
1021
1022.1
1023.1
1024.2
1025.2
1026.3
1027.3
1028.4
1029.5
1030.7
1031.8
1033
1034.1
1035.2
1036.2
1037.3
1038.4
1039.6
1040.8
1042
1043.1
1044.2
1045.3
1046.5
1047.7
1049
1050.1
1051.2
1052.3
1053.5
1054.8
1056
1057.1
1058.3
1059.4
1060.7
1062
1063.1
1064.2
1065.4
1066.7
1068
1069.2
1070.3
1071.5
1072.9
1074.1
1075.2
1076.4
1077.8
1079.1
1080.2
1081.4
1082.7
1084
1085.2
1086.3
1087.7
1089
1090.2
1091.4
1092.7
1094
1095.2
1096.4
1097.8
1099.1
1100.2
1101.5
1102.9
1104.1
1105.3
1106.6
1108
1109.2
1110.4
1111.8
1113.1
1114.3
1115.6
1117
1118.2
1119.4
1120.8
1122.1
1123.3
1124.6
1126
1127.2
1128.5
1129.9
1131.2
1132.4
1133.8
1135.1
1136.3
1137.7
1139.1
1140.2
1141.5
1143
1144.2
1145.4
1146.9
1148.2
1149.4
1150.8
1152.1
1153.3
1154.7
1156.1
1157.3
1158.6
1160
1161.2
1162.5
1163.9
1165.2
1166.4
1167.7
1169.1
1170.2
1171.3
1172.2
1172.4
953.13
953.13
953.12
953.1
953.07
953.03
952.97
952.83
952.69
952.55
952.41
952.31
952.23
952.16
952.11
952.05
951.97
951.83
951.7
951.59
951.52
951.46
951.42
951.41
951.41
951.43
951.48
951.55
951.66
951.81
951.99
952.08
952.16
952.27
952.45
952.75
953.05
953.19
953.39
953.78
954.11
954.29
954.7
955.11
955.33
955.85
956.18
956.54
957.09
957.38
958.02
958.3
958.94
959.28
959.93
960.29
961
961.34
962.06
962.46
963.14
963.67
964.24
964.99
965.42
966.15
966.78
967.33
968.11
968.72
969.32
970.12
970.79
971.39
972.18
973
973.57
974.29
975.14
975.94
976.57
977.32
978.18
979.05
979.76
980.49
981.3
982.18
983.09
983.92
984.67
985.47
986.32
987.23
988.15
989.08
990
990.83
991.67
992.54
993.44
994.36
995.29
996.25
997.21
998.18
999.16
1000.1
1001.1
1002.1
1003.1
1004.1
1005.1
1006.1
1007.1
1008.1
1009.1
1010.1
1011.1
1012.1
1013.1
1014.2
1015.2
1016.2
1017.2
1018.3
1019.3
1020.4
1021.5
1022.6
1023.7
1024.9
1026
1027.1
1028.1
1029.2
1030.3
1031.4
1032.5
1033.7
1034.9
1036
1037.1
1038.2
1039.3
1040.4
1041.7
1042.9
1044.1
1045.2
1046.3
1047.4
1048.6
1049.9
1051.1
1052.2
1053.3
1054.5
1055.8
1057
1058.2
1059.3
1060.5
1061.8
1063.1
1064.2
1065.3
1066.6
1067.9
1069.1
1070.2
1071.4
1072.7
1074
1075.2
1076.3
1077.7
1079
1080.2
1081.3
1082.6
1084
1085.2
1086.3
1087.6
1089
1090.2
1091.3
1092.7
1094
1095.2
1096.4
1097.8
1099.1
1100.2
1101.5
1102.9
1104.1
1105.3
1106.7
1108.1
1109.2
1110.5
1111.9
1113.1
1114.3
1115.7
1117.1
1118.2
1119.5
1121
1122.2
1123.4
1124.8
1126.1
1127.3
1128.6
1130.1
1131.2
1132.5
1134
1135.2
1136.4
1137.9
1139.1
1140.3
1141.7
1143.1
1144.3
1145.6
1147.1
1148.2
1149.6
1151
1152.2
1153.5
1154.9
1156.2
1157.4
1158.8
1160.1
1161.3
1162.7
1164.1
1165.2
1166.5
1168
1169.1
1170.2
1171.1
1171.3
951.22
951.21
951.2
951.18
951.15
951.12
951.08
951.03
950.93
950.77
950.61
950.46
950.34
950.25
950.18
950.13
950.08
950.02
949.91
949.8
949.71
949.64
949.59
949.57
949.58
949.6
949.66
949.74
949.86
950.01
950.08
950.15
950.24
950.38
950.63
950.97
951.13
951.27
951.56
952.01
952.18
952.43
952.93
953.18
953.5
954.04
954.27
954.78
955.18
955.57
956.12
956.47
957.09
957.44
958.09
958.46
959.12
959.56
960.17
960.73
961.25
961.99
962.4
963.13
963.7
964.27
965.06
965.57
966.24
967.04
967.57
968.26
969.08
969.7
970.35
971.16
971.97
972.57
973.3
974.15
975
975.64
976.37
977.22
978.1
978.92
979.63
980.41
981.27
982.17
983.08
983.94
984.72
985.53
986.39
987.29
988.22
989.16
990.11
991.05
991.97
992.85
993.74
994.65
995.57
996.51
997.46
998.42
999.39
1000.4
1001.3
1002.3
1003.3
1004.3
1005.3
1006.3
1007.4
1008.4
1009.4
1010.5
1011.5
1012.6
1013.6
1014.7
1015.8
1016.9
1018
1019.1
1020.1
1021.2
1022.2
1023.3
1024.4
1025.5
1026.6
1027.8
1029
1030.1
1031.1
1032.2
1033.3
1034.4
1035.6
1036.9
1038
1039.1
1040.2
1041.3
1042.5
1043.8
1045
1046.1
1047.2
1048.4
1049.6
1050.9
1052.1
1053.2
1054.3
1055.5
1056.8
1058.1
1059.2
1060.3
1061.6
1062.9
1064.1
1065.2
1066.4
1067.7
1069
1070.2
1071.3
1072.6
1074
1075.1
1076.3
1077.6
1078.9
1080.1
1081.3
1082.6
1084
1085.1
1086.3
1087.6
1089
1090.2
1091.3
1092.7
1094.1
1095.2
1096.4
1097.8
1099.1
1100.3
1101.6
1103
1104.2
1105.4
1106.8
1108.1
1109.3
1110.6
1112
1113.2
1114.4
1115.8
1117.1
1118.3
1119.6
1121
1122.2
1123.5
1125
1126.2
1127.4
1128.8
1130.1
1131.3
1132.7
1134.1
1135.2
1136.6
1138
1139.2
1140.5
1142
1143.2
1144.4
1145.9
1147.1
1148.4
1149.8
1151.1
1152.3
1153.7
1155.1
1156.3
1157.6
1159
1160.2
1161.5
1163
1164.2
1165.4
1166.8
1168.1
1169.1
1170
1170.2
949.34
949.33
949.31
949.28
949.24
949.2
949.16
949.12
949.07
949
948.83
948.66
948.5
948.37
948.27
948.2
948.15
948.1
948.05
948
947.91
947.84
947.79
947.76
947.76
947.79
947.85
947.94
948.03
948.08
948.14
948.22
948.34
948.54
948.83
949.07
949.2
949.39
949.76
950.09
950.26
950.62
951.07
951.27
951.7
952.13
952.41
953.02
953.27
953.82
954.21
954.7
955.18
955.66
956.18
956.71
957.21
957.83
958.28
959.02
959.41
960.13
960.66
961.24
962.02
962.47
963.18
963.9
964.42
965.17
965.93
966.47
967.22
968.04
968.64
969.32
970.15
970.96
971.58
972.32
973.17
974.04
974.73
975.45
976.27
977.16
978.05
978.82
979.58
980.39
981.27
982.18
983.11
984.02
984.84
985.67
986.53
987.41
988.33
989.26
990.21
991.18
992.14
993.11
994.08
995.05
996.02
997
997.95
998.92
999.91
1000.9
1001.9
1002.9
1003.9
1005
1006
1007
1008
1009.1
1010.1
1011.1
1012.2
1013.2
1014.2
1015.3
1016.3
1017.4
1018.5
1019.6
1020.8
1021.9
1023.1
1024.1
1025.2
1026.2
1027.3
1028.5
1029.6
1030.9
1032
1033.1
1034.2
1035.3
1036.5
1037.7
1038.9
1040.1
1041.2
1042.3
1043.4
1044.7
1046
1047.1
1048.2
1049.4
1050.6
1051.9
1053.1
1054.2
1055.4
1056.6
1057.9
1059.1
1060.2
1061.4
1062.7
1064
1065.2
1066.3
1067.6
1069
1070.1
1071.3
1072.5
1073.9
1075.1
1076.3
1077.5
1078.9
1080.1
1081.3
1082.5
1083.9
1085.1
1086.3
1087.6
1089
1090.2
1091.4
1092.7
1094.1
1095.2
1096.5
1097.9
1099.1
1100.3
1101.6
1103
1104.2
1105.4
1106.9
1108.1
1109.3
1110.7
1112.1
1113.2
1114.5
1115.9
1117.2
1118.4
1119.8
1121.1
1122.3
1123.6
1125.1
1126.2
1127.5
1129
1130.2
1131.4
1132.9
1134.1
1135.4
1136.8
1138.1
1139.3
1140.7
1142.1
1143.3
1144.6
1146.1
1147.2
1148.5
1150
1151.2
1152.5
1154
1155.2
1156.4
1157.9
1159.1
1160.3
1161.7
1163.1
1164.2
1165.5
1166.9
1168.1
1168.8
1169.1
947.51
947.5
947.47
947.42
947.37
947.31
947.25
947.19
947.14
947.09
947.02
946.88
946.69
946.53
946.39
946.29
946.22
946.16
946.12
946.08
946.05
946.01
945.98
945.95
945.96
945.98
946.02
946.05
946.1
946.15
946.21
946.31
946.47
946.72
947.01
947.14
947.28
947.55
947.97
948.16
948.38
948.83
949.14
949.39
949.93
950.2
950.6
951.11
951.4
952.03
952.31
952.96
953.28
953.93
954.29
954.99
955.34
956.06
956.45
957.13
957.65
958.23
958.97
959.41
960.14
960.76
961.32
962.11
962.71
963.32
964.12
964.79
965.39
966.18
967.01
967.6
968.31
969.15
969.98
970.61
971.35
972.2
973.08
973.85
974.56
975.35
976.23
977.13
978.03
978.8
979.59
980.42
981.3
982.22
983.16
984.09
985.03
985.9
986.76
987.65
988.55
989.47
990.4
991.35
992.31
993.28
994.26
995.24
996.23
997.22
998.22
999.22
1000.2
1001.2
1002.2
1003.3
1004.3
1005.3
1006.3
1007.4
1008.4
1009.5
1010.6
1011.7
1012.8
1013.9
1015
1016.1
1017.1
1018.2
1019.2
1020.3
1021.4
1022.5
1023.7
1024.9
1026
1027.1
1028.2
1029.3
1030.4
1031.6
1032.8
1034
1035.1
1036.2
1037.3
1038.5
1039.8
1041
1042.1
1043.2
1044.4
1045.7
1047
1048.1
1049.2
1050.4
1051.6
1053
1054.1
1055.2
1056.4
1057.7
1059
1060.2
1061.3
1062.6
1063.9
1065.1
1066.2
1067.5
1068.8
1070.1
1071.2
1072.4
1073.8
1075.1
1076.2
1077.5
1078.8
1080.1
1081.2
1082.5
1083.9
1085.1
1086.3
1087.6
1089
1090.2
1091.4
1092.7
1094.1
1095.2
1096.5
1097.9
1099.1
1100.3
1101.7
1103.1
1104.2
1105.5
1107
1108.2
1109.4
1110.8
1112.1
1113.3
1114.6
1116
1117.2
1118.5
1119.9
1121.2
1122.4
1123.8
1125.1
1126.3
1127.7
1129.1
1130.3
1131.6
1133
1134.2
1135.5
1137
1138.2
1139.5
1140.9
1142.2
1143.4
1144.9
1146.1
1147.3
1148.8
1150.1
1151.3
1152.7
1154.1
1155.3
1156.6
1158
1159.2
1160.5
1162
1163.2
1164.4
1165.7
1166.9
1167.6
1168
945.72
945.71
945.67
945.61
945.54
945.46
945.37
945.29
945.22
945.16
945.1
945.04
944.9
944.72
944.55
944.41
944.31
944.24
944.18
944.14
944.11
944.09
944.07
944.06
944.06
944.07
944.09
944.12
944.16
944.21
944.29
944.42
944.63
944.91
945.09
945.2
945.39
945.73
946.07
946.23
946.53
947.02
947.21
947.56
948.07
948.3
948.81
949.18
949.59
950.12
950.47
951.09
951.43
952.08
952.44
953.11
953.53
954.16
954.69
955.23
955.95
956.38
957.12
957.66
958.26
959.04
959.54
960.23
961.03
961.55
962.25
963.07
963.68
964.34
965.16
965.97
966.58
967.31
968.16
969.01
969.67
970.4
971.24
972.13
973
973.71
974.48
975.32
976.21
977.13
978.04
978.86
979.67
980.51
981.39
982.3
983.23
984.18
985.14
986.1
987.05
988.01
988.93
989.85
990.79
991.74
992.7
993.67
994.65
995.64
996.63
997.64
998.65
999.68
1000.7
1001.8
1002.8
1003.9
1004.9
1006
1007.1
1008.1
1009.1
1010.2
1011.2
1012.3
1013.3
1014.4
1015.5
1016.7
1017.8
1019
1020.1
1021.1
1022.2
1023.3
1024.4
1025.6
1026.8
1028
1029.1
1030.2
1031.3
1032.4
1033.7
1034.9
1036.1
1037.2
1038.3
1039.5
1040.7
1042
1043.1
1044.2
1045.4
1046.7
1048
1049.1
1050.2
1051.4
1052.7
1054
1055.2
1056.3
1057.5
1058.9
1060.1
1061.2
1062.4
1063.8
1065.1
1066.2
1067.4
1068.7
1070.1
1071.2
1072.4
1073.7
1075.1
1076.2
1077.4
1078.8
1080.1
1081.2
1082.5
1083.9
1085.1
1086.3
1087.6
1089
1090.2
1091.4
1092.8
1094.1
1095.3
1096.6
1098
1099.2
1100.4
1101.8
1103.1
1104.3
1105.6
1107
1108.2
1109.4
1110.9
1112.1
1113.3
1114.7
1116.1
1117.3
1118.6
1120
1121.2
1122.5
1124
1125.2
1126.4
1127.9
1129.1
1130.4
1131.8
1133.1
1134.3
1135.7
1137.1
1138.3
1139.7
1141.1
1142.2
1143.6
1145
1146.2
1147.5
1149
1150.2
1151.5
1153
1154.2
1155.4
1156.9
1158.1
1159.3
1160.7
1162.1
1163.2
1164.5
1165.7
1166.4
1166.8
943.95
943.93
943.89
943.83
943.75
943.64
943.53
943.42
943.32
943.24
943.17
943.11
943.04
942.92
942.73
942.56
942.43
942.33
942.26
942.21
942.17
942.14
942.13
942.12
942.12
942.12
942.14
942.17
942.22
942.28
942.39
942.56
942.8
943.04
943.15
943.28
943.52
943.92
944.13
944.32
944.71
945.1
945.3
945.75
946.14
946.42
947.02
947.27
947.8
948.2
948.67
949.17
949.62
950.17
950.66
951.19
951.77
952.25
952.97
953.37
954.1
954.6
955.22
955.96
956.43
957.16
957.84
958.38
959.16
959.87
960.44
961.2
962.03
962.61
963.31
964.15
964.95
965.58
966.32
967.18
968.04
968.75
969.48
970.29
971.18
972.08
972.9
973.65
974.46
975.32
976.22
977.15
978.08
979
979.83
980.68
981.56
982.46
983.38
984.31
985.27
986.23
987.2
988.18
989.16
990.15
991.13
992.13
993.12
994.12
995.12
996.13
997.13
998.14
999.16
1000.2
1001.2
1002.2
1003.3
1004.3
1005.3
1006.4
1007.5
1008.6
1009.7
1010.8
1012
1013.1
1014.1
1015.2
1016.2
1017.3
1018.5
1019.6
1020.8
1022
1023.1
1024.2
1025.3
1026.4
1027.6
1028.8
1030
1031.1
1032.2
1033.3
1034.5
1035.8
1037
1038.2
1039.3
1040.4
1041.7
1043
1044.1
1045.2
1046.4
1047.7
1049
1050.2
1051.3
1052.5
1053.9
1055.1
1056.2
1057.4
1058.7
1060
1061.2
1062.3
1063.6
1065
1066.2
1067.3
1068.6
1070
1071.2
1072.3
1073.7
1075
1076.2
1077.4
1078.8
1080.1
1081.2
1082.5
1083.9
1085.1
1086.3
1087.6
1089
1090.2
1091.4
1092.8
1094.1
1095.3
1096.6
1098
1099.2
1100.4
1101.9
1103.1
1104.3
1105.7
1107.1
1108.2
1109.6
1111
1112.2
1113.4
1114.9
1116.1
1117.4
1118.8
1120.1
1121.3
1122.7
1124.1
1125.2
1126.6
1128
1129.2
1130.5
1132
1133.2
1134.5
1135.9
1137.2
1138.4
1139.9
1141.2
1142.4
1143.8
1145.1
1146.3
1147.8
1149.1
1150.3
1151.7
1153.1
1154.3
1155.6
1157.1
1158.2
1159.5
1161
1162.2
1163.3
1164.5
1165.3
1165.6
942.07
942.06
942.05
942.02
941.96
941.85
941.73
941.59
941.46
941.34
941.25
941.18
941.11
941.04
940.92
940.74
940.58
940.45
940.35
940.28
940.23
940.2
940.18
940.17
940.17
940.18
940.2
940.24
940.29
940.38
940.52
940.72
940.97
941.1
941.2
941.37
941.68
942.04
942.19
942.44
942.89
943.16
943.42
943.95
944.21
944.59
945.1
945.38
946.01
946.29
946.9
947.25
947.86
948.26
948.9
949.3
950.02
950.39
951.1
951.57
952.2
952.87
953.35
954.11
954.68
955.28
956.08
956.63
957.28
958.1
958.72
959.36
960.16
960.96
961.56
962.29
963.14
963.96
964.6
965.35
966.2
967.08
967.86
968.58
969.38
970.24
971.15
972.06
972.88
973.67
974.5
975.36
976.27
977.2
978.15
979.1
980.04
980.95
981.84
982.74
983.66
984.59
985.53
986.49
987.45
988.43
989.41
990.4
991.39
992.4
993.41
994.42
995.44
996.48
997.51
998.56
999.63
1000.7
1001.8
1002.9
1004
1005
1006.1
1007.1
1008.2
1009.2
1010.3
1011.4
1012.5
1013.7
1014.9
1016
1017.1
1018.2
1019.2
1020.4
1021.5
1022.7
1024
1025.1
1026.2
1027.3
1028.4
1029.6
1030.9
1032.1
1033.2
1034.3
1035.5
1036.8
1038
1039.1
1040.3
1041.4
1042.7
1044
1045.1
1046.3
1047.5
1048.8
1050.1
1051.2
1052.4
1053.7
1055
1056.2
1057.3
1058.6
1059.9
1061.1
1062.3
1063.5
1064.9
1066.1
1067.3
1068.6
1070
1071.1
1072.3
1073.6
1075
1076.2
1077.4
1078.7
1080.1
1081.2
1082.5
1083.9
1085.1
1086.3
1087.7
1089
1090.2
1091.5
1092.9
1094.1
1095.3
1096.7
1098.1
1099.2
1100.5
1102
1103.2
1104.4
1105.8
1107.1
1108.3
1109.7
1111.1
1112.2
1113.6
1115
1116.2
1117.5
1118.9
1120.2
1121.4
1122.9
1124.1
1125.3
1126.8
1128.1
1129.3
1130.7
1132.1
1133.3
1134.7
1136.1
1137.3
1138.6
1140.1
1141.2
1142.6
1144
1145.2
1146.5
1148
1149.2
1150.5
1152
1153.2
1154.4
1155.9
1157.1
1158.3
1159.7
1161.1
1162.2
1163.3
1164.2
1164.4
940.14
940.13
940.12
940.1
940.07
940.03
939.93
939.78
939.63
939.48
939.35
939.25
939.17
939.11
939.04
938.91
938.74
938.59
938.47
938.38
938.31
938.27
938.24
938.23
938.23
938.24
938.27
938.31
938.38
938.5
938.66
938.87
939.05
939.15
939.27
939.49
939.85
940.1
940.26
940.58
941.04
941.22
941.56
942.06
942.29
942.78
943.17
943.54
944.1
944.41
945.06
945.37
946.04
946.38
947.07
947.44
948.12
948.59
949.19
949.83
950.31
951.07
951.56
952.21
952.97
953.46
954.19
954.94
955.47
956.21
957.03
957.61
958.3
959.14
959.9
960.53
961.29
962.14
962.98
963.64
964.39
965.23
966.13
967
967.72
968.5
969.34
970.23
971.15
972.07
972.95
973.76
974.6
975.47
976.37
977.3
978.24
979.2
980.16
981.13
982.1
983.07
984.05
985.02
986
986.98
987.96
988.95
989.96
990.97
991.99
993.01
994.03
995.05
996.08
997.1
998.13
999.16
1000.2
1001.2
1002.3
1003.3
1004.4
1005.5
1006.7
1007.8
1009
1010.1
1011.1
1012.2
1013.3
1014.4
1015.5
1016.7
1017.9
1019.1
1020.1
1021.2
1022.3
1023.5
1024.7
1026
1027.1
1028.2
1029.3
1030.5
1031.8
1033
1034.2
1035.3
1036.5
1037.7
1039
1040.1
1041.3
1042.5
1043.8
1045.1
1046.2
1047.3
1048.6
1050
1051.1
1052.3
1053.5
1054.9
1056.1
1057.2
1058.5
1059.8
1061.1
1062.2
1063.5
1064.8
1066.1
1067.2
1068.5
1069.9
1071.1
1072.3
1073.6
1075
1076.2
1077.4
1078.7
1080.1
1081.2
1082.5
1083.9
1085.1
1086.3
1087.7
1089.1
1090.2
1091.5
1092.9
1094.2
1095.4
1096.8
1098.1
1099.3
1100.6
1102
1103.2
1104.5
1105.9
1107.2
1108.4
1109.8
1111.1
1112.3
1113.7
1115.1
1116.3
1117.6
1119.1
1120.2
1121.6
1123
1124.2
1125.5
1127
1128.2
1129.5
1130.9
1132.2
1133.4
1134.9
1136.2
1137.4
1138.9
1140.1
1141.4
1142.8
1144.1
1145.3
1146.8
1148.1
1149.3
1150.7
1152.1
1153.3
1154.6
1156.1
1157.2
1158.5
1160
1161.1
1162.2
1163.1
1163.3
938.21
938.2
938.19
938.17
938.14
938.1
938.05
937.98
937.81
937.64
937.48
937.34
937.24
937.17
937.1
937.04
936.91
936.74
936.6
936.49
936.41
936.35
936.32
936.3
936.3
936.31
936.34
936.4
936.49
936.62
936.8
937.01
937.11
937.2
937.36
937.63
938.01
938.16
938.35
938.74
939.1
939.3
939.73
940.13
940.39
940.98
941.24
941.72
942.17
942.58
943.13
943.53
944.13
944.55
945.15
945.64
946.2
946.82
947.3
948.04
948.48
949.17
949.82
950.34
951.11
951.71
952.31
953.11
953.75
954.36
955.16
955.94
956.52
957.27
958.12
958.86
959.52
960.29
961.15
962.02
962.71
963.46
964.29
965.18
966.08
966.91
967.67
968.48
969.34
970.25
971.17
972.11
973.04
973.93
974.79
975.67
976.57
977.48
978.41
979.36
980.32
981.29
982.27
983.25
984.24
985.23
986.23
987.23
988.23
989.24
990.25
991.27
992.29
993.32
994.36
995.4
996.47
997.54
998.63
999.73
1000.9
1002
1003.1
1004.1
1005.2
1006.2
1007.3
1008.4
1009.5
1010.7
1011.9
1013
1014.1
1015.2
1016.3
1017.4
1018.6
1019.9
1021.1
1022.1
1023.2
1024.4
1025.6
1026.9
1028.1
1029.2
1030.3
1031.5
1032.7
1034
1035.1
1036.3
1037.5
1038.8
1040
1041.2
1042.3
1043.6
1044.9
1046.1
1047.2
1048.4
1049.8
1051.1
1052.2
1053.4
1054.7
1056
1057.2
1058.4
1059.7
1061
1062.2
1063.4
1064.7
1066.1
1067.2
1068.5
1069.8
1071.1
1072.3
1073.6
1075
1076.2
1077.4
1078.7
1080.1
1081.2
1082.5
1083.9
1085.2
1086.4
1087.7
1089.1
1090.2
1091.6
1093
1094.2
1095.4
1096.9
1098.1
1099.3
1100.7
1102.1
1103.3
1104.6
1106
1107.2
1108.5
1110
1111.2
1112.4
1113.9
1115.1
1116.4
1117.8
1119.1
1120.3
1121.7
1123.1
1124.3
1125.7
1127.1
1128.3
1129.6
1131.1
1132.3
1133.6
1135.1
1136.2
1137.6
1139
1140.2
1141.6
1143
1144.2
1145.5
1147
1148.2
1149.5
1151
1152.2
1153.4
1154.9
1156.1
1157.3
1158.7
1160.1
1161.1
1162
1162.2
936.29
936.29
936.27
936.24
936.2
936.16
936.12
936.07
935.99
935.81
935.63
935.46
935.33
935.23
935.16
935.09
935.03
934.89
934.75
934.62
934.52
934.45
934.41
934.39
934.38
934.4
934.44
934.51
934.61
934.76
934.95
935.07
935.15
935.26
935.46
935.78
936.07
936.21
936.46
936.9
937.15
937.4
937.9
938.18
938.53
939.07
939.33
939.92
940.24
940.77
941.2
941.71
942.2
942.75
943.23
943.87
944.3
945.03
945.44
946.14
946.71
947.27
948.05
948.53
949.21
950
950.5
951.22
952.03
952.59
953.29
954.12
954.83
955.47
956.24
957.1
957.85
958.53
959.31
960.17
961.06
961.81
962.55
963.36
964.24
965.15
966.06
966.89
967.69
968.52
969.39
970.3
971.23
972.18
973.13
974.09
975.04
975.98
976.89
977.82
978.75
979.7
980.66
981.64
982.62
983.61
984.61
985.62
986.64
987.66
988.7
989.74
990.8
991.87
992.94
994.02
995.06
996.1
997.14
998.18
999.22
1000.3
1001.4
1002.5
1003.6
1004.8
1005.9
1007.1
1008.1
1009.2
1010.3
1011.4
1012.6
1013.8
1015
1016.1
1017.2
1018.3
1019.4
1020.7
1021.9
1023.1
1024.2
1025.3
1026.5
1027.8
1029
1030.1
1031.3
1032.5
1033.7
1035
1036.2
1037.3
1038.5
1039.8
1041.1
1042.2
1043.4
1044.7
1046
1047.2
1048.3
1049.6
1051
1052.1
1053.3
1054.6
1056
1057.1
1058.3
1059.6
1061
1062.2
1063.3
1064.7
1066
1067.2
1068.4
1069.8
1071.1
1072.3
1073.5
1075
1076.2
1077.4
1078.7
1080.1
1081.2
1082.5
1084
1085.2
1086.4
1087.8
1089.1
1090.3
1091.6
1093
1094.2
1095.5
1097
1098.2
1099.4
1100.8
1102.1
1103.3
1104.7
1106.1
1107.3
1108.6
1110.1
1111.2
1112.6
1114
1115.2
1116.5
1118
1119.2
1120.5
1121.9
1123.2
1124.4
1125.9
1127.2
1128.4
1129.9
1131.1
1132.4
1133.8
1135.1
1136.4
1137.8
1139.1
1140.4
1141.8
1143.1
1144.3
1145.8
1147.1
1148.3
1149.7
1151.1
1152.3
1153.6
1155.1
1156.2
1157.5
1158.9
1160.1
1160.8
1161.1
934.41
934.4
934.37
934.33
934.28
934.23
934.18
934.13
934.07
933.99
933.79
933.6
933.43
933.3
933.21
933.15
933.08
933.02
932.89
932.75
932.65
932.57
932.51
932.48
932.48
932.5
932.54
932.62
932.74
932.89
933.03
933.11
933.2
933.34
933.57
933.92
934.12
934.27
934.58
935.02
935.21
935.52
936.03
936.25
936.68
937.13
937.44
938.05
938.33
938.96
939.28
939.92
940.29
940.97
941.33
942.05
942.44
943.13
943.64
944.23
944.96
945.41
946.15
946.78
947.34
948.12
948.76
949.36
950.15
950.89
951.48
952.24
953.08
953.76
954.43
955.23
956.1
956.87
957.56
958.34
959.2
960.1
960.93
961.68
962.47
963.32
964.22
965.15
966.07
966.96
967.79
968.64
969.51
970.41
971.34
972.28
973.24
974.21
975.18
976.15
977.13
978.12
979.11
980.1
981.09
982.09
983.09
984.1
985.11
986.12
987.14
988.16
989.18
990.21
991.24
992.28
993.34
994.4
995.49
996.6
997.72
998.87
1000
1001.1
1002.1
1003.2
1004.3
1005.4
1006.5
1007.7
1008.9
1010.1
1011.1
1012.2
1013.3
1014.5
1015.7
1017
1018.1
1019.2
1020.3
1021.5
1022.8
1024
1025.1
1026.3
1027.4
1028.7
1030
1031.1
1032.3
1033.5
1034.8
1036.1
1037.2
1038.3
1039.6
1041
1042.1
1043.3
1044.5
1045.9
1047.1
1048.2
1049.5
1050.8
1052.1
1053.2
1054.5
1055.8
1057.1
1058.3
1059.5
1060.9
1062.1
1063.3
1064.6
1066
1067.2
1068.4
1069.8
1071.1
1072.2
1073.5
1075
1076.2
1077.4
1078.8
1080.1
1081.3
1082.6
1084
1085.2
1086.4
1087.9
1089.1
1090.3
1091.7
1093.1
1094.3
1095.6
1097
1098.2
1099.5
1101
1102.2
1103.4
1104.9
1106.1
1107.4
1108.8
1110.1
1111.3
1112.7
1114.1
1115.3
1116.7
1118.1
1119.3
1120.6
1122.1
1123.2
1124.6
1126
1127.2
1128.6
1130
1131.2
1132.6
1134
1135.2
1136.6
1138
1139.2
1140.5
1142
1143.2
1144.5
1146
1147.2
1148.5
1150
1151.2
1152.4
1153.9
1155.1
1156.3
1157.7
1158.9
1159.5
1160
932.55
932.54
932.51
932.45
932.39
932.32
932.25
932.18
932.13
932.06
931.95
931.75
931.55
931.4
931.28
931.19
931.13
931.07
931.01
930.88
930.77
930.68
930.62
930.59
930.58
930.6
930.65
930.74
930.86
931.01
931.08
931.16
931.25
931.42
931.69
932.02
932.16
932.35
932.71
933.08
933.27
933.65
934.09
934.32
934.84
935.19
935.58
936.11
936.44
937.07
937.39
938.05
938.4
939.08
939.47
940.13
940.62
941.21
941.87
942.34
943.09
943.61
944.24
945.03
945.52
946.22
947.03
947.56
948.26
949.09
949.75
950.4
951.2
952.05
952.71
953.41
954.23
955.11
955.91
956.61
957.39
958.24
959.14
960.04
960.84
961.62
962.45
963.33
964.24
965.17
966.11
967.05
967.97
968.84
969.73
970.63
971.55
972.49
973.44
974.4
975.37
976.35
977.34
978.33
979.33
980.33
981.34
982.35
983.38
984.4
985.44
986.49
987.55
988.63
989.71
990.81
991.92
993.02
994.08
995.13
996.18
997.23
998.31
999.41
1000.5
1001.7
1002.9
1004
1005.1
1006.2
1007.3
1008.4
1009.6
1010.8
1012
1013.1
1014.2
1015.4
1016.6
1017.8
1019
1020.2
1021.3
1022.4
1023.7
1025
1026.1
1027.2
1028.4
1029.7
1031
1032.2
1033.3
1034.5
1035.9
1037.1
1038.2
1039.4
1040.7
1042
1043.2
1044.4
1045.7
1047
1048.2
1049.4
1050.7
1052
1053.2
1054.4
1055.7
1057.1
1058.2
1059.5
1060.8
1062.1
1063.3
1064.6
1066
1067.2
1068.4
1069.8
1071.1
1072.2
1073.5
1075
1076.2
1077.4
1078.8
1080.1
1081.3
1082.6
1084
1085.2
1086.5
1087.9
1089.2
1090.4
1091.8
1093.1
1094.3
1095.7
1097.1
1098.3
1099.6
1101
1102.2
1103.5
1105
1106.2
1107.5
1108.9
1110.2
1111.4
1112.9
1114.2
1115.4
1116.8
1118.1
1119.4
1120.8
1122.1
1123.4
1124.8
1126.1
1127.3
1128.8
1130.1
1131.3
1132.8
1134.1
1135.3
1136.8
1138.1
1139.3
1140.8
1142.1
1143.3
1144.8
1146.1
1147.3
1148.7
1150.1
1151.3
1152.6
1154.1
1155.2
1156.4
1157.6
1158.4
1158.8
930.71
930.7
930.66
930.59
930.51
930.42
930.33
930.25
930.18
930.12
930.04
929.9
929.69
929.5
929.35
929.25
929.18
929.12
929.06
929
928.89
928.8
928.73
928.69
928.68
928.71
928.76
928.85
928.97
929.05
929.12
929.2
929.31
929.51
929.81
930.07
930.21
930.43
930.84
931.13
931.34
931.79
932.14
932.42
933
933.25
933.73
934.17
934.58
935.13
935.52
936.12
936.54
937.15
937.64
938.2
938.82
939.3
940.05
940.49
941.18
941.84
942.36
943.13
943.76
944.35
945.14
945.83
946.42
947.2
948.03
948.64
949.34
950.17
951.02
951.68
952.41
953.24
954.12
954.97
955.68
956.46
957.3
958.2
959.11
960.02
960.83
961.64
962.49
963.38
964.3
965.23
966.18
967.14
968.1
969.06
970.03
970.98
971.92
972.87
973.83
974.81
975.79
976.79
977.79
978.81
979.83
980.87
981.91
982.97
984.02
985.05
986.09
987.12
988.16
989.19
990.24
991.3
992.37
993.47
994.6
995.75
996.92
998.04
999.12
1000.2
1001.3
1002.4
1003.5
1004.7
1005.9
1007.1
1008.2
1009.3
1010.4
1011.6
1012.9
1014.1
1015.2
1016.3
1017.4
1018.7
1020
1021.1
1022.2
1023.4
1024.7
1026
1027.1
1028.3
1029.5
1030.8
1032.1
1033.2
1034.3
1035.6
1037
1038.1
1039.3
1040.5
1041.9
1043.1
1044.3
1045.5
1046.9
1048.1
1049.3
1050.6
1052
1053.1
1054.3
1055.6
1057
1058.2
1059.4
1060.8
1062.1
1063.2
1064.5
1066
1067.2
1068.4
1069.7
1071.1
1072.2
1073.6
1075
1076.2
1077.4
1078.8
1080.1
1081.3
1082.7
1084.1
1085.2
1086.5
1088
1089.2
1090.4
1091.9
1093.1
1094.4
1095.8
1097.1
1098.3
1099.7
1101.1
1102.3
1103.7
1105.1
1106.3
1107.6
1109
1110.2
1111.6
1113
1114.2
1115.5
1117
1118.2
1119.5
1121
1122.2
1123.5
1125
1126.2
1127.5
1129
1130.2
1131.5
1133
1134.2
1135.5
1137
1138.2
1139.5
1141
1142.2
1143.5
1145
1146.2
1147.5
1149
1150.2
1151.4
1152.9
1154.1
1155.3
1156.4
1157.2
1157.5
928.87
928.86
928.82
928.75
928.65
928.55
928.43
928.33
928.24
928.17
928.1
928.02
927.82
927.61
927.44
927.31
927.22
927.16
927.1
927.05
927
926.9
926.84
926.8
926.79
926.81
926.86
926.95
927.03
927.09
927.15
927.24
927.37
927.6
927.92
928.11
928.25
928.52
928.96
929.17
929.42
929.92
930.19
930.52
931.06
931.32
931.88
932.23
932.73
933.19
933.67
934.19
934.7
935.21
935.82
936.28
937.02
937.42
938.13
938.69
939.27
940.04
940.53
941.22
942.01
942.53
943.24
944.05
944.65
945.33
946.15
946.94
947.56
948.3
949.16
950.01
950.68
951.42
952.26
953.14
954.03
954.79
955.56
956.39
957.27
958.19
959.11
960.04
960.9
961.74
962.61
963.5
964.41
965.35
966.3
967.26
968.23
969.2
970.18
971.17
972.16
973.15
974.15
975.15
976.16
977.16
978.18
979.19
980.21
981.24
982.27
983.31
984.36
985.42
986.5
987.6
988.72
989.85
991
992.07
993.13
994.19
995.26
996.35
997.48
998.65
999.85
1001
1002.1
1003.2
1004.3
1005.4
1006.7
1007.9
1009.1
1010.2
1011.3
1012.4
1013.7
1015
1016.1
1017.2
1018.4
1019.6
1020.9
1022.1
1023.2
1024.4
1025.7
1027
1028.1
1029.3
1030.5
1031.9
1033.1
1034.2
1035.4
1036.8
1038.1
1039.2
1040.4
1041.7
1043.1
1044.2
1045.4
1046.8
1048.1
1049.2
1050.5
1051.9
1053.1
1054.3
1055.6
1057
1058.2
1059.4
1060.7
1062.1
1063.2
1064.5
1065.9
1067.2
1068.4
1069.7
1071.1
1072.3
1073.6
1075
1076.2
1077.4
1078.9
1080.1
1081.3
1082.7
1084.1
1085.3
1086.6
1088
1089.2
1090.5
1092
1093.2
1094.5
1095.9
1097.2
1098.4
1099.9
1101.1
1102.4
1103.8
1105.1
1106.3
1107.8
1109.1
1110.3
1111.7
1113.1
1114.3
1115.7
1117.1
1118.3
1119.7
1121.1
1122.3
1123.7
1125.1
1126.3
1127.7
1129.1
1130.3
1131.7
1133.1
1134.3
1135.8
1137.1
1138.3
1139.8
1141.1
1142.3
1143.7
1145.1
1146.3
1147.7
1149.1
1150.3
1151.6
1153
1154.2
1155.3
1156.2
1156.3
927.01
927.01
926.97
926.9
926.8
926.68
926.55
926.42
926.31
926.22
926.14
926.07
925.95
925.73
925.54
925.38
925.27
925.2
925.14
925.09
925.04
925
924.93
924.89
924.88
924.9
924.95
925.02
925.07
925.12
925.19
925.28
925.44
925.7
926.01
926.15
926.31
926.62
927.03
927.21
927.51
928.02
928.24
928.64
929.11
929.4
930.02
930.29
930.88
931.25
931.84
932.25
932.88
933.29
934.01
934.39
935.1
935.58
936.21
936.9
937.38
938.13
938.75
939.33
940.12
940.75
941.36
942.16
942.92
943.51
944.26
945.11
945.84
946.5
947.28
948.15
949.01
949.7
950.45
951.29
952.18
953.08
953.93
954.7
955.52
956.38
957.28
958.2
959.15
960.09
961.03
961.93
962.81
963.72
964.64
965.57
966.52
967.48
968.45
969.43
970.41
971.41
972.41
973.42
974.43
975.45
976.49
977.53
978.58
979.64
980.72
981.81
982.91
984.01
985.07
986.11
987.16
988.21
989.28
990.36
991.48
992.63
993.81
995
996.09
997.16
998.24
999.35
1000.5
1001.7
1003
1004.1
1005.2
1006.3
1007.5
1008.7
1010
1011.1
1012.2
1013.4
1014.6
1015.9
1017.1
1018.2
1019.3
1020.6
1021.9
1023.1
1024.2
1025.4
1026.7
1028
1029.2
1030.3
1031.6
1033
1034.1
1035.3
1036.6
1037.9
1039.1
1040.3
1041.6
1043
1044.1
1045.3
1046.6
1048
1049.2
1050.4
1051.8
1053.1
1054.2
1055.5
1056.9
1058.1
1059.3
1060.7
1062.1
1063.2
1064.5
1065.9
1067.2
1068.4
1069.8
1071.1
1072.3
1073.6
1075
1076.2
1077.5
1078.9
1080.2
1081.4
1082.8
1084.1
1085.3
1086.7
1088.1
1089.3
1090.6
1092.1
1093.2
1094.6
1096
1097.2
1098.5
1100
1101.2
1102.5
1104
1105.2
1106.4
1107.9
1109.2
1110.4
1111.9
1113.2
1114.4
1115.9
1117.2
1118.4
1119.9
1121.2
1122.4
1123.9
1125.2
1126.5
1128
1129.2
1130.5
1132
1133.2
1134.5
1136
1137.2
1138.5
1140
1141.2
1142.5
1144
1145.2
1146.5
1147.9
1149.2
1150.4
1151.8
1153.1
1154.2
1155.1
1155.2
925.07
925.07
925.05
925.02
924.95
924.82
924.68
924.53
924.39
924.27
924.19
924.11
924.03
923.85
923.64
923.46
923.33
923.24
923.17
923.12
923.08
923.04
923.01
922.98
922.97
922.99
923.02
923.05
923.1
923.15
923.22
923.33
923.51
923.78
924.05
924.18
924.36
924.71
925.08
925.26
925.61
926.07
926.29
926.76
927.16
927.5
928.07
928.37
929.02
929.32
930
930.33
931.03
931.39
932.09
932.52
933.17
933.76
934.29
935.05
935.54
936.21
936.98
937.48
938.2
939.01
939.54
940.26
941.09
941.76
942.41
943.21
944.07
944.77
945.47
946.27
947.15
948.02
948.75
949.51
950.34
951.22
952.14
953.05
953.88
954.69
955.54
956.41
957.32
958.26
959.21
960.16
961.13
962.09
963.06
964.03
965
965.95
966.92
967.9
968.88
969.88
970.9
971.92
972.95
973.99
975.02
976.05
977.08
978.11
979.15
980.18
981.22
982.27
983.33
984.42
985.53
986.66
987.82
988.99
990.07
991.14
992.21
993.3
994.42
995.6
996.81
998.02
999.11
1000.2
1001.3
1002.5
1003.7
1005
1006.1
1007.2
1008.3
1009.5
1010.8
1012.1
1013.2
1014.3
1015.5
1016.8
1018.1
1019.2
1020.3
1021.6
1023
1024.1
1025.3
1026.5
1027.8
1029.1
1030.2
1031.4
1032.8
1034.1
1035.2
1036.4
1037.8
1039.1
1040.2
1041.5
1042.8
1044.1
1045.3
1046.5
1047.9
1049.1
1050.3
1051.7
1053.1
1054.2
1055.5
1056.9
1058.1
1059.3
1060.7
1062.1
1063.2
1064.5
1065.9
1067.2
1068.4
1069.8
1071.1
1072.3
1073.6
1075
1076.2
1077.5
1079
1080.2
1081.4
1082.9
1084.1
1085.4
1086.8
1088.1
1089.3
1090.7
1092.1
1093.3
1094.7
1096.1
1097.3
1098.6
1100.1
1101.3
1102.6
1104.1
1105.2
1106.6
1108.1
1109.2
1110.6
1112.1
1113.2
1114.6
1116.1
1117.2
1118.6
1120.1
1121.3
1122.6
1124.1
1125.3
1126.7
1128.1
1129.3
1130.7
1132.1
1133.3
1134.7
1136.1
1137.3
1138.7
1140.1
1141.3
1142.7
1144.1
1145.3
1146.7
1148.1
1149.3
1150.6
1152
1153.1
1153.8
1154.1
923.12
923.12
923.1
923.07
923.04
922.96
922.8
922.64
922.48
922.34
922.23
922.15
922.07
921.95
921.73
921.53
921.38
921.28
921.2
921.15
921.11
921.07
921.04
921.02
921.02
921.03
921.05
921.08
921.12
921.18
921.25
921.38
921.58
921.86
922.08
922.21
922.42
922.8
923.11
923.3
923.7
924.11
924.35
924.87
925.2
925.6
926.12
926.46
927.08
927.41
928.07
928.42
929.09
929.5
930.15
930.67
931.24
931.95
932.4
933.13
933.72
934.3
935.09
935.67
936.3
937.11
937.77
938.39
939.19
940.02
940.63
941.35
942.18
943.04
943.73
944.46
945.28
946.16
947.05
947.82
948.59
949.41
950.28
951.2
952.12
953.05
953.92
954.76
955.63
956.52
957.43
958.36
959.31
960.27
961.24
962.22
963.2
964.19
965.18
966.17
967.17
968.18
969.18
970.19
971.21
972.23
973.25
974.29
975.33
976.38
977.45
978.53
979.63
980.75
981.89
983.02
984.08
985.14
986.2
987.28
988.38
989.52
990.7
991.9
993.06
994.14
995.22
996.33
997.5
998.73
999.98
1001.1
1002.2
1003.3
1004.5
1005.8
1007
1008.1
1009.3
1010.5
1011.7
1013
1014.2
1015.3
1016.5
1017.8
1019.1
1020.2
1021.4
1022.7
1024
1025.2
1026.3
1027.6
1029
1030.1
1031.3
1032.6
1034
1035.1
1036.3
1037.6
1039
1040.2
1041.4
1042.7
1044.1
1045.2
1046.4
1047.8
1049.1
1050.3
1051.6
1053
1054.2
1055.4
1056.8
1058.1
1059.3
1060.6
1062
1063.2
1064.5
1065.9
1067.2
1068.4
1069.8
1071.1
1072.3
1073.7
1075.1
1076.2
1077.6
1079
1080.2
1081.5
1083
1084.2
1085.4
1086.9
1088.2
1089.4
1090.8
1092.1
1093.4
1094.8
1096.1
1097.3
1098.8
1100.1
1101.3
1102.8
1104.1
1105.3
1106.8
1108.1
1109.3
1110.8
1112.1
1113.3
1114.8
1116.1
1117.4
1118.8
1120.1
1121.4
1122.9
1124.2
1125.4
1126.9
1128.2
1129.4
1130.9
1132.2
1133.5
1135
1136.2
1137.5
1139
1140.2
1141.5
1143
1144.2
1145.4
1146.9
1148.2
1149.4
1150.7
1151.9
1152.6
1153
921.16
921.16
921.14
921.12
921.08
921.03
920.93
920.75
920.57
920.41
920.28
920.19
920.11
920.02
919.82
919.61
919.44
919.32
919.23
919.18
919.13
919.09
919.07
919.05
919.04
919.05
919.07
919.1
919.14
919.2
919.28
919.42
919.64
919.93
920.11
920.24
920.48
920.88
921.14
921.35
921.79
922.14
922.41
922.98
923.24
923.7
924.16
924.56
925.12
925.5
926.12
926.53
927.15
927.64
928.21
928.84
929.32
930.06
930.54
931.2
931.92
932.43
933.17
933.88
934.44
935.2
936.01
936.58
937.29
938.13
938.9
939.54
940.3
941.16
942.02
942.72
943.46
944.29
945.18
946.08
946.92
947.7
948.51
949.37
950.27
951.2
952.14
953.08
954.02
954.92
955.81
956.72
957.64
958.58
959.53
960.49
961.46
962.44
963.43
964.43
965.44
966.45
967.47
968.5
969.54
970.59
971.65
972.73
973.81
974.91
976.01
977.07
978.12
979.16
980.22
981.28
982.37
983.49
984.64
985.82
987.01
988.09
989.17
990.25
991.37
992.54
993.75
995
996.11
997.2
998.31
999.5
1000.7
1002
1003.1
1004.2
1005.4
1006.7
1008
1009.1
1010.2
1011.4
1012.7
1014
1015.1
1016.3
1017.5
1018.9
1020.1
1021.2
1022.4
1023.8
1025.1
1026.2
1027.4
1028.7
1030.1
1031.2
1032.4
1033.8
1035.1
1036.2
1037.5
1038.9
1040.1
1041.3
1042.6
1044
1045.2
1046.4
1047.8
1049.1
1050.3
1051.6
1053
1054.2
1055.4
1056.8
1058.1
1059.3
1060.6
1062
1063.2
1064.5
1065.9
1067.2
1068.4
1069.8
1071.1
1072.3
1073.7
1075.1
1076.3
1077.6
1079.1
1080.2
1081.6
1083
1084.2
1085.5
1087
1088.2
1089.5
1091
1092.2
1093.5
1094.9
1096.2
1097.4
1098.9
1100.2
1101.4
1102.9
1104.2
1105.5
1106.9
1108.2
1109.5
1111
1112.2
1113.5
1115
1116.2
1117.5
1119
1120.2
1121.6
1123
1124.2
1125.6
1127.1
1128.3
1129.6
1131.1
1132.3
1133.7
1135.1
1136.3
1137.7
1139.1
1140.3
1141.7
1143.1
1144.3
1145.6
1147.1
1148.2
1149.5
1150.6
1151.4
1151.8
919.21
919.2
919.19
919.16
919.12
919.08
919.02
918.86
918.67
918.48
918.33
918.22
918.14
918.05
917.9
917.68
917.5
917.36
917.26
917.2
917.15
917.11
917.09
917.07
917.06
917.07
917.09
917.12
917.16
917.22
917.31
917.46
917.69
917.99
918.13
918.27
918.53
918.96
919.16
919.4
919.87
920.17
920.48
921.03
921.28
921.81
922.2
922.66
923.16
923.61
924.16
924.65
925.2
925.78
926.27
927
927.41
928.13
928.69
929.28
930.06
930.58
931.25
932.05
932.61
933.29
934.11
934.8
935.44
936.23
937.08
937.78
938.47
939.27
940.15
941.01
941.73
942.49
943.32
944.21
945.12
946.03
946.84
947.66
948.51
949.39
950.3
951.24
952.19
953.15
954.11
955.08
956.04
957.01
957.97
958.93
959.9
960.89
961.88
962.89
963.91
964.93
965.97
967.01
968.04
969.07
970.1
971.14
972.17
973.21
974.26
975.32
976.4
977.5
978.64
979.79
980.96
982.06
983.13
984.2
985.29
986.41
987.59
988.8
990.01
991.11
992.2
993.31
994.48
995.72
996.99
998.11
999.21
1000.4
1001.6
1002.9
1004.1
1005.2
1006.3
1007.6
1008.9
1010.1
1011.2
1012.4
1013.7
1015
1016.2
1017.3
1018.6
1019.9
1021.1
1022.3
1023.5
1024.9
1026.1
1027.3
1028.5
1029.9
1031.1
1032.3
1033.6
1035
1036.2
1037.4
1038.7
1040.1
1041.2
1042.5
1043.9
1045.1
1046.3
1047.7
1049.1
1050.2
1051.5
1052.9
1054.2
1055.4
1056.8
1058.1
1059.3
1060.6
1062
1063.2
1064.5
1066
1067.2
1068.4
1069.9
1071.1
1072.4
1073.8
1075.1
1076.3
1077.7
1079.1
1080.3
1081.7
1083.1
1084.3
1085.6
1087.1
1088.2
1089.6
1091
1092.2
1093.6
1095
1096.2
1097.6
1099
1100.2
1101.6
1103
1104.2
1105.6
1107.1
1108.3
1109.6
1111.1
1112.3
1113.7
1115.1
1116.3
1117.7
1119.1
1120.3
1121.8
1123.1
1124.4
1125.8
1127.1
1128.4
1129.9
1131.2
1132.4
1133.9
1135.2
1136.4
1137.9
1139.2
1140.4
1141.9
1143.2
1144.4
1145.9
1147.1
1148.3
1149.4
1150.2
1150.5
917.26
917.25
917.23
917.2
917.16
917.11
917.06
916.96
916.76
916.56
916.39
916.26
916.16
916.08
915.97
915.75
915.55
915.4
915.29
915.22
915.17
915.13
915.1
915.09
915.08
915.09
915.1
915.13
915.18
915.24
915.34
915.5
915.74
916.02
916.14
916.3
916.58
917.01
917.18
917.45
917.94
918.2
918.54
919.07
919.33
919.9
920.24
920.76
921.2
921.71
922.21
922.77
923.25
923.91
924.34
925.07
925.53
926.19
926.86
927.37
928.13
928.75
929.34
930.13
930.81
931.42
932.2
933.02
933.63
934.34
935.18
936.03
936.7
937.43
938.26
939.14
940.02
940.76
941.54
942.37
943.25
944.17
945.09
946.01
946.84
947.69
948.57
949.47
950.39
951.33
952.28
953.25
954.22
955.2
956.18
957.17
958.16
959.16
960.16
961.17
962.18
963.19
964.21
965.23
966.26
967.3
968.34
969.4
970.48
971.58
972.69
973.82
974.97
976.06
977.12
978.18
979.25
980.34
981.47
982.65
983.85
985.03
986.12
987.21
988.31
989.48
990.7
991.95
993.1
994.19
995.32
996.51
997.78
999.04
1000.2
1001.3
1002.5
1003.8
1005
1006.2
1007.3
1008.5
1009.9
1011.1
1012.2
1013.4
1014.7
1016
1017.2
1018.4
1019.7
1021
1022.2
1023.4
1024.7
1026
1027.2
1028.4
1029.8
1031.1
1032.2
1033.5
1034.9
1036.1
1037.3
1038.6
1040
1041.2
1042.4
1043.8
1045.1
1046.3
1047.6
1049
1050.2
1051.5
1052.9
1054.1
1055.4
1056.8
1058.1
1059.3
1060.6
1062
1063.2
1064.5
1066
1067.2
1068.5
1069.9
1071.2
1072.4
1073.8
1075.1
1076.4
1077.8
1079.1
1080.3
1081.8
1083.1
1084.3
1085.7
1087.1
1088.3
1089.7
1091.1
1092.3
1093.7
1095.1
1096.3
1097.7
1099.1
1100.3
1101.7
1103.1
1104.3
1105.8
1107.1
1108.4
1109.8
1111.1
1112.4
1113.9
1115.2
1116.4
1117.9
1119.2
1120.5
1122
1123.2
1124.5
1126
1127.2
1128.6
1130.1
1131.3
1132.6
1134.1
1135.3
1136.7
1138.1
1139.3
1140.7
1142.1
1143.3
1144.6
1146
1147.2
1148.3
1149.1
1149.3
915.31
915.3
915.28
915.24
915.2
915.15
915.09
915.02
914.84
914.63
914.44
914.29
914.19
914.1
914.01
913.8
913.6
913.43
913.32
913.24
913.18
913.14
913.12
913.1
913.09
913.1
913.11
913.14
913.19
913.25
913.36
913.52
913.77
914.03
914.16
914.32
914.62
915.03
915.2
915.49
916
916.22
916.6
917.09
917.37
917.98
918.28
918.85
919.24
919.82
920.25
920.88
921.3
922.02
922.42
923.12
923.65
924.25
925.01
925.49
926.19
926.93
927.46
928.2
929.01
929.58
930.29
931.12
931.86
932.5
933.28
934.14
934.97
935.65
936.41
937.25
938.15
939.04
939.82
940.61
941.44
942.32
943.23
944.16
945.1
946.04
946.94
947.81
948.71
949.63
950.56
951.5
952.46
953.43
954.41
955.39
956.39
957.39
958.4
959.41
960.44
961.47
962.51
963.57
964.64
965.72
966.81
967.92
969.02
970.08
971.13
972.18
973.24
974.31
975.42
976.56
977.72
978.92
980.06
981.14
982.22
983.32
984.48
985.69
986.93
988.08
989.18
990.29
991.46
992.7
993.98
995.12
996.23
997.38
998.63
999.94
1001.1
1002.2
1003.4
1004.7
1006
1007.2
1008.3
1009.6
1010.9
1012.1
1013.2
1014.5
1015.8
1017.1
1018.2
1019.5
1020.8
1022.1
1023.2
1024.5
1025.9
1027.1
1028.3
1029.6
1031
1032.2
1033.4
1034.7
1036.1
1037.2
1038.5
1039.9
1041.2
1042.4
1043.7
1045.1
1046.3
1047.6
1049
1050.2
1051.4
1052.9
1054.1
1055.3
1056.7
1058.1
1059.3
1060.6
1062.1
1063.2
1064.6
1066
1067.2
1068.5
1070
1071.2
1072.4
1073.9
1075.2
1076.4
1077.9
1079.2
1080.4
1081.9
1083.1
1084.4
1085.8
1087.1
1088.4
1089.8
1091.1
1092.4
1093.9
1095.2
1096.4
1097.9
1099.2
1100.4
1101.9
1103.2
1104.5
1106
1107.2
1108.5
1110
1111.2
1112.6
1114
1115.2
1116.6
1118.1
1119.3
1120.7
1122.1
1123.3
1124.8
1126.1
1127.3
1128.8
1130.1
1131.4
1132.9
1134.2
1135.4
1136.9
1138.2
1139.4
1140.9
1142.1
1143.4
1144.8
1146.1
1147.2
1148
1148.2
913.37
913.35
913.33
913.28
913.23
913.18
913.12
913.05
912.92
912.7
912.49
912.33
912.21
912.12
912.03
911.84
911.63
911.46
911.34
911.25
911.19
911.15
911.12
911.1
911.1
911.1
911.12
911.15
911.2
911.26
911.37
911.54
911.79
912.04
912.17
912.34
912.65
913.04
913.22
913.52
914.02
914.24
914.65
915.12
915.42
916.03
916.31
916.93
917.28
917.91
918.3
918.99
919.36
920.07
920.51
921.17
921.78
922.32
923.08
923.61
924.26
925.05
925.61
926.28
927.1
927.76
928.4
929.2
930.04
930.7
931.41
932.23
933.1
933.91
934.62
935.41
936.26
937.16
938.07
938.91
939.71
940.54
941.41
942.31
943.24
944.19
945.14
946.1
947.06
948.02
948.95
949.89
950.85
951.81
952.79
953.78
954.78
955.79
956.81
957.85
958.89
959.95
961.01
962.05
963.08
964.12
965.16
966.2
967.25
968.32
969.4
970.52
971.66
972.82
974
975.09
976.16
977.23
978.34
979.49
980.68
981.91
983.07
984.16
985.26
986.41
987.63
988.9
990.08
991.18
992.31
993.52
994.8
996.05
997.17
998.31
999.54
1000.9
1002.1
1003.2
1004.4
1005.7
1007
1008.2
1009.3
1010.6
1012
1013.1
1014.3
1015.6
1016.9
1018.1
1019.3
1020.6
1022
1023.2
1024.4
1025.7
1027.1
1028.2
1029.5
1030.8
1032.1
1033.3
1034.6
1036
1037.2
1038.4
1039.8
1041.1
1042.3
1043.7
1045.1
1046.2
1047.5
1049
1050.2
1051.4
1052.9
1054.1
1055.3
1056.7
1058.1
1059.3
1060.7
1062.1
1063.2
1064.6
1066
1067.2
1068.5
1070
1071.2
1072.5
1074
1075.2
1076.5
1078
1079.2
1080.5
1082
1083.2
1084.5
1086
1087.2
1088.5
1090
1091.2
1092.5
1094
1095.2
1096.5
1098
1099.2
1100.6
1102
1103.2
1104.6
1106.1
1107.3
1108.7
1110.1
1111.3
1112.7
1114.1
1115.4
1116.8
1118.1
1119.4
1120.9
1122.2
1123.5
1125
1126.2
1127.5
1129
1130.2
1131.6
1133.1
1134.2
1135.6
1137.1
1138.2
1139.6
1141
1142.2
1143.5
1144.9
1146.1
1146.8
1147.1
911.42
911.41
911.38
911.33
911.27
911.21
911.14
911.08
910.98
910.75
910.54
910.36
910.23
910.14
910.05
909.87
909.66
909.48
909.35
909.26
909.2
909.16
909.13
909.11
909.1
909.11
909.12
909.15
909.2
909.27
909.38
909.55
909.8
910.05
910.17
910.35
910.67
911.05
911.23
911.55
912.04
912.26
912.69
913.13
913.46
914.05
914.35
915
915.32
916
916.34
917.04
917.43
918.12
918.61
919.22
919.91
920.39
921.14
921.75
922.34
923.12
923.77
924.38
925.17
925.96
926.55
927.29
928.13
928.93
929.59
930.35
931.2
932.08
932.88
933.62
934.42
935.28
936.19
937.1
938.02
938.84
939.68
940.54
941.44
942.36
943.29
944.25
945.21
946.18
947.16
948.14
949.13
950.12
951.11
952.11
953.11
954.12
955.13
956.15
957.17
958.19
959.22
960.26
961.3
962.36
963.44
964.53
965.65
966.79
967.94
969.05
970.12
971.18
972.26
973.36
974.51
975.69
976.91
978.06
979.15
980.24
981.38
982.57
983.82
985.04
986.15
987.26
988.43
989.67
990.97
992.12
993.23
994.41
995.68
997
998.14
999.27
1000.5
1001.8
1003.1
1004.2
1005.4
1006.7
1008
1009.2
1010.4
1011.7
1013
1014.2
1015.4
1016.7
1018.1
1019.2
1020.4
1021.8
1023.1
1024.3
1025.5
1026.9
1028.2
1029.3
1030.7
1032.1
1033.2
1034.5
1035.9
1037.2
1038.4
1039.8
1041.1
1042.3
1043.6
1045
1046.2
1047.5
1048.9
1050.2
1051.4
1052.8
1054.1
1055.3
1056.7
1058.1
1059.3
1060.7
1062.1
1063.3
1064.6
1066.1
1067.2
1068.6
1070
1071.2
1072.6
1074
1075.2
1076.6
1078
1079.2
1080.6
1082
1083.2
1084.6
1086
1087.2
1088.6
1090.1
1091.3
1092.6
1094.1
1095.3
1096.7
1098.1
1099.3
1100.7
1102.1
1103.3
1104.8
1106.1
1107.4
1108.9
1110.2
1111.4
1113
1114.2
1115.5
1117
1118.2
1119.6
1121.1
1122.3
1123.7
1125.1
1126.3
1127.7
1129.1
1130.3
1131.8
1133.1
1134.4
1135.8
1137.1
1138.4
1139.8
1141.1
1142.3
1143.6
1144.8
1145.5
1145.9
909.47
909.46
909.42
909.37
909.3
909.23
909.17
909.1
909.01
908.8
908.57
908.38
908.25
908.15
908.06
907.9
907.67
907.49
907.35
907.26
907.2
907.16
907.13
907.11
907.1
907.1
907.12
907.15
907.2
907.26
907.37
907.55
907.8
908.05
908.18
908.35
908.68
909.06
909.24
909.57
910.05
910.28
910.72
911.15
911.49
912.07
912.39
913.03
913.36
914.03
914.39
915.08
915.5
916.15
916.7
917.26
918.02
918.48
919.18
919.89
920.43
921.18
921.93
922.49
923.24
924.07
924.72
925.4
926.21
927.07
927.79
928.5
929.31
930.18
931.07
931.87
932.63
933.45
934.32
935.22
936.15
937.08
938
938.86
939.73
940.62
941.53
942.46
943.41
944.37
945.34
946.32
947.3
948.29
949.29
950.29
951.3
952.32
953.34
954.37
955.41
956.47
957.53
958.61
959.71
960.82
961.95
963.04
964.1
965.16
966.22
967.29
968.4
969.54
970.71
971.92
973.06
974.15
975.23
976.35
977.52
978.75
980
981.12
982.21
983.35
984.56
985.83
987.06
988.17
989.3
990.52
991.82
993.07
994.19
995.34
996.61
997.94
999.12
1000.3
1001.5
1002.8
1004.1
1005.2
1006.4
1007.8
1009.1
1010.2
1011.4
1012.8
1014.1
1015.2
1016.5
1017.9
1019.1
1020.3
1021.6
1023
1024.2
1025.4
1026.8
1028.1
1029.3
1030.6
1032
1033.2
1034.4
1035.8
1037.1
1038.3
1039.7
1041.1
1042.2
1043.6
1045
1046.2
1047.5
1048.9
1050.2
1051.4
1052.8
1054.1
1055.3
1056.8
1058.1
1059.3
1060.7
1062.1
1063.3
1064.7
1066.1
1067.3
1068.6
1070.1
1071.3
1072.6
1074.1
1075.3
1076.6
1078.1
1079.3
1080.7
1082.1
1083.3
1084.7
1086.1
1087.3
1088.7
1090.1
1091.3
1092.8
1094.1
1095.4
1096.8
1098.2
1099.4
1100.9
1102.2
1103.5
1105
1106.2
1107.5
1109
1110.2
1111.6
1113.1
1114.3
1115.7
1117.1
1118.3
1119.8
1121.1
1122.4
1123.9
1125.2
1126.5
1128
1129.2
1130.5
1132
1133.2
1134.5
1136
1137.2
1138.5
1140
1141.2
1142.4
1143.5
1144.3
1144.6
907.52
907.51
907.47
907.41
907.33
907.26
907.18
907.11
907.03
906.84
906.6
906.4
906.26
906.15
906.06
905.9
905.68
905.49
905.35
905.26
905.2
905.15
905.12
905.1
905.09
905.1
905.11
905.14
905.19
905.26
905.36
905.54
905.79
906.05
906.17
906.35
906.68
907.06
907.24
907.58
908.06
908.28
908.75
909.16
909.52
910.09
910.41
911.05
911.39
912.06
912.44
913.11
913.56
914.18
914.8
915.31
916.07
916.57
917.23
918.01
918.53
919.23
920.04
920.63
921.32
922.14
922.9
923.54
924.3
925.15
926.01
926.7
927.45
928.28
929.17
930.07
930.89
931.68
932.5
933.37
934.27
935.2
936.15
937.09
938.04
938.97
939.87
940.79
941.72
942.67
943.63
944.6
945.59
946.58
947.59
948.6
949.63
950.67
951.71
952.77
953.85
954.93
956.01
957.06
958.11
959.16
960.21
961.27
962.34
963.45
964.59
965.75
966.94
968.07
969.14
970.22
971.33
972.48
973.69
974.93
976.08
977.18
978.29
979.46
980.7
981.98
983.12
984.23
985.39
986.64
987.95
989.11
990.24
991.42
992.72
994.03
995.16
996.31
997.58
998.92
1000.1
1001.3
1002.5
1003.9
1005.1
1006.3
1007.5
1008.9
1010.1
1011.3
1012.6
1014
1015.2
1016.3
1017.7
1019.1
1020.2
1021.5
1022.9
1024.1
1025.3
1026.7
1028
1029.2
1030.5
1031.9
1033.1
1034.4
1035.8
1037.1
1038.3
1039.6
1041
1042.2
1043.5
1045
1046.2
1047.4
1048.9
1050.2
1051.4
1052.8
1054.1
1055.4
1056.8
1058.1
1059.3
1060.7
1062.1
1063.3
1064.7
1066.1
1067.3
1068.7
1070.1
1071.3
1072.7
1074.1
1075.3
1076.7
1078.1
1079.3
1080.8
1082.1
1083.4
1084.8
1086.1
1087.4
1088.9
1090.2
1091.4
1092.9
1094.2
1095.5
1097
1098.2
1099.6
1101
1102.2
1103.6
1105.1
1106.3
1107.7
1109.1
1110.3
1111.8
1113.2
1114.4
1115.9
1117.2
1118.5
1120
1121.2
1122.6
1124.1
1125.3
1126.7
1128.1
1129.3
1130.7
1132.1
1133.3
1134.8
1136.1
1137.3
1138.7
1140.1
1141.2
1142.3
1143.2
1143.4
905.57
905.55
905.51
905.44
905.36
905.28
905.2
905.13
905.04
904.86
904.62
904.41
904.26
904.16
904.06
903.9
903.67
903.48
903.34
903.25
903.19
903.14
903.11
903.09
903.08
903.09
903.1
903.13
903.18
903.24
903.35
903.51
903.76
904.04
904.17
904.34
904.67
905.05
905.24
905.58
906.06
906.29
906.76
907.16
907.54
908.1
908.44
909.07
909.42
910.08
910.48
911.13
911.62
912.21
912.88
913.36
914.11
914.66
915.28
916.07
916.63
917.29
918.1
918.77
919.41
920.2
921.04
921.7
922.41
923.23
924.1
924.91
925.63
926.41
927.27
928.17
929.08
929.94
930.74
931.58
932.45
933.35
934.28
935.22
936.18
937.14
938.11
939.08
940.05
941.03
942.01
943
943.99
945
946.01
947.02
948.04
949.06
950.09
951.12
952.15
953.18
954.22
955.27
956.33
957.42
958.53
959.66
960.81
961.98
963.08
964.15
965.22
966.32
967.46
968.64
969.86
971.05
972.14
973.24
974.38
975.58
976.84
978.06
979.17
980.29
981.48
982.75
984.03
985.15
986.29
987.51
988.81
990.07
991.2
992.37
993.66
995.01
996.15
997.31
998.59
999.95
1001.1
1002.3
1003.6
1005
1006.1
1007.3
1008.6
1010
1011.2
1012.4
1013.7
1015.1
1016.2
1017.5
1018.9
1020.1
1021.3
1022.7
1024.1
1025.2
1026.5
1028
1029.2
1030.4
1031.8
1033.1
1034.3
1035.7
1037.1
1038.2
1039.6
1041
1042.2
1043.5
1045
1046.2
1047.4
1048.9
1050.2
1051.4
1052.8
1054.1
1055.4
1056.8
1058.1
1059.3
1060.8
1062.1
1063.3
1064.8
1066.1
1067.3
1068.8
1070.1
1071.4
1072.8
1074.1
1075.4
1076.8
1078.1
1079.4
1080.9
1082.2
1083.4
1084.9
1086.2
1087.5
1089
1090.2
1091.6
1093
1094.2
1095.6
1097.1
1098.3
1099.7
1101.1
1102.3
1103.8
1105.1
1106.4
1107.9
1109.2
1110.5
1112
1113.2
1114.6
1116.1
1117.3
1118.7
1120.1
1121.3
1122.8
1124.1
1125.4
1126.9
1128.2
1129.4
1131
1132.2
1133.5
1135
1136.2
1137.4
1138.9
1140.1
1141.2
1142.1
1142.2
903.6
903.58
903.54
903.47
903.38
903.29
903.21
903.13
903.05
902.87
902.63
902.42
902.26
902.15
902.06
901.88
901.65
901.46
901.33
901.24
901.18
901.13
901.1
901.07
901.06
901.07
901.09
901.12
901.16
901.22
901.32
901.48
901.72
902.02
902.15
902.32
902.64
903.04
903.23
903.56
904.05
904.29
904.75
905.17
905.54
906.1
906.45
907.08
907.44
908.1
908.51
909.15
909.67
910.24
910.95
911.41
912.14
912.75
913.33
914.11
914.74
915.36
916.15
916.91
917.51
918.27
919.11
919.87
920.55
921.32
922.18
923.06
923.83
924.58
925.4
926.27
927.18
928.1
929.01
929.84
930.69
931.56
932.46
933.38
934.32
935.28
936.24
937.22
938.2
939.19
940.18
941.17
942.17
943.18
944.19
945.2
946.22
947.24
948.28
949.32
950.37
951.44
952.52
953.63
954.75
955.89
957.02
958.1
959.16
960.23
961.32
962.44
963.61
964.81
966.02
967.12
968.2
969.32
970.48
971.71
972.97
974.11
975.21
976.35
977.58
978.86
980.08
981.19
982.34
983.59
984.9
986.1
987.23
988.43
989.73
991.04
992.18
993.35
994.65
996.01
997.16
998.33
999.63
1001
1002.2
1003.4
1004.7
1006
1007.2
1008.4
1009.8
1011.1
1012.3
1013.5
1015
1016.2
1017.4
1018.7
1020.1
1021.3
1022.6
1024
1025.2
1026.4
1027.8
1029.1
1030.3
1031.7
1033.1
1034.3
1035.6
1037
1038.2
1039.5
1041
1042.2
1043.5
1044.9
1046.2
1047.4
1048.9
1050.2
1051.4
1052.8
1054.1
1055.4
1056.8
1058.1
1059.4
1060.8
1062.1
1063.4
1064.8
1066.1
1067.4
1068.9
1070.2
1071.4
1072.9
1074.2
1075.4
1076.9
1078.2
1079.5
1081
1082.2
1083.5
1085
1086.2
1087.6
1089.1
1090.3
1091.7
1093.1
1094.3
1095.8
1097.1
1098.4
1099.9
1101.2
1102.5
1104
1105.2
1106.6
1108.1
1109.3
1110.7
1112.1
1113.3
1114.8
1116.1
1117.4
1118.9
1120.2
1121.5
1123
1124.2
1125.6
1127.1
1128.3
1129.6
1131.1
1132.3
1133.7
1135.1
1136.3
1137.6
1139
1140.1
1140.8
1141.1
901.62
901.61
901.56
901.49
901.4
901.3
901.22
901.14
901.05
900.87
900.62
900.41
900.25
900.15
900.05
899.85
899.62
899.43
899.3
899.22
899.16
899.11
899.08
899.05
899.04
899.04
899.06
899.09
899.14
899.2
899.29
899.44
899.67
899.99
900.14
900.3
900.6
901.03
901.22
901.54
902.04
902.28
902.74
903.16
903.54
904.1
904.46
905.08
905.46
906.11
906.54
907.16
907.72
908.26
909.01
909.46
910.17
910.83
911.38
912.15
912.84
913.43
914.2
915.02
915.63
916.34
917.17
918.02
918.69
919.43
920.26
921.14
922.02
922.78
923.56
924.4
925.28
926.2
927.13
928.06
928.97
929.83
930.71
931.62
932.54
933.48
934.43
935.4
936.37
937.36
938.35
939.35
940.36
941.37
942.39
943.42
944.46
945.52
946.58
947.66
948.76
949.87
951
952.06
953.12
954.18
955.24
956.33
957.44
958.59
959.77
960.98
962.09
963.17
964.27
965.4
966.6
967.84
969.05
970.15
971.26
972.43
973.67
974.96
976.11
977.23
978.4
979.66
980.98
982.13
983.27
984.48
985.8
987.07
988.2
989.39
990.7
992.03
993.18
994.36
995.68
997.03
998.18
999.38
1000.7
1002.1
1003.2
1004.4
1005.8
1007.1
1008.3
1009.6
1011
1012.2
1013.4
1014.8
1016.1
1017.3
1018.6
1020
1021.2
1022.4
1023.9
1025.1
1026.3
1027.7
1029.1
1030.3
1031.6
1033
1034.2
1035.5
1037
1038.2
1039.5
1041
1042.2
1043.4
1044.9
1046.2
1047.4
1048.9
1050.2
1051.4
1052.9
1054.1
1055.4
1056.9
1058.2
1059.4
1060.9
1062.2
1063.4
1064.9
1066.2
1067.4
1068.9
1070.2
1071.5
1073
1074.2
1075.5
1077
1078.2
1079.6
1081.1
1082.3
1083.7
1085.1
1086.3
1087.8
1089.1
1090.4
1091.9
1093.2
1094.4
1096
1097.2
1098.5
1100
1101.2
1102.6
1104.1
1105.3
1106.8
1108.1
1109.4
1110.9
1112.2
1113.5
1115
1116.2
1117.6
1119.1
1120.3
1121.7
1123.1
1124.3
1125.8
1127.1
1128.4
1129.8
1131.1
1132.4
1133.8
1135.1
1136.3
1137.7
1138.9
1139.5
1139.9
899.64
899.62
899.57
899.49
899.4
899.31
899.22
899.14
899.05
898.86
898.61
898.39
898.24
898.13
898.03
897.8
897.57
897.4
897.28
897.19
897.13
897.09
897.05
897.02
897.01
897.01
897.03
897.07
897.11
897.17
897.26
897.39
897.61
897.92
898.11
898.27
898.55
899
899.2
899.5
900.02
900.26
900.71
901.15
901.53
902.1
902.45
903.08
903.46
904.11
904.55
905.17
905.75
906.28
907.03
907.5
908.19
908.9
909.44
910.18
910.94
911.51
912.25
913.08
913.75
914.43
915.23
916.09
916.85
917.56
918.35
919.22
920.11
921
921.76
922.57
923.42
924.31
925.23
926.17
927.11
928.06
929.01
929.91
930.83
931.76
932.71
933.67
934.65
935.63
936.63
937.64
938.66
939.69
940.73
941.79
942.85
943.93
945.01
946.06
947.11
948.16
949.21
950.27
951.35
952.45
953.59
954.75
955.94
957.07
958.15
959.23
960.34
961.5
962.71
963.96
965.1
966.19
967.32
968.5
969.76
971.02
972.14
973.26
974.45
975.73
977.02
978.15
979.29
980.53
981.85
983.09
984.22
985.42
986.74
988.05
989.19
990.38
991.7
993.04
994.19
995.4
996.74
998.07
999.22
1000.5
1001.8
1003.1
1004.3
1005.6
1007
1008.2
1009.4
1010.8
1012.1
1013.3
1014.6
1016
1017.2
1018.5
1019.9
1021.1
1022.4
1023.7
1025.1
1026.3
1027.6
1029.1
1030.2
1031.6
1033
1034.2
1035.5
1037
1038.2
1039.5
1040.9
1042.2
1043.4
1044.9
1046.2
1047.4
1048.9
1050.2
1051.4
1052.9
1054.2
1055.4
1056.9
1058.2
1059.4
1060.9
1062.2
1063.5
1065
1066.2
1067.5
1069
1070.2
1071.6
1073
1074.2
1075.6
1077.1
1078.3
1079.7
1081.1
1082.3
1083.8
1085.1
1086.4
1087.9
1089.2
1090.5
1092
1093.2
1094.6
1096.1
1097.3
1098.7
1100.1
1101.3
1102.8
1104.2
1105.4
1107
1108.2
1109.6
1111
1112.3
1113.7
1115.1
1116.3
1117.8
1119.1
1120.4
1121.9
1123.2
1124.5
1126
1127.2
1128.5
1130
1131.2
1132.5
1134
1135.2
1136.4
1137.5
1138.3
1138.6
897.64
897.62
897.57
897.49
897.4
897.3
897.21
897.13
897.04
896.83
896.58
896.37
896.22
896.12
896.01
895.75
895.52
895.35
895.24
895.16
895.1
895.05
895.01
894.96
894.93
894.94
894.98
895.03
895.08
895.14
895.22
895.34
895.54
895.84
896.08
896.24
896.5
896.94
897.18
897.46
898
898.24
898.67
899.14
899.5
900.09
900.44
901.08
901.46
902.11
902.56
903.18
903.77
904.3
905.05
905.53
906.21
906.96
907.48
908.21
909.01
909.58
910.29
911.12
911.86
912.52
913.29
914.15
915.01
915.7
916.46
917.3
918.19
919.09
919.97
920.76
921.59
922.46
923.35
924.28
925.22
926.17
927.14
928.1
929.07
930.04
931.02
932
932.99
933.98
934.99
936.01
937.02
938.04
939.07
940.1
941.13
942.16
943.2
944.25
945.3
946.38
947.48
948.6
949.75
950.92
952.05
953.13
954.2
955.3
956.43
957.6
958.82
960.03
961.14
962.23
963.37
964.57
965.83
967.06
968.17
969.3
970.5
971.78
973.05
974.17
975.32
976.56
977.88
979.1
980.24
981.44
982.76
984.06
985.2
986.4
987.72
989.05
990.2
991.41
992.75
994.07
995.23
996.47
997.85
999.11
1000.3
1001.6
1003
1004.2
1005.4
1006.8
1008.1
1009.3
1010.6
1012
1013.2
1014.5
1015.9
1017.1
1018.3
1019.7
1021.1
1022.3
1023.6
1025.1
1026.2
1027.6
1029
1030.2
1031.5
1033
1034.2
1035.5
1036.9
1038.2
1039.4
1040.9
1042.2
1043.4
1044.9
1046.2
1047.4
1048.9
1050.2
1051.4
1052.9
1054.2
1055.4
1056.9
1058.2
1059.5
1061
1062.2
1063.5
1065
1066.2
1067.6
1069.1
1070.3
1071.7
1073.1
1074.3
1075.7
1077.1
1078.4
1079.8
1081.2
1082.4
1083.9
1085.2
1086.5
1088
1089.2
1090.6
1092.1
1093.3
1094.7
1096.1
1097.4
1098.9
1100.2
1101.5
1103
1104.2
1105.6
1107.1
1108.3
1109.7
1111.1
1112.4
1113.9
1115.2
1116.5
1118
1119.2
1120.6
1122.1
1123.3
1124.7
1126.1
1127.3
1128.7
1130.1
1131.3
1132.7
1134.1
1135.2
1136.3
1137.2
1137.3
895.63
895.61
895.56
895.48
895.39
895.29
895.2
895.12
895.03
894.79
894.54
894.34
894.2
894.09
893.94
893.68
893.46
893.31
893.21
893.13
893.07
893.01
892.93
892.86
892.83
892.83
892.88
892.96
893.04
893.1
893.18
893.29
893.46
893.74
894.05
894.2
894.44
894.85
895.15
895.41
895.92
896.21
896.62
897.12
897.47
898.07
898.42
899.07
899.45
900.11
900.56
901.18
901.77
902.3
903.06
903.56
904.23
905.01
905.53
906.24
907.05
907.65
908.34
909.16
909.97
910.61
911.36
912.2
913.07
913.85
914.59
915.4
916.26
917.17
918.08
918.97
919.79
920.64
921.52
922.42
923.35
924.29
925.25
926.22
927.19
928.17
929.16
930.15
931.15
932.15
933.16
934.17
935.18
936.2
937.23
938.26
939.31
940.36
941.44
942.53
943.64
944.77
945.92
947.04
948.12
949.18
950.26
951.37
952.52
953.71
954.93
956.08
957.17
958.27
959.43
960.64
961.9
963.08
964.19
965.33
966.54
967.83
969.07
970.19
971.34
972.59
973.91
975.11
976.24
977.45
978.77
980.06
981.2
982.4
983.72
985.05
986.2
987.4
988.74
990.07
991.22
992.46
993.84
995.11
996.28
997.58
998.99
1000.2
1001.4
1002.8
1004.1
1005.3
1006.6
1008
1009.2
1010.4
1011.9
1013.1
1014.3
1015.7
1017.1
1018.3
1019.6
1021
1022.2
1023.5
1025
1026.2
1027.5
1028.9
1030.2
1031.4
1032.9
1034.2
1035.4
1036.9
1038.2
1039.4
1040.9
1042.2
1043.4
1044.9
1046.2
1047.4
1048.9
1050.2
1051.4
1052.9
1054.2
1055.5
1057
1058.2
1059.5
1061
1062.2
1063.6
1065.1
1066.3
1067.7
1069.1
1070.3
1071.7
1073.1
1074.4
1075.8
1077.2
1078.4
1080
1081.2
1082.5
1084
1085.2
1086.6
1088.1
1089.3
1090.8
1092.1
1093.4
1094.9
1096.2
1097.5
1099
1100.2
1101.6
1103.1
1104.3
1105.8
1107.1
1108.4
1109.9
1111.2
1112.5
1114
1115.3
1116.7
1118.1
1119.3
1120.8
1122.1
1123.4
1124.9
1126.2
1127.4
1128.9
1130.2
1131.4
1132.9
1134.1
1135.2
1136
1136.2
893.61
893.59
893.54
893.46
893.37
893.28
893.19
893.11
893
892.74
892.49
892.3
892.17
892.06
891.86
891.6
891.4
891.26
891.16
891.09
891.02
890.91
890.81
890.74
890.71
890.71
890.76
890.84
890.96
891.06
891.13
891.23
891.38
891.64
892
892.16
892.37
892.76
893.11
893.36
893.84
894.18
894.56
895.1
895.43
896.05
896.39
897.05
897.42
898.09
898.54
899.17
899.77
900.31
901.06
901.57
902.24
903.02
903.56
904.26
905.07
905.71
906.38
907.19
908.03
908.7
909.43
910.25
911.13
911.99
912.72
913.51
914.35
915.24
916.16
917.09
918
918.85
919.71
920.6
921.52
922.45
923.39
924.35
925.33
926.31
927.29
928.29
929.29
930.3
931.31
932.33
933.36
934.4
935.45
936.52
937.6
938.7
939.81
940.95
942.05
943.11
944.17
945.24
946.33
947.45
948.61
949.81
951.02
952.11
953.2
954.31
955.48
956.7
957.96
959.11
960.21
961.35
962.57
963.86
965.08
966.2
967.35
968.6
969.92
971.11
972.25
973.46
974.77
976.06
977.2
978.39
979.71
981.04
982.19
983.39
984.72
986.06
987.21
988.44
989.81
991.1
992.26
993.55
994.96
996.16
997.36
998.73
1000.1
1001.2
1002.5
1004
1005.2
1006.4
1007.8
1009.1
1010.3
1011.7
1013.1
1014.3
1015.6
1017
1018.2
1019.5
1021
1022.2
1023.4
1024.9
1026.2
1027.4
1028.9
1030.1
1031.4
1032.8
1034.1
1035.4
1036.8
1038.1
1039.4
1040.8
1042.1
1043.4
1044.9
1046.2
1047.4
1048.9
1050.2
1051.5
1053
1054.2
1055.5
1057
1058.2
1059.6
1061
1062.3
1063.6
1065.1
1066.3
1067.7
1069.1
1070.4
1071.8
1073.2
1074.4
1076
1077.2
1078.5
1080
1081.3
1082.7
1084.1
1085.3
1086.8
1088.1
1089.4
1090.9
1092.2
1093.5
1095
1096.3
1097.7
1099.1
1100.3
1101.8
1103.2
1104.4
1106
1107.2
1108.6
1110.1
1111.3
1112.7
1114.1
1115.4
1116.9
1118.2
1119.5
1121
1122.2
1123.5
1125
1126.2
1127.6
1129
1130.2
1131.5
1132.9
1134
1134.7
1135.1
891.58
891.56
891.51
891.43
891.34
891.25
891.17
891.08
890.94
890.68
890.44
890.26
890.14
890.02
889.76
889.51
889.33
889.21
889.12
889.04
888.92
888.78
888.68
888.62
888.59
888.59
888.63
888.7
888.83
888.99
889.08
889.18
889.31
889.53
889.87
890.12
890.3
890.65
891.07
891.3
891.74
892.15
892.49
893.06
893.38
894.02
894.35
895.02
895.39
896.08
896.51
897.16
897.75
898.3
899.06
899.58
900.24
901.03
901.58
902.28
903.09
903.76
904.43
905.22
906.07
906.79
907.5
908.31
909.18
910.06
910.86
911.63
912.45
913.33
914.23
915.16
916.1
917.03
917.93
918.82
919.72
920.65
921.59
922.55
923.51
924.49
925.48
926.48
927.49
928.51
929.54
930.58
931.64
932.71
933.79
934.88
936
937.06
938.11
939.17
940.23
941.3
942.41
943.54
944.71
945.91
947.06
948.14
949.23
950.35
951.52
952.75
954
955.12
956.23
957.37
958.59
959.87
961.08
962.2
963.36
964.6
965.92
967.11
968.24
969.45
970.75
972.05
973.19
974.38
975.68
977.03
978.18
979.37
980.69
982.04
983.2
984.41
985.76
987.08
988.24
989.51
990.91
992.14
993.33
994.68
996.05
997.23
998.5
999.92
1001.2
1002.4
1003.8
1005.1
1006.3
1007.6
1009
1010.2
1011.5
1013
1014.2
1015.5
1016.9
1018.2
1019.4
1020.9
1022.1
1023.4
1024.8
1026.1
1027.4
1028.8
1030.1
1031.4
1032.8
1034.1
1035.4
1036.8
1038.1
1039.4
1040.8
1042.1
1043.4
1044.9
1046.2
1047.4
1048.9
1050.2
1051.5
1053
1054.2
1055.5
1057
1058.2
1059.6
1061.1
1062.3
1063.7
1065.1
1066.4
1067.8
1069.2
1070.4
1071.9
1073.2
1074.5
1076
1077.2
1078.6
1080.1
1081.3
1082.8
1084.1
1085.4
1086.9
1088.2
1089.5
1091
1092.3
1093.7
1095.1
1096.3
1097.8
1099.2
1100.5
1102
1103.2
1104.6
1106.1
1107.3
1108.8
1110.1
1111.4
1112.9
1114.2
1115.5
1117
1118.2
1119.6
1121.1
1122.3
1123.7
1125.1
1126.3
1127.7
1129.1
1130.3
1131.6
1132.7
1133.4
1133.8
889.53
889.52
889.47
889.4
889.31
889.23
889.14
889.06
888.86
888.6
888.38
888.22
888.1
887.94
887.65
887.42
887.26
887.16
887.07
886.96
886.78
886.65
886.55
886.49
886.46
886.47
886.5
886.57
886.68
886.84
887.02
887.12
887.24
887.42
887.73
888.06
888.24
888.54
889.02
889.24
889.63
890.11
890.42
891.02
891.33
891.95
892.31
892.97
893.35
894.05
894.48
895.15
895.72
896.29
897.05
897.57
898.24
899.04
899.6
900.29
901.11
901.81
902.46
903.25
904.1
904.87
905.57
906.36
907.22
908.11
908.99
909.76
910.57
911.42
912.32
913.24
914.18
915.12
916.07
917.02
917.95
918.88
919.82
920.78
921.75
922.74
923.74
924.75
925.77
926.8
927.85
928.91
929.99
931.04
932.08
933.13
934.17
935.23
936.29
937.38
938.49
939.63
940.8
941.99
943.09
944.17
945.26
946.39
947.56
948.79
950.02
951.13
952.24
953.38
954.6
955.88
957.08
958.2
959.35
960.59
961.9
963.1
964.23
965.43
966.72
968.04
969.18
970.35
971.64
973
974.16
975.34
976.64
978.01
979.17
980.37
981.7
983.05
984.22
985.46
986.84
988.12
989.3
990.62
992.02
993.2
994.44
995.85
997.13
998.33
999.69
1001.1
1002.2
1003.6
1005
1006.2
1007.5
1008.9
1010.2
1011.4
1012.8
1014.1
1015.4
1016.8
1018.1
1019.3
1020.7
1022.1
1023.3
1024.7
1026.1
1027.3
1028.7
1030.1
1031.3
1032.7
1034.1
1035.3
1036.8
1038.1
1039.4
1040.8
1042.1
1043.4
1044.9
1046.2
1047.4
1048.9
1050.2
1051.5
1053
1054.2
1055.6
1057.1
1058.3
1059.7
1061.1
1062.3
1063.8
1065.1
1066.4
1067.9
1069.2
1070.5
1072
1073.2
1074.6
1076.1
1077.3
1078.8
1080.1
1081.4
1082.9
1084.2
1085.5
1087
1088.3
1089.7
1091.1
1092.3
1093.8
1095.2
1096.5
1098
1099.2
1100.6
1102.1
1103.3
1104.8
1106.1
1107.4
1109
1110.2
1111.6
1113.1
1114.3
1115.7
1117.1
1118.4
1119.8
1121.2
1122.4
1123.9
1125.2
1126.4
1127.9
1129.2
1130.3
1131.4
1132.2
1132.4
887.48
887.47
887.42
887.35
887.27
887.19
887.11
887.02
886.77
886.52
886.32
886.18
886.06
885.81
885.54
885.33
885.2
885.1
885
884.8
884.63
884.51
884.42
884.37
884.35
884.35
884.38
884.43
884.53
884.67
884.88
885.06
885.17
885.32
885.59
885.98
886.18
886.43
886.89
887.19
887.52
888.06
888.34
888.92
889.27
889.84
890.26
890.88
891.31
892.02
892.43
893.13
893.67
894.27
895.04
895.55
896.24
897.03
897.6
898.3
899.11
899.83
900.49
901.27
902.13
902.94
903.64
904.42
905.26
906.16
907.06
907.88
908.69
909.53
910.41
911.32
912.25
913.2
914.16
915.12
916.09
917.06
918.04
919.02
920.01
921.01
922.01
923.02
924.04
925.06
926.09
927.12
928.15
929.19
930.23
931.29
932.36
933.45
934.57
935.71
936.88
938.03
939.12
940.19
941.29
942.42
943.59
944.81
946.03
947.14
948.24
949.39
950.6
951.87
953.08
954.19
955.34
956.57
957.86
959.09
960.22
961.4
962.68
964.01
965.16
966.32
967.59
968.94
970.14
971.3
972.58
973.95
975.15
976.32
977.63
979.02
980.18
981.4
982.76
984.08
985.25
986.54
987.95
989.16
990.38
991.76
993.09
994.28
995.61
997.03
998.21
999.49
1000.9
1002.2
1003.4
1004.8
1006.1
1007.3
1008.7
1010.1
1011.3
1012.7
1014.1
1015.3
1016.7
1018.1
1019.3
1020.6
1022.1
1023.3
1024.6
1026.1
1027.3
1028.7
1030.1
1031.3
1032.7
1034.1
1035.3
1036.7
1038.1
1039.3
1040.8
1042.1
1043.4
1044.9
1046.2
1047.5
1049
1050.2
1051.5
1053
1054.2
1055.6
1057.1
1058.3
1059.7
1061.1
1062.4
1063.9
1065.2
1066.5
1068
1069.2
1070.6
1072.1
1073.3
1074.7
1076.1
1077.4
1078.9
1080.2
1081.5
1083
1084.2
1085.7
1087.1
1088.3
1089.8
1091.2
1092.5
1094
1095.2
1096.6
1098.1
1099.3
1100.8
1102.2
1103.4
1105
1106.2
1107.6
1109.1
1110.3
1111.8
1113.1
1114.4
1115.9
1117.2
1118.5
1120
1121.2
1122.6
1124
1125.2
1126.6
1128
1129.2
1130.2
1131.1
1131.2
885.42
885.41
885.37
885.3
885.23
885.16
885.08
884.93
884.67
884.43
884.25
884.13
883.99
883.68
883.42
883.25
883.14
883.03
882.83
882.63
882.48
882.38
882.31
882.27
882.25
882.25
882.27
882.31
882.39
882.51
882.69
882.94
883.1
883.23
883.45
883.81
884.11
884.33
884.74
885.13
885.41
885.98
886.27
886.79
887.22
887.73
888.21
888.78
889.26
889.94
890.38
891.1
891.62
892.24
893.01
893.52
894.22
895.02
895.59
896.3
897.12
897.85
898.51
899.29
900.14
901
901.7
902.47
903.31
904.2
905.1
906
906.81
907.64
908.51
909.41
910.34
911.28
912.24
913.2
914.17
915.15
916.14
917.13
918.13
919.13
920.14
921.15
922.17
923.19
924.22
925.26
926.3
927.36
928.44
929.53
930.65
931.79
932.96
934.06
935.14
936.21
937.31
938.44
939.61
940.83
942.04
943.14
944.24
945.38
946.58
947.85
949.06
950.18
951.32
952.53
953.82
955.07
956.19
957.36
958.62
959.95
961.13
962.28
963.52
964.86
966.11
967.26
968.5
969.86
971.11
972.28
973.55
974.94
976.15
977.33
978.66
980.04
981.21
982.45
983.85
985.12
986.32
987.66
989.05
990.23
991.51
992.95
994.17
995.41
996.82
998.12
999.33
1000.7
1002.1
1003.3
1004.6
1006.1
1007.3
1008.6
1010
1011.2
1012.6
1014
1015.2
1016.6
1018
1019.2
1020.6
1022
1023.2
1024.6
1026
1027.2
1028.6
1030.1
1031.3
1032.7
1034.1
1035.3
1036.7
1038.1
1039.3
1040.8
1042.1
1043.4
1044.9
1046.2
1047.5
1049
1050.2
1051.6
1053
1054.3
1055.7
1057.1
1058.3
1059.8
1061.1
1062.4
1063.9
1065.2
1066.5
1068
1069.3
1070.7
1072.1
1073.3
1074.8
1076.2
1077.5
1079
1080.2
1081.6
1083.1
1084.3
1085.8
1087.1
1088.4
1090
1091.2
1092.6
1094.1
1095.3
1096.8
1098.1
1099.4
1101
1102.2
1103.6
1105.1
1106.3
1107.8
1109.1
1110.4
1111.9
1113.2
1114.5
1116
1117.3
1118.6
1120.1
1121.3
1122.7
1124.1
1125.3
1126.7
1128
1129.1
1129.8
1130.1
883.36
883.35
883.31
883.25
883.19
883.12
883.03
882.81
882.56
882.34
882.19
882.07
881.83
881.54
881.32
881.18
881.07
880.88
880.65
880.47
880.35
880.26
880.21
880.18
880.16
880.16
880.18
880.21
880.27
880.36
880.51
880.74
881.01
881.15
881.32
881.63
882.04
882.24
882.57
883.06
883.31
883.82
884.2
884.65
885.16
885.61
886.16
886.66
887.21
887.83
888.32
889.06
889.55
890.21
890.95
891.48
892.21
893
893.57
894.29
895.11
895.85
896.52
897.3
898.16
899.02
899.74
900.51
901.35
902.23
903.14
904.05
904.92
905.76
906.63
907.52
908.44
909.37
910.32
911.29
912.26
913.24
914.23
915.23
916.23
917.24
918.25
919.27
920.3
921.33
922.38
923.44
924.52
925.62
926.73
927.87
929.01
930.09
931.16
932.23
933.33
934.45
935.63
936.83
938.03
939.14
940.23
941.37
942.56
943.81
945.04
946.16
947.29
948.48
949.75
951.03
952.17
953.31
954.55
955.87
957.1
958.24
959.45
960.77
962.07
963.21
964.42
965.76
967.07
968.22
969.46
970.82
972.1
973.27
974.56
975.96
977.16
978.37
979.73
981.08
982.25
983.55
984.98
986.18
987.41
988.82
990.12
991.32
992.69
994.07
995.26
996.6
998.03
999.23
1000.5
1002
1003.2
1004.5
1006
1007.2
1008.5
1009.9
1011.2
1012.5
1013.9
1015.2
1016.5
1017.9
1019.2
1020.5
1022
1023.2
1024.5
1026
1027.2
1028.6
1030
1031.2
1032.6
1034.1
1035.3
1036.7
1038.1
1039.3
1040.8
1042.1
1043.4
1044.9
1046.2
1047.5
1049
1050.2
1051.6
1053.1
1054.3
1055.7
1057.1
1058.4
1059.9
1061.2
1062.5
1064
1065.2
1066.6
1068.1
1069.3
1070.8
1072.1
1073.4
1074.9
1076.2
1077.6
1079.1
1080.3
1081.7
1083.1
1084.4
1085.9
1087.2
1088.6
1090.1
1091.3
1092.7
1094.1
1095.4
1096.9
1098.2
1099.6
1101.1
1102.3
1103.8
1105.1
1106.4
1108
1109.2
1110.6
1112.1
1113.3
1114.7
1116.1
1117.3
1118.8
1120.1
1121.4
1122.9
1124.1
1125.4
1126.7
1127.8
1128.5
1128.9
881.3
881.29
881.25
881.2
881.14
881.07
880.93
880.68
880.45
880.26
880.13
879.99
879.67
879.4
879.23
879.1
878.95
878.68
878.48
878.33
878.23
878.17
878.12
878.09
878.07
878.07
878.09
878.12
878.17
878.24
878.36
878.54
878.81
879.07
879.22
879.46
879.87
880.15
880.42
880.93
881.23
881.65
882.14
882.51
883.1
883.48
884.11
884.55
885.16
885.71
886.27
887.01
887.48
888.18
888.87
889.43
890.18
890.95
891.53
892.27
893.1
893.84
894.52
895.3
896.16
897.03
897.78
898.55
899.38
900.26
901.17
902.1
903.01
903.87
904.74
905.63
906.54
907.48
908.43
909.39
910.36
911.35
912.34
913.34
914.35
915.36
916.39
917.42
918.47
919.53
920.61
921.7
922.81
923.94
925.04
926.11
927.17
928.25
929.34
930.46
931.63
932.82
934.02
935.13
936.22
937.34
938.52
939.76
941.02
942.14
943.26
944.43
945.68
946.98
948.13
949.27
950.47
951.77
953.06
954.19
955.37
956.66
958.01
959.17
960.34
961.64
963.01
964.17
965.37
966.69
968.05
969.21
970.45
971.82
973.11
974.29
975.6
977.01
978.19
979.43
980.83
982.12
983.32
984.68
986.06
987.25
988.56
990.01
991.2
992.47
993.92
995.17
996.42
997.85
999.14
1000.4
1001.8
1003.1
1004.4
1005.8
1007.1
1008.4
1009.8
1011.1
1012.4
1013.8
1015.1
1016.4
1017.8
1019.1
1020.4
1021.9
1023.2
1024.5
1025.9
1027.2
1028.5
1030
1031.2
1032.6
1034.1
1035.3
1036.7
1038.1
1039.3
1040.8
1042.1
1043.4
1044.9
1046.2
1047.5
1049
1050.2
1051.6
1053.1
1054.3
1055.8
1057.1
1058.4
1059.9
1061.2
1062.5
1064
1065.3
1066.7
1068.1
1069.4
1070.9
1072.2
1073.5
1075
1076.3
1077.7
1079.1
1080.4
1081.9
1083.2
1084.5
1086
1087.3
1088.7
1090.1
1091.4
1092.9
1094.2
1095.5
1097.1
1098.3
1099.7
1101.1
1102.4
1103.9
1105.2
1106.6
1108.1
1109.3
1110.7
1112.1
1113.4
1114.9
1116.2
1117.5
1119
1120.2
1121.5
1123
1124.2
1125.4
1126.5
1127.2
1127.5
879.23
879.22
879.19
879.15
879.09
879.01
878.78
878.55
878.34
878.19
878.06
877.8
877.5
877.29
877.14
877.01
876.73
876.49
876.32
876.21
876.13
876.07
876.02
875.96
875.91
875.91
875.95
876.02
876.07
876.14
876.23
876.36
876.58
876.91
877.12
877.31
877.65
878.07
878.3
878.72
879.14
879.48
880.06
880.38
881.02
881.37
882.04
882.43
883.1
883.59
884.21
884.88
885.4
886.14
886.77
887.38
888.15
888.87
889.49
890.25
891.09
891.81
892.5
893.3
894.16
895.04
895.8
896.58
897.41
898.29
899.2
900.13
901.06
901.97
902.84
903.74
904.66
905.59
906.54
907.51
908.48
909.47
910.47
911.48
912.5
913.53
914.57
915.63
916.7
917.78
918.88
920
921.07
922.13
923.19
924.25
925.34
926.46
927.62
928.8
930.01
931.11
932.2
933.32
934.48
935.7
936.96
938.11
939.22
940.37
941.59
942.88
944.09
945.22
946.39
947.66
948.99
950.15
951.3
952.55
953.88
955.11
956.27
957.52
958.87
960.12
961.28
962.56
963.94
965.15
966.34
967.67
969.04
970.21
971.46
972.86
974.13
975.33
976.67
978.06
979.24
980.53
981.97
983.18
984.43
985.85
987.14
988.36
989.76
991.1
992.31
993.69
995.08
996.28
997.65
999.07
1000.3
1001.6
1003.1
1004.3
1005.6
1007.1
1008.3
1009.6
1011.1
1012.3
1013.7
1015.1
1016.3
1017.7
1019.1
1020.3
1021.8
1023.1
1024.4
1025.9
1027.2
1028.5
1030
1031.2
1032.6
1034
1035.3
1036.7
1038.1
1039.3
1040.8
1042.1
1043.4
1044.9
1046.2
1047.5
1049
1050.3
1051.7
1053.1
1054.3
1055.8
1057.2
1058.5
1060
1061.2
1062.6
1064.1
1065.3
1066.8
1068.1
1069.4
1071
1072.2
1073.6
1075.1
1076.3
1077.8
1079.1
1080.4
1082
1083.2
1084.6
1086.1
1087.3
1088.8
1090.2
1091.5
1093
1094.3
1095.7
1097.1
1098.4
1099.9
1101.2
1102.5
1104.1
1105.3
1106.7
1108.1
1109.4
1110.9
1112.2
1113.5
1115
1116.2
1117.6
1119.1
1120.3
1121.6
1123
1124.2
1125.2
1126.1
1126.2
877.17
877.16
877.14
877.09
877.03
876.85
876.63
876.42
876.25
876.12
875.94
875.61
875.36
875.19
875.05
874.8
874.52
874.33
874.2
874.11
874.03
873.9
873.78
873.69
873.65
873.65
873.68
873.76
873.89
874.03
874.12
874.22
874.39
874.65
875.02
875.19
875.45
875.9
876.19
876.52
877.05
877.34
877.91
878.27
878.84
879.27
879.89
880.32
881.03
881.47
882.15
882.75
883.32
884.09
884.67
885.32
886.11
886.79
887.44
888.22
889.06
889.76
890.48
891.29
892.16
893.04
893.81
894.6
895.43
896.31
897.22
898.15
899.09
900.03
900.94
901.84
902.77
903.71
904.66
905.63
906.62
907.61
908.62
909.64
910.67
911.72
912.78
913.86
914.95
916.03
917.08
918.14
919.19
920.26
921.34
922.45
923.6
924.77
925.97
927.09
928.18
929.28
930.42
931.62
932.87
934.07
935.18
936.31
937.5
938.77
940.04
941.17
942.31
943.54
944.85
946.09
947.23
948.43
949.73
951.05
952.2
953.4
954.71
956.05
957.21
958.42
959.77
961.08
962.25
963.51
964.91
966.14
967.34
968.68
970.05
971.23
972.51
973.93
975.16
976.39
977.78
979.11
980.31
981.67
983.06
984.26
985.58
987.03
988.22
989.53
990.99
992.2
993.49
994.96
996.19
997.48
998.95
1000.2
1001.5
1003
1004.2
1005.5
1007
1008.2
1009.5
1011
1012.2
1013.6
1015
1016.3
1017.6
1019.1
1020.3
1021.7
1023.1
1024.4
1025.8
1027.1
1028.4
1029.9
1031.2
1032.5
1034
1035.2
1036.6
1038.1
1039.3
1040.8
1042.1
1043.4
1044.9
1046.2
1047.5
1049
1050.3
1051.7
1053.1
1054.4
1055.9
1057.2
1058.5
1060
1061.3
1062.7
1064.1
1065.4
1066.9
1068.2
1069.5
1071
1072.3
1073.7
1075.1
1076.4
1077.9
1079.2
1080.6
1082.1
1083.3
1084.8
1086.1
1087.4
1089
1090.2
1091.6
1093.1
1094.3
1095.8
1097.2
1098.5
1100
1101.3
1102.7
1104.1
1105.4
1106.9
1108.2
1109.5
1111
1112.2
1113.6
1115.1
1116.3
1117.7
1119.1
1120.3
1121.7
1123
1124.1
1124.8
1125.1
875.11
875.1
875.07
875.02
874.88
874.68
874.48
874.3
874.16
874.03
873.73
873.44
873.24
873.09
872.87
872.56
872.34
872.2
872.09
871.98
871.78
871.62
871.52
871.45
871.42
871.41
871.44
871.5
871.61
871.77
871.98
872.11
872.23
872.43
872.76
873.08
873.29
873.65
874.09
874.35
874.86
875.22
875.68
876.17
876.63
877.18
877.69
878.23
878.87
879.35
880.08
880.6
881.25
882.02
882.56
883.26
884.06
884.69
885.38
886.19
887.03
887.71
888.45
889.27
890.15
891.03
891.8
892.6
893.44
894.33
895.24
896.18
897.12
898.07
899.02
899.94
900.87
901.82
902.78
903.76
904.75
905.76
906.78
907.82
908.86
909.93
911
912.05
913.1
914.14
915.2
916.26
917.33
918.43
919.57
920.73
921.92
923.06
924.15
925.24
926.37
927.54
928.77
930.01
931.13
932.25
933.41
934.64
935.93
937.11
938.24
939.42
940.69
942.01
943.16
944.32
945.58
946.92
948.13
949.29
950.55
951.91
953.13
954.3
955.59
956.98
958.17
959.37
960.71
962.06
963.24
964.5
965.91
967.15
968.36
969.73
971.08
972.27
973.59
975.02
976.21
977.49
978.92
980.17
981.42
982.84
984.14
985.37
986.79
988.12
989.35
990.76
992.11
993.33
994.75
996.11
997.34
998.76
1000.1
1001.4
1002.8
1004.1
1005.4
1006.8
1008.2
1009.4
1010.9
1012.2
1013.5
1015
1016.2
1017.6
1019
1020.3
1021.6
1023.1
1024.3
1025.8
1027.1
1028.4
1029.9
1031.2
1032.5
1034
1035.2
1036.6
1038.1
1039.3
1040.8
1042.1
1043.4
1044.9
1046.2
1047.6
1049.1
1050.3
1051.7
1053.1
1054.4
1055.9
1057.2
1058.6
1060.1
1061.3
1062.7
1064.1
1065.4
1066.9
1068.2
1069.6
1071.1
1072.3
1073.8
1075.2
1076.5
1078
1079.2
1080.7
1082.1
1083.4
1084.9
1086.2
1087.5
1089.1
1090.3
1091.8
1093.1
1094.4
1096
1097.2
1098.6
1100.1
1101.3
1102.9
1104.2
1105.5
1107
1108.2
1109.7
1111.1
1112.3
1113.8
1115.1
1116.4
1117.8
1119.1
1120.4
1121.7
1122.8
1123.4
1123.8
873.04
873.03
872.98
872.86
872.7
872.52
872.34
872.2
872.08
871.84
871.52
871.29
871.13
870.95
870.61
870.36
870.2
870.08
869.91
869.68
869.51
869.39
869.31
869.26
869.24
869.23
869.25
869.3
869.37
869.49
869.67
869.93
870.1
870.25
870.49
870.89
871.16
871.42
871.9
872.21
872.61
873.11
873.47
874.07
874.44
875.08
875.5
876.14
876.67
877.25
877.98
878.46
879.18
879.87
880.45
881.2
881.99
882.59
883.32
884.15
884.96
885.64
886.4
887.24
888.13
889.01
889.78
890.59
891.45
892.34
893.25
894.19
895.14
896.09
897.05
898.01
898.97
899.92
900.9
901.89
902.89
903.91
904.95
906
907.03
908.07
909.11
910.15
911.2
912.25
913.32
914.41
915.53
916.67
917.85
919.02
920.12
921.2
922.31
923.46
924.65
925.9
927.08
928.19
929.32
930.51
931.77
933.04
934.17
935.32
936.54
937.84
939.09
940.23
941.42
942.73
944.04
945.2
946.39
947.7
949.04
950.2
951.42
952.77
954.08
955.25
956.52
957.91
959.15
960.35
961.69
963.06
964.24
965.52
966.95
968.17
969.41
970.81
972.12
973.33
974.7
976.08
977.28
978.62
980.05
981.25
982.58
984.03
985.23
986.55
988.01
989.22
990.54
992.01
993.22
994.55
996.02
997.24
998.58
1000
1001.3
1002.6
1004.1
1005.3
1006.7
1008.1
1009.3
1010.8
1012.1
1013.4
1014.9
1016.2
1017.5
1019
1020.2
1021.6
1023.1
1024.3
1025.7
1027.1
1028.4
1029.8
1031.2
1032.5
1034
1035.2
1036.6
1038.1
1039.3
1040.8
1042.1
1043.4
1044.9
1046.2
1047.6
1049.1
1050.3
1051.8
1053.1
1054.4
1056
1057.2
1058.6
1060.1
1061.3
1062.8
1064.2
1065.5
1067
1068.2
1069.7
1071.1
1072.4
1073.9
1075.2
1076.5
1078.1
1079.3
1080.8
1082.1
1083.5
1085
1086.2
1087.7
1089.1
1090.4
1091.9
1093.2
1094.6
1096.1
1097.3
1098.8
1100.2
1101.5
1103
1104.2
1105.6
1107.1
1108.3
1109.8
1111.1
1112.4
1113.9
1115.2
1116.5
1117.9
1119.2
1120.3
1121.4
1122.2
1122.4
870.89
870.86
870.79
870.67
870.52
870.36
870.23
870.11
869.93
869.61
869.35
869.17
869.01
868.67
868.39
868.21
868.08
867.87
867.61
867.42
867.29
867.21
867.15
867.11
867.09
867.09
867.11
867.14
867.19
867.28
867.41
867.61
867.9
868.11
868.29
868.59
869.02
869.25
869.61
870.09
870.39
870.97
871.3
871.88
872.29
872.92
873.34
874.04
874.48
875.16
875.76
876.34
877.1
877.7
878.34
879.13
879.84
880.48
881.25
882.1
882.85
883.56
884.35
885.21
886.1
886.96
887.75
888.57
889.43
890.33
891.26
892.2
893.15
894.11
895.08
896.05
897.03
898.01
899
900
901.01
902.03
903.05
904.08
905.11
906.15
907.19
908.24
909.3
910.38
911.48
912.61
913.77
914.95
916.07
917.16
918.25
919.37
920.54
921.75
923
924.12
925.24
926.39
927.61
928.89
930.09
931.22
932.39
933.65
934.98
936.14
937.29
938.53
939.87
941.11
942.26
943.5
944.86
946.11
947.28
948.55
949.93
951.15
952.34
953.67
955.05
956.22
957.48
958.87
960.14
961.35
962.7
964.07
965.26
966.57
968.01
969.21
970.48
971.92
973.17
974.42
975.85
977.14
978.38
979.8
981.13
982.36
983.78
985.12
986.36
987.79
989.13
990.37
991.81
993.14
994.39
995.85
997.16
998.43
999.91
1001.2
1002.5
1004
1005.2
1006.6
1008
1009.3
1010.7
1012.1
1013.3
1014.8
1016.1
1017.4
1018.9
1020.2
1021.5
1023
1024.2
1025.6
1027.1
1028.3
1029.8
1031.1
1032.4
1034
1035.2
1036.6
1038.1
1039.3
1040.8
1042.1
1043.4
1045
1046.2
1047.6
1049.1
1050.3
1051.8
1053.2
1054.5
1056
1057.2
1058.6
1060.1
1061.4
1062.9
1064.2
1065.5
1067
1068.3
1069.7
1071.1
1072.4
1074
1075.2
1076.6
1078.1
1079.4
1080.9
1082.2
1083.6
1085.1
1086.3
1087.8
1089.2
1090.5
1092
1093.3
1094.7
1096.1
1097.4
1098.9
1100.2
1101.6
1103.1
1104.3
1105.8
1107.1
1108.4
1109.9
1111.2
1112.5
1114
1115.2
1116.5
1118
1119.2
1120.2
1121.1
1121.2
868.68
868.65
868.59
868.48
868.36
868.24
868.13
868
867.68
867.4
867.21
867.05
866.74
866.43
866.22
866.08
865.84
865.56
865.36
865.23
865.13
865.06
865
864.9
864.85
864.84
864.88
864.96
865.04
865.12
865.21
865.35
865.57
865.9
866.13
866.34
866.71
867.11
867.37
867.88
868.22
868.67
869.16
869.6
870.16
870.65
871.21
871.82
872.33
873.06
873.56
874.23
874.99
875.53
876.24
877.05
877.68
878.38
879.19
880.03
880.73
881.47
882.3
883.17
884.07
884.89
885.7
886.54
887.41
888.32
889.26
890.2
891.16
892.13
893.1
894.07
895.06
896.05
897.05
898.06
899.07
900.09
901.12
902.15
903.18
904.23
905.28
906.35
907.43
908.54
909.68
910.84
912.01
913.11
914.19
915.29
916.43
917.61
918.84
920.05
921.16
922.28
923.45
924.7
925.99
927.14
928.27
929.47
930.75
932.04
933.19
934.36
935.64
936.99
938.16
939.33
940.62
941.99
943.17
944.36
945.68
947.04
948.21
949.45
950.82
952.11
953.3
954.62
956.02
957.21
958.47
959.88
961.15
962.37
963.75
965.1
966.3
967.66
969.06
970.26
971.59
973.03
974.23
975.55
977.01
978.22
979.54
981.01
982.22
983.54
985.02
986.23
987.56
989.03
990.25
991.61
993.06
994.27
995.66
997.08
998.31
999.74
1001.1
1002.4
1003.8
1005.2
1006.4
1007.9
1009.2
1010.5
1012
1013.3
1014.7
1016.1
1017.3
1018.8
1020.2
1021.4
1023
1024.2
1025.6
1027.1
1028.3
1029.7
1031.1
1032.4
1033.9
1035.2
1036.6
1038.1
1039.3
1040.8
1042.1
1043.4
1045
1046.2
1047.6
1049.1
1050.3
1051.8
1053.2
1054.5
1056
1057.3
1058.7
1060.1
1061.4
1062.9
1064.2
1065.6
1067.1
1068.3
1069.8
1071.2
1072.5
1074
1075.3
1076.7
1078.1
1079.4
1081
1082.2
1083.7
1085.1
1086.4
1087.9
1089.2
1090.6
1092.1
1093.3
1094.8
1096.2
1097.5
1099
1100.3
1101.7
1103.1
1104.4
1105.9
1107.2
1108.5
1110
1111.2
1112.6
1114.1
1115.3
1116.6
1118
1119.1
1119.7
1120.1
866.48
866.46
866.41
866.32
866.23
866.13
866.02
865.73
865.45
865.24
865.08
864.8
864.47
864.24
864.08
863.82
863.52
863.31
863.17
863.07
862.93
862.76
862.63
862.55
862.5
862.5
862.52
862.59
862.71
862.88
863.05
863.16
863.31
863.56
863.93
864.17
864.42
864.88
865.19
865.56
866.08
866.41
867.03
867.38
868.03
868.42
869.09
869.57
870.2
870.85
871.38
872.13
872.76
873.38
874.15
874.89
875.52
876.28
877.12
877.9
878.6
879.39
880.24
881.13
882.02
882.81
883.63
884.49
885.39
886.31
887.24
888.2
889.16
890.13
891.11
892.09
893.08
894.08
895.09
896.1
897.12
898.14
899.17
900.21
901.25
902.31
903.38
904.47
905.58
906.73
907.89
909.04
910.13
911.22
912.32
913.47
914.66
915.9
917.08
918.19
919.32
920.51
921.76
923.03
924.17
925.31
926.53
927.83
929.08
930.23
931.42
932.72
934.04
935.2
936.4
937.71
939.05
940.21
941.44
942.79
944.1
945.27
946.56
947.96
949.17
950.39
951.75
953.09
954.28
955.6
957.02
958.21
959.49
960.92
962.17
963.41
964.83
966.13
967.36
968.77
970.11
971.34
972.74
974.1
975.33
976.73
978.1
979.33
980.74
982.11
983.35
984.78
986.13
987.38
988.83
990.15
991.43
992.91
994.18
995.49
997
998.22
999.58
1001.1
1002.3
1003.7
1005.1
1006.3
1007.8
1009.2
1010.4
1012
1013.2
1014.6
1016.1
1017.3
1018.7
1020.1
1021.4
1022.9
1024.2
1025.5
1027
1028.3
1029.7
1031.1
1032.4
1033.9
1035.2
1036.6
1038.1
1039.3
1040.7
1042.1
1043.4
1045
1046.2
1047.6
1049.1
1050.3
1051.8
1053.2
1054.5
1056
1057.3
1058.7
1060.1
1061.4
1063
1064.2
1065.7
1067.1
1068.4
1069.9
1071.2
1072.6
1074.1
1075.3
1076.8
1078.2
1079.5
1081
1082.3
1083.8
1085.2
1086.5
1088
1089.3
1090.7
1092.1
1093.4
1095
1096.2
1097.6
1099.1
1100.3
1101.9
1103.2
1104.5
1106
1107.2
1108.6
1110.1
1111.3
1112.7
1114.1
1115.3
1116.6
1117.7
1118.3
1118.7
864.32
864.3
864.26
864.2
864.12
864.02
863.76
863.49
863.27
863.11
862.87
862.51
862.26
862.09
861.82
861.5
861.28
861.13
861.01
860.76
860.56
860.42
860.33
860.28
860.25
860.24
860.26
860.3
860.38
860.51
860.7
860.96
861.12
861.29
861.56
861.99
862.21
862.53
863.04
863.31
863.82
864.22
864.71
865.2
865.73
866.24
866.88
867.36
868.07
868.59
869.24
870
870.54
871.25
872.05
872.68
873.38
874.19
875.03
875.73
876.48
877.3
878.18
879.07
879.91
880.71
881.56
882.44
883.35
884.28
885.23
886.19
887.15
888.13
889.11
890.1
891.1
892.1
893.11
894.13
895.16
896.18
897.22
898.27
899.32
900.4
901.49
902.61
903.75
904.92
906.06
907.14
908.23
909.34
910.49
911.69
912.93
914.09
915.21
916.35
917.54
918.81
920.06
921.19
922.34
923.58
924.89
926.11
927.26
928.48
929.79
931.08
932.24
933.46
934.8
936.09
937.26
938.52
939.89
941.14
942.33
943.65
945.04
946.22
947.48
948.88
950.14
951.36
952.72
954.08
955.28
956.61
958.03
959.23
960.53
961.99
963.2
964.49
965.94
967.18
968.46
969.91
971.18
972.46
973.92
975.18
976.47
977.94
979.19
980.5
981.99
983.22
984.55
986.03
987.25
988.62
990.07
991.29
992.71
994.11
995.36
996.82
998.15
999.44
1000.9
1002.2
1003.6
1005
1006.3
1007.7
1009.1
1010.4
1011.8
1013.2
1014.5
1016
1017.2
1018.6
1020.1
1021.3
1022.8
1024.2
1025.5
1027
1028.2
1029.7
1031.1
1032.4
1033.9
1035.2
1036.5
1038
1039.3
1040.7
1042.1
1043.4
1045
1046.2
1047.6
1049.1
1050.4
1051.9
1053.2
1054.6
1056.1
1057.3
1058.8
1060.2
1061.5
1063
1064.3
1065.7
1067.1
1068.4
1070
1071.2
1072.7
1074.1
1075.4
1076.9
1078.2
1079.6
1081.1
1082.4
1083.9
1085.2
1086.6
1088.1
1089.3
1090.8
1092.2
1093.5
1095
1096.3
1097.8
1099.1
1100.4
1102
1103.2
1104.6
1106.1
1107.3
1108.7
1110.1
1111.3
1112.8
1114.1
1115.3
1116.3
1117.1
1117.3
862.19
862.18
862.14
862.08
861.99
861.75
861.5
861.29
861.13
860.92
860.55
860.28
860.1
859.83
859.48
859.25
859.1
858.89
858.61
858.41
858.28
858.19
858.12
858.08
858.06
858.05
858.07
858.1
858.16
858.24
858.36
858.56
858.85
859.1
859.28
859.59
860.03
860.27
860.68
861.13
861.48
862.06
862.42
863.05
863.44
864.1
864.57
865.2
865.83
866.37
867.11
867.72
868.36
869.13
869.84
870.49
871.26
872.1
872.85
873.56
874.36
875.22
876.11
876.99
877.78
878.61
879.48
880.38
881.3
882.25
883.2
884.17
885.14
886.12
887.11
888.11
889.11
890.12
891.14
892.16
893.19
894.22
895.27
896.33
897.4
898.49
899.61
900.75
901.92
903.06
904.14
905.23
906.35
907.5
908.7
909.95
911.1
912.21
913.36
914.56
915.83
917.07
918.2
919.36
920.61
921.93
923.13
924.28
925.51
926.84
928.1
929.26
930.51
931.86
933.12
934.29
935.58
936.97
938.17
939.38
940.73
942.08
943.26
944.56
945.98
947.19
948.43
949.83
951.13
952.35
953.73
955.09
956.3
957.65
959.06
960.27
961.61
963.04
964.25
965.59
967.04
968.25
969.6
971.04
972.26
973.62
975.06
976.28
977.67
979.08
980.32
981.73
983.12
984.37
985.82
987.15
988.44
989.92
991.2
992.53
994.02
995.25
996.64
998.08
999.33
1000.8
1002.1
1003.4
1004.9
1006.2
1007.6
1009.1
1010.3
1011.7
1013.1
1014.4
1015.9
1017.2
1018.6
1020.1
1021.3
1022.8
1024.1
1025.4
1027
1028.2
1029.6
1031.1
1032.3
1033.8
1035.2
1036.5
1038
1039.3
1040.7
1042.1
1043.4
1045
1046.2
1047.6
1049.1
1050.4
1051.9
1053.2
1054.6
1056.1
1057.3
1058.8
1060.2
1061.5
1063
1064.3
1065.8
1067.2
1068.5
1070
1071.3
1072.7
1074.1
1075.5
1077
1078.3
1079.7
1081.1
1082.4
1084
1085.2
1086.7
1088.1
1089.4
1091
1092.2
1093.6
1095.1
1096.4
1097.9
1099.2
1100.5
1102
1103.3
1104.7
1106.1
1107.3
1108.8
1110.1
1111.4
1112.8
1114.1
1115.1
1115.9
1116.1
860.07
860.06
860.02
859.89
859.7
859.49
859.29
859.14
858.96
858.59
858.31
858.12
857.84
857.48
857.24
857.07
856.79
856.5
856.3
856.17
856.07
855.97
855.82
855.72
855.66
855.65
855.68
855.76
855.89
856.03
856.13
856.26
856.45
856.77
857.08
857.29
857.65
858.08
858.36
858.88
859.24
859.73
860.21
860.72
861.23
861.84
862.33
863.05
863.54
864.21
864.92
865.48
866.21
867
867.6
868.32
869.15
869.95
870.64
871.41
872.25
873.14
874.02
874.82
875.64
876.5
877.39
878.31
879.25
880.21
881.17
882.14
883.12
884.11
885.1
886.1
887.11
888.13
889.15
890.18
891.21
892.26
893.31
894.38
895.48
896.59
897.73
898.9
900.05
901.14
902.23
903.34
904.49
905.69
906.93
908.1
909.21
910.35
911.56
912.83
914.07
915.2
916.37
917.62
918.94
920.13
921.29
922.53
923.87
925.11
926.28
927.53
928.9
930.13
931.32
932.62
934.01
935.19
936.43
937.79
939.11
940.3
941.62
943.03
944.22
945.5
946.92
948.17
949.41
950.82
952.13
953.36
954.76
956.11
957.33
958.72
960.1
961.32
962.72
964.1
965.33
966.73
968.11
969.35
970.77
972.13
973.38
974.83
976.15
977.43
978.91
980.19
981.5
983
984.23
985.6
987.06
988.29
989.72
991.12
992.38
993.86
995.17
996.49
998.01
999.24
1000.6
1002.1
1003.3
1004.8
1006.2
1007.5
1009
1010.2
1011.6
1013.1
1014.3
1015.8
1017.2
1018.5
1020
1021.3
1022.7
1024.1
1025.4
1026.9
1028.2
1029.6
1031.1
1032.3
1033.8
1035.2
1036.5
1038
1039.3
1040.7
1042.1
1043.4
1045
1046.2
1047.7
1049.1
1050.4
1051.9
1053.2
1054.6
1056.1
1057.4
1058.9
1060.2
1061.6
1063.1
1064.3
1065.8
1067.2
1068.5
1070.1
1071.3
1072.8
1074.2
1075.5
1077.1
1078.3
1079.8
1081.2
1082.5
1084
1085.3
1086.8
1088.2
1089.5
1091
1092.3
1093.7
1095.1
1096.4
1098
1099.2
1100.6
1102.1
1103.3
1104.8
1106.1
1107.4
1108.9
1110.2
1111.4
1112.7
1113.9
1114.5
1114.9
857.85
857.82
857.74
857.6
857.44
857.28
857.14
856.97
856.61
856.33
856.13
855.86
855.48
855.23
855.05
854.72
854.42
854.23
854.09
853.92
853.69
853.52
853.41
853.34
853.31
853.3
853.32
853.37
853.46
853.6
853.81
854.04
854.19
854.38
854.71
855.08
855.32
855.73
856.14
856.49
857.05
857.4
858.02
858.4
859.06
859.5
860.15
860.72
861.3
862.05
862.6
863.28
864.07
864.7
865.39
866.19
867.02
867.7
868.45
869.28
870.15
871.04
871.84
872.66
873.51
874.4
875.31
876.25
877.2
878.16
879.13
880.1
881.09
882.08
883.08
884.09
885.11
886.13
887.16
888.19
889.23
890.29
891.35
892.44
893.55
894.68
895.85
897.02
898.11
899.21
900.31
901.46
902.65
903.89
905.08
906.2
907.34
908.53
909.8
911.06
912.19
913.36
914.6
915.93
917.13
918.29
919.53
920.87
922.11
923.28
924.54
925.91
927.14
928.33
929.64
931.03
932.21
933.45
934.83
936.12
937.33
938.67
940.06
941.25
942.55
943.99
945.2
946.47
947.9
949.17
950.42
951.85
953.15
954.4
955.83
957.14
958.39
959.83
961.15
962.41
963.86
965.16
966.44
967.91
969.18
970.49
971.98
973.22
974.56
976.04
977.26
978.65
980.08
981.33
982.77
984.14
985.41
986.9
988.19
989.53
991.03
992.26
993.67
995.1
996.36
997.84
999.17
1000.5
1002
1003.3
1004.7
1006.1
1007.4
1008.9
1010.2
1011.5
1013
1014.3
1015.7
1017.1
1018.4
1020
1021.2
1022.6
1024.1
1025.3
1026.9
1028.2
1029.5
1031
1032.3
1033.8
1035.2
1036.5
1038
1039.3
1040.7
1042.1
1043.4
1045
1046.2
1047.7
1049.1
1050.4
1051.9
1053.2
1054.6
1056.1
1057.4
1058.9
1060.2
1061.6
1063.1
1064.4
1065.9
1067.2
1068.6
1070.1
1071.4
1072.9
1074.2
1075.6
1077.1
1078.4
1079.9
1081.2
1082.6
1084.1
1085.4
1086.9
1088.2
1089.6
1091.1
1092.3
1093.8
1095.2
1096.5
1098
1099.3
1100.7
1102.1
1103.4
1104.9
1106.2
1107.5
1109
1110.2
1111.4
1112.4
1113.2
1113.4
855.56
855.54
855.46
855.36
855.24
855.12
854.96
854.62
854.34
854.14
853.88
853.49
853.23
853.04
852.66
852.36
852.17
852.01
851.71
851.48
851.32
851.21
851.14
851.09
851.07
851.06
851.07
851.11
851.17
851.25
851.39
851.6
851.91
852.13
852.34
852.69
853.09
853.36
853.84
854.22
854.66
855.17
855.62
856.18
856.71
857.25
857.92
858.42
859.13
859.74
860.35
861.12
861.8
862.45
863.22
864.05
864.75
865.48
866.29
867.16
868.04
868.84
869.65
870.5
871.38
872.3
873.23
874.18
875.14
876.1
877.08
878.06
879.05
880.05
881.06
882.07
883.09
884.12
885.16
886.2
887.25
888.31
889.39
890.49
891.62
892.77
893.95
895.08
896.17
897.28
898.41
899.59
900.82
902.05
903.17
904.3
905.49
906.75
908.03
909.17
910.33
911.57
912.89
914.11
915.27
916.51
917.84
919.11
920.28
921.53
922.9
924.14
925.33
926.65
928.03
929.21
930.46
931.85
933.13
934.35
935.7
937.07
938.27
939.59
941.02
942.22
943.52
944.96
946.19
947.47
948.92
950.18
951.45
952.91
954.18
955.46
956.92
958.19
959.48
960.96
962.21
963.53
965.01
966.24
967.59
969.05
970.28
971.68
973.1
974.34
975.79
977.15
978.43
979.92
981.2
982.54
984.04
985.27
986.69
988.11
989.37
990.85
992.18
993.5
995.02
996.26
997.67
999.11
1000.4
1001.9
1003.2
1004.5
1006
1007.3
1008.7
1010.1
1011.4
1013
1014.2
1015.6
1017.1
1018.4
1019.9
1021.2
1022.6
1024.1
1025.3
1026.8
1028.2
1029.5
1031
1032.3
1033.7
1035.1
1036.5
1038
1039.3
1040.7
1042.1
1043.4
1045
1046.2
1047.7
1049.1
1050.4
1052
1053.2
1054.7
1056.1
1057.4
1059
1060.2
1061.7
1063.1
1064.4
1066
1067.2
1068.7
1070.1
1071.4
1073
1074.2
1075.7
1077.1
1078.4
1080
1081.2
1082.7
1084.1
1085.4
1087
1088.2
1089.7
1091.1
1092.4
1093.9
1095.2
1096.6
1098.1
1099.3
1100.8
1102.2
1103.4
1105
1106.2
1107.5
1109
1110.1
1111.2
1112
1112.2
853.33
853.31
853.26
853.18
853.09
852.91
852.61
852.34
852.14
851.89
851.5
851.23
851.03
850.62
850.31
850.12
849.87
849.55
849.32
849.18
849.07
848.94
848.78
848.67
848.62
848.6
848.63
848.7
848.83
849.01
849.11
849.24
849.44
849.76
850.09
850.31
850.69
851.12
851.43
851.99
852.32
852.89
853.3
853.93
854.37
855.06
855.54
856.2
856.86
857.43
858.17
858.88
859.5
860.25
861.07
861.78
862.49
863.3
864.16
865.04
865.82
866.62
867.47
868.36
869.27
870.2
871.15
872.11
873.07
874.04
875.02
876
877
878
879.02
880.04
881.08
882.11
883.15
884.2
885.26
886.33
887.42
888.53
889.67
890.85
892.03
893.13
894.23
895.35
896.52
897.73
899
900.13
901.26
902.43
903.68
904.98
906.14
907.29
908.52
909.82
911.09
912.25
913.47
914.79
916.09
917.26
918.5
919.87
921.13
922.32
923.63
925.02
926.21
927.46
928.85
930.13
931.35
932.7
934.08
935.28
936.6
938.03
939.24
940.54
942
943.21
944.51
945.97
947.2
948.5
949.96
951.21
952.51
953.99
955.22
956.55
958.02
959.25
960.61
962.06
963.29
964.69
966.1
967.35
968.79
970.15
971.43
972.92
974.2
975.54
977.03
978.27
979.68
981.1
982.36
983.84
985.17
986.49
988.01
989.25
990.66
992.1
993.36
994.86
996.18
997.52
999.04
1000.3
1001.7
1003.1
1004.4
1006
1007.2
1008.6
1010.1
1011.4
1012.9
1014.2
1015.5
1017.1
1018.3
1019.8
1021.2
1022.5
1024
1025.3
1026.7
1028.1
1029.5
1031
1032.3
1033.7
1035.1
1036.4
1038
1039.2
1040.7
1042.1
1043.4
1045
1046.2
1047.7
1049.1
1050.4
1052
1053.2
1054.7
1056.1
1057.4
1059
1060.2
1061.7
1063.1
1064.4
1066
1067.3
1068.7
1070.1
1071.5
1073
1074.3
1075.7
1077.2
1078.5
1080
1081.3
1082.8
1084.2
1085.5
1087
1088.3
1089.8
1091.2
1092.5
1094
1095.3
1096.7
1098.1
1099.4
1100.9
1102.2
1103.5
1105
1106.2
1107.5
1108.9
1110
1110.6
1111
851.16
851.14
851.1
851.03
850.82
850.56
850.33
850.14
849.9
849.51
849.23
849.02
848.59
848.28
848.08
847.75
847.42
847.22
847.07
846.84
846.61
846.45
846.34
846.27
846.24
846.23
846.24
846.29
846.37
846.49
846.69
846.97
847.14
847.33
847.65
848.06
848.3
848.72
849.15
849.52
850.08
850.46
851.08
851.51
852.14
852.67
853.26
853.99
854.5
855.2
855.95
856.53
857.27
858.08
858.79
859.49
860.29
861.15
862.02
862.78
863.58
864.43
865.32
866.23
867.17
868.11
869.06
870.02
870.96
871.91
872.89
873.88
874.88
875.91
876.95
878.01
879.05
880.09
881.14
882.19
883.26
884.34
885.44
886.57
887.73
888.92
890.07
891.17
892.28
893.43
894.63
895.87
897.08
898.21
899.36
900.58
901.87
903.1
904.25
905.45
906.74
908.05
909.21
910.41
911.72
913.05
914.23
915.46
916.81
918.11
919.29
920.59
921.99
923.19
924.43
925.82
927.12
928.34
929.69
931.07
932.28
933.6
935.03
936.24
937.55
939
940.22
941.53
942.99
944.22
945.53
947
948.23
949.55
951.02
952.25
953.6
955.05
956.28
957.67
959.09
960.34
961.77
963.14
964.41
965.89
967.19
968.51
970.01
971.25
972.64
974.09
975.34
976.8
978.16
979.46
980.98
982.23
983.62
985.08
986.34
987.81
989.16
990.49
992.01
993.26
994.68
996.11
997.39
998.91
1000.2
1001.6
1003.1
1004.3
1005.8
1007.2
1008.5
1010
1011.3
1012.8
1014.1
1015.5
1017
1018.3
1019.7
1021.1
1022.4
1024
1025.2
1026.7
1028.1
1029.4
1031
1032.2
1033.7
1035.1
1036.4
1038
1039.2
1040.7
1042.1
1043.4
1045
1046.2
1047.7
1049.1
1050.4
1052
1053.3
1054.7
1056.1
1057.4
1059
1060.3
1061.7
1063.1
1064.5
1066
1067.3
1068.8
1070.2
1071.5
1073.1
1074.3
1075.8
1077.2
1078.6
1080.1
1081.3
1082.9
1084.2
1085.6
1087.1
1088.3
1089.9
1091.2
1092.6
1094.1
1095.3
1096.8
1098.1
1099.4
1101
1102.2
1103.5
1105
1106.2
1107.4
1108.5
1109.3
1109.5
849
848.96
848.86
848.69
848.49
848.3
848.13
847.9
847.51
847.23
847.02
846.58
846.26
846.05
845.65
845.34
845.13
844.91
844.6
844.37
844.23
844.13
844.05
843.99
843.91
843.89
843.93
844.01
844.07
844.15
844.27
844.45
844.73
845.06
845.26
845.58
846.04
846.31
846.78
847.2
847.65
848.18
848.66
849.21
849.8
850.33
851.05
851.56
852.24
853
853.56
854.28
855.08
855.78
856.48
857.28
858.13
858.97
859.72
860.52
861.38
862.27
863.18
864.12
865.05
865.99
866.9
867.83
868.78
869.75
870.74
871.75
872.77
873.8
874.86
875.93
877.01
878.07
879.12
880.18
881.25
882.34
883.45
884.59
885.77
886.97
888.1
889.21
890.34
891.51
892.73
894.01
895.15
896.29
897.48
898.75
900.04
901.19
902.37
903.63
904.98
906.16
907.35
908.63
910
911.19
912.4
913.73
915.07
916.26
917.53
918.93
920.17
921.4
922.77
924.1
925.31
926.65
928.05
929.26
930.58
932.02
933.23
934.54
936
937.22
938.53
940
941.22
942.54
944.01
945.24
946.58
948.04
949.27
950.64
952.07
953.31
954.72
956.12
957.38
958.83
960.16
961.47
962.97
964.22
965.58
967.06
968.3
969.73
971.13
972.41
973.91
975.2
976.56
978.05
979.3
980.74
982.14
983.43
984.95
986.23
987.62
989.08
990.35
991.84
993.18
994.52
996.04
997.29
998.75
1000.1
1001.5
1003
1004.3
1005.7
1007.1
1008.4
1010
1011.2
1012.7
1014.1
1015.4
1016.9
1018.2
1019.6
1021.1
1022.4
1023.9
1025.2
1026.6
1028.1
1029.4
1030.9
1032.2
1033.6
1035.1
1036.4
1037.9
1039.2
1040.7
1042.1
1043.4
1045
1046.2
1047.7
1049.1
1050.4
1052
1053.3
1054.7
1056.1
1057.5
1059
1060.3
1061.8
1063.2
1064.5
1066.1
1067.3
1068.8
1070.2
1071.6
1073.1
1074.4
1075.9
1077.2
1078.6
1080.1
1081.4
1082.9
1084.2
1085.7
1087.1
1088.4
1089.9
1091.2
1092.6
1094.1
1095.3
1096.9
1098.2
1099.5
1101
1102.2
1103.6
1105
1106.2
1107.2
1108.1
1108.2
846.65
846.61
846.52
846.39
846.25
846.11
845.87
845.5
845.23
845.02
844.57
844.25
844.02
843.59
843.27
843.07
842.73
842.42
842.22
842.08
841.89
841.68
841.53
841.44
841.39
841.38
841.4
841.45
841.56
841.72
841.96
842.12
842.29
842.55
842.96
843.21
843.54
844.04
844.34
844.88
845.28
845.84
846.29
846.94
847.39
848.09
848.62
849.26
850.02
850.58
851.28
852.08
852.75
853.45
854.25
855.1
855.89
856.64
857.45
858.31
859.21
860.13
861.05
861.96
862.85
863.76
864.69
865.64
866.61
867.6
868.6
869.62
870.65
871.69
872.76
873.84
874.94
876.03
877.1
878.17
879.24
880.33
881.45
882.61
883.8
885.01
886.13
887.24
888.39
889.59
890.84
892.07
893.21
894.37
895.61
896.92
898.13
899.29
900.52
901.84
903.11
904.28
905.53
906.89
908.14
909.33
910.63
912.02
913.21
914.46
915.84
917.13
918.35
919.7
921.07
922.28
923.6
925.03
926.24
927.54
928.99
930.21
931.51
932.97
934.21
935.51
936.98
938.22
939.53
941.01
942.24
943.58
945.04
946.27
947.66
949.08
950.33
951.75
953.13
954.4
955.88
957.19
958.51
960.01
961.25
962.65
964.09
965.35
966.81
968.16
969.48
971
972.25
973.65
975.1
976.36
977.85
979.18
980.53
982.04
983.29
984.74
986.14
987.45
988.98
990.24
991.66
993.11
994.39
995.91
997.21
998.6
1000.1
1001.4
1002.9
1004.2
1005.6
1007.1
1008.3
1009.8
1011.2
1012.6
1014.1
1015.3
1016.8
1018.2
1019.6
1021.1
1022.3
1023.8
1025.2
1026.6
1028.1
1029.3
1030.9
1032.2
1033.6
1035.1
1036.4
1037.9
1039.2
1040.6
1042.1
1043.4
1045
1046.2
1047.7
1049.1
1050.4
1052
1053.3
1054.7
1056.2
1057.5
1059
1060.3
1061.8
1063.2
1064.6
1066.1
1067.4
1068.9
1070.2
1071.6
1073.1
1074.4
1076
1077.2
1078.7
1080.1
1081.4
1083
1084.3
1085.7
1087.1
1088.5
1090
1091.3
1092.7
1094.1
1095.4
1096.9
1098.2
1099.5
1101
1102.2
1103.6
1105
1106
1106.7
1107
844.36
844.34
844.27
844.18
844.07
843.82
843.49
843.23
843.02
842.57
842.25
842.01
841.54
841.23
841.01
840.58
840.29
840.1
839.86
839.57
839.37
839.24
839.16
839.1
839.06
839.05
839.07
839.1
839.17
839.26
839.41
839.64
839.97
840.17
840.42
840.84
841.18
841.53
842.06
842.4
843.01
843.38
844.03
844.47
845.13
845.67
846.28
847.03
847.58
848.27
849.06
849.71
850.41
851.22
852.06
852.8
853.56
854.38
855.25
856.15
857.06
857.94
858.8
859.69
860.61
861.55
862.5
863.47
864.46
865.46
866.47
867.49
868.53
869.58
870.65
871.74
872.85
873.98
875.07
876.15
877.23
878.32
879.45
880.62
881.82
883.03
884.15
885.28
886.44
887.67
888.95
890.12
891.27
892.47
893.75
895.05
896.21
897.4
898.69
900.03
901.21
902.42
903.75
905.07
906.26
907.53
908.91
910.16
911.38
912.73
914.09
915.29
916.61
918.03
919.24
920.53
921.97
923.2
924.49
925.93
927.19
928.47
929.92
931.19
932.48
933.94
935.2
936.51
938
939.23
940.57
942.04
943.27
944.66
946.09
947.33
948.77
950.14
951.42
952.9
954.2
955.54
957.03
958.28
959.69
961.11
962.39
963.87
965.19
966.53
968.04
969.29
970.73
972.13
973.43
974.94
976.23
977.62
979.09
980.36
981.85
983.19
984.54
986.05
987.31
988.79
990.16
991.5
993.03
994.29
995.75
997.15
998.47
1000
1001.3
1002.7
1004.1
1005.5
1007
1008.3
1009.7
1011.1
1012.5
1014
1015.3
1016.7
1018.2
1019.5
1021
1022.3
1023.8
1025.2
1026.5
1028.1
1029.3
1030.8
1032.2
1033.6
1035.1
1036.4
1037.9
1039.2
1040.6
1042.1
1043.4
1045
1046.2
1047.7
1049.1
1050.5
1052
1053.3
1054.8
1056.2
1057.5
1059.1
1060.3
1061.9
1063.2
1064.6
1066.1
1067.4
1068.9
1070.2
1071.7
1073.1
1074.5
1076
1077.3
1078.8
1080.2
1081.5
1083
1084.3
1085.8
1087.2
1088.5
1090
1091.3
1092.8
1094.1
1095.4
1097
1098.2
1099.6
1101
1102.2
1103.5
1104.6
1105.3
1105.6
842.16
842.14
842.09
842
841.73
841.45
841.22
841.02
840.58
840.25
840.01
839.52
839.2
838.93
838.48
838.21
838
837.62
837.35
837.18
837.05
836.86
836.69
836.58
836.51
836.49
836.51
836.58
836.7
836.88
837.07
837.21
837.41
837.73
838.09
838.34
838.76
839.17
839.55
840.09
840.48
841.09
841.54
842.16
842.72
843.3
844.03
844.57
845.26
846.04
846.66
847.37
848.18
849.01
849.7
850.47
851.3
852.18
853.08
853.95
854.78
855.64
856.54
857.46
858.41
859.37
860.34
861.33
862.32
863.33
864.35
865.38
866.42
867.48
868.55
869.64
870.76
871.9
873.03
874.12
875.21
876.31
877.44
878.62
879.84
881.05
882.17
883.31
884.49
885.74
887.02
888.17
889.34
890.57
891.89
893.12
894.29
895.53
896.88
898.13
899.32
900.6
901.98
903.19
904.41
905.77
907.1
908.3
909.61
911.02
912.23
913.51
914.94
916.19
917.45
918.87
920.16
921.42
922.85
924.16
925.42
926.85
928.16
929.44
930.89
932.18
933.48
934.95
936.21
937.54
939.02
940.26
941.64
943.08
944.33
945.76
947.14
948.43
949.91
951.21
952.56
954.04
955.29
956.72
958.13
959.41
960.92
962.21
963.58
965.06
966.32
967.79
969.16
970.48
972.01
973.27
974.7
976.12
977.42
978.95
980.23
981.64
983.1
984.39
985.9
987.21
988.61
990.09
991.37
992.88
994.21
995.6
997.08
998.36
999.89
1001.2
1002.6
1004.1
1005.4
1006.9
1008.2
1009.6
1011.1
1012.4
1013.9
1015.2
1016.7
1018.1
1019.4
1021
1022.3
1023.7
1025.1
1026.5
1028
1029.3
1030.8
1032.2
1033.5
1035.1
1036.3
1037.9
1039.2
1040.6
1042.1
1043.4
1045
1046.2
1047.7
1049.1
1050.5
1052
1053.3
1054.8
1056.2
1057.6
1059.1
1060.4
1061.9
1063.2
1064.6
1066.1
1067.4
1069
1070.3
1071.7
1073.2
1074.5
1076.1
1077.3
1078.8
1080.2
1081.6
1083.1
1084.4
1085.9
1087.2
1088.6
1090.1
1091.3
1092.8
1094.2
1095.5
1097
1098.2
1099.6
1101.1
1102.2
1103.3
1104.1
1104.3
839.97
839.93
839.8
839.61
839.4
839.2
839.02
838.59
838.26
838.01
837.52
837.19
836.87
836.42
836.15
835.83
835.44
835.2
835.03
834.73
834.49
834.33
834.22
834.16
834.12
834.11
834.12
834.16
834.23
834.33
834.5
834.77
835.06
835.26
835.56
836.02
836.29
836.73
837.18
837.6
838.15
838.61
839.19
839.76
840.31
841.04
841.56
842.24
843.01
843.61
844.32
845.13
845.89
846.59
847.38
848.23
849.1
849.97
850.77
851.61
852.49
853.4
854.33
855.28
856.25
857.22
858.21
859.2
860.21
861.22
862.24
863.28
864.32
865.38
866.45
867.55
868.66
869.81
870.98
872.09
873.19
874.29
875.43
876.62
877.85
879.06
880.19
881.34
882.54
883.82
885.07
886.22
887.41
888.69
890.02
891.19
892.39
893.69
895.04
896.22
897.45
898.8
900.11
901.31
902.61
904.02
905.22
906.49
907.89
909.17
910.41
911.81
913.13
914.37
915.76
917.12
918.35
919.75
921.11
922.36
923.77
925.13
926.38
927.82
929.15
930.43
931.9
933.19
934.51
936
937.24
938.61
940.07
941.32
942.74
944.13
945.42
946.91
948.21
949.56
951.05
952.3
953.74
955.13
956.43
957.95
959.23
960.62
962.08
963.35
964.84
966.18
967.53
969.04
970.31
971.77
973.15
974.48
976.02
977.28
978.73
980.14
981.46
983.01
984.27
985.71
987.14
988.45
990
991.27
992.72
994.14
995.47
997.02
998.28
999.75
1001.2
1002.5
1004
1005.3
1006.8
1008.2
1009.5
1011.1
1012.3
1013.8
1015.2
1016.6
1018.1
1019.4
1020.9
1022.2
1023.7
1025.1
1026.4
1028
1029.3
1030.7
1032.2
1033.5
1035.1
1036.3
1037.8
1039.2
1040.6
1042.1
1043.4
1045
1046.2
1047.7
1049.1
1050.5
1052
1053.3
1054.8
1056.2
1057.6
1059.1
1060.4
1061.9
1063.2
1064.7
1066.1
1067.5
1069
1070.3
1071.8
1073.2
1074.6
1076.1
1077.4
1078.9
1080.2
1081.6
1083.1
1084.4
1086
1087.2
1088.7
1090.1
1091.4
1092.9
1094.2
1095.5
1097
1098.3
1099.6
1101
1102.1
1102.8
1103.1
837.6
837.57
837.46
837.32
837.17
837
836.59
836.27
836.03
835.54
835.2
834.85
834.39
834.11
833.7
833.33
833.1
832.78
832.46
832.25
832.11
831.97
831.78
831.65
831.58
831.56
831.58
831.65
831.77
831.97
832.11
832.26
832.49
832.85
833.15
833.44
833.94
834.26
834.73
835.2
835.7
836.22
836.8
837.32
838.03
838.54
839.22
839.96
840.54
841.27
842.08
842.77
843.49
844.29
845.15
846.02
846.79
847.6
848.46
849.35
850.27
851.21
852.17
853.13
854.11
855.09
856.08
857.08
858.1
859.12
860.15
861.18
862.23
863.29
864.36
865.45
866.57
867.72
868.9
870.06
871.16
872.27
873.42
874.61
875.85
877.07
878.21
879.37
880.59
881.89
883.11
884.27
885.49
886.8
888.09
889.26
890.5
891.85
893.12
894.32
895.62
897.01
898.21
899.46
900.85
902.14
903.37
904.73
906.09
907.31
908.67
910.07
911.29
912.63
914.06
915.28
916.64
918.06
919.29
920.67
922.08
923.32
924.73
926.12
927.38
928.82
930.16
931.46
932.94
934.22
935.57
937.04
938.29
939.71
941.12
942.4
943.89
945.2
946.55
948.04
949.3
950.74
952.14
953.44
954.96
956.24
957.64
959.1
960.38
961.88
963.2
964.58
966.07
967.34
968.83
970.18
971.54
973.05
974.32
975.81
977.17
978.53
980.05
981.32
982.81
984.18
985.54
987.06
988.33
989.84
991.19
992.57
994.08
995.36
996.89
998.21
999.62
1001.1
1002.4
1003.9
1005.2
1006.7
1008.1
1009.5
1011
1012.3
1013.8
1015.2
1016.5
1018.1
1019.3
1020.9
1022.2
1023.6
1025.1
1026.4
1028
1029.3
1030.7
1032.1
1033.5
1035
1036.3
1037.8
1039.2
1040.6
1042.1
1043.4
1045
1046.2
1047.7
1049.1
1050.5
1052
1053.3
1054.9
1056.2
1057.6
1059.1
1060.4
1062
1063.3
1064.7
1066.2
1067.5
1069.1
1070.3
1071.9
1073.2
1074.6
1076.1
1077.4
1079
1080.3
1081.7
1083.1
1084.5
1086
1087.3
1088.7
1090.1
1091.4
1093
1094.2
1095.6
1097.1
1098.3
1099.5
1100.7
1101.4
1101.7
835.33
835.3
835.23
835.12
834.96
834.59
834.28
834.05
833.57
833.21
832.87
832.38
832.09
831.63
831.26
831.02
830.58
830.29
830.09
829.83
829.56
829.38
829.26
829.19
829.14
829.13
829.14
829.18
829.25
829.37
829.55
829.83
830.1
830.31
830.65
831.08
831.38
831.89
832.27
832.79
833.26
833.85
834.34
835.03
835.53
836.2
836.9
837.48
838.22
839.02
839.66
840.39
841.21
842.07
842.84
843.62
844.45
845.33
846.23
847.16
848.1
849.05
850
850.94
851.9
852.89
853.89
854.91
855.95
857
858.05
859.09
860.15
861.21
862.28
863.37
864.49
865.64
866.82
868.02
869.14
870.26
871.4
872.6
873.86
875.08
876.22
877.4
878.64
879.96
881.15
882.33
883.58
884.93
886.15
887.35
888.64
890.02
891.21
892.45
893.81
895.12
896.33
897.66
899.05
900.26
901.57
903.01
904.23
905.52
906.97
908.21
909.51
910.96
912.21
913.52
914.99
916.23
917.56
919.03
920.27
921.63
923.07
924.32
925.74
927.13
928.4
929.87
931.19
932.51
934.02
935.27
936.67
938.1
939.37
940.85
942.19
943.53
945.03
946.29
947.73
949.14
950.44
951.96
953.24
954.65
956.1
957.39
958.9
960.22
961.61
963.08
964.37
965.87
967.2
968.59
970.08
971.36
972.88
974.21
975.6
977.09
978.38
979.9
981.22
982.63
984.1
985.4
986.95
988.24
989.68
991.13
992.45
994.01
995.28
996.75
998.16
999.51
1001
1002.3
1003.8
1005.2
1006.6
1008.1
1009.4
1010.9
1012.2
1013.7
1015.1
1016.5
1018
1019.3
1020.8
1022.2
1023.6
1025.1
1026.4
1027.9
1029.2
1030.7
1032.1
1033.5
1035
1036.3
1037.8
1039.2
1040.6
1042.1
1043.4
1045
1046.3
1047.7
1049.2
1050.5
1052.1
1053.3
1054.9
1056.2
1057.7
1059.1
1060.5
1062
1063.3
1064.8
1066.2
1067.6
1069.1
1070.4
1072
1073.2
1074.7
1076.1
1077.5
1079
1080.3
1081.8
1083.2
1084.5
1086.1
1087.3
1088.8
1090.2
1091.5
1093
1094.2
1095.6
1097.1
1098.2
1099.3
1100.1
1100.3
833.14
833.12
833.05
832.87
832.57
832.29
832.07
831.62
831.24
830.92
830.4
830.09
829.6
829.23
828.92
828.46
828.18
827.92
827.54
827.3
827.14
827.02
826.83
826.68
826.6
826.57
826.59
826.67
826.8
827
827.13
827.29
827.54
827.93
828.2
828.52
829.03
829.35
829.9
830.3
830.9
831.35
832.03
832.51
833.18
833.84
834.43
835.17
835.91
836.55
837.3
838.13
838.94
839.67
840.47
841.32
842.21
843.12
844.04
844.94
845.83
846.75
847.69
848.65
849.63
850.63
851.64
852.68
853.72
854.79
855.88
856.99
858.06
859.13
860.21
861.3
862.41
863.56
864.75
865.98
867.12
868.24
869.39
870.6
871.87
873.09
874.24
875.43
876.7
878.02
879.19
880.39
881.68
883.03
884.21
885.45
886.79
888.1
889.3
890.61
892.01
893.22
894.49
895.89
897.17
898.42
899.82
901.14
902.39
903.79
905.14
906.39
907.81
909.15
910.41
911.85
913.17
914.46
915.93
917.21
918.53
920.02
921.26
922.64
924.08
925.34
926.78
928.15
929.46
930.96
932.23
933.61
935.08
936.34
937.81
939.17
940.5
942.02
943.28
944.71
946.13
947.43
948.96
950.24
951.65
953.11
954.4
955.92
957.23
958.63
960.1
961.39
962.91
964.22
965.63
967.1
968.4
969.94
971.24
972.66
974.12
975.43
976.98
978.26
979.72
981.14
982.48
984.03
985.3
986.79
988.17
989.55
991.07
992.35
993.88
995.21
996.63
998.11
999.42
1001
1002.3
1003.7
1005.2
1006.5
1008.1
1009.3
1010.9
1012.2
1013.6
1015.1
1016.4
1018
1019.3
1020.8
1022.2
1023.5
1025.1
1026.4
1027.9
1029.2
1030.7
1032.1
1033.5
1035
1036.3
1037.8
1039.2
1040.6
1042.1
1043.4
1045
1046.3
1047.8
1049.2
1050.5
1052.1
1053.4
1054.9
1056.2
1057.7
1059.1
1060.5
1062.1
1063.3
1064.9
1066.2
1067.6
1069.1
1070.4
1072
1073.3
1074.8
1076.2
1077.5
1079.1
1080.3
1081.9
1083.2
1084.6
1086.1
1087.3
1088.9
1090.2
1091.5
1093
1094.3
1095.6
1097
1098.1
1098.9
1099.1
830.94
830.89
830.74
830.52
830.29
830.09
829.69
829.29
829.01
828.46
828.12
827.62
827.22
826.86
826.39
826.11
825.72
825.36
825.14
824.91
824.61
824.41
824.28
824.2
824.15
824.13
824.14
824.18
824.26
824.38
824.57
824.87
825.12
825.35
825.73
826.13
826.45
827.02
827.36
827.97
828.38
829.04
829.5
830.17
830.78
831.38
832.13
832.8
833.45
834.23
835.05
835.77
836.52
837.34
838.21
839.1
840
840.83
841.7
842.6
843.53
844.47
845.44
846.42
847.41
848.42
849.44
850.48
851.53
852.6
853.69
854.81
855.95
857.06
858.15
859.24
860.35
861.49
862.68
863.92
865.09
866.22
867.38
868.6
869.88
871.1
872.26
873.47
874.76
876.06
877.24
878.46
879.79
881.1
882.29
883.57
884.96
886.18
887.42
888.79
890.12
891.34
892.69
894.07
895.29
896.63
898.05
899.28
900.62
902.05
903.28
904.65
906.07
907.31
908.7
910.11
911.36
912.79
914.15
915.44
916.91
918.21
919.55
921.03
922.28
923.7
925.11
926.4
927.88
929.2
930.55
932.05
933.31
934.76
936.15
937.47
939
940.26
941.68
943.12
944.42
945.94
947.24
948.65
950.11
951.4
952.93
954.23
955.65
957.11
958.41
959.94
961.24
962.67
964.12
965.44
966.99
968.27
969.72
971.15
972.49
974.03
975.3
976.8
978.18
979.56
981.07
982.36
983.89
985.22
986.65
988.12
989.43
991
992.28
993.76
995.16
996.53
998.06
999.35
1000.9
1002.2
1003.7
1005.1
1006.4
1008
1009.3
1010.8
1012.2
1013.6
1015.1
1016.4
1018
1019.3
1020.7
1022.2
1023.5
1025.1
1026.3
1027.9
1029.2
1030.7
1032.1
1033.5
1035
1036.3
1037.8
1039.2
1040.6
1042.1
1043.4
1045
1046.3
1047.8
1049.2
1050.6
1052.1
1053.4
1055
1056.3
1057.8
1059.2
1060.5
1062.1
1063.4
1064.9
1066.2
1067.7
1069.1
1070.5
1072.1
1073.3
1074.9
1076.2
1077.6
1079.1
1080.4
1082
1083.2
1084.7
1086.1
1087.4
1088.9
1090.2
1091.6
1093.1
1094.3
1095.6
1096.8
1097.4
1097.8
828.61
828.57
828.44
828.27
828.11
827.77
827.36
827.07
826.55
826.17
825.7
825.24
824.87
824.36
824.07
823.6
823.25
823.02
822.63
822.35
822.17
822.04
821.86
821.7
821.61
821.58
821.6
821.67
821.81
822.01
822.14
822.31
822.58
822.99
823.24
823.6
824.09
824.44
825.03
825.41
826.06
826.51
827.16
827.74
828.34
829.09
829.7
830.37
831.16
831.94
832.62
833.39
834.23
835.11
835.97
836.77
837.62
838.5
839.41
840.35
841.3
842.27
843.25
844.25
845.25
846.26
847.29
848.33
849.38
850.45
851.54
852.65
853.8
854.97
856.09
857.18
858.29
859.44
860.63
861.87
863.08
864.21
865.38
866.6
867.9
869.12
870.29
871.52
872.84
874.11
875.29
876.55
877.92
879.16
880.38
881.71
883.07
884.28
885.58
887
888.22
889.5
890.93
892.19
893.47
894.9
896.18
897.47
898.91
900.2
901.5
902.97
904.23
905.56
907.03
908.28
909.66
911.09
912.35
913.79
915.15
916.46
917.95
919.23
920.61
922.07
923.34
924.8
926.16
927.49
929.01
930.27
931.7
933.13
934.43
935.95
937.24
938.65
940.11
941.4
942.92
944.23
945.64
947.1
948.4
949.93
951.24
952.66
954.11
955.42
956.97
958.26
959.7
961.14
962.47
964.02
965.29
966.78
968.17
969.54
971.06
972.35
973.88
975.21
976.63
978.11
979.43
980.99
982.27
983.75
985.16
986.53
988.06
989.35
990.89
992.22
993.65
995.12
996.45
998.02
999.3
1000.8
1002.2
1003.6
1005.1
1006.4
1008
1009.3
1010.7
1012.2
1013.5
1015.1
1016.4
1017.9
1019.2
1020.7
1022.1
1023.5
1025.1
1026.3
1027.9
1029.2
1030.7
1032.1
1033.5
1035
1036.3
1037.9
1039.2
1040.6
1042.1
1043.5
1045
1046.3
1047.8
1049.2
1050.6
1052.1
1053.4
1055
1056.3
1057.8
1059.2
1060.6
1062.1
1063.4
1065
1066.3
1067.8
1069.2
1070.6
1072.1
1073.4
1075
1076.2
1077.7
1079.1
1080.5
1082
1083.3
1084.8
1086.1
1087.5
1089
1090.2
1091.6
1093.1
1094.3
1095.4
1096.2
1096.4
826.36
826.33
826.24
826.11
825.85
825.43
825.14
824.69
824.24
823.83
823.31
822.95
822.39
822.06
821.55
821.19
820.87
820.45
820.19
820
819.67
819.44
819.3
819.21
819.16
819.14
819.15
819.19
819.27
819.39
819.6
819.91
820.15
820.39
820.81
821.18
821.55
822.09
822.47
823.08
823.53
824.16
824.72
825.31
826.05
826.62
827.31
828.1
828.8
829.5
830.29
831.14
832
832.76
833.58
834.44
835.34
836.26
837.21
838.16
839.13
840.11
841.1
842.11
843.12
844.14
845.17
846.21
847.26
848.33
849.41
850.52
851.66
852.84
854.03
855.14
856.25
857.39
858.58
859.83
861.07
862.21
863.38
864.62
865.94
867.14
868.32
869.58
870.93
872.16
873.36
874.66
876.03
877.23
878.49
879.88
881.16
882.39
883.77
885.11
886.34
887.71
889.09
890.32
891.7
893.09
894.33
895.73
897.11
898.37
899.8
901.15
902.43
903.9
905.2
906.53
908.02
909.27
910.67
912.1
913.37
914.84
916.18
917.52
919.03
920.29
921.71
923.13
924.43
925.95
927.24
928.64
930.1
931.39
932.91
934.22
935.62
937.09
938.38
939.9
941.22
942.63
944.1
945.4
946.93
948.24
949.67
951.12
952.44
954
955.27
956.74
958.15
959.51
961.04
962.32
963.83
965.2
966.6
968.09
969.4
970.95
972.25
973.72
975.15
976.5
978.05
979.33
980.85
982.21
983.63
985.11
986.43
988.01
989.29
990.78
992.18
993.57
995.09
996.39
997.96
999.26
1000.7
1002.2
1003.5
1005.1
1006.4
1007.9
1009.2
1010.7
1012.1
1013.5
1015.1
1016.3
1017.9
1019.2
1020.7
1022.1
1023.5
1025.1
1026.3
1027.9
1029.2
1030.7
1032.1
1033.5
1035.1
1036.3
1037.9
1039.2
1040.7
1042.1
1043.5
1045.1
1046.3
1047.9
1049.2
1050.7
1052.1
1053.5
1055.1
1056.3
1057.9
1059.2
1060.7
1062.1
1063.5
1065.1
1066.3
1067.9
1069.2
1070.7
1072.1
1073.5
1075
1076.3
1077.8
1079.2
1080.6
1082.1
1083.3
1084.9
1086.2
1087.5
1089.1
1090.3
1091.7
1093.1
1094.2
1095
1095.2
824.2
824.17
824.09
823.9
823.52
823.22
822.89
822.36
822.02
821.42
821.06
820.46
820.1
819.56
819.18
818.79
818.35
818.1
817.75
817.42
817.21
817.07
816.91
816.74
816.64
816.6
816.62
816.7
816.84
817.03
817.16
817.34
817.64
818.04
818.3
818.71
819.16
819.56
820.12
820.57
821.17
821.72
822.3
823.03
823.57
824.26
825.05
825.68
826.4
827.21
828.06
828.82
829.59
830.42
831.3
832.21
833.14
834.08
835.03
835.98
836.93
837.91
838.91
839.92
840.97
842.02
843.06
844.11
845.17
846.23
847.32
848.42
849.56
850.74
851.95
853.1
854.22
855.36
856.56
857.82
859.06
860.21
861.4
862.66
863.99
865.17
866.37
867.66
869.02
870.21
871.45
872.8
874.11
875.32
876.65
878.04
879.25
880.56
882
883.22
884.52
885.97
887.21
888.52
889.99
891.23
892.56
894.03
895.27
896.64
898.08
899.33
900.75
902.13
903.42
904.9
906.21
907.55
909.04
910.3
911.73
913.14
914.44
915.95
917.24
918.64
920.1
921.38
922.88
924.21
925.59
927.08
928.36
929.86
931.2
932.59
934.08
935.37
936.88
938.21
939.62
941.1
942.4
943.94
945.24
946.68
948.13
949.46
951.01
952.29
953.77
955.17
956.54
958.07
959.36
960.89
962.22
963.66
965.12
966.45
968.02
969.3
970.8
972.18
973.58
975.09
976.4
977.96
979.26
980.74
982.16
983.53
985.07
986.36
987.92
989.24
990.7
992.15
993.51
995.06
996.35
997.9
999.23
1000.7
1002.1
1003.5
1005.1
1006.3
1007.9
1009.2
1010.7
1012.1
1013.5
1015.1
1016.3
1017.9
1019.2
1020.7
1022.1
1023.5
1025.1
1026.4
1027.9
1029.2
1030.7
1032.2
1033.5
1035.1
1036.4
1037.9
1039.3
1040.7
1042.2
1043.5
1045.1
1046.4
1048
1049.3
1050.8
1052.2
1053.6
1055.1
1056.4
1058
1059.3
1060.8
1062.2
1063.6
1065.1
1066.4
1068
1069.3
1070.8
1072.2
1073.6
1075.1
1076.4
1077.9
1079.2
1080.7
1082.1
1083.4
1085
1086.2
1087.6
1089.1
1090.3
1091.7
1092.9
1093.6
1094
822.08
822.05
821.92
821.61
821.3
821.06
820.53
820.15
819.61
819.16
818.62
818.17
817.66
817.21
816.8
816.32
816.05
815.59
815.27
815.07
814.79
814.52
814.35
814.25
814.19
814.16
814.17
814.22
814.3
814.44
814.67
815
815.2
815.48
815.95
816.26
816.7
817.18
817.65
818.2
818.76
819.3
820.02
820.54
821.23
822
822.6
823.33
824.14
824.95
825.66
826.45
827.3
828.2
829.11
830.03
830.91
831.81
832.73
833.68
834.65
835.65
836.66
837.69
838.74
839.81
840.91
842.02
843.09
844.16
845.24
846.35
847.48
848.66
849.88
851.07
852.2
853.34
854.55
855.82
857.07
858.23
859.43
860.71
862.04
863.22
864.44
865.77
867.09
868.28
869.57
870.97
872.19
873.45
874.84
876.14
877.38
878.77
880.12
881.36
882.76
884.12
885.38
886.79
888.14
889.42
890.87
892.18
893.49
894.99
896.24
897.61
899.07
900.33
901.77
903.15
904.45
905.96
907.24
908.63
910.09
911.37
912.86
914.2
915.56
917.06
918.33
919.82
921.18
922.54
924.05
925.33
926.82
928.19
929.56
931.07
932.35
933.87
935.21
936.61
938.1
939.4
940.95
942.25
943.7
945.14
946.48
948.03
949.31
950.81
952.19
953.59
955.09
956.4
957.96
959.26
960.73
962.15
963.52
965.06
966.35
967.89
969.23
970.67
972.13
973.48
975.04
976.33
977.86
979.21
980.65
982.12
983.46
985.03
986.32
987.85
989.21
990.65
992.12
993.46
995.03
996.32
997.86
999.21
1000.7
1002.1
1003.5
1005
1006.3
1007.9
1009.2
1010.7
1012.1
1013.5
1015.1
1016.4
1017.9
1019.2
1020.7
1022.2
1023.5
1025.1
1026.4
1028
1029.3
1030.8
1032.2
1033.6
1035.1
1036.4
1038
1039.3
1040.8
1042.2
1043.6
1045.1
1046.5
1048
1049.3
1050.9
1052.2
1053.7
1055.1
1056.5
1058.1
1059.3
1060.9
1062.2
1063.7
1065.2
1066.5
1068.1
1069.4
1070.9
1072.2
1073.7
1075.1
1076.5
1078
1079.3
1080.8
1082.2
1083.5
1085
1086.3
1087.7
1089.1
1090.3
1091.5
1092.3
1092.6
819.94
819.87
819.67
819.4
819.16
818.78
818.29
817.91
817.31
816.88
816.29
815.85
815.29
814.9
814.35
814.04
813.54
813.21
812.95
812.55
812.29
812.14
812.02
811.85
811.74
811.69
811.7
811.79
811.94
812.08
812.22
812.43
812.77
813.12
813.4
813.91
814.27
814.78
815.25
815.83
816.33
817.03
817.54
818.22
818.96
819.54
820.28
821.09
821.83
822.55
823.35
824.22
825.11
826.01
826.84
827.71
828.61
829.53
830.49
831.46
832.45
833.45
834.47
835.51
836.57
837.64
838.74
839.87
841.01
842.1
843.19
844.29
845.43
846.61
847.84
849.06
850.19
851.34
852.56
853.85
855.1
856.26
857.48
858.79
860.09
861.27
862.53
863.91
865.16
866.38
867.72
869.08
870.29
871.62
873.04
874.25
875.57
877.02
878.25
879.57
881.03
882.26
883.62
885.06
886.3
887.7
889.11
890.38
891.83
893.17
894.49
896
897.25
898.65
900.09
901.37
902.85
904.19
905.54
907.05
908.31
909.78
911.16
912.5
914.03
915.3
916.76
918.16
919.5
921.03
922.31
923.79
925.17
926.54
928.06
929.35
930.86
932.21
933.62
935.1
936.41
937.96
939.26
940.72
942.15
943.51
945.05
946.34
947.86
949.21
950.64
952.12
953.44
955.01
956.3
957.8
959.19
960.59
962.1
963.42
964.99
966.28
967.78
969.18
970.58
972.09
973.41
974.99
976.28
977.78
979.18
980.59
982.1
983.42
985
986.29
987.81
989.19
990.61
992.11
993.44
995.02
996.31
997.85
999.21
1000.7
1002.1
1003.5
1005
1006.3
1007.9
1009.2
1010.7
1012.2
1013.5
1015.1
1016.4
1018
1019.3
1020.8
1022.2
1023.6
1025.1
1026.4
1028
1029.3
1030.8
1032.2
1033.7
1035.1
1036.5
1038.1
1039.3
1040.9
1042.2
1043.7
1045.2
1046.5
1048.1
1049.4
1051
1052.3
1053.8
1055.2
1056.6
1058.1
1059.4
1061
1062.3
1063.9
1065.2
1066.6
1068.1
1069.5
1071
1072.3
1073.8
1075.2
1076.6
1078.1
1079.4
1080.9
1082.2
1083.6
1085.1
1086.4
1087.9
1089.1
1090.3
1091.1
1091.3
817.74
817.67
817.48
817.26
817.04
816.52
816.14
815.57
815.12
814.5
814.08
813.44
813.06
812.45
812.09
811.56
811.19
810.86
810.43
810.18
810
809.68
809.47
809.34
809.27
809.24
809.25
809.29
809.39
809.56
809.83
810.09
810.3
810.66
811.09
811.41
811.98
812.34
812.97
813.39
814.07
814.57
815.22
815.95
816.52
817.25
818.06
818.74
819.47
820.28
821.15
822.03
822.84
823.67
824.55
825.45
826.39
827.34
828.31
829.3
830.3
831.31
832.34
833.38
834.44
835.52
836.62
837.75
838.92
840.06
841.16
842.26
843.4
844.58
845.83
847.06
848.2
849.36
850.6
851.91
853.13
854.31
855.56
856.91
858.15
859.35
860.67
862.04
863.24
864.52
865.93
867.18
868.44
869.85
871.16
872.41
873.83
875.16
876.43
877.87
879.18
880.47
881.95
883.22
884.56
886.04
887.29
888.69
890.11
891.39
892.87
894.2
895.55
897.04
898.31
899.76
901.15
902.47
904.01
905.27
906.71
908.13
909.45
910.99
912.27
913.72
915.14
916.47
918.02
919.29
920.77
922.17
923.53
925.06
926.34
927.87
929.21
930.63
932.11
933.43
934.99
936.28
937.76
939.17
940.55
942.07
943.37
944.92
946.24
947.7
949.15
950.51
952.05
953.35
954.89
956.23
957.69
959.14
960.5
962.05
963.35
964.9
966.23
967.7
969.15
970.51
972.06
973.36
974.93
976.25
977.73
979.16
980.55
982.08
983.4
984.98
986.28
987.79
989.19
990.6
992.11
993.44
995.03
996.31
997.86
999.22
1000.7
1002.1
1003.5
1005.1
1006.4
1007.9
1009.3
1010.7
1012.2
1013.6
1015.1
1016.4
1018
1019.3
1020.8
1022.2
1023.7
1025.1
1026.5
1028.1
1029.4
1030.9
1032.3
1033.7
1035.2
1036.6
1038.1
1039.4
1041
1042.3
1043.8
1045.2
1046.7
1048.1
1049.5
1051.1
1052.4
1053.9
1055.3
1056.8
1058.2
1059.6
1061.1
1062.4
1064
1065.3
1066.8
1068.2
1069.6
1071.1
1072.4
1074
1075.3
1076.8
1078.2
1079.5
1081
1082.3
1083.8
1085.2
1086.5
1088
1089.1
1090
1090.2
815.59
815.53
815.36
815.17
814.85
814.34
814
813.34
812.89
812.26
811.74
811.2
810.66
810.18
809.69
809.24
808.89
808.4
808.13
807.82
807.48
807.26
807.13
807.04
806.96
806.9
806.91
807
807.08
807.18
807.35
807.62
808.02
808.26
808.64
809.12
809.48
810.08
810.49
811.13
811.65
812.26
813
813.53
814.25
815.05
815.7
816.42
817.24
818.1
818.94
819.72
820.55
821.43
822.34
823.28
824.24
825.21
826.19
827.19
828.2
829.22
830.25
831.29
832.35
833.43
834.54
835.68
836.85
838.03
839.14
840.25
841.39
842.59
843.85
845.08
846.23
847.41
848.67
850.01
851.18
852.38
853.68
855.04
856.23
857.48
858.86
860.14
861.37
862.73
864.09
865.31
866.66
868.07
869.3
870.66
872.08
873.31
874.71
876.11
877.36
878.8
880.15
881.45
882.94
884.22
885.58
887.06
888.32
889.76
891.15
892.47
893.99
895.26
896.68
898.12
899.42
900.94
902.24
903.66
905.11
906.42
907.96
909.25
910.69
912.13
913.46
915.01
916.29
917.77
919.17
920.54
922.06
923.35
924.89
926.22
927.66
929.12
930.46
932.02
933.3
934.81
936.19
937.6
939.1
940.42
942
943.28
944.79
946.18
947.59
949.1
950.42
952
953.29
954.8
956.19
957.61
959.11
960.44
962.02
963.31
964.84
966.21
967.65
969.13
970.48
972.05
973.34
974.91
976.24
977.72
979.16
980.54
982.08
983.39
984.99
986.28
987.8
989.19
990.62
992.12
993.46
995.04
996.33
997.9
999.24
1000.7
1002.2
1003.5
1005.1
1006.4
1008
1009.3
1010.8
1012.2
1013.6
1015.1
1016.5
1018.1
1019.4
1020.9
1022.3
1023.8
1025.2
1026.6
1028.1
1029.4
1031
1032.3
1033.9
1035.2
1036.7
1038.2
1039.5
1041.1
1042.4
1044
1045.3
1046.8
1048.2
1049.6
1051.1
1052.5
1054.1
1055.3
1056.9
1058.2
1059.7
1061.2
1062.6
1064.1
1065.4
1067
1068.3
1069.8
1071.2
1072.6
1074.1
1075.4
1076.9
1078.2
1079.7
1081.1
1082.4
1084
1085.2
1086.6
1087.9
1088.6
1089
813.5
813.43
813.28
813.1
812.67
812.22
811.73
811.19
810.58
810.1
809.43
809.01
808.34
807.95
807.34
807.02
806.46
806.14
805.77
805.39
805.17
805.01
804.74
804.55
804.45
804.41
804.42
804.48
804.61
804.84
805.07
805.25
805.53
806.01
806.27
806.73
807.19
807.67
808.21
808.79
809.32
810.05
810.59
811.27
812.06
812.7
813.41
814.22
815.08
815.87
816.64
817.47
818.36
819.27
820.21
821.17
822.13
823.11
824.11
825.11
826.12
827.15
828.19
829.24
830.3
831.38
832.49
833.64
834.82
836.03
837.14
838.26
839.42
840.64
841.92
843.12
844.27
845.49
846.79
848.08
849.26
850.5
851.86
853.13
854.34
855.67
857.05
858.26
859.56
861
862.22
863.51
864.97
866.21
867.52
869
870.23
871.58
873.04
874.28
875.68
877.1
878.36
879.82
881.17
882.49
884.01
885.27
886.68
888.12
889.41
890.92
892.23
893.62
895.09
896.38
897.9
899.22
900.63
902.1
903.4
904.94
906.24
907.68
909.13
910.46
912.02
913.29
914.78
916.18
917.56
919.08
920.38
921.93
923.24
924.7
926.14
927.5
929.05
930.34
931.88
933.23
934.68
936.14
937.49
939.05
940.34
941.89
943.23
944.69
946.14
947.51
949.06
950.36
951.93
953.25
954.74
956.17
957.56
959.09
960.41
962
963.29
964.82
966.2
967.64
969.12
970.48
972.05
973.34
974.91
976.24
977.73
979.17
980.56
982.09
983.42
985.01
986.3
987.85
989.21
990.67
992.14
993.51
995.07
996.38
997.97
999.27
1000.8
1002.2
1003.6
1005.1
1006.5
1008.1
1009.3
1010.9
1012.3
1013.8
1015.2
1016.6
1018.1
1019.4
1021
1022.3
1023.9
1025.2
1026.7
1028.2
1029.6
1031.1
1032.4
1034
1035.3
1036.9
1038.2
1039.7
1041.2
1042.5
1044.1
1045.4
1047
1048.3
1049.8
1051.2
1052.7
1054.1
1055.5
1057.1
1058.4
1059.9
1061.3
1062.8
1064.2
1065.6
1067.1
1068.4
1070
1071.3
1072.8
1074.2
1075.5
1077.1
1078.3
1079.9
1081.2
1082.6
1084.1
1085.3
1086.5
1087.4
1087.7
811.44
811.38
811.23
811.05
810.54
810.14
809.54
809.08
808.37
807.89
807.23
806.67
806.16
805.57
805.14
804.62
804.2
803.84
803.38
803.14
802.87
802.54
802.34
802.22
802.15
802.13
802.13
802.17
802.25
802.4
802.65
803.01
803.22
803.55
804.05
804.36
804.95
805.33
806.01
806.43
807.12
807.7
808.32
809.1
809.75
810.43
811.22
812.07
812.84
813.6
814.43
815.31
816.23
817.16
818.11
819.08
820.05
821.04
822.03
823.05
824.07
825.11
826.15
827.21
828.27
829.36
830.48
831.64
832.85
834.05
835.16
836.29
837.47
838.73
840.02
841.18
842.35
843.62
844.97
846.17
847.37
848.69
850.05
851.24
852.52
853.93
855.18
856.43
857.84
859.15
860.4
861.82
863.15
864.42
865.87
867.18
868.48
869.97
871.23
872.58
874.06
875.31
876.74
878.14
879.43
880.95
882.23
883.63
885.09
886.37
887.88
889.21
890.59
892.08
893.37
894.88
896.21
897.62
899.1
900.4
901.95
903.25
904.7
906.14
907.48
909.03
910.31
911.82
913.2
914.6
916.1
917.42
918.99
920.28
921.77
923.18
924.57
926.09
927.4
928.98
930.27
931.78
933.18
934.59
936.1
937.42
939.01
940.3
941.82
943.2
944.64
946.12
947.47
949.04
950.34
951.9
953.24
954.72
956.16
957.55
959.09
960.41
962
963.29
964.83
966.21
967.66
969.14
970.5
972.06
973.37
974.96
976.27
977.79
979.19
980.62
982.12
983.47
985.05
986.35
987.93
989.25
990.76
992.18
993.6
995.11
996.45
998.04
999.33
1000.9
1002.2
1003.7
1005.2
1006.6
1008.1
1009.4
1011
1012.3
1013.9
1015.2
1016.7
1018.2
1019.6
1021.1
1022.4
1024
1025.3
1026.9
1028.2
1029.7
1031.2
1032.6
1034.1
1035.4
1037
1038.3
1039.9
1041.2
1042.7
1044.2
1045.6
1047.1
1048.4
1050
1051.3
1052.9
1054.2
1055.7
1057.2
1058.5
1060.1
1061.4
1063
1064.3
1065.8
1067.2
1068.6
1070.1
1071.4
1073
1074.3
1075.8
1077.2
1078.5
1080.1
1081.3
1082.8
1084.1
1085.3
1086.2
1086.5
809.43
809.36
809.22
809.02
808.46
808.08
807.41
806.94
806.24
805.63
805.11
804.42
804
803.33
802.94
802.34
802.02
801.47
801.16
800.86
800.47
800.24
800.11
800.01
799.86
799.8
799.81
799.9
800.04
800.15
800.3
800.58
801.02
801.26
801.67
802.15
802.56
803.14
803.63
804.22
804.89
805.42
806.16
806.86
807.49
808.25
809.1
809.87
810.61
811.42
812.3
813.21
814.14
815.08
816.04
817
817.96
818.95
819.97
821.01
822.04
823.09
824.14
825.2
826.27
827.37
828.51
829.69
830.92
832.09
833.21
834.36
835.58
836.87
838.1
839.26
840.49
841.81
843.1
844.28
845.55
846.95
848.18
849.41
850.79
852.12
853.34
854.72
856.1
857.33
858.72
860.1
861.35
862.77
864.14
865.41
866.88
868.19
869.52
871.02
872.27
873.69
875.11
876.4
877.91
879.22
880.6
882.08
883.36
884.87
886.2
887.59
889.08
890.37
891.89
893.22
894.64
896.11
897.42
898.98
900.27
901.74
903.16
904.52
906.06
907.35
908.89
910.23
911.67
913.13
914.48
916.04
917.33
918.87
920.22
921.67
923.14
924.49
926.05
927.35
928.91
930.24
931.72
933.16
934.54
936.08
937.39
938.99
940.28
941.8
943.19
944.63
946.12
947.47
949.05
950.34
951.92
953.25
954.74
956.17
957.58
959.1
960.44
962.03
963.32
964.89
966.23
967.72
969.16
970.56
972.1
973.42
975.02
976.31
977.88
979.23
980.71
982.16
983.56
985.1
986.42
988.03
989.32
990.88
992.23
993.72
995.16
996.57
998.1
999.43
1001
1002.3
1003.9
1005.2
1006.7
1008.2
1009.6
1011.1
1012.4
1014
1015.3
1016.9
1018.2
1019.8
1021.2
1022.6
1024.1
1025.5
1027.1
1028.3
1029.9
1031.3
1032.8
1034.2
1035.6
1037.1
1038.5
1040.1
1041.4
1043
1044.3
1045.8
1047.2
1048.6
1050.1
1051.5
1053.1
1054.4
1056
1057.3
1058.8
1060.2
1061.6
1063.1
1064.4
1066
1067.3
1068.9
1070.2
1071.7
1073.1
1074.4
1076
1077.3
1078.8
1080.2
1081.5
1083
1084.2
1085.1
1085.3
807.46
807.38
807.22
807.02
806.42
806.04
805.33
804.78
804.15
803.45
802.97
802.26
801.72
801.18
800.62
800.17
799.69
799.25
798.99
798.5
798.23
798.06
797.82
797.6
797.48
797.42
797.43
797.5
797.65
797.9
798.11
798.29
798.63
799.08
799.37
799.95
800.31
800.95
801.37
802.08
802.59
803.25
804.02
804.6
805.32
806.14
806.96
807.66
808.45
809.31
810.21
811.14
812.08
813.02
813.96
814.91
815.89
816.9
817.93
818.99
820.04
821.09
822.15
823.22
824.31
825.42
826.59
827.8
829.03
830.15
831.29
832.48
833.75
835.05
836.2
837.4
838.7
840.04
841.22
842.46
843.84
845.13
846.34
847.7
849.08
850.29
851.64
853.06
854.28
855.65
857.07
858.31
859.72
861.11
862.38
863.84
865.17
866.49
868.01
869.26
870.67
872.11
873.39
874.9
876.21
877.6
879.08
880.37
881.88
883.21
884.61
886.1
887.39
888.94
890.24
891.69
893.13
894.47
896.03
897.31
898.82
900.19
901.6
903.1
904.41
905.99
907.28
908.78
910.18
911.58
913.1
914.42
916
917.29
918.81
920.19
921.62
923.12
924.46
926.04
927.33
928.89
930.23
931.71
933.15
934.54
936.08
937.4
939
940.29
941.83
943.21
944.66
946.14
947.51
949.07
950.38
951.98
953.28
954.81
956.2
957.65
959.14
960.5
962.07
963.38
964.99
966.28
967.82
969.21
970.67
972.14
973.52
975.08
976.4
978.01
979.3
980.86
982.22
983.7
985.16
986.55
988.1
989.42
991.03
992.32
993.9
995.24
996.74
998.17
999.59
1001.1
1002.5
1004
1005.3
1006.9
1008.3
1009.8
1011.2
1012.6
1014.1
1015.5
1017.1
1018.4
1020
1021.3
1022.8
1024.2
1025.7
1027.2
1028.5
1030.1
1031.4
1033
1034.3
1035.9
1037.2
1038.7
1040.2
1041.6
1043.1
1044.4
1046
1047.3
1048.9
1050.2
1051.8
1053.2
1054.6
1056.1
1057.4
1059
1060.3
1061.9
1063.2
1064.7
1066.2
1067.5
1069.1
1070.4
1072
1073.2
1074.7
1076.1
1077.5
1079
1080.3
1081.7
1083.1
1084
1084.2
805.53
805.44
805.25
805.03
804.42
804.02
803.28
802.66
802.09
801.33
800.77
800.16
799.51
799.07
798.41
798.05
797.44
797.11
796.66
796.28
796.08
795.77
795.49
795.32
795.24
795.2
795.21
795.25
795.35
795.54
795.86
796.13
796.36
796.82
797.2
797.63
798.16
798.65
799.22
799.88
800.39
801.14
801.8
802.43
803.22
804.06
804.78
805.53
806.36
807.24
808.16
809.09
810.04
810.97
811.91
812.88
813.88
814.9
815.95
817.02
818.07
819.13
820.19
821.27
822.37
823.52
824.72
825.97
827.12
828.24
829.42
830.67
832
833.16
834.34
835.63
837
838.19
839.41
840.77
842.1
843.3
844.65
846.05
847.26
848.6
850.04
851.26
852.62
854.06
855.29
856.7
858.11
859.37
860.84
862.17
863.5
865.01
866.26
867.69
869.12
870.41
871.94
873.23
874.64
876.1
877.4
878.94
880.24
881.67
883.12
884.45
886.01
887.28
888.77
890.17
891.55
893.08
894.37
895.93
897.24
898.71
900.15
901.52
903.06
904.36
905.93
907.25
908.73
910.16
911.54
913.08
914.39
915.98
917.28
918.8
920.19
921.62
923.12
924.47
926.05
927.34
928.92
930.25
931.75
933.17
934.58
936.11
937.44
939.03
940.33
941.9
943.24
944.74
946.17
947.59
949.11
950.45
952.04
953.34
954.93
956.25
957.77
959.19
960.62
962.13
963.48
965.06
966.37
967.98
969.28
970.82
972.21
973.67
975.15
976.54
978.09
979.41
981.02
982.31
983.89
985.23
986.74
988.17
989.6
991.12
992.47
994.06
995.36
996.97
998.27
999.81
1001.2
1002.7
1004.1
1005.5
1007.1
1008.4
1010
1011.3
1012.9
1014.2
1015.7
1017.2
1018.6
1020.1
1021.5
1023.1
1024.4
1026
1027.3
1028.8
1030.2
1031.7
1033.1
1034.5
1036.1
1037.4
1039
1040.3
1041.9
1043.2
1044.7
1046.2
1047.6
1049.1
1050.4
1052
1053.3
1054.9
1056.2
1057.8
1059.2
1060.6
1062.1
1063.4
1065
1066.3
1067.9
1069.2
1070.7
1072.1
1073.5
1075
1076.3
1077.8
1079.2
1080.5
1081.9
1082.8
1083.1
803.67
803.56
803.31
803.08
802.45
802.03
801.26
800.6
800.05
799.27
798.63
798.1
797.38
796.94
796.28
795.86
795.29
794.99
794.43
794.15
793.86
793.49
793.28
793.16
793.1
793.06
793.07
793.11
793.18
793.31
793.56
793.98
794.2
794.55
795.08
795.42
796.06
796.45
797.12
797.66
798.27
799.05
799.64
800.33
801.15
801.97
802.67
803.45
804.31
805.21
806.14
807.08
808.02
808.97
809.92
810.91
811.93
812.97
814.02
815.07
816.12
817.18
818.26
819.36
820.5
821.7
822.94
824.1
825.23
826.39
827.64
828.97
830.15
831.32
832.6
833.98
835.17
836.39
837.75
839.09
840.29
841.63
843.05
844.26
845.6
847.04
848.26
849.63
851.07
852.3
853.72
855.12
856.39
857.87
859.19
860.53
862.04
863.29
864.74
866.14
867.46
869.01
870.27
871.72
873.14
874.47
876.02
877.29
878.78
880.17
881.54
883.07
884.36
885.9
887.23
888.68
890.13
891.48
893.04
894.33
895.87
897.22
898.67
900.13
901.49
903.05
904.35
905.92
907.24
908.73
910.16
911.56
913.09
914.41
916.01
917.3
918.84
920.21
921.68
923.14
924.52
926.08
927.39
929
930.29
931.84
933.21
934.68
936.15
937.54
939.09
940.41
942.02
943.31
944.88
946.23
947.73
949.17
950.58
952.11
953.45
955.05
956.35
957.95
959.26
960.8
962.2
963.65
965.14
966.52
968.08
969.4
971.02
972.31
973.89
975.24
976.74
978.18
979.6
981.12
982.47
984.06
985.37
986.99
988.28
989.84
991.21
992.7
994.16
995.56
997.1
998.44
1000
1001.3
1002.9
1004.3
1005.8
1007.2
1008.7
1010.1
1011.5
1013.1
1014.4
1016
1017.3
1018.9
1020.2
1021.8
1023.2
1024.6
1026.1
1027.5
1029.1
1030.4
1032
1033.3
1034.8
1036.2
1037.7
1039.2
1040.6
1042.1
1043.4
1045
1046.3
1047.9
1049.2
1050.8
1052.2
1053.6
1055.1
1056.5
1058.1
1059.3
1061
1062.3
1063.8
1065.2
1066.6
1068.1
1069.4
1071
1072.3
1073.8
1075.2
1076.6
1078.1
1079.3
1080.7
1081.6
1082
801.89
801.76
801.43
801.13
800.53
800.06
799.27
798.59
798.03
797.24
796.55
796.05
795.3
794.79
794.21
793.69
793.2
792.78
792.29
792.05
791.62
791.32
791.16
791.05
790.94
790.86
790.87
790.97
791.07
791.18
791.36
791.72
792.1
792.38
792.95
793.29
793.91
794.33
795.05
795.52
796.21
796.96
797.53
798.27
799.11
799.9
800.61
801.42
802.29
803.2
804.14
805.09
806.05
807.02
808
809
810.02
811.05
812.09
813.14
814.2
815.27
816.37
817.52
818.72
819.96
821.11
822.23
823.4
824.66
825.99
827.15
828.33
829.61
831
832.18
833.4
834.78
836.1
837.31
838.67
840.07
841.28
842.64
844.07
845.29
846.68
848.09
849.34
850.79
852.15
853.44
854.96
856.23
857.61
859.08
860.35
861.85
863.19
864.56
866.06
867.34
868.85
870.19
871.59
873.09
874.38
875.93
877.24
878.69
880.14
881.48
883.04
884.32
885.86
887.21
888.65
890.12
891.46
893.04
894.32
895.88
897.22
898.69
900.15
901.52
903.07
904.38
905.97
907.27
908.79
910.19
911.63
913.12
914.48
916.06
917.36
918.95
920.26
921.79
923.19
924.63
926.13
927.5
929.07
930.38
931.99
933.28
934.84
936.21
937.69
939.15
940.55
942.1
943.43
945.04
946.33
947.93
949.25
950.78
952.19
953.64
955.14
956.51
958.08
959.4
961.02
962.31
963.89
965.24
966.75
968.18
969.61
971.13
972.49
974.07
975.38
977.01
978.3
979.87
981.23
982.73
984.17
985.6
987.12
988.48
990.07
991.37
993
994.29
995.86
997.22
998.72
1000.2
1001.6
1003.1
1004.5
1006.1
1007.4
1009
1010.3
1011.9
1013.2
1014.7
1016.2
1017.6
1019.1
1020.5
1022.1
1023.4
1025
1026.3
1027.8
1029.2
1030.7
1032.2
1033.6
1035.1
1036.4
1038
1039.3
1040.9
1042.3
1043.8
1045.2
1046.6
1048.1
1049.5
1051.1
1052.4
1054
1055.3
1056.9
1058.2
1059.7
1061.2
1062.5
1064.1
1065.4
1067
1068.3
1069.8
1071.2
1072.6
1074.1
1075.4
1077
1078.2
1079.5
1080.5
1081
800.07
800.02
799.63
799.21
798.67
798.1
797.31
796.62
796.03
795.23
794.53
794.02
793.26
792.71
792.16
791.57
791.14
790.63
790.21
789.94
789.46
789.21
789.07
788.9
788.72
788.64
788.65
788.74
788.94
789.1
789.25
789.53
790.02
790.27
790.77
791.21
791.76
792.26
792.97
793.44
794.17
794.89
795.48
796.25
797.1
797.88
798.62
799.43
800.31
801.23
802.17
803.13
804.1
805.08
806.07
807.08
808.11
809.14
810.18
811.24
812.31
813.42
814.58
815.79
817.02
818.14
819.26
820.44
821.72
823.03
824.18
825.37
826.68
828.04
829.21
830.46
831.86
833.14
834.36
835.75
837.1
838.33
839.73
841.11
842.35
843.79
845.14
846.42
847.91
849.2
850.55
852.05
853.29
854.75
856.14
857.45
859
860.26
861.71
863.13
864.45
866.01
867.28
868.76
870.16
871.53
873.06
874.34
875.89
877.22
878.67
880.13
881.48
883.04
884.33
885.88
887.22
888.68
890.14
891.51
893.07
894.36
895.95
897.26
898.77
900.18
901.6
903.11
904.46
906.04
907.34
908.92
910.25
911.76
913.18
914.61
916.12
917.47
919.06
920.36
921.97
923.27
924.82
926.2
927.67
929.15
930.53
932.09
933.42
935.03
936.32
937.92
939.25
940.77
942.19
943.64
945.14
946.51
948.08
949.4
951.02
952.31
953.91
955.24
956.77
958.19
959.64
961.14
962.51
964.09
965.4
967.03
968.32
969.92
971.25
972.78
974.19
975.65
977.14
978.53
980.09
981.42
983.04
984.33
985.94
987.26
988.8
990.2
991.67
993.15
994.54
996.1
997.43
999.05
1000.3
1002
1003.3
1004.8
1006.2
1007.7
1009.2
1010.6
1012.1
1013.4
1015.1
1016.3
1018
1019.3
1020.8
1022.2
1023.7
1025.2
1026.6
1028.1
1029.4
1031.1
1032.3
1034
1035.3
1036.8
1038.2
1039.7
1041.2
1042.6
1044.1
1045.4
1047.1
1048.3
1050
1051.3
1052.8
1054.2
1055.6
1057.1
1058.5
1060.1
1061.4
1063
1064.3
1065.8
1067.2
1068.6
1070.1
1071.4
1073
1074.3
1075.8
1077.2
1078.4
1079.4
1079.8
798.19
798.14
797.93
797.33
796.88
796.17
795.38
794.71
794.07
793.25
792.54
792.03
791.26
790.67
790.14
789.52
789.11
788.54
788.17
787.81
787.37
787.15
787.01
786.74
786.56
786.49
786.5
786.58
786.77
787.03
787.18
787.42
787.91
788.21
788.66
789.17
789.68
790.23
790.91
791.41
792.16
792.87
793.48
794.25
795.11
795.93
796.67
797.48
798.36
799.28
800.22
801.19
802.17
803.16
804.16
805.18
806.21
807.25
808.31
809.4
810.53
811.7
812.92
814.08
815.19
816.32
817.54
818.84
820.09
821.23
822.45
823.79
825.09
826.27
827.56
828.99
830.19
831.45
832.88
834.16
835.42
836.88
838.17
839.45
840.95
842.2
843.55
845.04
846.28
847.71
849.12
850.41
851.94
853.22
854.63
856.1
857.38
858.92
860.22
861.65
863.11
864.42
866
867.27
868.75
870.16
871.53
873.07
874.36
875.93
877.24
878.72
880.16
881.53
883.08
884.38
885.97
887.27
888.79
890.18
891.61
893.12
894.46
896.05
897.34
898.93
900.25
901.76
903.18
904.61
906.12
907.47
909.06
910.36
911.97
913.27
914.81
916.2
917.67
919.15
920.53
922.09
923.42
925.03
926.32
927.92
929.25
930.78
932.19
933.65
935.14
936.53
938.09
939.42
941.03
942.33
943.93
945.26
946.8
948.2
949.67
951.15
952.55
954.1
955.44
957.05
958.35
959.97
961.27
962.84
964.22
965.71
967.17
968.59
970.12
971.48
973.07
974.38
976.01
977.3
978.89
980.24
981.76
983.19
984.63
986.14
987.52
989.09
990.41
992.04
993.33
994.95
996.26
997.81
999.2
1000.7
1002.2
1003.6
1005.1
1006.4
1008.1
1009.4
1011
1012.3
1013.9
1015.2
1016.7
1018.2
1019.6
1021.1
1022.5
1024.1
1025.4
1027
1028.3
1029.9
1031.2
1032.8
1034.2
1035.6
1037.1
1038.5
1040.1
1041.4
1043
1044.3
1045.9
1047.2
1048.8
1050.2
1051.6
1053.1
1054.5
1056.1
1057.4
1059
1060.3
1061.8
1063.2
1064.6
1066.1
1067.5
1069.1
1070.3
1071.9
1073.2
1074.7
1076.1
1077.3
1078.3
1078.8
796.4
796.3
796.12
795.56
795.07
794.26
793.5
792.85
792.12
791.29
790.61
790.06
789.27
788.7
788.15
787.51
787.1
786.51
786.15
785.74
785.32
785.12
784.92
784.63
784.47
784.4
784.4
784.48
784.66
784.96
785.14
785.36
785.83
786.19
786.61
787.16
787.65
788.22
788.91
789.41
790.17
790.92
791.53
792.29
793.15
794.03
794.79
795.6
796.46
797.37
798.32
799.28
800.27
801.27
802.28
803.31
804.36
805.44
806.55
807.7
808.89
810.06
811.15
812.26
813.43
814.69
816.01
817.15
818.32
819.59
820.98
822.16
823.37
824.73
826.08
827.27
828.61
830.04
831.24
832.58
834.04
835.26
836.63
838.08
839.31
840.76
842.13
843.42
844.94
846.22
847.61
849.09
850.35
851.87
853.2
854.59
856.09
857.37
858.92
860.22
861.66
863.12
864.45
866.02
867.29
868.82
870.19
871.61
873.11
874.43
876.02
877.3
878.85
880.21
881.66
883.14
884.5
886.07
887.36
888.97
890.26
891.8
893.19
894.64
896.13
897.49
899.07
900.37
901.99
903.28
904.84
906.21
907.69
909.16
910.56
912.1
913.44
915.05
916.34
917.96
919.26
920.82
922.21
923.68
925.15
926.56
928.11
929.45
931.05
932.35
933.98
935.28
936.85
938.22
939.72
941.17
942.6
944.13
945.49
947.08
948.39
950.02
951.31
952.92
954.25
955.79
957.2
958.67
960.15
961.55
963.11
964.45
966.06
967.36
969
970.29
971.88
973.23
974.75
976.18
977.63
979.14
980.51
982.09
983.41
985.04
986.33
987.96
989.27
990.83
992.21
993.7
995.17
996.58
998.12
999.47
1001.1
1002.4
1004
1005.3
1006.9
1008.2
1009.8
1011.2
1012.7
1014.1
1015.5
1017.1
1018.4
1020.1
1021.3
1023
1024.3
1025.8
1027.2
1028.7
1030.2
1031.6
1033.1
1034.5
1036.1
1037.4
1039
1040.3
1041.9
1043.2
1044.7
1046.2
1047.6
1049.1
1050.5
1052.1
1053.4
1055
1056.3
1057.9
1059.2
1060.7
1062.2
1063.5
1065.1
1066.4
1068
1069.3
1070.8
1072.2
1073.6
1075.1
1076.3
1077.3
1077.8
794.82
794.65
794.29
793.92
793.2
792.41
791.71
791.04
790.19
789.38
788.74
788.1
787.32
786.77
786.17
785.54
785.12
784.52
784.15
783.73
783.3
783.11
782.87
782.58
782.42
782.36
782.36
782.43
782.61
782.91
783.13
783.33
783.81
784.18
784.61
785.16
785.67
786.23
786.98
787.46
788.2
789.02
789.63
790.36
791.21
792.11
792.99
793.79
794.65
795.55
796.49
797.45
798.44
799.45
800.49
801.56
802.65
803.79
804.95
806.07
807.16
808.25
809.4
810.63
811.93
813.11
814.25
815.47
816.82
818.1
819.26
820.55
821.97
823.17
824.42
825.85
827.14
828.38
829.83
831.15
832.41
833.89
835.18
836.5
838.02
839.25
840.66
842.1
843.37
844.9
846.2
847.59
849.08
850.36
851.9
853.21
854.63
856.11
857.41
859
860.26
861.76
863.17
864.55
866.08
867.38
868.97
870.26
871.77
873.17
874.58
876.1
877.42
879.03
880.31
881.88
883.22
884.7
886.16
887.55
889.1
890.42
892.03
893.32
894.9
896.24
897.75
899.18
900.61
902.13
903.48
905.07
906.38
908.01
909.29
910.88
912.23
913.74
915.18
916.62
918.13
919.5
921.08
922.4
924.03
925.32
926.93
928.25
929.8
931.2
932.68
934.16
935.56
937.11
938.46
940.07
941.37
943.01
944.3
945.9
947.24
948.77
950.19
951.65
953.15
954.54
956.11
957.44
959.06
960.36
962.01
963.29
964.89
966.23
967.76
969.19
970.65
972.15
973.53
975.1
976.44
978.06
979.35
981
982.28
983.88
985.23
986.75
988.18
989.64
991.14
992.52
994.1
995.43
997.05
998.34
999.99
1001.3
1002.9
1004.2
1005.7
1007.2
1008.6
1010.1
1011.5
1013.1
1014.4
1016
1017.3
1019
1020.3
1021.8
1023.2
1024.7
1026.2
1027.6
1029.1
1030.5
1032.1
1033.4
1035
1036.3
1037.9
1039.2
1040.8
1042.2
1043.6
1045.1
1046.5
1048.1
1049.4
1051
1052.3
1053.9
1055.2
1056.8
1058.2
1059.6
1061.1
1062.5
1064.1
1065.3
1066.9
1068.2
1069.7
1071.2
1072.5
1074.1
1075.3
1076.3
1076.8
793.13
793.07
792.63
792.15
791.38
790.68
790.01
789.15
788.29
787.53
786.94
786.17
785.41
784.92
784.21
783.63
783.15
782.58
782.17
781.77
781.31
781.11
780.88
780.58
780.41
780.35
780.35
780.42
780.6
780.91
781.13
781.34
781.84
782.2
782.67
783.19
783.76
784.28
785.05
785.57
786.26
787.09
787.8
788.5
789.31
790.2
791.12
792.04
792.94
793.84
794.78
795.75
796.76
797.8
798.87
799.98
801.06
802.12
803.19
804.28
805.42
806.64
807.91
809.1
810.22
811.41
812.73
814.05
815.21
816.44
817.83
819.12
820.31
821.68
823.07
824.27
825.64
827.07
828.28
829.68
831.1
832.34
833.81
835.15
836.46
838
839.24
840.67
842.11
843.39
844.95
846.23
847.66
849.12
850.42
852
853.26
854.76
856.16
857.53
859.08
860.36
861.94
863.24
864.73
866.16
867.55
869.09
870.39
872.01
873.28
874.83
876.2
877.66
879.14
880.51
882.08
883.38
885.01
886.29
887.86
889.22
890.71
892.16
893.57
895.11
896.45
898.05
899.35
900.98
902.27
903.84
905.21
906.71
908.17
909.58
911.12
912.47
914.07
915.38
917.02
918.3
919.91
921.24
922.78
924.19
925.66
927.15
928.55
930.11
931.45
933.07
934.37
936.01
937.3
938.91
940.24
941.79
943.2
944.67
946.16
947.56
949.12
950.46
952.07
953.38
955.02
956.31
957.93
959.25
960.81
962.21
963.7
965.17
966.59
968.13
969.48
971.09
972.4
974.04
975.32
976.96
978.26
979.83
981.22
982.72
984.17
985.61
987.13
988.5
990.09
991.41
993.05
994.33
995.98
997.27
998.85
1000.2
1001.7
1003.2
1004.6
1006.1
1007.5
1009.1
1010.4
1012
1013.3
1015
1016.3
1017.8
1019.2
1020.7
1022.2
1023.6
1025.1
1026.5
1028.1
1029.4
1031
1032.3
1033.9
1035.3
1036.8
1038.2
1039.7
1041.2
1042.6
1044.1
1045.4
1047.1
1048.4
1050
1051.3
1052.9
1054.2
1055.7
1057.2
1058.6
1060.1
1061.4
1063.1
1064.3
1065.9
1067.2
1068.7
1070.2
1071.5
1073.1
1074.3
1075.3
1075.8
791.41
791.29
791.08
790.36
789.73
789.04
788.16
787.27
786.46
785.78
785.09
784.26
783.58
783.06
782.29
781.79
781.2
780.69
780.21
779.87
779.36
779.14
778.94
778.62
778.44
778.37
778.37
778.45
778.64
778.97
779.15
779.39
779.94
780.24
780.78
781.24
781.91
782.36
783.12
783.74
784.37
785.18
786.03
786.72
787.48
788.33
789.24
790.18
791.14
792.11
793.09
794.09
795.1
796.12
797.16
798.2
799.27
800.36
801.52
802.73
803.99
805.12
806.23
807.41
808.71
810.04
811.19
812.39
813.75
815.08
816.26
817.57
819.02
820.21
821.51
823
824.21
825.54
827.03
828.25
829.64
831.09
832.33
833.82
835.17
836.5
838.04
839.28
840.76
842.15
843.49
845.04
846.3
847.82
849.18
850.57
852.09
853.38
854.98
856.25
857.76
859.17
860.56
862.09
863.4
865.01
866.28
867.83
869.2
870.66
872.14
873.5
875.08
876.38
878
879.28
880.85
882.21
883.7
885.16
886.56
888.11
889.44
891.05
892.34
893.98
895.27
896.84
898.21
899.71
901.17
902.59
904.12
905.48
907.08
908.38
910.02
911.31
912.93
914.25
915.8
917.2
918.69
920.16
921.58
923.12
924.48
926.08
927.39
929.03
930.32
931.95
933.26
934.83
936.22
937.72
939.18
940.61
942.14
943.51
945.1
946.42
948.06
949.35
951
952.29
953.89
955.24
956.78
958.2
959.67
961.16
962.57
964.12
965.47
967.08
968.39
970.03
971.32
972.95
974.26
975.84
977.22
978.72
980.18
981.61
983.14
984.51
986.1
987.42
989.06
990.34
992
993.28
994.89
996.23
997.77
999.19
1000.7
1002.2
1003.5
1005.1
1006.4
1008.1
1009.4
1011
1012.3
1013.9
1015.2
1016.8
1018.2
1019.7
1021.2
1022.6
1024.1
1025.5
1027.1
1028.4
1030
1031.3
1032.9
1034.2
1035.8
1037.2
1038.7
1040.2
1041.5
1043.1
1044.4
1046.1
1047.3
1049
1050.3
1051.8
1053.2
1054.7
1056.2
1057.6
1059.1
1060.4
1062.1
1063.3
1064.9
1066.2
1067.7
1069.2
1070.5
1072.1
1073.3
1074.4
1074.9
790.02
789.82
789.31
788.83
788.11
787.21
786.32
785.5
784.78
784.06
783.2
782.41
781.83
781.15
780.42
780.01
779.27
778.88
778.27
778.01
777.44
777.18
777.03
776.72
776.52
776.43
776.43
776.53
776.74
777.04
777.19
777.48
778.04
778.3
778.96
779.32
780.05
780.51
781.2
782
782.56
783.29
784.15
785.03
785.79
786.59
787.45
788.36
789.31
790.28
791.27
792.28
793.31
794.35
795.43
796.55
797.71
798.91
800.07
801.16
802.28
803.47
804.77
806.06
807.19
808.39
809.74
811.07
812.24
813.53
814.98
816.18
817.45
818.92
820.17
821.46
822.96
824.2
825.54
827.04
828.27
829.7
831.12
832.4
833.94
835.22
836.63
838.1
839.38
840.95
842.23
843.68
845.13
846.45
848.04
849.3
850.84
852.2
853.63
855.12
856.45
858.04
859.31
860.89
862.22
863.71
865.16
866.54
868.1
869.41
871.03
872.3
873.89
875.23
876.74
878.17
879.6
881.12
882.47
884.07
885.37
887.01
888.29
889.88
891.23
892.75
894.18
895.63
897.14
898.52
900.1
901.42
903.05
904.34
905.98
907.28
908.86
910.23
911.75
913.18
914.63
916.15
917.53
919.11
920.44
922.07
923.36
925.02
926.3
927.92
929.25
930.81
932.21
933.7
935.17
936.6
938.13
939.5
941.1
942.42
944.06
945.35
947.01
948.29
949.9
951.24
952.79
954.2
955.69
957.17
958.58
960.13
961.49
963.09
964.41
966.05
967.34
969
970.28
971.89
973.23
974.77
976.19
977.66
979.16
980.56
982.12
983.47
985.08
986.39
988.04
989.32
990.97
992.26
993.85
995.22
996.73
998.18
999.62
1001.1
1002.5
1004.1
1005.4
1007.1
1008.4
1010
1011.3
1012.9
1014.2
1015.8
1017.2
1018.7
1020.2
1021.6
1023.1
1024.5
1026.1
1027.4
1029
1030.3
1031.9
1033.2
1034.8
1036.2
1037.7
1039.2
1040.6
1042.1
1043.4
1045.1
1046.4
1048
1049.3
1050.9
1052.2
1053.7
1055.2
1056.6
1058.1
1059.5
1061.1
1062.3
1064
1065.3
1066.8
1068.2
1069.6
1071.1
1072.4
1073.5
1074
788.28
788.2
787.87
787.18
786.32
785.48
784.68
783.92
783.09
782.21
781.37
780.7
780.08
779.26
778.65
778.12
777.41
777.05
776.39
776.1
775.6
775.24
775.09
774.88
774.65
774.54
774.54
774.66
774.89
775.1
775.26
775.64
776.11
776.43
777.08
777.47
778.15
778.75
779.33
780.13
780.87
781.51
782.3
783.18
784.1
785.01
785.85
786.74
787.68
788.65
789.65
790.69
791.77
792.88
794.01
795.09
796.16
797.25
798.38
799.61
800.91
802.1
803.23
804.44
805.8
807.09
808.25
809.54
810.99
812.18
813.44
814.9
816.16
817.43
818.92
820.18
821.49
823.02
824.24
825.64
827.1
828.34
829.87
831.19
832.56
834.07
835.33
836.87
838.2
839.6
841.1
842.39
843.99
845.25
846.76
848.17
849.55
851.09
852.38
854.01
855.27
856.81
858.19
859.63
861.13
862.48
864.07
865.36
866.99
868.27
869.83
871.21
872.68
874.15
875.54
877.11
878.43
880.05
881.34
882.97
884.27
885.84
887.21
888.71
890.17
891.59
893.13
894.49
896.09
897.4
899.04
900.33
901.97
903.27
904.85
906.22
907.74
909.18
910.63
912.15
913.53
915.11
916.44
918.07
919.37
921.03
922.31
923.94
925.26
926.83
928.22
929.73
931.18
932.63
934.15
935.53
937.11
938.45
940.08
941.38
943.03
944.32
945.96
947.27
948.85
950.22
951.75
953.19
954.65
956.15
957.55
959.12
960.46
962.08
963.39
965.04
966.32
967.98
969.27
970.87
972.23
973.76
975.19
976.66
978.16
979.56
981.12
982.47
984.09
985.39
987.04
988.32
989.98
991.27
992.87
994.23
995.75
997.19
998.65
1000.2
1001.5
1003.1
1004.5
1006.1
1007.4
1009
1010.3
1011.9
1013.3
1014.8
1016.2
1017.7
1019.2
1020.6
1022.1
1023.5
1025.1
1026.4
1028.1
1029.3
1031
1032.3
1033.9
1035.2
1036.7
1038.2
1039.6
1041.1
1042.5
1044.1
1045.4
1047.1
1048.3
1050
1051.3
1052.8
1054.2
1055.7
1057.2
1058.5
1060.1
1061.4
1063.1
1064.3
1065.9
1067.2
1068.7
1070.2
1071.5
1072.6
1073.1
786.98
786.72
786.23
785.54
784.82
784.02
783.1
782.17
781.27
780.43
779.72
779.06
778.21
777.48
777
776.23
775.66
775.16
774.6
774.18
773.83
773.35
773.16
773.04
772.84
772.72
772.72
772.85
773.04
773.16
773.37
773.87
774.19
774.65
775.18
775.73
776.26
777.05
777.57
778.27
779.12
779.9
780.59
781.39
782.27
783.2
784.16
785.13
786.11
787.11
788.12
789.14
790.17
791.22
792.3
793.42
794.6
795.85
797.06
798.17
799.31
800.57
801.93
803.13
804.3
805.62
807.03
808.2
809.47
810.94
812.17
813.44
814.94
816.18
817.49
819.02
820.23
821.63
823.09
824.33
825.85
827.18
828.53
830.06
831.31
832.84
834.19
835.57
837.09
838.37
839.97
841.24
842.73
844.16
845.52
847.08
848.36
849.99
851.26
852.79
854.19
855.61
857.13
858.46
860.06
861.34
862.98
864.26
865.82
867.2
868.67
870.15
871.54
873.11
874.42
876.05
877.34
878.98
880.27
881.85
883.22
884.73
886.18
887.61
889.14
890.5
892.1
893.42
895.05
896.34
898
899.28
900.89
902.24
903.78
905.2
906.67
908.16
909.58
911.13
912.49
914.09
915.41
917.05
918.34
920.01
921.29
922.91
924.24
925.81
927.21
928.71
930.17
931.61
933.14
934.52
936.11
937.44
939.08
940.37
942.03
943.31
944.97
946.27
947.86
949.23
950.76
952.19
953.66
955.16
956.57
958.13
959.48
961.1
962.41
964.06
965.34
967.01
968.29
969.91
971.25
972.81
974.21
975.7
977.17
978.6
980.14
981.51
983.11
984.43
986.07
987.36
989.03
990.3
991.94
993.25
994.83
996.21
997.72
999.18
1000.6
1002.1
1003.5
1005.1
1006.4
1008.1
1009.4
1011
1012.3
1013.9
1015.2
1016.8
1018.2
1019.7
1021.2
1022.6
1024.1
1025.5
1027.1
1028.4
1030.1
1031.3
1033
1034.3
1035.9
1037.2
1038.7
1040.2
1041.6
1043.1
1044.5
1046.1
1047.4
1049.1
1050.3
1052
1053.3
1054.8
1056.2
1057.7
1059.2
1060.5
1062.1
1063.4
1065.1
1066.3
1067.9
1069.2
1070.6
1071.8
1072.2
785.31
785.2
784.8
784.11
783.2
782.25
781.33
780.44
779.63
778.9
778.1
777.22
776.44
775.86
775.16
774.42
774.02
773.28
772.92
772.29
772.06
771.56
771.25
771.12
771.04
770.96
770.96
771.04
771.13
771.26
771.58
772.07
772.31
772.97
773.3
774.05
774.47
775.19
775.97
776.53
777.28
778.15
779.04
779.83
780.64
781.51
782.43
783.39
784.37
785.39
786.42
787.5
788.61
789.77
790.96
792.08
793.17
794.28
795.48
796.79
798.06
799.2
800.4
801.77
803.09
804.25
805.57
807.02
808.21
809.51
811.01
812.21
813.55
815.05
816.25
817.68
819.11
820.36
821.89
823.19
824.56
826.08
827.33
828.87
830.2
831.6
833.1
834.38
835.99
837.25
838.75
840.17
841.54
843.09
844.38
846.01
847.27
848.82
850.2
851.64
853.14
854.49
856.08
857.37
859.01
860.28
861.86
863.22
864.71
866.17
867.58
869.12
870.46
872.08
873.37
875.02
876.3
877.92
879.24
880.79
882.2
883.67
885.16
886.57
888.13
889.47
891.09
892.39
894.04
895.33
896.98
898.27
899.88
901.23
902.77
904.2
905.67
907.16
908.58
910.13
911.49
913.1
914.42
916.06
917.35
919.02
920.3
921.94
923.26
924.84
926.22
927.74
929.19
930.65
932.16
933.56
935.13
936.48
938.1
939.41
941.06
942.35
944.02
945.3
946.94
948.25
949.84
951.22
952.74
954.19
955.64
957.16
958.55
960.13
961.47
963.09
964.4
966.06
967.34
969.01
970.29
971.91
973.24
974.81
976.21
977.71
979.18
980.61
982.15
983.52
985.11
986.44
988.08
989.37
991.04
992.31
993.97
995.26
996.85
998.22
999.75
1001.2
1002.6
1004.2
1005.5
1007.1
1008.5
1010.1
1011.4
1013
1014.3
1016
1017.3
1018.9
1020.2
1021.7
1023.2
1024.6
1026.2
1027.5
1029.1
1030.4
1032.1
1033.4
1035
1036.3
1037.9
1039.2
1040.8
1042.2
1043.7
1045.2
1046.6
1048.1
1049.5
1051.1
1052.4
1054
1055.3
1056.9
1058.2
1059.7
1061.2
1062.6
1064.1
1065.4
1067.1
1068.3
1069.9
1071.1
1071.3
784.07
783.87
783.25
782.48
781.64
780.75
779.88
779.02
778.1
777.19
776.3
775.51
774.89
774.14
773.33
772.79
772.17
771.52
771.12
770.53
770.17
769.87
769.42
769.22
769.13
769.09
769.09
769.14
769.22
769.43
769.9
770.17
770.56
771.13
771.56
772.18
772.86
773.38
774.17
775
775.62
776.37
777.24
778.17
779.11
780.06
781.02
782
783.01
784.03
785.07
786.11
787.16
788.23
789.34
790.52
791.79
793.04
794.16
795.31
796.6
797.99
799.16
800.35
801.74
803.09
804.27
805.64
807.07
808.26
809.66
811.09
812.31
813.78
815.14
816.43
817.99
819.23
820.65
822.11
823.38
824.96
826.23
827.67
829.13
830.44
832.04
833.29
834.83
836.19
837.61
839.12
840.43
842.05
843.31
844.91
846.23
847.72
849.17
850.56
852.11
853.43
855.05
856.33
857.96
859.25
860.81
862.2
863.67
865.16
866.55
868.12
869.44
871.07
872.36
874.02
875.29
876.91
878.24
879.8
881.2
882.68
884.17
885.58
887.13
888.49
890.1
891.41
893.06
894.35
896.02
897.29
898.93
900.25
901.82
903.21
904.73
906.18
907.63
909.15
910.55
912.13
913.47
915.09
916.4
918.06
919.34
921.02
922.3
923.94
925.26
926.84
928.22
929.75
931.19
932.66
934.16
935.57
937.13
938.49
940.1
941.42
943.07
944.36
946.03
947.31
948.97
950.27
951.87
953.23
954.78
956.2
957.68
959.17
960.59
962.14
963.51
965.11
966.43
968.08
969.37
971.04
972.31
973.98
975.27
976.88
978.23
979.78
981.2
982.68
984.17
985.58
987.14
988.5
990.11
991.42
993.07
994.35
996.03
997.3
998.95
1000.3
1001.8
1003.2
1004.7
1006.2
1007.6
1009.2
1010.5
1012.1
1013.4
1015.1
1016.4
1018
1019.3
1021
1022.3
1023.9
1025.2
1026.7
1028.2
1029.6
1031.2
1032.5
1034.1
1035.4
1037.1
1038.4
1040
1041.3
1042.9
1044.2
1045.8
1047.2
1048.7
1050.2
1051.5
1053.1
1054.4
1056.1
1057.3
1059
1060.3
1061.9
1063.2
1064.7
1066.2
1067.5
1069.1
1070.2
1070.5
782.54
782.32
781.98
781.13
780.17
779.19
778.22
777.27
776.36
775.51
774.76
774.04
773.17
772.34
771.73
771.12
770.35
769.95
769.25
768.92
768.31
768.09
767.73
767.38
767.24
767.19
767.19
767.24
767.39
767.74
768.1
768.32
768.95
769.27
770
770.38
771.14
771.79
772.39
773.2
774.08
774.88
775.64
776.47
777.38
778.32
779.29
780.29
781.31
782.35
783.43
784.55
785.73
786.95
788.09
789.18
790.31
791.55
792.9
794.11
795.26
796.55
797.98
799.17
800.4
801.85
803.14
804.37
805.84
807.15
808.42
809.95
811.2
812.55
814.07
815.29
816.79
818.16
819.48
821.05
822.28
823.81
825.18
826.55
828.09
829.36
830.97
832.24
833.74
835.17
836.54
838.1
839.39
841.02
842.28
843.86
845.21
846.69
848.16
849.54
851.11
852.42
854.05
855.32
856.97
858.26
859.83
861.21
862.7
864.17
865.58
867.13
868.47
870.09
871.39
873.05
874.32
875.98
877.27
878.87
880.23
881.76
883.19
884.66
886.16
887.57
889.13
890.48
892.1
893.41
895.06
896.35
898.02
899.3
900.95
902.26
903.85
905.22
906.76
908.2
909.67
911.17
912.59
914.14
915.51
917.11
918.44
920.08
921.38
923.05
924.33
926
927.28
928.92
930.25
931.82
933.22
934.73
936.19
937.65
939.16
940.57
942.14
943.49
945.11
946.42
948.07
949.36
951.04
952.31
953.99
955.27
956.89
958.24
959.79
961.21
962.7
964.18
965.61
967.15
968.53
970.12
971.45
973.09
974.39
976.05
977.33
979.01
980.28
981.92
983.24
984.81
986.21
987.72
989.18
990.62
992.15
993.53
995.12
996.45
998.09
999.38
1001
1002.3
1004
1005.3
1006.9
1008.2
1009.8
1011.2
1012.7
1014.2
1015.6
1017.1
1018.5
1020.1
1021.4
1023.1
1024.3
1026
1027.3
1028.9
1030.2
1031.8
1033.2
1034.7
1036.2
1037.6
1039.1
1040.5
1042.1
1043.4
1045.1
1046.3
1048
1049.3
1050.8
1052.2
1053.7
1055.2
1056.6
1058.1
1059.5
1061.1
1062.3
1064
1065.3
1066.8
1068.2
1069.3
1069.9
781.21
781.11
780.4
779.62
778.69
777.72
776.77
775.86
775
774.09
773.16
772.26
771.45
770.82
770.12
769.3
768.76
768.16
767.54
767.14
766.63
766.22
766.05
765.71
765.46
765.36
765.36
765.46
765.72
766.06
766.22
766.65
767.14
767.57
768.17
768.81
769.33
770.14
770.89
771.52
772.31
773.2
774.13
775.07
776.02
776.98
777.95
778.98
780.02
781.07
782.12
783.18
784.26
785.4
786.64
787.95
789.11
790.24
791.47
792.86
794.12
795.28
796.63
798.05
799.23
800.56
802.04
803.23
804.61
806.08
807.28
808.75
810.14
811.41
812.99
814.23
815.66
817.12
818.39
820
821.24
822.73
824.15
825.49
827.07
828.33
829.94
831.23
832.72
834.16
835.53
837.1
838.39
840.03
841.29
842.89
844.22
845.73
847.17
848.58
850.13
851.46
853.08
854.36
856.02
857.29
858.91
860.24
861.79
863.2
864.67
866.16
867.56
869.13
870.47
872.09
873.39
875.05
876.33
878
879.28
880.9
882.24
883.8
885.21
886.71
888.18
889.62
891.15
892.54
894.12
895.46
897.09
898.4
900.06
901.34
903.02
904.3
905.96
907.26
908.87
910.23
911.78
913.2
914.69
916.18
917.61
919.15
920.54
922.13
923.47
925.1
926.4
928.07
929.35
931.03
932.31
933.98
935.27
936.89
938.24
939.8
941.21
942.71
944.18
945.63
947.16
948.55
950.13
951.48
953.1
954.41
956.07
957.35
959.04
960.31
961.98
963.27
964.89
966.24
967.79
969.21
970.7
972.18
973.61
975.15
976.53
978.12
979.45
981.09
982.39
984.06
985.33
987.01
988.28
989.93
991.25
992.82
994.21
995.72
997.18
998.63
1000.2
1001.5
1003.1
1004.5
1006.1
1007.4
1009.1
1010.3
1012
1013.3
1014.9
1016.2
1017.8
1019.2
1020.7
1022.2
1023.6
1025.1
1026.5
1028.1
1029.4
1031.1
1032.3
1034
1035.3
1036.9
1038.2
1039.8
1041.2
1042.7
1044.2
1045.6
1047.1
1048.5
1050.1
1051.4
1053
1054.3
1056
1057.2
1058.8
1060.2
1061.6
1063.2
1064.5
1066.1
1067.3
1068.6
1069.1
780.06
779.76
779.16
778.22
777.22
776.22
775.22
774.25
773.29
772.37
771.52
770.76
770.04
769.17
768.34
767.74
767.13
766.38
766.02
765.3
765.05
764.46
764.18
764.06
763.84
763.7
763.7
763.85
764.06
764.19
764.47
765.05
765.32
766.04
766.4
767.14
767.79
768.37
769.19
770.07
770.85
771.61
772.46
773.36
774.32
775.3
776.31
777.34
778.4
779.51
780.68
781.9
783.06
784.16
785.28
786.5
787.85
789.1
790.24
791.52
792.97
794.16
795.39
796.85
798.14
799.38
800.88
802.17
803.45
805.01
806.22
807.63
809.1
810.34
811.9
813.2
814.59
816.1
817.36
818.98
820.23
821.71
823.15
824.5
826.08
827.34
828.97
830.24
831.76
833.18
834.58
836.12
837.44
839.07
840.33
841.99
843.26
844.83
846.21
847.69
849.17
850.56
852.13
853.45
855.08
856.37
858.03
859.3
860.95
862.25
863.83
865.22
866.72
868.18
869.62
871.15
872.53
874.12
875.45
877.09
878.39
880.05
881.33
883.01
884.29
885.93
887.25
888.84
890.22
891.75
893.19
894.67
896.17
897.59
899.14
900.51
902.12
903.45
905.09
906.39
908.06
909.34
911.03
912.3
913.97
915.27
916.88
918.24
919.8
921.21
922.72
924.19
925.64
927.16
928.57
930.14
931.49
933.11
934.43
936.09
937.38
939.05
940.33
942.02
943.29
944.95
946.26
947.86
949.23
950.77
952.2
953.69
955.18
956.61
958.15
959.53
961.13
962.46
964.1
965.39
967.07
968.34
970.03
971.3
972.96
974.26
975.87
977.23
978.77
980.2
981.68
983.17
984.59
986.15
987.51
989.12
990.44
992.09
993.37
995.05
996.32
998
999.27
1000.9
1002.2
1003.8
1005.2
1006.7
1008.2
1009.6
1011.1
1012.5
1014.1
1015.4
1017.1
1018.4
1020
1021.3
1023
1024.3
1025.9
1027.2
1028.8
1030.2
1031.6
1033.2
1034.5
1036.1
1037.5
1039.1
1040.4
1042
1043.3
1045
1046.3
1047.9
1049.2
1050.7
1052.2
1053.6
1055.1
1056.5
1058.1
1059.4
1061
1062.3
1063.9
1065.2
1066.7
1068
1068.3
778.69
778.37
777.89
777.01
775.98
774.93
773.91
772.93
772
771.05
770.12
769.19
768.29
767.5
766.89
766.14
765.34
764.88
764.2
763.7
763.2
762.92
762.39
762.19
762.1
762.05
762.05
762.1
762.19
762.4
762.94
763.21
763.73
764.21
764.91
765.37
766.16
766.94
767.55
768.32
769.21
770.15
771.09
772.06
773.03
774.03
775.05
776.09
777.13
778.19
779.27
780.41
781.66
782.97
784.12
785.25
786.51
787.91
789.14
790.31
791.71
793.09
794.27
795.66
797.09
798.29
799.74
801.13
802.37
803.93
805.2
806.57
808.09
809.32
810.88
812.2
813.59
815.11
816.38
818.01
819.25
820.77
822.17
823.55
825.11
826.39
828.03
829.29
830.88
832.22
833.7
835.17
836.55
838.12
839.43
841.07
842.33
844
845.27
846.87
848.22
849.74
851.18
852.62
854.15
855.52
857.11
858.43
860.08
861.36
863.04
864.31
865.97
867.26
868.87
870.23
871.77
873.2
874.68
876.17
877.6
879.15
880.52
882.12
883.45
885.09
886.39
888.06
889.34
891.03
892.3
893.97
895.27
896.89
898.24
899.81
901.21
902.73
904.19
905.65
907.17
908.58
910.14
911.51
913.12
914.45
916.1
917.4
919.07
920.35
922.04
923.31
924.99
926.27
927.91
929.24
930.83
932.22
933.75
935.2
936.67
938.17
939.6
941.15
942.53
944.13
945.46
947.1
948.4
950.07
951.35
953.04
954.31
956
957.27
958.91
960.24
961.82
963.21
964.73
966.19
967.65
969.17
970.57
972.14
973.49
975.11
976.43
978.08
979.37
981.05
982.32
984.01
985.28
986.92
988.24
989.82
991.21
992.73
994.19
995.63
997.16
998.55
1000.1
1001.5
1003.1
1004.4
1006.1
1007.3
1009
1010.3
1011.9
1013.2
1014.8
1016.2
1017.7
1019.2
1020.6
1022.2
1023.5
1025.1
1026.5
1028.1
1029.4
1031.1
1032.3
1034
1035.3
1036.9
1038.2
1039.8
1041.2
1042.7
1044.2
1045.6
1047.1
1048.4
1050.1
1051.4
1053
1054.3
1056
1057.2
1058.8
1060.2
1061.6
1063.2
1064.5
1066.1
1067.2
1067.7
777.36
777.2
776.46
775.51
774.43
773.36
772.33
771.32
770.34
769.38
768.48
767.65
766.9
766.09
765.21
764.42
763.89
763.18
762.51
762.11
761.48
761.15
760.85
760.42
760.24
760.19
760.19
760.25
760.42
760.86
761.15
761.49
762.11
762.53
763.18
763.92
764.44
765.22
766.11
766.96
767.72
768.55
769.45
770.41
771.4
772.43
773.49
774.61
775.78
777
778.1
779.19
780.32
781.6
782.97
784.14
785.3
786.65
788.05
789.22
790.52
792.02
793.21
794.54
796.05
797.25
798.67
800.11
801.35
802.91
804.19
805.57
807.09
808.34
809.93
811.21
812.65
814.14
815.43
817.05
818.3
819.88
821.21
822.68
824.15
825.5
827.1
828.37
830.03
831.29
832.89
834.23
835.74
837.18
838.6
840.14
841.48
843.1
844.39
846.05
847.32
849
850.27
851.88
853.23
854.77
856.2
857.67
859.17
860.57
862.14
863.49
865.11
866.42
868.08
869.36
871.05
872.32
874
875.28
876.92
878.25
879.83
881.22
882.75
884.2
885.68
887.17
888.6
890.15
891.53
893.13
894.47
896.11
897.42
899.08
900.37
902.05
903.33
905.02
906.29
907.96
909.26
910.88
912.24
913.81
915.21
916.73
918.19
919.66
921.17
922.59
924.15
925.52
927.13
928.46
930.1
931.41
933.08
934.36
936.05
937.32
939.01
940.28
941.95
943.25
944.87
946.23
947.78
949.2
950.71
952.18
953.63
955.16
956.55
958.14
959.49
961.11
962.42
964.09
965.37
967.05
968.32
970.02
971.28
972.94
974.25
975.85
977.22
978.76
980.2
981.67
983.17
984.59
986.15
987.51
989.12
990.44
992.09
993.37
995.06
996.32
998.02
999.28
1000.9
1002.2
1003.8
1005.2
1006.7
1008.2
1009.6
1011.2
1012.5
1014.1
1015.5
1017.1
1018.4
1020.1
1021.3
1023
1024.3
1025.9
1027.2
1028.8
1030.2
1031.7
1033.2
1034.6
1036.2
1037.5
1039.1
1040.4
1042.1
1043.4
1045
1046.3
1048
1049.2
1050.8
1052.2
1053.7
1055.2
1056.6
1058.1
1059.4
1061.1
1062.3
1064
1065.3
1066.5
1067.1
776.22
776.09
775.24
774.23
773.18
772.14
771.11
770.09
769.09
768.1
767.13
766.18
765.25
764.38
763.67
763.04
762.2
761.49
761.06
760.3
760.02
759.36
759.13
758.91
758.58
758.43
758.44
758.58
758.91
759.13
759.37
760.03
760.31
761.07
761.51
762.21
763.06
763.71
764.42
765.27
766.2
767.16
768.13
769.12
770.13
771.15
772.19
773.25
774.36
775.55
776.83
778.07
779.18
780.35
781.69
783.06
784.21
785.47
786.95
788.17
789.42
790.95
792.18
793.49
795.04
796.24
797.66
799.12
800.36
801.95
803.21
804.63
806.12
807.39
809.02
810.26
811.78
813.18
814.56
816.11
817.39
819.04
820.28
821.88
823.22
824.7
826.17
827.55
829.12
830.42
832.07
833.33
835.01
836.27
837.88
839.23
840.75
842.19
843.63
845.16
846.53
848.12
849.45
851.09
852.38
854.05
855.32
857.01
858.28
859.92
861.25
862.83
864.22
865.74
867.19
868.66
870.17
871.59
873.15
874.52
876.12
877.46
879.1
880.4
882.07
883.35
885.04
886.32
888.01
889.28
890.95
892.26
893.87
895.23
896.8
898.21
899.73
901.19
902.66
904.17
905.59
907.15
908.53
910.13
911.47
913.11
914.42
916.09
917.37
919.06
920.33
922.03
923.3
924.99
926.27
927.91
929.24
930.84
932.22
933.76
935.2
936.69
938.18
939.62
941.16
942.55
944.14
945.49
947.12
948.43
950.09
951.38
953.06
954.33
956.03
957.29
958.98
960.26
961.9
963.24
964.81
966.21
967.73
969.19
970.65
972.17
973.57
975.14
976.5
978.12
979.43
981.09
982.37
984.06
985.32
987.02
988.28
989.95
991.25
992.85
994.22
995.76
997.19
998.67
1000.2
1001.6
1003.1
1004.5
1006.1
1007.4
1009.1
1010.4
1012
1013.3
1015
1016.3
1017.9
1019.2
1020.8
1022.2
1023.7
1025.2
1026.6
1028.1
1029.5
1031.1
1032.4
1034.1
1035.4
1037
1038.3
1040
1041.3
1042.9
1044.2
1045.7
1047.2
1048.6
1050.2
1051.5
1053.1
1054.4
1056.1
1057.3
1059
1060.3
1061.9
1063.2
1064.7
1066.1
1066.3
775.16
774.97
774.14
773.11
772.03
770.89
769.74
768.64
767.59
766.59
765.63
764.74
763.92
763.07
762.17
761.3
760.62
760.08
759.27
758.82
758.21
757.89
757.33
757.15
757.05
756.94
756.94
757.05
757.15
757.33
757.9
758.22
758.84
759.28
760.08
760.65
761.31
762.18
763.09
763.97
764.8
765.7
766.66
767.68
768.75
769.87
771.02
772.1
773.17
774.28
775.51
776.85
778.1
779.23
780.5
781.95
783.16
784.38
785.86
787.15
788.39
789.92
791.18
792.5
794.05
795.26
796.73
798.15
799.43
801.04
802.26
803.78
805.17
806.52
808.1
809.35
811
812.25
813.78
815.18
816.58
818.13
819.43
821.07
822.33
824
825.26
826.84
828.21
829.7
831.17
832.57
834.14
835.47
837.1
838.38
840.06
841.32
843.01
844.27
845.91
847.24
848.81
850.21
851.71
853.18
854.62
856.16
857.55
859.13
860.48
862.11
863.42
865.08
866.37
868.05
869.32
871.02
872.29
873.97
875.26
876.89
878.24
879.82
881.21
882.74
884.19
885.68
887.18
888.61
890.16
891.55
893.14
894.49
896.12
897.44
899.1
900.39
902.08
903.35
905.05
906.32
908.02
909.29
910.97
912.26
913.9
915.24
916.83
918.22
919.76
921.2
922.69
924.18
925.63
927.16
928.56
930.14
931.5
933.12
934.45
936.1
937.4
939.08
940.35
942.05
943.31
945.02
946.28
947.96
949.25
950.88
952.23
953.8
955.21
956.72
958.19
959.65
961.17
962.58
964.15
965.51
967.12
968.44
970.1
971.39
973.07
974.34
976.04
977.3
979
980.26
981.91
983.23
984.82
986.21
987.73
989.19
990.64
992.16
993.56
995.14
996.48
998.11
999.41
1001.1
1002.4
1004
1005.3
1007
1008.3
1009.9
1011.2
1012.8
1014.2
1015.7
1017.2
1018.6
1020.2
1021.5
1023.1
1024.4
1026.1
1027.4
1029.1
1030.3
1032
1033.3
1034.9
1036.2
1037.8
1039.2
1040.7
1042.2
1043.6
1045.1
1046.5
1048.1
1049.4
1051.1
1052.3
1054
1055.3
1056.9
1058.2
1059.7
1061.2
1062.6
1064.1
1065.3
1065.9
774.11
773.78
773.05
771.95
770.7
769.49
768.35
767.27
766.23
765.21
764.22
763.24
762.3
761.41
760.63
759.98
759.15
758.32
757.8
757.17
756.59
756.17
755.85
755.37
755.21
755.15
755.15
755.21
755.38
755.86
756.17
756.61
757.18
757.82
758.33
759.16
760.01
760.67
761.44
762.32
763.26
764.24
765.24
766.26
767.32
768.43
769.61
770.86
772.07
773.17
774.32
775.63
777.03
778.18
779.39
780.86
782.14
783.35
784.84
786.15
787.4
788.98
790.21
791.57
793.09
794.31
795.88
797.19
798.57
800.11
801.36
803
804.24
805.75
807.17
808.54
810.11
811.38
813.04
814.29
815.9
817.22
818.73
820.18
821.58
823.14
824.46
826.09
827.37
829.05
830.3
831.97
833.26
834.86
836.22
837.75
839.19
840.65
842.16
843.56
845.14
846.48
848.11
849.42
851.08
852.36
854.05
855.32
857.02
858.28
859.95
861.25
862.88
864.23
865.8
867.21
868.73
870.19
871.66
873.17
874.6
876.15
877.54
879.14
880.48
882.12
883.43
885.1
886.39
888.07
889.35
891.05
892.32
894.02
895.29
896.99
898.26
899.92
901.24
902.85
904.22
905.79
907.2
908.72
910.19
911.66
913.17
914.6
916.15
917.54
919.14
920.48
922.12
923.44
925.1
926.39
928.08
929.35
931.05
932.31
934.02
935.28
936.97
938.26
939.9
941.23
942.83
944.21
945.75
947.19
948.68
950.18
951.61
953.16
954.55
956.14
957.48
959.12
960.42
962.09
963.37
965.07
966.33
968.03
969.29
970.99
972.26
973.91
975.23
976.82
978.21
979.74
981.19
982.65
984.17
985.57
987.14
988.5
990.12
991.43
993.09
994.37
996.06
997.32
999.03
1000.3
1002
1003.2
1004.9
1006.2
1007.8
1009.2
1010.7
1012.2
1013.6
1015.1
1016.5
1018.1
1019.4
1021.1
1022.4
1024.1
1025.3
1027
1028.3
1029.9
1031.2
1032.8
1034.2
1035.7
1037.2
1038.6
1040.1
1041.5
1043.1
1044.4
1046.1
1047.3
1049
1050.3
1051.9
1053.2
1054.8
1056.2
1057.7
1059.2
1060.5
1062.1
1063.4
1064.8
1065.2
773.08
772.67
771.92
770.7
769.43
768.26
767.18
766.12
765.08
764.04
763.03
762.04
761.07
760.12
759.19
758.29
757.53
757
756.19
755.52
755.11
754.47
754.16
753.94
753.56
753.4
753.4
753.56
753.94
754.16
754.48
755.11
755.53
756.19
757.01
757.55
758.3
759.2
760.13
761.09
762.06
763.05
764.07
765.1
766.15
767.22
768.33
769.56
770.89
772.1
773.23
774.49
775.94
777.15
778.36
779.83
781.14
782.37
783.9
785.18
786.48
788.05
789.25
790.73
792.15
793.44
795.05
796.27
797.81
799.18
800.57
802.12
803.39
805.04
806.28
807.87
809.21
810.68
812.16
813.53
815.12
816.41
818.07
819.32
821.01
822.26
823.88
825.22
826.75
828.19
829.64
831.16
832.55
834.13
835.46
837.1
838.39
840.07
841.34
843.04
844.3
846
847.27
848.91
850.24
851.83
853.22
854.76
856.2
857.69
859.18
860.62
862.16
863.56
865.14
866.5
868.12
869.45
871.11
872.41
874.09
875.37
877.06
878.33
880.04
881.3
883.01
884.28
885.96
887.26
888.9
890.24
891.84
893.22
894.78
896.2
897.72
899.19
900.66
902.17
903.6
905.16
906.55
908.14
909.5
911.12
912.45
914.11
915.4
917.09
918.37
920.06
921.33
923.04
924.3
926.01
927.27
928.95
930.25
931.89
933.23
934.82
936.21
937.75
939.19
940.68
942.17
943.62
945.16
946.55
948.14
949.49
951.12
952.44
954.1
955.39
957.08
958.34
960.05
961.3
963.02
964.27
965.96
967.25
968.87
970.22
971.79
973.2
974.71
976.18
977.63
979.16
980.56
982.14
983.49
985.12
986.42
988.09
989.36
991.06
992.32
994.03
995.28
996.97
998.25
999.87
1001.2
1002.8
1004.2
1005.7
1007.2
1008.6
1010.1
1011.5
1013.1
1014.4
1016.1
1017.4
1019.1
1020.3
1022
1023.3
1024.9
1026.2
1027.8
1029.2
1030.7
1032.2
1033.6
1035.2
1036.5
1038.1
1039.4
1041.1
1042.4
1044.1
1045.3
1047
1048.3
1049.9
1051.2
1052.8
1054.2
1055.6
1057.2
1058.5
1060.1
1061.4
1063.1
1064.2
1064.8
772.08
771.63
770.8
769.53
768.29
767.17
766.08
764.96
763.76
762.62
761.53
760.5
759.53
758.62
757.79
757.03
756.14
755.27
754.63
754.1
753.35
753.06
752.43
752.17
752.06
751.96
751.96
752.06
752.17
752.44
753.06
753.35
754.11
754.64
755.28
756.15
757.04
757.82
758.65
759.56
760.54
761.58
762.68
763.84
765.02
766.12
767.21
768.37
769.7
771.05
772.19
773.42
774.9
776.15
777.37
778.89
780.17
781.44
783.02
784.22
785.64
787.12
788.36
789.98
791.22
792.67
794.15
795.44
797.07
798.3
799.91
801.22
802.7
804.17
805.53
807.11
808.39
810.06
811.31
812.98
814.25
815.83
817.21
818.7
820.17
821.59
823.14
824.49
826.11
827.41
829.08
830.35
832.04
833.3
835
836.27
837.92
839.24
840.84
842.22
843.76
845.2
846.69
848.18
849.62
851.16
852.56
854.14
855.5
857.12
858.45
860.11
861.41
863.09
864.37
866.07
867.33
869.04
870.31
872.02
873.28
874.98
876.26
877.92
879.24
880.86
882.22
883.81
885.21
886.75
888.19
889.7
891.18
892.64
894.17
895.59
897.15
898.54
900.14
901.49
903.12
904.45
906.11
907.41
909.09
910.37
912.07
913.34
915.05
916.31
918.02
919.28
920.98
922.26
923.92
925.24
926.86
928.22
929.79
931.2
932.73
934.19
935.67
937.17
938.6
940.15
941.55
943.14
944.49
946.12
947.44
949.1
950.39
952.08
953.35
955.05
956.31
958.02
959.28
960.98
962.25
963.9
965.23
966.82
968.21
969.74
971.19
972.67
974.17
975.59
977.15
978.52
980.13
981.45
983.11
984.39
986.08
987.34
989.05
990.3
992.01
993.26
994.94
996.24
997.85
999.21
1000.8
1002.2
1003.7
1005.2
1006.6
1008.1
1009.5
1011.1
1012.4
1014.1
1015.4
1017.1
1018.3
1020
1021.3
1022.9
1024.2
1025.8
1027.2
1028.7
1030.2
1031.6
1033.2
1034.5
1036.1
1037.4
1039.1
1040.4
1042.1
1043.3
1045
1046.3
1047.9
1049.2
1050.8
1052.2
1053.7
1055.2
1056.5
1058.1
1059.4
1061.1
1062.3
1063.7
1064.2
771.1
770.65
769.76
768.44
767.22
766.11
764.96
763.66
762.43
761.3
760.24
759.21
758.2
757.22
756.26
755.36
754.59
753.97
753.16
752.37
752.01
751.27
751.04
750.49
750.24
750.17
750.17
750.24
750.49
751.04
751.27
752.01
752.38
753.16
753.99
754.6
755.38
756.28
757.23
758.22
759.22
760.26
761.34
762.49
763.74
765.03
766.14
767.28
768.58
770.02
771.18
772.42
773.93
775.17
776.43
778.01
779.21
780.59
782.1
783.31
784.89
786.2
787.58
789.11
790.36
792.01
793.25
794.78
796.18
797.58
799.13
800.42
802.07
803.32
804.99
806.25
807.83
809.21
810.69
812.17
813.57
815.14
816.47
818.11
819.39
821.07
822.33
824.03
825.29
826.98
828.26
829.89
831.23
832.8
834.21
835.73
837.19
838.66
840.17
841.59
843.15
844.53
846.13
847.48
849.12
850.43
852.1
853.39
855.08
856.36
858.06
859.33
861.04
862.3
864.01
865.28
866.98
868.26
869.92
871.24
872.87
874.22
875.82
877.21
878.76
880.2
881.71
883.18
884.66
886.17
887.62
889.16
890.57
892.15
893.52
895.13
896.48
898.12
899.44
901.1
902.4
904.09
905.37
907.07
908.34
910.05
911.31
913.03
914.28
916
917.26
918.94
920.24
921.88
923.22
924.82
926.21
927.76
929.19
930.7
932.18
933.64
935.16
936.58
938.15
939.53
941.13
942.47
944.12
945.43
947.1
948.38
950.08
951.34
953.05
954.3
956.02
957.27
958.98
960.25
961.9
963.23
964.83
966.21
967.75
969.19
970.68
972.17
973.6
975.15
976.53
978.13
979.47
981.11
982.41
984.09
985.36
987.06
988.31
990.03
991.27
992.97
994.24
995.88
997.22
998.79
1000.2
1001.7
1003.2
1004.6
1006.2
1007.5
1009.1
1010.5
1012.1
1013.4
1015.1
1016.3
1018
1019.3
1021
1022.2
1023.9
1025.2
1026.8
1028.2
1029.7
1031.2
1032.6
1034.1
1035.5
1037.1
1038.4
1040.1
1041.3
1043
1044.3
1046
1047.2
1048.9
1050.2
1051.8
1053.2
1054.6
1056.1
1057.5
1059.1
1060.4
1062.1
1063.2
1063.8
770.14
769.74
768.77
767.41
766.2
765.07
763.78
762.45
761.26
760.18
759.12
758.07
757.04
756.04
755.06
754.11
753.18
752.29
751.58
751.06
750.25
749.83
749.24
749.06
748.69
748.48
748.48
748.7
749.06
749.24
749.84
750.25
751.06
751.59
752.29
753.19
754.12
755.07
756.05
757.06
758.09
759.13
760.19
761.3
762.52
763.87
765.11
766.24
767.54
769.02
770.19
771.47
773.02
774.21
775.57
777.09
778.29
779.83
781.18
782.51
784.09
785.32
786.94
788.22
789.69
791.16
792.49
794.1
795.35
797.03
798.27
799.88
801.22
802.73
804.18
805.6
807.15
808.49
810.11
811.4
813.08
814.34
816.04
817.29
818.98
820.26
821.89
823.23
824.81
826.21
827.73
829.19
830.66
832.17
833.6
835.15
836.54
838.14
839.49
841.12
842.44
844.1
845.4
847.09
848.37
850.07
851.34
853.05
854.31
856.03
857.29
859.01
860.27
861.96
863.25
864.92
866.24
867.87
869.22
870.82
872.21
873.77
875.2
876.73
878.19
879.68
881.17
882.63
884.16
885.59
887.15
888.55
890.14
891.51
893.13
894.47
896.12
897.43
899.1
900.4
902.09
903.37
905.07
906.34
908.05
909.31
911.03
912.29
914.01
915.27
916.96
918.25
919.91
921.23
922.85
924.21
925.79
927.2
928.74
930.18
931.68
933.17
934.62
936.16
937.56
939.14
940.51
942.13
943.46
945.11
946.41
948.09
949.37
951.07
952.33
954.05
955.3
957.02
958.27
959.97
961.24
962.9
964.22
965.82
967.2
968.75
970.18
971.67
973.17
974.6
976.15
977.53
979.13
980.47
982.11
983.41
985.09
986.36
988.06
989.31
991.03
992.27
993.98
995.24
996.89
998.22
999.8
1001.2
1002.7
1004.2
1005.6
1007.2
1008.5
1010.1
1011.5
1013.1
1014.4
1016.1
1017.3
1019
1020.3
1022
1023.3
1024.9
1026.2
1027.8
1029.2
1030.7
1032.2
1033.6
1035.1
1036.5
1038.1
1039.4
1041.1
1042.4
1044.1
1045.3
1047
1048.2
1049.9
1051.2
1052.8
1054.2
1055.6
1057.2
1058.5
1060.1
1061.4
1062.9
1063.3
769.19
768.9
767.87
766.43
765.2
764.05
762.67
761.34
760.19
759.1
757.98
756.77
755.63
754.56
753.56
752.63
751.8
751.04
750.16
749.32
748.83
748.19
747.73
747.24
747.11
747.04
747.04
747.11
747.25
747.74
748.19
748.83
749.33
750.16
751.05
751.82
752.65
753.58
754.58
755.66
756.81
758.01
759.11
760.21
761.39
762.76
764.09
765.24
766.56
768.05
769.23
770.6
772.09
773.29
774.81
776.17
777.48
779.07
780.29
781.87
783.2
784.62
786.14
787.43
789.07
790.31
791.98
793.24
794.8
796.2
797.65
799.16
800.53
802.13
803.43
805.09
806.36
808.05
809.31
811.01
812.27
813.93
815.24
816.84
818.21
819.76
821.19
822.69
824.18
825.63
827.16
828.57
830.15
831.52
833.13
834.48
836.12
837.44
839.1
840.4
842.09
843.37
845.07
846.34
848.06
849.32
851.04
852.3
854.02
855.28
857
858.26
859.96
861.25
862.91
864.23
865.87
867.22
868.83
870.21
871.79
873.2
874.75
876.19
877.7
879.18
880.66
882.17
883.62
885.16
886.58
888.15
889.55
891.14
892.51
894.13
895.47
897.12
898.44
900.1
901.4
903.09
904.37
906.08
907.34
909.06
910.32
912.04
913.29
915.02
916.27
917.99
919.25
920.94
922.24
923.89
925.22
926.83
928.21
929.77
931.19
932.72
934.18
935.66
937.16
938.6
940.15
941.55
943.14
944.5
946.12
947.44
949.1
950.4
952.09
953.36
955.07
956.32
958.04
959.29
961.01
962.26
963.96
965.24
966.88
968.22
969.81
971.2
972.73
974.18
975.66
977.16
978.59
980.14
981.52
983.12
984.45
986.1
987.39
989.08
990.34
992.05
993.3
995.02
996.26
997.96
999.23
1000.9
1002.2
1003.8
1005.2
1006.7
1008.2
1009.6
1011.1
1012.5
1014.1
1015.4
1017.1
1018.4
1020.1
1021.3
1023
1024.3
1026
1027.2
1028.9
1030.2
1031.8
1033.2
1034.7
1036.2
1037.6
1039.1
1040.5
1042.1
1043.4
1045.1
1046.3
1048
1049.3
1051
1052.2
1053.8
1055.2
1056.7
1058.2
1059.6
1061.1
1062.3
1063.1
768.27
768.06
767.02
765.52
764.22
763.06
761.64
760.29
759.15
758.02
756.72
755.47
754.32
753.25
752.23
751.23
750.28
749.38
748.64
748.04
747.21
746.59
746.15
745.74
745.32
745.21
745.21
745.32
745.75
746.15
746.6
747.21
748.04
748.65
749.39
750.28
751.24
752.24
753.26
754.34
755.5
756.76
758.05
759.17
760.33
761.73
763.1
764.26
765.66
767.1
768.3
769.81
771.16
772.46
774.06
775.27
776.82
778.19
779.57
781.12
782.39
784.05
785.28
786.91
788.22
789.74
791.18
792.6
794.15
795.48
797.11
798.4
800.07
801.33
803.04
804.29
805.99
807.26
808.9
810.23
811.82
813.21
814.75
816.19
817.69
819.18
820.63
822.16
823.58
825.15
826.53
828.14
829.49
831.12
832.46
834.11
835.42
837.1
838.4
840.09
841.37
843.07
844.35
846.06
847.33
849.05
850.31
852.03
853.29
855.02
856.28
858
859.26
860.97
862.25
863.93
865.24
866.89
868.23
869.86
871.22
872.82
874.21
875.78
877.2
878.75
880.19
881.71
883.18
884.67
886.17
887.64
889.16
890.6
892.15
893.56
895.14
896.53
898.13
899.49
901.12
902.46
904.11
905.42
907.1
908.39
910.09
911.36
913.07
914.33
916.05
917.31
919.04
920.29
922.02
923.27
924.98
926.25
927.93
929.23
930.87
932.21
933.82
935.2
936.76
938.19
939.7
941.17
942.64
944.16
945.59
947.14
948.53
950.13
951.48
953.12
954.43
956.1
957.38
959.08
960.34
962.06
963.31
965.03
966.28
968
969.25
970.93
972.23
973.85
975.21
976.78
978.19
979.7
981.17
982.63
984.15
985.55
987.13
988.48
990.11
991.42
993.09
994.36
996.07
997.32
999.04
1000.3
1002
1003.2
1004.9
1006.2
1007.8
1009.2
1010.7
1012.2
1013.6
1015.2
1016.5
1018.1
1019.5
1021.1
1022.4
1024.1
1025.3
1027
1028.3
1030
1031.2
1032.9
1034.2
1035.8
1037.2
1038.7
1040.2
1041.6
1043.1
1044.5
1046.1
1047.4
1049.1
1050.3
1052
1053.3
1055
1056.2
1057.8
1059.2
1060.7
1062.1
1062.5
767.45
767.16
766.1
764.69
763.26
762.09
760.68
759.29
758.13
756.93
755.54
754.3
753.19
752.13
751.09
750.07
749.08
748.13
747.19
746.32
745.72
745.13
744.45
744.14
743.9
743.62
743.62
743.9
744.14
744.45
745.14
745.72
746.33
747.2
748.13
749.09
750.07
751.09
752.14
753.2
754.32
755.58
756.98
758.15
759.33
760.77
762.12
763.32
764.84
766.17
767.45
769.05
770.26
771.78
773.17
774.52
776.11
777.36
779.03
780.26
781.86
783.21
784.69
786.17
787.56
789.13
790.45
792.1
793.38
795.07
796.32
798.03
799.28
800.97
802.25
803.9
805.23
806.83
808.21
809.76
811.19
812.71
814.18
815.66
817.17
818.62
820.16
821.57
823.15
824.54
826.14
827.51
829.13
830.48
832.12
833.45
835.11
836.43
838.1
839.4
841.09
842.38
844.08
845.36
847.07
848.35
850.06
851.33
853.05
854.32
856.04
857.3
859.03
860.29
862.02
863.28
865.01
866.26
867.98
869.25
870.95
872.24
873.92
875.23
876.89
878.22
879.86
881.21
882.82
884.2
885.79
887.2
888.75
890.19
891.72
893.18
894.68
896.17
897.65
899.16
900.61
902.15
903.57
905.14
906.53
908.13
909.5
911.12
912.46
914.11
915.43
917.1
918.39
920.09
921.36
923.07
924.33
926.06
927.31
929.04
930.29
932.02
933.26
934.98
936.24
937.93
939.23
940.87
942.21
943.81
945.2
946.75
948.18
949.69
951.17
952.63
954.15
955.57
957.14
958.51
960.12
961.46
963.11
964.41
966.09
967.36
969.07
970.32
972.04
973.29
975.01
976.26
977.96
979.23
980.88
982.21
983.8
985.19
986.72
988.17
989.65
991.15
992.57
994.14
995.49
997.12
998.43
1000.1
1001.4
1003.1
1004.3
1006
1007.3
1009
1010.2
1011.9
1013.2
1014.8
1016.2
1017.7
1019.2
1020.6
1022.1
1023.5
1025.1
1026.5
1028.1
1029.4
1031.1
1032.3
1034
1035.3
1037
1038.2
1039.9
1041.2
1042.8
1044.2
1045.7
1047.2
1048.6
1050.1
1051.5
1053.1
1054.4
1056.1
1057.3
1059
1060.2
1061.6
1062.2
766.83
766.26
765.19
763.96
762.37
761.15
759.81
758.32
757.14
755.89
754.45
753.22
752.12
751.02
749.81
748.67
747.62
746.67
745.84
745.06
744.19
743.44
743.07
742.4
742.16
742.08
742.08
742.16
742.4
743.07
743.44
744.19
745.07
745.85
746.68
747.64
748.69
749.83
751.03
752.13
753.24
754.48
755.94
757.15
758.36
759.89
761.17
762.46
764.05
765.25
766.75
768.16
769.49
771.09
772.33
774
775.25
776.81
778.2
779.65
781.16
782.53
784.12
785.43
787.09
788.36
790.06
791.31
793.02
794.28
795.98
797.25
798.91
800.23
801.85
803.22
804.8
806.2
807.75
809.19
810.71
812.18
813.67
815.17
816.64
818.16
819.61
821.16
822.59
824.15
825.56
827.14
828.54
830.14
831.52
833.13
834.5
836.13
837.48
839.12
840.46
842.12
843.45
845.11
846.43
848.1
849.41
851.1
852.4
854.09
855.38
857.09
858.37
860.08
861.36
863.07
864.34
866.06
867.33
869.06
870.32
872.05
873.3
875.04
876.29
878.03
879.28
881.01
882.27
884
885.26
886.97
888.24
889.94
891.23
892.91
894.22
895.87
897.21
898.84
900.2
901.8
903.2
904.76
906.19
907.72
909.18
910.68
912.17
913.64
915.16
916.6
918.15
919.56
921.14
922.52
924.13
925.48
927.11
928.44
930.1
931.4
933.09
934.37
936.07
937.34
939.06
940.31
942.04
943.28
945.01
946.26
947.97
949.24
950.92
952.22
953.85
955.2
956.79
958.19
959.72
961.17
962.66
964.16
965.6
967.14
968.53
970.13
971.47
973.11
974.42
976.09
977.37
979.07
980.33
982.05
983.29
985.02
986.26
987.96
989.23
990.88
992.21
993.8
995.19
996.71
998.17
999.63
1001.1
1002.6
1004.1
1005.5
1007.1
1008.4
1010.1
1011.3
1013.1
1014.3
1016
1017.3
1019
1020.2
1021.9
1023.2
1024.8
1026.2
1027.7
1029.2
1030.6
1032.1
1033.5
1035.1
1036.4
1038.1
1039.3
1041.1
1042.3
1044
1045.2
1046.9
1048.2
1049.8
1051.2
1052.7
1054.2
1055.5
1057.1
1058.4
1060.1
1061.2
1062
766.12
765.54
764.32
763.12
761.61
760.21
759.01
757.42
756.17
754.93
753.43
752.2
751.07
749.78
748.49
747.33
746.26
745.25
744.28
743.4
742.69
742.09
741.29
741.03
740.45
740.25
740.25
740.45
741.03
741.29
742.09
742.7
743.4
744.29
745.25
746.27
747.34
748.51
749.81
751.08
752.2
753.46
754.98
756.18
757.47
759.05
760.25
761.72
763.15
764.45
766.07
767.3
768.94
770.23
771.75
773.18
774.6
776.15
777.49
779.12
780.41
782.08
783.35
785.05
786.31
788.02
789.28
790.99
792.26
793.94
795.24
796.89
798.23
799.85
801.22
802.81
804.21
805.79
807.2
808.76
810.19
811.74
813.19
814.72
816.18
817.7
819.18
820.68
822.17
823.67
825.17
826.65
828.17
829.64
831.16
832.63
834.16
835.62
837.16
838.6
840.15
841.59
843.15
844.58
846.15
847.57
849.14
850.55
852.14
853.54
855.14
856.53
858.13
859.51
861.13
862.5
864.12
865.48
867.12
868.47
870.12
871.45
873.11
874.43
876.1
877.42
879.1
880.4
882.09
883.38
885.08
886.37
888.08
889.35
891.07
892.33
894.06
895.32
897.05
898.3
900.04
901.29
903.02
904.27
906.01
907.26
908.98
910.24
911.94
913.23
914.9
916.22
917.86
919.21
920.82
922.2
923.77
925.19
926.73
928.17
929.68
931.16
932.63
934.15
935.58
937.14
938.54
940.13
941.49
943.12
944.45
946.1
947.4
949.09
950.37
952.07
953.33
955.05
956.3
958.03
959.27
961
962.25
963.94
965.23
966.88
968.21
969.81
971.19
972.74
974.17
975.67
977.16
978.6
980.14
981.53
983.12
984.46
986.11
987.41
989.09
990.35
992.06
993.31
995.04
996.27
998
999.24
1000.9
1002.2
1003.8
1005.2
1006.7
1008.2
1009.7
1011.2
1012.6
1014.1
1015.5
1017.1
1018.4
1020.1
1021.4
1023.1
1024.3
1026
1027.3
1029
1030.2
1031.9
1033.2
1034.8
1036.2
1037.7
1039.2
1040.6
1042.1
1043.5
1045.1
1046.4
1048.1
1049.3
1051
1052.3
1053.9
1055.2
1056.8
1058.2
1059.7
1061.1
1061.5
765.29
765.03
763.68
762.23
760.99
759.35
758.12
756.62
755.22
754.03
752.48
751.2
750.04
748.63
747.32
746.19
745.13
744.09
743.09
742.12
741.2
740.35
739.9
739.22
739.03
738.7
738.7
739.03
739.22
739.9
740.36
741.2
742.13
743.09
744.09
745.13
746.2
747.33
748.65
750.05
751.2
752.51
754.05
755.24
756.69
758.14
759.41
761.05
762.28
763.88
765.21
766.69
768.17
769.55
771.13
772.46
774.1
775.39
777.07
778.34
780.05
781.31
783.02
784.28
786
787.27
788.97
790.25
791.94
793.24
794.91
796.23
797.89
799.23
800.87
802.22
803.86
805.22
806.85
808.22
809.84
811.21
812.84
814.21
815.83
817.21
818.83
820.21
821.83
823.21
824.82
826.21
827.82
829.21
830.82
832.21
833.82
835.2
836.81
838.2
839.81
841.2
842.8
844.2
845.8
847.2
848.79
850.2
851.78
853.19
854.78
856.19
857.76
859.19
860.75
862.19
863.74
865.18
866.73
868.18
869.72
871.18
872.7
874.17
875.68
877.17
878.66
880.16
881.65
883.16
884.62
886.15
887.6
889.15
890.58
892.14
893.55
895.14
896.53
898.13
899.5
901.12
902.48
904.12
905.45
907.11
908.43
910.1
911.4
913.09
914.38
916.08
917.35
919.07
920.33
922.05
923.31
925.04
926.29
928.02
929.27
931
932.25
933.96
935.23
936.91
938.22
939.86
941.2
942.8
944.19
945.75
947.18
948.69
950.16
951.64
953.15
954.58
956.14
957.53
959.12
960.47
962.11
963.42
965.09
966.38
968.08
969.34
971.05
972.3
974.03
975.27
977
978.24
979.93
981.22
982.86
984.2
985.78
987.18
988.7
990.16
991.63
993.15
994.55
996.13
997.48
999.11
1000.4
1002.1
1003.4
1005.1
1006.3
1008
1009.3
1011
1012.2
1013.9
1015.2
1016.8
1018.2
1019.7
1021.2
1022.6
1024.1
1025.5
1027.1
1028.5
1030.1
1031.4
1033.1
1034.3
1036
1037.3
1039
1040.2
1041.9
1043.2
1044.8
1046.2
1047.7
1049.2
1050.6
1052.1
1053.4
1055.1
1056.4
1058.1
1059.3
1060.7
1061.2
764.74
764.21
763.09
761.49
760.16
758.69
757.22
755.96
754.33
753.11
751.62
750.23
749.05
747.57
746.25
745.12
744
742.76
741.63
740.63
739.78
739.06
738.21
737.64
737.2
737.1
737.1
737.2
737.65
738.21
739.06
739.79
740.64
741.64
742.77
744
745.13
746.26
747.58
749.06
750.24
751.65
753.12
754.36
756.01
757.24
758.78
760.19
761.61
763.15
764.49
766.11
767.41
769.09
770.36
772.06
773.32
775.04
776.3
778.02
779.28
781.01
782.27
784
785.27
786.99
788.26
789.98
791.26
792.98
794.26
795.98
797.26
798.98
800.26
801.99
803.26
804.99
806.26
808
809.26
811
812.27
814.01
815.27
817.01
818.27
820.02
821.28
823.02
824.28
826.02
827.28
829.03
830.29
832.03
833.29
835.03
836.29
838.03
839.29
841.03
842.29
844.04
845.3
847.04
848.3
850.04
851.3
853.04
854.29
856.03
857.29
859.03
860.29
862.03
863.29
865.03
866.28
868.02
869.28
871.02
872.27
874.01
875.27
877.01
878.26
880
881.26
882.99
884.25
885.97
887.24
888.95
890.24
891.93
893.23
894.91
896.22
897.88
899.21
900.85
902.21
903.82
905.2
906.79
908.19
909.76
911.18
912.73
914.17
915.69
917.16
918.65
920.16
921.62
923.15
924.58
926.14
927.54
929.13
930.5
932.12
933.46
935.11
936.42
938.09
939.39
941.08
942.36
944.07
945.33
947.05
948.3
950.03
951.27
953.01
954.25
955.96
957.23
958.9
960.21
961.84
963.2
964.78
966.18
967.71
969.17
970.65
972.15
973.58
975.14
976.52
978.12
979.46
981.1
982.4
984.08
985.35
987.06
988.31
990.04
991.27
993
994.24
995.93
997.22
998.85
1000.2
1001.8
1003.2
1004.7
1006.2
1007.6
1009.1
1010.5
1012.1
1013.4
1015.1
1016.4
1018.1
1019.3
1021
1022.3
1024
1025.2
1026.9
1028.2
1029.8
1031.2
1032.7
1034.2
1035.6
1037.1
1038.5
1040.1
1041.4
1043.1
1044.4
1046.1
1047.3
1049
1050.2
1051.9
1053.2
1054.8
1056.2
1057.7
1059.1
1060.3
1061.1
764.17
763.58
762.27
761.04
759.34
758.09
756.45
755.14
753.62
752.2
750.88
749.3
748.09
746.6
745.23
744.08
742.75
741.42
740.27
739.23
738.24
737.33
736.65
736.12
735.52
735.25
735.25
735.53
736.12
736.66
737.33
738.24
739.23
740.28
741.43
742.76
744.08
745.24
746.62
748.1
749.31
750.92
752.21
753.67
755.16
756.51
758.12
759.41
761.08
762.35
764.06
765.32
767.04
768.3
770.03
771.29
773.02
774.28
776.01
777.28
779.01
780.28
782.02
783.28
785.02
786.29
788.03
789.3
791.04
792.3
794.04
795.31
797.05
798.33
800.06
801.34
803.07
804.35
806.08
807.37
809.08
810.38
812.09
813.39
815.09
816.41
818.1
819.42
821.1
822.44
824.11
825.45
827.11
828.47
830.12
831.48
833.12
834.49
836.12
837.5
839.13
840.51
842.13
843.52
845.13
846.53
848.13
849.54
851.13
852.54
854.13
855.54
857.14
858.54
860.14
861.54
863.13
864.54
866.13
867.54
869.13
870.53
872.13
873.53
875.13
876.52
878.13
879.51
881.12
882.5
884.12
885.48
887.12
888.47
890.11
891.45
893.11
894.44
896.1
897.42
899.1
900.4
902.09
903.38
905.08
906.37
908.07
909.35
911.06
912.33
914.05
915.31
917.04
918.29
920.03
921.28
923.01
924.26
925.99
927.25
928.95
930.23
931.91
933.22
934.87
936.21
937.82
939.19
940.77
942.18
943.72
945.17
946.67
948.16
949.62
951.14
952.56
954.13
955.51
957.12
958.46
960.11
961.42
963.09
964.37
966.07
967.33
969.05
970.3
972.03
973.27
975
976.24
977.94
979.22
980.87
982.2
983.8
985.18
986.72
988.17
989.64
991.15
992.57
994.13
995.5
997.11
998.43
1000.1
1001.4
1003.1
1004.3
1006
1007.3
1009
1010.2
1011.9
1013.2
1014.9
1016.2
1017.8
1019.2
1020.7
1022.2
1023.6
1025.1
1026.5
1028.1
1029.4
1031.1
1032.3
1034.1
1035.3
1037
1038.3
1039.9
1041.2
1042.8
1044.2
1045.7
1047.2
1048.6
1050.1
1051.5
1053.1
1054.4
1056.1
1057.3
1059
1060.2
1060.9
763.52
763.13
761.81
760.23
758.91
757.26
756
754.3
753.05
751.36
750.1
748.5
747.16
745.76
744.26
743.07
741.61
740.27
739.14
738.07
737.03
736.06
735.15
734.33
734.05
733.61
733.61
734.05
734.33
735.16
736.06
737.03
738.07
739.15
740.27
741.62
743.08
744.27
745.78
747.17
748.52
750.11
751.39
753.07
754.33
756.03
757.29
759.01
760.28
762
763.27
765
766.27
768
769.27
771.01
772.28
774.02
775.29
777.04
778.31
780.05
781.33
783.06
784.35
786.08
787.37
789.09
790.4
792.1
793.43
795.11
796.46
798.12
799.5
801.13
802.53
804.14
805.57
807.15
808.6
810.15
811.64
813.16
814.67
816.17
817.7
819.18
820.73
822.18
823.76
825.19
826.79
828.2
829.82
831.2
832.84
834.21
835.86
837.22
838.89
840.22
841.9
843.23
844.92
846.23
847.93
849.23
850.94
852.24
853.95
855.24
856.96
858.24
859.96
861.24
862.97
864.25
865.97
867.24
868.97
870.24
871.97
873.24
874.96
876.24
877.95
879.24
880.94
882.23
883.94
885.23
886.92
888.23
889.91
891.22
892.89
894.22
895.87
897.21
898.85
900.2
901.83
903.2
904.8
906.19
907.78
909.18
910.75
912.18
913.72
915.17
916.68
918.16
919.65
921.15
922.62
924.15
925.58
927.14
928.54
930.13
931.51
933.12
934.47
936.11
937.43
939.1
940.4
942.08
943.36
945.07
946.33
948.05
949.31
951.04
952.28
954.01
955.26
956.98
958.24
959.92
961.22
962.86
964.2
965.8
967.18
968.74
970.17
971.67
973.15
974.61
976.14
977.54
979.12
980.48
982.11
983.42
985.09
986.37
988.07
989.32
991.05
992.29
994.02
995.25
996.96
998.23
999.88
1001.2
1002.8
1004.2
1005.7
1007.2
1008.6
1010.1
1011.5
1013.1
1014.5
1016.1
1017.4
1019.1
1020.3
1022.1
1023.3
1025
1026.3
1028
1029.2
1030.9
1032.2
1033.8
1035.2
1036.7
1038.1
1039.6
1041.1
1042.5
1044.1
1045.4
1047.1
1048.3
1050
1051.3
1053
1054.2
1055.8
1057.2
1058.7
1060.1
1060.5
763.15
762.46
761.19
759.77
758.2
756.78
755.21
753.8
752.22
750.83
749.23
747.91
746.27
745.03
743.36
742.11
740.61
739.22
738.06
736.73
735.48
734.4
733.5
732.9
732.19
732.04
732.04
732.2
732.91
733.5
734.4
735.48
736.74
738.07
739.22
740.62
742.11
743.36
745.03
746.28
747.94
749.25
750.88
752.23
753.86
755.23
756.87
758.23
759.9
761.24
762.95
764.26
766
767.28
769.03
770.31
772.05
773.34
775.07
776.38
778.09
779.42
781.11
782.47
784.13
785.52
787.14
788.58
790.15
791.64
793.17
794.7
796.18
797.76
799.19
800.82
802.21
803.87
805.22
806.93
808.24
809.98
811.26
813.01
814.28
816.03
817.3
819.04
820.32
822.06
823.34
825.07
826.36
828.08
829.38
831.09
832.4
834.1
835.42
837.1
838.44
840.11
841.46
843.11
844.48
846.12
847.5
849.12
850.51
852.13
853.52
855.13
856.53
858.13
859.54
861.13
862.55
864.14
865.56
867.14
868.56
870.14
871.56
873.14
874.56
876.14
877.55
879.13
880.55
882.13
883.54
885.13
886.53
888.13
889.52
891.13
892.51
894.12
895.5
897.12
898.48
900.11
901.46
903.11
904.44
906.1
907.42
909.1
910.4
912.09
913.38
915.08
916.36
918.07
919.34
921.06
922.32
924.05
925.3
927.04
928.29
930.02
931.27
933.01
934.25
935.97
937.24
938.93
940.22
941.88
943.21
944.83
946.19
947.78
949.18
950.73
952.17
953.68
955.16
956.62
958.14
959.57
961.13
962.51
964.12
965.46
967.1
968.41
970.09
971.37
973.07
974.33
976.05
977.29
979.02
980.26
981.98
983.24
984.92
986.21
987.84
989.19
990.77
992.17
993.69
995.16
996.61
998.14
999.53
1001.1
1002.5
1004.1
1005.4
1007.1
1008.3
1010.1
1011.3
1013
1014.3
1016
1017.2
1018.9
1020.2
1021.8
1023.2
1024.7
1026.2
1027.6
1029.1
1030.5
1032.1
1033.4
1035.1
1036.4
1038.1
1039.3
1041
1042.3
1044
1045.2
1046.8
1048.2
1049.7
1051.2
1052.6
1054.1
1055.5
1057.1
1058.4
1059.9
1060.3
762.62
762.13
760.78
759.2
757.75
756.19
754.69
753.18
751.64
750.17
748.6
747.16
745.59
744.16
742.63
741.18
739.75
738.23
737.02
735.47
734.22
733.13
732.12
731.19
730.44
730.15
730.15
730.44
731.19
732.12
733.13
734.22
735.48
737.03
738.24
739.76
741.19
742.64
744.17
745.61
747.17
748.64
750.18
751.69
753.19
754.77
756.21
757.86
759.24
760.96
762.27
764.03
765.31
767.06
768.36
770.09
771.43
773.12
774.51
776.14
777.59
779.16
780.68
782.18
783.77
785.2
786.86
788.22
789.94
791.25
793.01
794.28
796.04
797.32
799.06
800.36
802.08
803.4
805.1
806.45
808.12
809.5
811.13
812.56
814.14
815.61
817.15
818.66
820.17
821.71
823.18
824.75
826.19
827.8
829.2
830.84
832.21
833.87
835.22
836.91
838.23
839.94
841.24
842.96
844.25
845.99
847.26
849.01
850.27
852.01
853.27
855.02
856.28
858.03
859.29
861.03
862.29
864.03
865.3
867.04
868.3
870.04
871.3
873.04
874.3
876.04
877.3
879.04
880.3
882.04
883.3
885.04
886.29
888.03
889.29
891.03
892.28
894.02
895.28
897.02
898.27
900.01
901.26
903
904.25
905.98
907.24
908.96
910.23
911.93
913.23
914.91
916.22
917.88
919.21
920.85
922.2
923.81
925.19
926.77
928.18
929.74
931.17
932.7
934.16
935.65
937.15
938.61
940.14
941.57
943.13
944.52
946.12
947.48
949.11
950.43
952.1
953.4
955.08
956.36
958.07
959.33
961.05
962.29
964.03
965.27
967
968.24
969.94
971.22
972.88
974.2
975.81
977.19
978.74
980.17
981.68
983.15
984.6
986.14
987.54
989.12
990.47
992.1
993.41
995.08
996.36
998.06
999.31
1001
1002.3
1004
1005.2
1006.9
1008.2
1009.8
1011.2
1012.8
1014.2
1015.7
1017.1
1018.6
1020.1
1021.5
1023.1
1024.4
1026.1
1027.3
1029.1
1030.3
1032
1033.3
1035
1036.2
1037.9
1039.2
1040.8
1042.2
1043.6
1045.1
1046.5
1048.1
1049.4
1051.1
1052.3
1054.1
1055.3
1057
1058.2
1059.6
1060.2
762.24
761.7
760.24
758.9
757.21
755.79
754.19
752.66
751.16
749.54
748.13
746.44
745.1
743.37
742.06
740.33
739.04
737.32
736.06
734.4
733.13
731.83
730.52
729.5
728.91
728.27
728.27
728.91
729.5
730.52
731.83
733.13
734.4
736.06
737.32
739.05
740.33
742.07
743.38
745.1
746.46
748.14
749.58
751.17
752.72
754.2
755.88
757.25
759.01
760.31
762.07
763.39
765.11
766.49
768.14
769.61
771.17
772.74
774.2
775.86
777.23
778.98
780.27
782.04
783.33
785.07
786.39
788.1
789.47
791.12
792.55
794.14
795.63
797.16
798.72
800.18
801.8
803.21
804.88
806.23
807.95
809.25
811.01
812.28
814.03
815.31
817.06
818.34
820.07
821.38
823.09
824.42
826.1
827.45
829.11
830.49
832.12
833.53
835.13
836.57
838.14
839.6
841.15
842.63
844.15
845.66
847.16
848.69
850.17
851.71
853.17
854.73
856.18
857.75
859.18
860.77
862.19
863.78
865.19
866.79
868.19
869.8
871.19
872.8
874.19
875.81
877.19
878.81
880.19
881.8
883.19
884.8
886.19
887.79
889.19
890.78
892.19
893.77
895.18
896.76
898.18
899.74
901.17
902.72
904.17
905.7
907.16
908.68
910.16
911.65
913.15
914.63
916.15
917.6
919.14
920.57
922.13
923.54
925.13
926.51
928.12
929.47
931.11
932.44
934.1
935.41
937.09
938.38
940.08
941.35
943.06
944.32
946.05
947.3
949.03
950.27
952.01
953.25
954.97
956.23
957.91
959.21
960.86
962.2
963.8
965.18
966.74
968.17
969.67
971.15
972.61
974.14
975.55
977.12
978.49
980.11
981.43
983.09
984.38
986.07
987.33
989.05
990.29
992.02
993.26
994.98
996.23
997.9
999.21
1000.8
1002.2
1003.7
1005.2
1006.7
1008.1
1009.6
1011.1
1012.5
1014.1
1015.4
1017.1
1018.4
1020.1
1021.3
1023
1024.3
1026
1027.2
1028.9
1030.2
1031.8
1033.2
1034.7
1036.2
1037.6
1039.1
1040.5
1042.1
1043.4
1045.1
1046.3
1048
1049.3
1051
1052.2
1053.9
1055.2
1056.7
1058.2
1059.4
1060.2
762.08
761.26
760.07
758.33
757.03
755.26
753.9
752.2
750.71
749.16
747.51
746.11
744.35
743.03
741.26
739.84
738.19
736.63
735.15
733.49
732.12
730.52
729.18
728.08
727.14
726.44
726.44
727.14
728.08
729.18
730.52
732.12
733.49
735.15
736.63
738.2
739.85
741.26
743.04
744.37
746.11
747.54
749.17
750.76
752.22
753.98
755.29
757.07
758.41
760.12
761.56
763.16
764.74
766.2
767.9
769.25
771.03
772.32
774.08
775.41
777.11
778.53
780.14
781.65
783.17
784.77
786.2
787.89
789.24
791
792.28
794.04
795.33
797.07
798.39
800.1
801.46
803.12
804.54
806.14
807.62
809.16
810.69
812.17
813.77
815.19
816.83
818.21
819.9
821.23
822.96
824.25
826
827.27
829.03
830.29
832.04
833.32
835.06
836.34
838.07
839.37
841.08
842.39
844.09
845.42
847.1
848.44
850.11
851.46
853.11
854.49
856.12
857.5
859.12
860.52
862.13
863.53
865.13
866.54
868.13
869.55
871.13
872.56
874.13
875.56
877.13
878.57
880.13
881.56
883.13
884.56
886.13
887.56
889.13
890.55
892.13
893.54
895.13
896.53
898.12
899.51
901.12
902.5
904.12
905.48
907.11
908.46
910.11
911.44
913.1
914.42
916.09
917.4
919.08
920.38
922.08
923.36
925.07
926.34
928.06
929.31
931.04
932.29
934.03
935.28
937.01
938.26
939.99
941.24
942.94
944.22
945.9
947.21
948.85
950.2
951.8
953.18
954.74
956.17
957.69
959.16
960.63
962.14
963.57
965.13
966.52
968.12
969.46
971.1
972.41
974.08
975.36
977.07
978.32
980.04
981.29
983.02
984.26
985.98
987.23
988.91
990.21
991.83
993.19
994.75
996.17
997.67
999.15
1000.6
1002.1
1003.5
1005.1
1006.4
1008.1
1009.4
1011.1
1012.3
1014
1015.3
1017
1018.2
1019.9
1021.2
1022.8
1024.2
1025.8
1027.2
1028.7
1030.1
1031.6
1033.1
1034.5
1036.1
1037.4
1039.1
1040.3
1042
1043.3
1045
1046.2
1047.9
1049.2
1050.8
1052.2
1053.6
1055.1
1056.5
1058.1
1059.3
1060.1
761.73
761.13
759.71
758.15
756.54
755.11
753.37
752.04
750.25
748.85
747.17
745.56
744.11
742.33
740.98
739.2
737.6
736.11
734.32
732.89
731.18
729.5
728.08
726.42
725.26
724.65
724.65
725.26
726.42
728.08
729.5
731.18
732.89
734.32
736.11
737.61
739.2
740.99
742.34
744.11
745.59
747.18
748.89
750.27
752.06
753.43
755.13
756.64
758.18
759.87
761.25
763.03
764.35
766.09
767.49
769.14
770.66
772.18
773.83
775.22
776.99
778.28
780.05
781.36
783.09
784.46
786.12
787.58
789.15
790.7
792.18
793.81
795.21
796.92
798.25
800.01
801.29
803.04
804.34
806.07
807.39
809.1
810.46
812.12
813.52
815.13
816.59
818.15
819.66
821.16
822.72
824.18
825.78
827.19
828.84
830.21
831.89
833.23
834.94
836.24
837.98
839.26
841.01
842.27
844.02
845.29
847.04
848.31
850.05
851.32
853.06
854.34
856.06
857.35
859.07
860.36
862.08
863.37
865.08
866.38
868.08
869.39
871.09
872.4
874.09
875.4
877.09
878.4
880.09
881.4
883.09
884.4
886.09
887.4
889.09
890.39
892.08
893.39
895.08
896.38
898.08
899.37
901.07
902.36
904.07
905.34
907.06
908.33
910.05
911.32
913.05
914.3
916.04
917.29
919.03
920.28
922.01
923.26
925
926.25
927.97
929.24
930.93
932.22
933.89
935.21
936.85
938.2
939.81
941.19
942.76
944.17
945.71
947.16
948.67
950.15
951.61
953.14
954.56
956.13
957.51
959.11
960.46
962.1
963.41
965.09
966.37
968.07
969.33
971.05
972.3
974.03
975.27
977
978.24
979.93
981.22
982.87
984.2
985.79
987.18
988.72
990.16
991.64
993.14
994.57
996.13
997.5
999.11
1000.4
1002.1
1003.4
1005.1
1006.3
1008
1009.3
1011
1012.2
1013.9
1015.2
1016.8
1018.2
1019.7
1021.2
1022.7
1024.1
1025.6
1027.1
1028.5
1030.1
1031.4
1033.1
1034.3
1036
1037.3
1039
1040.2
1041.9
1043.2
1044.8
1046.2
1047.7
1049.1
1050.6
1052.1
1053.5
1055.1
1056.4
1058
1059.2
1060
761.46
761.04
759.4
758.06
756.29
754.95
753.2
751.69
750.13
748.42
747.05
745.24
743.75
742.14
740.38
739
737.19
735.5
734.04
732.19
730.43
728.91
727.14
725.26
723.73
722.92
722.92
723.73
725.26
727.14
728.91
730.43
732.19
734.04
735.5
737.19
739.01
740.39
742.14
743.78
745.25
747.06
748.45
750.14
751.75
753.22
755.01
756.34
758.1
759.54
761.16
762.77
764.21
765.98
767.3
769.07
770.42
772.12
773.57
775.16
776.74
778.2
779.9
781.25
783.02
784.31
786.07
787.4
789.1
790.5
792.13
793.61
795.16
796.72
798.19
799.83
801.21
802.93
804.25
806.01
807.29
809.04
810.33
812.07
813.39
815.09
816.44
818.11
819.5
821.13
822.56
824.14
825.62
827.15
828.68
830.17
831.74
833.18
834.79
836.19
837.84
839.21
840.88
842.22
843.92
845.23
846.95
848.24
849.98
851.25
853
854.26
856.01
857.27
859.02
860.28
862.03
863.29
865.04
866.3
868.04
869.31
871.04
872.31
874.05
875.31
877.05
878.31
880.05
881.31
883.05
884.31
886.05
887.31
889.04
890.31
892.04
893.3
895.04
896.29
898.03
899.29
901.03
902.28
904.02
905.27
907.01
908.26
910
911.25
912.99
914.24
915.96
917.23
918.93
920.22
921.9
923.21
924.87
926.2
927.83
929.19
930.79
932.18
933.75
935.17
936.71
938.16
939.67
941.15
942.62
944.14
945.58
947.13
948.53
950.12
951.48
953.11
954.44
956.09
957.4
959.08
960.36
962.06
963.32
965.04
966.29
968.02
969.26
970.99
972.24
973.93
975.21
976.86
978.2
979.79
981.18
982.72
984.16
985.65
987.14
988.57
990.13
991.5
993.11
994.44
996.09
997.38
999.07
1000.3
1002
1003.3
1005
1006.2
1007.9
1009.2
1010.9
1012.2
1013.8
1015.2
1016.7
1018.2
1019.6
1021.1
1022.5
1024.1
1025.4
1027.1
1028.4
1030.1
1031.3
1033
1034.3
1036
1037.2
1038.9
1040.2
1041.8
1043.2
1044.6
1046.1
1047.5
1049.1
1050.4
1052.1
1053.3
1055
1056.3
1058
1059.2
1059.9
761.37
760.95
759.3
757.99
756.21
754.75
753.15
751.48
750.07
748.28
746.86
745.16
743.48
742.05
740.22
738.64
737.08
735.23
733.58
732.03
730.15
728.26
726.44
724.65
722.92
721.36
721.36
722.92
724.65
726.44
728.26
730.15
732.03
733.59
735.24
737.09
738.65
740.23
742.06
743.5
745.17
746.9
748.29
750.09
751.54
753.16
754.84
756.25
758.04
759.39
761.12
762.6
764.17
765.83
767.23
769.01
770.32
772.08
773.45
775.12
776.61
778.16
779.77
781.21
782.93
784.26
786.03
787.32
789.07
790.41
792.11
793.51
795.13
796.62
798.16
799.73
801.19
802.83
804.21
805.93
807.25
809.01
810.28
812.04
813.33
815.07
816.37
818.09
819.43
821.1
822.48
824.12
825.54
827.13
828.59
830.15
831.65
833.16
834.7
836.17
837.75
839.18
840.79
842.19
843.83
845.2
846.87
848.21
849.9
851.22
852.92
854.23
855.95
857.24
858.97
860.25
861.99
863.25
865
866.26
868.01
869.26
871.01
872.27
874.01
875.27
877.02
878.27
880.02
881.27
883.02
884.27
886.01
887.27
889.01
890.27
892.01
893.26
895
896.25
897.99
899.25
900.98
902.24
903.96
905.24
906.94
908.23
909.92
911.22
912.9
914.21
915.87
917.2
918.84
920.2
921.81
923.19
924.77
926.18
927.74
929.17
930.7
932.16
933.66
935.15
936.62
938.14
939.57
941.13
942.53
944.12
945.49
947.11
948.44
950.1
951.4
953.08
954.36
956.07
957.33
959.05
960.3
962.03
963.27
965
966.24
967.95
969.22
970.89
972.2
973.82
975.19
976.75
978.17
979.68
981.15
982.61
984.14
985.54
987.12
988.48
990.1
991.41
993.08
994.36
996.06
997.31
999.03
1000.3
1002
1003.2
1004.9
1006.2
1007.8
1009.2
1010.8
1012.2
1013.7
1015.1
1016.6
1018.1
1019.5
1021.1
1022.4
1024.1
1025.3
1027.1
1028.3
1030
1031.2
1032.9
1034.2
1035.8
1037.2
1038.7
1040.2
1041.6
1043.1
1044.5
1046.1
1047.4
1049.1
1050.3
1052
1053.3
1055
1056.2
1057.8
1059.1
1059.7
761.36
760.94
759.29
757.99
756.21
754.75
753.15
751.48
750.07
748.27
746.86
745.16
743.48
742.05
740.22
738.64
737.08
735.23
733.58
732.03
730.15
728.26
726.44
724.65
722.91
721.36
721.36
722.91
724.65
726.44
728.26
730.15
732.03
733.59
735.24
737.08
738.65
740.23
742.06
743.5
745.17
746.89
748.29
750.08
751.53
753.16
754.83
756.25
758.04
759.39
761.11
762.6
764.17
765.82
767.23
769.01
770.32
772.08
773.44
775.12
776.6
778.16
779.76
781.2
782.92
784.25
786.02
787.32
789.07
790.4
792.1
793.5
795.13
796.61
798.16
799.71
801.18
802.82
804.21
805.91
807.24
809
810.28
812.03
813.32
815.06
816.36
818.08
819.41
821.1
822.47
824.12
825.52
827.13
828.57
830.14
831.63
833.15
834.68
836.16
837.72
839.18
840.76
842.19
843.8
845.2
846.84
848.21
849.87
851.21
852.9
854.22
855.92
857.23
858.94
860.24
861.96
863.24
864.97
866.25
867.99
869.25
870.99
872.25
874
875.26
877
878.26
880
881.26
883
884.25
886
887.25
888.99
890.25
891.98
893.24
894.97
896.24
897.95
899.23
900.94
902.23
903.92
905.22
906.9
908.21
909.88
911.21
912.85
914.2
915.82
917.19
918.79
920.18
921.76
923.17
924.72
926.17
927.68
929.16
930.65
932.15
933.6
935.14
936.56
938.13
939.52
941.12
942.48
944.11
945.44
947.09
948.4
950.08
951.36
953.06
954.33
956.05
957.3
959.03
960.27
962
963.24
964.95
966.22
967.89
969.2
970.82
972.19
973.75
975.17
976.69
978.15
979.61
981.14
982.55
984.12
985.48
987.1
988.42
990.08
991.36
993.06
994.31
996.04
997.27
999
1000.2
1001.9
1003.2
1004.8
1006.2
1007.8
1009.2
1010.7
1012.1
1013.6
1015.1
1016.5
1018.1
1019.4
1021.1
1022.4
1024.1
1025.3
1027
1028.3
1030
1031.2
1032.9
1034.2
1035.8
1037.2
1038.7
1040.1
1041.5
1043.1
1044.4
1046.1
1047.4
1049.1
1050.3
1052
1053.2
1054.9
1056.2
1057.8
1059.1
1059.6
761.45
761.04
759.39
758.06
756.28
754.94
753.2
751.67
750.13
748.41
747.04
745.23
743.74
742.13
740.38
739
737.18
735.49
734.04
732.19
730.43
728.91
727.14
725.26
723.73
722.91
722.91
723.73
725.26
727.14
728.91
730.43
732.19
734.04
735.5
737.19
739
740.39
742.14
743.77
745.24
747.05
748.44
750.14
751.73
753.22
755.01
756.33
758.09
759.52
761.15
762.75
764.21
765.96
767.28
769.06
770.4
772.11
773.55
775.15
776.71
778.19
779.87
781.24
783
784.29
786.06
787.37
789.09
790.47
792.12
793.58
795.15
796.68
798.17
799.79
801.2
802.89
804.23
805.98
807.27
809.03
810.31
812.05
813.35
815.08
816.4
818.1
819.45
821.11
822.51
824.13
825.57
827.14
828.62
830.15
831.67
833.16
834.72
836.18
837.76
839.19
840.8
842.2
843.84
845.21
846.87
848.21
849.9
851.22
852.93
854.23
855.95
857.24
858.97
860.25
861.98
863.25
864.99
866.26
868
869.26
871.01
872.26
874.01
875.26
877.01
878.26
880.01
881.26
883.01
884.26
886
887.26
889
890.25
891.99
893.25
894.98
896.24
897.96
899.24
900.94
902.23
903.92
905.22
906.9
908.21
909.87
911.21
912.85
914.2
915.82
917.19
918.79
920.18
921.75
923.17
924.71
926.16
927.68
929.15
930.64
932.14
933.59
935.14
936.55
938.12
939.51
941.11
942.47
944.1
945.42
947.09
948.38
950.07
951.35
953.06
954.31
956.04
957.29
959.02
960.26
961.98
963.24
964.92
966.21
967.86
969.2
970.79
972.18
973.72
975.16
976.65
978.15
979.58
981.13
982.51
984.11
985.45
987.09
988.39
990.07
991.34
993.05
994.29
996.02
997.26
998.97
1000.2
1001.9
1003.2
1004.8
1006.2
1007.7
1009.2
1010.6
1012.1
1013.5
1015.1
1016.5
1018.1
1019.4
1021.1
1022.3
1024
1025.3
1027
1028.2
1029.9
1031.2
1032.8
1034.2
1035.7
1037.2
1038.6
1040.1
1041.5
1043.1
1044.4
1046.1
1047.3
1049
1050.3
1052
1053.2
1054.8
1056.2
1057.7
1059.1
1059.6
761.71
761.12
759.68
758.15
756.52
755.1
753.36
752.03
750.24
748.83
747.17
745.55
744.1
742.32
740.96
739.2
737.59
736.11
734.31
732.88
731.18
729.49
728.08
726.42
725.26
724.65
724.65
725.26
726.42
728.08
729.5
731.18
732.89
734.31
736.11
737.6
739.2
740.98
742.33
744.11
745.57
747.18
748.87
750.26
752.06
753.41
755.12
756.62
758.18
759.84
761.24
763.02
764.33
766.08
767.46
769.13
770.62
772.17
773.78
775.21
776.94
778.26
780.03
781.33
783.08
784.42
786.11
787.53
789.14
790.64
792.16
793.75
795.19
796.85
798.22
799.95
801.25
803.02
804.29
806.05
807.34
809.07
810.39
812.09
813.45
815.11
816.51
818.13
819.57
821.14
822.62
824.15
825.68
827.17
828.73
830.18
831.78
833.19
834.82
836.2
837.87
839.21
840.9
842.23
843.93
845.24
846.96
848.25
849.99
851.26
853
854.26
856.01
857.27
859.02
860.28
862.02
863.28
865.03
866.29
868.03
869.29
871.03
872.29
874.03
875.29
877.03
878.29
880.03
881.29
883.03
884.29
886.03
887.28
889.02
890.28
892.02
893.27
895.01
896.26
898
899.25
900.99
902.25
903.97
905.24
906.94
908.23
909.92
911.22
912.89
914.21
915.86
917.2
918.82
920.19
921.79
923.18
924.75
926.17
927.71
929.16
930.67
932.15
933.62
935.14
936.58
938.13
939.53
941.12
942.49
944.11
945.44
947.09
948.4
950.08
951.36
953.06
954.32
956.05
957.29
959.02
960.26
962
963.24
964.94
966.22
967.87
969.2
970.8
972.18
973.73
975.16
976.66
978.15
979.59
981.13
982.52
984.11
985.45
987.1
988.39
990.07
991.34
993.05
994.29
996.02
997.26
998.97
1000.2
1001.9
1003.2
1004.8
1006.2
1007.7
1009.2
1010.6
1012.1
1013.5
1015.1
1016.4
1018.1
1019.4
1021.1
1022.3
1024
1025.3
1027
1028.2
1029.9
1031.2
1032.8
1034.2
1035.7
1037.1
1038.6
1040.1
1041.5
1043.1
1044.4
1046.1
1047.3
1049
1050.3
1052
1053.2
1054.8
1056.2
1057.7
1059.1
1059.6
762.07
761.25
760.06
758.31
757.02
755.24
753.87
752.19
750.68
749.15
747.49
746.1
744.34
743.02
741.25
739.82
738.19
736.61
735.15
733.48
732.12
730.51
729.17
728.08
727.14
726.44
726.44
727.14
728.08
729.17
730.51
732.12
733.49
735.15
736.62
738.19
739.83
741.25
743.03
744.35
746.11
747.52
749.16
750.73
752.21
753.94
755.28
757.05
758.38
760.11
761.52
763.15
764.69
766.19
767.85
769.23
771
772.29
774.06
775.37
777.09
778.47
780.13
781.58
783.15
784.69
786.18
787.81
789.21
790.92
792.24
794
795.28
797.04
798.33
800.07
801.38
803.09
804.44
806.11
807.51
809.13
810.57
812.14
813.64
815.16
816.7
818.17
819.76
821.19
822.81
824.2
825.86
827.22
828.91
830.23
831.95
833.25
834.99
836.26
838.01
839.27
841.02
842.29
844.03
845.3
847.04
848.31
850.05
851.32
853.06
854.33
856.06
857.34
859.07
860.35
862.07
863.36
865.07
866.36
868.07
869.36
871.07
872.36
874.07
875.36
877.07
878.36
880.07
881.35
883.07
884.34
886.06
887.34
889.06
890.33
892.05
893.32
895.05
896.31
898.04
899.3
901.03
902.29
904.02
905.27
907.01
908.26
910
911.25
912.97
914.24
915.94
917.22
918.9
920.21
921.86
923.2
924.82
926.19
927.78
929.18
930.74
932.17
933.69
935.16
936.64
938.15
939.59
941.13
942.54
944.12
945.49
947.11
948.45
950.1
951.4
953.08
954.36
956.06
957.32
959.04
960.29
962.02
963.26
964.98
966.23
967.92
969.21
970.85
972.19
973.78
975.17
976.7
978.16
979.63
981.14
982.56
984.12
985.48
987.1
988.42
990.08
991.36
993.06
994.31
996.03
997.27
999
1000.2
1001.9
1003.2
1004.8
1006.2
1007.7
1009.2
1010.6
1012.1
1013.6
1015.1
1016.5
1018.1
1019.4
1021.1
1022.3
1024
1025.3
1027
1028.2
1029.9
1031.2
1032.8
1034.2
1035.7
1037.2
1038.6
1040.1
1041.5
1043.1
1044.4
1046.1
1047.3
1049
1050.3
1052
1053.2
1054.8
1056.2
1057.7
1059.1
1059.6
762.22
761.65
760.22
758.85
757.2
755.74
754.17
752.62
751.15
749.51
748.12
746.42
745.09
743.35
742.05
740.31
739.03
737.31
736.05
734.39
733.13
731.81
730.51
729.49
728.9
728.26
728.26
728.91
729.49
730.51
731.82
733.13
734.39
736.05
737.31
739.04
740.32
742.06
743.36
745.1
746.44
748.13
749.55
751.16
752.68
754.19
755.83
757.23
758.98
760.28
762.05
763.35
765.09
766.44
768.12
769.54
771.15
772.66
774.18
775.78
777.2
778.89
780.24
781.99
783.28
785.04
786.32
788.07
789.38
791.09
792.45
794.12
795.52
797.13
798.59
800.15
801.66
803.17
804.73
806.18
807.8
809.2
810.86
812.22
813.92
815.24
816.97
818.26
820.01
821.28
823.03
824.3
826.04
827.32
829.06
830.34
832.07
833.36
835.08
836.38
838.09
839.4
841.09
842.42
844.1
845.44
847.1
848.45
850.11
851.46
853.11
854.48
856.11
857.48
859.12
860.49
862.12
863.49
865.12
866.49
868.12
869.49
871.12
872.49
874.12
875.49
877.11
878.48
880.11
881.47
883.11
884.46
886.1
887.45
889.1
890.43
892.1
893.41
895.09
896.4
898.08
899.38
901.08
902.36
904.07
905.34
907.06
908.32
910.05
911.31
913.04
914.29
916.02
917.27
919.01
920.25
921.98
923.24
924.94
926.22
927.89
929.21
930.85
932.2
933.8
935.18
936.75
938.17
939.7
941.16
942.64
944.14
945.58
947.13
948.53
950.12
951.48
953.1
954.42
956.09
957.38
959.07
960.34
962.05
963.3
965.03
966.27
968
969.24
970.93
972.22
973.86
975.19
976.78
978.17
979.7
981.16
982.63
984.14
985.55
987.12
988.48
990.1
991.41
993.08
994.35
996.05
997.3
999.03
1000.3
1002
1003.2
1004.9
1006.2
1007.8
1009.2
1010.7
1012.2
1013.6
1015.1
1016.5
1018.1
1019.4
1021.1
1022.4
1024.1
1025.3
1027
1028.3
1030
1031.2
1032.9
1034.2
1035.7
1037.2
1038.6
1040.1
1041.5
1043.1
1044.4
1046.1
1047.3
1049
1050.3
1052
1053.2
1054.9
1056.2
1057.7
1059.1
1059.6
762.56
762.12
760.71
759.18
757.69
756.17
754.64
753.16
751.59
750.16
748.56
747.15
745.56
744.16
742.6
741.17
739.72
738.23
737.01
735.46
734.21
733.13
732.12
731.18
730.43
730.15
730.15
730.43
731.18
732.12
733.13
734.21
735.46
737.02
738.23
739.73
741.18
742.61
744.16
745.58
747.16
748.59
750.17
751.64
753.18
754.71
756.2
757.8
759.22
760.89
762.24
763.98
765.27
767.03
768.31
770.06
771.36
773.09
774.42
776.11
777.49
779.13
780.57
782.15
783.64
785.17
786.72
788.19
789.8
791.21
792.87
794.22
795.94
797.25
799
800.27
802.03
803.3
805.05
806.33
808.06
809.36
811.08
812.39
814.09
815.42
817.1
818.45
820.11
821.49
823.12
824.52
826.13
827.55
829.14
830.58
832.14
833.6
835.15
836.63
838.15
839.65
841.16
842.67
844.16
845.68
847.16
848.69
850.17
851.7
853.17
854.71
856.17
857.72
859.17
860.72
862.17
863.72
865.17
866.71
868.17
869.71
871.17
872.7
874.16
875.69
877.16
878.68
880.16
881.66
883.16
884.64
886.15
887.62
889.15
890.6
892.14
893.58
895.14
896.55
898.13
899.53
901.12
902.5
904.11
905.47
907.11
908.44
910.1
911.41
913.09
914.38
916.08
917.36
919.06
920.33
922.05
923.31
925.04
926.28
928.02
929.26
930.99
932.24
933.94
935.22
936.89
938.21
939.84
941.19
942.78
944.18
945.72
947.16
948.66
950.15
951.6
953.13
954.54
956.12
957.48
959.1
960.42
962.09
963.37
965.07
966.33
968.04
969.29
971.02
972.26
973.97
975.23
976.89
978.2
979.82
981.18
982.73
984.16
985.65
987.14
988.57
990.13
991.49
993.11
994.42
996.08
997.36
999.06
1000.3
1002
1003.3
1005
1006.2
1007.9
1009.2
1010.8
1012.2
1013.7
1015.2
1016.6
1018.1
1019.5
1021.1
1022.4
1024.1
1025.3
1027.1
1028.3
1030
1031.2
1032.9
1034.2
1035.8
1037.2
1038.7
1040.2
1041.6
1043.1
1044.5
1046.1
1047.4
1049.1
1050.3
1052
1053.2
1054.9
1056.2
1057.8
1059.1
1059.6
763.13
762.4
761.17
759.69
758.18
756.71
755.19
753.73
752.2
750.77
749.22
747.86
746.25
745.01
743.33
742.1
740.57
739.21
738.05
736.71
735.46
734.39
733.48
732.88
732.19
732.03
732.03
732.19
732.88
733.48
734.39
735.46
736.71
738.06
739.21
740.58
742.1
743.34
745.01
746.26
747.89
749.23
750.82
752.21
753.79
755.21
756.8
758.21
759.82
761.22
762.86
764.23
765.9
767.24
768.96
770.26
772
773.28
775.03
776.3
778.05
779.33
781.07
782.36
784.08
785.4
787.1
788.44
790.11
791.48
793.12
794.52
796.14
797.57
799.15
800.61
802.16
803.65
805.17
806.69
808.17
809.73
811.18
812.77
814.19
815.8
817.2
818.84
820.21
821.86
823.22
824.89
826.22
827.91
829.23
830.93
832.24
833.95
835.24
836.97
838.25
839.98
841.25
842.99
844.25
846
847.26
849
850.26
852
853.26
855
856.26
858
859.26
861
862.26
864
865.25
866.99
868.25
869.98
871.24
872.96
874.24
875.95
877.23
878.93
880.23
881.91
883.22
884.89
886.21
887.86
889.2
890.84
892.2
893.81
895.19
896.78
898.18
899.74
901.17
902.71
904.16
905.67
907.16
908.63
910.15
911.59
913.14
914.55
916.13
917.51
919.12
920.47
922.11
923.43
925.09
926.39
928.08
929.36
931.06
932.33
934.05
935.3
937.03
938.27
940
941.25
942.95
944.23
945.89
947.21
948.83
950.19
951.76
953.17
954.69
956.16
957.63
959.14
960.56
962.12
963.49
965.11
966.43
968.09
969.37
971.07
972.33
974.04
975.28
977.01
978.25
979.96
981.22
982.87
984.2
985.79
987.18
988.7
990.16
991.62
993.14
994.53
996.12
997.45
999.09
1000.4
1002.1
1003.3
1005
1006.3
1008
1009.2
1010.9
1012.2
1013.8
1015.2
1016.7
1018.2
1019.6
1021.1
1022.5
1024.1
1025.4
1027.1
1028.3
1030.1
1031.3
1033
1034.2
1035.9
1037.2
1038.8
1040.2
1041.7
1043.1
1044.6
1046.1
1047.5
1049.1
1050.4
1052.1
1053.3
1055
1056.2
1057.9
1059.1
1059.7
763.44
763.1
761.71
760.21
758.82
757.23
755.91
754.26
753.02
751.32
750.08
748.45
747.15
745.7
744.24
743.06
741.57
740.25
739.13
738.05
737.01
736.05
735.15
734.31
734.04
733.58
733.58
734.04
734.31
735.15
736.05
737.01
738.06
739.14
740.25
741.58
743.06
744.25
745.72
747.15
748.47
750.09
751.35
753.04
754.29
755.99
757.26
758.93
760.24
761.9
763.23
764.88
766.23
767.88
769.23
770.89
772.23
773.9
775.24
776.93
778.24
779.95
781.25
782.98
784.26
786.01
787.27
789.02
790.28
792.03
793.3
795.04
796.31
798.05
799.32
801.06
802.34
804.07
805.35
807.08
808.37
810.08
811.39
813.09
814.4
816.09
817.41
819.1
820.43
822.1
823.44
825.11
826.45
828.11
829.46
831.11
832.47
834.11
835.47
837.12
838.48
840.12
841.48
843.12
844.48
846.12
847.48
849.12
850.48
852.11
853.47
855.11
856.47
858.11
859.46
861.11
862.45
864.1
865.44
867.1
868.42
870.1
871.41
873.09
874.4
876.09
877.38
879.08
880.36
882.07
883.35
885.06
886.33
888.05
889.31
891.04
892.3
894.03
895.28
897.02
898.26
900
901.25
902.97
904.24
905.93
907.22
908.89
910.21
911.84
913.2
914.8
916.18
917.75
919.17
920.7
922.16
923.64
925.15
926.59
928.14
929.54
931.12
932.49
934.11
935.44
937.09
938.39
940.08
941.35
943.06
944.31
946.04
947.28
949.01
950.25
951.96
953.23
954.89
956.21
957.82
959.19
960.75
962.17
963.67
965.15
966.6
968.13
969.52
971.12
972.45
974.1
975.39
977.07
978.34
980.05
981.29
983.02
984.25
985.96
987.22
988.87
990.2
991.78
993.17
994.69
996.15
997.6
999.13
1000.5
1002.1
1003.4
1005.1
1006.4
1008.1
1009.3
1011
1012.3
1014
1015.2
1016.9
1018.2
1019.8
1021.2
1022.6
1024.1
1025.5
1027.1
1028.4
1030.1
1031.4
1033.1
1034.3
1036
1037.2
1038.9
1040.2
1041.8
1043.2
1044.7
1046.2
1047.6
1049.1
1050.5
1052.1
1053.4
1055.1
1056.3
1058
1059.2
1059.8
764.14
763.48
762.23
760.96
759.29
758.05
756.38
755.11
753.53
752.18
750.79
749.27
748.07
746.54
745.21
744.06
742.69
741.38
740.25
739.21
738.23
737.31
736.61
736.11
735.49
735.23
735.23
735.49
736.11
736.61
737.31
738.23
739.21
740.25
741.39
742.7
744.06
745.22
746.56
748.08
749.28
750.83
752.19
753.58
755.13
756.43
758.09
759.34
761.04
762.29
764
765.26
766.94
768.24
769.9
771.23
772.87
774.22
775.85
777.22
778.83
780.21
781.83
783.21
784.83
786.21
787.83
789.21
790.84
792.21
793.84
795.21
796.85
798.22
799.86
801.22
802.87
804.22
805.88
807.22
808.89
810.22
811.89
813.22
814.9
816.23
817.91
819.23
820.91
822.23
823.91
825.23
826.92
828.23
829.92
831.23
832.92
834.23
835.91
837.23
838.91
840.22
841.9
843.22
844.89
846.22
847.88
849.22
850.87
852.21
853.86
855.21
856.84
858.2
859.83
861.2
862.81
864.19
865.79
867.19
868.76
870.18
871.74
873.17
874.71
876.17
877.68
879.16
880.65
882.15
883.62
885.15
886.59
888.14
889.55
891.13
892.52
894.12
895.48
897.11
898.45
900.1
901.42
903.09
904.38
906.08
907.35
909.06
910.32
912.05
913.3
915.03
916.27
918.01
919.25
920.97
922.23
923.91
925.21
926.86
928.2
929.79
931.18
932.73
934.17
935.67
937.15
938.6
940.14
941.54
943.12
944.48
946.11
947.43
949.09
950.37
952.07
953.33
955.05
956.29
958.02
959.26
960.97
962.23
963.9
965.2
966.81
968.18
969.73
971.16
972.65
974.14
975.57
977.13
978.49
980.11
981.42
983.08
984.35
986.06
987.3
989.03
990.26
991.97
993.23
994.88
996.2
997.79
999.17
1000.7
1002.2
1003.6
1005.1
1006.5
1008.1
1009.4
1011.1
1012.3
1014
1015.3
1017
1018.2
1019.9
1021.2
1022.8
1024.2
1025.7
1027.2
1028.6
1030.1
1031.5
1033.1
1034.4
1036.1
1037.3
1039
1040.3
1042
1043.2
1044.9
1046.2
1047.7
1049.2
1050.6
1052.1
1053.5
1055.1
1056.4
1058
1059.2
1060
764.62
764.17
763.04
761.39
760.12
758.57
757.19
755.84
754.28
753.08
751.53
750.2
749.01
747.49
746.22
745.1
743.93
742.69
741.57
740.57
739.72
739.03
738.19
737.59
737.18
737.08
737.08
737.18
737.59
738.19
739.03
739.73
740.58
741.58
742.7
743.94
745.1
746.23
747.51
749.02
750.21
751.56
753.09
754.31
755.91
757.21
758.66
760.15
761.49
763.11
764.38
766.06
767.31
769.02
770.27
771.95
773.24
774.88
776.22
777.83
779.21
780.78
782.2
783.74
785.19
786.71
788.18
789.69
791.18
792.67
794.17
795.66
797.17
798.64
800.16
801.63
803.16
804.62
806.16
807.61
809.15
810.6
812.15
813.59
815.15
816.58
818.15
819.58
821.14
822.57
824.14
825.56
827.14
828.55
830.14
831.53
833.13
834.52
836.13
837.51
839.12
840.5
842.12
843.48
845.12
846.47
848.11
849.45
851.11
852.43
854.1
855.42
857.09
858.4
860.09
861.38
863.08
864.36
866.07
867.34
869.06
870.33
872.05
873.31
875.04
876.29
878.03
879.27
881.01
882.26
883.99
885.24
886.95
888.23
889.91
891.22
892.87
894.2
895.82
897.19
898.78
900.18
901.73
903.17
904.68
906.16
907.62
909.14
910.57
912.13
913.52
915.12
916.47
918.11
919.43
921.09
922.38
924.08
925.34
927.06
928.31
930.03
931.28
933.01
934.25
935.96
937.23
938.89
940.21
941.82
943.19
944.75
946.17
947.67
949.15
950.6
952.14
953.53
955.12
956.46
958.1
959.4
961.08
962.34
964.05
965.3
967.02
968.26
969.98
971.23
972.89
974.2
975.81
977.18
978.72
980.16
981.62
983.14
984.54
986.12
987.45
989.1
990.38
992.07
993.32
995.04
996.27
998
999.24
1000.9
1002.2
1003.8
1005.2
1006.7
1008.2
1009.6
1011.1
1012.5
1014.1
1015.4
1017.1
1018.3
1020
1021.3
1023
1024.2
1025.9
1027.2
1028.8
1030.2
1031.7
1033.1
1034.6
1036.1
1037.5
1039.1
1040.4
1042.1
1043.3
1045
1046.2
1047.9
1049.2
1050.8
1052.2
1053.6
1055.1
1056.5
1058.1
1059.3
1060.1
765.24
764.9
763.52
762.18
760.83
759.28
758.07
756.5
755.19
753.94
752.39
751.16
749.98
748.53
747.27
746.16
745.1
744.06
743.06
742.1
741.18
740.31
739.82
739.2
739
738.63
738.63
739
739.2
739.82
740.32
741.18
742.1
743.06
744.06
745.1
746.17
747.28
748.55
750
751.17
752.41
753.98
755.2
756.56
758.1
759.32
760.95
762.22
763.7
765.16
766.52
768.12
769.39
771.07
772.32
774.02
775.27
776.93
778.23
779.84
781.21
782.76
784.19
785.7
787.17
788.64
790.16
791.59
793.15
794.55
796.14
797.52
799.13
800.49
802.12
803.46
805.11
806.44
808.11
809.42
811.1
812.4
814.09
815.38
817.08
818.36
820.07
821.35
823.07
824.33
826.06
827.32
829.05
830.31
832.04
833.29
835.03
836.28
838.02
839.27
841.01
842.26
843.99
845.25
846.96
848.24
849.93
851.23
852.9
854.22
855.87
857.21
858.83
860.2
861.8
863.19
864.76
866.18
867.73
869.17
870.69
872.16
873.65
875.15
876.61
878.14
879.57
881.13
882.52
884.12
885.49
887.11
888.45
890.1
891.41
893.09
894.37
896.07
897.34
899.06
900.31
902.04
903.29
905.02
906.26
907.99
909.24
910.93
912.22
913.87
915.2
916.81
918.19
919.75
921.17
922.68
924.16
925.61
927.14
928.55
930.13
931.49
933.11
934.43
936.09
937.38
939.07
940.33
942.05
943.29
945.02
946.26
947.97
949.23
950.9
952.21
953.82
955.19
956.74
958.17
959.65
961.15
962.57
964.13
965.49
967.11
968.42
970.09
971.36
973.06
974.31
976.03
977.26
978.98
980.23
981.89
983.2
984.79
986.18
987.69
989.15
990.6
992.13
993.5
995.11
996.42
998.08
999.35
1001.1
1002.3
1004
1005.2
1006.9
1008.2
1009.8
1011.2
1012.7
1014.2
1015.6
1017.1
1018.5
1020.1
1021.4
1023.1
1024.3
1026
1027.3
1029
1030.2
1031.9
1033.2
1034.8
1036.2
1037.7
1039.1
1040.5
1042.1
1043.4
1045.1
1046.3
1048
1049.3
1051
1052.2
1053.8
1055.2
1056.7
1058.1
1059.3
1060.1
766.06
765.39
764.24
763.05
761.45
760.17
758.84
757.32
756.13
754.78
753.33
752.16
751.02
749.66
748.4
747.27
746.22
745.21
744.24
743.33
742.6
742.06
741.25
740.97
740.38
740.22
740.22
740.38
740.97
741.25
742.06
742.6
743.34
744.25
745.22
746.23
747.28
748.41
749.68
751.03
752.17
753.35
754.82
756.14
757.36
758.93
760.19
761.54
763.1
764.32
765.96
767.22
768.71
770.16
771.52
773.11
774.39
776.06
777.3
779
780.25
781.88
783.22
784.77
786.19
787.68
789.17
790.6
792.15
793.53
795.13
796.47
798.11
799.43
801.1
802.38
804.08
805.35
807.06
808.32
810.05
811.3
813.03
814.28
816.01
817.26
818.98
820.25
821.94
823.23
824.9
826.22
827.86
829.21
830.82
832.2
833.78
835.19
836.74
838.18
839.7
841.17
842.66
844.16
845.63
847.15
848.59
850.14
851.55
853.13
854.51
856.12
857.48
859.11
860.44
862.1
863.41
865.09
866.38
868.08
869.35
871.06
872.32
874.05
875.3
877.03
878.27
880.01
881.25
882.97
884.24
885.92
887.22
888.86
890.2
891.81
893.19
894.75
896.17
897.69
899.16
900.63
902.15
903.57
905.13
906.52
908.12
909.46
911.1
912.41
914.09
915.37
917.07
918.33
920.05
921.29
923.02
924.26
925.98
927.23
928.91
930.21
931.84
933.19
934.76
936.17
937.68
939.16
940.61
942.14
943.53
945.12
946.46
948.1
949.4
951.08
952.34
954.05
955.3
957.02
958.26
959.97
961.23
962.88
964.2
965.79
967.18
968.7
970.16
971.61
973.14
974.52
976.11
977.44
979.09
980.37
982.06
983.31
985.03
986.26
987.98
989.23
990.88
992.2
993.78
995.17
996.67
998.15
999.57
1001.1
1002.5
1004.1
1005.4
1007.1
1008.3
1010
1011.3
1013
1014.2
1015.9
1017.2
1018.8
1020.2
1021.6
1023.1
1024.5
1026.1
1027.4
1029.1
1030.3
1032
1033.3
1035
1036.2
1037.9
1039.2
1040.8
1042.2
1043.6
1045.1
1046.5
1048.1
1049.4
1051.1
1052.3
1054
1055.2
1056.9
1058.2
1059.5
1060.2
766.62
766.2
765.13
763.72
762.26
761.08
759.6
758.24
757.08
755.7
754.33
753.17
752.07
750.88
749.66
748.53
747.5
746.55
745.71
745.01
744.16
743.35
743.03
742.32
742.13
742.05
742.05
742.13
742.32
743.03
743.36
744.16
745.01
745.72
746.55
747.51
748.55
749.68
750.9
752.08
753.18
754.35
755.75
757.1
758.26
759.68
761.11
762.31
763.86
765.18
766.51
768.09
769.31
770.93
772.22
773.68
775.16
776.49
778.1
779.36
781.05
782.28
783.95
785.23
786.81
788.2
789.68
791.17
792.58
794.14
795.49
797.12
798.42
800.09
801.37
803.07
804.32
806.04
807.29
809.01
810.26
811.95
813.24
814.89
816.22
817.82
819.2
820.76
822.19
823.71
825.17
826.66
828.16
829.6
831.15
832.55
834.14
835.51
837.12
838.47
840.11
841.43
843.1
844.39
846.08
847.36
849.07
850.33
852.05
853.3
855.03
856.28
858.01
859.26
860.97
862.24
863.92
865.22
866.86
868.21
869.81
871.19
872.75
874.18
875.69
877.16
878.64
880.15
881.58
883.14
884.52
886.12
887.47
889.11
890.42
892.09
893.38
895.08
896.34
898.06
899.3
901.03
902.27
904.01
905.25
906.95
908.23
909.88
911.2
912.81
914.19
915.73
917.17
918.66
920.15
921.59
923.14
924.52
926.12
927.45
929.1
930.39
932.08
933.34
935.05
936.3
938.03
939.26
940.98
942.23
943.9
945.21
946.81
948.18
949.72
951.16
952.64
954.14
955.55
957.12
958.47
960.1
961.4
963.08
964.34
966.05
967.29
969.01
970.25
971.94
973.22
974.84
976.19
977.74
979.17
980.64
982.14
983.54
985.12
986.46
988.1
989.38
991.07
992.31
994.03
995.26
996.98
998.23
999.87
1001.2
1002.8
1004.2
1005.6
1007.1
1008.5
1010.1
1011.4
1013.1
1014.4
1016.1
1017.3
1019
1020.2
1021.9
1023.2
1024.8
1026.2
1027.7
1029.1
1030.6
1032.1
1033.5
1035.1
1036.4
1038.1
1039.3
1041
1042.2
1043.9
1045.2
1046.8
1048.2
1049.6
1051.1
1052.5
1054.1
1055.4
1057.1
1058.3
1059.8
1060.3
767.3
767.08
765.99
764.44
763.18
761.99
760.46
759.2
758.06
756.71
755.37
754.21
753.13
752.07
751.02
749.99
749.02
748.07
747.15
746.26
745.57
745.09
744.35
744.1
743.75
743.48
743.48
743.75
744.1
744.35
745.09
745.57
746.26
747.15
748.08
749.02
750
751.03
752.08
753.14
754.23
755.4
756.76
758.08
759.22
760.53
762.04
763.21
764.56
766.08
767.28
768.79
770.17
771.47
773.07
774.29
775.88
777.2
778.64
780.15
781.45
783.09
784.33
786.02
787.26
788.86
790.21
791.71
793.17
794.59
796.14
797.48
799.11
800.39
802.08
803.33
805.04
806.28
807.99
809.25
810.9
812.22
813.82
815.2
816.73
818.18
819.66
821.16
822.59
824.14
825.52
827.13
828.46
830.11
831.41
833.09
834.37
836.07
837.33
839.05
840.3
842.02
843.27
844.99
846.25
847.93
849.23
850.86
852.21
853.8
855.19
856.74
858.18
859.68
861.16
862.61
864.15
865.55
867.13
868.5
870.12
871.45
873.1
874.4
876.08
877.36
879.06
880.32
882.04
883.29
885.02
886.26
887.97
889.23
890.9
892.21
893.83
895.19
896.76
898.18
899.68
901.16
902.61
904.14
905.55
907.13
908.48
910.11
911.42
913.09
914.36
916.07
917.32
919.04
920.28
922.01
923.25
924.94
926.22
927.86
929.2
930.78
932.18
933.69
935.16
936.61
938.14
939.53
941.12
942.45
944.1
945.38
947.07
948.33
950.04
951.28
953.01
954.24
955.93
957.21
958.84
960.19
961.74
963.17
964.64
966.14
967.55
969.12
970.46
972.1
973.38
975.07
976.32
978.04
979.27
980.99
982.23
983.89
985.2
986.78
988.17
989.67
991.15
992.56
994.12
995.47
997.1
998.38
1000.1
1001.3
1003
1004.3
1006
1007.2
1008.9
1010.2
1011.7
1013.2
1014.6
1016.1
1017.5
1019.1
1020.4
1022.1
1023.3
1025
1026.3
1028
1029.2
1030.9
1032.2
1033.7
1035.2
1036.6
1038.1
1039.5
1041.1
1042.4
1044.1
1045.3
1047
1048.2
1049.9
1051.2
1052.7
1054.2
1055.6
1057.1
1058.4
1060
1060.4
768.18
767.83
766.7
765.3
764.13
762.83
761.39
760.19
759.07
757.79
756.48
755.3
754.22
753.17
752.16
751.17
750.2
749.27
748.46
747.87
747.15
746.43
746.1
745.56
745.24
745.16
745.16
745.24
745.56
746.1
746.43
747.16
747.88
748.46
749.28
750.2
751.17
752.17
753.18
754.23
755.32
756.51
757.84
759.09
760.21
761.45
762.93
764.16
765.38
766.92
768.18
769.46
771.04
772.24
773.7
775.15
776.41
778.05
779.26
780.82
782.19
783.58
785.13
786.4
788.06
789.29
790.94
792.23
793.77
795.18
796.61
798.15
799.48
801.11
802.38
804.07
805.31
807.02
808.26
809.92
811.22
812.81
814.2
815.7
817.17
818.61
820.15
821.52
823.13
824.45
826.1
827.39
829.08
830.34
832.05
833.29
835.02
836.26
837.96
839.23
840.88
842.21
843.8
845.19
846.72
848.17
849.65
851.16
852.58
854.14
855.51
857.12
858.45
860.1
861.4
863.08
864.35
866.06
867.31
869.04
870.28
872.01
873.25
874.94
876.23
877.86
879.2
880.79
882.19
883.71
885.17
886.64
888.15
889.56
891.13
892.5
894.11
895.43
897.1
898.38
900.07
901.33
903.05
904.29
906.02
907.26
908.96
910.23
911.88
913.2
914.79
916.18
917.71
919.16
920.62
922.14
923.54
925.12
926.46
928.1
929.4
931.08
932.34
934.05
935.29
937.02
938.25
939.95
941.22
942.86
944.2
945.77
947.17
948.67
950.15
951.58
953.13
954.49
956.11
957.41
959.08
960.34
962.05
963.29
965.02
966.25
967.93
969.21
970.83
972.19
973.72
975.16
976.62
978.14
979.52
981.11
982.43
984.09
985.35
987.05
988.29
990.01
991.24
992.92
994.21
995.81
997.18
998.69
1000.2
1001.6
1003.1
1004.5
1006.1
1007.4
1009.1
1010.3
1012
1013.3
1015
1016.2
1017.8
1019.2
1020.7
1022.2
1023.6
1025.1
1026.5
1028.1
1029.4
1031.1
1032.3
1034
1035.2
1036.9
1038.2
1039.8
1041.2
1042.6
1044.1
1045.5
1047.1
1048.4
1050.1
1051.3
1053
1054.2
1055.9
1057.2
1058.7
1060.1
1060.6
769.09
768.54
767.49
766.23
765.09
763.75
762.37
761.2
760.09
758.93
757.67
756.48
755.38
754.33
753.34
752.4
751.54
750.81
750.09
749.22
748.58
748.12
747.5
747.17
747.05
746.87
746.87
747.05
747.17
747.51
748.13
748.59
749.23
750.09
750.83
751.55
752.41
753.35
754.35
755.4
756.51
757.71
758.98
760.11
761.22
762.43
763.85
765.12
766.28
767.69
769.11
770.28
771.76
773.14
774.37
775.98
777.21
778.61
780.12
781.36
783.01
784.23
785.73
787.17
788.5
790.1
791.34
793.02
794.25
795.84
797.2
798.65
800.15
801.5
803.11
804.38
806.06
807.3
809
810.25
811.87
813.21
814.74
816.18
817.62
819.15
820.52
822.12
823.43
825.09
826.36
828.06
829.3
831.02
832.26
833.94
835.23
836.85
838.2
839.75
841.18
842.66
844.16
845.58
847.14
848.5
850.12
851.43
853.09
854.37
856.07
857.32
859.04
860.28
862.01
863.25
864.93
866.22
867.84
869.2
870.76
872.18
873.68
875.16
876.6
878.14
879.52
881.12
882.45
884.1
885.39
887.08
888.34
890.05
891.29
893.02
894.26
895.96
897.23
898.88
900.21
901.79
903.18
904.7
906.16
907.61
909.14
910.53
912.12
913.46
915.1
916.39
918.08
919.33
921.05
922.29
924.01
925.25
926.94
928.22
929.84
931.19
932.75
934.17
935.65
937.15
938.56
940.13
941.47
943.1
944.4
946.08
947.33
949.05
950.28
952.01
953.24
954.92
956.21
957.81
959.18
960.71
962.16
963.6
965.14
966.5
968.11
969.42
971.08
972.34
974.05
975.29
977.01
978.24
979.91
981.21
982.8
984.18
985.68
987.15
988.57
990.13
991.47
993.1
994.38
996.07
997.31
999.03
1000.3
1002
1003.2
1004.8
1006.2
1007.7
1009.2
1010.6
1012.1
1013.5
1015.1
1016.4
1018.1
1019.3
1021
1022.2
1023.9
1025.2
1026.8
1028.2
1029.7
1031.1
1032.5
1034.1
1035.4
1037.1
1038.3
1040
1041.3
1043
1044.2
1045.8
1047.2
1048.7
1050.1
1051.5
1053.1
1054.4
1056.1
1057.3
1059
1060.2
1060.9
769.94
769.37
768.36
767.19
766.07
764.73
763.39
762.22
761.13
760.06
758.94
757.8
756.72
755.72
754.8
753.96
753.09
752.18
751.34
750.8
750.16
749.53
749.15
748.85
748.42
748.28
748.28
748.42
748.85
749.16
749.54
750.16
750.81
751.34
752.19
753.09
753.98
754.82
755.75
756.76
757.84
758.98
760.07
761.15
762.25
763.45
764.83
766.1
767.24
768.55
770.04
771.2
772.5
774.04
775.23
776.61
778.1
779.3
780.86
782.18
783.51
785.09
786.3
787.91
789.21
790.63
792.14
793.42
795.06
796.29
797.92
799.22
800.71
802.17
803.54
805.12
806.4
808.07
809.3
811
812.24
813.84
815.2
816.69
818.17
819.56
821.13
822.45
824.1
825.36
827.06
828.3
830.01
831.25
832.9
834.22
835.79
837.19
838.68
840.16
841.57
843.14
844.48
846.11
847.41
849.08
850.34
852.05
853.29
855.01
856.25
857.93
859.22
860.84
862.2
863.74
865.18
866.65
868.15
869.56
871.13
872.48
874.11
875.41
877.09
878.35
880.06
881.3
883.02
884.26
885.96
887.23
888.87
890.2
891.77
893.18
894.68
896.16
897.59
899.14
900.5
902.12
903.43
905.09
906.36
908.06
909.31
911.03
912.27
913.98
915.23
916.88
918.2
919.78
921.18
922.68
924.16
925.59
927.14
928.5
930.11
931.42
933.09
934.35
936.06
937.3
939.02
940.25
941.94
943.22
944.84
946.19
947.73
949.17
950.63
952.14
953.53
955.12
956.44
958.09
959.36
961.06
962.3
964.02
965.25
966.94
968.22
969.83
971.19
972.71
974.16
975.6
977.13
978.49
980.11
981.4
983.08
984.33
986.04
987.27
988.98
990.23
991.86
993.19
994.74
996.16
997.62
999.14
1000.5
1002.1
1003.4
1005.1
1006.3
1008
1009.3
1011
1012.2
1013.8
1015.2
1016.7
1018.2
1019.6
1021.1
1022.5
1024.1
1025.4
1027.1
1028.3
1030
1031.2
1032.9
1034.2
1035.8
1037.2
1038.6
1040.1
1041.5
1043.1
1044.4
1046.1
1047.3
1049
1050.2
1051.9
1053.2
1054.7
1056.2
1057.5
1059.1
1060.3
1061.1
770.73
770.28
769.3
768.18
767.06
765.77
764.46
763.28
762.19
761.14
760.1
759.07
758.07
757.09
756.13
755.19
754.29
753.56
753.03
752.21
751.62
751.16
750.7
750.25
750.13
750.08
750.08
750.14
750.26
750.71
751.16
751.63
752.21
753.04
753.57
754.3
755.2
756.14
757.1
758.08
759.09
760.11
761.15
762.21
763.31
764.53
765.87
767.1
768.22
769.46
770.93
772.15
773.34
774.83
776.15
777.36
778.91
780.18
781.47
783.05
784.25
785.73
787.15
788.42
790.05
791.26
792.79
794.18
795.53
797.11
798.34
800.01
801.24
802.79
804.18
805.59
807.13
808.42
810.08
811.31
813
814.24
815.82
817.2
818.66
820.16
821.52
823.12
824.4
826.08
827.32
829.02
830.26
831.91
833.22
834.78
836.19
837.65
839.16
840.54
842.13
843.44
845.1
846.36
848.06
849.3
851.02
852.26
853.92
855.22
856.81
858.19
859.7
861.17
862.6
864.14
865.5
867.12
868.42
870.09
871.35
873.06
874.3
876.02
877.26
878.94
880.22
881.84
883.2
884.74
886.17
887.64
889.15
890.54
892.13
893.46
895.1
896.38
898.07
899.32
901.04
902.27
903.99
905.24
906.89
908.21
909.79
911.18
912.69
914.16
915.58
917.14
918.49
920.11
921.41
923.08
924.34
926.05
927.29
929.01
930.25
931.92
933.21
934.81
936.19
937.7
939.16
940.6
942.14
943.5
945.11
946.41
948.08
949.34
951.05
952.28
954
955.24
956.9
958.2
959.78
961.18
962.67
964.15
965.56
967.13
968.46
970.1
971.37
973.06
974.3
976.02
977.25
978.94
980.21
981.81
983.18
984.69
986.15
987.57
989.13
990.46
992.1
993.37
995.06
996.3
998.02
999.25
1000.9
1002.2
1003.8
1005.2
1006.7
1008.1
1009.5
1011.1
1012.4
1014.1
1015.3
1017
1018.3
1020
1021.2
1022.8
1024.2
1025.7
1027.2
1028.6
1030.1
1031.5
1033.1
1034.4
1036.1
1037.3
1039
1040.2
1041.9
1043.2
1044.7
1046.2
1047.6
1049.1
1050.4
1052.1
1053.3
1055
1056.2
1057.9
1059.2
1060.5
1061.2
771.58
771.23
770.27
769.17
768.07
766.86
765.59
764.39
763.28
762.23
761.2
760.2
759.21
758.25
757.34
756.53
755.88
755.13
754.28
753.77
753.17
752.66
752.2
752.05
751.71
751.51
751.51
751.71
752.05
752.2
752.67
753.18
753.78
754.29
755.13
755.9
756.55
757.35
758.26
759.22
760.21
761.22
762.25
763.31
764.45
765.67
766.97
768.11
769.22
770.43
771.84
773.12
774.27
775.63
777.08
778.24
779.61
781.09
782.27
783.73
785.14
786.36
787.97
789.21
790.59
792.11
793.34
794.97
796.22
797.66
799.14
800.42
802.06
803.28
804.89
806.21
807.65
809.15
810.46
812.09
813.33
815.01
816.25
817.83
819.19
820.65
822.15
823.49
825.11
826.37
828.06
829.29
830.98
832.23
833.82
835.19
836.68
838.16
839.55
841.13
842.43
844.09
845.35
847.05
848.28
849.98
851.24
852.85
854.2
855.73
857.17
858.61
860.15
861.51
863.12
864.42
866.09
867.34
869.05
870.28
872
873.24
874.89
876.21
877.77
879.18
880.66
882.16
883.56
885.13
886.46
888.1
889.38
891.07
892.32
894.04
895.27
896.97
898.23
899.86
901.2
902.75
904.17
905.64
907.15
908.54
910.12
911.45
913.1
914.37
916.07
917.31
919.03
920.26
921.95
923.22
924.84
926.19
927.73
929.17
930.62
932.14
933.51
935.12
936.42
938.09
939.35
941.05
942.29
944.01
945.24
946.9
948.21
949.79
951.18
952.67
954.15
955.56
957.13
958.45
960.1
961.37
963.06
964.3
966.02
967.25
968.93
970.21
971.81
973.18
974.68
976.15
977.56
979.13
980.45
982.1
983.36
985.06
986.29
988.01
989.24
990.91
992.2
993.78
995.17
996.65
998.14
999.52
1001.1
1002.4
1004.1
1005.3
1007
1008.3
1010
1011.2
1012.8
1014.2
1015.7
1017.2
1018.6
1020.1
1021.4
1023.1
1024.3
1026
1027.3
1029
1030.2
1031.8
1033.2
1034.7
1036.2
1037.6
1039.1
1040.4
1042.1
1043.3
1045
1046.3
1047.9
1049.2
1050.8
1052.2
1053.6
1055.1
1056.5
1058.1
1059.3
1060.9
1061.3
772.49
772.21
771.27
770.19
769.1
768
766.78
765.6
764.47
763.41
762.39
761.41
760.49
759.65
758.89
758.09
757.2
756.41
755.96
755.2
754.69
754.19
753.92
753.39
753.21
753.15
753.16
753.21
753.39
753.92
754.19
754.7
755.21
755.98
756.42
757.21
758.1
758.92
759.68
760.52
761.45
762.43
763.45
764.53
765.67
766.87
768.05
769.14
770.24
771.43
772.81
774.09
775.22
776.49
778
779.17
780.4
781.93
783.17
784.42
786.01
787.21
788.56
790.09
791.28
792.81
794.17
795.46
797.07
798.27
799.82
801.18
802.53
804.1
805.33
807
808.23
809.74
811.17
812.51
814.11
815.35
817.03
818.26
819.85
821.2
822.65
824.15
825.48
827.1
828.35
830.04
831.27
832.92
834.22
835.75
837.18
838.6
840.14
841.46
843.1
844.36
846.05
847.29
848.98
850.24
851.84
853.2
854.7
856.16
857.57
859.13
860.46
862.1
863.37
865.06
866.3
868.01
869.25
870.9
872.21
873.77
875.18
876.65
878.15
879.54
881.12
882.44
884.09
885.36
887.06
888.29
890.01
891.25
892.9
894.21
895.78
897.18
898.67
900.16
901.55
903.13
904.45
906.1
907.37
909.07
910.31
912.02
913.26
914.94
916.22
917.82
919.19
920.7
922.16
923.59
925.13
926.48
928.11
929.39
931.07
932.32
934.03
935.27
936.96
938.22
939.84
941.19
942.72
944.16
945.6
947.14
948.49
950.11
951.4
953.08
954.32
956.04
957.27
958.96
960.22
961.84
963.19
964.71
966.16
967.59
969.13
970.48
972.1
973.38
975.07
976.31
978.02
979.25
980.93
982.21
983.8
985.18
986.67
988.15
989.54
991.12
992.43
994.09
995.34
997.05
998.27
999.98
1001.2
1002.8
1004.2
1005.7
1007.2
1008.6
1010.1
1011.5
1013.1
1014.4
1016.1
1017.3
1019
1020.2
1021.9
1023.2
1024.7
1026.2
1027.6
1029.1
1030.4
1032.1
1033.3
1035
1036.3
1038
1039.2
1040.8
1042.2
1043.7
1045.1
1046.5
1048.1
1049.4
1051.1
1052.3
1054
1055.2
1056.9
1058.2
1059.7
1061.1
1061.5
773.45
773.2
772.29
771.21
770.14
769.08
768.01
766.89
765.8
764.77
763.8
762.89
762.02
761.1
760.18
759.31
758.63
758.08
757.25
756.77
756.19
755.8
755.27
755.12
754.99
754.8
754.8
754.99
755.12
755.27
755.81
756.19
756.78
757.26
758.08
758.65
759.32
760.19
761.11
762.04
762.93
763.85
764.83
765.87
766.97
768.05
769.11
770.18
771.28
772.48
773.82
775.08
776.2
777.41
778.85
780.13
781.29
782.69
784.1
785.27
786.69
788.11
789.3
790.81
792.16
793.41
795.02
796.23
797.64
799.13
800.36
802
803.22
804.67
806.14
807.41
809.05
810.27
811.83
813.19
814.58
816.13
817.39
819.05
820.27
821.88
823.2
824.66
826.15
827.48
829.1
830.34
832.03
833.26
834.88
836.21
837.69
839.16
840.53
842.12
843.4
845.07
846.31
848.01
849.25
850.86
852.2
853.71
855.17
856.56
858.13
859.44
861.09
862.35
864.05
865.28
866.97
868.23
869.83
871.19
872.69
874.16
875.56
877.13
878.45
880.1
881.36
883.06
884.29
886.01
887.24
888.88
890.21
891.75
893.18
894.63
896.15
897.51
899.12
900.41
902.08
903.34
905.04
906.28
907.98
909.23
910.85
912.2
913.73
915.17
916.6
918.14
919.49
921.11
922.4
924.08
925.32
927.03
928.27
929.96
931.22
932.83
934.19
935.7
937.16
938.58
940.13
941.47
943.1
944.38
946.07
947.31
949.02
950.25
951.92
953.21
954.79
956.18
957.67
959.15
960.54
962.12
963.43
965.09
966.35
968.05
969.28
971
972.23
973.86
975.19
976.73
978.16
979.6
981.13
982.48
984.1
985.38
987.07
988.3
990.02
991.24
992.9
994.2
995.76
997.17
998.63
1000.1
1001.5
1003.1
1004.4
1006.1
1007.3
1009
1010.2
1011.9
1013.2
1014.8
1016.2
1017.6
1019.1
1020.5
1022.1
1023.4
1025.1
1026.3
1028
1029.2
1030.9
1032.2
1033.7
1035.2
1036.6
1038.1
1039.4
1041.1
1042.3
1044
1045.3
1046.9
1048.2
1049.8
1051.2
1052.6
1054.1
1055.5
1057.1
1058.3
1060
1061.2
1061.9
774.45
774.21
773.33
772.27
771.2
770.15
769.11
768.09
767.08
766.08
765.11
764.15
763.2
762.29
761.51
760.91
760.15
759.33
758.9
758.2
757.77
757.22
757.05
756.59
756.32
756.24
756.24
756.32
756.59
757.05
757.23
757.78
758.21
758.92
759.34
760.15
760.94
761.54
762.31
763.21
764.16
765.12
766.1
767.1
768.11
769.14
770.18
771.24
772.35
773.57
774.88
776.09
777.2
778.37
779.76
781.09
782.23
783.51
785.02
786.19
787.44
789
790.19
791.48
793.04
794.23
795.61
797.11
798.3
799.85
801.18
802.49
804.07
805.28
806.82
808.18
809.52
811.09
812.31
813.94
815.21
816.66
818.15
819.43
821.07
822.29
823.92
825.21
826.69
828.16
829.49
831.1
832.34
834.02
835.25
836.85
838.2
839.66
841.15
842.49
844.1
845.36
847.05
848.28
849.93
851.22
852.76
854.18
855.6
857.14
858.46
860.1
861.35
863.05
864.28
865.95
867.23
868.8
870.19
871.65
873.15
874.52
876.12
877.41
879.08
880.32
882.03
883.26
884.92
886.22
887.78
889.18
890.65
892.15
893.52
895.12
896.41
898.08
899.33
901.04
902.27
903.95
905.22
906.82
908.19
909.68
911.16
912.56
914.13
915.45
917.09
918.35
920.05
921.29
923
924.24
925.87
927.2
928.74
930.17
931.61
933.14
934.49
936.11
937.39
939.07
940.31
942.03
943.26
944.93
946.21
947.8
949.18
950.66
952.15
953.54
955.12
956.43
958.09
959.34
961.04
962.27
963.97
965.23
966.84
968.19
969.7
971.16
972.57
974.13
975.45
977.09
978.35
980.05
981.28
983
984.23
985.86
987.19
988.72
990.16
991.58
993.13
994.45
996.09
997.35
999.05
1000.3
1002
1003.2
1004.8
1006.2
1007.7
1009.2
1010.6
1012.1
1013.4
1015.1
1016.3
1018
1019.3
1021
1022.2
1023.8
1025.2
1026.7
1028.1
1029.5
1031.1
1032.4
1034.1
1035.3
1037
1038.2
1039.9
1041.2
1042.7
1044.2
1045.6
1047.1
1048.4
1050.1
1051.3
1053
1054.2
1055.9
1057.2
1058.7
1060.1
1061.3
1062.1
775.48
775.23
774.41
773.36
772.28
771.23
770.2
769.19
768.2
767.22
766.26
765.35
764.52
763.82
763.09
762.21
761.46
761.03
760.23
759.79
759.21
758.95
758.36
758.17
758.09
758.03
758.03
758.09
758.17
758.37
758.96
759.21
759.81
760.24
761.04
761.48
762.22
763.1
763.86
764.56
765.37
766.28
767.24
768.22
769.22
770.24
771.28
772.35
773.5
774.72
775.99
777.11
778.2
779.37
780.71
782.06
783.19
784.4
785.85
787.13
788.3
789.73
791.11
792.29
793.74
795.13
796.33
797.86
799.17
800.44
802.04
803.23
804.67
806.13
807.36
809
810.22
811.65
813.13
814.38
816.03
817.25
818.76
820.17
821.5
823.1
824.32
825.98
827.23
828.73
830.17
831.51
833.1
834.35
836.03
837.25
838.83
840.19
841.63
843.14
844.46
846.09
847.33
849.02
850.25
851.85
853.2
854.67
856.16
857.51
859.11
860.38
862.06
863.29
864.98
866.23
867.81
869.19
870.65
872.15
873.51
875.11
876.39
878.07
879.3
881.01
882.24
883.86
885.2
886.71
888.17
889.57
891.13
892.45
894.1
895.35
897.05
898.28
899.97
901.23
902.83
904.19
905.69
907.16
908.55
910.13
911.44
913.09
914.34
916.05
917.28
918.97
920.23
921.83
923.19
924.69
926.16
927.56
929.13
930.44
932.09
933.35
935.05
936.28
937.99
939.23
940.85
942.19
943.71
945.16
946.57
948.13
949.45
951.1
952.36
954.05
955.28
957
958.23
959.86
961.19
962.71
964.16
965.58
967.13
968.45
970.1
971.35
973.05
974.28
975.99
977.23
978.85
980.19
981.71
983.16
984.57
986.13
987.44
989.09
990.34
992.05
993.27
994.97
996.22
997.82
999.18
1000.7
1002.1
1003.5
1005.1
1006.4
1008.1
1009.3
1011
1012.3
1013.9
1015.2
1016.8
1018.2
1019.6
1021.1
1022.5
1024.1
1025.4
1027.1
1028.3
1030
1031.2
1032.8
1034.2
1035.7
1037.1
1038.5
1040.1
1041.4
1043.1
1044.3
1046
1047.2
1048.9
1050.2
1051.7
1053.1
1054.5
1056.1
1057.4
1059.1
1060.3
1061.7
1062.2
776.56
776.27
775.54
774.54
773.45
772.39
771.36
770.37
769.4
768.49
767.64
766.86
766.07
765.17
764.3
763.66
763.1
762.28
761.86
761.21
760.86
760.27
760.1
759.81
759.49
759.36
759.36
759.49
759.82
760.1
760.27
760.87
761.21
761.88
762.29
763.1
763.69
764.32
765.18
766.08
766.91
767.69
768.54
769.46
770.43
771.43
772.48
773.57
774.72
775.9
777.06
778.14
779.23
780.39
781.7
783.04
784.17
785.33
786.71
788.08
789.22
790.52
792.02
793.2
794.46
796.02
797.2
798.51
800.05
801.24
802.64
804.11
805.31
806.87
808.18
809.49
811.07
812.27
813.8
815.17
816.48
818.08
819.29
820.87
822.19
823.58
825.12
826.36
828.02
829.25
830.78
832.18
833.54
835.11
836.36
838.03
839.25
840.83
842.19
843.62
845.14
846.44
848.08
849.31
850.99
852.23
853.79
855.18
856.6
858.14
859.44
861.09
862.33
864.02
865.25
866.86
868.2
869.68
871.16
872.52
874.12
875.4
877.07
878.3
880
881.24
882.84
884.2
885.68
887.16
888.53
890.12
891.41
893.08
894.32
896.02
897.25
898.89
900.21
901.74
903.17
904.59
906.14
907.46
909.1
910.36
912.05
913.28
914.98
916.23
917.83
919.19
920.69
922.16
923.55
925.12
926.43
928.09
929.33
931.04
932.27
933.95
935.22
936.8
938.18
939.66
941.15
942.52
944.12
945.41
947.08
948.32
950.03
951.26
952.92
954.21
955.77
957.17
958.63
960.14
961.5
963.11
964.38
966.07
967.3
969.01
970.24
971.89
973.2
974.74
976.17
977.59
979.13
980.46
982.1
983.36
985.05
986.28
987.99
989.23
990.84
992.19
993.68
995.15
996.54
998.12
999.41
1001.1
1002.3
1004
1005.3
1006.9
1008.2
1009.8
1011.2
1012.6
1014.1
1015.5
1017.1
1018.4
1020.1
1021.3
1023
1024.2
1025.8
1027.2
1028.7
1030.1
1031.5
1033.1
1034.4
1036.1
1037.3
1039
1040.2
1041.9
1043.2
1044.7
1046.1
1047.5
1049.1
1050.4
1052.1
1053.3
1055
1056.2
1057.8
1059.2
1060.6
1062.1
1062.4
777.68
777.33
776.73
775.79
774.74
773.7
772.7
771.75
770.85
770
769.09
768.16
767.26
766.48
765.91
765.15
764.36
763.97
763.22
762.83
762.23
762.04
761.49
761.23
761.14
761.1
761.1
761.14
761.23
761.5
762.04
762.24
762.84
763.23
763.99
764.37
765.16
765.95
766.51
767.27
768.18
769.11
770.03
770.93
771.84
772.8
773.82
774.88
775.99
777.06
778.12
779.18
780.27
781.44
782.74
784.04
785.16
786.3
787.62
789.03
790.18
791.38
792.83
794.13
795.3
796.74
798.12
799.3
800.76
802.14
803.34
804.88
806.17
807.45
809.04
810.23
811.66
813.13
814.35
815.97
817.21
818.61
820.12
821.35
822.99
824.22
825.68
827.15
828.42
830.06
831.27
832.84
834.19
835.58
837.12
838.38
840.04
841.26
842.84
844.19
845.61
847.14
848.42
850.07
851.3
852.96
854.22
855.74
857.17
858.55
860.12
861.39
863.06
864.29
865.95
867.22
868.76
870.17
871.58
873.13
874.43
876.08
877.32
879.02
880.25
881.86
883.2
884.68
886.16
887.53
889.12
890.4
892.07
893.3
895.01
896.24
897.85
899.2
900.68
902.16
903.53
905.12
906.41
908.08
909.31
911.02
912.25
913.88
915.2
916.73
918.17
919.58
921.13
922.45
924.09
925.34
927.04
928.27
929.95
931.22
932.8
934.18
935.65
937.15
938.51
940.11
941.39
943.07
944.3
946.01
947.24
948.88
950.2
951.73
953.16
954.58
956.13
957.45
959.09
960.35
962.05
963.27
964.96
966.22
967.81
969.18
970.66
972.15
973.52
975.11
976.4
978.07
979.31
981.02
982.24
983.89
985.2
986.73
988.16
989.58
991.13
992.45
994.09
995.34
997.04
998.27
999.95
1001.2
1002.8
1004.2
1005.6
1007.1
1008.5
1010.1
1011.4
1013.1
1014.3
1016
1017.2
1018.8
1020.2
1021.7
1023.1
1024.5
1026.1
1027.4
1029.1
1030.3
1032
1033.2
1034.9
1036.2
1037.7
1039.2
1040.5
1042.1
1043.4
1045.1
1046.3
1048
1049.2
1050.8
1052.2
1053.7
1055.1
1056.5
1058.1
1059.3
1061
1062.2
1062.9
778.85
778.45
777.97
777.04
776.04
775.04
774.06
773.09
772.13
771.18
770.26
769.42
768.74
768.07
767.21
766.48
766.05
765.25
764.85
764.22
763.95
763.33
763.14
763.01
762.71
762.56
762.56
762.71
763.01
763.14
763.34
763.96
764.22
764.86
765.26
766.06
766.51
767.22
768.09
768.78
769.45
770.28
771.2
772.15
773.12
774.09
775.08
776.09
777.11
778.14
779.18
780.24
781.34
782.53
783.81
785.06
786.16
787.28
788.56
789.98
791.15
792.3
793.66
795.07
796.22
797.51
799.02
800.2
801.47
803.02
804.2
805.51
807.06
808.24
809.64
811.11
812.31
813.86
815.18
816.47
818.06
819.26
820.76
822.16
823.44
825.05
826.26
827.79
829.17
830.49
832.09
833.3
834.92
836.21
837.63
839.14
840.41
842.06
843.27
844.87
846.2
847.62
849.14
850.42
852.07
853.29
854.93
856.21
857.7
859.16
860.5
862.11
863.35
865.03
866.26
867.87
869.2
870.67
872.15
873.49
875.1
876.36
878.04
879.27
880.9
882.21
883.72
885.17
886.55
888.12
889.41
891.07
892.3
894
895.24
896.83
898.19
899.66
901.15
902.5
904.11
905.38
907.06
908.29
909.98
911.23
912.81
914.19
915.65
917.15
918.5
920.11
921.38
923.06
924.29
926
927.23
928.84
930.19
931.68
933.15
934.53
936.12
937.4
939.07
940.31
942.02
943.25
944.88
946.2
947.72
949.16
950.57
952.13
953.44
955.09
956.33
958.04
959.26
960.93
962.21
963.77
965.17
966.61
968.14
969.47
971.1
972.36
974.05
975.28
976.98
978.22
979.82
981.18
982.66
984.15
985.51
987.11
988.39
990.07
991.3
993.01
994.24
995.86
997.19
998.7
1000.2
1001.5
1003.1
1004.4
1006.1
1007.3
1009
1010.2
1011.9
1013.2
1014.7
1016.2
1017.6
1019.1
1020.4
1022.1
1023.3
1025
1026.2
1027.9
1029.2
1030.7
1032.2
1033.6
1035.1
1036.4
1038.1
1039.3
1041
1042.2
1043.9
1045.2
1046.7
1048.2
1049.5
1051.1
1052.4
1054.1
1055.3
1057
1058.2
1059.8
1061.2
1062.4
1063.1
780.03
779.64
779.1
778.15
777.16
776.17
775.19
774.23
773.3
772.44
771.69
771.02
770.15
769.29
768.66
768.1
767.3
766.91
766.22
765.87
765.26
765.08
764.65
764.31
764.2
764.16
764.16
764.2
764.31
764.66
765.08
765.27
765.89
766.23
766.93
767.31
768.11
768.7
769.3
770.16
771.04
771.75
772.5
773.34
774.26
775.22
776.2
777.2
778.2
779.22
780.27
781.34
782.47
783.67
784.93
786.08
787.17
788.29
789.54
790.93
792.12
793.25
794.53
796
797.17
798.35
799.8
801.13
802.29
803.73
805.12
806.29
807.76
809.14
810.33
811.87
813.17
814.44
816.03
817.23
818.63
820.12
821.33
822.92
824.2
825.55
827.1
828.31
829.91
831.2
832.58
834.12
835.34
837
838.23
839.7
841.15
842.44
844.07
845.29
846.9
848.2
849.64
851.14
852.42
854.07
855.29
856.92
858.21
859.68
861.15
862.47
864.09
865.33
867.01
868.24
869.8
871.18
872.59
874.13
875.42
877.08
878.3
879.99
881.23
882.79
884.18
885.6
887.14
888.44
890.09
891.32
893.02
894.25
895.85
897.19
898.66
900.15
901.5
903.11
904.37
906.05
907.28
908.95
910.22
911.78
913.18
914.61
916.14
917.46
919.09
920.34
922.04
923.26
924.92
926.21
927.75
929.17
930.59
932.13
933.45
935.09
936.34
938.04
939.26
940.92
942.21
943.75
945.17
946.59
948.13
949.45
951.09
952.34
954.04
955.26
956.93
958.21
959.77
961.17
962.6
964.14
965.46
967.1
968.35
970.05
971.27
972.95
974.22
975.78
977.18
978.62
980.14
981.47
983.1
984.36
986.05
987.28
988.96
990.22
991.8
993.18
994.63
996.14
997.48
999.1
1000.4
1002.1
1003.3
1005
1006.2
1007.8
1009.2
1010.6
1012.1
1013.5
1015.1
1016.4
1018.1
1019.3
1021
1022.2
1023.8
1025.2
1026.6
1028.1
1029.5
1031.1
1032.3
1034
1035.3
1036.9
1038.2
1039.8
1041.2
1042.6
1044.1
1045.4
1047.1
1048.3
1050
1051.2
1052.9
1054.2
1055.7
1057.1
1058.5
1060.1
1061.3
1062.8
1063.3
781.11
780.89
780.18
779.25
778.29
777.33
776.41
775.54
774.74
774.01
773.12
772.22
771.43
770.88
770.15
769.37
769
768.23
767.84
767.23
767.02
766.41
766.18
766.07
765.92
765.78
765.78
765.92
766.08
766.18
766.42
767.02
767.24
767.86
768.24
769.01
769.38
770.16
770.92
771.46
772.24
773.14
774.04
774.83
775.63
776.49
777.41
778.37
779.37
780.39
781.44
782.53
783.67
784.85
786.03
787.12
788.19
789.31
790.56
791.91
793.11
794.22
795.45
796.87
798.12
799.27
800.6
802.05
803.21
804.48
806.01
807.19
808.45
810.01
811.2
812.5
814.05
815.23
816.62
818.11
819.3
820.82
822.17
823.44
825.04
826.24
827.69
829.14
830.38
832.02
833.23
834.69
836.14
837.4
839.04
840.25
841.77
843.17
844.49
846.09
847.31
848.94
850.21
851.66
853.15
854.43
856.07
857.29
858.91
860.21
861.66
863.15
864.45
866.08
867.31
868.98
870.23
871.74
873.17
874.53
876.12
877.37
879.05
880.27
881.89
883.21
884.68
886.16
887.5
889.11
890.36
892.04
893.26
894.9
896.21
897.7
899.16
900.52
902.11
903.38
905.06
906.28
907.95
909.22
910.76
912.17
913.59
915.13
916.44
918.09
919.32
921.02
922.25
923.87
925.2
926.69
928.16
929.53
931.12
932.39
934.07
935.3
937
938.23
939.82
941.19
942.65
944.15
945.49
947.11
948.37
950.06
951.28
952.97
954.22
955.8
957.18
958.63
960.14
961.48
963.1
964.36
966.05
967.27
968.95
970.22
971.78
973.18
974.62
976.14
977.47
979.1
980.35
982.04
983.27
984.94
986.21
987.77
989.17
990.6
992.13
993.45
995.09
996.34
998.04
999.26
1000.9
1002.2
1003.8
1005.2
1006.6
1008.1
1009.4
1011.1
1012.3
1014
1015.3
1016.9
1018.2
1019.7
1021.2
1022.6
1024.1
1025.4
1027.1
1028.3
1030
1031.2
1032.9
1034.2
1035.7
1037.1
1038.5
1040.1
1041.4
1043.1
1044.3
1046
1047.2
1048.8
1050.2
1051.6
1053.1
1054.4
1056.1
1057.3
1059
1060.2
1061.8
1063.1
1063.6
782.17
782.08
781.3
780.48
779.6
778.72
777.88
777.04
776.12
775.2
774.33
773.65
773.05
772.2
771.48
771.05
770.26
769.86
769.22
768.92
768.3
768.11
767.81
767.43
767.27
767.21
767.21
767.27
767.43
767.82
768.12
768.3
768.94
769.22
769.88
770.27
771.06
771.51
772.21
773.07
773.7
774.37
775.22
776.15
777.07
777.99
778.85
779.75
780.71
781.7
782.74
783.81
784.92
786.03
787.1
788.16
789.23
790.36
791.61
792.93
794.11
795.21
796.4
797.78
799.09
800.22
801.46
802.93
804.15
805.32
806.76
808.12
809.28
810.7
812.11
813.28
814.73
816.13
817.32
818.84
820.16
821.41
823.01
824.21
825.59
827.1
828.3
829.85
831.18
832.49
834.07
835.27
836.8
838.17
839.48
841.08
842.28
843.86
845.19
846.55
848.11
849.33
850.99
852.22
853.7
855.15
856.45
858.08
859.29
860.92
862.21
863.66
865.15
866.44
868.08
869.3
870.94
872.21
873.7
875.16
876.49
878.1
879.33
881.02
882.24
883.81
885.18
886.6
888.13
889.42
891.07
892.3
893.98
895.23
896.77
898.17
899.57
901.13
902.41
904.07
905.3
906.98
908.23
909.78
911.18
912.6
914.13
915.44
917.08
918.32
920.02
921.24
922.84
924.19
925.66
927.15
928.49
930.11
931.36
933.05
934.27
935.94
937.21
938.75
940.17
941.58
943.13
944.43
946.08
947.32
949.02
950.25
951.87
953.2
954.69
956.16
957.52
959.11
960.39
962.07
963.29
964.99
966.23
967.82
969.18
970.64
972.14
973.48
975.1
976.36
978.05
979.27
980.95
982.22
983.77
985.17
986.6
988.13
989.45
991.09
992.33
994.03
995.26
996.9
998.2
999.73
1001.2
1002.6
1004.1
1005.4
1007.1
1008.3
1010
1011.2
1012.9
1014.2
1015.7
1017.1
1018.5
1020.1
1021.4
1023.1
1024.3
1026
1027.2
1028.8
1030.2
1031.6
1033.1
1034.5
1036.1
1037.3
1039
1040.3
1041.9
1043.2
1044.7
1046.2
1047.5
1049.1
1050.4
1052.1
1053.3
1055
1056.2
1057.8
1059.2
1060.6
1062.1
1063.3
1064.1
783.27
783.17
782.54
781.87
781.03
780.09
779.15
778.21
777.31
776.54
775.91
775.13
774.27
773.63
773.1
772.29
771.91
771.22
770.85
770.24
770.05
769.51
769.22
769.12
769.04
768.98
768.98
769.04
769.12
769.22
769.52
770.06
770.25
770.87
771.23
771.94
772.31
773.11
773.67
774.28
775.14
775.98
776.6
777.35
778.24
779.17
780.13
781.09
782.06
783.04
784.04
785.06
786.08
787.12
788.16
789.21
790.29
791.44
792.69
793.99
795.11
796.21
797.38
798.72
800.06
801.18
802.36
803.76
805.1
806.24
807.54
809.03
810.19
811.44
812.98
814.18
815.42
816.99
818.19
819.47
821.03
822.22
823.58
825.09
826.28
827.77
829.15
830.39
832.01
833.22
834.62
836.12
837.33
838.93
840.2
841.58
843.11
844.33
845.95
847.21
848.62
850.13
851.37
853.02
854.24
855.74
857.16
858.47
860.08
861.3
862.93
864.21
865.66
867.14
868.43
870.07
871.29
872.91
874.21
875.66
877.15
878.45
880.08
881.31
882.97
884.22
885.74
887.17
888.52
890.11
891.36
893.04
894.26
895.87
897.2
898.65
900.15
901.47
903.09
904.33
906.02
907.24
908.83
910.19
911.63
913.14
914.46
916.09
917.33
919.02
920.25
921.85
923.19
924.65
926.15
927.48
929.1
930.35
932.04
933.26
934.9
936.21
937.71
939.16
940.54
942.12
943.39
945.06
946.29
947.98
949.22
950.79
952.18
953.61
955.14
956.45
958.09
959.33
961.03
962.25
963.88
965.2
966.7
968.16
969.53
971.12
972.39
974.07
975.29
976.99
978.23
979.81
981.18
982.63
984.14
985.47
987.1
988.34
990.04
991.26
992.92
994.21
995.73
997.16
998.56
1000.1
1001.4
1003.1
1004.3
1006
1007.2
1008.8
1010.2
1011.7
1013.1
1014.5
1016.1
1017.4
1019.1
1020.3
1021.9
1023.2
1024.8
1026.2
1027.6
1029.1
1030.4
1032.1
1033.3
1035
1036.2
1037.9
1039.2
1040.7
1042.1
1043.5
1045.1
1046.4
1048
1049.3
1050.9
1052.2
1053.7
1055.2
1056.5
1058.1
1059.4
1061.1
1062.3
1063.7
1064.2
784.47
784.27
783.91
783.12
782.18
781.23
780.33
779.51
778.82
778.08
777.19
776.37
775.83
775.14
774.36
773.99
773.23
772.82
772.22
771.97
771.34
771.14
770.96
770.58
770.36
770.29
770.29
770.37
770.58
770.97
771.14
771.35
771.99
772.23
772.85
773.24
774.01
774.38
775.16
775.87
776.41
777.21
778.1
778.9
779.6
780.4
781.28
782.23
783.19
784.17
785.16
786.16
787.17
788.19
789.23
790.29
791.39
792.57
793.8
795.03
796.13
797.22
798.38
799.69
801.03
802.16
803.3
804.63
806.04
807.18
808.38
809.84
811.13
812.29
813.69
815.1
816.26
817.65
819.1
820.26
821.68
823.11
824.3
825.79
827.15
828.37
829.96
831.2
832.53
834.08
835.27
836.77
838.16
839.41
841.03
842.24
843.69
845.14
846.39
848.02
849.23
850.7
852.15
853.42
855.05
856.26
857.79
859.17
860.51
862.1
863.31
864.95
866.21
867.67
869.15
870.43
872.07
873.28
874.9
876.2
877.64
879.14
880.42
882.07
883.29
884.92
886.21
887.67
889.15
890.46
892.09
893.32
895
896.23
897.77
899.17
900.56
902.12
903.38
905.05
906.27
907.91
909.21
910.7
912.16
913.5
915.11
916.35
918.04
919.26
920.88
922.2
923.68
925.15
926.49
928.1
929.35
931.04
932.26
933.89
935.2
936.69
938.16
939.51
941.11
942.37
944.05
945.27
946.93
948.21
949.74
951.17
952.56
954.12
955.4
957.07
958.3
959.99
961.23
962.8
964.18
965.62
967.14
968.45
970.09
971.33
973.03
974.25
975.88
977.2
978.69
980.15
981.52
983.11
984.38
986.06
987.28
988.96
990.22
991.77
993.17
994.59
996.13
997.43
999.08
1000.3
1002
1003.2
1004.9
1006.2
1007.7
1009.1
1010.5
1012.1
1013.4
1015.1
1016.3
1017.9
1019.2
1020.8
1022.2
1023.6
1025.1
1026.4
1028.1
1029.3
1031
1032.2
1033.8
1035.2
1036.6
1038.1
1039.5
1041.1
1042.3
1044
1045.3
1046.9
1048.2
1049.7
1051.2
1052.5
1054.1
1055.4
1057
1058.3
1059.9
1061.2
1062.7
1064.1
1064.4
785.83
785.51
785.12
784.25
783.37
782.56
781.81
781.05
780.16
779.27
778.55
778.02
777.19
776.45
776.04
775.25
774.84
774.21
773.86
773.26
773.08
772.62
772.27
772.16
772.1
772.06
772.06
772.1
772.16
772.28
772.63
773.08
773.27
773.88
774.22
774.87
775.26
776.06
776.48
777.2
778.04
778.6
779.3
780.18
781.09
781.93
782.69
783.51
784.39
785.33
786.3
787.28
788.29
789.31
790.36
791.44
792.57
793.74
794.95
796.07
797.15
798.24
799.4
800.69
802.02
803.15
804.27
805.54
806.97
808.15
809.29
810.65
812.06
813.21
814.47
815.99
817.17
818.39
819.91
821.17
822.38
823.93
825.18
826.43
828.01
829.2
830.53
832.07
833.25
834.69
836.13
837.34
838.93
840.19
841.53
843.08
844.28
845.81
847.17
848.47
850.07
851.27
852.79
854.17
855.48
857.08
858.28
859.86
861.19
862.55
864.11
865.33
866.99
868.22
869.69
871.15
872.44
874.07
875.28
876.89
878.2
879.62
881.13
882.4
884.06
885.27
886.87
888.2
889.62
891.14
892.42
894.07
895.28
896.92
898.21
899.68
901.15
902.47
904.09
905.33
907.01
908.24
909.79
911.18
912.58
914.13
915.4
917.06
918.29
919.94
921.21
922.72
924.16
925.53
927.11
928.37
930.05
931.27
932.91
934.21
935.7
937.16
938.51
940.11
941.36
943.05
944.27
945.91
947.21
948.71
950.16
951.53
953.11
954.38
956.06
957.28
958.94
960.21
961.74
963.17
964.56
966.12
967.4
969.07
970.29
971.98
973.22
974.79
976.18
977.6
979.13
980.44
982.08
983.32
985.02
986.24
987.84
989.19
990.65
992.15
993.48
995.1
996.35
998.04
999.26
1000.9
1002.2
1003.7
1005.2
1006.5
1008.1
1009.4
1011.1
1012.3
1014
1015.2
1016.8
1018.2
1019.6
1021.1
1022.4
1024.1
1025.3
1027
1028.2
1029.8
1031.2
1032.6
1034.1
1035.5
1037.1
1038.3
1040
1041.3
1042.9
1044.2
1045.7
1047.2
1048.5
1050.1
1051.4
1053
1054.3
1055.9
1057.2
1058.7
1060.1
1061.5
1063.1
1064.2
1065
787.08
786.89
786.25
785.53
784.83
784.05
783.14
782.23
781.4
780.77
780.1
779.24
778.58
778.09
777.28
776.88
776.21
775.8
775.22
775.01
774.39
774.17
774.04
773.74
773.5
773.4
773.4
773.5
773.74
774.04
774.17
774.4
775.02
775.23
775.83
776.22
776.91
777.3
778.1
778.63
779.26
780.12
780.85
781.47
782.26
783.17
784.1
785.01
785.85
786.71
787.61
788.56
789.54
790.56
791.6
792.69
793.8
794.95
796.05
797.12
798.18
799.27
800.44
801.73
803.03
804.14
805.25
806.48
807.88
809.11
810.24
811.5
812.97
814.15
815.32
816.74
818.1
819.26
820.62
822.08
823.24
824.58
826.07
827.24
828.62
830.09
831.27
832.72
834.13
835.33
836.88
838.18
839.45
841.04
842.24
843.66
845.13
846.34
847.95
849.2
850.56
852.1
853.31
854.89
856.19
857.55
859.1
860.31
861.92
863.2
864.6
866.12
867.36
869.01
870.23
871.71
873.16
874.45
876.07
877.28
878.89
880.2
881.61
883.13
884.39
886.05
887.26
888.83
890.19
891.58
893.12
894.38
896.04
897.26
898.85
900.19
901.61
903.13
904.41
906.06
907.28
908.92
910.21
911.68
913.15
914.48
916.09
917.33
919.01
920.24
921.8
923.18
924.59
926.13
927.41
929.07
930.29
931.95
933.22
934.74
936.17
937.54
939.12
940.38
942.05
943.27
944.92
946.21
947.71
949.16
950.52
952.11
953.36
955.05
956.27
957.91
959.2
960.7
962.16
963.52
965.11
966.37
968.05
969.27
970.92
972.21
973.72
975.16
976.53
978.12
979.38
981.06
982.28
983.95
985.21
986.75
988.17
989.56
991.12
992.4
994.07
995.29
996.98
998.22
999.78
1001.2
1002.6
1004.1
1005.4
1007.1
1008.3
1010
1011.2
1012.8
1014.2
1015.6
1017.1
1018.5
1020.1
1021.3
1023
1024.2
1025.9
1027.2
1028.7
1030.1
1031.5
1033.1
1034.3
1036
1037.3
1038.9
1040.2
1041.7
1043.2
1044.5
1046.1
1047.4
1049
1050.3
1051.9
1053.2
1054.7
1056.2
1057.5
1059.1
1060.3
1062
1063.2
1064.6
1065.2
788.18
788.11
787.5
787.01
786.14
785.22
784.34
783.62
783.01
782.16
781.32
780.75
780.13
779.33
778.95
778.22
777.78
777.2
776.88
776.28
776.1
775.73
775.34
775.2
775.14
775.11
775.11
775.14
775.2
775.35
775.75
776.11
776.29
776.91
777.21
777.81
778.23
778.99
779.35
780.14
780.81
781.35
782.18
783.05
783.72
784.42
785.26
786.19
787.13
788.08
789.03
789.98
790.93
791.91
792.93
793.98
795.03
796.07
797.12
798.17
799.23
800.33
801.52
802.79
804.04
805.14
806.25
807.45
808.82
810.09
811.2
812.4
813.81
815.11
816.24
817.54
819.02
820.18
821.4
822.89
824.15
825.34
826.83
828.15
829.34
830.85
832.16
833.37
834.93
836.18
837.46
839.03
840.22
841.61
843.1
844.29
845.82
847.17
848.43
850.04
851.24
852.68
854.14
855.37
857
858.22
859.63
861.13
862.36
864
865.22
866.66
868.14
869.39
871.03
872.24
873.75
875.16
876.47
878.08
879.29
880.89
882.2
883.61
885.13
886.38
888.04
889.25
890.81
892.18
893.55
895.11
896.35
898.02
899.24
900.79
902.18
903.54
905.11
906.36
908.03
909.25
910.82
912.18
913.59
915.13
916.4
918.06
919.28
920.9
922.2
923.67
925.15
926.47
928.09
929.32
931.01
932.24
933.79
935.18
936.58
938.13
939.4
941.07
942.29
943.94
945.21
946.73
948.16
949.53
951.11
952.37
954.05
955.27
956.9
958.2
959.69
961.15
962.5
964.1
965.35
967.04
968.26
969.88
971.2
972.67
974.15
975.49
977.1
978.35
980.04
981.25
982.88
984.2
985.67
987.15
988.49
990.1
991.35
993.04
994.26
995.89
997.2
998.69
1000.2
1001.5
1003.1
1004.4
1006
1007.3
1008.9
1010.2
1011.7
1013.2
1014.5
1016.1
1017.4
1019
1020.3
1021.9
1023.2
1024.7
1026.2
1027.5
1029.1
1030.4
1032.1
1033.3
1034.9
1036.2
1037.7
1039.2
1040.5
1042.1
1043.4
1045.1
1046.3
1047.9
1049.2
1050.7
1052.2
1053.5
1055.1
1056.4
1058
1059.3
1060.9
1062.2
1063.6
1065.1
1065.4
789.35
789.23
788.95
788.18
787.31
786.54
785.88
785.11
784.22
783.44
782.94
782.17
781.4
781.02
780.23
779.79
779.2
778.79
778.23
778.03
777.46
777.19
777.08
776.89
776.65
776.54
776.54
776.66
776.9
777.08
777.2
777.47
778.04
778.24
778.81
779.2
779.82
780.25
781.04
781.44
782.18
783
783.51
784.25
785.14
786.01
786.68
787.44
788.3
789.22
790.18
791.15
792.12
793.11
794.11
795.11
796.13
797.15
798.18
799.23
800.3
801.43
802.63
803.88
805.07
806.15
807.25
808.45
809.78
811.07
812.18
813.34
814.69
816.06
817.19
818.39
819.83
821.12
822.27
823.64
825.07
826.23
827.54
829.04
830.21
831.51
833.04
834.22
835.54
837.06
838.24
839.63
841.1
842.29
843.78
845.15
846.38
847.98
849.2
850.55
852.09
853.28
854.81
856.17
857.44
859.05
860.25
861.73
863.15
864.41
866.04
867.24
868.73
870.15
871.43
873.05
874.26
875.79
877.17
878.49
880.09
881.3
882.91
884.2
885.61
887.13
888.38
890.03
891.25
892.79
894.17
895.52
897.1
898.33
900
901.23
902.74
904.16
905.49
907.1
908.32
910
911.23
912.74
914.16
915.51
917.1
918.34
920.02
921.24
922.79
924.18
925.56
927.12
928.38
930.05
931.27
932.88
934.2
935.65
937.14
938.45
940.09
941.31
943
944.23
945.77
947.17
948.56
950.12
951.39
953.06
954.27
955.92
957.21
958.7
960.16
961.5
963.1
964.35
966.03
967.25
968.87
970.19
971.65
973.15
974.46
976.09
977.33
979.02
980.24
981.83
983.19
984.62
986.14
987.44
989.09
990.31
992.01
993.23
994.81
996.18
997.61
999.13
1000.4
1002.1
1003.3
1005
1006.2
1007.8
1009.2
1010.6
1012.1
1013.4
1015.1
1016.3
1018
1019.2
1020.8
1022.2
1023.6
1025.1
1026.4
1028.1
1029.3
1031
1032.2
1033.8
1035.2
1036.6
1038.1
1039.4
1041.1
1042.3
1044
1045.2
1046.8
1048.2
1049.6
1051.1
1052.4
1054.1
1055.3
1057
1058.2
1059.7
1061.2
1062.5
1064.1
1065.2
1066
790.75
790.48
790.16
789.38
788.76
788.06
787.17
786.3
785.63
785.06
784.21
783.51
783.06
782.26
781.82
781.2
780.73
780.2
779.91
779.31
779.12
778.84
778.43
778.24
778.17
778.15
778.15
778.18
778.24
778.43
778.85
779.13
779.32
779.93
780.21
780.76
781.2
781.86
782.28
783.08
783.57
784.23
785.09
785.72
786.36
787.21
788.11
788.99
789.72
790.51
791.37
792.29
793.25
794.22
795.21
796.21
797.22
798.24
799.27
800.33
801.43
802.58
803.77
805
806.1
807.17
808.27
809.46
810.77
812.06
813.17
814.3
815.6
817.01
818.15
819.3
820.66
822.06
823.2
824.43
825.92
827.15
828.33
829.79
831.13
832.3
833.74
835.12
836.29
837.76
839.13
840.32
841.83
843.16
844.39
845.97
847.2
848.51
850.07
851.25
852.7
854.13
855.35
856.95
858.2
859.54
861.09
862.29
863.83
865.18
866.48
868.07
869.27
870.8
872.17
873.48
875.08
876.28
877.84
879.18
880.53
882.1
883.31
884.93
886.21
887.62
889.13
890.38
892.03
893.25
894.77
896.17
897.5
899.1
900.32
901.97
903.22
904.69
906.15
907.45
909.08
910.29
911.93
913.21
914.67
916.15
917.44
919.08
920.29
921.94
923.21
924.69
926.15
927.47
929.09
930.31
931.99
933.23
934.75
936.17
937.52
939.11
940.35
942.03
943.25
944.84
946.19
947.61
949.13
950.42
952.07
953.29
954.96
956.22
957.73
959.16
960.52
962.11
963.36
965.04
966.26
967.87
969.19
970.65
972.14
973.46
975.09
976.32
978.01
979.23
980.81
982.18
983.59
985.13
986.42
988.07
989.29
990.98
992.22
993.76
995.17
996.55
998.12
999.39
1001.1
1002.3
1003.9
1005.2
1006.7
1008.2
1009.5
1011.1
1012.4
1014
1015.3
1016.9
1018.2
1019.7
1021.2
1022.5
1024.1
1025.4
1027
1028.3
1029.9
1031.2
1032.7
1034.1
1035.5
1037.1
1038.3
1040
1041.2
1042.9
1044.2
1045.6
1047.1
1048.5
1050.1
1051.3
1053
1054.2
1055.8
1057.2
1058.6
1060.1
1061.4
1063.1
1064.3
1065.6
1066.2
792.08
791.95
791.32
790.87
790.13
789.24
788.44
787.85
787.12
786.27
785.65
785.11
784.3
783.88
783.2
782.71
782.18
781.78
781.24
781.05
780.52
780.22
780.11
780.01
779.81
779.69
779.7
779.81
780.01
780.12
780.23
780.54
781.06
781.24
781.81
782.19
782.74
783.21
783.93
784.32
785.12
785.72
786.3
787.15
787.96
788.55
789.3
790.19
791.11
792.02
792.83
793.66
794.53
795.45
796.4
797.37
798.37
799.4
800.44
801.52
802.63
803.77
804.95
806.06
807.13
808.2
809.3
810.5
811.79
813.05
814.16
815.28
816.53
817.93
819.12
820.25
821.52
822.97
824.15
825.31
826.69
828.08
829.23
830.53
832.03
833.19
834.45
835.99
837.18
838.43
839.99
841.19
842.46
844.02
845.21
846.53
848.07
849.25
850.67
852.12
853.31
854.86
856.17
857.44
859.04
860.23
861.66
863.13
864.34
865.95
867.2
868.56
870.1
871.31
872.89
874.19
875.54
877.1
878.3
879.9
881.19
882.56
884.11
885.33
886.96
888.21
889.64
891.13
892.39
894.04
895.25
896.77
898.17
899.49
901.09
902.31
903.94
905.21
906.65
908.14
909.42
911.06
912.27
913.87
915.19
916.6
918.13
919.39
921.05
922.26
923.85
925.19
926.6
928.13
929.39
931.05
932.27
933.87
935.2
936.63
938.14
939.42
941.07
942.29
943.93
945.21
946.69
948.15
949.48
951.09
952.32
954.01
955.23
956.78
958.17
959.56
961.12
962.38
964.05
965.27
966.9
968.2
969.67
971.15
972.47
974.09
975.32
977.01
978.23
979.8
981.18
982.58
984.13
985.4
987.07
988.28
989.95
991.21
992.73
994.16
995.52
997.11
998.36
1000
1001.3
1002.9
1004.2
1005.7
1007.1
1008.5
1010.1
1011.3
1013
1014.2
1015.8
1017.2
1018.6
1020.1
1021.4
1023.1
1024.3
1026
1027.2
1028.8
1030.2
1031.6
1033.1
1034.4
1036.1
1037.3
1039
1040.2
1041.7
1043.2
1044.5
1046.1
1047.4
1049
1050.3
1051.9
1053.2
1054.7
1056.1
1057.5
1059.1
1060.3
1062
1063.2
1064.8
1066.1
1066.5
793.2
793.14
792.73
792.15
791.31
790.64
790.04
789.18
788.35
787.81
787.14
786.35
785.96
785.21
784.71
784.18
783.69
783.2
782.93
782.33
782.14
781.95
781.53
781.3
781.21
781.18
781.18
781.22
781.3
781.54
781.96
782.14
782.34
782.96
783.21
783.72
784.19
784.75
785.23
786.01
786.39
787.16
787.9
788.41
789.21
790.09
790.8
791.47
792.28
793.19
794.13
795.07
796
796.87
797.77
798.71
799.69
800.69
801.72
802.79
803.88
805
806.06
807.11
808.17
809.24
810.35
811.56
812.84
814.06
815.16
816.27
817.49
818.86
820.1
821.21
822.42
823.82
825.11
826.24
827.51
828.99
830.16
831.34
832.79
834.12
835.28
836.67
838.09
839.25
840.63
842.09
843.25
844.65
846.1
847.27
848.72
850.13
851.32
852.85
854.16
855.41
857.01
858.21
859.57
861.09
862.28
863.79
865.16
866.42
868.03
869.23
870.66
872.13
873.35
874.98
876.21
877.61
879.12
880.34
881.96
883.21
884.61
886.12
887.35
889
890.22
891.67
893.14
894.4
896.04
897.25
898.77
900.17
901.49
903.09
904.3
905.92
907.2
908.63
910.13
911.39
913.04
914.26
915.82
917.18
918.55
920.11
921.35
923.02
924.24
925.77
927.17
928.52
930.1
931.34
933.01
934.23
935.76
937.17
938.52
940.11
941.35
943.02
944.24
945.8
947.18
948.56
950.12
951.37
953.04
954.26
955.86
957.19
958.62
960.14
961.42
963.07
964.29
965.95
967.21
968.71
970.16
971.5
973.1
974.34
976.02
977.24
978.82
980.18
981.59
983.13
984.41
986.07
987.28
988.94
990.21
991.71
993.16
994.5
996.1
997.35
999.03
1000.2
1001.8
1003.2
1004.6
1006.1
1007.4
1009.1
1010.3
1012
1013.2
1014.8
1016.2
1017.6
1019.1
1020.4
1022.1
1023.3
1024.9
1026.2
1027.7
1029.2
1030.5
1032.1
1033.3
1035
1036.2
1037.9
1039.2
1040.6
1042.1
1043.4
1045.1
1046.3
1048
1049.2
1050.8
1052.2
1053.6
1055.1
1056.4
1058.1
1059.3
1060.9
1062.2
1063.7
1065.1
1066.3
1067.1
794.46
794.31
794.11
793.34
792.8
792.11
791.23
790.49
790
789.18
788.43
788.03
787.23
786.74
786.18
785.64
785.18
784.77
784.24
784.07
783.59
783.26
783.14
783.06
782.95
782.84
782.85
782.95
783.06
783.14
783.26
783.61
784.08
784.25
784.8
785.18
785.68
786.19
786.79
787.25
788.05
788.49
789.2
790.04
790.58
791.28
792.16
793.04
793.73
794.46
795.3
796.22
797.16
798.12
799.09
800.06
801.03
802.02
803.03
804.04
805.06
806.09
807.13
808.17
809.22
810.3
811.44
812.65
813.91
815.08
816.17
817.27
818.48
819.82
821.08
822.19
823.35
824.7
826.06
827.19
828.38
829.79
831.11
832.25
833.55
835.03
836.19
837.42
838.93
840.16
841.36
842.87
844.15
845.35
846.87
848.16
849.37
850.93
852.18
853.44
855.02
856.21
857.55
859.08
860.26
861.71
863.14
864.35
865.93
867.19
868.51
870.08
871.27
872.77
874.16
875.41
877.03
878.23
879.68
881.14
882.38
884.01
885.22
886.66
888.14
889.38
891.02
892.23
893.7
895.15
896.41
898.05
899.25
900.78
902.17
903.49
905.09
906.3
907.9
909.2
910.61
912.13
913.37
915.03
916.24
917.77
919.17
920.5
922.1
923.32
924.97
926.22
927.7
929.15
930.45
932.08
933.29
934.93
936.21
937.67
939.15
940.44
942.08
943.29
944.93
946.21
947.67
949.15
950.45
952.08
953.3
954.96
956.22
957.71
959.16
960.49
962.1
963.32
965.01
966.23
967.77
969.17
970.54
972.11
973.36
975.04
976.25
977.85
979.19
980.62
982.14
983.42
985.07
986.29
987.95
989.21
990.72
992.16
993.5
995.1
996.34
998.03
999.24
1000.8
1002.2
1003.6
1005.1
1006.4
1008.1
1009.3
1011
1012.2
1013.7
1015.2
1016.5
1018.1
1019.4
1021
1022.3
1023.9
1025.2
1026.6
1028.1
1029.4
1031.1
1032.3
1034
1035.2
1036.8
1038.2
1039.6
1041.1
1042.4
1044.1
1045.3
1046.9
1048.2
1049.7
1051.1
1052.5
1054.1
1055.3
1057
1058.2
1059.8
1061.2
1062.5
1064.1
1065.3
1066.8
1067.2
795.97
795.73
795.26
794.84
794.15
793.3
792.66
792.07
791.22
790.54
790.07
789.26
788.79
788.18
787.62
787.16
786.66
786.2
785.96
785.36
785.16
785.02
784.64
784.38
784.26
784.22
784.23
784.27
784.38
784.65
785.02
785.16
785.38
785.98
786.2
786.69
787.17
787.66
788.19
788.85
789.28
790.1
790.62
791.25
792.11
792.8
793.4
794.22
795.13
796.01
796.73
797.5
798.35
799.26
800.21
801.18
802.16
803.15
804.14
805.14
806.15
807.17
808.2
809.24
810.3
811.4
812.56
813.77
815.01
816.1
817.18
818.28
819.49
820.81
822.07
823.17
824.31
825.61
827.01
828.15
829.29
830.63
832.04
833.18
834.38
835.83
837.12
838.28
839.65
841.08
842.23
843.55
845.05
846.21
847.52
849.04
850.21
851.53
853.06
854.23
855.6
857.09
858.26
859.71
861.13
862.33
863.87
865.17
866.44
868.03
869.23
870.63
872.12
873.32
874.88
876.18
877.49
879.07
880.26
881.77
883.16
884.43
886.04
887.24
888.72
890.15
891.41
893.04
894.24
895.73
897.16
898.43
900.06
901.26
902.79
904.17
905.49
907.09
908.29
909.9
911.2
912.59
914.12
915.36
917.02
918.23
919.73
921.16
922.47
924.08
925.29
926.91
928.2
929.63
931.14
932.4
934.05
935.26
936.84
938.19
939.58
941.12
942.37
944.04
945.25
946.82
948.18
949.56
951.12
952.37
954.04
955.25
956.82
958.18
959.58
961.12
962.38
964.05
965.26
966.86
968.19
969.61
971.13
972.41
974.06
975.28
976.91
978.2
979.67
981.15
982.45
984.09
985.31
986.99
988.22
989.74
991.16
992.52
994.11
995.35
997.03
998.25
999.84
1001.2
1002.6
1004.1
1005.4
1007.1
1008.3
1009.9
1011.2
1012.7
1014.2
1015.5
1017.1
1018.3
1020
1021.2
1022.8
1024.2
1025.6
1027.1
1028.4
1030.1
1031.3
1032.9
1034.2
1035.7
1037.2
1038.5
1040.1
1041.3
1043
1044.2
1045.8
1047.2
1048.6
1050.1
1051.4
1053.1
1054.3
1055.9
1057.2
1058.7
1060.1
1061.5
1063.1
1064.3
1066
1067.1
1067.7
797.15
797.1
796.64
796.15
795.37
794.83
794.13
793.28
792.68
792.11
791.3
790.86
790.19
789.62
789.15
788.58
788.17
787.77
787.25
787.08
786.67
786.3
786.17
786.09
786.03
785.98
785.98
786.03
786.1
786.17
786.3
786.68
787.09
787.26
787.8
788.18
788.62
789.16
789.67
790.2
790.93
791.34
792.14
792.78
793.33
794.17
795.02
795.61
796.32
797.2
798.12
799.02
799.8
800.6
801.45
802.36
803.3
804.27
805.25
806.25
807.25
808.27
809.3
810.35
811.44
812.56
813.72
814.92
816.06
817.13
818.2
819.31
820.51
821.82
823.06
824.16
825.28
826.54
827.93
829.12
830.24
831.5
832.93
834.14
835.28
836.62
838.05
839.2
840.43
841.92
843.15
844.33
845.79
847.13
848.29
849.73
851.12
852.29
853.73
855.12
856.3
857.79
859.14
860.35
861.89
863.17
864.43
866.02
867.21
868.57
870.09
871.27
872.76
874.15
875.38
877
878.21
879.59
881.1
882.3
883.86
885.18
886.49
888.07
889.27
890.79
892.17
893.45
895.06
896.26
897.78
899.16
900.46
902.07
903.27
904.81
906.17
907.5
909.09
910.29
911.89
913.19
914.58
916.12
917.35
919.01
920.23
921.7
923.15
924.44
926.07
927.27
928.86
930.19
931.58
933.12
934.36
936.02
937.24
938.77
940.17
941.51
943.1
944.32
945.99
947.22
948.71
950.16
951.47
953.09
954.3
955.96
957.21
958.7
960.15
961.46
963.09
964.3
965.96
967.22
968.7
970.15
971.47
973.09
974.31
975.99
977.22
978.74
980.16
981.51
983.1
984.34
986.02
987.24
988.79
990.17
991.56
993.12
994.37
996.04
997.26
998.86
1000.2
1001.6
1003.1
1004.4
1006.1
1007.3
1008.9
1010.2
1011.7
1013.2
1014.5
1016.1
1017.3
1019
1020.2
1021.8
1023.2
1024.6
1026.1
1027.4
1029.1
1030.3
1031.9
1033.2
1034.7
1036.1
1037.5
1039.1
1040.3
1042
1043.2
1044.8
1046.2
1047.5
1049.1
1050.4
1052
1053.3
1054.9
1056.2
1057.6
1059.1
1060.4
1062.1
1063.3
1064.9
1066.2
1067.4
1068.1
798.34
798.25
798.09
797.37
796.95
796.17
795.36
794.83
794.15
793.35
792.95
792.2
791.64
791.15
790.54
790.15
789.63
789.2
788.98
788.4
788.17
788.05
787.74
787.47
787.33
787.28
787.28
787.33
787.47
787.76
788.06
788.18
788.41
789.01
789.2
789.67
790.16
790.58
791.16
791.7
792.22
793.01
793.41
794.17
794.96
795.46
796.22
797.1
797.85
798.5
799.29
800.19
801.13
802.05
802.92
803.76
804.63
805.54
806.48
807.45
808.44
809.46
810.49
811.56
812.65
813.77
814.92
816.04
817.1
818.16
819.23
820.35
821.56
822.85
824.07
825.16
826.27
827.5
828.86
830.1
831.21
832.4
833.79
835.09
836.22
837.45
838.91
840.14
841.29
842.66
844.08
845.22
846.51
848.02
849.19
850.43
851.97
853.18
854.41
855.95
857.18
858.42
859.99
861.19
862.47
864.04
865.22
866.57
868.08
869.26
870.71
872.13
873.34
874.9
876.18
877.48
879.06
880.24
881.69
883.13
884.35
885.96
887.2
888.56
890.1
891.3
892.86
894.18
895.5
897.08
898.28
899.83
901.18
902.49
904.08
905.28
906.84
908.18
909.51
911.09
912.3
913.9
915.2
916.58
918.11
919.34
920.99
922.22
923.68
925.14
926.41
928.05
929.26
930.82
932.18
933.53
935.1
936.33
937.99
939.22
940.7
942.15
943.44
945.07
946.28
947.9
949.2
950.62
952.13
953.39
955.05
956.26
957.84
959.19
960.58
962.12
963.37
965.04
966.25
967.82
969.18
970.57
972.12
973.37
975.04
976.25
977.83
979.18
980.58
982.12
983.38
985.05
986.26
987.86
989.19
990.61
992.13
993.4
995.06
996.27
997.9
999.2
1000.7
1002.1
1003.4
1005.1
1006.3
1008
1009.2
1010.7
1012.2
1013.5
1015.1
1016.3
1018
1019.2
1020.8
1022.2
1023.6
1025.1
1026.4
1028
1029.3
1030.9
1032.2
1033.6
1035.1
1036.4
1038.1
1039.3
1041
1042.2
1043.7
1045.2
1046.5
1048.1
1049.3
1051
1052.2
1053.8
1055.2
1056.6
1058.1
1059.4
1061
1062.3
1063.8
1065.2
1066.6
1068
1068.3
799.85
799.64
799.25
798.92
798.19
797.45
796.99
796.18
795.43
795.02
794.22
793.68
793.15
792.52
792.13
791.54
791.16
790.77
790.26
790.1
789.74
789.34
789.19
789.12
789.07
789.04
789.04
789.07
789.12
789.2
789.35
789.76
790.1
790.27
790.81
791.17
791.57
792.14
792.56
793.17
793.75
794.25
795.06
795.52
796.21
797.06
797.63
798.3
799.17
800.05
800.75
801.46
802.29
803.21
804.15
805.1
806.04
806.97
807.87
808.81
809.78
810.77
811.79
812.84
813.91
815.01
816.06
817.1
818.15
819.2
820.28
821.42
822.64
823.91
825.08
826.17
827.27
828.48
829.82
831.08
832.19
833.34
834.67
836.04
837.18
838.34
839.72
841.08
842.21
843.46
844.94
846.15
847.32
848.75
850.11
851.26
852.64
854.08
855.24
856.59
858.07
859.24
860.59
862.08
863.25
864.64
866.1
867.28
868.73
870.13
871.33
872.87
874.17
875.43
877.02
878.22
879.59
881.1
882.29
883.81
885.16
886.42
888.03
889.23
890.65
892.12
893.34
894.94
896.2
897.56
899.1
900.3
901.88
903.19
904.53
906.09
907.29
908.87
910.19
911.53
913.1
914.31
915.91
917.2
918.58
920.11
921.34
922.98
924.22
925.66
927.14
928.4
930.04
931.25
932.78
934.17
935.49
937.09
938.3
939.93
941.2
942.63
944.13
945.39
947.05
948.25
949.81
951.18
952.54
954.11
955.34
957.01
958.23
959.74
961.16
962.48
964.09
965.31
966.97
968.21
969.69
971.15
972.45
974.08
975.3
976.94
978.21
979.68
981.15
982.45
984.08
985.29
986.94
988.21
989.68
991.15
992.46
994.08
995.3
996.96
998.21
999.71
1001.2
1002.5
1004.1
1005.3
1007
1008.2
1009.7
1011.2
1012.5
1014.1
1015.3
1017
1018.2
1019.8
1021.2
1022.6
1024.1
1025.4
1027
1028.3
1029.9
1031.2
1032.6
1034.1
1035.4
1037.1
1038.3
1039.9
1041.2
1042.7
1044.1
1045.5
1047.1
1048.3
1050
1051.2
1052.8
1054.2
1055.5
1057.1
1058.3
1060
1061.2
1062.8
1064.2
1065.5
1067.1
1068.2
1069
801.13
801.08
800.65
800.18
799.51
799.05
798.22
797.53
797.07
796.25
795.74
795.16
794.52
794.12
793.47
793.13
792.61
792.2
792.01
791.43
791.19
791.08
790.85
790.57
790.41
790.34
790.34
790.41
790.58
790.86
791.08
791.19
791.45
792.02
792.2
792.65
793.14
793.51
794.14
794.57
795.18
795.82
796.28
797.1
797.65
798.27
799.12
799.84
800.43
801.23
802.13
803.02
803.72
804.47
805.32
806.24
807.18
808.14
809.11
810.09
811.07
812.06
813.05
814.06
815.08
816.1
817.13
818.16
819.2
820.26
821.36
822.52
823.74
824.99
826.1
827.18
828.28
829.48
830.8
832.06
833.17
834.3
835.58
836.99
838.14
839.27
840.57
842.01
843.16
844.32
845.71
847.09
848.22
849.5
851.01
852.18
853.39
854.88
856.15
857.34
858.81
860.14
861.32
862.8
864.14
865.33
866.83
868.15
869.36
870.91
872.18
873.43
875.02
876.21
877.55
879.08
880.26
881.72
883.14
884.35
885.93
887.19
888.51
890.07
891.26
892.74
894.15
895.39
897.01
898.22
899.63
901.12
902.33
903.94
905.2
906.57
908.11
909.31
910.91
912.19
913.56
915.1
916.31
917.92
919.2
920.58
922.11
923.34
924.98
926.21
927.65
929.13
930.38
932.03
933.24
934.74
936.16
937.46
939.08
940.28
941.88
943.19
944.58
946.12
947.35
949.02
950.23
951.73
953.16
954.47
956.08
957.29
958.92
960.2
961.64
963.14
964.4
966.05
967.26
968.85
970.19
971.58
973.12
974.37
976.03
977.25
978.8
980.18
981.54
983.11
984.35
986.02
987.24
988.78
990.17
991.53
993.11
994.34
996.02
997.24
998.78
1000.2
1001.5
1003.1
1004.3
1006
1007.2
1008.8
1010.2
1011.6
1013.1
1014.4
1016
1017.2
1018.8
1020.2
1021.6
1023.1
1024.4
1026.1
1027.3
1028.9
1030.2
1031.6
1033.1
1034.4
1036.1
1037.3
1038.9
1040.2
1041.7
1043.1
1044.5
1046.1
1047.3
1049
1050.2
1051.7
1053.2
1054.5
1056.1
1057.3
1059
1060.2
1061.8
1063.2
1064.5
1066.1
1067.3
1068.7
1069.2
802.31
802.24
802.1
801.45
801.07
800.25
799.64
799.1
798.29
797.82
797.17
796.53
796.12
795.43
795.11
794.5
794.16
793.78
793.27
793.11
792.81
792.4
792.22
792.15
792.1
792.08
792.08
792.1
792.15
792.22
792.41
792.83
793.12
793.28
793.81
794.16
794.53
795.13
795.48
796.14
796.59
797.19
797.91
798.34
799.14
799.81
800.35
801.18
802.03
802.63
803.33
804.2
805.12
806.01
806.75
807.53
808.38
809.29
810.24
811.2
812.18
813.17
814.16
815.16
816.16
817.18
818.2
819.23
820.28
821.36
822.48
823.65
824.86
826.04
827.12
828.19
829.3
830.5
831.8
833.06
834.16
835.27
836.52
837.9
839.11
840.23
841.45
842.86
844.11
845.24
846.52
848
849.16
850.33
851.75
853.1
854.25
855.59
857.06
858.21
859.49
861.02
862.19
863.45
865.01
866.19
867.46
869.02
870.2
871.5
873.04
874.22
875.57
877.08
878.26
879.69
881.12
882.32
883.86
885.17
886.43
888.03
889.22
890.61
892.11
893.3
894.84
896.17
897.45
899.05
900.24
901.7
903.14
904.37
906
907.22
908.62
910.12
911.33
912.95
914.2
915.59
917.11
918.33
919.94
921.2
922.6
924.12
925.34
926.98
928.21
929.64
931.13
932.37
934.02
935.23
936.72
938.15
939.43
941.06
942.27
943.83
945.18
946.53
948.1
949.32
950.97
952.21
953.66
955.14
956.41
958.06
959.26
960.83
962.18
963.55
965.11
966.34
968.01
969.23
970.73
972.16
973.48
975.09
976.3
977.95
979.21
980.67
982.14
983.43
985.07
986.28
987.9
989.2
990.63
992.14
993.41
995.06
996.27
997.87
999.19
1000.6
1002.1
1003.4
1005.1
1006.3
1007.9
1009.2
1010.6
1012.1
1013.4
1015.1
1016.3
1017.9
1019.2
1020.6
1022.1
1023.4
1025.1
1026.3
1027.9
1029.2
1030.6
1032.1
1033.4
1035.1
1036.3
1037.9
1039.2
1040.7
1042.1
1043.5
1045.1
1046.3
1048
1049.2
1050.7
1052.2
1053.5
1055.1
1056.3
1058
1059.2
1060.7
1062.2
1063.5
1065.1
1066.3
1068
1069.1
1069.6
803.84
803.65
803.27
803.03
802.26
801.73
801.13
800.33
799.9
799.19
798.56
798.12
797.42
797.1
796.42
796.12
795.59
795.2
795.02
794.47
794.21
794.1
793.94
793.67
793.5
793.42
793.42
793.5
793.68
793.96
794.1
794.21
794.49
795.03
795.21
795.63
796.13
796.46
797.11
797.46
798.14
798.64
799.21
800.01
800.41
801.18
801.98
802.48
803.23
804.11
804.87
805.51
806.29
807.19
808.11
809.03
809.83
810.65
811.5
812.4
813.34
814.3
815.28
816.27
817.27
818.28
819.31
820.35
821.42
822.52
823.65
824.82
826
827.08
828.15
829.22
830.33
831.53
832.82
834.06
835.15
836.26
837.47
838.83
840.08
841.19
842.36
843.72
845.07
846.19
847.38
848.79
850.1
851.24
852.52
854.01
855.17
856.37
857.83
859.13
860.29
861.71
863.1
864.26
865.65
867.09
868.25
869.63
871.09
872.26
873.67
875.11
876.28
877.74
879.13
880.32
881.85
883.16
884.4
886
887.2
888.54
890.08
891.26
892.72
894.14
895.35
896.95
898.2
899.53
901.08
902.27
903.78
905.16
906.42
908.03
909.23
910.68
912.13
913.36
915
916.22
917.62
919.12
920.34
921.97
923.21
924.61
926.12
927.34
928.98
930.21
931.64
933.13
934.37
936.02
937.23
938.7
940.15
941.41
943.05
944.25
945.79
947.17
948.49
950.09
951.3
952.91
954.2
955.6
957.13
958.37
960.03
961.24
962.75
964.16
965.48
967.09
968.3
969.92
971.2
972.63
974.13
975.4
977.05
978.26
979.82
981.18
982.55
984.11
985.35
987.02
988.23
989.76
991.16
992.5
994.1
995.32
996.99
998.22
999.71
1001.2
1002.5
1004.1
1005.3
1007
1008.2
1009.7
1011.1
1012.4
1014.1
1015.3
1016.9
1018.2
1019.7
1021.1
1022.4
1024.1
1025.3
1026.9
1028.2
1029.7
1031.1
1032.5
1034.1
1035.3
1037
1038.2
1039.7
1041.2
1042.5
1044.1
1045.3
1047
1048.2
1049.7
1051.2
1052.5
1054.1
1055.3
1057
1058.2
1059.7
1061.2
1062.5
1064.1
1065.3
1067
1068.2
1069.4
1070.1
805.13
805.09
804.74
804.22
803.74
803.15
802.38
801.99
801.21
800.61
800.13
799.41
799.09
798.37
798.09
797.46
797.15
796.78
796.28
796.12
795.87
795.46
795.25
795.17
795.13
795.11
795.11
795.13
795.17
795.26
795.47
795.89
796.13
796.29
796.82
797.16
797.5
798.11
798.41
799.1
799.47
800.15
800.7
801.24
802.06
802.52
803.22
804.07
804.66
805.31
806.17
807.05
807.75
808.45
809.28
810.19
811.13
812.06
812.96
813.81
814.69
815.59
816.53
817.49
818.48
819.48
820.51
821.56
822.64
823.74
824.86
826
827.07
828.12
829.18
830.25
831.38
832.59
833.86
835.07
836.16
837.25
838.45
839.78
841.06
842.17
843.31
844.61
846.01
847.15
848.29
849.62
851.04
852.18
853.36
854.78
856.11
857.25
858.57
860.04
861.2
862.44
863.95
865.17
866.37
867.87
869.15
870.34
871.84
873.15
874.34
875.86
877.16
878.37
879.92
881.18
882.42
884.01
885.2
886.52
888.06
889.24
890.66
892.12
893.31
894.84
896.17
897.43
899.03
900.22
901.62
903.11
904.31
905.87
907.18
908.48
910.06
911.25
912.74
914.15
915.4
917.02
918.23
919.66
921.13
922.36
924
925.22
926.63
928.13
929.35
930.99
932.22
933.64
935.13
936.36
938.01
939.23
940.68
942.14
943.4
945.04
946.24
947.75
949.16
950.46
952.07
953.28
954.86
956.19
957.55
959.11
960.33
961.98
963.22
964.68
966.14
967.42
969.06
970.26
971.83
973.18
974.54
976.11
977.33
979
980.22
981.71
983.15
984.45
986.08
987.29
988.91
990.2
991.62
993.13
994.39
996.05
997.26
998.83
1000.2
1001.6
1003.1
1004.4
1006
1007.2
1008.8
1010.2
1011.5
1013.1
1014.3
1016
1017.2
1018.8
1020.2
1021.5
1023.1
1024.3
1026
1027.2
1028.7
1030.2
1031.5
1033.1
1034.3
1036
1037.2
1038.7
1040.2
1041.5
1043.1
1044.3
1046
1047.2
1048.7
1050.2
1051.5
1053.1
1054.3
1056
1057.2
1058.7
1060.2
1061.5
1063.1
1064.3
1066
1067.2
1068.7
1070.1
1070.4
806.34
806.26
806.13
805.62
805.15
804.42
804.03
803.23
802.66
802.14
801.42
801.08
800.34
800.07
799.37
799.11
798.58
798.2
798.03
797.51
797.22
797.12
797.01
796.77
796.6
796.52
796.52
796.6
796.78
797.02
797.12
797.23
797.53
798.04
798.21
798.62
799.12
799.41
800.09
800.38
801.1
801.49
802.16
802.78
803.28
804.1
804.66
805.27
806.13
806.86
807.44
808.24
809.13
810.01
810.69
811.44
812.29
813.21
814.15
815.11
816.06
817.01
817.93
818.86
819.82
820.8
821.82
822.85
823.91
824.99
826.04
827.08
828.12
829.17
830.22
831.31
832.45
833.67
834.93
836.08
837.16
838.26
839.44
840.75
842.04
843.15
844.27
845.52
846.91
848.12
849.24
850.48
851.91
853.13
854.26
855.58
857.03
858.18
859.37
860.82
862.12
863.27
864.64
866.08
867.23
868.54
870.04
871.21
872.49
874.02
875.2
876.48
878.02
879.2
880.5
882.04
883.22
884.56
886.08
887.25
888.66
890.11
891.3
892.8
894.15
895.38
896.97
898.2
899.52
901.07
902.26
903.72
905.14
906.36
907.96
909.2
910.54
912.09
913.28
914.81
916.17
917.44
919.05
920.24
921.71
923.14
924.38
926.02
927.22
928.66
930.13
931.36
933
934.22
935.65
937.13
938.36
940.01
941.22
942.67
944.14
945.39
947.03
948.24
949.73
951.15
952.43
954.06
955.26
956.81
958.17
959.5
961.09
962.3
963.92
965.2
966.61
968.13
969.37
971.02
972.24
973.74
975.16
976.47
978.08
979.29
980.9
982.2
983.61
985.13
986.37
988.03
989.24
990.78
992.17
993.51
995.1
996.32
997.98
999.22
1000.7
1002.1
1003.4
1005.1
1006.3
1007.9
1009.2
1010.6
1012.1
1013.4
1015.1
1016.3
1017.8
1019.2
1020.6
1022.1
1023.4
1025
1026.2
1027.8
1029.2
1030.5
1032.1
1033.3
1035
1036.2
1037.8
1039.2
1040.5
1042.1
1043.3
1045
1046.2
1047.8
1049.2
1050.5
1052.1
1053.3
1055
1056.2
1057.7
1059.2
1060.5
1062.1
1063.3
1065
1066.2
1067.7
1069.1
1070.3
1071
807.91
807.74
807.34
807.11
806.4
806.05
805.25
804.72
804.15
803.44
803.08
802.33
802.05
801.32
801.07
800.43
800.15
799.79
799.29
799.13
798.93
798.52
798.29
798.2
798.15
798.13
798.13
798.15
798.2
798.3
798.54
798.95
799.14
799.31
799.83
800.16
800.47
801.09
801.35
802.07
802.37
803.11
803.52
804.18
804.87
805.33
806.14
806.81
807.35
808.18
809.03
809.64
810.33
811.2
812.11
812.97
813.69
814.46
815.32
816.24
817.19
818.15
819.12
820.1
821.08
822.07
823.06
824.07
825.08
826.1
827.12
828.15
829.18
830.22
831.29
832.39
833.56
834.77
836.01
837.1
838.17
839.27
840.45
841.74
843.03
844.14
845.25
846.46
847.82
849.09
850.2
851.38
852.76
854.08
855.21
856.41
857.85
859.12
860.26
861.58
863.04
864.19
865.4
866.89
868.15
869.32
870.76
872.12
873.28
874.68
876.1
877.26
878.65
880.1
881.26
882.67
884.11
885.28
886.72
888.13
889.31
890.82
892.15
893.37
894.94
896.19
897.47
899.05
900.23
901.63
903.11
904.3
905.82
907.16
908.42
910.03
911.22
912.62
914.11
915.31
916.88
918.18
919.49
921.07
922.26
923.76
925.16
926.41
928.03
929.24
930.69
932.14
933.38
935.01
936.22
937.66
939.13
940.37
942.01
943.22
944.66
946.14
947.38
949.02
950.23
951.7
953.15
954.41
956.05
957.25
958.77
960.16
961.46
963.08
964.28
965.86
967.19
968.55
970.11
971.33
972.98
974.21
975.66
977.14
978.4
980.05
981.25
982.8
984.17
985.52
987.1
988.31
989.96
991.21
992.66
994.14
995.41
997.06
998.26
999.84
1001.2
1002.6
1004.1
1005.3
1007
1008.2
1009.7
1011.2
1012.5
1014.1
1015.3
1017
1018.2
1019.7
1021.1
1022.4
1024.1
1025.3
1026.9
1028.2
1029.6
1031.1
1032.4
1034.1
1035.3
1036.8
1038.2
1039.6
1041.1
1042.4
1044
1045.2
1046.8
1048.2
1049.6
1051.1
1052.3
1054
1055.2
1056.8
1058.2
1059.5
1061.1
1062.3
1064
1065.2
1066.7
1068.2
1069.4
1070.9
1071.3
809.16
809.12
808.91
808.31
808.03
807.25
806.77
806.16
805.47
805.08
804.32
804.03
803.29
803.04
802.34
802.1
801.56
801.2
801.04
800.54
800.24
800.14
800.05
799.87
799.7
799.61
799.62
799.7
799.88
800.05
800.14
800.25
800.57
801.05
801.21
801.6
802.11
802.37
803.06
803.32
804.06
804.37
805.12
805.57
806.2
806.98
807.4
808.18
808.98
809.48
810.23
811.11
811.87
812.49
813.28
814.18
815.1
815.98
816.74
817.53
818.39
819.3
820.25
821.21
822.19
823.17
824.16
825.16
826.17
827.18
828.19
829.22
830.25
831.31
832.39
833.53
834.7
835.9
837.05
838.12
839.19
840.29
841.47
842.75
844.03
845.14
846.23
847.42
848.75
850.06
851.17
852.31
853.62
855.02
856.16
857.31
858.66
860.06
861.19
862.39
863.83
865.12
866.27
867.61
869.06
870.21
871.47
872.99
874.18
875.39
876.9
878.16
879.35
880.85
882.15
883.35
884.86
886.16
887.36
888.9
890.17
891.4
892.98
894.19
895.48
897.04
898.22
899.59
901.09
902.27
903.75
905.14
906.35
907.94
909.19
910.5
912.07
913.25
914.71
916.14
917.35
918.96
920.2
921.55
923.09
924.28
925.82
927.17
928.45
930.05
931.25
932.72
934.15
935.4
937.03
938.23
939.68
941.14
942.37
944.01
945.22
946.66
948.13
949.37
951.02
952.23
953.68
955.14
956.39
958.03
959.24
960.73
962.15
963.43
965.06
966.26
967.8
969.17
970.5
972.09
973.3
974.9
976.2
977.59
979.12
980.35
982.01
983.23
984.71
986.15
987.44
989.07
990.27
991.85
993.19
994.56
996.11
997.34
999.01
1000.2
1001.7
1003.2
1004.5
1006.1
1007.3
1008.9
1010.2
1011.6
1013.1
1014.4
1016
1017.2
1018.8
1020.2
1021.5
1023.1
1024.3
1026
1027.2
1028.7
1030.2
1031.5
1033.1
1034.3
1035.9
1037.2
1038.7
1040.1
1041.4
1043.1
1044.3
1045.9
1047.2
1048.6
1050.1
1051.4
1053
1054.3
1055.8
1057.2
1058.6
1060.1
1061.3
1063
1064.2
1065.8
1067.2
1068.5
1070.1
1071.2
1071.8
810.43
810.33
810.17
809.87
809.23
808.78
808.17
807.5
807.09
806.32
806.02
805.27
805
804.28
804.06
803.41
803.14
802.8
802.3
802.14
801.99
801.59
801.33
801.22
801.18
801.16
801.16
801.18
801.23
801.34
801.61
802
802.15
802.32
802.83
803.15
803.44
804.07
804.31
805.03
805.3
806.06
806.39
807.13
807.64
808.23
809.05
809.51
810.22
811.07
811.65
812.31
813.17
814.05
814.72
815.42
816.26
817.17
818.1
819.02
819.83
820.65
821.51
822.41
823.35
824.31
825.28
826.27
827.27
828.28
829.29
830.33
831.38
832.45
833.56
834.7
835.86
837.02
838.09
839.15
840.22
841.32
842.52
843.79
845.04
846.14
847.23
848.39
849.7
851.03
852.15
853.27
854.52
855.92
857.12
858.24
859.5
860.94
862.14
863.28
864.61
866.04
867.19
868.4
869.86
871.13
872.29
873.68
875.09
876.24
877.57
879.05
880.21
881.5
883.03
884.2
885.48
887.02
888.2
889.49
891.04
892.21
893.53
895.06
896.23
897.61
899.1
900.27
901.73
903.13
904.33
905.87
907.17
908.43
910.03
911.22
912.59
914.1
915.29
916.8
918.16
919.41
921.02
922.22
923.61
925.11
926.31
927.88
929.18
930.49
932.07
933.26
934.76
936.16
937.42
939.04
940.24
941.7
943.14
944.38
946.02
947.23
948.67
950.13
951.37
953.01
954.22
955.67
957.14
958.38
960.02
961.23
962.7
964.15
965.4
967.04
968.25
969.75
971.16
972.45
974.07
975.27
976.84
978.18
979.53
981.1
982.31
983.94
985.21
986.63
988.13
989.38
991.03
992.24
993.75
995.16
996.47
998.08
999.29
1000.9
1002.2
1003.6
1005.1
1006.4
1008
1009.2
1010.8
1012.2
1013.5
1015.1
1016.3
1017.9
1019.2
1020.6
1022.1
1023.4
1025.1
1026.3
1027.8
1029.2
1030.6
1032.1
1033.3
1035
1036.2
1037.7
1039.2
1040.5
1042.1
1043.3
1045
1046.2
1047.7
1049.1
1050.4
1052.1
1053.3
1054.9
1056.2
1057.6
1059.1
1060.4
1062
1063.2
1064.8
1066.2
1067.5
1069.1
1070.3
1071.7
1072.2
812.02
811.91
811.48
811.18
810.7
810.17
809.51
809.1
808.33
808.02
807.26
806.94
806.25
806
805.31
805.09
804.55
804.2
804.05
803.58
803.26
803.15
803.07
802.95
802.79
802.71
802.71
802.8
802.96
803.07
803.15
803.27
803.61
804.06
804.21
804.59
805.11
805.34
806.03
806.28
807.01
807.29
808.06
808.41
809.14
809.72
810.26
811.09
811.64
812.27
813.13
813.85
814.43
815.23
816.13
816.98
817.64
818.39
819.25
820.18
821.12
822.06
822.96
823.82
824.7
825.61
826.54
827.5
828.48
829.48
830.49
831.53
832.59
833.67
834.77
835.9
837.02
838.08
839.13
840.19
841.26
842.38
843.58
844.84
846.05
847.14
848.23
849.38
850.67
852.01
853.13
854.24
855.44
856.81
858.09
859.2
860.39
861.77
863.09
864.21
865.43
866.88
868.13
869.27
870.61
872.05
873.2
874.43
875.92
877.15
878.33
879.78
881.12
882.28
883.69
885.1
886.26
887.65
889.1
890.26
891.65
893.1
894.27
895.69
897.12
898.29
899.76
901.14
902.33
903.87
905.17
906.41
908
909.2
910.53
912.07
913.25
914.69
916.13
917.33
918.9
920.18
921.47
923.05
924.24
925.68
927.13
928.34
929.94
931.2
932.54
934.09
935.28
936.81
938.17
939.44
941.05
942.25
943.72
945.15
946.39
948.02
949.23
950.67
952.14
953.37
955.01
956.22
957.66
959.13
960.37
962.01
963.22
964.67
966.14
967.38
969.03
970.23
971.71
973.15
974.42
976.05
977.25
978.78
980.17
981.47
983.08
984.28
985.87
987.19
988.55
990.11
991.33
992.98
994.21
995.66
997.14
998.4
1000
1001.2
1002.8
1004.2
1005.5
1007.1
1008.3
1009.9
1011.2
1012.6
1014.1
1015.4
1017
1018.2
1019.8
1021.2
1022.5
1024.1
1025.3
1027
1028.2
1029.7
1031.1
1032.4
1034.1
1035.3
1036.9
1038.2
1039.6
1041.1
1042.4
1044
1045.2
1046.8
1048.2
1049.5
1051.1
1052.3
1054
1055.2
1056.7
1058.1
1059.4
1061.1
1062.3
1063.9
1065.2
1066.6
1068.1
1069.3
1071
1072.2
1072.6
813.2
813.16
813.06
812.49
812.14
811.49
811.1
810.34
810.02
809.25
808.89
808.23
807.9
807.25
807.03
806.38
806.14
805.8
805.31
805.15
805.02
804.65
804.38
804.25
804.2
804.18
804.18
804.2
804.26
804.39
804.67
805.03
805.15
805.33
805.84
806.15
806.41
807.05
807.28
807.97
808.25
808.99
809.29
810.07
810.45
811.16
811.82
812.31
813.13
813.79
814.35
815.17
816.03
816.62
817.32
818.19
819.09
819.91
820.61
821.39
822.27
823.2
824.15
825.1
826.06
827.01
827.93
828.86
829.82
830.8
831.8
832.82
833.86
834.93
836.01
837.05
838.09
839.13
840.17
841.23
842.31
843.45
844.66
845.91
847.07
848.15
849.23
850.38
851.65
852.98
854.12
855.22
856.39
857.72
859.05
860.17
861.31
862.63
864.03
865.16
866.32
867.68
869.06
870.2
871.41
872.86
874.13
875.28
876.64
878.07
879.21
880.49
882.01
883.18
884.4
885.91
887.16
888.35
889.85
891.15
892.34
893.84
895.15
896.35
897.86
899.16
900.37
901.92
903.18
904.43
906.01
907.2
908.51
910.06
911.24
912.64
914.11
915.29
916.8
918.16
919.39
921
922.2
923.55
925.09
926.27
927.76
929.15
930.39
932.01
933.21
934.59
936.1
937.3
938.86
940.18
941.48
943.06
944.26
945.75
947.15
948.41
950.03
951.23
952.68
954.14
955.37
957.01
958.22
959.65
961.13
962.36
964.01
965.22
966.65
968.13
969.37
971.01
972.22
973.67
975.14
976.39
978.03
979.24
980.72
982.15
983.43
985.06
986.26
987.8
989.17
990.49
992.09
993.29
994.89
996.19
997.57
999.12
1000.3
1002
1003.2
1004.7
1006.1
1007.4
1009.1
1010.3
1011.8
1013.2
1014.5
1016.1
1017.3
1019
1020.2
1021.7
1023.1
1024.4
1026.1
1027.3
1028.8
1030.2
1031.5
1033.1
1034.3
1036
1037.2
1038.7
1040.1
1041.4
1043.1
1044.3
1045.9
1047.2
1048.6
1050.1
1051.4
1053
1054.2
1055.8
1057.2
1058.5
1060.1
1061.3
1063
1064.2
1065.7
1067.1
1068.4
1070
1071.2
1072.5
1073.2
814.6
814.47
814.24
814.07
813.4
813.09
812.33
812.01
811.25
810.86
810.21
809.81
809.22
808.93
808.28
808.08
807.54
807.2
807.05
806.62
806.29
806.17
806.09
806.01
805.88
805.8
805.8
805.89
806.02
806.09
806.17
806.3
806.64
807.06
807.21
807.58
808.1
808.31
808.99
809.24
809.9
810.24
810.98
811.3
812.08
812.5
813.19
813.93
814.38
815.17
815.96
816.46
817.22
818.1
818.83
819.46
820.26
821.16
822.07
822.89
823.63
824.43
825.31
826.23
827.19
828.15
829.12
830.1
831.08
832.06
833.06
834.06
835.06
836.08
837.1
838.12
839.15
840.19
841.23
842.29
843.4
844.56
845.77
846.99
848.09
849.16
850.25
851.4
852.66
853.97
855.11
856.2
857.35
858.65
860.01
861.14
862.26
863.51
864.91
866.12
867.25
868.51
869.95
871.14
872.29
873.63
875.05
876.19
877.41
878.88
880.14
881.3
882.7
884.09
885.24
886.57
888.05
889.21
890.5
892.03
893.2
894.47
896.01
897.2
898.46
900.02
901.2
902.49
904.04
905.22
906.55
908.07
909.24
910.64
912.11
913.28
914.77
916.14
917.35
918.92
920.18
921.47
923.04
924.23
925.63
927.11
928.3
929.84
931.17
932.44
934.04
935.23
936.65
938.12
939.33
940.91
942.19
943.51
945.08
946.27
947.79
949.16
950.43
952.04
953.24
954.7
956.14
957.38
959.01
960.22
961.65
963.13
964.36
966
967.22
968.63
970.13
971.35
973
974.22
975.64
977.13
978.36
980.01
981.22
982.68
984.14
985.39
987.03
988.24
989.73
991.15
992.43
994.06
995.26
996.81
998.17
999.5
1001.1
1002.3
1003.9
1005.2
1006.6
1008.1
1009.3
1011
1012.2
1013.7
1015.1
1016.4
1018.1
1019.3
1020.8
1022.2
1023.5
1025.1
1026.3
1028
1029.2
1030.7
1032.1
1033.4
1035.1
1036.3
1037.8
1039.2
1040.5
1042.1
1043.3
1045
1046.2
1047.7
1049.1
1050.4
1052.1
1053.3
1054.9
1056.2
1057.6
1059.1
1060.4
1062
1063.2
1064.7
1066.2
1067.5
1069.1
1070.3
1071.9
1073.1
1073.5
816.09
816.05
815.73
815.27
815.04
814.3
814
813.24
812.83
812.2
811.75
811.2
810.8
810.23
810.01
809.36
809.14
808.81
808.32
808.16
808.04
807.72
807.43
807.29
807.23
807.2
807.2
807.23
807.29
807.45
807.73
808.05
808.16
808.34
808.84
809.15
809.39
810.04
810.25
810.88
811.22
811.85
812.24
812.98
813.32
814.1
814.57
815.21
816.02
816.47
817.21
818.06
818.63
819.29
820.16
821.03
821.68
822.38
823.23
824.15
825.07
825.91
826.69
827.5
828.37
829.29
830.24
831.21
832.18
833.17
834.16
835.15
836.16
837.16
838.17
839.19
840.22
841.26
842.31
843.4
844.53
845.7
846.89
848.04
849.12
850.18
851.27
852.42
853.68
854.98
856.11
857.2
858.33
859.59
860.95
862.12
863.22
864.42
865.79
867.08
868.2
869.38
870.77
872.09
873.21
874.44
875.89
877.13
878.28
879.62
881.06
882.2
883.44
884.93
886.16
887.33
888.78
890.12
891.28
892.69
894.1
895.26
896.64
898.09
899.25
900.62
902.09
903.25
904.64
906.1
907.27
908.69
910.12
911.3
912.78
914.14
915.35
916.9
918.17
919.43
921.02
922.21
923.56
925.08
926.26
927.73
929.14
930.35
931.93
933.19
934.5
936.07
937.25
938.71
940.14
941.36
942.97
944.2
945.55
947.09
948.29
949.82
951.17
952.45
954.05
955.25
956.72
958.15
959.39
961.02
962.22
963.65
965.13
966.35
967.99
969.21
970.62
972.12
973.34
974.97
976.21
977.61
979.12
980.34
981.99
983.21
984.63
986.13
987.36
989.01
990.22
991.67
993.14
994.39
996.03
997.24
998.73
1000.2
1001.4
1003.1
1004.3
1005.8
1007.2
1008.5
1010.1
1011.3
1012.9
1014.2
1015.6
1017.1
1018.4
1020
1021.2
1022.7
1024.2
1025.4
1027.1
1028.3
1029.8
1031.2
1032.5
1034.1
1035.3
1037
1038.2
1039.7
1041.1
1042.4
1044.1
1045.3
1046.8
1048.2
1049.5
1051.1
1052.3
1054
1055.2
1056.7
1058.1
1059.4
1061.1
1062.3
1063.8
1065.2
1066.5
1068.1
1069.3
1071
1072.2
1073.4
1074.1
817.28
817.23
817.14
816.81
816.25
815.93
815.23
814.81
814.19
813.7
813.18
812.7
812.19
811.86
811.26
811.07
810.53
810.2
810.06
809.65
809.31
809.18
809.11
809.04
808.96
808.89
808.89
808.96
809.05
809.11
809.18
809.32
809.68
810.07
810.21
810.57
811.09
811.29
811.92
812.21
812.79
813.2
813.82
814.24
815
815.34
816.12
816.65
817.24
818.07
818.6
819.26
820.12
820.81
821.41
822.22
823.11
823.92
824.58
825.34
826.22
827.15
828.08
828.98
829.79
830.62
831.49
832.4
833.34
834.3
835.27
836.26
837.25
838.26
839.27
840.29
841.32
842.38
843.45
844.56
845.7
846.85
848.01
849.09
850.15
851.21
852.3
853.47
854.72
856
857.11
858.19
859.31
860.56
861.9
863.1
864.2
865.35
866.68
868.04
869.16
870.3
871.61
873.02
874.16
875.32
876.68
878.06
879.2
880.41
881.87
883.13
884.28
885.64
887.07
888.22
889.48
891
892.18
893.39
894.9
896.16
897.34
898.83
900.14
901.32
902.8
904.14
905.32
906.81
908.14
909.34
910.85
912.16
913.37
914.93
916.18
917.43
919.02
920.21
921.53
923.07
924.25
925.66
927.12
928.3
929.83
931.16
932.41
934.01
935.21
936.57
938.09
939.28
940.78
942.16
943.4
945.01
946.22
947.6
949.11
950.3
951.86
953.18
954.48
956.06
957.25
958.74
960.15
961.4
963.03
964.23
965.66
967.13
968.35
969.99
971.21
972.61
974.12
975.33
976.95
978.2
979.59
981.11
982.33
983.95
985.2
986.59
988.12
989.33
990.97
992.21
993.62
995.12
996.35
998
999.22
1000.7
1002.1
1003.4
1005
1006.2
1007.7
1009.2
1010.4
1012.1
1013.3
1014.8
1016.2
1017.5
1019.1
1020.3
1021.9
1023.2
1024.6
1026.1
1027.4
1029
1030.2
1031.7
1033.2
1034.4
1036.1
1037.3
1038.8
1040.2
1041.5
1043.1
1044.3
1046
1047.2
1048.7
1050.1
1051.4
1053.1
1054.3
1055.8
1057.2
1058.5
1060.1
1061.3
1063
1064.2
1065.7
1067.1
1068.4
1070
1071.2
1072.7
1074.1
1074.4
818.85
818.72
818.38
818.16
817.77
817.21
816.76
816.19
815.65
815.16
814.62
814.17
813.71
813.21
812.98
812.34
812.13
811.81
811.33
811.16
811.05
810.78
810.49
810.33
810.26
810.23
810.23
810.26
810.33
810.5
810.79
811.06
811.17
811.35
811.85
812.14
812.37
813.02
813.23
813.79
814.19
814.72
815.2
815.81
816.24
817.02
817.38
818.14
818.75
819.28
820.12
820.75
821.32
822.16
823.01
823.58
824.29
825.17
826.07
826.83
827.53
828.33
829.23
830.16
831.11
832.04
832.93
833.79
834.67
835.58
836.51
837.47
838.45
839.44
840.45
841.47
842.52
843.58
844.66
845.77
846.89
848.01
849.08
850.13
851.18
852.24
853.35
854.53
855.77
857.02
858.12
859.2
860.31
861.54
862.86
864.08
865.18
866.31
867.59
868.97
870.13
871.24
872.48
873.89
875.12
876.24
877.5
878.95
880.14
881.28
882.63
884.05
885.19
886.41
887.88
889.14
890.3
891.69
893.09
894.24
895.56
897.05
898.21
899.48
901.01
902.19
903.44
904.99
906.18
907.43
908.98
910.19
911.44
913.01
914.2
915.48
917.04
918.22
919.55
921.07
922.24
923.65
925.11
926.29
927.77
929.15
930.36
931.93
933.19
934.48
936.05
937.24
938.65
940.12
941.31
942.86
944.17
945.44
947.04
948.23
949.65
951.12
952.33
953.91
955.19
956.51
958.08
959.27
960.77
962.16
963.41
965.03
966.23
967.67
969.13
970.36
971.99
973.21
974.61
976.12
977.33
978.94
980.2
981.57
983.11
984.31
985.92
987.19
988.56
990.1
991.31
992.92
994.2
995.57
997.11
998.32
999.95
1001.2
1002.6
1004.1
1005.3
1007
1008.2
1009.7
1011.1
1012.4
1014
1015.2
1016.7
1018.2
1019.4
1021.1
1022.3
1023.8
1025.2
1026.5
1028.1
1029.3
1030.9
1032.2
1033.6
1035.1
1036.3
1038
1039.2
1040.7
1042.1
1043.4
1045.1
1046.3
1047.8
1049.2
1050.5
1052.1
1053.3
1055
1056.2
1057.7
1059.1
1060.4
1062
1063.2
1064.8
1066.2
1067.5
1069.1
1070.3
1071.9
1073.2
1074.3
1075.1
820.15
820.13
820.02
819.48
819.16
818.66
818.17
817.6
817.15
816.55
816.15
815.6
815.17
814.79
814.25
814.06
813.52
813.2
813.06
812.68
812.33
812.19
812.12
812.07
812.01
811.96
811.96
812.02
812.07
812.13
812.2
812.35
812.71
813.08
813.21
813.56
814.08
814.27
814.86
815.19
815.68
816.17
816.67
817.19
817.81
818.25
819.04
819.43
820.17
820.86
821.34
822.16
822.91
823.43
824.21
825.09
825.78
826.42
827.24
828.14
829.04
829.78
830.52
831.34
832.24
833.18
834.14
835.09
836.04
836.99
837.89
838.82
839.78
840.75
841.74
842.75
843.78
844.84
845.91
846.99
848.04
849.09
850.13
851.17
852.22
853.3
854.42
855.61
856.85
858.04
859.13
860.2
861.32
862.54
863.84
865.07
866.17
867.28
868.52
869.88
871.1
872.21
873.39
874.75
876.07
877.19
878.37
879.75
881.08
882.21
883.43
884.88
886.13
887.27
888.61
890.05
891.2
892.43
893.92
895.15
896.33
897.77
899.12
900.27
901.66
903.09
904.24
905.6
907.07
908.23
909.57
911.07
912.23
913.58
915.07
916.24
917.61
919.09
920.26
921.68
923.11
924.29
925.77
927.14
928.34
929.89
931.17
932.43
934.02
935.21
936.56
938.09
939.26
940.73
942.14
943.35
944.94
946.19
947.5
949.07
950.25
951.71
953.14
954.35
955.96
957.2
958.54
960.09
961.28
962.8
964.16
965.43
967.04
968.24
969.69
971.14
972.36
973.99
975.21
976.6
978.11
979.32
980.93
982.2
983.56
985.1
986.3
987.89
989.19
990.53
992.09
993.29
994.88
996.19
997.53
999.1
1000.3
1001.9
1003.2
1004.5
1006.1
1007.3
1008.9
1010.2
1011.6
1013.1
1014.3
1016
1017.2
1018.6
1020.1
1021.4
1023
1024.2
1025.7
1027.1
1028.4
1030.1
1031.3
1032.8
1034.2
1035.5
1037.1
1038.3
1039.9
1041.2
1042.6
1044.1
1045.3
1047
1048.2
1049.7
1051.1
1052.4
1054.1
1055.3
1056.8
1058.2
1059.5
1061.1
1062.3
1063.9
1065.2
1066.6
1068.1
1069.4
1071
1072.2
1073.7
1075.1
1075.3
821.46
821.37
821.21
821.07
820.48
820.14
819.53
819.14
818.49
818.13
817.5
817.14
816.63
816.19
815.93
815.33
815.13
814.81
814.34
814.17
814.07
813.83
813.55
813.37
813.29
813.26
813.26
813.29
813.38
813.56
813.85
814.07
814.18
814.37
814.85
815.14
815.36
815.99
816.21
816.71
817.17
817.6
818.16
818.64
819.19
819.83
820.27
821.07
821.49
822.19
822.98
823.43
824.19
825.04
825.58
826.27
827.15
828
828.61
829.34
830.21
831.13
832.03
832.78
833.55
834.38
835.28
836.22
837.17
838.14
839.11
840.08
841.06
842.04
843.03
844.03
845.04
846.05
847.07
848.09
849.12
850.15
851.18
852.22
853.28
854.38
855.52
856.72
857.94
859.07
860.14
861.22
862.33
863.55
864.84
866.06
867.16
868.26
869.47
870.81
872.07
873.18
874.32
875.62
877.02
878.15
879.28
880.58
882.01
883.16
884.31
885.66
887.06
888.2
889.4
890.85
892.13
893.27
894.63
896.06
897.21
898.47
899.98
901.17
902.37
903.86
905.15
906.32
907.78
909.13
910.3
911.74
913.12
914.29
915.74
917.12
918.3
919.77
921.13
922.32
923.82
925.15
926.36
927.91
929.17
930.42
932.01
933.2
934.52
936.07
937.24
938.66
940.12
941.3
942.82
944.16
945.4
947.01
948.21
949.56
951.09
952.27
953.77
955.15
956.39
958.01
959.21
960.58
962.1
963.29
964.84
966.17
967.45
969.05
970.24
971.7
973.14
974.37
976
977.21
978.61
980.11
981.32
982.92
984.19
985.54
987.1
988.29
989.87
991.18
992.51
994.08
995.28
996.84
998.18
999.49
1001.1
1002.3
1003.8
1005.2
1006.5
1008.1
1009.3
1010.9
1012.2
1013.5
1015.1
1016.3
1017.9
1019.2
1020.6
1022.1
1023.3
1024.9
1026.2
1027.6
1029.1
1030.4
1032
1033.2
1034.7
1036.1
1037.4
1039
1040.2
1041.8
1043.2
1044.5
1046.1
1047.3
1048.9
1050.2
1051.6
1053.1
1054.3
1056
1057.2
1058.7
1060.1
1061.4
1063
1064.2
1065.8
1067.2
1068.5
1070.1
1071.3
1072.8
1074.2
1075.3
1076.1
823.05
823.01
822.68
822.28
822.08
821.43
821.11
820.43
820.11
819.43
819.12
818.5
818.15
817.72
817.23
817.05
816.5
816.2
816.07
815.72
815.36
815.21
815.14
815.08
815.04
815.01
815.01
815.04
815.09
815.14
815.21
815.37
815.74
816.08
816.21
816.55
817.07
817.25
817.79
818.17
818.59
819.14
819.54
820.15
820.63
821.19
821.86
822.29
823.09
823.57
824.22
825.05
825.54
826.24
827.1
827.76
828.37
829.2
830.09
830.84
831.5
832.29
833.19
834.12
835.03
835.82
836.61
837.45
838.34
839.27
840.22
841.19
842.17
843.15
844.14
845.14
846.14
847.14
848.15
849.16
850.18
851.21
852.24
853.3
854.38
855.5
856.66
857.84
859.02
860.1
861.16
862.24
863.36
864.58
865.86
867.06
868.15
869.25
870.44
871.75
873.05
874.16
875.27
876.52
877.91
879.12
880.23
881.45
882.85
884.11
885.23
886.48
887.92
889.14
890.28
891.61
893.04
894.19
895.39
896.86
898.13
899.28
900.66
902.08
903.23
904.53
906.03
907.2
908.45
909.98
911.18
912.4
913.93
915.17
916.38
917.91
919.17
920.38
921.93
923.17
924.41
925.97
927.19
928.45
930.02
931.21
932.52
934.06
935.24
936.62
938.1
939.28
940.76
942.14
943.35
944.92
946.18
947.46
949.04
950.23
951.63
953.11
954.3
955.84
957.17
958.43
960.03
961.23
962.63
964.11
965.31
966.88
968.18
969.48
971.06
972.25
973.72
975.14
976.38
978.01
979.22
980.61
982.12
983.32
984.92
986.19
987.54
989.09
990.29
991.85
993.18
994.49
996.08
997.27
998.81
1000.2
1001.5
1003.1
1004.3
1005.8
1007.2
1008.5
1010.1
1011.3
1012.8
1014.2
1015.5
1017.1
1018.3
1019.8
1021.2
1022.5
1024.1
1025.3
1026.9
1028.2
1029.5
1031.1
1032.3
1033.9
1035.2
1036.6
1038.1
1039.3
1041
1042.2
1043.6
1045.1
1046.4
1048
1049.2
1050.7
1052.2
1053.4
1055.1
1056.3
1057.8
1059.2
1060.5
1062.1
1063.3
1064.9
1066.2
1067.6
1069.1
1070.3
1072
1073.2
1074.6
1076
1076.3
824.24
824.2
824.13
823.86
823.3
823.07
822.37
822.08
821.37
821.09
820.41
820.12
819.55
819.18
818.88
818.31
818.13
817.82
817.35
817.18
817.08
816.88
816.6
816.42
816.32
816.29
816.29
816.33
816.42
816.61
816.9
817.09
817.18
817.38
817.86
818.14
818.34
818.95
819.19
819.63
820.14
820.5
821.13
821.5
822.15
822.63
823.2
823.91
824.32
825.12
825.66
826.26
827.1
827.68
828.3
829.15
829.95
830.52
831.27
832.15
833.04
833.73
834.44
835.27
836.19
837.12
838.05
838.9
839.72
840.56
841.44
842.36
843.31
844.27
845.25
846.23
847.23
848.23
849.23
850.25
851.27
852.3
853.35
854.42
855.52
856.66
857.81
858.98
860.07
861.13
862.19
863.26
864.4
865.62
866.89
868.07
869.15
870.25
871.42
872.71
874.03
875.14
876.24
877.45
878.8
880.08
881.19
882.35
883.7
885.05
886.18
887.34
888.72
890.07
891.2
892.41
893.85
895.12
896.26
897.59
899.04
900.19
901.41
902.89
904.14
905.31
906.73
908.11
909.26
910.62
912.07
913.23
914.55
916.05
917.21
918.51
920.04
921.21
922.5
924.04
925.21
926.52
928.05
929.22
930.57
932.08
933.24
934.64
936.1
937.28
938.74
940.13
941.33
942.87
944.17
945.41
947.01
948.21
949.54
951.08
952.26
953.71
955.13
956.34
957.91
959.18
960.47
962.06
963.24
964.68
966.13
967.33
968.92
970.19
971.5
973.07
974.26
975.75
977.15
978.39
980.02
981.22
982.62
984.12
985.32
986.92
988.19
989.53
991.09
992.28
993.83
995.17
996.47
998.07
999.26
1000.8
1002.2
1003.4
1005.1
1006.2
1007.7
1009.2
1010.4
1012
1013.2
1014.7
1016.2
1017.4
1019
1020.2
1021.7
1023.2
1024.4
1026.1
1027.3
1028.8
1030.2
1031.5
1033.1
1034.3
1035.8
1037.2
1038.5
1040.1
1041.3
1042.9
1044.2
1045.5
1047.1
1048.3
1049.9
1051.2
1052.6
1054.1
1055.4
1057
1058.2
1059.7
1061.1
1062.4
1064
1065.2
1066.8
1068.2
1069.5
1071.1
1072.3
1073.8
1075.2
1076.3
1077
825.77
825.66
825.38
825.18
824.93
824.28
824.04
823.32
823.05
822.34
822.08
821.42
821.13
820.66
820.22
820.04
819.49
819.2
819.07
818.74
818.38
818.22
818.15
818.1
818.06
818.04
818.04
818.06
818.1
818.15
818.23
818.4
818.77
819.08
819.21
819.54
820.06
820.24
820.73
821.15
821.5
822.12
822.43
823.11
823.48
824.15
824.65
825.21
825.97
826.36
827.14
827.77
828.31
829.14
829.84
830.39
831.2
832.07
832.71
833.37
834.21
835.12
835.98
836.67
837.42
838.27
839.2
840.14
841.08
842.01
842.86
843.72
844.61
845.52
846.46
847.42
848.39
849.38
850.38
851.4
852.42
853.47
854.53
855.61
856.72
857.84
858.98
860.06
861.11
862.16
863.22
864.31
865.46
866.68
867.93
869.08
870.16
871.25
872.41
873.69
875.01
876.13
877.22
878.39
879.71
881.04
882.16
883.28
884.56
885.97
887.14
888.26
889.54
890.98
892.15
893.29
894.63
896.05
897.19
898.38
899.82
901.12
902.26
903.59
905.05
906.2
907.44
908.94
910.16
911.34
912.81
914.13
915.3
916.72
918.11
919.27
920.67
922.1
923.26
924.65
926.1
927.26
928.66
930.1
931.27
932.7
934.12
935.29
936.77
938.14
939.33
940.86
942.16
943.39
944.98
946.19
947.49
949.05
950.23
951.62
953.11
954.29
955.79
957.15
958.38
959.98
961.2
962.53
964.08
965.26
966.73
968.14
969.36
970.96
972.2
973.54
975.08
976.27
977.78
979.16
980.4
982.02
983.22
984.63
986.12
987.33
988.92
990.19
991.53
993.09
994.28
995.82
997.17
998.46
1000.1
1001.3
1002.7
1004.2
1005.4
1007
1008.2
1009.7
1011.1
1012.4
1014
1015.2
1016.7
1018.1
1019.4
1021
1022.2
1023.7
1025.1
1026.4
1028
1029.2
1030.7
1032.1
1033.4
1035
1036.2
1037.7
1039.1
1040.4
1042
1043.2
1044.8
1046.2
1047.5
1049.1
1050.3
1051.8
1053.2
1054.5
1056.1
1057.3
1058.9
1060.2
1061.6
1063.1
1064.3
1066
1067.2
1068.6
1070.1
1071.3
1073
1074.2
1075.6
1077
1077.3
827.14
827.12
827.02
826.55
826.2
825.92
825.26
825.01
824.29
824.04
823.33
823.09
822.48
822.16
821.84
821.3
821.12
820.82
820.36
820.18
820.09
819.93
819.65
819.46
819.36
819.32
819.32
819.36
819.47
819.67
819.94
820.09
820.19
820.39
820.86
821.13
821.32
821.9
822.18
822.56
823.12
823.41
824.09
824.39
825.1
825.47
826.15
826.67
827.22
828.02
828.41
829.17
829.89
830.38
831.18
832
832.52
833.25
834.13
834.92
835.53
836.29
837.18
838.09
838.93
839.64
840.42
841.29
842.21
843.16
844.11
845.07
846.01
846.91
847.82
848.75
849.7
850.67
851.65
852.66
853.68
854.72
855.77
856.85
857.94
859.02
860.07
861.11
862.15
863.2
864.27
865.37
866.54
867.76
869
870.09
871.17
872.25
873.41
874.68
875.99
877.12
878.21
879.35
880.64
882
883.13
884.24
885.46
886.84
888.1
889.21
890.4
891.8
893.09
894.22
895.44
896.88
898.13
899.26
900.57
902.03
903.18
904.37
905.81
907.12
908.27
909.62
911.07
912.21
913.49
915.01
916.18
917.4
918.91
920.16
921.35
922.85
924.15
925.33
926.82
928.14
929.33
930.82
932.15
933.34
934.85
936.16
937.36
938.9
940.17
941.41
942.99
944.19
945.48
947.04
948.22
949.58
951.09
952.26
953.71
955.13
956.33
957.87
959.17
960.43
962.03
963.22
964.59
966.1
967.28
968.79
970.15
971.39
973.01
974.21
975.57
977.1
978.28
979.81
981.16
982.42
984.03
985.23
986.65
988.12
989.33
990.93
992.19
993.53
995.09
996.28
997.81
999.17
1000.4
1002.1
1003.2
1004.7
1006.1
1007.4
1009
1010.2
1011.7
1013.1
1014.4
1016
1017.2
1018.6
1020.1
1021.3
1023
1024.2
1025.6
1027.1
1028.3
1030
1031.2
1032.6
1034.1
1035.3
1037
1038.2
1039.6
1041.1
1042.4
1044
1045.2
1046.7
1048.1
1049.4
1051
1052.2
1053.7
1055.1
1056.4
1058
1059.2
1060.8
1062.2
1063.4
1065.1
1066.3
1067.8
1069.2
1070.5
1072.1
1073.3
1074.8
1076.2
1077.3
1078
828.43
828.36
828.22
828.1
827.65
827.2
826.87
826.24
825.97
825.27
825.04
824.36
824.11
823.6
823.2
823.03
822.48
822.2
822.08
821.77
821.41
821.24
821.16
821.11
821.08
821.06
821.06
821.08
821.12
821.16
821.24
821.43
821.8
822.09
822.21
822.52
823.05
823.22
823.67
824.14
824.43
825.08
825.35
826.07
826.36
827.1
827.47
828.15
828.71
829.24
830.05
830.48
831.2
832.01
832.48
833.22
834.07
834.69
835.33
836.18
837.06
837.75
838.42
839.25
840.16
841.08
841.91
842.66
843.45
844.32
845.24
846.19
847.15
848.12
849.09
850.06
851.03
852.01
852.98
853.97
854.98
856
857.02
858.04
859.07
860.1
861.13
862.16
863.2
864.25
865.33
866.46
867.64
868.85
870.03
871.11
872.18
873.27
874.43
875.68
876.99
878.11
879.2
880.32
881.58
882.93
884.11
885.21
886.38
887.71
889.05
890.17
891.31
892.63
894.03
895.17
896.32
897.67
899.06
900.19
901.38
902.81
904.11
905.25
906.54
908.02
909.18
910.37
911.83
913.13
914.28
915.67
917.09
918.24
919.56
921.05
922.21
923.48
925.02
926.19
927.44
928.99
930.18
931.42
932.98
934.18
935.43
937
938.19
939.46
941.02
942.2
943.51
945.05
946.22
947.58
949.08
950.26
951.68
953.12
954.3
955.81
957.15
958.38
959.96
961.19
962.49
964.06
965.24
966.65
968.12
969.31
970.85
972.17
973.43
975.03
976.22
977.61
979.11
980.3
981.85
983.17
984.44
986.04
987.23
988.67
990.13
991.34
992.94
994.19
995.53
997.09
998.28
999.81
1001.2
1002.4
1004
1005.2
1006.7
1008.1
1009.4
1011
1012.2
1013.6
1015.1
1016.3
1018
1019.2
1020.6
1022.1
1023.3
1024.9
1026.2
1027.6
1029.1
1030.3
1031.9
1033.2
1034.6
1036.1
1037.3
1038.9
1040.2
1041.6
1043.1
1044.3
1045.9
1047.2
1048.6
1050.1
1051.3
1053
1054.2
1055.6
1057.1
1058.3
1060
1061.2
1062.6
1064.1
1065.4
1067
1068.2
1069.7
1071.1
1072.4
1074
1075.2
1076.7
1078
1078.3
830.05
830.01
829.73
829.33
829.13
828.67
828.2
827.83
827.23
826.95
826.28
826.06
825.42
825.15
824.79
824.28
824.12
823.82
823.37
823.19
823.1
822.97
822.7
822.51
822.4
822.36
822.36
822.41
822.52
822.72
822.99
823.1
823.2
823.4
823.86
824.13
824.31
824.86
825.17
825.49
826.09
826.34
827.05
827.31
828.05
828.34
829.09
829.48
830.16
830.77
831.26
832.08
832.57
833.23
834.07
834.61
835.26
836.13
836.87
837.45
838.24
839.13
839.98
840.62
841.36
842.23
843.15
844.07
844.93
845.71
846.52
847.38
848.29
849.24
850.2
851.17
852.15
853.13
854.12
855.11
856.11
857.11
858.12
859.13
860.14
861.16
862.19
863.22
864.27
865.33
866.44
867.58
868.76
869.96
871.07
872.13
873.2
874.29
875.46
876.71
877.99
879.11
880.19
881.31
882.54
883.87
885.09
886.19
887.32
888.61
890
891.14
892.25
893.49
894.9
896.12
897.24
898.49
899.92
901.13
902.27
903.58
905.02
906.17
907.35
908.77
910.1
911.24
912.54
914.03
915.18
916.39
917.88
919.14
920.31
921.74
923.11
924.27
925.65
927.09
928.24
929.59
931.07
932.23
933.56
935.06
936.22
937.55
939.06
940.23
941.58
943.08
944.24
945.62
947.09
948.26
949.69
951.12
952.3
953.79
955.15
956.35
957.91
959.18
960.44
962.03
963.21
964.57
966.09
967.26
968.73
970.14
971.34
972.91
974.18
975.47
977.05
978.24
979.66
981.12
982.32
983.88
985.18
986.47
988.06
989.24
990.69
992.13
993.35
994.95
996.2
997.54
999.09
1000.3
1001.8
1003.2
1004.4
1006
1007.2
1008.7
1010.1
1011.4
1013
1014.2
1015.6
1017.1
1018.3
1019.9
1021.2
1022.6
1024.1
1025.3
1026.9
1028.2
1029.5
1031.1
1032.3
1033.8
1035.2
1036.5
1038.1
1039.3
1040.8
1042.2
1043.5
1045.1
1046.3
1047.8
1049.2
1050.5
1052.1
1053.3
1054.8
1056.2
1057.5
1059.1
1060.3
1061.9
1063.2
1064.5
1066.1
1067.3
1068.9
1070.2
1071.5
1073.1
1074.3
1075.9
1077.2
1078.3
1079.1
831.24
831.21
831.14
831
830.41
830.15
829.66
829.19
828.81
828.23
827.98
827.31
827.09
826.55
826.19
826.02
825.47
825.2
825.08
824.79
824.43
824.25
824.17
824.13
824.09
824.08
824.08
824.1
824.13
824.18
824.26
824.45
824.82
825.09
825.21
825.51
826.04
826.21
826.62
827.12
827.37
828.05
828.29
829.01
829.28
830.03
830.33
831.09
831.5
832.17
832.83
833.3
834.11
834.67
835.27
836.11
836.76
837.34
838.17
839.03
839.62
840.32
841.19
842.09
842.86
843.55
844.33
845.22
846.15
847.08
847.99
848.79
849.62
850.48
851.38
852.31
853.27
854.24
855.22
856.2
857.2
858.19
859.2
860.2
861.22
862.24
863.26
864.31
865.37
866.46
867.58
868.73
869.9
871.04
872.1
873.16
874.22
875.32
876.5
877.74
879.01
880.11
881.19
882.3
883.51
884.83
886.07
887.17
888.28
889.53
890.89
892.1
893.21
894.39
895.75
897.07
898.19
899.36
900.73
902.07
903.2
904.4
905.82
907.11
908.24
909.52
911
912.16
913.34
914.75
916.1
917.25
918.56
920.04
921.2
922.43
923.94
925.16
926.35
927.83
929.14
930.31
931.75
933.12
934.28
935.71
937.11
938.28
939.7
941.11
942.28
943.71
945.12
946.29
947.75
949.13
950.31
951.82
953.15
954.36
955.91
957.17
958.42
960.01
961.2
962.52
964.06
965.24
966.64
968.11
969.29
970.8
972.15
973.38
974.98
976.2
977.52
979.07
980.25
981.71
983.13
984.34
985.93
987.19
988.5
990.07
991.25
992.72
994.14
995.36
996.97
998.2
999.55
1001.1
1002.3
1003.8
1005.2
1006.4
1008
1009.2
1010.7
1012.1
1013.4
1015
1016.2
1017.6
1019.1
1020.3
1021.9
1023.2
1024.5
1026.1
1027.3
1028.8
1030.2
1031.5
1033.1
1034.3
1035.8
1037.2
1038.4
1040.1
1041.3
1042.8
1044.2
1045.4
1047.1
1048.2
1049.7
1051.2
1052.4
1054
1055.2
1056.7
1058.2
1059.4
1061.1
1062.2
1063.8
1065.2
1066.4
1068.1
1069.3
1070.8
1072.2
1073.4
1075.1
1076.2
1077.7
1079.1
1079.3
832.8
832.7
832.43
832.21
832.06
831.46
831.15
830.65
830.19
829.82
829.24
829.03
828.37
828.13
827.75
827.27
827.11
826.82
826.38
826.19
826.1
826
825.75
825.56
825.44
825.39
825.39
825.45
825.57
825.76
826.01
826.11
826.2
826.4
826.86
827.13
827.3
827.82
828.15
828.44
829.07
829.29
829.99
830.25
830.95
831.26
832.02
832.33
833.1
833.53
834.19
834.9
835.34
836.14
836.79
837.32
838.15
838.92
839.45
840.22
841.1
841.83
842.45
843.25
844.15
845.05
845.78
846.51
847.32
848.22
849.16
850.1
851.04
851.91
852.75
853.62
854.52
855.44
856.39
857.35
858.33
859.31
860.31
861.32
862.33
863.36
864.4
865.46
866.54
867.64
868.76
869.9
871.02
872.08
873.14
874.19
875.26
876.37
877.56
878.79
880.02
881.12
882.19
883.3
884.5
885.8
887.05
888.15
889.26
890.46
891.8
893.07
894.18
895.32
896.62
898.01
899.15
900.27
901.56
902.99
904.15
905.28
906.6
908.03
909.17
910.34
911.74
913.09
914.23
915.49
916.98
918.16
919.34
920.77
922.11
923.26
924.6
926.06
927.21
928.48
930.01
931.18
932.41
933.93
935.17
936.37
937.88
939.16
940.35
941.85
943.15
944.35
945.86
947.16
948.36
949.89
951.17
952.39
953.94
955.18
956.43
958.01
959.2
960.5
962.05
963.23
964.6
966.09
967.27
968.73
970.13
971.33
972.88
974.17
975.43
977.02
978.22
979.58
981.09
982.27
983.76
985.15
986.37
987.97
989.2
990.53
992.08
993.26
994.74
996.15
997.37
998.99
1000.2
1001.6
1003.1
1004.3
1005.8
1007.2
1008.4
1010
1011.2
1012.7
1014.1
1015.3
1017
1018.2
1019.6
1021.1
1022.3
1023.9
1025.2
1026.5
1028.1
1029.3
1030.8
1032.2
1033.4
1035
1036.2
1037.7
1039.1
1040.4
1042
1043.2
1044.7
1046.1
1047.4
1049
1050.2
1051.7
1053.1
1054.4
1056
1057.2
1058.7
1060.1
1061.4
1063
1064.2
1065.7
1067.1
1068.4
1070
1071.2
1072.6
1074.1
1075.3
1077
1078.2
1079.4
1080.1
834.15
834.13
834.06
833.71
833.27
833.09
832.48
832.15
831.66
831.19
830.87
830.27
830.07
829.5
829.18
829.01
828.46
828.2
828.08
827.81
827.46
827.26
827.18
827.14
827.11
827.09
827.09
827.11
827.14
827.19
827.27
827.48
827.84
828.09
828.21
828.5
829.03
829.2
829.57
830.1
830.32
831.01
831.24
831.89
832.23
832.9
833.25
834.02
834.34
835.11
835.57
836.2
836.99
837.4
838.17
838.92
839.41
840.19
841.04
841.6
842.28
843.16
844.02
844.64
845.35
846.21
847.13
848.02
848.75
849.5
850.33
851.24
852.18
853.13
854.08
855.02
855.92
856.81
857.72
858.64
859.59
860.56
861.54
862.53
863.55
864.58
865.62
866.68
867.75
868.85
869.96
871.04
872.08
873.13
874.17
875.23
876.31
877.44
878.63
879.86
881.05
882.13
883.2
884.3
885.5
886.79
888.04
889.14
890.24
891.41
892.73
894.04
895.15
896.27
897.51
898.89
900.11
901.22
902.42
903.82
905.1
906.22
907.43
908.85
910.11
911.24
912.51
913.98
915.16
916.31
917.7
919.08
920.22
921.48
922.98
924.17
925.35
926.8
928.12
929.28
930.66
932.08
933.23
934.56
936.05
937.21
938.49
940.02
941.2
942.46
944.01
945.19
946.44
948
949.19
950.45
952.01
953.2
954.48
956.03
957.21
958.53
960.06
961.23
962.6
964.09
965.26
966.7
968.12
969.31
970.82
972.16
973.38
974.96
976.19
977.49
979.05
980.23
981.64
983.11
984.3
985.82
987.16
988.4
990.01
991.21
992.56
994.09
995.27
996.78
998.15
999.39
1001
1002.2
1003.6
1005.1
1006.3
1007.8
1009.2
1010.4
1012
1013.2
1014.7
1016.1
1017.3
1019
1020.2
1021.5
1023.1
1024.3
1025.8
1027.2
1028.5
1030.1
1031.3
1032.7
1034.2
1035.4
1037
1038.2
1039.7
1041.1
1042.4
1044
1045.2
1046.6
1048.1
1049.3
1051
1052.2
1053.6
1055.1
1056.3
1057.9
1059.2
1060.6
1062.1
1063.3
1064.9
1066.2
1067.6
1069.1
1070.3
1071.9
1073.2
1074.5
1076.1
1077.3
1078.8
1080.1
1080.4
835.48
835.41
835.26
835.14
834.89
834.31
834.1
833.5
833.15
832.69
832.21
831.97
831.33
831.12
830.71
830.26
830.11
829.81
829.38
829.2
829.11
829.02
828.79
828.6
828.48
828.43
828.43
828.49
828.61
828.81
829.02
829.12
829.21
829.41
829.86
830.12
830.28
830.78
831.14
831.39
832.04
832.25
832.87
833.21
833.8
834.21
834.86
835.25
836.02
836.35
837.12
837.62
838.22
839.04
839.47
840.2
841.03
841.52
842.23
843.1
843.77
844.38
845.21
846.1
846.86
847.51
848.29
849.19
850.11
851.01
851.75
852.52
853.36
854.26
855.2
856.16
857.12
858.09
859.05
860.01
860.95
861.9
862.86
863.84
864.84
865.86
866.89
867.93
869
870.03
871.07
872.1
873.14
874.17
875.22
876.28
877.38
878.53
879.72
880.94
882.07
883.14
884.21
885.32
886.51
887.79
889.04
890.14
891.23
892.38
893.67
895.01
896.13
897.23
898.42
899.77
901.07
902.18
903.33
904.66
906.04
907.17
908.31
909.65
911.04
912.18
913.35
914.74
916.09
917.22
918.46
919.93
921.15
922.3
923.68
925.08
926.22
927.49
929
930.17
931.37
932.85
934.14
935.3
936.73
938.11
939.26
940.65
942.09
943.24
944.59
946.07
947.23
948.57
950.07
951.23
952.57
954.07
955.23
956.59
958.08
959.25
960.64
962.1
963.27
964.71
966.12
967.3
968.8
970.15
971.36
972.92
974.18
975.44
977.02
978.21
979.55
981.08
982.26
983.7
985.13
986.32
987.88
989.17
990.44
992.03
993.22
994.6
996.1
997.29
998.81
1000.2
1001.4
1003
1004.2
1005.6
1007.1
1008.3
1009.8
1011.2
1012.4
1014
1015.2
1016.7
1018.1
1019.3
1020.9
1022.2
1023.5
1025.1
1026.3
1027.8
1029.2
1030.4
1032
1033.2
1034.7
1036.1
1037.4
1039
1040.2
1041.6
1043.1
1044.3
1045.9
1047.2
1048.6
1050.1
1051.3
1052.9
1054.2
1055.5
1057.1
1058.3
1059.9
1061.2
1062.5
1064.1
1065.3
1066.8
1068.2
1069.5
1071.1
1072.3
1073.8
1075.2
1076.4
1078.1
1079.2
1080.4
1081.1
837.07
837.05
836.86
836.45
836.19
836
835.34
835.11
834.52
834.16
833.76
833.24
833.05
832.45
832.17
831.99
831.44
831.2
831.08
830.83
830.48
830.28
830.19
830.15
830.12
830.1
830.1
830.12
830.15
830.2
830.29
830.5
830.86
831.1
831.21
831.49
832.02
832.19
832.52
833.08
833.28
833.91
834.21
834.75
835.19
835.73
836.2
836.83
837.25
838.02
838.37
839.13
839.68
840.25
841.07
841.57
842.23
843.08
843.65
844.29
845.15
845.96
846.53
847.27
848.16
849.04
849.73
850.43
851.26
852.18
853.1
854.01
854.78
855.57
856.41
857.31
858.24
859.2
860.17
861.14
862.12
863.1
864.08
865.07
866.06
867.06
868.07
869.08
870.09
871.11
872.13
873.16
874.19
875.23
876.28
877.36
878.48
879.64
880.83
882.02
883.1
884.16
885.23
886.34
887.54
888.81
890.04
891.13
892.22
893.36
894.62
895.96
897.11
898.21
899.36
900.67
902.02
903.15
904.27
905.52
906.92
908.12
909.24
910.48
911.9
913.12
914.25
915.53
916.98
918.15
919.3
920.66
922.07
923.2
924.43
925.9
927.14
928.29
929.68
931.08
932.23
933.52
935.02
936.19
937.41
938.92
940.16
941.34
942.82
944.14
945.31
946.75
948.12
949.29
950.72
952.11
953.28
954.71
956.11
957.28
958.72
960.12
961.29
962.76
964.13
965.32
966.82
968.15
969.36
970.91
972.17
973.42
975.01
976.2
977.51
979.06
980.23
981.62
983.1
984.28
985.77
987.15
988.36
989.94
991.19
992.48
994.05
995.24
996.65
998.12
999.31
1000.8
1002.2
1003.4
1005
1006.2
1007.6
1009.1
1010.3
1011.9
1013.2
1014.4
1016
1017.2
1018.7
1020.1
1021.3
1022.9
1024.2
1025.5
1027.1
1028.3
1029.8
1031.2
1032.4
1034
1035.2
1036.7
1038.1
1039.4
1041
1042.2
1043.6
1045.1
1046.3
1047.9
1049.2
1050.5
1052.1
1053.3
1054.8
1056.2
1057.5
1059.1
1060.3
1061.8
1063.2
1064.4
1066
1067.2
1068.7
1070.1
1071.4
1073
1074.2
1075.7
1077.1
1078.4
1080
1081.1
1081.5
838.28
838.24
838.17
838.07
837.64
837.23
837.03
836.37
836.12
835.57
835.18
834.88
834.29
834.1
833.66
833.25
833.11
832.81
832.39
832.2
832.12
832.03
831.83
831.64
831.52
831.47
831.47
831.53
831.65
831.85
832.04
832.12
832.21
832.41
832.85
833.12
833.27
833.73
834.13
834.34
835
835.22
835.76
836.18
836.65
837.17
837.68
838.19
838.82
839.25
840.03
840.4
841.15
841.76
842.28
843.11
843.68
844.28
845.12
845.81
846.38
847.19
848.07
848.71
849.37
850.21
851.12
851.96
852.64
853.38
854.25
855.17
856.11
857.03
857.84
858.65
859.5
860.38
861.31
862.26
863.22
864.2
865.18
866.17
867.16
868.15
869.15
870.16
871.17
872.18
873.2
874.22
875.26
876.31
877.38
878.48
879.62
880.78
881.95
883.06
884.12
885.18
886.25
887.37
888.58
889.83
891.05
892.13
893.22
894.35
895.59
896.91
898.09
899.19
900.32
901.58
902.95
904.12
905.22
906.41
907.77
909.08
910.19
911.35
912.72
914.07
915.19
916.37
917.76
919.09
920.22
921.44
922.89
924.13
925.27
926.61
928.05
929.2
930.41
931.89
933.14
934.3
935.7
937.09
938.24
939.56
941.05
942.2
943.46
945
946.18
947.4
948.92
950.16
951.36
952.87
954.15
955.35
956.85
958.15
959.35
960.86
962.16
963.36
964.89
966.17
967.38
968.94
970.18
971.43
973.01
974.2
975.5
977.05
978.23
979.59
981.09
982.26
983.7
985.13
986.32
987.85
989.16
990.4
992
993.2
994.53
996.07
997.25
998.69
1000.1
1001.3
1002.9
1004.2
1005.5
1007
1008.2
1009.6
1011.1
1012.3
1013.9
1015.2
1016.5
1018
1019.2
1020.7
1022.1
1023.3
1024.9
1026.2
1027.5
1029.1
1030.3
1031.8
1033.2
1034.4
1036
1037.2
1038.6
1040.1
1041.3
1042.9
1044.2
1045.5
1047.1
1048.3
1049.8
1051.2
1052.5
1054.1
1055.3
1056.8
1058.2
1059.4
1061
1062.2
1063.7
1065.1
1066.4
1068
1069.2
1070.6
1072.1
1073.3
1075
1076.2
1077.6
1079.1
1080.3
1081.5
1082.2
839.91
839.82
839.57
839.28
839.13
838.78
838.26
838.05
837.41
837.13
836.66
836.21
836.02
835.41
835.16
834.96
834.43
834.2
834.09
833.84
833.5
833.29
833.2
833.16
833.13
833.11
833.11
833.13
833.16
833.21
833.3
833.52
833.87
834.1
834.21
834.47
835.01
835.18
835.47
836.06
836.25
836.81
837.18
837.63
838.15
838.58
839.16
839.64
840.19
840.82
841.26
842.05
842.43
843.17
843.84
844.32
845.14
845.8
846.34
847.16
847.97
848.5
849.24
850.13
850.92
851.53
852.29
853.18
854.08
854.88
855.58
856.36
857.25
858.18
859.12
860.05
860.94
861.77
862.62
863.5
864.41
865.35
866.31
867.28
868.26
869.25
870.25
871.25
872.25
873.27
874.29
875.32
876.37
877.44
878.53
879.64
880.78
881.93
883.04
884.1
885.15
886.21
887.29
888.42
889.63
890.88
892.06
893.14
894.22
895.34
896.58
897.88
899.08
900.17
901.28
902.51
903.86
905.09
906.19
907.33
908.64
910.02
911.15
912.27
913.55
914.97
916.14
917.27
918.56
920
921.15
922.3
923.65
925.06
926.19
927.39
928.83
930.12
931.26
932.59
934.05
935.19
936.42
937.9
939.15
940.31
941.74
943.11
944.26
945.62
947.07
948.22
949.53
951.04
952.2
953.47
955.01
956.19
957.44
959
960.19
961.43
963
964.19
965.44
967.01
968.2
969.47
971.03
972.21
973.52
975.05
976.23
977.59
979.08
980.25
981.68
983.12
984.29
985.79
987.15
988.36
989.92
991.18
992.45
994.03
995.22
996.58
998.09
999.27
1000.7
1002.1
1003.4
1004.9
1006.2
1007.5
1009.1
1010.2
1011.7
1013.1
1014.3
1015.9
1017.2
1018.5
1020.1
1021.2
1022.7
1024.1
1025.3
1026.9
1028.2
1029.5
1031.1
1032.3
1033.8
1035.2
1036.4
1038
1039.2
1040.6
1042.1
1043.3
1044.9
1046.2
1047.5
1049.1
1050.3
1051.8
1053.2
1054.4
1056
1057.2
1058.7
1060.1
1061.4
1063
1064.2
1065.6
1067.1
1068.3
1069.9
1071.2
1072.6
1074.1
1075.3
1076.9
1078.2
1079.5
1081.1
1082.2
1082.6
841.18
841.16
841.11
840.93
840.43
840.17
839.88
839.28
839.08
838.46
838.16
837.79
837.26
837.09
836.62
836.24
836.1
835.8
835.39
835.21
835.12
835.04
834.86
834.68
834.56
834.51
834.51
834.57
834.69
834.88
835.05
835.13
835.22
835.42
835.85
836.11
836.26
836.69
837.11
837.31
837.92
838.19
838.65
839.15
839.52
840.13
840.52
841.15
841.61
842.19
842.83
843.27
844.07
844.48
845.18
845.94
846.38
847.17
847.93
848.43
849.2
850.06
850.66
851.32
852.18
853.06
853.73
854.4
855.24
856.15
857.05
857.83
858.56
859.37
860.26
861.19
862.14
863.09
864.03
864.91
865.78
866.67
867.58
868.52
869.47
870.43
871.41
872.41
873.41
874.43
875.45
876.5
877.56
878.63
879.72
880.83
881.95
883.04
884.09
885.14
886.18
887.24
888.34
889.49
890.7
891.93
893.07
894.15
895.22
896.34
897.57
898.86
900.07
901.16
902.26
903.46
904.78
906.06
907.16
908.28
909.53
910.91
912.11
913.22
914.42
915.8
917.09
918.21
919.4
920.8
922.1
923.22
924.44
925.88
927.13
928.26
929.57
931.03
932.18
933.36
934.8
936.11
937.26
938.58
940.05
941.2
942.43
943.93
945.16
946.34
947.79
949.13
950.28
951.69
953.1
954.25
955.62
957.08
958.23
959.57
961.06
962.23
963.55
965.06
966.22
967.55
969.06
970.23
971.58
973.08
974.24
975.62
977.09
978.26
979.68
981.12
982.29
983.77
985.14
986.34
987.88
989.17
990.4
992
993.2
994.5
996.06
997.24
998.64
1000.1
1001.3
1002.8
1004.2
1005.4
1007
1008.2
1009.5
1011.1
1012.3
1013.7
1015.1
1016.3
1017.9
1019.2
1020.5
1022.1
1023.2
1024.7
1026.1
1027.3
1028.9
1030.2
1031.5
1033.1
1034.3
1035.7
1037.1
1038.4
1040
1041.2
1042.6
1044.1
1045.3
1046.9
1048.2
1049.5
1051.1
1052.3
1053.7
1055.2
1056.4
1058
1059.2
1060.6
1062.1
1063.3
1065
1066.2
1067.6
1069.1
1070.3
1071.9
1073.2
1074.5
1076.1
1077.3
1078.8
1080.2
1081.4
1082.7
1083.2
842.61
842.53
842.35
842.2
842.07
841.57
841.2
840.97
840.32
840.1
839.56
839.19
838.97
838.37
838.15
837.92
837.42
837.19
837.09
836.85
836.51
836.31
836.21
836.17
836.14
836.12
836.12
836.14
836.17
836.22
836.32
836.54
836.89
837.1
837.21
837.46
837.99
838.17
838.43
839.03
839.22
839.72
840.16
840.51
841.12
841.44
842.12
842.47
843.14
843.6
844.19
844.85
845.28
846.08
846.54
847.21
848.02
848.46
849.2
850.03
850.55
851.25
852.12
852.84
853.43
854.23
855.12
855.95
856.58
857.33
858.21
859.13
860.04
860.81
861.57
862.39
863.28
864.21
865.16
866.12
867.08
868.03
868.97
869.88
870.81
871.75
872.71
873.69
874.68
875.68
876.71
877.74
878.79
879.86
880.94
882.02
883.06
884.1
885.14
886.18
887.22
888.29
889.41
890.57
891.78
893
894.09
895.16
896.23
897.36
898.58
899.86
901.06
902.15
903.25
904.42
905.72
907.03
908.14
909.25
910.45
911.8
913.07
914.18
915.33
916.65
918.03
919.16
920.29
921.61
923.02
924.16
925.31
926.65
928.05
929.19
930.37
931.79
933.11
934.24
935.52
937.01
938.17
939.35
940.78
942.11
943.26
944.59
946.05
947.21
948.46
949.98
951.17
952.37
953.86
955.15
956.32
957.77
959.13
960.29
961.72
963.11
964.27
965.68
967.11
968.27
969.68
971.11
972.27
973.69
975.11
976.28
977.73
979.13
980.3
981.79
983.14
984.34
985.87
987.16
988.39
989.96
991.19
992.46
994.04
995.22
996.57
998.08
999.26
1000.7
1002.1
1003.3
1004.9
1006.2
1007.4
1009
1010.2
1011.6
1013.1
1014.3
1015.7
1017.1
1018.3
1019.9
1021.2
1022.5
1024.1
1025.2
1026.7
1028.1
1029.3
1030.9
1032.2
1033.5
1035.1
1036.3
1037.7
1039.1
1040.4
1042
1043.2
1044.6
1046.1
1047.3
1048.8
1050.2
1051.5
1053.1
1054.2
1055.7
1057.1
1058.4
1060
1061.2
1062.6
1064.1
1065.3
1066.9
1068.2
1069.5
1071.1
1072.3
1073.8
1075.2
1076.4
1078
1079.2
1080.7
1082.1
1083.2
1083.8
844.11
844.09
844.02
843.67
843.29
843.12
842.69
842.23
842.03
841.38
841.13
840.7
840.24
840.07
839.58
839.23
839.1
838.79
838.39
838.21
838.13
838.05
837.89
837.71
837.6
837.54
837.55
837.61
837.73
837.91
838.05
838.13
838.22
838.42
838.84
839.11
839.25
839.65
840.1
840.28
840.84
841.17
841.55
842.12
842.41
843.09
843.39
844.1
844.44
845.13
845.6
846.19
846.88
847.3
848.1
848.61
849.23
850.06
850.55
851.23
852.09
852.69
853.31
854.16
855.01
855.59
856.3
857.18
858.07
858.81
859.49
860.29
861.19
862.12
863.03
863.83
864.61
865.43
866.31
867.24
868.2
869.16
870.13
871.1
872.07
873.05
874.02
875.01
875.99
876.99
877.99
879.01
880.02
881.05
882.07
883.1
884.12
885.15
886.18
887.22
888.28
889.37
890.5
891.68
892.87
894.04
895.11
896.17
897.25
898.38
899.6
900.87
902.06
903.15
904.24
905.39
906.67
908
909.12
910.22
911.38
912.69
914.03
915.15
916.27
917.52
918.91
920.12
921.23
922.45
923.85
925.11
926.23
927.46
928.89
930.13
931.26
932.55
934.01
935.16
936.33
937.72
939.09
940.23
941.49
942.99
944.17
945.34
946.78
948.12
949.26
950.62
952.07
953.22
954.5
956.02
957.19
958.42
959.94
961.17
962.37
963.87
965.15
966.34
967.83
969.14
970.33
971.81
973.14
974.32
975.82
977.15
978.34
979.85
981.16
982.36
983.9
985.17
986.4
987.97
989.19
990.45
992.03
993.21
994.53
996.07
997.24
998.64
1000.1
1001.3
1002.8
1004.1
1005.3
1006.9
1008.2
1009.5
1011
1012.2
1013.6
1015.1
1016.3
1017.8
1019.1
1020.4
1022
1023.2
1024.5
1026.1
1027.3
1028.7
1030.1
1031.3
1032.9
1034.2
1035.5
1037.1
1038.3
1039.7
1041.1
1042.4
1044
1045.2
1046.6
1048.1
1049.3
1050.8
1052.2
1053.4
1055
1056.2
1057.7
1059.1
1060.3
1062
1063.2
1064.5
1066.1
1067.3
1068.8
1070.2
1071.4
1073.1
1074.2
1075.7
1077.1
1078.4
1080
1081.2
1082.5
1083.9
1084.2
845.37
845.32
845.23
845.14
844.95
844.4
844.15
843.8
843.26
843.07
842.47
842.17
841.89
841.33
841.14
840.89
840.4
840.19
840.09
839.86
839.53
839.32
839.22
839.17
839.15
839.13
839.13
839.15
839.18
839.23
839.33
839.55
839.9
840.1
840.2
840.44
840.96
841.16
841.39
842.01
842.2
842.63
843.13
843.42
844.08
844.35
845.06
845.35
846.08
846.42
847.13
847.6
848.2
848.92
849.33
850.12
850.69
851.26
852.1
852.67
853.28
854.13
854.84
855.4
856.21
857.09
857.78
858.42
859.23
860.14
861.02
861.7
862.43
863.27
864.19
865.12
866.04
866.87
867.67
868.5
869.38
870.3
871.24
872.21
873.18
874.16
875.14
876.12
877.11
878.11
879.11
880.11
881.12
882.13
883.14
884.16
885.18
886.21
887.24
888.29
889.37
890.48
891.63
892.8
893.98
895.07
896.13
897.19
898.27
899.41
900.63
901.89
903.07
904.15
905.23
906.38
907.64
908.96
910.11
911.2
912.33
913.61
914.97
916.12
917.22
918.41
919.77
921.07
922.18
923.34
924.67
926.05
927.17
928.32
929.68
931.06
932.19
933.37
934.77
936.1
937.22
938.47
939.95
941.15
942.3
943.68
945.08
946.22
947.48
948.98
950.17
951.35
952.8
954.12
955.28
956.66
958.08
959.23
960.55
962.05
963.21
964.48
966.01
967.19
968.43
969.98
971.18
972.41
973.95
975.18
976.4
977.95
979.18
980.41
981.97
983.18
984.43
986
987.19
988.47
990.03
991.21
992.53
994.06
995.23
996.61
998.09
999.27
1000.7
1002.1
1003.3
1004.8
1006.2
1007.4
1009
1010.2
1011.5
1013.1
1014.2
1015.6
1017.1
1018.3
1019.8
1021.2
1022.4
1024
1025.2
1026.5
1028.1
1029.3
1030.7
1032.1
1033.4
1034.9
1036.2
1037.5
1039.1
1040.3
1041.7
1043.1
1044.4
1046
1047.2
1048.5
1050.1
1051.3
1052.8
1054.2
1055.4
1057
1058.2
1059.6
1061.1
1062.3
1063.9
1065.2
1066.5
1068.1
1069.3
1070.8
1072.2
1073.4
1075
1076.2
1077.6
1079.1
1080.3
1081.9
1083.2
1084.3
1085
847.03
847
846.78
846.44
846.21
846.06
845.52
845.18
844.92
844.31
844.11
843.62
843.22
843.05
842.54
842.22
842.09
841.78
841.39
841.21
841.13
841.05
840.92
840.75
840.63
840.58
840.58
840.64
840.76
840.93
841.06
841.14
841.22
841.42
841.83
842.11
842.24
842.61
843.08
843.25
843.76
844.15
844.46
845.09
845.33
846.04
846.3
847.04
847.32
848.07
848.41
849.13
849.62
850.21
850.97
851.36
852.15
852.78
853.3
854.13
854.8
855.34
856.17
857.01
857.54
858.26
859.14
859.98
860.59
861.32
862.19
863.1
863.94
864.64
865.4
866.26
867.19
868.13
869.06
869.95
870.77
871.61
872.48
873.38
874.32
875.27
876.24
877.22
878.21
879.2
880.19
881.19
882.19
883.2
884.21
885.23
886.25
887.29
888.34
889.41
890.5
891.63
892.77
893.93
895.05
896.11
897.16
898.22
899.3
900.45
901.67
902.92
904.07
905.15
906.23
907.37
908.62
909.92
911.09
912.18
913.3
914.54
915.88
917.09
918.19
919.34
920.64
922.02
923.15
924.26
925.52
926.93
928.13
929.24
930.49
931.92
933.13
934.26
935.54
937
938.16
939.31
940.67
942.07
943.2
944.43
945.89
947.14
948.29
949.66
951.07
952.22
953.48
954.99
956.17
957.36
958.83
960.14
961.29
962.71
964.1
965.25
966.62
968.08
969.23
970.56
972.05
973.22
974.52
976.04
977.21
978.5
980.04
981.21
982.5
984.04
985.21
986.52
988.05
989.22
990.56
992.07
993.24
994.62
996.09
997.26
998.7
1000.1
1001.3
1002.8
1004.1
1005.4
1006.9
1008.2
1009.4
1011
1012.2
1013.5
1015.1
1016.3
1017.7
1019.1
1020.3
1021.8
1023.2
1024.4
1026
1027.2
1028.6
1030.1
1031.3
1032.7
1034.1
1035.4
1037
1038.2
1039.5
1041.1
1042.3
1043.7
1045.1
1046.4
1048
1049.2
1050.5
1052.1
1053.3
1054.8
1056.2
1057.4
1059
1060.2
1061.6
1063.1
1064.3
1065.9
1067.2
1068.5
1070.1
1071.2
1072.7
1074.1
1075.4
1077
1078.2
1079.6
1081.1
1082.3
1083.8
1085.1
1085.3
848.23
848.21
848.16
848.07
847.72
847.28
847.11
846.64
846.21
846.02
845.39
845.15
844.82
844.3
844.13
843.86
843.38
843.19
843.08
842.87
842.54
842.33
842.23
842.18
842.15
842.14
842.14
842.15
842.18
842.23
842.34
842.57
842.9
843.1
843.2
843.43
843.93
844.15
844.36
844.95
845.18
845.54
846.1
846.34
847.04
847.28
847.99
848.27
849.01
849.3
850.06
850.41
851.14
851.65
852.22
853.02
853.41
854.17
854.88
855.36
856.16
856.93
857.44
858.21
859.07
859.7
860.34
861.19
862.08
862.79
863.45
864.26
865.16
866.08
866.88
867.6
868.39
869.27
870.2
871.14
872.09
873.02
873.89
874.74
875.62
876.52
877.44
878.39
879.35
880.32
881.31
882.3
883.3
884.3
885.32
886.34
887.37
888.42
889.49
890.57
891.68
892.8
893.93
895.04
896.09
897.14
898.19
899.25
900.35
901.51
902.73
903.97
905.09
906.16
907.24
908.37
909.61
910.9
912.08
913.17
914.27
915.48
916.8
918.06
919.17
920.28
921.53
922.91
924.11
925.21
926.4
927.76
929.07
930.19
931.35
932.72
934.07
935.19
936.37
937.76
939.09
940.22
941.45
942.9
944.13
945.27
946.6
948.05
949.19
950.39
951.86
953.13
954.28
955.65
957.07
958.22
959.49
961.01
962.18
963.39
964.88
966.15
967.32
968.77
970.12
971.28
972.7
974.1
975.26
976.65
978.09
979.25
980.62
982.09
983.24
984.61
986.09
987.25
988.63
990.09
991.26
992.66
994.11
995.27
996.71
998.12
999.3
1000.8
1002.1
1003.3
1004.9
1006.2
1007.4
1009
1010.2
1011.5
1013
1014.2
1015.6
1017.1
1018.3
1019.7
1021.1
1022.3
1023.9
1025.2
1026.4
1028
1029.2
1030.6
1032.1
1033.3
1034.8
1036.1
1037.4
1039
1040.2
1041.5
1043.1
1044.3
1045.7
1047.1
1048.4
1050
1051.2
1052.5
1054.1
1055.3
1056.8
1058.1
1059.4
1061
1062.2
1063.6
1065.1
1066.3
1067.8
1069.2
1070.4
1072
1073.2
1074.7
1076.1
1077.3
1078.9
1080.2
1081.5
1083.1
1084.2
1085.4
1086.1
849.81
849.74
849.53
849.29
849.15
848.96
848.38
848.15
847.77
847.26
847.08
846.53
846.2
846.03
845.5
845.21
845.08
844.77
844.38
844.21
844.13
844.06
843.94
843.77
843.66
843.61
843.61
843.67
843.78
843.96
844.07
844.14
844.22
844.41
844.82
845.1
845.23
845.57
846.07
846.23
846.68
847.13
847.38
848.05
848.27
848.95
849.24
849.9
850.24
850.97
851.29
852.06
852.41
853.14
853.68
854.23
855.04
855.47
856.19
856.99
857.44
858.2
859.03
859.56
860.26
861.13
861.88
862.47
863.24
864.14
865
865.64
866.36
867.23
868.14
869.06
869.85
870.6
871.4
872.28
873.21
874.16
875.12
876.07
877.01
877.91
878.8
879.71
880.64
881.58
882.54
883.51
884.5
885.5
886.51
887.54
888.58
889.63
890.69
891.78
892.87
893.98
895.04
896.09
897.13
898.17
899.22
900.3
901.42
902.59
903.8
905.01
906.1
907.17
908.24
909.38
910.61
911.89
913.08
914.16
915.26
916.44
917.74
919.04
920.14
921.25
922.45
923.79
925.07
926.18
927.31
928.61
930.01
931.15
932.27
933.54
934.96
936.14
937.26
938.55
940
941.15
942.3
943.64
945.05
946.19
947.38
948.81
950.11
951.25
952.56
954.03
955.18
956.38
957.84
959.13
960.28
961.66
963.08
964.23
965.52
967.03
968.19
969.42
970.94
972.16
973.36
974.85
976.15
977.32
978.79
980.13
981.3
982.75
984.12
985.29
986.74
988.12
989.29
990.74
992.13
993.3
994.77
996.13
997.32
998.81
1000.1
1001.3
1002.9
1004.2
1005.4
1007
1008.2
1009.5
1011
1012.2
1013.5
1015.1
1016.2
1017.7
1019.1
1020.3
1021.8
1023.1
1024.4
1025.9
1027.2
1028.5
1030
1031.2
1032.6
1034.1
1035.3
1036.8
1038.2
1039.4
1041
1042.2
1043.5
1045.1
1046.3
1047.7
1049.1
1050.4
1052
1053.2
1054.5
1056.1
1057.3
1058.7
1060.1
1061.4
1063
1064.2
1065.5
1067.1
1068.3
1069.8
1071.2
1072.4
1074
1075.2
1076.6
1078.1
1079.3
1080.9
1082.2
1083.4
1085
1086.1
1086.5
851.16
851.14
851.1
850.95
850.51
850.21
850.06
849.5
849.18
848.93
848.33
848.13
847.75
847.28
847.12
846.82
846.37
846.18
846.08
845.87
845.55
845.34
845.24
845.19
845.16
845.15
845.15
845.16
845.19
845.24
845.35
845.58
845.91
846.1
846.2
846.41
846.9
847.14
847.33
847.88
848.16
848.47
849.07
849.29
849.95
850.23
850.83
851.21
851.83
852.23
852.93
853.28
854.06
854.42
855.15
855.72
856.25
857.07
857.54
858.21
859.04
859.53
860.23
861.09
861.7
862.32
863.17
864.03
864.63
865.32
866.19
867.09
867.86
868.53
869.31
870.21
871.13
872.05
872.85
873.62
874.44
875.31
876.24
877.19
878.15
879.11
880.08
881.04
882
882.93
883.87
884.83
885.8
886.79
887.79
888.8
889.83
890.87
891.93
893
894.04
895.07
896.11
897.14
898.17
899.22
900.27
901.36
902.5
903.68
904.89
906.04
907.12
908.18
909.26
910.4
911.62
912.89
914.07
915.16
916.25
917.41
918.69
920.01
921.13
922.22
923.38
924.69
926.03
927.15
928.26
929.49
930.87
932.1
933.21
934.4
935.78
937.08
938.2
939.38
940.78
942.09
943.21
944.43
945.86
947.12
948.25
949.55
951.01
952.17
953.34
954.75
956.1
957.24
958.53
960.02
961.18
962.37
963.84
965.13
966.29
967.68
969.09
970.24
971.55
973.05
974.2
975.47
977
978.18
979.41
980.94
982.17
983.37
984.89
986.16
987.35
988.86
990.15
991.35
992.86
994.16
995.35
996.88
998.16
999.37
1000.9
1002.2
1003.4
1005
1006.2
1007.5
1009
1010.2
1011.5
1013.1
1014.2
1015.6
1017.1
1018.3
1019.7
1021.1
1022.3
1023.8
1025.2
1026.4
1028
1029.2
1030.5
1032.1
1033.2
1034.6
1036.1
1037.3
1038.8
1040.2
1041.4
1043
1044.2
1045.5
1047.1
1048.3
1049.7
1051.1
1052.4
1054
1055.2
1056.5
1058.1
1059.3
1060.7
1062.1
1063.4
1065
1066.2
1067.5
1069.1
1070.3
1071.8
1073.1
1074.4
1076
1077.2
1078.6
1080.1
1081.3
1082.8
1084.2
1085.4
1086.7
1087.2
852.55
852.49
852.34
852.2
852.1
851.75
851.28
851.11
850.64
850.22
850.04
849.46
849.18
849.01
848.46
848.2
848.08
847.75
847.38
847.21
847.13
847.06
846.96
846.79
846.68
846.63
846.63
846.69
846.81
846.97
847.07
847.14
847.22
847.41
847.8
848.09
848.22
848.53
849.05
849.21
849.61
850.11
850.32
851
851.23
851.8
852.19
852.73
853.19
853.77
854.22
854.91
855.28
856.06
856.44
857.16
857.78
858.28
859.1
859.62
860.24
861.09
861.65
862.28
863.13
863.86
864.42
865.22
866.1
866.82
867.45
868.25
869.15
870.04
870.75
871.46
872.29
873.2
874.13
875.05
875.88
876.67
877.49
878.36
879.28
880.23
881.19
882.16
883.13
884.11
885.09
886.07
887.05
888.04
889.04
890.04
891.05
892.06
893.07
894.09
895.11
896.13
897.16
898.19
899.22
900.27
901.35
902.46
903.61
904.79
905.98
907.07
908.14
909.2
910.28
911.42
912.65
913.91
915.07
916.15
917.24
918.39
919.65
920.97
922.11
923.2
924.33
925.6
926.96
928.12
929.22
930.39
931.73
933.05
934.17
935.3
936.61
938.01
939.15
940.28
941.57
943.01
944.15
945.29
946.62
948.04
949.18
950.35
951.75
953.09
954.22
955.48
956.96
958.15
959.31
960.71
962.09
963.23
964.51
966.01
967.18
968.38
969.85
971.14
972.3
973.71
975.1
976.25
977.6
979.07
980.22
981.52
983.04
984.2
985.47
987.01
988.19
989.44
990.99
992.19
993.43
994.98
996.18
997.43
998.99
1000.2
1001.4
1003
1004.2
1005.5
1007
1008.2
1009.5
1011.1
1012.2
1013.6
1015.1
1016.3
1017.7
1019.1
1020.3
1021.8
1023.1
1024.3
1025.9
1027.2
1028.4
1030
1031.2
1032.5
1034.1
1035.2
1036.7
1038.1
1039.3
1040.8
1042.2
1043.4
1045
1046.2
1047.6
1049.1
1050.3
1051.7
1053.1
1054.4
1056
1057.2
1058.5
1060.1
1061.3
1062.7
1064.1
1065.3
1066.9
1068.2
1069.5
1071.1
1072.3
1073.7
1075.1
1076.4
1078
1079.2
1080.5
1082.1
1083.3
1084.7
1086.1
1087.2
1087.8
854.1
854.08
854.02
853.72
853.35
853.16
852.97
852.38
852.15
851.8
851.28
851.1
850.67
850.25
850.11
849.79
849.35
849.18
849.08
848.87
848.55
848.34
848.24
848.19
848.16
848.15
848.15
848.17
848.19
848.25
848.36
848.58
848.91
849.09
849.19
849.39
849.86
850.13
850.3
850.81
851.15
851.4
852.04
852.24
852.82
853.19
853.68
854.17
854.64
855.18
855.72
856.21
856.89
857.28
858.07
858.46
859.17
859.84
860.31
861.12
861.71
862.28
863.12
863.78
864.34
865.17
866.01
866.56
867.27
868.15
869.01
869.62
870.34
871.2
872.11
872.98
873.67
874.42
875.27
876.19
877.13
878.06
878.94
879.74
880.58
881.44
882.35
883.28
884.24
885.21
886.18
887.17
888.15
889.14
890.14
891.13
892.13
893.14
894.15
895.16
896.17
[truncated: 32,011 more chars]
