# Supplementary material for: Investigating a Novel Activation-Repolarisation Time Metric to Predict Localised Vulnerability to Reentry Using Computational Modelling
Source: PLoS One. 2016 Mar 2;11(3):e0149342. doi: 10.1371/journal.pone.0149342 (PMC4775046; doi:10.1371/journal.pone.0149342)
Supplement: S1 Data — Specifically, this relates primarily to the data presented in Figs 3, 4 & 5. Data provided constitute AT, RT and RVI datasets, along with corresponding finite element mesh files required for visualisation and analysis. (ZIP) [file pone.0149342.s001.zip › Data/Figure5/Fig5_BCL360_RT.dat]

1432.3
1432.2
1432.2
1432.2
1432.2
1432.1
1432.1
1432
1431.9
1431.9
1431.8
1431.7
1431.6
1431.5
1431.4
1431.3
1431.2
1431.1
1431
1431
1430.9
1430.8
1430.8
1430.7
1430.7
1430.6
1430.6
1430.6
1430.6
1430.6
1430.6
1430.7
1430.7
1430.8
1430.9
1431
1431.1
1431.2
1431.4
1431.5
1431.7
1431.9
1432.1
1432.4
1432.6
1432.9
1433.2
1433.5
1433.8
1434.1
1434.5
1434.8
1435.2
1435.6
1436
1436.4
1436.8
1437.3
1437.7
1438.2
1438.7
1439.2
1439.7
1440.3
1440.8
1441.4
1441.9
1442.5
1443.1
1443.7
1444.3
1445
1445.6
1446.3
1446.9
1447.6
1448.3
1449
1449.7
1450.4
1451.1
1451.8
1452.6
1453.3
1454.1
1454.9
1455.7
1456.4
1457.2
1458
1458.9
1459.7
1460.5
1461.4
1462.2
1463.1
1464
1464.9
1465.8
1466.7
1467.6
1468.5
1469.4
1470.4
1471.3
1472.2
1473.2
1474.2
1475.1
1476.1
1477.1
1478.1
1479.1
1480.1
1481.1
1482.1
1483.1
1484.1
1485.2
1486.2
1487.3
1488.3
1489.4
1490.4
1491.5
1492.6
1493.7
1494.8
1495.9
1497
1498.1
1499.2
1500.3
1501.4
1502.6
1503.7
1504.8
1506
1507.1
1508.3
1509.4
1510.6
1511.7
1512.9
1514.1
1515.2
1516.4
1517.6
1518.8
1520
1521.2
1522.4
1523.5
1524.7
1525.9
1527.2
1528.4
1529.6
1530.8
1532
1533.2
1534.5
1535.7
1536.9
1538.2
1539.4
1540.6
1541.9
1543.1
1544.4
1545.6
1546.9
1548.2
1549.4
1550.7
1552
1553.3
1554.6
1555.9
1557.2
1558.5
1559.8
1561
1562.3
1563.6
1564.9
1566.2
1567.6
1568.9
1570.2
1571.5
1572.8
1574.1
1575.4
1576.8
1578.1
1579.4
1580.7
1582.1
1583.4
1584.7
1586.1
1587.4
1588.8
1590.1
1591.5
1592.8
1594.2
1595.5
1596.9
1598.2
1599.6
1600.9
1602.3
1603.7
1605.1
1606.4
1607.8
1609.2
1610.6
1612
1613.4
1614.8
1616.2
1617.6
1619.1
1620.5
1621.9
1623.4
1624.8
1626.3
1627.8
1629.2
1630.7
1632.1
1633.5
1634.8
1636.2
1637.4
1638.6
1639.8
1640.9
1641.8
1642.7
1643.5
1644.2
1644.7
1645.2
1645.5
1645.7
1645.8
1432.1
1432.1
1432.1
1432.1
1432.1
1432
1432
1431.9
1431.8
1431.8
1431.7
1431.6
1431.5
1431.4
1431.3
1431.2
1431.1
1431
1430.9
1430.9
1430.8
1430.7
1430.7
1430.6
1430.6
1430.5
1430.5
1430.5
1430.5
1430.5
1430.5
1430.6
1430.6
1430.7
1430.8
1430.9
1431
1431.1
1431.3
1431.5
1431.6
1431.8
1432.1
1432.3
1432.5
1432.8
1433.1
1433.4
1433.7
1434
1434.4
1434.7
1435.1
1435.5
1435.9
1436.3
1436.7
1437.2
1437.7
1438.1
1438.6
1439.1
1439.7
1440.2
1440.7
1441.3
1441.9
1442.4
1443
1443.6
1444.3
1444.9
1445.5
1446.2
1446.8
1447.5
1448.2
1448.9
1449.6
1450.3
1451
1451.8
1452.5
1453.3
1454
1454.8
1455.6
1456.4
1457.2
1458
1458.8
1459.6
1460.4
1461.3
1462.2
1463
1463.9
1464.8
1465.7
1466.6
1467.5
1468.4
1469.3
1470.3
1471.2
1472.2
1473.1
1474.1
1475
1476
1477
1478
1479
1480
1481
1482
1483
1484.1
1485.1
1486.1
1487.2
1488.2
1489.3
1490.4
1491.4
1492.5
1493.6
1494.7
1495.8
1496.9
1498
1499.1
1500.2
1501.4
1502.5
1503.6
1504.7
1505.9
1507
1508.2
1509.3
1510.5
1511.7
1512.8
1514
1515.2
1516.3
1517.5
1518.7
1519.9
1521.1
1522.3
1523.5
1524.7
1525.9
1527.1
1528.3
1529.5
1530.7
1531.9
1533.2
1534.4
1535.6
1536.9
1538.1
1539.3
1540.6
1541.8
1543.1
1544.3
1545.6
1546.8
1548.1
1549.4
1550.7
1551.9
1553.2
1554.5
1555.8
1557.1
1558.4
1559.7
1561
1562.3
1563.6
1564.9
1566.2
1567.5
1568.8
1570.1
1571.4
1572.7
1574.1
1575.4
1576.7
1578
1579.4
1580.7
1582
1583.4
1584.7
1586
1587.4
1588.7
1590
1591.4
1592.7
1594.1
1595.5
1596.8
1598.2
1599.5
1600.9
1602.3
1603.6
1605
1606.4
1607.8
1609.2
1610.5
1611.9
1613.3
1614.8
1616.2
1617.6
1619
1620.5
1621.9
1623.3
1624.8
1626.3
1627.7
1629.2
1630.6
1632
1633.4
1634.8
1636.1
1637.4
1638.6
1639.7
1640.8
1641.8
1642.7
1643.4
1644.1
1644.7
1645.1
1645.4
1645.7
1645.7
1431.8
1431.8
1431.8
1431.8
1431.7
1431.7
1431.6
1431.6
1431.5
1431.4
1431.4
1431.3
1431.2
1431.1
1431
1430.9
1430.8
1430.7
1430.6
1430.5
1430.5
1430.4
1430.3
1430.3
1430.2
1430.2
1430.2
1430.2
1430.2
1430.2
1430.2
1430.3
1430.3
1430.4
1430.5
1430.6
1430.7
1430.9
1431
1431.2
1431.4
1431.6
1431.8
1432
1432.3
1432.5
1432.8
1433.1
1433.4
1433.8
1434.1
1434.5
1434.8
1435.2
1435.6
1436.1
1436.5
1436.9
1437.4
1437.9
1438.4
1438.9
1439.4
1439.9
1440.5
1441
1441.6
1442.2
1442.8
1443.4
1444
1444.6
1445.3
1445.9
1446.6
1447.3
1447.9
1448.6
1449.3
1450.1
1450.8
1451.5
1452.3
1453
1453.8
1454.5
1455.3
1456.1
1456.9
1457.7
1458.5
1459.4
1460.2
1461
1461.9
1462.8
1463.7
1464.5
1465.4
1466.4
1467.3
1468.2
1469.1
1470
1471
1471.9
1472.9
1473.8
1474.8
1475.8
1476.8
1477.8
1478.8
1479.8
1480.8
1481.8
1482.8
1483.8
1484.9
1485.9
1487
1488
1489.1
1490.1
1491.2
1492.3
1493.4
1494.5
1495.6
1496.7
1497.8
1498.9
1500
1501.1
1502.3
1503.4
1504.5
1505.7
1506.8
1508
1509.1
1510.3
1511.4
1512.6
1513.8
1514.9
1516.1
1517.3
1518.5
1519.7
1520.9
1522.1
1523.3
1524.5
1525.7
1526.9
1528.1
1529.3
1530.5
1531.8
1533
1534.2
1535.4
1536.7
1537.9
1539.1
1540.4
1541.6
1542.9
1544.1
1545.4
1546.6
1547.9
1549.2
1550.5
1551.8
1553
1554.3
1555.6
1556.9
1558.2
1559.5
1560.8
1562.1
1563.4
1564.7
1566
1567.3
1568.6
1569.9
1571.3
1572.6
1573.9
1575.2
1576.5
1577.9
1579.2
1580.5
1581.8
1583.2
1584.5
1585.9
1587.2
1588.5
1589.9
1591.2
1592.6
1593.9
1595.3
1596.7
1598
1599.4
1600.7
1602.1
1603.5
1604.8
1606.2
1607.6
1609
1610.4
1611.8
1613.2
1614.6
1616
1617.4
1618.9
1620.3
1621.7
1623.2
1624.7
1626.1
1627.6
1629
1630.5
1631.9
1633.3
1634.7
1636
1637.3
1638.5
1639.6
1640.7
1641.7
1642.5
1643.3
1644
1644.5
1644.9
1645.2
1645.4
1645.5
1431.3
1431.3
1431.3
1431.2
1431.2
1431.2
1431.1
1431.1
1431
1430.9
1430.8
1430.7
1430.7
1430.6
1430.5
1430.4
1430.3
1430.2
1430.1
1430
1429.9
1429.9
1429.8
1429.8
1429.7
1429.7
1429.7
1429.7
1429.7
1429.7
1429.8
1429.8
1429.9
1429.9
1430
1430.1
1430.2
1430.4
1430.5
1430.7
1430.9
1431.1
1431.3
1431.6
1431.8
1432.1
1432.4
1432.7
1433
1433.3
1433.7
1434
1434.4
1434.8
1435.2
1435.6
1436.1
1436.5
1437
1437.5
1437.9
1438.5
1439
1439.5
1440
1440.6
1441.2
1441.8
1442.4
1443
1443.6
1444.2
1444.9
1445.5
1446.2
1446.8
1447.5
1448.2
1448.9
1449.6
1450.4
1451.1
1451.8
1452.6
1453.4
1454.1
1454.9
1455.7
1456.5
1457.3
1458.1
1459
1459.8
1460.6
1461.5
1462.4
1463.3
1464.1
1465
1466
1466.9
1467.8
1468.7
1469.7
1470.6
1471.6
1472.5
1473.5
1474.4
1475.4
1476.4
1477.4
1478.4
1479.4
1480.4
1481.4
1482.4
1483.5
1484.5
1485.5
1486.6
1487.6
1488.7
1489.8
1490.9
1491.9
1493
1494.1
1495.2
1496.3
1497.4
1498.5
1499.7
1500.8
1501.9
1503
1504.2
1505.3
1506.5
1507.6
1508.8
1509.9
1511.1
1512.3
1513.4
1514.6
1515.8
1517
1518.2
1519.3
1520.5
1521.7
1522.9
1524.1
1525.3
1526.6
1527.8
1529
1530.2
1531.4
1532.6
1533.9
1535.1
1536.3
1537.6
1538.8
1540
1541.3
1542.5
1543.8
1545.1
1546.3
1547.6
1548.9
1550.2
1551.5
1552.8
1554
1555.3
1556.6
1557.9
1559.2
1560.5
1561.8
1563.1
1564.4
1565.7
1567
1568.3
1569.7
1571
1572.3
1573.6
1574.9
1576.3
1577.6
1578.9
1580.2
1581.6
1582.9
1584.2
1585.6
1586.9
1588.3
1589.6
1591
1592.3
1593.7
1595
1596.4
1597.7
1599.1
1600.5
1601.8
1603.2
1604.6
1606
1607.4
1608.7
1610.1
1611.5
1612.9
1614.3
1615.8
1617.2
1618.6
1620.1
1621.5
1622.9
1624.4
1625.9
1627.3
1628.8
1630.2
1631.6
1633
1634.4
1635.7
1637
1638.2
1639.3
1640.4
1641.4
1642.2
1643
1643.7
1644.2
1644.6
1644.9
1645.1
1645.2
1430.6
1430.5
1430.5
1430.5
1430.5
1430.4
1430.4
1430.3
1430.3
1430.2
1430.1
1430
1429.9
1429.8
1429.7
1429.6
1429.6
1429.5
1429.4
1429.3
1429.2
1429.2
1429.1
1429
1429
1429
1429
1429
1429
1429
1429.1
1429.1
1429.2
1429.3
1429.4
1429.5
1429.6
1429.7
1429.9
1430.1
1430.3
1430.5
1430.7
1430.9
1431.2
1431.5
1431.8
1432.1
1432.4
1432.7
1433.1
1433.4
1433.8
1434.2
1434.6
1435
1435.5
1435.9
1436.4
1436.9
1437.4
1437.9
1438.4
1438.9
1439.5
1440
1440.6
1441.2
1441.8
1442.4
1443
1443.6
1444.3
1444.9
1445.6
1446.3
1447
1447.7
1448.4
1449.1
1449.8
1450.5
1451.3
1452
1452.8
1453.6
1454.3
1455.1
1455.9
1456.7
1457.6
1458.4
1459.2
1460.1
1460.9
1461.8
1462.7
1463.6
1464.5
1465.4
1466.3
1467.3
1468.2
1469.1
1470.1
1471
1472
1472.9
1473.9
1474.9
1475.9
1476.9
1477.9
1478.9
1479.9
1480.9
1481.9
1482.9
1484
1485
1486.1
1487.1
1488.2
1489.3
1490.3
1491.4
1492.5
1493.6
1494.7
1495.8
1496.9
1498
1499.2
1500.3
1501.4
1502.5
1503.7
1504.8
1506
1507.1
1508.3
1509.4
1510.6
1511.8
1512.9
1514.1
1515.3
1516.5
1517.7
1518.9
1520.1
1521.3
1522.5
1523.7
1524.9
1526.1
1527.3
1528.5
1529.7
1531
1532.2
1533.4
1534.6
1535.9
1537.1
1538.4
1539.6
1540.9
1542.1
1543.4
1544.6
1545.9
1547.2
1548.4
1549.7
1551
1552.3
1553.6
1554.9
1556.2
1557.5
1558.8
1560.1
1561.4
1562.7
1564
1565.3
1566.6
1567.9
1569.2
1570.5
1571.8
1573.2
1574.5
1575.8
1577.1
1578.5
1579.8
1581.1
1582.5
1583.8
1585.2
1586.5
1587.8
1589.2
1590.5
1591.9
1593.2
1594.6
1596
1597.3
1598.7
1600.1
1601.4
1602.8
1604.2
1605.6
1606.9
1608.3
1609.7
1611.1
1612.5
1613.9
1615.4
1616.8
1618.2
1619.7
1621.1
1622.6
1624
1625.5
1626.9
1628.4
1629.8
1631.2
1632.6
1634
1635.3
1636.6
1637.8
1638.9
1640
1640.9
1641.8
1642.6
1643.2
1643.8
1644.2
1644.4
1644.6
1644.7
1429.6
1429.6
1429.6
1429.6
1429.5
1429.5
1429.4
1429.4
1429.3
1429.2
1429.2
1429.1
1429
1428.9
1428.8
1428.7
1428.6
1428.5
1428.4
1428.4
1428.3
1428.2
1428.2
1428.1
1428.1
1428.1
1428.1
1428.1
1428.1
1428.2
1428.2
1428.3
1428.3
1428.4
1428.5
1428.6
1428.8
1428.9
1429.1
1429.2
1429.4
1429.7
1429.9
1430.2
1430.4
1430.7
1431
1431.3
1431.6
1432
1432.3
1432.7
1433.1
1433.5
1433.9
1434.3
1434.7
1435.2
1435.6
1436.1
1436.6
1437.1
1437.6
1438.2
1438.7
1439.3
1439.9
1440.4
1441
1441.7
1442.3
1442.9
1443.5
1444.2
1444.9
1445.5
1446.2
1446.9
1447.6
1448.3
1449.1
1449.8
1450.6
1451.3
1452.1
1452.8
1453.6
1454.4
1455.2
1456
1456.8
1457.7
1458.5
1459.4
1460.2
1461.1
1462
1462.9
1463.8
1464.7
1465.6
1466.5
1467.5
1468.4
1469.3
1470.3
1471.2
1472.2
1473.2
1474.2
1475.1
1476.1
1477.1
1478.1
1479.1
1480.2
1481.2
1482.2
1483.3
1484.3
1485.4
1486.4
1487.5
1488.6
1489.6
1490.7
1491.8
1492.9
1494
1495.1
1496.2
1497.3
1498.5
1499.6
1500.7
1501.9
1503
1504.1
1505.3
1506.4
1507.6
1508.8
1509.9
1511.1
1512.3
1513.5
1514.6
1515.8
1517
1518.2
1519.4
1520.6
1521.8
1523
1524.2
1525.4
1526.7
1527.9
1529.1
1530.3
1531.6
1532.8
1534
1535.3
1536.5
1537.7
1539
1540.2
1541.5
1542.7
1544
1545.3
1546.5
1547.8
1549.1
1550.4
1551.7
1553
1554.3
1555.6
1556.8
1558.1
1559.4
1560.7
1562
1563.4
1564.7
1566
1567.3
1568.6
1569.9
1571.2
1572.6
1573.9
1575.2
1576.5
1577.9
1579.2
1580.5
1581.9
1583.2
1584.6
1585.9
1587.3
1588.6
1590
1591.3
1592.7
1594
1595.4
1596.8
1598.1
1599.5
1600.9
1602.2
1603.6
1605
1606.4
1607.8
1609.2
1610.6
1612
1613.4
1614.8
1616.2
1617.7
1619.1
1620.6
1622
1623.5
1624.9
1626.4
1627.8
1629.3
1630.7
1632.1
1633.4
1634.7
1636
1637.2
1638.4
1639.4
1640.4
1641.3
1642
1642.7
1643.2
1643.6
1643.9
1644
1644.1
1428.5
1428.5
1428.5
1428.4
1428.4
1428.4
1428.3
1428.2
1428.2
1428.1
1428
1427.9
1427.9
1427.8
1427.7
1427.6
1427.5
1427.4
1427.3
1427.2
1427.2
1427.1
1427.1
1427
1427
1427
1427
1427.1
1427.1
1427.1
1427.2
1427.2
1427.3
1427.4
1427.5
1427.6
1427.8
1427.9
1428.1
1428.3
1428.5
1428.7
1428.9
1429.2
1429.4
1429.7
1430
1430.3
1430.6
1431
1431.3
1431.7
1432.1
1432.5
1432.9
1433.3
1433.8
1434.2
1434.7
1435.2
1435.7
1436.2
1436.7
1437.2
1437.8
1438.3
1438.9
1439.5
1440.1
1440.7
1441.3
1442
1442.6
1443.3
1443.9
1444.6
1445.3
1446
1446.7
1447.4
1448.1
1448.9
1449.6
1450.4
1451.1
1451.9
1452.7
1453.5
1454.3
1455.1
1455.9
1456.8
1457.6
1458.5
1459.3
1460.2
1461.1
1462
1462.9
1463.8
1464.7
1465.6
1466.5
1467.5
1468.4
1469.4
1470.3
1471.3
1472.3
1473.2
1474.2
1475.2
1476.2
1477.2
1478.2
1479.3
1480.3
1481.3
1482.4
1483.4
1484.5
1485.5
1486.6
1487.7
1488.8
1489.8
1490.9
1492
1493.1
1494.2
1495.4
1496.5
1497.6
1498.7
1499.9
1501
1502.1
1503.3
1504.4
1505.6
1506.8
1507.9
1509.1
1510.3
1511.4
1512.6
1513.8
1515
1516.2
1517.4
1518.6
1519.8
1521
1522.2
1523.4
1524.6
1525.8
1527.1
1528.3
1529.5
1530.8
1532
1533.2
1534.5
1535.7
1536.9
1538.2
1539.4
1540.7
1542
1543.2
1544.5
1545.8
1547
1548.3
1549.6
1550.9
1552.2
1553.5
1554.8
1556.1
1557.4
1558.7
1560
1561.3
1562.6
1563.9
1565.2
1566.5
1567.8
1569.2
1570.5
1571.8
1573.1
1574.5
1575.8
1577.1
1578.5
1579.8
1581.1
1582.5
1583.8
1585.2
1586.5
1587.9
1589.2
1590.6
1592
1593.3
1594.7
1596
1597.4
1598.8
1600.2
1601.5
1602.9
1604.3
1605.7
1607.1
1608.5
1609.9
1611.3
1612.7
1614.1
1615.6
1617
1618.4
1619.9
1621.3
1622.8
1624.3
1625.7
1627.1
1628.6
1630
1631.4
1632.8
1634.1
1635.3
1636.6
1637.7
1638.8
1639.7
1640.6
1641.4
1642
1642.5
1642.9
1643.2
1643.3
1643.4
1427.2
1427.2
1427.1
1427.1
1427.1
1427
1427
1426.9
1426.9
1426.8
1426.7
1426.6
1426.5
1426.5
1426.4
1426.3
1426.2
1426.1
1426
1425.9
1425.9
1425.8
1425.8
1425.7
1425.7
1425.7
1425.8
1425.8
1425.8
1425.9
1425.9
1426
1426.1
1426.2
1426.3
1426.4
1426.5
1426.7
1426.9
1427
1427.3
1427.5
1427.7
1428
1428.2
1428.5
1428.8
1429.1
1429.5
1429.8
1430.2
1430.5
1430.9
1431.3
1431.7
1432.2
1432.6
1433.1
1433.5
1434
1434.5
1435
1435.6
1436.1
1436.6
1437.2
1437.8
1438.4
1439
1439.6
1440.2
1440.8
1441.5
1442.1
1442.8
1443.5
1444.2
1444.9
1445.6
1446.3
1447
1447.8
1448.5
1449.3
1450
1450.8
1451.6
1452.4
1453.2
1454
1454.8
1455.7
1456.5
1457.4
1458.2
1459.1
1460
1460.9
1461.8
1462.7
1463.6
1464.5
1465.4
1466.4
1467.3
1468.3
1469.2
1470.2
1471.2
1472.1
1473.1
1474.1
1475.1
1476.1
1477.2
1478.2
1479.2
1480.2
1481.3
1482.3
1483.4
1484.5
1485.5
1486.6
1487.7
1488.8
1489.9
1491
1492.1
1493.2
1494.3
1495.4
1496.6
1497.7
1498.8
1500
1501.1
1502.3
1503.4
1504.6
1505.7
1506.9
1508.1
1509.2
1510.4
1511.6
1512.8
1514
1515.2
1516.4
1517.6
1518.8
1520
1521.2
1522.4
1523.7
1524.9
1526.1
1527.3
1528.6
1529.8
1531
1532.3
1533.5
1534.8
1536
1537.3
1538.5
1539.8
1541
1542.3
1543.6
1544.8
1546.1
1547.4
1548.7
1550
1551.3
1552.6
1553.8
1555.1
1556.5
1557.8
1559.1
1560.4
1561.7
1563
1564.3
1565.6
1566.9
1568.3
1569.6
1570.9
1572.2
1573.6
1574.9
1576.2
1577.6
1578.9
1580.3
1581.6
1583
1584.3
1585.7
1587
1588.4
1589.7
1591.1
1592.5
1593.8
1595.2
1596.6
1597.9
1599.3
1600.7
1602.1
1603.5
1604.9
1606.3
1607.7
1609.1
1610.5
1611.9
1613.3
1614.8
1616.2
1617.6
1619.1
1620.5
1622
1623.5
1624.9
1626.4
1627.8
1629.2
1630.6
1632
1633.3
1634.6
1635.8
1636.9
1638
1638.9
1639.8
1640.6
1641.2
1641.7
1642.1
1642.3
1642.5
1642.5
1425.7
1425.7
1425.7
1425.6
1425.6
1425.6
1425.5
1425.4
1425.4
1425.3
1425.2
1425.1
1425.1
1425
1424.9
1424.8
1424.7
1424.6
1424.5
1424.5
1424.4
1424.3
1424.3
1424.3
1424.2
1424.2
1424.3
1424.3
1424.3
1424.4
1424.5
1424.5
1424.6
1424.7
1424.8
1425
1425.1
1425.3
1425.4
1425.6
1425.8
1426.1
1426.3
1426.6
1426.9
1427.1
1427.4
1427.8
1428.1
1428.4
1428.8
1429.2
1429.6
1430
1430.4
1430.8
1431.3
1431.7
1432.2
1432.7
1433.2
1433.7
1434.2
1434.8
1435.3
1435.9
1436.5
1437
1437.7
1438.3
1438.9
1439.5
1440.2
1440.8
1441.5
1442.2
1442.9
1443.6
1444.3
1445
1445.7
1446.5
1447.2
1448
1448.7
1449.5
1450.3
1451.1
1451.9
1452.7
1453.5
1454.4
1455.2
1456.1
1456.9
1457.8
1458.7
1459.6
1460.5
1461.4
1462.3
1463.2
1464.2
1465.1
1466
1467
1467.9
1468.9
1469.9
1470.9
1471.9
1472.9
1473.9
1474.9
1475.9
1476.9
1478
1479
1480
1481.1
1482.2
1483.2
1484.3
1485.4
1486.5
1487.6
1488.7
1489.8
1490.9
1492
1493.1
1494.2
1495.3
1496.5
1497.6
1498.8
1499.9
1501.1
1502.2
1503.4
1504.6
1505.7
1506.9
1508.1
1509.3
1510.5
1511.6
1512.8
1514
1515.2
1516.4
1517.7
1518.9
1520.1
1521.3
1522.5
1523.7
1525
1526.2
1527.4
1528.7
1529.9
1531.2
1532.4
1533.7
1534.9
1536.2
1537.4
1538.7
1539.9
1541.2
1542.5
1543.8
1545
1546.3
1547.6
1548.9
1550.2
1551.5
1552.8
1554.1
1555.4
1556.7
1558
1559.3
1560.6
1561.9
1563.3
1564.6
1565.9
1567.2
1568.6
1569.9
1571.2
1572.6
1573.9
1575.2
1576.6
1577.9
1579.3
1580.6
1582
1583.3
1584.7
1586
1587.4
1588.7
1590.1
1591.5
1592.8
1594.2
1595.6
1597
1598.3
1599.7
1601.1
1602.5
1603.9
1605.3
1606.7
1608.1
1609.5
1611
1612.4
1613.8
1615.3
1616.7
1618.2
1619.6
1621.1
1622.5
1624
1625.4
1626.9
1628.3
1629.7
1631.1
1632.4
1633.7
1634.9
1636
1637.1
1638
1638.9
1639.7
1640.3
1640.8
1641.2
1641.4
1641.6
1641.6
1424
1424
1424
1424
1423.9
1423.9
1423.9
1423.8
1423.7
1423.7
1423.6
1423.5
1423.4
1423.3
1423.2
1423.2
1423.1
1423
1422.9
1422.8
1422.8
1422.7
1422.6
1422.6
1422.6
1422.6
1422.6
1422.6
1422.7
1422.7
1422.8
1422.9
1423
1423.1
1423.2
1423.3
1423.5
1423.7
1423.8
1424
1424.3
1424.5
1424.7
1425
1425.3
1425.6
1425.9
1426.2
1426.5
1426.9
1427.3
1427.6
1428
1428.4
1428.9
1429.3
1429.8
1430.2
1430.7
1431.2
1431.7
1432.2
1432.7
1433.3
1433.8
1434.4
1435
1435.6
1436.2
1436.8
1437.4
1438
1438.7
1439.4
1440
1440.7
1441.4
1442.1
1442.8
1443.5
1444.3
1445
1445.8
1446.5
1447.3
1448.1
1448.8
1449.6
1450.5
1451.3
1452.1
1452.9
1453.8
1454.6
1455.5
1456.4
1457.2
1458.1
1459
1459.9
1460.9
1461.8
1462.7
1463.7
1464.6
1465.6
1466.5
1467.5
1468.5
1469.5
1470.5
1471.5
1472.5
1473.5
1474.5
1475.5
1476.6
1477.6
1478.7
1479.7
1480.8
1481.8
1482.9
1484
1485.1
1486.2
1487.3
1488.4
1489.5
1490.6
1491.7
1492.9
1494
1495.1
1496.3
1497.4
1498.6
1499.7
1500.9
1502.1
1503.2
1504.4
1505.6
1506.8
1507.9
1509.1
1510.3
1511.5
1512.7
1513.9
1515.1
1516.4
1517.6
1518.8
1520
1521.2
1522.5
1523.7
1524.9
1526.2
1527.4
1528.7
1529.9
1531.2
1532.4
1533.7
1534.9
1536.2
1537.5
1538.7
1540
1541.3
1542.5
1543.8
1545.1
1546.4
1547.7
1549
1550.3
1551.6
1552.9
1554.2
1555.5
1556.8
1558.1
1559.4
1560.8
1562.1
1563.4
1564.7
1566.1
1567.4
1568.7
1570.1
1571.4
1572.7
1574.1
1575.4
1576.8
1578.1
1579.5
1580.8
1582.2
1583.5
1584.9
1586.3
1587.6
1589
1590.4
1591.7
1593.1
1594.5
1595.9
1597.3
1598.6
1600
1601.4
1602.8
1604.2
1605.6
1607
1608.5
1609.9
1611.3
1612.8
1614.2
1615.7
1617.1
1618.6
1620
1621.5
1623
1624.4
1625.9
1627.3
1628.7
1630
1631.4
1632.6
1633.9
1635
1636.1
1637
1637.9
1638.7
1639.3
1639.8
1640.2
1640.4
1640.6
1640.6
1422.3
1422.2
1422.2
1422.2
1422.2
1422.1
1422.1
1422
1422
1421.9
1421.8
1421.7
1421.6
1421.6
1421.5
1421.4
1421.3
1421.2
1421.1
1421
1421
1420.9
1420.9
1420.8
1420.8
1420.8
1420.8
1420.8
1420.8
1420.9
1420.9
1421
1421.1
1421.3
1421.4
1421.5
1421.7
1421.9
1422.1
1422.3
1422.5
1422.7
1423
1423.3
1423.5
1423.8
1424.2
1424.5
1424.8
1425.2
1425.6
1425.9
1426.3
1426.8
1427.2
1427.6
1428.1
1428.5
1429
1429.5
1430
1430.5
1431.1
1431.6
1432.2
1432.7
1433.3
1433.9
1434.5
1435.1
1435.8
1436.4
1437.1
1437.7
1438.4
1439.1
1439.8
1440.5
1441.2
1441.9
1442.6
1443.4
1444.1
1444.9
1445.7
1446.5
1447.2
1448
1448.9
1449.7
1450.5
1451.3
1452.2
1453
1453.9
1454.8
1455.7
1456.6
1457.5
1458.4
1459.3
1460.2
1461.1
1462.1
1463
1464
1464.9
1465.9
1466.9
1467.9
1468.9
1469.9
1470.9
1471.9
1472.9
1474
1475
1476.1
1477.1
1478.2
1479.2
1480.3
1481.4
1482.5
1483.6
1484.7
1485.8
1486.9
1488
1489.1
1490.2
1491.4
1492.5
1493.6
1494.8
1495.9
1497.1
1498.3
1499.4
1500.6
1501.8
1502.9
1504.1
1505.3
1506.5
1507.7
1508.9
1510.1
1511.3
1512.5
1513.7
1514.9
1516.2
1517.4
1518.6
1519.8
1521.1
1522.3
1523.6
1524.8
1526
1527.3
1528.5
1529.8
1531
1532.3
1533.6
1534.8
1536.1
1537.4
1538.6
1539.9
1541.2
1542.5
1543.8
1545.1
1546.4
1547.7
1549
1550.3
1551.6
1552.9
1554.2
1555.5
1556.8
1558.1
1559.5
1560.8
1562.1
1563.5
1564.8
1566.1
1567.5
1568.8
1570.1
1571.5
1572.8
1574.2
1575.5
1576.9
1578.2
1579.6
1580.9
1582.3
1583.7
1585
1586.4
1587.8
1589.1
1590.5
1591.9
1593.3
1594.7
1596
1597.4
1598.8
1600.2
1601.6
1603
1604.5
1605.9
1607.3
1608.7
1610.2
1611.6
1613.1
1614.5
1616
1617.4
1618.9
1620.4
1621.8
1623.3
1624.7
1626.2
1627.6
1628.9
1630.3
1631.5
1632.8
1633.9
1635
1635.9
1636.8
1637.6
1638.2
1638.7
1639.1
1639.3
1639.4
1639.5
1420.4
1420.3
1420.3
1420.3
1420.3
1420.2
1420.2
1420.1
1420.1
1420
1419.9
1419.8
1419.8
1419.7
1419.6
1419.5
1419.4
1419.3
1419.2
1419.2
1419.1
1419
1419
1418.9
1418.9
1418.9
1418.9
1418.9
1418.9
1419
1419
1419.1
1419.2
1419.3
1419.4
1419.5
1419.7
1419.9
1420.1
1420.3
1420.6
1420.8
1421.1
1421.4
1421.7
1422
1422.3
1422.6
1423
1423.3
1423.7
1424.1
1424.5
1424.9
1425.4
1425.8
1426.3
1426.7
1427.2
1427.7
1428.2
1428.7
1429.3
1429.8
1430.4
1431
1431.5
1432.1
1432.8
1433.4
1434
1434.6
1435.3
1436
1436.6
1437.3
1438
1438.7
1439.4
1440.2
1440.9
1441.6
1442.4
1443.2
1443.9
1444.7
1445.5
1446.3
1447.1
1447.9
1448.8
1449.6
1450.5
1451.3
1452.2
1453.1
1453.9
1454.8
1455.7
1456.7
1457.6
1458.5
1459.4
1460.4
1461.3
1462.3
1463.3
1464.2
1465.2
1466.2
1467.2
1468.2
1469.2
1470.2
1471.3
1472.3
1473.4
1474.4
1475.5
1476.5
1477.6
1478.7
1479.7
1480.8
1481.9
1483
1484.1
1485.2
1486.4
1487.5
1488.6
1489.8
1490.9
1492
1493.2
1494.3
1495.5
1496.7
1497.8
1499
1500.2
1501.4
1502.6
1503.7
1504.9
1506.1
1507.3
1508.5
1509.8
1511
1512.2
1513.4
1514.6
1515.9
1517.1
1518.3
1519.6
1520.8
1522
1523.3
1524.5
1525.8
1527
1528.3
1529.6
1530.8
1532.1
1533.4
1534.6
1535.9
1537.2
1538.5
1539.8
1541
1542.3
1543.6
1544.9
1546.2
1547.5
1548.8
1550.2
1551.5
1552.8
1554.1
1555.4
1556.7
1558.1
1559.4
1560.7
1562.1
1563.4
1564.7
1566.1
1567.4
1568.8
1570.1
1571.5
1572.8
1574.2
1575.5
1576.9
1578.2
1579.6
1581
1582.3
1583.7
1585.1
1586.5
1587.8
1589.2
1590.6
1592
1593.4
1594.8
1596.1
1597.6
1598.9
1600.4
1601.8
1603.2
1604.6
1606
1607.5
1608.9
1610.4
1611.8
1613.3
1614.7
1616.2
1617.7
1619.2
1620.6
1622.1
1623.5
1625
1626.4
1627.7
1629.1
1630.3
1631.6
1632.7
1633.8
1634.7
1635.6
1636.4
1637
1637.5
1637.9
1638.1
1638.3
1638.3
1418.4
1418.3
1418.3
1418.3
1418.3
1418.2
1418.2
1418.1
1418.1
1418
1417.9
1417.8
1417.8
1417.7
1417.6
1417.5
1417.4
1417.3
1417.2
1417.2
1417.1
1417
1417
1416.9
1416.9
1416.9
1416.9
1416.9
1416.9
1416.9
1417
1417
1417.1
1417.2
1417.3
1417.5
1417.6
1417.8
1418
1418.3
1418.5
1418.7
1419
1419.3
1419.6
1419.9
1420.3
1420.6
1421
1421.4
1421.7
1422.1
1422.5
1423
1423.4
1423.9
1424.3
1424.8
1425.3
1425.8
1426.3
1426.8
1427.4
1427.9
1428.5
1429.1
1429.6
1430.2
1430.9
1431.5
1432.1
1432.8
1433.4
1434.1
1434.8
1435.4
1436.1
1436.8
1437.6
1438.3
1439
1439.8
1440.5
1441.3
1442.1
1442.9
1443.7
1444.5
1445.3
1446.1
1446.9
1447.8
1448.6
1449.5
1450.4
1451.2
1452.1
1453
1453.9
1454.8
1455.8
1456.7
1457.6
1458.6
1459.5
1460.5
1461.5
1462.4
1463.4
1464.4
1465.4
1466.4
1467.4
1468.5
1469.5
1470.5
1471.6
1472.6
1473.7
1474.8
1475.8
1476.9
1478
1479.1
1480.2
1481.3
1482.4
1483.5
1484.6
1485.8
1486.9
1488
1489.2
1490.3
1491.5
1492.6
1493.8
1495
1496.1
1497.3
1498.5
1499.7
1500.9
1502.1
1503.3
1504.5
1505.7
1506.9
1508.1
1509.3
1510.5
1511.8
1513
1514.2
1515.5
1516.7
1517.9
1519.2
1520.4
1521.7
1522.9
1524.2
1525.5
1526.7
1528
1529.3
1530.5
1531.8
1533.1
1534.4
1535.6
1536.9
1538.2
1539.5
1540.8
1542.1
1543.4
1544.7
1546
1547.3
1548.7
1550
1551.3
1552.6
1553.9
1555.3
1556.6
1557.9
1559.3
1560.6
1561.9
1563.3
1564.6
1566
1567.3
1568.7
1570
1571.4
1572.7
1574.1
1575.5
1576.8
1578.2
1579.6
1580.9
1582.3
1583.7
1585
1586.4
1587.8
1589.2
1590.6
1592
1593.4
1594.8
1596.2
1597.6
1599
1600.4
1601.8
1603.3
1604.7
1606.1
1607.6
1609
1610.5
1612
1613.4
1614.9
1616.4
1617.8
1619.3
1620.8
1622.2
1623.7
1625.1
1626.5
1627.8
1629.1
1630.3
1631.5
1632.5
1633.5
1634.4
1635.1
1635.7
1636.3
1636.6
1636.9
1637
1637
1416.3
1416.3
1416.3
1416.2
1416.2
1416.2
1416.1
1416
1416
1415.9
1415.8
1415.8
1415.7
1415.6
1415.5
1415.4
1415.3
1415.2
1415.2
1415.1
1415
1414.9
1414.9
1414.8
1414.8
1414.8
1414.8
1414.8
1414.8
1414.8
1414.9
1414.9
1415
1415.1
1415.2
1415.3
1415.5
1415.7
1415.9
1416.1
1416.3
1416.6
1416.9
1417.2
1417.5
1417.8
1418.2
1418.5
1418.9
1419.3
1419.6
1420.1
1420.5
1420.9
1421.4
1421.8
1422.3
1422.8
1423.3
1423.8
1424.3
1424.8
1425.4
1425.9
1426.5
1427.1
1427.6
1428.2
1428.9
1429.5
1430.1
1430.8
1431.4
1432.1
1432.8
1433.5
1434.2
1434.9
1435.6
1436.3
1437.1
1437.8
1438.6
1439.4
1440.1
1440.9
1441.7
1442.5
1443.3
1444.2
1445
1445.8
1446.7
1447.6
1448.4
1449.3
1450.2
1451.1
1452
1452.9
1453.8
1454.8
1455.7
1456.7
1457.6
1458.6
1459.6
1460.5
1461.5
1462.5
1463.5
1464.5
1465.6
1466.6
1467.6
1468.7
1469.7
1470.8
1471.8
1472.9
1474
1475.1
1476.2
1477.3
1478.4
1479.5
1480.6
1481.7
1482.8
1483.9
1485.1
1486.2
1487.4
1488.5
1489.7
1490.8
1492
1493.2
1494.4
1495.5
1496.7
1497.9
1499.1
1500.3
1501.5
1502.7
1503.9
1505.2
1506.4
1507.6
1508.8
1510
1511.3
1512.5
1513.8
1515
1516.3
1517.5
1518.8
1520
1521.3
1522.5
1523.8
1525.1
1526.3
1527.6
1528.9
1530.2
1531.4
1532.7
1534
1535.3
1536.6
1537.9
1539.2
1540.5
1541.8
1543.1
1544.4
1545.7
1547.1
1548.4
1549.7
1551
1552.4
1553.7
1555
1556.4
1557.7
1559
1560.4
1561.7
1563.1
1564.4
1565.8
1567.1
1568.5
1569.9
1571.2
1572.6
1573.9
1575.3
1576.7
1578.1
1579.4
1580.8
1582.2
1583.6
1585
1586.3
1587.7
1589.1
1590.5
1591.9
1593.3
1594.7
1596.1
1597.6
1599
1600.4
1601.8
1603.3
1604.7
1606.2
1607.6
1609.1
1610.6
1612
1613.5
1615
1616.5
1617.9
1619.4
1620.9
1622.3
1623.7
1625.1
1626.5
1627.7
1629
1630.1
1631.2
1632.2
1633
1633.8
1634.4
1634.9
1635.3
1635.5
1635.7
1635.7
1414.1
1414.1
1414.1
1414.1
1414
1414
1413.9
1413.9
1413.8
1413.8
1413.7
1413.6
1413.5
1413.4
1413.4
1413.3
1413.2
1413.1
1413
1412.9
1412.9
1412.8
1412.7
1412.7
1412.7
1412.6
1412.6
1412.6
1412.6
1412.7
1412.7
1412.8
1412.8
1412.9
1413
1413.2
1413.3
1413.5
1413.7
1413.9
1414.1
1414.4
1414.6
1414.9
1415.2
1415.6
1415.9
1416.3
1416.7
1417.1
1417.5
1417.9
1418.3
1418.8
1419.2
1419.7
1420.1
1420.6
1421.1
1421.6
1422.2
1422.7
1423.2
1423.8
1424.4
1425
1425.6
1426.2
1426.8
1427.4
1428
1428.7
1429.4
1430
1430.7
1431.4
1432.1
1432.8
1433.6
1434.3
1435
1435.8
1436.6
1437.3
1438.1
1438.9
1439.7
1440.5
1441.3
1442.2
1443
1443.8
1444.7
1445.6
1446.4
1447.3
1448.2
1449.1
1450
1450.9
1451.9
1452.8
1453.7
1454.7
1455.7
1456.6
1457.6
1458.6
1459.6
1460.6
1461.6
1462.6
1463.6
1464.6
1465.7
1466.7
1467.8
1468.8
1469.9
1471
1472.1
1473.1
1474.2
1475.3
1476.4
1477.6
1478.7
1479.8
1480.9
1482.1
1483.2
1484.3
1485.5
1486.7
1487.8
1489
1490.2
1491.3
1492.5
1493.7
1494.9
1496.1
1497.3
1498.5
1499.7
1500.9
1502.1
1503.3
1504.6
1505.8
1507
1508.3
1509.5
1510.7
1512
1513.2
1514.5
1515.7
1517
1518.3
1519.5
1520.8
1522.1
1523.3
1524.6
1525.9
1527.2
1528.4
1529.7
1531
1532.3
1533.6
1534.9
1536.2
1537.5
1538.8
1540.1
1541.4
1542.8
1544.1
1545.4
1546.7
1548.1
1549.4
1550.7
1552.1
1553.4
1554.7
1556.1
1557.4
1558.8
1560.1
1561.5
1562.8
1564.2
1565.5
1566.9
1568.3
1569.6
1571
1572.4
1573.7
1575.1
1576.5
1577.9
1579.3
1580.6
1582
1583.4
1584.8
1586.2
1587.6
1589
1590.4
1591.8
1593.2
1594.6
1596
1597.5
1598.9
1600.3
1601.8
1603.2
1604.7
1606.2
1607.6
1609.1
1610.6
1612.1
1613.6
1615
1616.5
1618
1619.5
1620.9
1622.3
1623.7
1625.1
1626.3
1627.6
1628.7
1629.8
1630.8
1631.7
1632.4
1633.1
1633.6
1633.9
1634.2
1634.3
1634.4
1411.9
1411.9
1411.9
1411.9
1411.8
1411.8
1411.7
1411.7
1411.6
1411.6
1411.5
1411.4
1411.3
1411.2
1411.2
1411.1
1411
1410.9
1410.8
1410.7
1410.7
1410.6
1410.6
1410.5
1410.5
1410.4
1410.4
1410.4
1410.4
1410.5
1410.5
1410.5
1410.6
1410.7
1410.8
1410.9
1411.1
1411.2
1411.4
1411.6
1411.8
1412.1
1412.3
1412.6
1412.9
1413.3
1413.7
1414
1414.4
1414.8
1415.2
1415.6
1416.1
1416.5
1417
1417.5
1417.9
1418.4
1418.9
1419.5
1420
1420.5
1421.1
1421.6
1422.2
1422.8
1423.4
1424
1424.6
1425.3
1425.9
1426.6
1427.2
1427.9
1428.6
1429.3
1430
1430.7
1431.5
1432.2
1432.9
1433.7
1434.5
1435.2
1436
1436.8
1437.6
1438.4
1439.3
1440.1
1440.9
1441.8
1442.6
1443.5
1444.4
1445.3
1446.2
1447.1
1448
1448.9
1449.8
1450.8
1451.7
1452.7
1453.6
1454.6
1455.6
1456.6
1457.6
1458.6
1459.6
1460.6
1461.6
1462.6
1463.7
1464.7
1465.8
1466.9
1467.9
1469
1470.1
1471.2
1472.3
1473.4
1474.5
1475.6
1476.7
1477.8
1479
1480.1
1481.3
1482.4
1483.6
1484.7
1485.9
1487.1
1488.2
1489.4
1490.6
1491.8
1493
1494.2
1495.4
1496.6
1497.8
1499
1500.3
1501.5
1502.7
1503.9
1505.2
1506.4
1507.7
1508.9
1510.1
1511.4
1512.7
1513.9
1515.2
1516.4
1517.7
1519
1520.3
1521.5
1522.8
1524.1
1525.4
1526.7
1528
1529.3
1530.6
1531.9
1533.2
1534.5
1535.8
1537.1
1538.4
1539.7
1541
1542.4
1543.7
1545
1546.4
1547.7
1549
1550.4
1551.7
1553
1554.4
1555.7
1557.1
1558.5
1559.8
1561.2
1562.5
1563.9
1565.3
1566.6
1568
1569.4
1570.7
1572.1
1573.5
1574.9
1576.3
1577.6
1579
1580.4
1581.8
1583.2
1584.6
1586
1587.4
1588.8
1590.2
1591.6
1593.1
1594.5
1595.9
1597.4
1598.8
1600.2
1601.7
1603.2
1604.6
1606.1
1607.6
1609.1
1610.6
1612.1
1613.6
1615
1616.5
1618
1619.4
1620.9
1622.3
1623.6
1624.9
1626.1
1627.3
1628.4
1629.4
1630.2
1631
1631.6
1632.1
1632.5
1632.7
1632.9
1632.9
1409.6
1409.6
1409.6
1409.6
1409.6
1409.5
1409.5
1409.4
1409.4
1409.3
1409.2
1409.2
1409.1
1409
1408.9
1408.8
1408.7
1408.7
1408.6
1408.5
1408.4
1408.4
1408.3
1408.3
1408.2
1408.2
1408.2
1408.2
1408.2
1408.2
1408.2
1408.3
1408.4
1408.5
1408.6
1408.7
1408.8
1409
1409.1
1409.3
1409.6
1409.8
1410
1410.3
1410.6
1411
1411.3
1411.7
1412
1412.4
1412.9
1413.3
1413.8
1414.2
1414.7
1415.2
1415.7
1416.2
1416.7
1417.2
1417.7
1418.3
1418.8
1419.4
1420
1420.6
1421.2
1421.8
1422.4
1423.1
1423.7
1424.4
1425.1
1425.7
1426.4
1427.1
1427.8
1428.6
1429.3
1430
1430.8
1431.6
1432.3
1433.1
1433.9
1434.7
1435.5
1436.3
1437.1
1438
1438.8
1439.7
1440.5
1441.4
1442.3
1443.2
1444.1
1445
1445.9
1446.8
1447.7
1448.7
1449.6
1450.6
1451.6
1452.5
1453.5
1454.5
1455.5
1456.5
1457.5
1458.5
1459.6
1460.6
1461.7
1462.7
1463.8
1464.8
1465.9
1467
1468.1
1469.2
1470.3
1471.4
1472.5
1473.6
1474.7
1475.9
1477
1478.1
1479.3
1480.4
1481.6
1482.8
1483.9
1485.1
1486.3
1487.5
1488.7
1489.8
1491
1492.3
1493.5
1494.7
1495.9
1497.1
1498.3
1499.6
1500.8
1502
1503.3
1504.5
1505.8
1507
1508.3
1509.5
1510.8
1512
1513.3
1514.6
1515.9
1517.1
1518.4
1519.7
1521
1522.3
1523.6
1524.9
1526.2
1527.5
1528.8
1530.1
1531.4
1532.7
1534
1535.3
1536.6
1538
1539.3
1540.6
1541.9
1543.3
1544.6
1545.9
1547.3
1548.6
1550
1551.3
1552.7
1554
1555.4
1556.7
1558.1
1559.5
1560.8
1562.2
1563.6
1564.9
1566.3
1567.7
1569.1
1570.5
1571.8
1573.2
1574.6
1576
1577.4
1578.8
1580.2
1581.6
1583
1584.4
1585.8
1587.2
1588.6
1590
1591.5
1592.9
1594.3
1595.8
1597.2
1598.7
1600.1
1601.6
1603.1
1604.5
1606
1607.5
1609
1610.5
1612
1613.5
1615
1616.5
1617.9
1619.4
1620.8
1622.1
1623.4
1624.7
1625.8
1626.9
1627.9
1628.8
1629.5
1630.2
1630.7
1631
1631.3
1631.4
1631.5
1407.4
1407.4
1407.3
1407.3
1407.3
1407.2
1407.2
1407.1
1407.1
1407
1406.9
1406.9
1406.8
1406.7
1406.6
1406.6
1406.5
1406.4
1406.3
1406.2
1406.2
1406.1
1406
1406
1406
1405.9
1405.9
1405.9
1405.9
1405.9
1406
1406
1406.1
1406.2
1406.3
1406.4
1406.5
1406.7
1406.9
1407
1407.3
1407.5
1407.7
1408
1408.3
1408.6
1409
1409.3
1409.7
1410.1
1410.5
1411
1411.4
1411.9
1412.4
1412.8
1413.3
1413.9
1414.4
1414.9
1415.5
1416
1416.6
1417.2
1417.7
1418.3
1418.9
1419.6
1420.2
1420.8
1421.5
1422.2
1422.8
1423.5
1424.2
1424.9
1425.6
1426.4
1427.1
1427.9
1428.6
1429.4
1430.1
1430.9
1431.7
1432.5
1433.3
1434.1
1435
1435.8
1436.7
1437.5
1438.4
1439.3
1440.1
1441
1441.9
1442.8
1443.8
1444.7
1445.6
1446.6
1447.5
1448.5
1449.4
1450.4
1451.4
1452.4
1453.4
1454.4
1455.4
1456.5
1457.5
1458.5
1459.6
1460.6
1461.7
1462.8
1463.8
1464.9
1466
1467.1
1468.2
1469.3
1470.4
1471.6
1472.7
1473.8
1475
1476.1
1477.3
1478.4
1479.6
1480.8
1481.9
1483.1
1484.3
1485.5
1486.7
1487.9
1489.1
1490.3
1491.5
1492.7
1493.9
1495.2
1496.4
1497.6
1498.9
1500.1
1501.3
1502.6
1503.8
1505.1
1506.4
1507.6
1508.9
1510.2
1511.4
1512.7
1514
1515.3
1516.5
1517.8
1519.1
1520.4
1521.7
1523
1524.3
1525.6
1526.9
1528.2
1529.5
1530.9
1532.2
1533.5
1534.8
1536.2
1537.5
1538.8
1540.1
1541.5
1542.8
1544.2
1545.5
1546.9
1548.2
1549.6
1550.9
1552.3
1553.6
1555
1556.4
1557.7
1559.1
1560.5
1561.8
1563.2
1564.6
1566
1567.4
1568.8
1570.1
1571.5
1572.9
1574.3
1575.7
1577.1
1578.5
1579.9
1581.3
1582.7
1584.1
1585.5
1587
1588.4
1589.8
1591.3
1592.7
1594.1
1595.6
1597
1598.5
1600
1601.5
1602.9
1604.4
1605.9
1607.4
1608.9
1610.5
1611.9
1613.4
1614.9
1616.4
1617.8
1619.2
1620.6
1621.9
1623.1
1624.3
1625.4
1626.4
1627.3
1628
1628.7
1629.2
1629.6
1629.8
1629.9
1630
1405
1405
1405
1405
1405
1404.9
1404.9
1404.8
1404.8
1404.7
1404.6
1404.6
1404.5
1404.4
1404.3
1404.2
1404.2
1404.1
1404
1403.9
1403.9
1403.8
1403.8
1403.7
1403.7
1403.7
1403.6
1403.6
1403.7
1403.7
1403.7
1403.8
1403.8
1403.9
1404
1404.1
1404.3
1404.4
1404.6
1404.8
1405
1405.2
1405.4
1405.7
1406
1406.3
1406.6
1407
1407.3
1407.7
1408.1
1408.6
1409
1409.5
1410
1410.5
1411
1411.5
1412
1412.6
1413.1
1413.7
1414.3
1414.9
1415.5
1416.1
1416.7
1417.3
1417.9
1418.6
1419.2
1419.9
1420.6
1421.3
1422
1422.7
1423.4
1424.2
1424.9
1425.6
1426.4
1427.2
1427.9
1428.7
1429.5
1430.3
1431.1
1432
1432.8
1433.6
1434.5
1435.4
1436.2
1437.1
1438
1438.9
1439.8
1440.7
1441.6
1442.5
1443.5
1444.4
1445.4
1446.4
1447.3
1448.3
1449.3
1450.3
1451.3
1452.3
1453.3
1454.4
1455.4
1456.4
1457.5
1458.6
1459.6
1460.7
1461.8
1462.9
1463.9
1465
1466.2
1467.3
1468.4
1469.5
1470.7
1471.8
1472.9
1474.1
1475.2
1476.4
1477.6
1478.7
1479.9
1481.1
1482.3
1483.5
1484.7
1485.9
1487.1
1488.3
1489.5
1490.7
1492
1493.2
1494.4
1495.7
1496.9
1498.1
1499.4
1500.6
1501.9
1503.2
1504.4
1505.7
1507
1508.2
1509.5
1510.8
1512.1
1513.4
1514.6
1515.9
1517.2
1518.5
1519.8
1521.1
1522.4
1523.7
1525.1
1526.4
1527.7
1529
1530.3
1531.7
1533
1534.3
1535.7
1537
1538.3
1539.7
1541
1542.4
1543.7
1545.1
1546.4
1547.8
1549.1
1550.5
1551.9
1553.2
1554.6
1556
1557.4
1558.7
1560.1
1561.5
1562.9
1564.2
1565.6
1567
1568.4
1569.8
1571.2
1572.6
1574
1575.4
1576.8
1578.2
1579.6
1581
1582.4
1583.9
1585.3
1586.7
1588.1
1589.6
1591
1592.5
1593.9
1595.4
1596.9
1598.4
1599.8
1601.3
1602.8
1604.3
1605.8
1607.3
1608.9
1610.4
1611.9
1613.4
1614.8
1616.3
1617.7
1619
1620.4
1621.6
1622.8
1623.9
1624.9
1625.7
1626.5
1627.1
1627.7
1628
1628.3
1628.4
1628.5
1402.7
1402.7
1402.7
1402.7
1402.6
1402.6
1402.6
1402.5
1402.4
1402.4
1402.3
1402.2
1402.2
1402.1
1402
1401.9
1401.9
1401.8
1401.7
1401.6
1401.6
1401.5
1401.5
1401.4
1401.4
1401.4
1401.4
1401.4
1401.4
1401.4
1401.4
1401.5
1401.6
1401.6
1401.7
1401.8
1402
1402.1
1402.3
1402.5
1402.7
1402.9
1403.1
1403.4
1403.7
1404
1404.3
1404.7
1405
1405.4
1405.8
1406.2
1406.7
1407.1
1407.6
1408.1
1408.6
1409.1
1409.7
1410.2
1410.8
1411.4
1411.9
1412.5
1413.1
1413.7
1414.4
1415
1415.6
1416.3
1417
1417.6
1418.3
1419
1419.7
1420.5
1421.2
1421.9
1422.7
1423.4
1424.2
1425
1425.7
1426.5
1427.3
1428.1
1428.9
1429.8
1430.6
1431.5
1432.3
1433.2
1434
1434.9
1435.8
1436.7
1437.6
1438.5
1439.5
1440.4
1441.3
1442.3
1443.3
1444.2
1445.2
1446.2
1447.2
1448.2
1449.2
1450.2
1451.2
1452.3
1453.3
1454.3
1455.4
1456.5
1457.5
1458.6
1459.7
1460.8
1461.9
1463
1464.1
1465.2
1466.3
1467.5
1468.6
1469.7
1470.9
1472
1473.2
1474.4
1475.5
1476.7
1477.9
1479.1
1480.3
1481.5
1482.7
1483.9
1485.1
1486.3
1487.5
1488.7
1490
1491.2
1492.4
1493.7
1494.9
1496.2
1497.4
1498.7
1499.9
1501.2
1502.5
1503.7
1505
1506.3
1507.6
1508.9
1510.1
1511.4
1512.7
1514
1515.3
1516.6
1517.9
1519.2
1520.6
1521.9
1523.2
1524.5
1525.8
1527.1
1528.5
1529.8
1531.1
1532.5
1533.8
1535.2
1536.5
1537.8
1539.2
1540.5
1541.9
1543.3
1544.6
1546
1547.3
1548.7
1550.1
1551.4
1552.8
1554.2
1555.6
1556.9
1558.3
1559.7
1561.1
1562.5
1563.9
1565.3
1566.7
1568.1
1569.5
1570.9
1572.3
1573.7
1575.1
1576.5
1577.9
1579.3
1580.7
1582.2
1583.6
1585
1586.5
1587.9
1589.4
1590.8
1592.3
1593.7
1595.2
1596.7
1598.2
1599.7
1601.2
1602.7
1604.2
1605.7
1607.2
1608.7
1610.3
1611.7
1613.2
1614.7
1616.1
1617.5
1618.8
1620
1621.2
1622.3
1623.3
1624.2
1625
1625.6
1626.1
1626.5
1626.7
1626.9
1626.9
1400.4
1400.4
1400.3
1400.3
1400.3
1400.3
1400.2
1400.2
1400.1
1400
1400
1399.9
1399.8
1399.8
1399.7
1399.6
1399.5
1399.5
1399.4
1399.3
1399.3
1399.2
1399.2
1399.1
1399.1
1399.1
1399.1
1399.1
1399.1
1399.1
1399.1
1399.2
1399.3
1399.4
1399.5
1399.6
1399.7
1399.9
1400
1400.2
1400.4
1400.6
1400.9
1401.1
1401.4
1401.7
1402
1402.3
1402.7
1403.1
1403.5
1403.9
1404.3
1404.8
1405.2
1405.7
1406.2
1406.7
1407.3
1407.9
1408.4
1409
1409.6
1410.2
1410.8
1411.4
1412
1412.7
1413.3
1414
1414.7
1415.4
1416.1
1416.8
1417.5
1418.2
1418.9
1419.7
1420.4
1421.2
1421.9
1422.7
1423.5
1424.3
1425.1
1425.9
1426.8
1427.6
1428.4
1429.3
1430.1
1431
1431.9
1432.8
1433.7
1434.6
1435.5
1436.4
1437.3
1438.2
1439.2
1440.1
1441.1
1442.1
1443.1
1444
1445
1446
1447.1
1448.1
1449.1
1450.1
1451.2
1452.2
1453.3
1454.4
1455.4
1456.5
1457.6
1458.7
1459.8
1460.9
1462
1463.1
1464.3
1465.4
1466.5
1467.7
1468.8
1470
1471.1
1472.3
1473.5
1474.7
1475.8
1477
1478.2
1479.4
1480.6
1481.8
1483.1
1484.3
1485.5
1486.7
1488
1489.2
1490.4
1491.7
1492.9
1494.2
1495.4
1496.7
1498
1499.2
1500.5
1501.8
1503.1
1504.3
1505.6
1506.9
1508.2
1509.5
1510.8
1512.1
1513.4
1514.7
1516
1517.3
1518.7
1520
1521.3
1522.6
1523.9
1525.3
1526.6
1527.9
1529.3
1530.6
1532
1533.3
1534.7
1536
1537.4
1538.7
1540.1
1541.4
1542.8
1544.2
1545.5
1546.9
1548.3
1549.6
1551
1552.4
1553.8
1555.2
1556.6
1557.9
1559.3
1560.7
1562.1
1563.5
1564.9
1566.3
1567.7
1569.1
1570.5
1571.9
1573.3
1574.7
1576.2
1577.6
1579
1580.4
1581.9
1583.3
1584.8
1586.2
1587.7
1589.1
1590.6
1592
1593.5
1595
1596.5
1598
1599.5
1601
1602.6
1604.1
1605.6
1607.1
1608.6
1610.1
1611.6
1613.1
1614.5
1615.9
1617.2
1618.5
1619.6
1620.7
1621.7
1622.6
1623.4
1624
1624.6
1624.9
1625.2
1625.3
1625.3
1398
1398
1398
1398
1397.9
1397.9
1397.9
1397.8
1397.7
1397.7
1397.6
1397.6
1397.5
1397.4
1397.3
1397.3
1397.2
1397.1
1397
1397
1396.9
1396.9
1396.8
1396.8
1396.8
1396.8
1396.8
1396.8
1396.8
1396.8
1396.9
1396.9
1397
1397.1
1397.2
1397.3
1397.4
1397.6
1397.7
1397.9
1398.1
1398.4
1398.6
1398.9
1399.1
1399.4
1399.7
1400.1
1400.4
1400.8
1401.2
1401.6
1402
1402.4
1402.9
1403.4
1403.9
1404.4
1404.9
1405.5
1406
1406.6
1407.2
1407.8
1408.4
1409.1
1409.7
1410.3
1411
1411.7
1412.4
1413.1
1413.8
1414.5
1415.2
1415.9
1416.7
1417.4
1418.2
1418.9
1419.7
1420.5
1421.3
1422.1
1422.9
1423.7
1424.5
1425.4
1426.2
1427.1
1427.9
1428.8
1429.7
1430.6
1431.5
1432.4
1433.3
1434.2
1435.2
1436.1
1437
1438
1439
1439.9
1440.9
1441.9
1442.9
1443.9
1444.9
1446
1447
1448
1449.1
1450.1
1451.2
1452.3
1453.3
1454.4
1455.5
1456.6
1457.7
1458.8
1459.9
1461.1
1462.2
1463.3
1464.5
1465.6
1466.8
1467.9
1469.1
1470.3
1471.4
1472.6
1473.8
1475
1476.2
1477.4
1478.6
1479.8
1481
1482.3
1483.5
1484.7
1486
1487.2
1488.4
1489.7
1490.9
1492.2
1493.5
1494.7
1496
1497.3
1498.5
1499.8
1501.1
1502.4
1503.7
1505
1506.3
1507.6
1508.9
1510.2
1511.5
1512.8
1514.1
1515.4
1516.8
1518.1
1519.4
1520.7
1522.1
1523.4
1524.7
1526.1
1527.4
1528.8
1530.1
1531.5
1532.8
1534.2
1535.5
1536.9
1538.2
1539.6
1541
1542.3
1543.7
1545.1
1546.5
1547.8
1549.2
1550.6
1552
1553.4
1554.8
1556.1
1557.5
1558.9
1560.3
1561.7
1563.1
1564.5
1565.9
1567.3
1568.8
1570.2
1571.6
1573
1574.4
1575.8
1577.3
1578.7
1580.1
1581.6
1583
1584.5
1585.9
1587.4
1588.9
1590.4
1591.8
1593.3
1594.8
1596.3
1597.8
1599.4
1600.9
1602.4
1603.9
1605.5
1607
1608.5
1610
1611.4
1612.9
1614.3
1615.6
1616.8
1618
1619.1
1620.1
1621
1621.8
1622.5
1623
1623.3
1623.6
1623.7
1623.8
1395.6
1395.6
1395.6
1395.6
1395.6
1395.5
1395.5
1395.4
1395.4
1395.3
1395.3
1395.2
1395.1
1395
1395
1394.9
1394.8
1394.8
1394.7
1394.6
1394.6
1394.5
1394.5
1394.5
1394.5
1394.4
1394.4
1394.5
1394.5
1394.5
1394.6
1394.6
1394.7
1394.8
1394.9
1395
1395.2
1395.3
1395.5
1395.7
1395.9
1396.1
1396.3
1396.6
1396.9
1397.2
1397.5
1397.8
1398.1
1398.5
1398.9
1399.3
1399.7
1400.1
1400.6
1401.1
1401.5
1402
1402.6
1403.1
1403.7
1404.2
1404.8
1405.4
1406
1406.7
1407.3
1408
1408.7
1409.4
1410
1410.8
1411.5
1412.2
1412.9
1413.7
1414.4
1415.2
1415.9
1416.7
1417.5
1418.3
1419.1
1419.9
1420.7
1421.5
1422.3
1423.2
1424
1424.9
1425.8
1426.6
1427.5
1428.4
1429.3
1430.2
1431.1
1432.1
1433
1433.9
1434.9
1435.9
1436.8
1437.8
1438.8
1439.8
1440.8
1441.8
1442.8
1443.9
1444.9
1445.9
1447
1448
1449.1
1450.2
1451.2
1452.3
1453.4
1454.5
1455.6
1456.7
1457.9
1459
1460.1
1461.3
1462.4
1463.6
1464.7
1465.9
1467
1468.2
1469.4
1470.6
1471.8
1473
1474.2
1475.4
1476.6
1477.8
1479
1480.3
1481.5
1482.7
1484
1485.2
1486.5
1487.7
1489
1490.2
1491.5
1492.8
1494
1495.3
1496.6
1497.9
1499.2
1500.4
1501.7
1503
1504.3
1505.6
1506.9
1508.3
1509.6
1510.9
1512.2
1513.5
1514.8
1516.2
1517.5
1518.8
1520.2
1521.5
1522.8
1524.2
1525.5
1526.9
1528.2
1529.6
1530.9
1532.3
1533.7
1535
1536.4
1537.8
1539.1
1540.5
1541.9
1543.3
1544.6
1546
1547.4
1548.8
1550.2
1551.6
1553
1554.4
1555.7
1557.1
1558.5
1559.9
1561.4
1562.8
1564.2
1565.6
1567
1568.4
1569.8
1571.2
1572.7
1574.1
1575.5
1577
1578.4
1579.9
1581.3
1582.8
1584.2
1585.7
1587.2
1588.6
1590.1
1591.6
1593.1
1594.6
1596.2
1597.7
1599.2
1600.8
1602.3
1603.8
1605.3
1606.9
1608.3
1609.8
1611.2
1612.6
1614
1615.2
1616.4
1617.5
1618.5
1619.4
1620.2
1620.9
1621.4
1621.8
1622
1622.1
1622.2
1393.3
1393.3
1393.2
1393.2
1393.2
1393.2
1393.1
1393.1
1393
1393
1392.9
1392.8
1392.8
1392.7
1392.6
1392.6
1392.5
1392.4
1392.4
1392.3
1392.3
1392.2
1392.2
1392.2
1392.1
1392.1
1392.1
1392.1
1392.2
1392.2
1392.3
1392.3
1392.4
1392.5
1392.6
1392.8
1392.9
1393.1
1393.2
1393.4
1393.6
1393.8
1394.1
1394.3
1394.6
1394.9
1395.2
1395.5
1395.9
1396.3
1396.6
1397
1397.4
1397.9
1398.3
1398.8
1399.3
1399.8
1400.3
1400.8
1401.4
1401.9
1402.5
1403.1
1403.7
1404.3
1405
1405.6
1406.3
1407
1407.7
1408.4
1409.2
1409.9
1410.6
1411.4
1412.1
1412.9
1413.7
1414.5
1415.2
1416
1416.8
1417.7
1418.5
1419.3
1420.1
1421
1421.8
1422.7
1423.6
1424.5
1425.3
1426.2
1427.2
1428.1
1429
1429.9
1430.9
1431.8
1432.8
1433.7
1434.7
1435.7
1436.7
1437.7
1438.7
1439.7
1440.7
1441.8
1442.8
1443.8
1444.9
1445.9
1447
1448.1
1449.2
1450.3
1451.4
1452.5
1453.6
1454.7
1455.8
1456.9
1458.1
1459.2
1460.4
1461.5
1462.7
1463.8
1465
1466.2
1467.4
1468.6
1469.8
1471
1472.2
1473.4
1474.6
1475.8
1477
1478.3
1479.5
1480.7
1482
1483.2
1484.5
1485.7
1487
1488.3
1489.5
1490.8
1492.1
1493.3
1494.6
1495.9
1497.2
1498.5
1499.8
1501.1
1502.4
1503.7
1505
1506.3
1507.6
1509
1510.3
1511.6
1512.9
1514.3
1515.6
1516.9
1518.3
1519.6
1521
1522.3
1523.7
1525
1526.4
1527.7
1529.1
1530.4
1531.8
1533.2
1534.6
1535.9
1537.3
1538.7
1540
1541.4
1542.8
1544.2
1545.6
1547
1548.4
1549.8
1551.2
1552.6
1554
1555.4
1556.8
1558.2
1559.6
1561
1562.4
1563.8
1565.2
1566.6
1568.1
1569.5
1570.9
1572.3
1573.8
1575.2
1576.7
1578.1
1579.6
1581
1582.5
1584
1585.4
1586.9
1588.4
1589.9
1591.4
1592.9
1594.5
1596
1597.5
1599.1
1600.6
1602.2
1603.7
1605.2
1606.7
1608.2
1609.6
1611
1612.3
1613.6
1614.8
1615.9
1616.9
1617.8
1618.6
1619.3
1619.8
1620.1
1620.4
1620.5
1620.6
1390.9
1390.9
1390.9
1390.8
1390.8
1390.8
1390.7
1390.7
1390.6
1390.6
1390.5
1390.5
1390.4
1390.3
1390.3
1390.2
1390.1
1390.1
1390
1390
1389.9
1389.9
1389.8
1389.8
1389.8
1389.8
1389.8
1389.8
1389.9
1389.9
1390
1390
1390.1
1390.2
1390.4
1390.5
1390.6
1390.8
1391
1391.2
1391.4
1391.6
1391.8
1392.1
1392.4
1392.7
1393
1393.3
1393.7
1394
1394.4
1394.8
1395.2
1395.6
1396.1
1396.5
1397
1397.5
1398
1398.5
1399.1
1399.6
1400.2
1400.8
1401.4
1402
1402.7
1403.3
1404
1404.7
1405.4
1406.1
1406.9
1407.6
1408.3
1409.1
1409.9
1410.6
1411.4
1412.2
1413
1413.8
1414.6
1415.4
1416.3
1417.1
1417.9
1418.8
1419.7
1420.5
1421.4
1422.3
1423.2
1424.1
1425
1425.9
1426.8
1427.8
1428.7
1429.7
1430.6
1431.6
1432.6
1433.6
1434.6
1435.6
1436.6
1437.6
1438.6
1439.7
1440.7
1441.7
1442.8
1443.9
1444.9
1446
1447.1
1448.2
1449.3
1450.4
1451.5
1452.6
1453.8
1454.9
1456
1457.2
1458.3
1459.5
1460.6
1461.8
1463
1464.2
1465.4
1466.5
1467.7
1468.9
1470.1
1471.4
1472.6
1473.8
1475
1476.3
1477.5
1478.7
1480
1481.2
1482.5
1483.8
1485
1486.3
1487.6
1488.8
1490.1
1491.4
1492.7
1494
1495.3
1496.6
1497.9
1499.2
1500.5
1501.8
1503.1
1504.4
1505.7
1507.1
1508.4
1509.7
1511
1512.4
1513.7
1515
1516.4
1517.7
1519.1
1520.4
1521.8
1523.1
1524.5
1525.9
1527.2
1528.6
1530
1531.3
1532.7
1534.1
1535.5
1536.8
1538.2
1539.6
1541
1542.4
1543.8
1545.2
1546.6
1548
1549.4
1550.8
1552.2
1553.6
1555
1556.4
1557.8
1559.2
1560.6
1562
1563.5
1564.9
1566.3
1567.7
1569.2
1570.6
1572
1573.5
1574.9
1576.4
1577.8
1579.3
1580.8
1582.2
1583.7
1585.2
1586.7
1588.2
1589.7
1591.2
1592.8
1594.3
1595.9
1597.4
1598.9
1600.5
1602
1603.5
1605
1606.5
1608
1609.4
1610.7
1612
1613.2
1614.3
1615.3
1616.2
1617
1617.6
1618.2
1618.5
1618.8
1618.9
1619
1388.5
1388.5
1388.5
1388.5
1388.4
1388.4
1388.4
1388.3
1388.3
1388.2
1388.2
1388.1
1388
1388
1387.9
1387.8
1387.8
1387.7
1387.7
1387.6
1387.6
1387.5
1387.5
1387.5
1387.5
1387.5
1387.5
1387.5
1387.6
1387.6
1387.7
1387.8
1387.8
1388
1388.1
1388.2
1388.4
1388.5
1388.7
1388.9
1389.1
1389.4
1389.6
1389.9
1390.2
1390.5
1390.8
1391.1
1391.4
1391.8
1392.2
1392.6
1393
1393.4
1393.8
1394.3
1394.8
1395.3
1395.8
1396.3
1396.8
1397.4
1397.9
1398.5
1399.1
1399.7
1400.4
1401
1401.7
1402.4
1403.1
1403.8
1404.5
1405.3
1406
1406.8
1407.6
1408.4
1409.2
1409.9
1410.8
1411.6
1412.4
1413.2
1414
1414.9
1415.7
1416.6
1417.5
1418.3
1419.2
1420.1
1421
1421.9
1422.8
1423.8
1424.7
1425.7
1426.6
1427.6
1428.5
1429.5
1430.5
1431.5
1432.5
1433.5
1434.5
1435.5
1436.5
1437.6
1438.6
1439.7
1440.7
1441.8
1442.9
1444
1445
1446.1
1447.2
1448.4
1449.5
1450.6
1451.7
1452.9
1454
1455.1
1456.3
1457.5
1458.6
1459.8
1461
1462.2
1463.3
1464.5
1465.7
1466.9
1468.2
1469.4
1470.6
1471.8
1473
1474.3
1475.5
1476.8
1478
1479.3
1480.5
1481.8
1483.1
1484.3
1485.6
1486.9
1488.2
1489.5
1490.7
1492
1493.3
1494.6
1495.9
1497.2
1498.6
1499.9
1501.2
1502.5
1503.8
1505.2
1506.5
1507.8
1509.1
1510.5
1511.8
1513.2
1514.5
1515.9
1517.2
1518.6
1519.9
1521.3
1522.6
1524
1525.4
1526.7
1528.1
1529.5
1530.9
1532.2
1533.6
1535
1536.4
1537.8
1539.2
1540.6
1542
1543.4
1544.8
1546.2
1547.6
1549
1550.4
1551.8
1553.2
1554.6
1556
1557.4
1558.8
1560.3
1561.7
1563.1
1564.5
1566
1567.4
1568.8
1570.3
1571.7
1573.2
1574.6
1576.1
1577.6
1579
1580.5
1582
1583.5
1585
1586.5
1588
1589.5
1591.1
1592.6
1594.2
1595.7
1597.3
1598.8
1600.4
1601.9
1603.4
1604.9
1606.3
1607.7
1609.1
1610.4
1611.6
1612.7
1613.7
1614.6
1615.4
1616
1616.5
1616.9
1617.1
1617.3
1617.3
1386.1
1386.1
1386.1
1386.1
1386.1
1386
1386
1385.9
1385.9
1385.8
1385.8
1385.7
1385.7
1385.6
1385.5
1385.5
1385.4
1385.4
1385.3
1385.3
1385.2
1385.2
1385.2
1385.1
1385.1
1385.1
1385.2
1385.2
1385.2
1385.3
1385.4
1385.5
1385.6
1385.7
1385.8
1385.9
1386.1
1386.3
1386.5
1386.7
1386.9
1387.1
1387.4
1387.7
1387.9
1388.2
1388.6
1388.9
1389.2
1389.6
1390
1390.4
1390.8
1391.2
1391.7
1392.1
1392.6
1393.1
1393.6
1394.1
1394.6
1395.2
1395.7
1396.3
1396.9
1397.5
1398.1
1398.8
1399.4
1400.1
1400.8
1401.5
1402.2
1403
1403.7
1404.5
1405.3
1406.1
1406.9
1407.7
1408.5
1409.3
1410.2
1411
1411.8
1412.7
1413.5
1414.4
1415.3
1416.2
1417.1
1418
1418.9
1419.8
1420.7
1421.6
1422.6
1423.5
1424.5
1425.4
1426.4
1427.4
1428.4
1429.4
1430.4
1431.4
1432.4
1433.4
1434.5
1435.5
1436.6
1437.6
1438.7
1439.7
1440.8
1441.9
1443
1444.1
1445.2
1446.3
1447.4
1448.6
1449.7
1450.8
1452
1453.1
1454.3
1455.4
1456.6
1457.8
1459
1460.2
1461.4
1462.5
1463.7
1465
1466.2
1467.4
1468.6
1469.8
1471.1
1472.3
1473.6
1474.8
1476.1
1477.3
1478.6
1479.8
1481.1
1482.4
1483.7
1484.9
1486.2
1487.5
1488.8
1490.1
1491.4
1492.7
1494
1495.3
1496.6
1498
1499.3
1500.6
1501.9
1503.3
1504.6
1505.9
1507.3
1508.6
1509.9
1511.3
1512.6
1514
1515.4
1516.7
1518.1
1519.4
1520.8
1522.2
1523.5
1524.9
1526.3
1527.7
1529
1530.4
1531.8
1533.2
1534.6
1536
1537.4
1538.8
1540.1
1541.5
1542.9
1544.4
1545.8
1547.2
1548.6
1550
1551.4
1552.8
1554.2
1555.6
1557.1
1558.5
1559.9
1561.3
1562.8
1564.2
1565.6
1567.1
1568.5
1570
1571.4
1572.9
1574.4
1575.8
1577.3
1578.8
1580.3
1581.8
1583.3
1584.8
1586.3
1587.8
1589.4
1590.9
1592.5
1594
1595.6
1597.1
1598.7
1600.2
1601.7
1603.2
1604.7
1606.1
1607.4
1608.7
1609.9
1611.1
1612.1
1613
1613.7
1614.4
1614.9
1615.3
1615.5
1615.7
1615.7
1383.7
1383.7
1383.7
1383.7
1383.7
1383.6
1383.6
1383.6
1383.5
1383.5
1383.4
1383.3
1383.3
1383.2
1383.1
1383.1
1383
1383
1382.9
1382.9
1382.9
1382.8
1382.8
1382.8
1382.8
1382.8
1382.8
1382.9
1382.9
1383
1383.1
1383.2
1383.3
1383.4
1383.5
1383.7
1383.8
1384
1384.2
1384.4
1384.7
1384.9
1385.2
1385.4
1385.7
1386
1386.3
1386.7
1387
1387.4
1387.8
1388.2
1388.6
1389
1389.5
1389.9
1390.4
1390.9
1391.4
1391.9
1392.4
1393
1393.5
1394.1
1394.7
1395.3
1395.9
1396.6
1397.2
1397.9
1398.6
1399.3
1400
1400.7
1401.5
1402.2
1403
1403.8
1404.6
1405.4
1406.3
1407.1
1407.9
1408.8
1409.6
1410.5
1411.3
1412.2
1413.1
1414
1414.9
1415.8
1416.7
1417.6
1418.6
1419.5
1420.4
1421.4
1422.4
1423.3
1424.3
1425.3
1426.3
1427.3
1428.3
1429.3
1430.3
1431.4
1432.4
1433.5
1434.5
1435.6
1436.6
1437.7
1438.8
1439.9
1441
1442.1
1443.2
1444.3
1445.4
1446.5
1447.7
1448.8
1450
1451.1
1452.3
1453.5
1454.6
1455.8
1457
1458.2
1459.4
1460.6
1461.8
1463
1464.2
1465.4
1466.7
1467.9
1469.1
1470.4
1471.6
1472.9
1474.1
1475.4
1476.6
1477.9
1479.2
1480.5
1481.7
1483
1484.3
1485.6
1486.9
1488.2
1489.5
1490.8
1492.1
1493.4
1494.7
1496.1
1497.4
1498.7
1500
1501.4
1502.7
1504
1505.4
1506.7
1508.1
1509.4
1510.8
1512.1
1513.5
1514.9
1516.2
1517.6
1518.9
1520.3
1521.7
1523.1
1524.4
1525.8
1527.2
1528.6
1530
1531.4
1532.8
1534.1
1535.5
1536.9
1538.3
1539.7
1541.1
1542.6
1544
1545.4
1546.8
1548.2
1549.6
1551
1552.4
1553.9
1555.3
1556.7
1558.1
1559.6
1561
1562.4
1563.9
1565.3
1566.8
1568.2
1569.7
1571.1
1572.6
1574.1
1575.6
1577
1578.5
1580
1581.6
1583.1
1584.6
1586.1
1587.7
1589.2
1590.8
1592.3
1593.9
1595.5
1597
1598.6
1600.1
1601.6
1603
1604.4
1605.8
1607.1
1608.3
1609.4
1610.4
1611.3
1612.1
1612.8
1613.3
1613.6
1613.9
1614
1614.1
1381.3
1381.3
1381.3
1381.3
1381.3
1381.2
1381.2
1381.2
1381.1
1381.1
1381
1380.9
1380.9
1380.8
1380.8
1380.7
1380.7
1380.6
1380.6
1380.5
1380.5
1380.5
1380.5
1380.4
1380.5
1380.5
1380.5
1380.5
1380.6
1380.7
1380.7
1380.8
1381
1381.1
1381.2
1381.4
1381.6
1381.7
1381.9
1382.2
1382.4
1382.7
1382.9
1383.2
1383.5
1383.8
1384.1
1384.5
1384.8
1385.2
1385.6
1386
1386.4
1386.8
1387.3
1387.8
1388.2
1388.7
1389.2
1389.7
1390.3
1390.8
1391.4
1391.9
1392.5
1393.1
1393.8
1394.4
1395
1395.7
1396.4
1397.1
1397.8
1398.5
1399.2
1400
1400.8
1401.6
1402.4
1403.2
1404
1404.8
1405.7
1406.5
1407.4
1408.3
1409.1
1410
1410.9
1411.8
1412.7
1413.6
1414.6
1415.5
1416.4
1417.4
1418.3
1419.3
1420.3
1421.2
1422.2
1423.2
1424.2
1425.2
1426.2
1427.2
1428.3
1429.3
1430.4
1431.4
1432.5
1433.5
1434.6
1435.7
1436.8
1437.9
1438.9
1440.1
1441.2
1442.3
1443.4
1444.5
1445.7
1446.8
1448
1449.1
1450.3
1451.5
1452.6
1453.8
1455
1456.2
1457.4
1458.6
1459.8
1461
1462.2
1463.5
1464.7
1465.9
1467.2
1468.4
1469.7
1470.9
1472.2
1473.4
1474.7
1476
1477.2
1478.5
1479.8
1481.1
1482.4
1483.7
1485
1486.3
1487.6
1488.9
1490.2
1491.5
1492.8
1494.2
1495.5
1496.8
1498.2
1499.5
1500.8
1502.2
1503.5
1504.9
1506.2
1507.6
1508.9
1510.3
1511.6
1513
1514.4
1515.7
1517.1
1518.5
1519.9
1521.2
1522.6
1524
1525.4
1526.8
1528.2
1529.6
1530.9
1532.3
1533.7
1535.1
1536.5
1537.9
1539.4
1540.8
1542.2
1543.6
1545
1546.4
1547.8
1549.2
1550.7
1552.1
1553.5
1554.9
1556.4
1557.8
1559.2
1560.7
1562.1
1563.6
1565
1566.5
1567.9
1569.4
1570.9
1572.4
1573.8
1575.3
1576.8
1578.3
1579.8
1581.4
1582.9
1584.4
1586
1587.5
1589.1
1590.7
1592.2
1593.8
1595.3
1596.9
1598.4
1599.9
1601.4
1602.8
1604.2
1605.5
1606.7
1607.8
1608.8
1609.7
1610.5
1611.1
1611.6
1612
1612.3
1612.4
1612.5
1378.9
1378.9
1378.9
1378.9
1378.9
1378.8
1378.8
1378.8
1378.7
1378.7
1378.6
1378.6
1378.5
1378.4
1378.4
1378.3
1378.3
1378.2
1378.2
1378.1
1378.1
1378.1
1378.1
1378.1
1378.1
1378.1
1378.2
1378.2
1378.3
1378.3
1378.4
1378.5
1378.6
1378.8
1378.9
1379.1
1379.3
1379.5
1379.7
1379.9
1380.1
1380.4
1380.7
1381
1381.3
1381.6
1381.9
1382.3
1382.6
1383
1383.4
1383.8
1384.2
1384.7
1385.1
1385.6
1386.1
1386.6
1387.1
1387.6
1388.1
1388.7
1389.2
1389.8
1390.4
1391
1391.6
1392.2
1392.9
1393.5
1394.2
1394.9
1395.6
1396.3
1397.1
1397.8
1398.6
1399.3
1400.1
1400.9
1401.8
1402.6
1403.4
1404.3
1405.2
1406
1406.9
1407.8
1408.7
1409.6
1410.5
1411.5
1412.4
1413.3
1414.3
1415.2
1416.2
1417.2
1418.1
1419.1
1420.1
1421.1
1422.1
1423.1
1424.2
1425.2
1426.2
1427.3
1428.3
1429.4
1430.4
1431.5
1432.6
1433.7
1434.7
1435.8
1436.9
1438
1439.2
1440.3
1441.4
1442.6
1443.7
1444.8
1446
1447.2
1448.3
1449.5
1450.7
1451.9
1453
1454.2
1455.4
1456.7
1457.9
1459.1
1460.3
1461.5
1462.8
1464
1465.2
1466.5
1467.7
1469
1470.3
1471.5
1472.8
1474.1
1475.3
1476.6
1477.9
1479.2
1480.5
1481.8
1483.1
1484.4
1485.7
1487
1488.3
1489.6
1491
1492.3
1493.6
1495
1496.3
1497.6
1499
1500.3
1501.7
1503
1504.4
1505.7
1507.1
1508.4
1509.8
1511.2
1512.5
1513.9
1515.3
1516.7
1518
1519.4
1520.8
1522.2
1523.6
1525
1526.3
1527.7
1529.1
1530.5
1531.9
1533.3
1534.7
1536.1
1537.6
1539
1540.4
1541.8
1543.2
1544.6
1546
1547.5
1548.9
1550.3
1551.7
1553.2
1554.6
1556
1557.5
1558.9
1560.4
1561.8
1563.3
1564.7
1566.2
1567.7
1569.1
1570.6
1572.1
1573.6
1575.1
1576.6
1578.1
1579.6
1581.2
1582.7
1584.3
1585.8
1587.4
1589
1590.5
1592.1
1593.7
1595.2
1596.7
1598.3
1599.7
1601.1
1602.5
1603.8
1605
1606.2
1607.2
1608.1
1608.9
1609.5
1610
1610.4
1610.6
1610.8
1610.8
1376.5
1376.5
1376.5
1376.5
1376.5
1376.4
1376.4
1376.4
1376.3
1376.3
1376.2
1376.2
1376.1
1376
1376
1375.9
1375.9
1375.8
1375.8
1375.8
1375.7
1375.7
1375.7
1375.7
1375.7
1375.8
1375.8
1375.8
1375.9
1376
1376.1
1376.2
1376.3
1376.5
1376.6
1376.8
1377
1377.2
1377.4
1377.6
1377.9
1378.1
1378.4
1378.7
1379
1379.4
1379.7
1380.1
1380.4
1380.8
1381.2
1381.6
1382.1
1382.5
1383
1383.4
1383.9
1384.4
1384.9
1385.4
1386
1386.5
1387.1
1387.7
1388.3
1388.9
1389.5
1390.1
1390.8
1391.4
1392.1
1392.8
1393.5
1394.2
1394.9
1395.7
1396.4
1397.2
1398
1398.8
1399.6
1400.4
1401.2
1402.1
1402.9
1403.8
1404.7
1405.6
1406.5
1407.4
1408.3
1409.3
1410.2
1411.2
1412.1
1413.1
1414.1
1415
1416
1417
1418
1419
1420
1421.1
1422.1
1423.1
1424.2
1425.2
1426.3
1427.3
1428.4
1429.5
1430.6
1431.6
1432.7
1433.8
1434.9
1436.1
1437.2
1438.3
1439.4
1440.6
1441.7
1442.9
1444
1445.2
1446.4
1447.5
1448.7
1449.9
1451.1
1452.3
1453.5
1454.7
1455.9
1457.1
1458.4
1459.6
1460.8
1462.1
1463.3
1464.6
1465.8
1467.1
1468.3
1469.6
1470.9
1472.2
1473.4
1474.7
1476
1477.3
1478.6
1479.9
1481.2
1482.5
1483.8
1485.1
1486.5
1487.8
1489.1
1490.4
1491.8
1493.1
1494.4
1495.8
1497.1
1498.5
1499.8
1501.2
1502.5
1503.9
1505.2
1506.6
1508
1509.3
1510.7
1512.1
1513.5
1514.8
1516.2
1517.6
1519
1520.4
1521.8
1523.1
1524.5
1525.9
1527.3
1528.7
1530.1
1531.5
1532.9
1534.4
1535.8
1537.2
1538.6
1540
1541.4
1542.9
1544.3
1545.7
1547.1
1548.6
1550
1551.4
1552.9
1554.3
1555.7
1557.2
1558.6
1560.1
1561.5
1563
1564.5
1565.9
1567.4
1568.9
1570.4
1571.9
1573.4
1574.9
1576.4
1577.9
1579.5
1581
1582.6
1584.1
1585.7
1587.3
1588.9
1590.4
1592
1593.5
1595.1
1596.6
1598.1
1599.5
1600.9
1602.2
1603.4
1604.5
1605.5
1606.5
1607.2
1607.9
1608.4
1608.7
1609
1609.2
1609.2
1374.1
1374.1
1374.1
1374.1
1374.1
1374
1374
1373.9
1373.9
1373.9
1373.8
1373.7
1373.7
1373.6
1373.6
1373.5
1373.5
1373.4
1373.4
1373.4
1373.4
1373.3
1373.3
1373.3
1373.4
1373.4
1373.4
1373.5
1373.6
1373.6
1373.7
1373.9
1374
1374.1
1374.3
1374.5
1374.7
1374.9
1375.1
1375.4
1375.6
1375.9
1376.2
1376.5
1376.8
1377.1
1377.5
1377.8
1378.2
1378.6
1379
1379.4
1379.9
1380.3
1380.8
1381.3
1381.8
1382.3
1382.8
1383.3
1383.8
1384.4
1385
1385.5
1386.1
1386.7
1387.4
1388
1388.6
1389.3
1390
1390.7
1391.3
1392.1
1392.8
1393.5
1394.3
1395
1395.8
1396.6
1397.4
1398.2
1399.1
1399.9
1400.8
1401.6
1402.5
1403.4
1404.3
1405.2
1406.1
1407.1
1408.1
1409
1410
1411
1411.9
1412.9
1413.9
1414.9
1415.9
1416.9
1418
1419
1420
1421.1
1422.1
1423.2
1424.2
1425.3
1426.4
1427.5
1428.5
1429.6
1430.7
1431.8
1432.9
1434.1
1435.2
1436.3
1437.5
1438.6
1439.8
1440.9
1442.1
1443.2
1444.4
1445.6
1446.8
1448
1449.2
1450.4
1451.6
1452.8
1454
1455.2
1456.4
1457.7
1458.9
1460.2
1461.4
1462.7
1463.9
1465.2
1466.4
1467.7
1469
1470.3
1471.5
1472.8
1474.1
1475.4
1476.7
1478
1479.3
1480.6
1481.9
1483.3
1484.6
1485.9
1487.2
1488.6
1489.9
1491.2
1492.6
1493.9
1495.3
1496.6
1498
1499.3
1500.7
1502
1503.4
1504.8
1506.1
1507.5
1508.9
1510.3
1511.6
1513
1514.4
1515.8
1517.2
1518.6
1520
1521.3
1522.7
1524.1
1525.5
1526.9
1528.4
1529.8
1531.2
1532.6
1534
1535.4
1536.8
1538.2
1539.7
1541.1
1542.5
1543.9
1545.4
1546.8
1548.2
1549.7
1551.1
1552.5
1554
1555.4
1556.9
1558.3
1559.8
1561.3
1562.7
1564.2
1565.7
1567.2
1568.6
1570.1
1571.7
1573.2
1574.7
1576.2
1577.8
1579.3
1580.9
1582.4
1584
1585.6
1587.2
1588.7
1590.3
1591.9
1593.4
1594.9
1596.4
1597.8
1599.2
1600.5
1601.8
1602.9
1603.9
1604.8
1605.6
1606.3
1606.8
1607.1
1607.4
1607.5
1607.6
1371.7
1371.7
1371.7
1371.7
1371.6
1371.6
1371.6
1371.5
1371.5
1371.4
1371.4
1371.3
1371.3
1371.2
1371.2
1371.1
1371.1
1371
1371
1371
1371
1370.9
1370.9
1370.9
1371
1371
1371.1
1371.1
1371.2
1371.3
1371.4
1371.5
1371.6
1371.8
1372
1372.2
1372.4
1372.6
1372.8
1373.1
1373.3
1373.6
1373.9
1374.2
1374.5
1374.9
1375.2
1375.6
1376
1376.4
1376.8
1377.2
1377.7
1378.1
1378.6
1379.1
1379.6
1380.1
1380.6
1381.2
1381.7
1382.3
1382.8
1383.4
1384
1384.6
1385.3
1385.9
1386.5
1387.2
1387.9
1388.6
1389.2
1390
1390.7
1391.4
1392.2
1392.9
1393.7
1394.5
1395.3
1396.1
1396.9
1397.8
1398.6
1399.5
1400.3
1401.2
1402.1
1403
1404
1404.9
1405.9
1406.8
1407.8
1408.8
1409.8
1410.8
1411.8
1412.8
1413.8
1414.8
1415.9
1416.9
1418
1419
1420.1
1421.1
1422.2
1423.3
1424.3
1425.4
1426.5
1427.6
1428.7
1429.8
1431
1432.1
1433.2
1434.4
1435.5
1436.6
1437.8
1439
1440.1
1441.3
1442.5
1443.7
1444.8
1446
1447.2
1448.4
1449.6
1450.9
1452.1
1453.3
1454.5
1455.8
1457
1458.3
1459.5
1460.8
1462
1463.3
1464.6
1465.8
1467.1
1468.4
1469.7
1471
1472.3
1473.6
1474.9
1476.2
1477.5
1478.8
1480.1
1481.4
1482.7
1484.1
1485.4
1486.7
1488.1
1489.4
1490.7
1492.1
1493.4
1494.8
1496.1
1497.5
1498.9
1500.2
1501.6
1502.9
1504.3
1505.7
1507.1
1508.4
1509.8
1511.2
1512.6
1514
1515.4
1516.8
1518.2
1519.6
1520.9
1522.4
1523.8
1525.2
1526.6
1528
1529.4
1530.8
1532.2
1533.6
1535
1536.5
1537.9
1539.3
1540.7
1542.2
1543.6
1545
1546.5
1547.9
1549.3
1550.8
1552.2
1553.7
1555.1
1556.6
1558
1559.5
1561
1562.5
1563.9
1565.4
1566.9
1568.4
1569.9
1571.4
1573
1574.5
1576.1
1577.6
1579.2
1580.7
1582.3
1583.9
1585.5
1587.1
1588.6
1590.2
1591.8
1593.3
1594.8
1596.2
1597.6
1598.9
1600.1
1601.3
1602.3
1603.2
1604
1604.6
1605.1
1605.5
1605.7
1605.9
1606
1369.3
1369.3
1369.3
1369.2
1369.2
1369.2
1369.1
1369.1
1369.1
1369
1369
1368.9
1368.9
1368.8
1368.8
1368.7
1368.7
1368.6
1368.6
1368.6
1368.5
1368.5
1368.5
1368.6
1368.6
1368.6
1368.7
1368.7
1368.8
1368.9
1369
1369.1
1369.3
1369.5
1369.6
1369.8
1370
1370.3
1370.5
1370.7
1371
1371.3
1371.6
1371.9
1372.3
1372.6
1373
1373.4
1373.8
1374.2
1374.6
1375
1375.5
1376
1376.4
1376.9
1377.4
1377.9
1378.5
1379
1379.6
1380.1
1380.7
1381.3
1381.9
1382.5
1383.1
1383.8
1384.4
1385.1
1385.8
1386.5
1387.2
1387.9
1388.6
1389.3
1390.1
1390.8
1391.6
1392.4
1393.2
1394
1394.8
1395.7
1396.5
1397.4
1398.2
1399.1
1400
1400.9
1401.8
1402.8
1403.7
1404.7
1405.7
1406.6
1407.6
1408.6
1409.7
1410.7
1411.7
1412.7
1413.8
1414.8
1415.9
1416.9
1418
1419.1
1420.1
1421.2
1422.3
1423.4
1424.5
1425.6
1426.7
1427.9
1429
1430.1
1431.2
1432.4
1433.5
1434.7
1435.8
1437
1438.2
1439.4
1440.5
1441.7
1442.9
1444.1
1445.3
1446.5
1447.7
1448.9
1450.2
1451.4
1452.6
1453.9
1455.1
1456.4
1457.6
1458.9
1460.1
1461.4
1462.7
1463.9
1465.2
1466.5
1467.8
1469.1
1470.4
1471.7
1473
1474.3
1475.6
1476.9
1478.2
1479.6
1480.9
1482.2
1483.6
1484.9
1486.2
1487.6
1488.9
1490.3
1491.6
1493
1494.3
1495.7
1497
1498.4
1499.8
1501.1
1502.5
1503.9
1505.3
1506.6
1508
1509.4
1510.8
1512.2
1513.6
1515
1516.4
1517.8
1519.2
1520.6
1522
1523.4
1524.8
1526.2
1527.6
1529
1530.4
1531.9
1533.3
1534.7
1536.1
1537.6
1539
1540.4
1541.8
1543.3
1544.7
1546.2
1547.6
1549
1550.5
1551.9
1553.4
1554.8
1556.3
1557.8
1559.3
1560.7
1562.2
1563.7
1565.2
1566.7
1568.2
1569.7
1571.3
1572.8
1574.3
1575.9
1577.5
1579
1580.6
1582.2
1583.8
1585.4
1587
1588.5
1590.1
1591.6
1593.1
1594.5
1595.9
1597.2
1598.5
1599.6
1600.7
1601.6
1602.4
1603
1603.5
1603.9
1604.1
1604.3
1604.3
1366.8
1366.8
1366.8
1366.8
1366.8
1366.8
1366.7
1366.7
1366.6
1366.6
1366.5
1366.5
1366.4
1366.4
1366.3
1366.3
1366.2
1366.2
1366.2
1366.1
1366.1
1366.1
1366.1
1366.1
1366.2
1366.2
1366.3
1366.3
1366.4
1366.5
1366.6
1366.8
1366.9
1367.1
1367.3
1367.5
1367.7
1367.9
1368.2
1368.4
1368.7
1369
1369.3
1369.6
1370
1370.3
1370.7
1371.1
1371.5
1371.9
1372.4
1372.8
1373.3
1373.7
1374.2
1374.7
1375.2
1375.8
1376.3
1376.9
1377.4
1378
1378.6
1379.2
1379.8
1380.4
1381
1381.7
1382.3
1383
1383.7
1384.4
1385.1
1385.8
1386.5
1387.3
1388
1388.8
1389.5
1390.3
1391.1
1391.9
1392.8
1393.6
1394.4
1395.3
1396.1
1397
1397.9
1398.8
1399.7
1400.7
1401.6
1402.6
1403.5
1404.5
1405.5
1406.5
1407.5
1408.5
1409.6
1410.6
1411.7
1412.7
1413.8
1414.9
1415.9
1417
1418.1
1419.2
1420.3
1421.4
1422.5
1423.6
1424.7
1425.9
1427
1428.1
1429.3
1430.4
1431.6
1432.7
1433.9
1435.1
1436.2
1437.4
1438.6
1439.8
1441
1442.2
1443.4
1444.6
1445.8
1447
1448.3
1449.5
1450.7
1452
1453.2
1454.5
1455.7
1457
1458.3
1459.5
1460.8
1462.1
1463.4
1464.7
1465.9
1467.2
1468.5
1469.8
1471.1
1472.5
1473.8
1475.1
1476.4
1477.7
1479.1
1480.4
1481.7
1483.1
1484.4
1485.7
1487.1
1488.4
1489.8
1491.1
1492.5
1493.9
1495.2
1496.6
1498
1499.3
1500.7
1502.1
1503.5
1504.8
1506.2
1507.6
1509
1510.4
1511.8
1513.2
1514.6
1516
1517.4
1518.8
1520.2
1521.6
1523
1524.4
1525.8
1527.3
1528.7
1530.1
1531.5
1532.9
1534.4
1535.8
1537.2
1538.7
1540.1
1541.5
1543
1544.4
1545.9
1547.3
1548.7
1550.2
1551.7
1553.1
1554.6
1556
1557.5
1559
1560.5
1562
1563.5
1565
1566.5
1568
1569.6
1571.1
1572.6
1574.2
1575.8
1577.4
1578.9
1580.5
1582.1
1583.7
1585.3
1586.9
1588.4
1590
1591.5
1592.9
1594.3
1595.6
1596.8
1598
1599
1599.9
1600.7
1601.4
1601.9
1602.2
1602.5
1602.7
1602.7
1364.4
1364.4
1364.4
1364.4
1364.3
1364.3
1364.3
1364.2
1364.2
1364.1
1364.1
1364
1364
1363.9
1363.9
1363.8
1363.8
1363.8
1363.7
1363.7
1363.7
1363.7
1363.7
1363.7
1363.8
1363.8
1363.9
1363.9
1364
1364.1
1364.2
1364.4
1364.5
1364.7
1364.9
1365.1
1365.3
1365.6
1365.8
1366.1
1366.4
1366.7
1367
1367.3
1367.7
1368.1
1368.4
1368.8
1369.3
1369.7
1370.1
1370.6
1371
1371.5
1372
1372.5
1373.1
1373.6
1374.1
1374.7
1375.3
1375.8
1376.4
1377
1377.7
1378.3
1378.9
1379.6
1380.2
1380.9
1381.6
1382.3
1383
1383.7
1384.5
1385.2
1385.9
1386.7
1387.5
1388.3
1389.1
1389.9
1390.7
1391.5
1392.4
1393.2
1394.1
1395
1395.9
1396.8
1397.7
1398.6
1399.5
1400.5
1401.4
1402.4
1403.4
1404.4
1405.4
1406.4
1407.4
1408.5
1409.5
1410.6
1411.7
1412.8
1413.9
1415
1416
1417.1
1418.2
1419.4
1420.5
1421.6
1422.7
1423.9
1425
1426.1
1427.3
1428.5
1429.6
1430.8
1431.9
1433.1
1434.3
1435.5
1436.7
1437.9
1439.1
1440.3
1441.5
1442.7
1443.9
1445.2
1446.4
1447.6
1448.9
1450.1
1451.4
1452.6
1453.9
1455.1
1456.4
1457.7
1458.9
1460.2
1461.5
1462.8
1464.1
1465.4
1466.7
1468
1469.3
1470.6
1471.9
1473.3
1474.6
1475.9
1477.2
1478.6
1479.9
1481.2
1482.6
1483.9
1485.3
1486.6
1488
1489.3
1490.7
1492.1
1493.4
1494.8
1496.2
1497.5
1498.9
1500.3
1501.7
1503.1
1504.4
1505.8
1507.2
1508.6
1510
1511.4
1512.8
1514.2
1515.6
1517
1518.4
1519.8
1521.3
1522.7
1524.1
1525.5
1526.9
1528.3
1529.8
1531.2
1532.6
1534
1535.5
1536.9
1538.3
1539.8
1541.2
1542.7
1544.1
1545.6
1547
1548.5
1549.9
1551.4
1552.8
1554.3
1555.8
1557.3
1558.8
1560.3
1561.8
1563.3
1564.8
1566.3
1567.8
1569.4
1570.9
1572.5
1574.1
1575.7
1577.2
1578.8
1580.4
1582
1583.6
1585.2
1586.8
1588.3
1589.8
1591.2
1592.6
1594
1595.2
1596.3
1597.4
1598.3
1599.1
1599.7
1600.3
1600.6
1600.9
1601
1601.1
1361.9
1361.9
1361.9
1361.9
1361.9
1361.9
1361.8
1361.8
1361.7
1361.7
1361.6
1361.6
1361.5
1361.5
1361.4
1361.4
1361.3
1361.3
1361.3
1361.3
1361.3
1361.3
1361.3
1361.3
1361.3
1361.4
1361.4
1361.5
1361.6
1361.7
1361.8
1362
1362.1
1362.3
1362.5
1362.7
1362.9
1363.2
1363.5
1363.7
1364
1364.3
1364.7
1365
1365.4
1365.7
1366.1
1366.5
1367
1367.4
1367.9
1368.3
1368.8
1369.3
1369.8
1370.3
1370.8
1371.4
1371.9
1372.5
1373.1
1373.7
1374.3
1374.9
1375.5
1376.2
1376.8
1377.5
1378.1
1378.8
1379.5
1380.2
1380.9
1381.7
1382.4
1383.1
1383.9
1384.7
1385.4
1386.2
1387
1387.8
1388.7
1389.5
1390.3
1391.2
1392
1392.9
1393.8
1394.7
1395.6
1396.5
1397.5
1398.4
1399.4
1400.3
1401.3
1402.3
1403.3
1404.3
1405.4
1406.4
1407.4
1408.5
1409.6
1410.7
1411.8
1412.9
1414
1415.1
1416.2
1417.3
1418.5
1419.6
1420.7
1421.9
1423
1424.2
1425.3
1426.5
1427.6
1428.8
1430
1431.2
1432.4
1433.5
1434.7
1435.9
1437.2
1438.4
1439.6
1440.8
1442
1443.3
1444.5
1445.7
1447
1448.2
1449.5
1450.7
1452
1453.3
1454.5
1455.8
1457.1
1458.4
1459.7
1461
1462.3
1463.6
1464.9
1466.2
1467.5
1468.8
1470.1
1471.4
1472.8
1474.1
1475.4
1476.7
1478.1
1479.4
1480.8
1482.1
1483.5
1484.8
1486.2
1487.5
1488.9
1490.3
1491.6
1493
1494.4
1495.8
1497.1
1498.5
1499.9
1501.3
1502.7
1504.1
1505.5
1506.8
1508.2
1509.6
1511
1512.4
1513.8
1515.3
1516.7
1518.1
1519.5
1520.9
1522.3
1523.7
1525.2
1526.6
1528
1529.4
1530.9
1532.3
1533.7
1535.2
1536.6
1538
1539.5
1540.9
1542.4
1543.8
1545.3
1546.7
1548.2
1549.7
1551.1
1552.6
1554.1
1555.6
1557
1558.5
1560
1561.6
1563.1
1564.6
1566.1
1567.7
1569.2
1570.8
1572.4
1574
1575.6
1577.2
1578.8
1580.4
1581.9
1583.5
1585.1
1586.6
1588.1
1589.6
1591
1592.3
1593.6
1594.7
1595.7
1596.7
1597.5
1598.1
1598.6
1599
1599.2
1599.4
1599.5
1359.5
1359.5
1359.5
1359.4
1359.4
1359.4
1359.4
1359.3
1359.3
1359.2
1359.2
1359.1
1359.1
1359
1359
1358.9
1358.9
1358.9
1358.8
1358.8
1358.8
1358.8
1358.8
1358.8
1358.9
1358.9
1359
1359.1
1359.2
1359.3
1359.4
1359.6
1359.7
1359.9
1360.1
1360.3
1360.5
1360.8
1361.1
1361.4
1361.7
1362
1362.3
1362.7
1363
1363.4
1363.8
1364.2
1364.7
1365.1
1365.6
1366
1366.5
1367
1367.5
1368.1
1368.6
1369.2
1369.7
1370.3
1370.9
1371.5
1372.1
1372.7
1373.4
1374
1374.7
1375.3
1376
1376.7
1377.4
1378.1
1378.8
1379.6
1380.3
1381.1
1381.8
1382.6
1383.4
1384.2
1385
1385.8
1386.6
1387.5
1388.3
1389.2
1390
1390.9
1391.8
1392.7
1393.6
1394.5
1395.5
1396.4
1397.3
1398.3
1399.3
1400.3
1401.3
1402.3
1403.3
1404.3
1405.4
1406.4
1407.5
1408.6
1409.7
1410.8
1411.9
1413
1414.1
1415.3
1416.4
1417.6
1418.7
1419.9
1421
1422.2
1423.3
1424.5
1425.7
1426.8
1428
1429.2
1430.4
1431.6
1432.8
1434
1435.2
1436.5
1437.7
1438.9
1440.1
1441.4
1442.6
1443.8
1445.1
1446.4
1447.6
1448.9
1450.1
1451.4
1452.7
1454
1455.2
1456.5
1457.8
1459.1
1460.4
1461.7
1463
1464.3
1465.7
1467
1468.3
1469.6
1470.9
1472.3
1473.6
1474.9
1476.3
1477.6
1479
1480.3
1481.7
1483
1484.4
1485.7
1487.1
1488.5
1489.8
1491.2
1492.6
1494
1495.4
1496.7
1498.1
1499.5
1500.9
1502.3
1503.7
1505.1
1506.5
1507.9
1509.3
1510.7
1512.1
1513.5
1514.9
1516.3
1517.7
1519.2
1520.6
1522
1523.4
1524.8
1526.3
1527.7
1529.1
1530.6
1532
1533.4
1534.9
1536.3
1537.7
1539.2
1540.6
1542.1
1543.5
1545
1546.5
1547.9
1549.4
1550.9
1552.3
1553.8
1555.3
1556.8
1558.3
1559.8
1561.4
1562.9
1564.4
1566
1567.5
1569.1
1570.7
1572.3
1573.9
1575.5
1577.1
1578.7
1580.3
1581.9
1583.4
1585
1586.5
1587.9
1589.3
1590.7
1591.9
1593.1
1594.1
1595
1595.8
1596.5
1597
1597.4
1597.6
1597.8
1597.8
1357
1357
1357
1357
1356.9
1356.9
1356.9
1356.8
1356.8
1356.7
1356.7
1356.6
1356.6
1356.5
1356.5
1356.5
1356.4
1356.4
1356.4
1356.3
1356.3
1356.3
1356.3
1356.4
1356.4
1356.5
1356.5
1356.6
1356.7
1356.8
1357
1357.1
1357.3
1357.5
1357.7
1357.9
1358.1
1358.4
1358.7
1359
1359.3
1359.6
1359.9
1360.3
1360.7
1361.1
1361.5
1361.9
1362.3
1362.8
1363.3
1363.7
1364.2
1364.8
1365.3
1365.8
1366.4
1366.9
1367.5
1368.1
1368.7
1369.3
1369.9
1370.6
1371.2
1371.9
1372.5
1373.2
1373.9
1374.6
1375.3
1376
1376.7
1377.5
1378.2
1379
1379.8
1380.6
1381.3
1382.1
1382.9
1383.8
1384.6
1385.4
1386.3
1387.1
1388
1388.9
1389.8
1390.7
1391.6
1392.5
1393.4
1394.4
1395.3
1396.3
1397.3
1398.3
1399.3
1400.3
1401.3
1402.3
1403.3
1404.4
1405.5
1406.5
1407.6
1408.7
1409.8
1410.9
1412
1413.2
1414.4
1415.5
1416.7
1417.8
1419
1420.2
1421.3
1422.5
1423.7
1424.9
1426.1
1427.3
1428.5
1429.7
1430.9
1432.1
1433.3
1434.5
1435.8
1437
1438.2
1439.5
1440.7
1442
1443.2
1444.5
1445.7
1447
1448.3
1449.6
1450.8
1452.1
1453.4
1454.7
1456
1457.3
1458.6
1459.9
1461.2
1462.5
1463.8
1465.1
1466.5
1467.8
1469.1
1470.5
1471.8
1473.1
1474.5
1475.8
1477.2
1478.5
1479.9
1481.2
1482.6
1484
1485.3
1486.7
1488.1
1489.4
1490.8
1492.2
1493.6
1495
1496.4
1497.7
1499.1
1500.5
1501.9
1503.3
1504.7
1506.1
1507.5
1508.9
1510.3
1511.7
1513.2
1514.6
1516
1517.4
1518.8
1520.2
1521.7
1523.1
1524.5
1525.9
1527.4
1528.8
1530.3
1531.7
1533.1
1534.6
1536
1537.5
1538.9
1540.4
1541.8
1543.3
1544.7
1546.2
1547.7
1549.1
1550.6
1552.1
1553.6
1555.1
1556.6
1558.1
1559.7
1561.2
1562.7
1564.3
1565.8
1567.4
1569
1570.6
1572.2
1573.8
1575.4
1577
1578.6
1580.2
1581.8
1583.3
1584.8
1586.3
1587.7
1589
1590.3
1591.4
1592.5
1593.4
1594.2
1594.8
1595.4
1595.7
1596
1596.1
1596.2
1354.5
1354.5
1354.5
1354.5
1354.5
1354.4
1354.4
1354.4
1354.3
1354.3
1354.2
1354.2
1354.1
1354.1
1354
1354
1353.9
1353.9
1353.9
1353.9
1353.8
1353.9
1353.9
1353.9
1353.9
1354
1354.1
1354.2
1354.3
1354.4
1354.5
1354.7
1354.8
1355
1355.2
1355.5
1355.7
1356
1356.3
1356.6
1356.9
1357.2
1357.6
1357.9
1358.3
1358.7
1359.1
1359.6
1360
1360.5
1360.9
1361.4
1361.9
1362.5
1363
1363.5
1364.1
1364.7
1365.3
1365.9
1366.5
1367.1
1367.7
1368.4
1369
1369.7
1370.4
1371
1371.7
1372.5
1373.2
1373.9
1374.6
1375.4
1376.1
1376.9
1377.7
1378.5
1379.3
1380.1
1380.9
1381.7
1382.6
1383.4
1384.3
1385.1
1386
1386.9
1387.8
1388.7
1389.6
1390.5
1391.5
1392.4
1393.3
1394.3
1395.3
1396.3
1397.3
1398.3
1399.3
1400.3
1401.3
1402.4
1403.4
1404.5
1405.6
1406.7
1407.8
1408.9
1410
1411.1
1412.3
1413.5
1414.6
1415.8
1417
1418.1
1419.3
1420.5
1421.7
1422.9
1424.1
1425.3
1426.5
1427.7
1428.9
1430.2
1431.4
1432.6
1433.8
1435.1
1436.3
1437.6
1438.8
1440.1
1441.3
1442.6
1443.9
1445.1
1446.4
1447.7
1449
1450.3
1451.6
1452.8
1454.1
1455.5
1456.8
1458.1
1459.4
1460.7
1462
1463.3
1464.7
1466
1467.3
1468.7
1470
1471.3
1472.7
1474
1475.4
1476.7
1478.1
1479.5
1480.8
1482.2
1483.6
1484.9
1486.3
1487.7
1489
1490.4
1491.8
1493.2
1494.6
1496
1497.4
1498.8
1500.2
1501.6
1503
1504.4
1505.8
1507.2
1508.6
1510
1511.4
1512.8
1514.2
1515.7
1517.1
1518.5
1519.9
1521.4
1522.8
1524.2
1525.7
1527.1
1528.5
1530
1531.4
1532.8
1534.3
1535.7
1537.2
1538.6
1540.1
1541.6
1543
1544.5
1546
1547.4
1548.9
1550.4
1551.9
1553.4
1554.9
1556.4
1557.9
1559.5
1561
1562.6
1564.1
1565.7
1567.3
1568.9
1570.5
1572.1
1573.7
1575.3
1576.9
1578.5
1580.1
1581.7
1583.2
1584.6
1586
1587.4
1588.6
1589.8
1590.8
1591.8
1592.6
1593.2
1593.7
1594.1
1594.3
1594.5
1594.6
1352
1352
1352
1352
1352
1351.9
1351.9
1351.9
1351.8
1351.8
1351.7
1351.7
1351.6
1351.6
1351.5
1351.5
1351.4
1351.4
1351.4
1351.4
1351.4
1351.4
1351.4
1351.4
1351.5
1351.5
1351.6
1351.7
1351.8
1351.9
1352
1352.2
1352.4
1352.6
1352.8
1353
1353.3
1353.5
1353.8
1354.1
1354.4
1354.8
1355.1
1355.5
1355.9
1356.3
1356.7
1357.2
1357.6
1358.1
1358.6
1359.1
1359.6
1360.1
1360.7
1361.2
1361.8
1362.4
1363
1363.6
1364.2
1364.8
1365.5
1366.1
1366.8
1367.5
1368.2
1368.9
1369.6
1370.3
1371
1371.8
1372.5
1373.3
1374
1374.8
1375.6
1376.4
1377.2
1378
1378.8
1379.7
1380.5
1381.4
1382.2
1383.1
1384
1384.9
1385.8
1386.7
1387.6
1388.5
1389.5
1390.4
1391.4
1392.3
1393.3
1394.3
1395.3
1396.3
1397.3
1398.3
1399.4
1400.4
1401.5
1402.5
1403.6
1404.7
1405.8
1406.9
1408
1409.1
1410.3
1411.4
1412.6
1413.7
1414.9
1416.1
1417.3
1418.5
1419.7
1420.9
1422.1
1423.3
1424.5
1425.8
1427
1428.2
1429.4
1430.7
1431.9
1433.2
1434.4
1435.7
1436.9
1438.2
1439.5
1440.7
1442
1443.3
1444.6
1445.8
1447.1
1448.4
1449.7
1451
1452.3
1453.6
1454.9
1456.2
1457.6
1458.9
1460.2
1461.5
1462.9
1464.2
1465.5
1466.9
1468.2
1469.6
1470.9
1472.2
1473.6
1475
1476.3
1477.7
1479
1480.4
1481.8
1483.2
1484.5
1485.9
1487.3
1488.7
1490
1491.4
1492.8
1494.2
1495.6
1497
1498.4
1499.8
1501.2
1502.6
1504
1505.4
1506.8
1508.3
1509.7
1511.1
1512.5
1513.9
1515.3
1516.8
1518.2
1519.6
1521.1
1522.5
1523.9
1525.4
1526.8
1528.2
1529.7
1531.1
1532.6
1534
1535.5
1536.9
1538.4
1539.8
1541.3
1542.8
1544.2
1545.7
1547.2
1548.7
1550.2
1551.7
1553.2
1554.7
1556.2
1557.8
1559.3
1560.9
1562.4
1564
1565.6
1567.2
1568.8
1570.4
1572
1573.7
1575.3
1576.9
1578.4
1580
1581.5
1583
1584.4
1585.7
1587
1588.1
1589.2
1590.1
1590.9
1591.6
1592.1
1592.5
1592.7
1592.9
1592.9
1349.5
1349.5
1349.5
1349.5
1349.5
1349.4
1349.4
1349.3
1349.3
1349.2
1349.2
1349.1
1349.1
1349
1349
1349
1348.9
1348.9
1348.9
1348.9
1348.8
1348.9
1348.9
1348.9
1348.9
1349
1349.1
1349.2
1349.3
1349.4
1349.6
1349.7
1349.9
1350.1
1350.3
1350.6
1350.8
1351.1
1351.4
1351.7
1352
1352.4
1352.7
1353.1
1353.5
1353.9
1354.3
1354.8
1355.3
1355.7
1356.2
1356.7
1357.3
1357.8
1358.4
1358.9
1359.5
1360.1
1360.7
1361.3
1361.9
1362.6
1363.2
1363.9
1364.6
1365.3
1366
1366.7
1367.4
1368.1
1368.9
1369.6
1370.4
1371.1
1371.9
1372.7
1373.5
1374.3
1375.1
1375.9
1376.8
1377.6
1378.5
1379.3
1380.2
1381.1
1382
1382.9
1383.8
1384.7
1385.6
1386.5
1387.5
1388.4
1389.4
1390.4
1391.3
1392.3
1393.3
1394.3
1395.3
1396.4
1397.4
1398.4
1399.5
1400.5
1401.6
1402.7
1403.8
1404.9
1406
1407.1
1408.3
1409.4
1410.6
1411.7
1412.9
1414.1
1415.3
1416.4
1417.6
1418.9
1420.1
1421.3
1422.5
1423.8
1425
1426.3
1427.5
1428.7
1430
1431.2
1432.5
1433.8
1435
1436.3
1437.6
1438.8
1440.1
1441.4
1442.7
1444
1445.3
1446.6
1447.9
1449.2
1450.5
1451.8
1453.1
1454.4
1455.7
1457.1
1458.4
1459.7
1461
1462.4
1463.7
1465.1
1466.4
1467.8
1469.1
1470.5
1471.8
1473.2
1474.5
1475.9
1477.3
1478.6
1480
1481.4
1482.8
1484.1
1485.5
1486.9
1488.3
1489.7
1491.1
1492.5
1493.9
1495.3
1496.7
1498.1
1499.5
1500.9
1502.3
1503.7
1505.1
1506.5
1507.9
1509.4
1510.8
1512.2
1513.6
1515
1516.5
1517.9
1519.3
1520.8
1522.2
1523.6
1525.1
1526.5
1527.9
1529.4
1530.8
1532.3
1533.7
1535.2
1536.7
1538.1
1539.6
1541.1
1542.5
1544
1545.5
1547
1548.5
1550
1551.5
1553
1554.5
1556.1
1557.6
1559.2
1560.8
1562.3
1563.9
1565.5
1567.1
1568.7
1570.4
1572
1573.6
1575.2
1576.8
1578.3
1579.9
1581.3
1582.7
1584.1
1585.3
1586.5
1587.5
1588.5
1589.3
1589.9
1590.5
1590.8
1591.1
1591.2
1591.3
1347
1347
1347
1346.9
1346.9
1346.9
1346.9
1346.8
1346.8
1346.7
1346.7
1346.6
1346.6
1346.5
1346.5
1346.4
1346.4
1346.4
1346.3
1346.3
1346.3
1346.3
1346.4
1346.4
1346.4
1346.5
1346.6
1346.7
1346.8
1346.9
1347.1
1347.2
1347.4
1347.6
1347.8
1348.1
1348.3
1348.6
1348.9
1349.2
1349.6
1349.9
1350.3
1350.7
1351.1
1351.5
1351.9
1352.4
1352.9
1353.3
1353.8
1354.4
1354.9
1355.4
1356
1356.6
1357.2
1357.8
1358.4
1359
1359.7
1360.3
1361
1361.6
1362.3
1363
1363.7
1364.5
1365.2
1365.9
1366.7
1367.4
1368.2
1369
1369.8
1370.6
1371.4
1372.2
1373
1373.9
1374.7
1375.5
1376.4
1377.3
1378.2
1379
1379.9
1380.8
1381.8
1382.7
1383.6
1384.6
1385.5
1386.5
1387.4
1388.4
1389.4
1390.4
1391.4
1392.4
1393.4
1394.4
1395.4
1396.5
1397.5
1398.6
1399.7
1400.7
1401.8
1402.9
1404
1405.2
1406.3
1407.4
1408.6
1409.7
1410.9
1412.1
1413.3
1414.4
1415.6
1416.8
1418.1
1419.3
1420.5
1421.8
1423
1424.3
1425.5
1426.8
1428
1429.3
1430.6
1431.8
1433.1
1434.4
1435.7
1436.9
1438.2
1439.5
1440.8
1442.1
1443.4
1444.7
1446
1447.3
1448.6
1449.9
1451.3
1452.6
1453.9
1455.2
1456.6
1457.9
1459.2
1460.6
1461.9
1463.3
1464.6
1466
1467.3
1468.7
1470
1471.4
1472.8
1474.1
1475.5
1476.9
1478.2
1479.6
1481
1482.4
1483.8
1485.2
1486.5
1487.9
1489.3
1490.7
1492.1
1493.5
1494.9
1496.3
1497.7
1499.1
1500.5
1502
1503.4
1504.8
1506.2
1507.6
1509
1510.5
1511.9
1513.3
1514.7
1516.2
1517.6
1519
1520.5
1521.9
1523.3
1524.8
1526.2
1527.7
1529.1
1530.6
1532
1533.5
1534.9
1536.4
1537.9
1539.3
1540.8
1542.3
1543.8
1545.3
1546.8
1548.3
1549.8
1551.3
1552.8
1554.4
1555.9
1557.5
1559.1
1560.6
1562.2
1563.8
1565.4
1567.1
1568.7
1570.3
1571.9
1573.5
1575.1
1576.7
1578.2
1579.7
1581.1
1582.4
1583.7
1584.8
1585.9
1586.8
1587.6
1588.3
1588.8
1589.2
1589.4
1589.6
1589.6
1344.5
1344.4
1344.4
1344.4
1344.4
1344.4
1344.3
1344.3
1344.2
1344.2
1344.1
1344.1
1344
1344
1343.9
1343.9
1343.9
1343.8
1343.8
1343.8
1343.8
1343.8
1343.8
1343.9
1343.9
1344
1344
1344.1
1344.3
1344.4
1344.5
1344.7
1344.9
1345.1
1345.3
1345.6
1345.8
1346.1
1346.4
1346.7
1347.1
1347.4
1347.8
1348.2
1348.6
1349
1349.5
1350
1350.4
1350.9
1351.4
1352
1352.5
1353.1
1353.6
1354.2
1354.8
1355.4
1356
1356.7
1357.3
1358
1358.7
1359.4
1360
1360.8
1361.5
1362.2
1362.9
1363.7
1364.5
1365.2
1366
1366.8
1367.6
1368.4
1369.2
1370.1
1370.9
1371.7
1372.6
1373.5
1374.3
1375.2
1376.1
1377
1377.9
1378.8
1379.7
1380.7
1381.6
1382.5
1383.5
1384.5
1385.4
1386.4
1387.4
1388.4
1389.4
1390.4
1391.4
1392.5
1393.5
1394.5
1395.6
1396.7
1397.7
1398.8
1399.9
1401
1402.1
1403.2
1404.3
1405.5
1406.6
1407.8
1408.9
1410.1
1411.3
1412.5
1413.7
1414.9
1416.1
1417.3
1418.5
1419.8
1421
1422.3
1423.5
1424.8
1426.1
1427.4
1428.6
1429.9
1431.2
1432.5
1433.7
1435
1436.3
1437.6
1438.9
1440.2
1441.5
1442.8
1444.1
1445.5
1446.8
1448.1
1449.4
1450.7
1452.1
1453.4
1454.8
1456.1
1457.4
1458.8
1460.1
1461.5
1462.8
1464.2
1465.5
1466.9
1468.3
1469.6
1471
1472.4
1473.7
1475.1
1476.5
1477.9
1479.2
1480.6
1482
1483.4
1484.8
1486.2
1487.6
1489
1490.4
1491.8
1493.2
1494.6
1496
1497.4
1498.8
1500.2
1501.6
1503.1
1504.5
1505.9
1507.3
1508.7
1510.2
1511.6
1513
1514.5
1515.9
1517.3
1518.8
1520.2
1521.6
1523.1
1524.5
1526
1527.4
1528.9
1530.3
1531.8
1533.2
1534.7
1536.2
1537.6
1539.1
1540.6
1542.1
1543.6
1545.1
1546.6
1548.1
1549.6
1551.1
1552.7
1554.2
1555.8
1557.4
1559
1560.6
1562.2
1563.8
1565.4
1567
1568.6
1570.3
1571.9
1573.5
1575
1576.5
1578
1579.4
1580.8
1582
1583.2
1584.3
1585.2
1586
1586.6
1587.2
1587.5
1587.8
1587.9
1588
1341.9
1341.9
1341.9
1341.9
1341.8
1341.8
1341.8
1341.7
1341.7
1341.6
1341.6
1341.5
1341.5
1341.4
1341.4
1341.3
1341.3
1341.3
1341.3
1341.2
1341.2
1341.2
1341.3
1341.3
1341.4
1341.4
1341.5
1341.6
1341.7
1341.8
1342
1342.2
1342.4
1342.6
1342.8
1343
1343.3
1343.6
1343.9
1344.2
1344.6
1344.9
1345.3
1345.7
1346.1
1346.6
1347
1347.5
1348
1348.5
1349
1349.5
1350.1
1350.7
1351.2
1351.8
1352.4
1353.1
1353.7
1354.3
1355
1355.7
1356.4
1357
1357.8
1358.5
1359.2
1359.9
1360.7
1361.5
1362.2
1363
1363.8
1364.6
1365.4
1366.2
1367.1
1367.9
1368.7
1369.6
1370.5
1371.3
1372.2
1373.1
1374
1374.9
1375.8
1376.8
1377.7
1378.6
1379.6
1380.5
1381.5
1382.5
1383.4
1384.4
1385.4
1386.4
1387.4
1388.5
1389.5
1390.5
1391.6
1392.6
1393.7
1394.7
1395.8
1396.9
1398
1399.1
1400.2
1401.3
1402.4
1403.6
1404.7
1405.8
1407
1408.2
1409.3
1410.5
1411.7
1412.9
1414.1
1415.3
1416.6
1417.8
1419
1420.3
1421.5
1422.8
1424.1
1425.4
1426.7
1427.9
1429.2
1430.5
1431.8
1433.1
1434.4
1435.7
1437
1438.3
1439.6
1440.9
1442.3
1443.6
1444.9
1446.2
1447.6
1448.9
1450.2
1451.6
1452.9
1454.3
1455.6
1457
1458.3
1459.7
1461
1462.4
1463.7
1465.1
1466.5
1467.8
1469.2
1470.6
1472
1473.3
1474.7
1476.1
1477.5
1478.9
1480.3
1481.7
1483
1484.4
1485.8
1487.2
1488.6
1490
1491.4
1492.8
1494.3
1495.7
1497.1
1498.5
1499.9
1501.3
1502.7
1504.2
1505.6
1507
1508.4
1509.9
1511.3
1512.7
1514.2
1515.6
1517
1518.5
1519.9
1521.4
1522.8
1524.3
1525.7
1527.2
1528.6
1530.1
1531.5
1533
1534.5
1535.9
1537.4
1538.9
1540.4
1541.9
1543.4
1544.9
1546.4
1547.9
1549.5
1551
1552.5
1554.1
1555.7
1557.3
1558.9
1560.5
1562.1
1563.7
1565.3
1567
1568.6
1570.2
1571.8
1573.4
1574.9
1576.4
1577.8
1579.1
1580.4
1581.6
1582.6
1583.5
1584.3
1585
1585.5
1585.9
1586.1
1586.3
1586.4
1339.3
1339.3
1339.3
1339.3
1339.3
1339.3
1339.2
1339.2
1339.1
1339.1
1339
1339
1338.9
1338.9
1338.8
1338.8
1338.7
1338.7
1338.7
1338.7
1338.7
1338.7
1338.7
1338.7
1338.8
1338.9
1338.9
1339
1339.2
1339.3
1339.5
1339.6
1339.8
1340
1340.3
1340.5
1340.8
1341.1
1341.4
1341.7
1342.1
1342.4
1342.8
1343.2
1343.7
1344.1
1344.6
1345
1345.5
1346
1346.6
1347.1
1347.7
1348.2
1348.8
1349.4
1350
1350.7
1351.3
1352
1352.6
1353.3
1354
1354.7
1355.4
1356.2
1356.9
1357.7
1358.4
1359.2
1360
1360.8
1361.6
1362.4
1363.2
1364
1364.9
1365.7
1366.6
1367.4
1368.3
1369.2
1370.1
1371
1371.9
1372.8
1373.8
1374.7
1375.6
1376.6
1377.5
1378.5
1379.5
1380.5
1381.4
1382.4
1383.4
1384.5
1385.5
1386.5
1387.5
1388.6
1389.6
1390.7
1391.7
1392.8
1393.9
1395
1396.1
1397.2
1398.3
1399.4
1400.5
1401.6
1402.8
1403.9
1405.1
1406.3
1407.4
1408.6
1409.8
1411
1412.2
1413.4
1414.6
1415.9
1417.1
1418.3
1419.6
1420.9
1422.1
1423.4
1424.7
1426
1427.3
1428.6
1429.9
1431.2
1432.5
1433.8
1435.1
1436.4
1437.7
1439
1440.4
1441.7
1443
1444.4
1445.7
1447.1
1448.4
1449.7
1451.1
1452.4
1453.8
1455.1
1456.5
1457.9
1459.2
1460.6
1461.9
1463.3
1464.7
1466.1
1467.4
1468.8
1470.2
1471.6
1472.9
1474.3
1475.7
1477.1
1478.5
1479.9
1481.3
1482.7
1484.1
1485.5
1486.9
1488.3
1489.7
1491.1
1492.5
1493.9
1495.4
1496.8
1498.2
1499.6
1501
1502.4
1503.9
1505.3
1506.7
1508.2
1509.6
1511
1512.5
1513.9
1515.3
1516.8
1518.2
1519.7
1521.1
1522.6
1524
1525.5
1526.9
1528.4
1529.8
1531.3
1532.8
1534.2
1535.7
1537.2
1538.7
1540.2
1541.7
1543.2
1544.7
1546.2
1547.8
1549.3
1550.9
1552.4
1554
1555.6
1557.2
1558.8
1560.4
1562
1563.7
1565.3
1566.9
1568.5
1570.1
1571.7
1573.2
1574.7
1576.1
1577.5
1578.7
1579.9
1581
1581.9
1582.7
1583.3
1583.8
1584.2
1584.5
1584.7
1584.7
1336.8
1336.8
1336.8
1336.7
1336.7
1336.7
1336.6
1336.6
1336.6
1336.5
1336.5
1336.4
1336.3
1336.3
1336.3
1336.2
1336.2
1336.1
1336.1
1336.1
1336.1
1336.1
1336.1
1336.2
1336.2
1336.3
1336.4
1336.5
1336.6
1336.7
1336.9
1337.1
1337.3
1337.5
1337.7
1338
1338.2
1338.5
1338.9
1339.2
1339.5
1339.9
1340.3
1340.7
1341.2
1341.6
1342.1
1342.6
1343
1343.6
1344.1
1344.7
1345.2
1345.8
1346.4
1347
1347.6
1348.3
1348.9
1349.6
1350.3
1350.9
1351.6
1352.4
1353.1
1353.8
1354.6
1355.3
1356.1
1356.9
1357.7
1358.5
1359.3
1360.1
1361
1361.8
1362.7
1363.5
1364.4
1365.3
1366.2
1367
1368
1368.9
1369.8
1370.7
1371.7
1372.6
1373.6
1374.5
1375.5
1376.5
1377.4
1378.4
1379.4
1380.4
1381.4
1382.5
1383.5
1384.5
1385.6
1386.6
1387.7
1388.7
1389.8
1390.9
1392
1393
1394.1
1395.2
1396.4
1397.5
1398.6
1399.7
1400.9
1402
1403.2
1404.4
1405.5
1406.7
1407.9
1409.1
1410.3
1411.5
1412.7
1413.9
1415.2
1416.4
1417.7
1418.9
1420.2
1421.5
1422.7
1424
1425.3
1426.6
1427.9
1429.2
1430.5
1431.8
1433.1
1434.5
1435.8
1437.1
1438.5
1439.8
1441.2
1442.5
1443.8
1445.2
1446.5
1447.9
1449.2
1450.6
1452
1453.3
1454.7
1456
1457.4
1458.8
1460.1
1461.5
1462.9
1464.3
1465.6
1467
1468.4
1469.8
1471.2
1472.6
1474
1475.4
1476.7
1478.1
1479.5
1480.9
1482.3
1483.7
1485.1
1486.6
1488
1489.4
1490.8
1492.2
1493.6
1495
1496.5
1497.9
1499.3
1500.7
1502.2
1503.6
1505
1506.4
1507.9
1509.3
1510.7
1512.2
1513.6
1515.1
1516.5
1517.9
1519.4
1520.8
1522.3
1523.8
1525.2
1526.7
1528.1
1529.6
1531.1
1532.5
1534
1535.5
1537
1538.5
1540
1541.5
1543
1544.5
1546.1
1547.6
1549.2
1550.7
1552.3
1553.9
1555.5
1557.1
1558.7
1560.4
1562
1563.6
1565.3
1566.9
1568.5
1570
1571.6
1573.1
1574.5
1575.8
1577.1
1578.3
1579.3
1580.2
1581
1581.7
1582.2
1582.6
1582.8
1583
1583.1
1334.2
1334.2
1334.2
1334.2
1334.1
1334.1
1334.1
1334
1334
1333.9
1333.9
1333.8
1333.8
1333.7
1333.7
1333.6
1333.6
1333.5
1333.5
1333.5
1333.5
1333.5
1333.5
1333.6
1333.6
1333.7
1333.8
1333.9
1334
1334.1
1334.3
1334.5
1334.7
1334.9
1335.1
1335.4
1335.7
1336
1336.3
1336.6
1337
1337.4
1337.8
1338.2
1338.6
1339.1
1339.6
1340
1340.6
1341.1
1341.6
1342.2
1342.7
1343.3
1343.9
1344.6
1345.2
1345.8
1346.5
1347.2
1347.8
1348.6
1349.3
1350
1350.7
1351.5
1352.2
1353
1353.8
1354.6
1355.4
1356.2
1357
1357.9
1358.7
1359.6
1360.4
1361.3
1362.2
1363.1
1364
1364.9
1365.8
1366.7
1367.6
1368.6
1369.5
1370.5
1371.5
1372.4
1373.4
1374.4
1375.4
1376.4
1377.4
1378.4
1379.4
1380.5
1381.5
1382.5
1383.6
1384.6
1385.7
1386.8
1387.9
1388.9
1390
1391.1
1392.2
1393.3
1394.5
1395.6
1396.7
1397.8
1399
1400.1
1401.3
1402.5
1403.6
1404.8
1406
1407.2
1408.4
1409.6
1410.8
1412
1413.3
1414.5
1415.8
1417
1418.3
1419.5
1420.8
1422.1
1423.4
1424.7
1426
1427.3
1428.6
1429.9
1431.2
1432.5
1433.9
1435.2
1436.5
1437.9
1439.2
1440.6
1441.9
1443.3
1444.7
1446
1447.4
1448.7
1450.1
1451.5
1452.8
1454.2
1455.6
1457
1458.3
1459.7
1461.1
1462.5
1463.9
1465.2
1466.6
1468
1469.4
1470.8
1472.2
1473.6
1475
1476.4
1477.8
1479.2
1480.6
1482
1483.4
1484.8
1486.2
1487.6
1489.1
1490.5
1491.9
1493.3
1494.7
1496.2
1497.6
1499
1500.4
1501.9
1503.3
1504.7
1506.2
1507.6
1509
1510.5
1511.9
1513.4
1514.8
1516.2
1517.7
1519.1
1520.6
1522
1523.5
1525
1526.4
1527.9
1529.4
1530.8
1532.3
1533.8
1535.3
1536.8
1538.3
1539.8
1541.3
1542.8
1544.4
1545.9
1547.5
1549.1
1550.6
1552.2
1553.8
1555.4
1557.1
1558.7
1560.3
1562
1563.6
1565.2
1566.8
1568.4
1569.9
1571.4
1572.8
1574.2
1575.5
1576.6
1577.7
1578.6
1579.4
1580
1580.5
1580.9
1581.2
1581.4
1581.4
1331.6
1331.6
1331.6
1331.6
1331.5
1331.5
1331.5
1331.4
1331.4
1331.3
1331.3
1331.2
1331.2
1331.1
1331.1
1331
1331
1330.9
1330.9
1330.9
1330.9
1330.9
1330.9
1331
1331
1331.1
1331.2
1331.3
1331.4
1331.6
1331.7
1331.9
1332.1
1332.3
1332.6
1332.8
1333.1
1333.4
1333.7
1334.1
1334.4
1334.8
1335.2
1335.6
1336.1
1336.5
1337
1337.5
1338
1338.6
1339.1
1339.7
1340.3
1340.8
1341.5
1342.1
1342.7
1343.4
1344
1344.7
1345.4
1346.1
1346.9
1347.6
1348.3
1349.1
1349.9
1350.6
1351.4
1352.2
1353.1
1353.9
1354.7
1355.6
1356.4
1357.3
1358.2
1359
1359.9
1360.8
1361.7
1362.7
1363.6
1364.5
1365.5
1366.4
1367.4
1368.4
1369.3
1370.3
1371.3
1372.3
1373.3
1374.3
1375.3
1376.4
1377.4
1378.4
1379.5
1380.5
1381.6
1382.7
1383.7
1384.8
1385.9
1387
1388.1
1389.2
1390.3
1391.4
1392.5
1393.7
1394.8
1395.9
1397.1
1398.3
1399.4
1400.6
1401.8
1402.9
1404.1
1405.3
1406.5
1407.7
1409
1410.2
1411.4
1412.6
1413.9
1415.1
1416.4
1417.7
1418.9
1420.2
1421.5
1422.8
1424.1
1425.4
1426.7
1428
1429.3
1430.6
1431.9
1433.3
1434.6
1436
1437.3
1438.7
1440
1441.4
1442.8
1444.1
1445.5
1446.9
1448.2
1449.6
1451
1452.4
1453.7
1455.1
1456.5
1457.9
1459.3
1460.7
1462
1463.4
1464.8
1466.2
1467.6
1469
1470.4
1471.8
1473.2
1474.6
1476
1477.4
1478.8
1480.2
1481.7
1483.1
1484.5
1485.9
1487.3
1488.7
1490.2
1491.6
1493
1494.4
1495.9
1497.3
1498.7
1500.1
1501.6
1503
1504.5
1505.9
1507.3
1508.8
1510.2
1511.7
1513.1
1514.5
1516
1517.4
1518.9
1520.4
1521.8
1523.3
1524.7
1526.2
1527.7
1529.1
1530.6
1532.1
1533.6
1535.1
1536.6
1538.1
1539.6
1541.2
1542.7
1544.3
1545.8
1547.4
1549
1550.6
1552.2
1553.8
1555.4
1557
1558.7
1560.3
1561.9
1563.5
1565.1
1566.7
1568.3
1569.8
1571.2
1572.5
1573.8
1575
1576
1576.9
1577.7
1578.4
1578.9
1579.3
1579.5
1579.7
1579.8
1329
1329
1329
1328.9
1328.9
1328.9
1328.8
1328.8
1328.8
1328.7
1328.7
1328.6
1328.5
1328.5
1328.4
1328.4
1328.4
1328.3
1328.3
1328.3
1328.3
1328.3
1328.3
1328.4
1328.4
1328.5
1328.6
1328.7
1328.8
1328.9
1329.1
1329.3
1329.5
1329.7
1330
1330.2
1330.5
1330.8
1331.1
1331.5
1331.9
1332.2
1332.7
1333.1
1333.5
1334
1334.5
1335
1335.5
1336
1336.6
1337.2
1337.7
1338.3
1339
1339.6
1340.2
1340.9
1341.6
1342.3
1343
1343.7
1344.4
1345.2
1345.9
1346.7
1347.5
1348.3
1349.1
1349.9
1350.7
1351.5
1352.4
1353.2
1354.1
1355
1355.9
1356.8
1357.7
1358.6
1359.5
1360.4
1361.4
1362.3
1363.3
1364.2
1365.2
1366.2
1367.2
1368.2
1369.2
1370.2
1371.2
1372.2
1373.3
1374.3
1375.3
1376.4
1377.5
1378.5
1379.6
1380.7
1381.7
1382.8
1383.9
1385
1386.1
1387.2
1388.4
1389.5
1390.6
1391.8
1392.9
1394
1395.2
1396.4
1397.5
1398.7
1399.9
1401.1
1402.3
1403.5
1404.7
1405.9
1407.1
1408.3
1409.6
1410.8
1412
1413.3
1414.5
1415.8
1417.1
1418.3
1419.6
1420.9
1422.2
1423.5
1424.8
1426.1
1427.4
1428.7
1430
1431.4
1432.7
1434
1435.4
1436.7
1438.1
1439.5
1440.8
1442.2
1443.6
1445
1446.4
1447.7
1449.1
1450.5
1451.9
1453.3
1454.7
1456.1
1457.4
1458.8
1460.2
1461.6
1463
1464.4
1465.8
1467.2
1468.6
1470
1471.4
1472.8
1474.3
1475.7
1477.1
1478.5
1479.9
1481.3
1482.7
1484.2
1485.6
1487
1488.4
1489.8
1491.3
1492.7
1494.1
1495.6
1497
1498.4
1499.9
1501.3
1502.7
1504.2
1505.6
1507.1
1508.5
1509.9
1511.4
1512.8
1514.3
1515.7
1517.2
1518.7
1520.1
1521.6
1523
1524.5
1526
1527.5
1528.9
1530.4
1531.9
1533.4
1534.9
1536.4
1538
1539.5
1541
1542.6
1544.1
1545.7
1547.3
1548.9
1550.5
1552.1
1553.7
1555.4
1557
1558.6
1560.3
1561.9
1563.5
1565.1
1566.6
1568.1
1569.5
1570.9
1572.2
1573.3
1574.4
1575.3
1576.1
1576.7
1577.2
1577.6
1577.9
1578.1
1578.1
1326.4
1326.4
1326.3
1326.3
1326.3
1326.3
1326.2
1326.2
1326.1
1326.1
1326
1326
1325.9
1325.9
1325.8
1325.8
1325.7
1325.7
1325.7
1325.7
1325.6
1325.7
1325.7
1325.7
1325.8
1325.8
1325.9
1326
1326.2
1326.3
1326.5
1326.7
1326.9
1327.1
1327.3
1327.6
1327.9
1328.2
1328.5
1328.9
1329.3
1329.7
1330.1
1330.5
1330.9
1331.4
1331.9
1332.4
1332.9
1333.5
1334
1334.6
1335.2
1335.8
1336.5
1337.1
1337.7
1338.4
1339.1
1339.8
1340.5
1341.2
1342
1342.7
1343.5
1344.3
1345.1
1345.9
1346.7
1347.5
1348.3
1349.2
1350
1350.9
1351.8
1352.7
1353.6
1354.5
1355.4
1356.3
1357.2
1358.2
1359.1
1360.1
1361.1
1362
1363
1364
1365
1366
1367
1368.1
1369.1
1370.1
1371.2
1372.2
1373.3
1374.3
1375.4
1376.5
1377.6
1378.6
1379.7
1380.8
1381.9
1383
1384.2
1385.3
1386.4
1387.6
1388.7
1389.8
1391
1392.1
1393.3
1394.5
1395.6
1396.8
1398
1399.2
1400.4
1401.6
1402.8
1404
1405.2
1406.5
1407.7
1408.9
1410.2
1411.4
1412.7
1413.9
1415.2
1416.5
1417.8
1419
1420.3
1421.6
1422.9
1424.2
1425.5
1426.8
1428.2
1429.5
1430.8
1432.2
1433.5
1434.9
1436.2
1437.6
1438.9
1440.3
1441.7
1443.1
1444.4
1445.8
1447.2
1448.6
1450
1451.4
1452.8
1454.2
1455.6
1457
1458.4
1459.8
1461.2
1462.6
1464
1465.4
1466.8
1468.2
1469.6
1471.1
1472.5
1473.9
1475.3
1476.7
1478.1
1479.6
1481
1482.4
1483.8
1485.3
1486.7
1488.1
1489.5
1491
1492.4
1493.8
1495.3
1496.7
1498.1
1499.6
1501
1502.5
1503.9
1505.3
1506.8
1508.2
1509.7
1511.1
1512.6
1514
1515.5
1517
1518.4
1519.9
1521.3
1522.8
1524.3
1525.8
1527.3
1528.7
1530.2
1531.7
1533.2
1534.7
1536.3
1537.8
1539.3
1540.9
1542.5
1544
1545.6
1547.2
1548.8
1550.4
1552
1553.7
1555.3
1557
1558.6
1560.2
1561.8
1563.4
1565
1566.4
1567.9
1569.2
1570.5
1571.7
1572.7
1573.7
1574.4
1575.1
1575.6
1576
1576.2
1576.4
1576.5
1323.7
1323.7
1323.7
1323.7
1323.7
1323.6
1323.6
1323.5
1323.5
1323.4
1323.4
1323.3
1323.3
1323.2
1323.2
1323.1
1323.1
1323
1323
1323
1323
1323
1323
1323.1
1323.1
1323.2
1323.3
1323.4
1323.5
1323.7
1323.8
1324
1324.2
1324.5
1324.7
1325
1325.3
1325.6
1325.9
1326.3
1326.7
1327
1327.5
1327.9
1328.4
1328.8
1329.3
1329.8
1330.4
1330.9
1331.5
1332.1
1332.7
1333.3
1333.9
1334.6
1335.2
1335.9
1336.6
1337.3
1338
1338.8
1339.5
1340.3
1341
1341.8
1342.6
1343.4
1344.3
1345.1
1345.9
1346.8
1347.7
1348.5
1349.4
1350.3
1351.2
1352.1
1353.1
1354
1355
1355.9
1356.9
1357.8
1358.8
1359.8
1360.8
1361.8
1362.8
1363.8
1364.9
1365.9
1366.9
1368
1369
1370.1
1371.2
1372.2
1373.3
1374.4
1375.5
1376.6
1377.7
1378.8
1379.9
1381.1
1382.2
1383.3
1384.5
1385.6
1386.7
1387.9
1389.1
1390.2
1391.4
1392.6
1393.7
1394.9
1396.1
1397.3
1398.5
1399.7
1400.9
1402.2
1403.4
1404.6
1405.9
1407.1
1408.3
1409.6
1410.9
1412.1
1413.4
1414.7
1415.9
1417.2
1418.5
1419.8
1421.1
1422.4
1423.7
1425
1426.3
1427.7
1429
1430.3
1431.7
1433
1434.4
1435.7
1437.1
1438.4
1439.8
1441.2
1442.6
1443.9
1445.3
1446.7
1448.1
1449.5
1450.9
1452.3
1453.7
1455.1
1456.5
1457.9
1459.4
1460.8
1462.2
1463.6
1465
1466.4
1467.8
1469.3
1470.7
1472.1
1473.5
1474.9
1476.4
1477.8
1479.2
1480.6
1482.1
1483.5
1484.9
1486.4
1487.8
1489.2
1490.7
1492.1
1493.5
1495
1496.4
1497.9
1499.3
1500.7
1502.2
1503.6
1505.1
1506.5
1508
1509.4
1510.9
1512.3
1513.8
1515.3
1516.7
1518.2
1519.7
1521.1
1522.6
1524.1
1525.6
1527
1528.5
1530
1531.6
1533.1
1534.6
1536.1
1537.7
1539.2
1540.8
1542.3
1543.9
1545.5
1547.1
1548.8
1550.4
1552
1553.7
1555.3
1556.9
1558.6
1560.2
1561.8
1563.3
1564.8
1566.2
1567.6
1568.9
1570
1571.1
1572
1572.8
1573.4
1573.9
1574.3
1574.6
1574.8
1574.8
1321.1
1321.1
1321.1
1321
1321
1321
1320.9
1320.9
1320.8
1320.8
1320.7
1320.7
1320.6
1320.6
1320.5
1320.5
1320.4
1320.4
1320.4
1320.3
1320.3
1320.3
1320.4
1320.4
1320.5
1320.5
1320.6
1320.7
1320.9
1321
1321.2
1321.4
1321.6
1321.8
1322.1
1322.3
1322.6
1322.9
1323.3
1323.6
1324
1324.4
1324.8
1325.3
1325.8
1326.2
1326.7
1327.3
1327.8
1328.3
1328.9
1329.5
1330.1
1330.7
1331.4
1332
1332.7
1333.4
1334.1
1334.8
1335.5
1336.3
1337
1337.8
1338.6
1339.4
1340.2
1341
1341.8
1342.7
1343.5
1344.4
1345.3
1346.2
1347
1348
1348.9
1349.8
1350.7
1351.7
1352.6
1353.6
1354.6
1355.6
1356.6
1357.6
1358.6
1359.6
1360.6
1361.6
1362.7
1363.7
1364.8
1365.8
1366.9
1368
1369
1370.1
1371.2
1372.3
1373.4
1374.5
1375.7
1376.8
1377.9
1379
1380.2
1381.3
1382.5
1383.6
1384.8
1385.9
1387.1
1388.3
1389.5
1390.7
1391.8
1393
1394.2
1395.4
1396.6
1397.9
1399.1
1400.3
1401.5
1402.8
1404
1405.3
1406.5
1407.8
1409
1410.3
1411.6
1412.8
1414.1
1415.4
1416.7
1418
1419.3
1420.6
1421.9
1423.2
1424.5
1425.8
1427.2
1428.5
1429.8
1431.2
1432.5
1433.9
1435.2
1436.6
1437.9
1439.3
1440.7
1442.1
1443.5
1444.8
1446.2
1447.6
1449
1450.4
1451.8
1453.2
1454.7
1456.1
1457.5
1458.9
1460.3
1461.8
1463.2
1464.6
1466
1467.4
1468.9
1470.3
1471.7
1473.1
1474.6
1476
1477.4
1478.9
1480.3
1481.7
1483.2
1484.6
1486
1487.5
1488.9
1490.4
1491.8
1493.2
1494.7
1496.1
1497.6
1499
1500.5
1501.9
1503.4
1504.8
1506.3
1507.7
1509.2
1510.6
1512.1
1513.6
1515
1516.5
1518
1519.4
1520.9
1522.4
1523.9
1525.4
1526.9
1528.4
1529.9
1531.4
1532.9
1534.4
1536
1537.5
1539.1
1540.7
1542.3
1543.9
1545.5
1547.1
1548.7
1550.4
1552
1553.6
1555.3
1556.9
1558.5
1560.1
1561.6
1563.1
1564.6
1565.9
1567.2
1568.4
1569.4
1570.4
1571.1
1571.8
1572.3
1572.7
1572.9
1573.1
1573.2
1318.4
1318.4
1318.4
1318.4
1318.4
1318.3
1318.3
1318.2
1318.2
1318.1
1318.1
1318
1317.9
1317.9
1317.8
1317.8
1317.7
1317.7
1317.7
1317.7
1317.7
1317.7
1317.7
1317.7
1317.8
1317.9
1317.9
1318.1
1318.2
1318.3
1318.5
1318.7
1318.9
1319.1
1319.4
1319.7
1320
1320.3
1320.6
1321
1321.4
1321.8
1322.2
1322.7
1323.1
1323.6
1324.1
1324.6
1325.2
1325.7
1326.3
1326.9
1327.5
1328.2
1328.8
1329.5
1330.1
1330.8
1331.5
1332.3
1333
1333.8
1334.5
1335.3
1336.1
1336.9
1337.7
1338.5
1339.4
1340.2
1341.1
1342
1342.8
1343.7
1344.7
1345.6
1346.5
1347.4
1348.4
1349.3
1350.3
1351.3
1352.3
1353.3
1354.3
1355.3
1356.3
1357.3
1358.4
1359.4
1360.5
1361.5
1362.6
1363.6
1364.7
1365.8
1366.9
1368
1369.1
1370.2
1371.3
1372.5
1373.6
1374.7
1375.9
1377
1378.1
1379.3
1380.5
1381.6
1382.8
1384
1385.1
1386.3
1387.5
1388.7
1389.9
1391.1
1392.3
1393.5
1394.8
1396
1397.2
1398.4
1399.7
1400.9
1402.2
1403.4
1404.7
1405.9
1407.2
1408.5
1409.7
1411
1412.3
1413.6
1414.9
1416.2
1417.5
1418.8
1420.1
1421.4
1422.7
1424
1425.4
1426.7
1428
1429.4
1430.7
1432.1
1433.4
1434.8
1436.1
1437.5
1438.9
1440.2
1441.6
1443
1444.4
1445.8
1447.2
1448.6
1450
1451.4
1452.8
1454.2
1455.6
1457
1458.5
1459.9
1461.3
1462.8
1464.2
1465.6
1467
1468.5
1469.9
1471.3
1472.8
1474.2
1475.6
1477.1
1478.5
1479.9
1481.4
1482.8
1484.3
1485.7
1487.2
1488.6
1490
1491.5
1492.9
1494.4
1495.8
1497.3
1498.7
1500.2
1501.6
1503.1
1504.5
1506
1507.5
1508.9
1510.4
1511.8
1513.3
1514.8
1516.3
1517.7
1519.2
1520.7
1522.2
1523.7
1525.2
1526.7
1528.2
1529.7
1531.2
1532.8
1534.3
1535.8
1537.4
1539
1540.6
1542.2
1543.8
1545.4
1547
1548.7
1550.3
1552
1553.6
1555.2
1556.8
1558.4
1560
1561.5
1562.9
1564.3
1565.5
1566.7
1567.8
1568.7
1569.5
1570.1
1570.6
1571
1571.3
1571.5
1571.5
1315.8
1315.7
1315.7
1315.7
1315.7
1315.6
1315.6
1315.6
1315.5
1315.4
1315.4
1315.3
1315.3
1315.2
1315.2
1315.1
1315.1
1315
1315
1315
1315
1315
1315
1315
1315.1
1315.2
1315.3
1315.4
1315.5
1315.7
1315.8
1316
1316.2
1316.5
1316.7
1317
1317.3
1317.6
1318
1318.3
1318.7
1319.1
1319.6
1320
1320.5
1321
1321.5
1322
1322.6
1323.1
1323.7
1324.3
1324.9
1325.6
1326.2
1326.9
1327.6
1328.3
1329
1329.7
1330.5
1331.2
1332
1332.8
1333.6
1334.4
1335.2
1336
1336.9
1337.8
1338.6
1339.5
1340.4
1341.3
1342.2
1343.2
1344.1
1345
1346
1347
1348
1348.9
1349.9
1350.9
1352
1353
1354
1355
1356.1
1357.1
1358.2
1359.3
1360.4
1361.4
1362.5
1363.6
1364.7
1365.8
1367
1368.1
1369.2
1370.3
1371.5
1372.6
1373.8
1374.9
1376.1
1377.3
1378.4
1379.6
1380.8
1382
1383.2
1384.4
1385.6
1386.8
1388
1389.2
1390.4
1391.6
1392.8
1394.1
1395.3
1396.6
1397.8
1399
1400.3
1401.6
1402.8
1404.1
1405.4
1406.6
1407.9
1409.2
1410.5
1411.8
1413.1
1414.4
1415.7
1417
1418.3
1419.6
1420.9
1422.2
1423.6
1424.9
1426.2
1427.6
1428.9
1430.3
1431.6
1433
1434.3
1435.7
1437.1
1438.4
1439.8
1441.2
1442.6
1443.9
1445.3
1446.7
1448.1
1449.5
1450.9
1452.3
1453.8
1455.2
1456.6
1458
1459.4
1460.9
1462.3
1463.7
1465.2
1466.6
1468.1
1469.5
1470.9
1472.4
1473.8
1475.3
1476.7
1478.1
1479.6
1481
1482.5
1483.9
1485.4
1486.8
1488.3
1489.7
1491.2
1492.6
1494.1
1495.5
1497
1498.4
1499.9
1501.4
1502.8
1504.3
1505.7
1507.2
1508.7
1510.1
1511.6
1513.1
1514.5
1516
1517.5
1519
1520.5
1522
1523.5
1525
1526.5
1528
1529.5
1531.1
1532.6
1534.2
1535.7
1537.3
1538.9
1540.5
1542.1
1543.7
1545.4
1547
1548.7
1550.3
1551.9
1553.6
1555.2
1556.8
1558.3
1559.8
1561.3
1562.6
1563.9
1565.1
1566.1
1567
1567.8
1568.5
1569
1569.4
1569.6
1569.8
1569.9
1313.1
1313.1
1313
1313
1313
1313
1312.9
1312.9
1312.8
1312.8
1312.7
1312.6
1312.6
1312.5
1312.5
1312.4
1312.4
1312.3
1312.3
1312.3
1312.3
1312.3
1312.3
1312.3
1312.4
1312.5
1312.6
1312.7
1312.8
1312.9
1313.1
1313.3
1313.5
1313.8
1314
1314.3
1314.6
1314.9
1315.3
1315.7
1316.1
1316.5
1316.9
1317.4
1317.8
1318.3
1318.8
1319.4
1319.9
1320.5
1321.1
1321.7
1322.3
1323
1323.6
1324.3
1325
1325.7
1326.4
1327.2
1327.9
1328.7
1329.5
1330.3
1331.1
1331.9
1332.7
1333.6
1334.4
1335.3
1336.2
1337.1
1338
1338.9
1339.8
1340.7
1341.7
1342.6
1343.6
1344.6
1345.6
1346.6
1347.6
1348.6
1349.6
1350.7
1351.7
1352.8
1353.8
1354.9
1355.9
1357
1358.1
1359.2
1360.3
1361.4
1362.5
1363.7
1364.8
1365.9
1367.1
1368.2
1369.4
1370.5
1371.7
1372.8
1374
1375.2
1376.4
1377.6
1378.8
1379.9
1381.2
1382.4
1383.6
1384.8
1386
1387.2
1388.5
1389.7
1390.9
1392.2
1393.4
1394.7
1395.9
1397.2
1398.4
1399.7
1401
1402.2
1403.5
1404.8
1406.1
1407.4
1408.7
1409.9
1411.2
1412.6
1413.9
1415.2
1416.5
1417.8
1419.1
1420.4
1421.8
1423.1
1424.4
1425.8
1427.1
1428.5
1429.8
1431.2
1432.5
1433.9
1435.3
1436.6
1438
1439.4
1440.8
1442.1
1443.5
1444.9
1446.3
1447.7
1449.1
1450.5
1451.9
1453.3
1454.8
1456.2
1457.6
1459
1460.5
1461.9
1463.3
1464.8
1466.2
1467.6
1469.1
1470.5
1472
1473.4
1474.9
1476.3
1477.8
1479.2
1480.7
1482.1
1483.6
1485
1486.5
1488
1489.4
1490.9
1492.3
1493.8
1495.2
1496.7
1498.2
1499.6
1501.1
1502.5
1504
1505.5
1506.9
1508.4
1509.9
1511.4
1512.8
1514.3
1515.8
1517.3
1518.8
1520.3
1521.8
1523.3
1524.8
1526.3
1527.8
1529.4
1530.9
1532.5
1534
1535.6
1537.2
1538.8
1540.4
1542.1
1543.7
1545.3
1547
1548.6
1550.3
1551.9
1553.5
1555.1
1556.7
1558.2
1559.6
1561
1562.2
1563.4
1564.5
1565.4
1566.2
1566.8
1567.3
1567.7
1568
1568.2
1568.2
1310.4
1310.4
1310.4
1310.3
1310.3
1310.3
1310.2
1310.2
1310.1
1310.1
1310
1309.9
1309.9
1309.8
1309.7
1309.7
1309.7
1309.6
1309.6
1309.6
1309.6
1309.6
1309.6
1309.6
1309.7
1309.8
1309.8
1310
1310.1
1310.2
1310.4
1310.6
1310.8
1311.1
1311.3
1311.6
1311.9
1312.3
1312.6
1313
1313.4
1313.8
1314.2
1314.7
1315.2
1315.7
1316.2
1316.7
1317.3
1317.9
1318.5
1319.1
1319.7
1320.4
1321
1321.7
1322.4
1323.1
1323.8
1324.6
1325.3
1326.1
1326.9
1327.7
1328.5
1329.3
1330.2
1331
1331.9
1332.8
1333.7
1334.6
1335.5
1336.4
1337.4
1338.3
1339.3
1340.2
1341.2
1342.2
1343.2
1344.2
1345.2
1346.2
1347.3
1348.3
1349.4
1350.4
1351.5
1352.6
1353.7
1354.8
1355.9
1357
1358.1
1359.2
1360.3
1361.5
1362.6
1363.7
1364.9
1366
1367.2
1368.4
1369.6
1370.7
1371.9
1373.1
1374.3
1375.5
1376.7
1377.9
1379.1
1380.3
1381.6
1382.8
1384
1385.3
1386.5
1387.7
1389
1390.2
1391.5
1392.7
1394
1395.3
1396.5
1397.8
1399.1
1400.4
1401.7
1402.9
1404.2
1405.5
1406.8
1408.1
1409.4
1410.7
1412
1413.4
1414.7
1416
1417.3
1418.7
1420
1421.3
1422.7
1424
1425.4
1426.7
1428.1
1429.4
1430.8
1432.1
1433.5
1434.9
1436.2
1437.6
1439
1440.4
1441.8
1443.1
1444.5
1445.9
1447.3
1448.7
1450.1
1451.5
1453
1454.4
1455.8
1457.2
1458.6
1460.1
1461.5
1462.9
1464.3
1465.8
1467.2
1468.7
1470.1
1471.6
1473
1474.5
1475.9
1477.4
1478.9
1480.3
1481.8
1483.2
1484.7
1486.2
1487.6
1489.1
1490.6
1492
1493.5
1494.9
1496.4
1497.9
1499.3
1500.8
1502.3
1503.7
1505.2
1506.7
1508.2
1509.6
1511.1
1512.6
1514.1
1515.6
1517.1
1518.6
1520.1
1521.6
1523.1
1524.6
1526.1
1527.7
1529.2
1530.8
1532.4
1533.9
1535.5
1537.1
1538.7
1540.4
1542
1543.7
1545.3
1546.9
1548.6
1550.2
1551.8
1553.4
1555
1556.5
1557.9
1559.3
1560.6
1561.7
1562.8
1563.7
1564.5
1565.1
1565.6
1566
1566.3
1566.5
1566.6
1307.7
1307.7
1307.7
1307.6
1307.6
1307.6
1307.5
1307.5
1307.4
1307.3
1307.3
1307.2
1307.1
1307.1
1307
1307
1306.9
1306.9
1306.9
1306.8
1306.8
1306.8
1306.9
1306.9
1306.9
1307
1307.1
1307.2
1307.4
1307.5
1307.7
1307.9
1308.1
1308.3
1308.6
1308.9
1309.2
1309.5
1309.9
1310.3
1310.7
1311.1
1311.5
1312
1312.5
1313
1313.5
1314.1
1314.6
1315.2
1315.8
1316.4
1317.1
1317.7
1318.4
1319.1
1319.8
1320.5
1321.2
1322
1322.8
1323.5
1324.3
1325.1
1326
1326.8
1327.6
1328.5
1329.4
1330.3
1331.2
1332.1
1333
1333.9
1334.9
1335.8
1336.8
1337.8
1338.8
1339.8
1340.8
1341.8
1342.8
1343.9
1344.9
1346
1347
1348.1
1349.2
1350.3
1351.4
1352.5
1353.6
1354.7
1355.8
1356.9
1358.1
1359.2
1360.4
1361.5
1362.7
1363.9
1365
1366.2
1367.4
1368.6
1369.8
1371
1372.2
1373.4
1374.6
1375.8
1377.1
1378.3
1379.5
1380.8
1382
1383.3
1384.5
1385.8
1387
1388.3
1389.5
1390.8
1392.1
1393.4
1394.6
1395.9
1397.2
1398.5
1399.8
1401.1
1402.4
1403.7
1405
1406.3
1407.6
1408.9
1410.2
1411.6
1412.9
1414.2
1415.5
1416.9
1418.2
1419.5
1420.9
1422.2
1423.6
1424.9
1426.3
1427.6
1429
1430.4
1431.7
1433.1
1434.5
1435.9
1437.2
1438.6
1440
1441.4
1442.8
1444.2
1445.6
1447
1448.4
1449.8
1451.2
1452.6
1454
1455.4
1456.8
1458.3
1459.7
1461.1
1462.5
1464
1465.4
1466.8
1468.3
1469.7
1471.2
1472.6
1474.1
1475.6
1477
1478.5
1480
1481.4
1482.9
1484.4
1485.8
1487.3
1488.8
1490.2
1491.7
1493.1
1494.6
1496.1
1497.6
1499
1500.5
1502
1503.5
1504.9
1506.4
1507.9
1509.4
1510.9
1512.4
1513.8
1515.3
1516.8
1518.3
1519.9
1521.4
1522.9
1524.4
1526
1527.5
1529.1
1530.7
1532.2
1533.8
1535.4
1537.1
1538.7
1540.3
1542
1543.6
1545.3
1546.9
1548.5
1550.2
1551.7
1553.3
1554.8
1556.2
1557.6
1558.9
1560.1
1561.1
1562
1562.8
1563.4
1564
1564.4
1564.7
1564.9
1564.9
1304.9
1304.9
1304.9
1304.9
1304.9
1304.8
1304.8
1304.7
1304.7
1304.6
1304.6
1304.5
1304.4
1304.4
1304.3
1304.2
1304.2
1304.2
1304.1
1304.1
1304.1
1304.1
1304.1
1304.2
1304.2
1304.3
1304.4
1304.5
1304.6
1304.8
1304.9
1305.1
1305.4
1305.6
1305.9
1306.2
1306.5
1306.8
1307.2
1307.6
1308
1308.4
1308.8
1309.3
1309.8
1310.3
1310.8
1311.4
1311.9
1312.5
1313.1
1313.8
1314.4
1315.1
1315.8
1316.4
1317.2
1317.9
1318.6
1319.4
1320.2
1320.9
1321.7
1322.6
1323.4
1324.2
1325.1
1326
1326.8
1327.7
1328.7
1329.6
1330.5
1331.4
1332.4
1333.4
1334.3
1335.3
1336.3
1337.3
1338.4
1339.4
1340.4
1341.5
1342.5
1343.6
1344.7
1345.7
1346.8
1347.9
1349
1350.1
1351.3
1352.4
1353.5
1354.7
1355.8
1357
1358.1
1359.3
1360.5
1361.7
1362.8
1364
1365.2
1366.4
1367.6
1368.9
1370.1
1371.3
1372.5
1373.8
1375
1376.2
1377.5
1378.7
1380
1381.2
1382.5
1383.8
1385
1386.3
1387.6
1388.8
1390.1
1391.4
1392.7
1394
1395.3
1396.6
1397.9
1399.2
1400.5
1401.8
1403.1
1404.4
1405.8
1407.1
1408.4
1409.7
1411.1
1412.4
1413.7
1415.1
1416.4
1417.8
1419.1
1420.5
1421.8
1423.2
1424.5
1425.9
1427.2
1428.6
1430
1431.3
1432.7
1434.1
1435.5
1436.9
1438.2
1439.6
1441
1442.4
1443.8
1445.2
1446.6
1448
1449.4
1450.8
1452.2
1453.7
1455.1
1456.5
1457.9
1459.3
1460.8
1462.2
1463.6
1465.1
1466.5
1467.9
1469.4
1470.8
1472.3
1473.7
1475.2
1476.6
1478.1
1479.6
1481
1482.5
1484
1485.5
1486.9
1488.4
1489.9
1491.3
1492.8
1494.3
1495.8
1497.2
1498.7
1500.2
1501.7
1503.2
1504.7
1506.1
1507.6
1509.1
1510.6
1512.1
1513.6
1515.1
1516.6
1518.1
1519.7
1521.2
1522.7
1524.3
1525.8
1527.4
1528.9
1530.5
1532.1
1533.7
1535.4
1537
1538.6
1540.3
1541.9
1543.6
1545.2
1546.8
1548.5
1550.1
1551.6
1553.1
1554.6
1555.9
1557.2
1558.4
1559.4
1560.4
1561.1
1561.8
1562.3
1562.7
1563
1563.2
1563.3
1302.2
1302.2
1302.2
1302.2
1302.1
1302.1
1302.1
1302
1301.9
1301.9
1301.8
1301.8
1301.7
1301.6
1301.6
1301.5
1301.4
1301.4
1301.4
1301.4
1301.3
1301.3
1301.4
1301.4
1301.5
1301.5
1301.6
1301.7
1301.9
1302
1302.2
1302.4
1302.6
1302.9
1303.1
1303.4
1303.7
1304.1
1304.5
1304.8
1305.2
1305.7
1306.1
1306.6
1307.1
1307.6
1308.1
1308.7
1309.3
1309.9
1310.5
1311.1
1311.8
1312.4
1313.1
1313.8
1314.5
1315.3
1316
1316.8
1317.5
1318.3
1319.1
1320
1320.8
1321.7
1322.5
1323.4
1324.3
1325.2
1326.1
1327
1328
1328.9
1329.9
1330.9
1331.9
1332.9
1333.9
1334.9
1335.9
1336.9
1338
1339
1340.1
1341.2
1342.3
1343.4
1344.5
1345.6
1346.7
1347.8
1348.9
1350.1
1351.2
1352.4
1353.5
1354.7
1355.9
1357.1
1358.2
1359.4
1360.6
1361.8
1363
1364.3
1365.5
1366.7
1367.9
1369.2
1370.4
1371.6
1372.9
1374.1
1375.4
1376.7
1377.9
1379.2
1380.5
1381.7
1383
1384.3
1385.6
1386.9
1388.2
1389.5
1390.8
1392.1
1393.4
1394.7
1396
1397.3
1398.6
1399.9
1401.2
1402.6
1403.9
1405.2
1406.6
1407.9
1409.2
1410.6
1411.9
1413.3
1414.6
1416
1417.3
1418.7
1420
1421.4
1422.7
1424.1
1425.5
1426.8
1428.2
1429.6
1431
1432.3
1433.7
1435.1
1436.5
1437.9
1439.3
1440.7
1442.1
1443.5
1444.9
1446.3
1447.7
1449.1
1450.5
1451.9
1453.3
1454.7
1456.2
1457.6
1459
1460.4
1461.9
1463.3
1464.7
1466.2
1467.6
1469
1470.5
1471.9
1473.4
1474.8
1476.3
1477.8
1479.2
1480.7
1482.2
1483.6
1485.1
1486.6
1488
1489.5
1491
1492.5
1494
1495.4
1496.9
1498.4
1499.9
1501.4
1502.9
1504.4
1505.9
1507.4
1508.9
1510.4
1511.9
1513.4
1514.9
1516.4
1517.9
1519.5
1521
1522.5
1524.1
1525.7
1527.2
1528.8
1530.4
1532
1533.6
1535.3
1536.9
1538.6
1540.2
1541.9
1543.5
1545.1
1546.8
1548.4
1549.9
1551.4
1552.9
1554.2
1555.5
1556.7
1557.8
1558.7
1559.5
1560.1
1560.6
1561
1561.4
1561.5
1561.6
1299.5
1299.5
1299.5
1299.4
1299.4
1299.4
1299.3
1299.3
1299.2
1299.1
1299.1
1299
1298.9
1298.9
1298.8
1298.7
1298.7
1298.6
1298.6
1298.6
1298.6
1298.6
1298.6
1298.6
1298.7
1298.8
1298.9
1299
1299.1
1299.3
1299.4
1299.6
1299.9
1300.1
1300.4
1300.7
1301
1301.3
1301.7
1302.1
1302.5
1302.9
1303.4
1303.9
1304.4
1304.9
1305.4
1306
1306.6
1307.2
1307.8
1308.4
1309.1
1309.7
1310.4
1311.1
1311.9
1312.6
1313.4
1314.1
1314.9
1315.7
1316.5
1317.4
1318.2
1319.1
1319.9
1320.8
1321.7
1322.6
1323.6
1324.5
1325.5
1326.4
1327.4
1328.4
1329.4
1330.4
1331.4
1332.4
1333.4
1334.5
1335.5
1336.6
1337.7
1338.8
1339.9
1341
1342.1
1343.2
1344.3
1345.5
1346.6
1347.8
1348.9
1350.1
1351.2
1352.4
1353.6
1354.8
1356
1357.2
1358.4
1359.6
1360.8
1362.1
1363.3
1364.5
1365.8
1367
1368.3
1369.5
1370.8
1372
1373.3
1374.6
1375.8
1377.1
1378.4
1379.7
1381
1382.3
1383.6
1384.9
1386.2
1387.5
1388.8
1390.1
1391.4
1392.7
1394
1395.4
1396.7
1398
1399.4
1400.7
1402
1403.4
1404.7
1406
1407.4
1408.7
1410.1
1411.4
1412.8
1414.1
1415.5
1416.9
1418.2
1419.6
1421
1422.3
1423.7
1425.1
1426.5
1427.8
1429.2
1430.6
1432
1433.4
1434.8
1436.1
1437.5
1438.9
1440.3
1441.7
1443.1
1444.5
1445.9
1447.4
1448.8
1450.2
1451.6
1453
1454.4
1455.8
1457.3
1458.7
1460.1
1461.5
1463
1464.4
1465.8
1467.3
1468.7
1470.2
1471.6
1473.1
1474.5
1476
1477.4
1478.9
1480.4
1481.8
1483.3
1484.7
1486.2
1487.7
1489.2
1490.6
1492.1
1493.6
1495.1
1496.6
1498.1
1499.6
1501.1
1502.6
1504.1
1505.6
1507.1
1508.6
1510.1
1511.6
1513.1
1514.6
1516.2
1517.7
1519.2
1520.8
1522.4
1523.9
1525.5
1527.1
1528.7
1530.3
1531.9
1533.6
1535.2
1536.8
1538.5
1540.1
1541.8
1543.4
1545.1
1546.7
1548.2
1549.7
1551.2
1552.5
1553.8
1555
1556.1
1557
1557.8
1558.4
1558.9
1559.4
1559.7
1559.9
1559.9
1296.7
1296.7
1296.7
1296.7
1296.7
1296.6
1296.6
1296.5
1296.5
1296.4
1296.3
1296.2
1296.2
1296.1
1296
1296
1295.9
1295.9
1295.8
1295.8
1295.8
1295.8
1295.8
1295.9
1295.9
1296
1296.1
1296.2
1296.3
1296.5
1296.7
1296.9
1297.1
1297.3
1297.6
1297.9
1298.2
1298.6
1298.9
1299.3
1299.8
1300.2
1300.7
1301.1
1301.6
1302.2
1302.7
1303.3
1303.9
1304.5
1305.1
1305.7
1306.4
1307.1
1307.8
1308.5
1309.2
1309.9
1310.7
1311.5
1312.3
1313.1
1313.9
1314.8
1315.6
1316.5
1317.4
1318.2
1319.2
1320.1
1321
1321.9
1322.9
1323.9
1324.9
1325.8
1326.9
1327.9
1328.9
1329.9
1331
1332
1333.1
1334.2
1335.3
1336.3
1337.5
1338.6
1339.7
1340.8
1341.9
1343.1
1344.2
1345.4
1346.6
1347.7
1348.9
1350.1
1351.3
1352.5
1353.7
1354.9
1356.2
1357.4
1358.6
1359.8
1361.1
1362.3
1363.6
1364.8
1366.1
1367.4
1368.6
1369.9
1371.2
1372.5
1373.7
1375
1376.3
1377.6
1378.9
1380.2
1381.5
1382.8
1384.2
1385.5
1386.8
1388.1
1389.4
1390.8
1392.1
1393.4
1394.8
1396.1
1397.4
1398.8
1400.1
1401.5
1402.8
1404.2
1405.5
1406.9
1408.2
1409.6
1411
1412.3
1413.7
1415.1
1416.4
1417.8
1419.2
1420.5
1421.9
1423.3
1424.7
1426.1
1427.5
1428.8
1430.2
1431.6
1433
1434.4
1435.8
1437.2
1438.6
1440
1441.4
1442.8
1444.2
1445.6
1447
1448.5
1449.9
1451.3
1452.7
1454.1
1455.5
1457
1458.4
1459.8
1461.3
1462.7
1464.1
1465.6
1467
1468.4
1469.9
1471.3
1472.8
1474.2
1475.7
1477.1
1478.6
1480
1481.5
1483
1484.4
1485.9
1487.4
1488.8
1490.3
1491.8
1493.3
1494.8
1496.3
1497.8
1499.2
1500.7
1502.3
1503.8
1505.3
1506.8
1508.3
1509.8
1511.3
1512.9
1514.4
1515.9
1517.5
1519
1520.6
1522.2
1523.8
1525.3
1526.9
1528.6
1530.2
1531.8
1533.5
1535.1
1536.8
1538.4
1540.1
1541.7
1543.3
1544.9
1546.5
1548
1549.5
1550.8
1552.1
1553.3
1554.4
1555.3
1556.1
1556.7
1557.3
1557.7
1558
1558.2
1558.3
1294
1294
1294
1293.9
1293.9
1293.9
1293.8
1293.8
1293.7
1293.6
1293.6
1293.5
1293.4
1293.3
1293.3
1293.2
1293.2
1293.1
1293.1
1293
1293
1293
1293
1293.1
1293.1
1293.2
1293.3
1293.4
1293.6
1293.7
1293.9
1294.1
1294.3
1294.6
1294.8
1295.1
1295.5
1295.8
1296.2
1296.6
1297
1297.4
1297.9
1298.4
1298.9
1299.4
1300
1300.5
1301.1
1301.7
1302.4
1303
1303.7
1304.4
1305.1
1305.8
1306.5
1307.3
1308
1308.8
1309.6
1310.5
1311.3
1312.1
1313
1313.9
1314.8
1315.7
1316.6
1317.5
1318.4
1319.4
1320.4
1321.3
1322.3
1323.3
1324.3
1325.4
1326.4
1327.4
1328.5
1329.6
1330.6
1331.7
1332.8
1333.9
1335
1336.1
1337.3
1338.4
1339.6
1340.7
1341.9
1343
1344.2
1345.4
1346.6
1347.8
1349
1350.2
1351.4
1352.7
1353.9
1355.1
1356.4
1357.6
1358.9
1360.1
1361.4
1362.6
1363.9
1365.2
1366.5
1367.8
1369
1370.3
1371.6
1372.9
1374.2
1375.5
1376.8
1378.2
1379.5
1380.8
1382.1
1383.4
1384.8
1386.1
1387.4
1388.8
1390.1
1391.5
1392.8
1394.1
1395.5
1396.8
1398.2
1399.6
1400.9
1402.3
1403.6
1405
1406.4
1407.7
1409.1
1410.5
1411.9
1413.2
1414.6
1416
1417.4
1418.7
1420.1
1421.5
1422.9
1424.3
1425.7
1427.1
1428.5
1429.9
1431.3
1432.7
1434.1
1435.5
1436.9
1438.3
1439.7
1441.1
1442.5
1443.9
1445.3
1446.7
1448.1
1449.6
1451
1452.4
1453.8
1455.3
1456.7
1458.1
1459.5
1461
1462.4
1463.8
1465.3
1466.7
1468.2
1469.6
1471
1472.5
1473.9
1475.4
1476.9
1478.3
1479.8
1481.2
1482.7
1484.1
1485.6
1487.1
1488.6
1490
1491.5
1493
1494.5
1496
1497.5
1498.9
1500.4
1501.9
1503.5
1505
1506.5
1508
1509.6
1511.1
1512.6
1514.2
1515.7
1517.3
1518.8
1520.4
1522
1523.6
1525.2
1526.8
1528.4
1530.1
1531.7
1533.4
1535
1536.7
1538.3
1540
1541.6
1543.2
1544.7
1546.3
1547.7
1549.1
1550.4
1551.6
1552.6
1553.6
1554.4
1555
1555.6
1556
1556.4
1556.6
1556.6
1291.2
1291.2
1291.2
1291.2
1291.2
1291.1
1291.1
1291
1290.9
1290.9
1290.8
1290.7
1290.6
1290.6
1290.5
1290.4
1290.4
1290.3
1290.3
1290.3
1290.2
1290.2
1290.3
1290.3
1290.3
1290.4
1290.5
1290.6
1290.8
1290.9
1291.1
1291.3
1291.5
1291.8
1292.1
1292.4
1292.7
1293
1293.4
1293.8
1294.2
1294.7
1295.1
1295.6
1296.1
1296.7
1297.2
1297.8
1298.4
1299
1299.7
1300.3
1301
1301.7
1302.4
1303.1
1303.8
1304.6
1305.4
1306.2
1307
1307.8
1308.6
1309.5
1310.4
1311.2
1312.1
1313
1314
1314.9
1315.9
1316.8
1317.8
1318.8
1319.8
1320.8
1321.8
1322.8
1323.9
1324.9
1326
1327.1
1328.1
1329.2
1330.3
1331.5
1332.6
1333.7
1334.8
1336
1337.2
1338.3
1339.5
1340.7
1341.9
1343
1344.3
1345.5
1346.7
1347.9
1349.1
1350.4
1351.6
1352.8
1354.1
1355.4
1356.6
1357.9
1359.1
1360.4
1361.7
1363
1364.3
1365.6
1366.9
1368.2
1369.5
1370.8
1372.1
1373.4
1374.7
1376.1
1377.4
1378.7
1380.1
1381.4
1382.7
1384.1
1385.4
1386.8
1388.1
1389.5
1390.8
1392.2
1393.5
1394.9
1396.3
1397.6
1399
1400.4
1401.7
1403.1
1404.5
1405.9
1407.2
1408.6
1410
1411.4
1412.8
1414.1
1415.5
1416.9
1418.3
1419.7
1421.1
1422.5
1423.9
1425.3
1426.7
1428.1
1429.5
1430.9
1432.3
1433.7
1435.1
1436.5
1437.9
1439.4
1440.8
1442.2
1443.6
1445
1446.4
1447.9
1449.3
1450.7
1452.1
1453.5
1455
1456.4
1457.8
1459.3
1460.7
1462.1
1463.6
1465
1466.5
1467.9
1469.3
1470.8
1472.2
1473.7
1475.1
1476.6
1478
1479.5
1481
1482.4
1483.9
1485.3
1486.8
1488.3
1489.8
1491.2
1492.7
1494.2
1495.7
1497.2
1498.7
1500.2
1501.7
1503.2
1504.7
1506.2
1507.7
1509.3
1510.8
1512.3
1513.9
1515.5
1517
1518.6
1520.2
1521.8
1523.4
1525
1526.7
1528.3
1529.9
1531.6
1533.2
1534.9
1536.6
1538.2
1539.8
1541.4
1543
1544.5
1546
1547.4
1548.7
1549.8
1550.9
1551.9
1552.6
1553.3
1553.9
1554.4
1554.7
1554.9
1555
1288.5
1288.5
1288.5
1288.4
1288.4
1288.3
1288.3
1288.2
1288.2
1288.1
1288
1287.9
1287.9
1287.8
1287.7
1287.6
1287.6
1287.5
1287.5
1287.5
1287.4
1287.4
1287.5
1287.5
1287.5
1287.6
1287.7
1287.8
1288
1288.1
1288.3
1288.5
1288.7
1289
1289.3
1289.6
1289.9
1290.3
1290.6
1291
1291.5
1291.9
1292.4
1292.9
1293.4
1293.9
1294.5
1295.1
1295.7
1296.3
1296.9
1297.6
1298.3
1299
1299.7
1300.4
1301.1
1301.9
1302.7
1303.5
1304.3
1305.1
1306
1306.8
1307.7
1308.6
1309.5
1310.4
1311.4
1312.3
1313.3
1314.2
1315.2
1316.2
1317.2
1318.2
1319.3
1320.3
1321.3
1322.4
1323.5
1324.6
1325.7
1326.8
1327.9
1329
1330.1
1331.3
1332.4
1333.6
1334.7
1335.9
1337.1
1338.3
1339.5
1340.7
1341.9
1343.1
1344.3
1345.6
1346.8
1348
1349.3
1350.6
1351.8
1353.1
1354.4
1355.6
1356.9
1358.2
1359.5
1360.8
1362.1
1363.4
1364.7
1366
1367.3
1368.6
1370
1371.3
1372.6
1374
1375.3
1376.6
1378
1379.3
1380.7
1382
1383.4
1384.7
1386.1
1387.5
1388.8
1390.2
1391.6
1392.9
1394.3
1395.7
1397
1398.4
1399.8
1401.2
1402.6
1404
1405.3
1406.7
1408.1
1409.5
1410.9
1412.3
1413.7
1415.1
1416.5
1417.9
1419.3
1420.7
1422.1
1423.5
1424.9
1426.3
1427.7
1429.1
1430.5
1431.9
1433.4
1434.8
1436.2
1437.6
1439
1440.4
1441.9
1443.3
1444.7
1446.1
1447.6
1449
1450.4
1451.8
1453.3
1454.7
1456.1
1457.6
1459
1460.4
1461.9
1463.3
1464.8
1466.2
1467.6
1469.1
1470.5
1472
1473.4
1474.9
1476.3
1477.8
1479.2
1480.7
1482.2
1483.6
1485.1
1486.6
1488
1489.5
1491
1492.5
1493.9
1495.4
1496.9
1498.4
1499.9
1501.4
1502.9
1504.4
1505.9
1507.5
1509
1510.6
1512.1
1513.7
1515.2
1516.8
1518.4
1520
1521.6
1523.2
1524.9
1526.5
1528.1
1529.8
1531.5
1533.1
1534.8
1536.4
1538
1539.6
1541.2
1542.7
1544.2
1545.6
1546.9
1548.1
1549.2
1550.1
1550.9
1551.6
1552.2
1552.7
1553
1553.2
1553.3
1285.7
1285.7
1285.7
1285.7
1285.6
1285.6
1285.5
1285.5
1285.4
1285.3
1285.2
1285.1
1285.1
1285
1284.9
1284.8
1284.8
1284.7
1284.7
1284.7
1284.6
1284.6
1284.7
1284.7
1284.7
1284.8
1284.9
1285
1285.1
1285.3
1285.5
1285.7
1285.9
1286.2
1286.5
1286.8
1287.1
1287.5
1287.8
1288.2
1288.7
1289.1
1289.6
1290.1
1290.6
1291.2
1291.7
1292.3
1292.9
1293.5
1294.2
1294.8
1295.5
1296.2
1297
1297.7
1298.5
1299.2
1300
1300.8
1301.6
1302.5
1303.3
1304.2
1305.1
1306
1306.9
1307.8
1308.7
1309.7
1310.7
1311.6
1312.6
1313.6
1314.6
1315.7
1316.7
1317.8
1318.8
1319.9
1321
1322.1
1323.2
1324.3
1325.4
1326.5
1327.7
1328.8
1330
1331.1
1332.3
1333.5
1334.7
1335.9
1337.1
1338.3
1339.5
1340.7
1342
1343.2
1344.5
1345.7
1347
1348.2
1349.5
1350.8
1352.1
1353.4
1354.7
1355.9
1357.3
1358.6
1359.9
1361.2
1362.5
1363.8
1365.1
1366.5
1367.8
1369.1
1370.5
1371.8
1373.2
1374.5
1375.9
1377.2
1378.6
1380
1381.3
1382.7
1384.1
1385.4
1386.8
1388.2
1389.6
1390.9
1392.3
1393.7
1395.1
1396.5
1397.9
1399.3
1400.6
1402
1403.4
1404.8
1406.2
1407.6
1409
1410.4
1411.8
1413.2
1414.6
1416
1417.5
1418.9
1420.3
1421.7
1423.1
1424.5
1425.9
1427.3
1428.8
1430.2
1431.6
1433
1434.4
1435.9
1437.3
1438.7
1440.1
1441.6
1443
1444.4
1445.8
1447.3
1448.7
1450.1
1451.6
1453
1454.4
1455.9
1457.3
1458.7
1460.2
1461.6
1463.1
1464.5
1466
1467.4
1468.8
1470.3
1471.7
1473.2
1474.7
1476.1
1477.6
1479
1480.5
1481.9
1483.4
1484.9
1486.3
1487.8
1489.3
1490.8
1492.2
1493.7
1495.2
1496.7
1498.2
1499.7
1501.2
1502.7
1504.2
1505.7
1507.3
1508.8
1510.3
1511.9
1513.4
1515
1516.6
1518.2
1519.8
1521.4
1523
1524.7
1526.3
1528
1529.6
1531.3
1532.9
1534.6
1536.2
1537.8
1539.4
1540.9
1542.4
1543.8
1545.1
1546.3
1547.4
1548.4
1549.2
1549.9
1550.5
1551
1551.4
1551.6
1551.6
1282.9
1282.9
1282.9
1282.9
1282.8
1282.8
1282.7
1282.7
1282.6
1282.5
1282.4
1282.4
1282.3
1282.2
1282.1
1282
1282
1281.9
1281.9
1281.8
1281.8
1281.8
1281.8
1281.9
1281.9
1282
1282.1
1282.2
1282.3
1282.5
1282.7
1282.9
1283.1
1283.4
1283.7
1284
1284.3
1284.7
1285
1285.5
1285.9
1286.3
1286.8
1287.3
1287.8
1288.4
1289
1289.6
1290.2
1290.8
1291.4
1292.1
1292.8
1293.5
1294.2
1295
1295.7
1296.5
1297.3
1298.1
1299
1299.8
1300.7
1301.5
1302.4
1303.3
1304.2
1305.2
1306.1
1307.1
1308.1
1309
1310
1311
1312.1
1313.1
1314.1
1315.2
1316.3
1317.4
1318.4
1319.5
1320.7
1321.8
1322.9
1324
1325.2
1326.3
1327.5
1328.7
1329.9
1331.1
1332.3
1333.5
1334.7
1335.9
1337.1
1338.4
1339.6
1340.9
1342.1
1343.4
1344.7
1345.9
1347.2
1348.5
1349.8
1351.1
1352.4
1353.7
1355
1356.3
1357.6
1359
1360.3
1361.6
1363
1364.3
1365.6
1367
1368.3
1369.7
1371
1372.4
1373.8
1375.1
1376.5
1377.9
1379.2
1380.6
1382
1383.4
1384.8
1386.1
1387.5
1388.9
1390.3
1391.7
1393.1
1394.5
1395.9
1397.3
1398.7
1400.1
1401.5
1402.9
1404.3
1405.7
1407.1
1408.5
1409.9
1411.4
1412.8
1414.2
1415.6
1417
1418.4
1419.9
1421.3
1422.7
1424.1
1425.5
1427
1428.4
1429.8
1431.2
1432.7
1434.1
1435.5
1437
1438.4
1439.8
1441.3
1442.7
1444.1
1445.6
1447
1448.4
1449.9
1451.3
1452.7
1454.2
1455.6
1457.1
1458.5
1459.9
1461.4
1462.8
1464.3
1465.7
1467.2
1468.6
1470.1
1471.5
1473
1474.4
1475.9
1477.3
1478.8
1480.3
1481.7
1483.2
1484.7
1486.1
1487.6
1489.1
1490.5
1492
1493.5
1495
1496.5
1498
1499.5
1501
1502.5
1504
1505.5
1507.1
1508.6
1510.1
1511.7
1513.3
1514.8
1516.4
1518
1519.6
1521.3
1522.9
1524.5
1526.2
1527.8
1529.5
1531.1
1532.8
1534.4
1536
1537.6
1539.1
1540.6
1542
1543.3
1544.5
1545.7
1546.6
1547.5
1548.2
1548.9
1549.3
1549.7
1549.9
1550
1280.2
1280.1
1280.1
1280.1
1280.1
1280
1280
1279.9
1279.8
1279.7
1279.7
1279.6
1279.5
1279.4
1279.3
1279.2
1279.2
1279.1
1279.1
1279
1279
1279
1279
1279
1279.1
1279.2
1279.3
1279.4
1279.5
1279.7
1279.9
1280.1
1280.3
1280.6
1280.8
1281.2
1281.5
1281.9
1282.2
1282.7
1283.1
1283.6
1284
1284.5
1285.1
1285.6
1286.2
1286.8
1287.4
1288
1288.7
1289.4
1290.1
1290.8
1291.5
1292.3
1293
1293.8
1294.6
1295.4
1296.3
1297.1
1298
1298.9
1299.8
1300.7
1301.6
1302.5
1303.5
1304.5
1305.4
1306.4
1307.4
1308.5
1309.5
1310.5
1311.6
1312.7
1313.7
1314.8
1315.9
1317
1318.1
1319.3
1320.4
1321.6
1322.7
1323.9
1325.1
1326.2
1327.4
1328.6
1329.8
1331.1
1332.3
1333.5
1334.8
1336
1337.3
1338.5
1339.8
1341
1342.3
1343.6
1344.9
1346.2
1347.5
1348.8
1350.1
1351.4
1352.7
1354.1
1355.4
1356.7
1358.1
1359.4
1360.8
1362.1
1363.5
1364.8
1366.2
1367.5
1368.9
1370.3
1371.6
1373
1374.4
1375.8
1377.2
1378.5
1379.9
1381.3
1382.7
1384.1
1385.5
1386.9
1388.3
1389.7
1391.1
1392.5
1393.9
1395.3
1396.7
1398.1
1399.6
1401
1402.4
1403.8
1405.2
1406.6
1408
1409.5
1410.9
1412.3
1413.7
1415.2
1416.6
1418
1419.4
1420.9
1422.3
1423.7
1425.2
1426.6
1428
1429.5
1430.9
1432.3
1433.8
1435.2
1436.6
1438.1
1439.5
1440.9
1442.4
1443.8
1445.3
1446.7
1448.1
1449.6
1451
1452.5
1453.9
1455.4
1456.8
1458.2
1459.7
1461.1
1462.6
1464
1465.5
1466.9
1468.4
1469.8
1471.3
1472.8
1474.2
1475.7
1477.1
1478.6
1480.1
1481.5
1483
1484.5
1485.9
1487.4
1488.9
1490.3
1491.8
1493.3
1494.8
1496.3
1497.8
1499.3
1500.8
1502.3
1503.8
1505.4
1506.9
1508.4
1510
1511.6
1513.1
1514.7
1516.3
1517.9
1519.5
1521.2
1522.8
1524.4
1526.1
1527.7
1529.4
1531
1532.6
1534.3
1535.8
1537.4
1538.8
1540.2
1541.6
1542.8
1543.9
1544.9
1545.8
1546.6
1547.2
1547.7
1548
1548.3
1548.3
1277.4
1277.4
1277.4
1277.3
1277.3
1277.2
1277.2
1277.1
1277
1276.9
1276.9
1276.8
1276.7
1276.6
1276.5
1276.4
1276.4
1276.3
1276.3
1276.2
1276.2
1276.2
1276.2
1276.2
1276.3
1276.4
1276.4
1276.6
1276.7
1276.9
1277
1277.3
1277.5
1277.7
1278
1278.4
1278.7
1279
1279.4
1279.9
1280.3
1280.8
1281.2
1281.8
1282.3
1282.8
1283.4
1284
1284.6
1285.3
1285.9
1286.6
1287.3
1288
1288.8
1289.5
1290.3
1291.1
1291.9
1292.7
1293.6
1294.4
1295.3
1296.2
1297.1
1298
1299
1299.9
1300.9
1301.8
1302.8
1303.8
1304.8
1305.9
1306.9
1308
1309
1310.1
1311.2
1312.3
1313.4
1314.5
1315.6
1316.8
1317.9
1319.1
1320.2
1321.4
1322.6
1323.8
1325
1326.2
1327.4
1328.6
1329.9
1331.1
1332.4
1333.6
1334.9
1336.1
1337.4
1338.7
1340
1341.3
1342.6
1343.9
1345.2
1346.5
1347.8
1349.1
1350.5
1351.8
1353.1
1354.5
1355.8
1357.2
1358.5
1359.9
1361.3
1362.6
1364
1365.4
1366.7
1368.1
1369.5
1370.9
1372.3
1373.7
1375
1376.4
1377.8
1379.2
1380.6
1382
1383.4
1384.8
1386.3
1387.7
1389.1
1390.5
1391.9
1393.3
1394.7
1396.2
1397.6
1399
1400.4
1401.8
1403.3
1404.7
1406.1
1407.6
1409
1410.4
1411.9
1413.3
1414.7
1416.2
1417.6
1419
1420.5
1421.9
1423.3
1424.8
1426.2
1427.7
1429.1
1430.5
1432
1433.4
1434.9
1436.3
1437.7
1439.2
1440.6
1442.1
1443.5
1445
1446.4
1447.9
1449.3
1450.8
1452.2
1453.7
1455.1
1456.6
1458
1459.5
1460.9
1462.4
1463.8
1465.3
1466.7
1468.2
1469.6
1471.1
1472.6
1474
1475.5
1476.9
1478.4
1479.9
1481.3
1482.8
1484.3
1485.7
1487.2
1488.7
1490.2
1491.7
1493.1
1494.6
1496.1
1497.6
1499.1
1500.6
1502.2
1503.7
1505.2
1506.8
1508.3
1509.9
1511.4
1513
1514.6
1516.2
1517.8
1519.4
1521.1
1522.7
1524.4
1526
1527.7
1529.3
1530.9
1532.5
1534.1
1535.6
1537.1
1538.5
1539.8
1541.1
1542.2
1543.2
1544.1
1544.9
1545.5
1546
1546.4
1546.6
1546.7
1274.6
1274.6
1274.6
1274.5
1274.5
1274.5
1274.4
1274.3
1274.2
1274.2
1274.1
1274
1273.9
1273.8
1273.7
1273.6
1273.6
1273.5
1273.5
1273.4
1273.4
1273.4
1273.4
1273.4
1273.5
1273.5
1273.6
1273.7
1273.9
1274
1274.2
1274.4
1274.7
1274.9
1275.2
1275.5
1275.9
1276.2
1276.6
1277.1
1277.5
1278
1278.5
1279
1279.5
1280.1
1280.6
1281.3
1281.9
1282.5
1283.2
1283.9
1284.6
1285.3
1286.1
1286.8
1287.6
1288.4
1289.2
1290
1290.9
1291.8
1292.6
1293.5
1294.4
1295.4
1296.3
1297.3
1298.2
1299.2
1300.2
1301.2
1302.2
1303.3
1304.3
1305.4
1306.5
1307.5
1308.6
1309.7
1310.8
1312
1313.1
1314.2
1315.4
1316.6
1317.7
1318.9
1320.1
1321.3
1322.5
1323.8
1325
1326.2
1327.5
1328.7
1330
1331.2
1332.5
1333.8
1335
1336.3
1337.6
1338.9
1340.2
1341.6
1342.9
1344.2
1345.5
1346.9
1348.2
1349.5
1350.9
1352.2
1353.6
1354.9
1356.3
1357.7
1359
1360.4
1361.8
1363.2
1364.6
1365.9
1367.3
1368.7
1370.1
1371.5
1372.9
1374.3
1375.7
1377.1
1378.5
1380
1381.4
1382.8
1384.2
1385.6
1387
1388.5
1389.9
1391.3
1392.7
1394.2
1395.6
1397
1398.5
1399.9
1401.3
1402.8
1404.2
1405.6
1407.1
1408.5
1409.9
1411.4
1412.8
1414.3
1415.7
1417.2
1418.6
1420
1421.5
1422.9
1424.4
1425.8
1427.3
1428.7
1430.2
1431.6
1433.1
1434.5
1436
1437.4
1438.9
1440.3
1441.8
1443.2
1444.7
1446.1
1447.6
1449
1450.5
1451.9
1453.4
1454.8
1456.3
1457.8
1459.2
1460.7
1462.1
1463.6
1465
1466.5
1468
1469.4
1470.9
1472.4
1473.8
1475.3
1476.7
1478.2
1479.7
1481.1
1482.6
1484.1
1485.6
1487
1488.5
1490
1491.5
1493
1494.5
1496
1497.5
1499
1500.5
1502
1503.6
1505.1
1506.6
1508.2
1509.8
1511.3
1512.9
1514.5
1516.1
1517.8
1519.4
1521
1522.7
1524.3
1525.9
1527.6
1529.2
1530.8
1532.4
1533.9
1535.4
1536.8
1538.1
1539.4
1540.5
1541.5
1542.4
1543.2
1543.9
1544.4
1544.7
1545
1545
1271.8
1271.8
1271.8
1271.8
1271.7
1271.7
1271.6
1271.5
1271.5
1271.4
1271.3
1271.2
1271.1
1271
1270.9
1270.8
1270.8
1270.7
1270.6
1270.6
1270.6
1270.6
1270.6
1270.6
1270.6
1270.7
1270.8
1270.9
1271
1271.2
1271.4
1271.6
1271.8
1272.1
1272.4
1272.7
1273.1
1273.4
1273.8
1274.2
1274.7
1275.2
1275.7
1276.2
1276.7
1277.3
1277.9
1278.5
1279.1
1279.8
1280.4
1281.1
1281.8
1282.6
1283.3
1284.1
1284.9
1285.7
1286.5
1287.4
1288.2
1289.1
1290
1290.9
1291.8
1292.7
1293.7
1294.6
1295.6
1296.6
1297.6
1298.6
1299.6
1300.7
1301.7
1302.8
1303.9
1305
1306.1
1307.2
1308.3
1309.4
1310.6
1311.7
1312.9
1314.1
1315.3
1316.5
1317.7
1318.9
1320.1
1321.3
1322.5
1323.8
1325
1326.3
1327.6
1328.8
1330.1
1331.4
1332.7
1334
1335.3
1336.6
1337.9
1339.2
1340.6
1341.9
1343.2
1344.6
1345.9
1347.3
1348.6
1350
1351.3
1352.7
1354.1
1355.5
1356.8
1358.2
1359.6
1361
1362.4
1363.8
1365.2
1366.6
1368
1369.4
1370.8
1372.2
1373.6
1375
1376.5
1377.9
1379.3
1380.7
1382.1
1383.6
1385
1386.4
1387.9
1389.3
1390.7
1392.2
1393.6
1395
1396.5
1397.9
1399.4
1400.8
1402.2
1403.7
1405.1
1406.6
1408
1409.5
1410.9
1412.4
1413.8
1415.3
1416.7
1418.2
1419.6
1421.1
1422.5
1424
1425.4
1426.9
1428.4
1429.8
1431.3
1432.7
1434.2
1435.6
1437.1
1438.6
1440
1441.5
1442.9
1444.4
1445.8
1447.3
1448.8
1450.2
1451.7
1453.1
1454.6
1456.1
1457.5
1459
1460.4
1461.9
1463.4
1464.8
1466.3
1467.8
1469.2
1470.7
1472.2
1473.6
1475.1
1476.6
1478
1479.5
1481
1482.4
1483.9
1485.4
1486.9
1488.4
1489.9
1491.3
1492.8
1494.3
1495.8
1497.4
1498.9
1500.4
1501.9
1503.5
1505
1506.6
1508.1
1509.7
1511.3
1512.9
1514.5
1516.1
1517.7
1519.4
1521
1522.6
1524.3
1525.9
1527.5
1529.1
1530.7
1532.2
1533.7
1535.1
1536.4
1537.7
1538.8
1539.9
1540.8
1541.6
1542.2
1542.7
1543.1
1543.3
1543.4
1269.1
1269.1
1269
1269
1269
1268.9
1268.8
1268.8
1268.7
1268.6
1268.5
1268.4
1268.3
1268.2
1268.1
1268
1268
1267.9
1267.8
1267.8
1267.8
1267.7
1267.7
1267.8
1267.8
1267.9
1268
1268.1
1268.2
1268.4
1268.6
1268.8
1269
1269.3
1269.6
1269.9
1270.3
1270.6
1271
1271.4
1271.9
1272.4
1272.9
1273.4
1273.9
1274.5
1275.1
1275.7
1276.4
1277
1277.7
1278.4
1279.1
1279.8
1280.6
1281.4
1282.2
1283
1283.8
1284.7
1285.5
1286.4
1287.3
1288.2
1289.1
1290.1
1291
1292
1293
1294
1295
1296
1297
1298.1
1299.2
1300.2
1301.3
1302.4
1303.5
1304.6
1305.8
1306.9
1308.1
1309.2
1310.4
1311.6
1312.8
1314
1315.2
1316.4
1317.6
1318.9
1320.1
1321.4
1322.6
1323.9
1325.2
1326.4
1327.7
1329
1330.3
1331.6
1332.9
1334.3
1335.6
1336.9
1338.2
1339.6
1340.9
1342.3
1343.6
1345
1346.4
1347.7
1349.1
1350.5
1351.8
1353.2
1354.6
1356
1357.4
1358.8
1360.2
1361.6
1363
1364.4
1365.8
1367.2
1368.7
1370.1
1371.5
1372.9
1374.3
1375.8
1377.2
1378.6
1380.1
1381.5
1382.9
1384.4
1385.8
1387.3
1388.7
1390.1
1391.6
1393
1394.5
1395.9
1397.4
1398.8
1400.3
1401.7
1403.2
1404.6
1406.1
1407.6
1409
1410.5
1411.9
1413.4
1414.8
1416.3
1417.8
1419.2
1420.7
1422.1
1423.6
1425.1
1426.5
1428
1429.5
1430.9
1432.4
1433.8
1435.3
1436.8
1438.2
1439.7
1441.2
1442.6
1444.1
1445.6
1447
1448.5
1449.9
1451.4
1452.9
1454.3
1455.8
1457.3
1458.7
1460.2
1461.7
1463.1
1464.6
1466.1
1467.6
1469
1470.5
1472
1473.4
1474.9
1476.4
1477.9
1479.3
1480.8
1482.3
1483.8
1485.2
1486.7
1488.2
1489.7
1491.2
1492.7
1494.2
1495.7
1497.2
1498.8
1500.3
1501.8
1503.4
1504.9
1506.5
1508.1
1509.6
1511.2
1512.8
1514.5
1516.1
1517.7
1519.3
1521
1522.6
1524.2
1525.8
1527.4
1529
1530.5
1532
1533.4
1534.8
1536
1537.1
1538.2
1539.1
1539.9
1540.6
1541.1
1541.5
1541.7
1541.7
1266.3
1266.3
1266.3
1266.2
1266.2
1266.1
1266.1
1266
1265.9
1265.8
1265.7
1265.6
1265.5
1265.4
1265.3
1265.2
1265.2
1265.1
1265
1265
1264.9
1264.9
1264.9
1265
1265
1265.1
1265.2
1265.3
1265.4
1265.6
1265.8
1266
1266.2
1266.5
1266.8
1267.1
1267.4
1267.8
1268.2
1268.7
1269.1
1269.6
1270.1
1270.6
1271.2
1271.7
1272.3
1273
1273.6
1274.3
1274.9
1275.6
1276.4
1277.1
1277.9
1278.7
1279.5
1280.3
1281.1
1282
1282.8
1283.7
1284.6
1285.5
1286.5
1287.4
1288.4
1289.4
1290.3
1291.4
1292.4
1293.4
1294.4
1295.5
1296.6
1297.7
1298.7
1299.9
1301
1302.1
1303.2
1304.4
1305.6
1306.7
1307.9
1309.1
1310.3
1311.5
1312.7
1313.9
1315.2
1316.4
1317.7
1318.9
1320.2
1321.5
1322.8
1324
1325.3
1326.6
1327.9
1329.3
1330.6
1331.9
1333.2
1334.6
1335.9
1337.3
1338.6
1340
1341.3
1342.7
1344.1
1345.5
1346.8
1348.2
1349.6
1351
1352.4
1353.8
1355.2
1356.6
1358
1359.4
1360.8
1362.2
1363.7
1365.1
1366.5
1367.9
1369.4
1370.8
1372.2
1373.7
1375.1
1376.5
1378
1379.4
1380.9
1382.3
1383.8
1385.2
1386.7
1388.1
1389.6
1391
1392.5
1393.9
1395.4
1396.8
1398.3
1399.8
1401.2
1402.7
1404.1
1405.6
1407.1
1408.5
1410
1411.5
1412.9
1414.4
1415.9
1417.3
1418.8
1420.3
1421.7
1423.2
1424.7
1426.2
1427.6
1429.1
1430.6
1432
1433.5
1435
1436.4
1437.9
1439.4
1440.9
1442.3
1443.8
1445.3
1446.7
1448.2
1449.7
1451.2
1452.6
1454.1
1455.6
1457
1458.5
1460
1461.5
1462.9
1464.4
1465.9
1467.4
1468.8
1470.3
1471.8
1473.3
1474.7
1476.2
1477.7
1479.2
1480.6
1482.1
1483.6
1485.1
1486.6
1488.1
1489.6
1491.1
1492.6
1494.1
1495.6
1497.1
1498.7
1500.2
1501.8
1503.3
1504.9
1506.4
1508
1509.6
1511.2
1512.8
1514.4
1516.1
1517.7
1519.3
1521
1522.6
1524.2
1525.8
1527.4
1528.9
1530.3
1531.8
1533.1
1534.3
1535.5
1536.5
1537.5
1538.3
1538.9
1539.4
1539.8
1540
1540.1
1263.6
1263.6
1263.5
1263.5
1263.5
1263.4
1263.3
1263.2
1263.2
1263.1
1263
1262.9
1262.8
1262.7
1262.6
1262.5
1262.4
1262.3
1262.2
1262.2
1262.2
1262.1
1262.1
1262.2
1262.2
1262.3
1262.3
1262.5
1262.6
1262.8
1262.9
1263.2
1263.4
1263.7
1264
1264.3
1264.6
1265
1265.4
1265.9
1266.3
1266.8
1267.3
1267.8
1268.4
1269
1269.6
1270.2
1270.8
1271.5
1272.2
1272.9
1273.6
1274.4
1275.2
1275.9
1276.8
1277.6
1278.4
1279.3
1280.2
1281
1282
1282.9
1283.8
1284.8
1285.7
1286.7
1287.7
1288.7
1289.8
1290.8
1291.9
1292.9
1294
1295.1
1296.2
1297.3
1298.4
1299.6
1300.7
1301.9
1303
1304.2
1305.4
1306.6
1307.8
1309
1310.3
1311.5
1312.7
1314
1315.2
1316.5
1317.8
1319.1
1320.4
1321.7
1323
1324.3
1325.6
1326.9
1328.2
1329.6
1330.9
1332.3
1333.6
1335
1336.3
1337.7
1339.1
1340.4
1341.8
1343.2
1344.6
1346
1347.4
1348.8
1350.2
1351.6
1353
1354.4
1355.8
1357.2
1358.7
1360.1
1361.5
1362.9
1364.4
1365.8
1367.2
1368.7
1370.1
1371.6
1373
1374.5
1375.9
1377.3
1378.8
1380.3
1381.7
1383.2
1384.6
1386.1
1387.5
1389
1390.5
1391.9
1393.4
1394.9
1396.3
1397.8
1399.3
1400.7
1402.2
1403.7
1405.1
1406.6
1408.1
1409.6
1411
1412.5
1414
1415.5
1416.9
1418.4
1419.9
1421.4
1422.8
1424.3
1425.8
1427.3
1428.7
1430.2
1431.7
1433.2
1434.6
1436.1
1437.6
1439.1
1440.6
1442
1443.5
1445
1446.5
1447.9
1449.4
1450.9
1452.4
1453.9
1455.3
1456.8
1458.3
1459.8
1461.2
1462.7
1464.2
1465.7
1467.2
1468.6
1470.1
1471.6
1473.1
1474.6
1476
1477.5
1479
1480.5
1482
1483.5
1485
1486.5
1488
1489.5
1491
1492.5
1494
1495.5
1497.1
1498.6
1500.1
1501.7
1503.3
1504.8
1506.4
1508
1509.6
1511.2
1512.8
1514.5
1516.1
1517.7
1519.3
1521
1522.6
1524.2
1525.7
1527.2
1528.7
1530.1
1531.5
1532.7
1533.9
1534.9
1535.8
1536.6
1537.3
1537.8
1538.2
1538.4
1538.5
1260.8
1260.8
1260.8
1260.8
1260.7
1260.7
1260.6
1260.5
1260.4
1260.3
1260.2
1260.1
1260
1259.9
1259.8
1259.7
1259.6
1259.5
1259.5
1259.4
1259.4
1259.3
1259.3
1259.4
1259.4
1259.5
1259.5
1259.7
1259.8
1260
1260.1
1260.4
1260.6
1260.9
1261.2
1261.5
1261.9
1262.2
1262.6
1263.1
1263.5
1264
1264.5
1265.1
1265.6
1266.2
1266.8
1267.4
1268.1
1268.8
1269.5
1270.2
1270.9
1271.7
1272.5
1273.2
1274.1
1274.9
1275.7
1276.6
1277.5
1278.4
1279.3
1280.2
1281.2
1282.1
1283.1
1284.1
1285.1
1286.1
1287.2
1288.2
1289.3
1290.4
1291.4
1292.5
1293.6
1294.8
1295.9
1297
1298.2
1299.4
1300.5
1301.7
1302.9
1304.1
1305.3
1306.6
1307.8
1309
1310.3
1311.6
1312.8
1314.1
1315.4
1316.7
1318
1319.3
1320.6
1321.9
1323.2
1324.6
1325.9
1327.2
1328.6
1329.9
1331.3
1332.7
1334
1335.4
1336.8
1338.2
1339.6
1340.9
1342.3
1343.7
1345.1
1346.6
1348
1349.4
1350.8
1352.2
1353.6
1355.1
1356.5
1357.9
1359.4
1360.8
1362.2
1363.7
1365.1
1366.6
1368
1369.5
1370.9
1372.4
1373.8
1375.3
1376.7
1378.2
1379.7
1381.1
1382.6
1384
1385.5
1387
1388.4
1389.9
1391.4
1392.9
1394.3
1395.8
1397.3
1398.8
1400.2
1401.7
1403.2
1404.7
1406.2
1407.6
1409.1
1410.6
1412.1
1413.6
1415
1416.5
1418
1419.5
1421
1422.5
1423.9
1425.4
1426.9
1428.4
1429.9
1431.4
1432.8
1434.3
1435.8
1437.3
1438.8
1440.3
1441.7
1443.2
1444.7
1446.2
1447.7
1449.2
1450.6
1452.1
1453.6
1455.1
1456.6
1458.1
1459.5
1461
1462.5
1464
1465.5
1467
1468.4
1469.9
1471.4
1472.9
1474.4
1475.9
1477.4
1478.9
1480.4
1481.8
1483.3
1484.8
1486.4
1487.9
1489.4
1490.9
1492.4
1493.9
1495.5
1497
1498.5
1500.1
1501.7
1503.2
1504.8
1506.4
1508
1509.6
1511.2
1512.8
1514.5
1516.1
1517.7
1519.3
1520.9
1522.5
1524.1
1525.6
1527.1
1528.5
1529.8
1531.1
1532.2
1533.3
1534.2
1535
1535.7
1536.2
1536.6
1536.8
1536.9
1258.1
1258.1
1258.1
1258
1258
1257.9
1257.8
1257.8
1257.7
1257.6
1257.5
1257.4
1257.2
1257.1
1257
1256.9
1256.8
1256.8
1256.7
1256.6
1256.6
1256.6
1256.6
1256.6
1256.6
1256.7
1256.8
1256.9
1257
1257.2
1257.4
1257.6
1257.8
1258.1
1258.4
1258.7
1259.1
1259.5
1259.9
1260.3
1260.8
1261.3
1261.8
1262.3
1262.9
1263.5
1264.1
1264.7
1265.4
1266
1266.7
1267.5
1268.2
1269
1269.8
1270.6
1271.4
1272.2
1273.1
1273.9
1274.8
1275.7
1276.7
1277.6
1278.6
1279.5
1280.5
1281.5
1282.5
1283.5
1284.6
1285.6
1286.7
1287.8
1288.9
1290
1291.1
1292.2
1293.4
1294.5
1295.7
1296.9
1298
1299.2
1300.5
1301.7
1302.9
1304.1
1305.4
1306.6
1307.9
1309.1
1310.4
1311.7
1313
1314.3
1315.6
1316.9
1318.2
1319.6
1320.9
1322.2
1323.6
1324.9
1326.3
1327.6
1329
1330.4
1331.8
1333.1
1334.5
1335.9
1337.3
1338.7
1340.1
1341.5
1342.9
1344.3
1345.7
1347.2
1348.6
1350
1351.5
1352.9
1354.3
1355.8
1357.2
1358.6
1360.1
1361.5
1363
1364.4
1365.9
1367.3
1368.8
1370.3
1371.7
1373.2
1374.7
1376.1
1377.6
1379.1
1380.5
1382
1383.5
1385
1386.4
1387.9
1389.4
1390.9
1392.3
1393.8
1395.3
1396.8
1398.3
1399.8
1401.2
1402.7
1404.2
1405.7
1407.2
1408.7
1410.2
1411.7
1413.1
1414.6
1416.1
1417.6
1419.1
1420.6
1422.1
1423.6
1425.1
1426.6
1428
1429.5
1431
1432.5
1434
1435.5
1437
1438.5
1440
1441.5
1442.9
1444.4
1445.9
1447.4
1448.9
1450.4
1451.9
1453.4
1454.9
1456.4
1457.8
1459.3
1460.8
1462.3
1463.8
1465.3
1466.8
1468.3
1469.8
1471.2
1472.7
1474.2
1475.7
1477.2
1478.7
1480.2
1481.7
1483.2
1484.7
1486.2
1487.8
1489.3
1490.8
1492.3
1493.9
1495.4
1496.9
1498.5
1500.1
1501.6
1503.2
1504.8
1506.4
1508
1509.6
1511.2
1512.9
1514.5
1516.1
1517.7
1519.3
1520.9
1522.5
1524
1525.5
1526.9
1528.2
1529.5
1530.6
1531.7
1532.6
1533.4
1534
1534.6
1534.9
1535.2
1535.2
1255.4
1255.4
1255.4
1255.3
1255.3
1255.2
1255.1
1255.1
1255
1254.9
1254.7
1254.6
1254.5
1254.4
1254.3
1254.2
1254.1
1254
1253.9
1253.9
1253.8
1253.8
1253.8
1253.8
1253.8
1253.9
1254
1254.1
1254.2
1254.4
1254.6
1254.8
1255
1255.3
1255.6
1255.9
1256.3
1256.7
1257.1
1257.5
1258
1258.5
1259
1259.6
1260.1
1260.7
1261.4
1262
1262.7
1263.3
1264
1264.8
1265.5
1266.3
1267.1
1267.9
1268.7
1269.6
1270.4
1271.3
1272.2
1273.1
1274
1275
1275.9
1276.9
1277.9
1278.9
1279.9
1281
1282
1283.1
1284.2
1285.2
1286.3
1287.5
1288.6
1289.7
1290.9
1292
1293.2
1294.4
1295.6
1296.8
1298
1299.2
1300.4
1301.7
1302.9
1304.2
1305.5
1306.7
1308
1309.3
1310.6
1311.9
1313.2
1314.6
1315.9
1317.2
1318.6
1319.9
1321.3
1322.6
1324
1325.3
1326.7
1328.1
1329.5
1330.9
1332.3
1333.7
1335.1
1336.5
1337.9
1339.3
1340.7
1342.1
1343.5
1345
1346.4
1347.8
1349.3
1350.7
1352.2
1353.6
1355
1356.5
1357.9
1359.4
1360.9
1362.3
1363.8
1365.2
1366.7
1368.2
1369.6
1371.1
1372.6
1374.1
1375.5
1377
1378.5
1380
1381.5
1382.9
1384.4
1385.9
1387.4
1388.9
1390.4
1391.8
1393.3
1394.8
1396.3
1397.8
1399.3
1400.8
1402.3
1403.8
1405.3
1406.8
1408.3
1409.8
1411.2
1412.7
1414.2
1415.7
1417.2
1418.7
1420.2
1421.7
1423.2
1424.7
1426.2
1427.7
1429.2
1430.7
1432.2
1433.7
1435.2
1436.7
1438.2
1439.7
1441.2
1442.7
1444.2
1445.7
1447.2
1448.7
1450.1
1451.6
1453.1
1454.6
1456.1
1457.6
1459.1
1460.6
1462.1
1463.6
1465.1
1466.6
1468.1
1469.6
1471.1
1472.6
1474.1
1475.6
1477.1
1478.6
1480.1
1481.6
1483.1
1484.6
1486.1
1487.7
1489.2
1490.7
1492.3
1493.8
1495.4
1496.9
1498.5
1500
1501.6
1503.2
1504.8
1506.4
1508
1509.7
1511.3
1512.9
1514.5
1516.1
1517.7
1519.3
1520.9
1522.4
1523.9
1525.3
1526.6
1527.8
1529
1530
1531
1531.8
1532.4
1532.9
1533.3
1533.6
1533.6
1252.7
1252.7
1252.7
1252.7
1252.6
1252.5
1252.5
1252.4
1252.3
1252.2
1252
1251.9
1251.8
1251.7
1251.6
1251.5
1251.4
1251.3
1251.2
1251.1
1251.1
1251
1251
1251
1251.1
1251.1
1251.2
1251.3
1251.5
1251.6
1251.8
1252
1252.3
1252.6
1252.9
1253.2
1253.6
1253.9
1254.4
1254.8
1255.3
1255.8
1256.3
1256.8
1257.4
1258
1258.6
1259.3
1259.9
1260.6
1261.4
1262.1
1262.8
1263.6
1264.4
1265.2
1266.1
1266.9
1267.8
1268.7
1269.6
1270.5
1271.4
1272.4
1273.3
1274.3
1275.3
1276.3
1277.4
1278.4
1279.5
1280.5
1281.6
1282.7
1283.8
1284.9
1286.1
1287.2
1288.4
1289.5
1290.7
1291.9
1293.1
1294.3
1295.6
1296.8
1298
1299.3
1300.5
1301.8
1303.1
1304.4
1305.6
1306.9
1308.2
1309.6
1310.9
1312.2
1313.5
1314.9
1316.2
1317.6
1318.9
1320.3
1321.7
1323.1
1324.4
1325.8
1327.2
1328.6
1330
1331.4
1332.8
1334.2
1335.7
1337.1
1338.5
1339.9
1341.4
1342.8
1344.2
1345.7
1347.1
1348.6
1350
1351.5
1352.9
1354.4
1355.8
1357.3
1358.8
1360.2
1361.7
1363.2
1364.6
1366.1
1367.6
1369.1
1370.5
1372
1373.5
1375
1376.5
1377.9
1379.4
1380.9
1382.4
1383.9
1385.4
1386.9
1388.4
1389.9
1391.4
1392.9
1394.4
1395.9
1397.4
1398.9
1400.4
1401.8
1403.4
1404.8
1406.4
1407.9
1409.4
1410.9
1412.4
1413.9
1415.4
1416.9
1418.4
1419.9
1421.4
1422.9
1424.4
1425.9
1427.4
1428.9
1430.4
1431.9
1433.4
1434.9
1436.4
1437.9
1439.4
1440.9
1442.4
1443.9
1445.4
1446.9
1448.4
1449.9
1451.4
1452.9
1454.4
1455.9
1457.4
1458.9
1460.4
1461.9
1463.4
1464.9
1466.4
1467.9
1469.4
1470.9
1472.4
1473.9
1475.5
1477
1478.5
1480
1481.5
1483
1484.5
1486.1
1487.6
1489.1
1490.7
1492.2
1493.8
1495.3
1496.9
1498.5
1500
1501.6
1503.2
1504.8
1506.5
1508.1
1509.7
1511.3
1512.9
1514.6
1516.2
1517.7
1519.3
1520.8
1522.3
1523.7
1525
1526.2
1527.4
1528.4
1529.4
1530.2
1530.8
1531.4
1531.7
1532
1532
1250.1
1250.1
1250
1250
1249.9
1249.9
1249.8
1249.7
1249.6
1249.5
1249.4
1249.2
1249.1
1249
1248.9
1248.8
1248.7
1248.6
1248.5
1248.4
1248.4
1248.3
1248.3
1248.3
1248.4
1248.4
1248.5
1248.6
1248.7
1248.9
1249.1
1249.3
1249.5
1249.8
1250.1
1250.5
1250.8
1251.2
1251.6
1252.1
1252.6
1253.1
1253.6
1254.1
1254.7
1255.3
1255.9
1256.6
1257.3
1258
1258.7
1259.4
1260.2
1261
1261.8
1262.6
1263.4
1264.3
1265.2
1266
1267
1267.9
1268.8
1269.8
1270.8
1271.8
1272.8
1273.8
1274.8
1275.9
1276.9
1278
1279.1
1280.2
1281.3
1282.5
1283.6
1284.7
1285.9
1287.1
1288.3
1289.5
1290.7
1291.9
1293.1
1294.4
1295.6
1296.9
1298.1
1299.4
1300.7
1302
1303.3
1304.6
1305.9
1307.2
1308.6
1309.9
1311.2
1312.6
1313.9
1315.3
1316.7
1318
1319.4
1320.8
1322.2
1323.6
1325
1326.4
1327.8
1329.2
1330.6
1332
1333.5
1334.9
1336.3
1337.7
1339.2
1340.6
1342.1
1343.5
1345
1346.4
1347.9
1349.3
1350.8
1352.3
1353.7
1355.2
1356.7
1358.1
1359.6
1361.1
1362.6
1364
1365.5
1367
1368.5
1370
1371.5
1372.9
1374.4
1375.9
1377.4
1378.9
1380.4
1381.9
1383.4
1384.9
1386.4
1387.9
1389.4
1390.9
1392.4
1393.9
1395.4
1396.9
1398.4
1399.9
1401.4
1402.9
1404.5
1406
1407.5
1409
1410.5
1412
1413.5
1415
1416.5
1418
1419.5
1421
1422.6
1424.1
1425.6
1427.1
1428.6
1430.1
1431.6
1433.1
1434.6
1436.1
1437.6
1439.1
1440.7
1442.2
1443.7
1445.2
1446.7
1448.2
1449.7
1451.2
1452.7
1454.2
1455.7
1457.2
1458.7
1460.2
1461.8
1463.3
1464.8
1466.3
1467.8
1469.3
1470.8
1472.3
1473.8
1475.3
1476.8
1478.4
1479.9
1481.4
1482.9
1484.5
1486
1487.5
1489.1
1490.6
1492.2
1493.7
1495.3
1496.9
1498.5
1500.1
1501.7
1503.3
1504.9
1506.5
1508.1
1509.8
1511.4
1513
1514.6
1516.2
1517.7
1519.2
1520.7
1522.1
1523.4
1524.6
1525.8
1526.8
1527.8
1528.6
1529.2
1529.8
1530.1
1530.4
1530.4
1247.5
1247.4
1247.4
1247.4
1247.3
1247.2
1247.2
1247.1
1247
1246.8
1246.7
1246.6
1246.5
1246.3
1246.2
1246.1
1246
1245.9
1245.8
1245.7
1245.7
1245.6
1245.6
1245.6
1245.6
1245.7
1245.8
1245.9
1246
1246.2
1246.4
1246.6
1246.8
1247.1
1247.4
1247.8
1248.1
1248.5
1248.9
1249.4
1249.9
1250.4
1250.9
1251.5
1252
1252.7
1253.3
1253.9
1254.6
1255.3
1256
1256.8
1257.6
1258.3
1259.1
1260
1260.8
1261.7
1262.6
1263.5
1264.4
1265.3
1266.3
1267.2
1268.2
1269.2
1270.2
1271.3
1272.3
1273.4
1274.4
1275.5
1276.6
1277.7
1278.8
1280
1281.1
1282.3
1283.5
1284.7
1285.8
1287
1288.3
1289.5
1290.7
1292
1293.2
1294.5
1295.8
1297
1298.3
1299.6
1300.9
1302.3
1303.6
1304.9
1306.3
1307.6
1308.9
1310.3
1311.7
1313
1314.4
1315.8
1317.2
1318.6
1319.9
1321.4
1322.8
1324.2
1325.6
1327
1328.4
1329.8
1331.3
1332.7
1334.1
1335.6
1337
1338.5
1339.9
1341.4
1342.8
1344.3
1345.8
1347.2
1348.7
1350.2
1351.6
1353.1
1354.6
1356.1
1357.5
1359
1360.5
1362
1363.5
1365
1366.5
1367.9
1369.4
1370.9
1372.4
1373.9
1375.4
1376.9
1378.4
1379.9
1381.4
1382.9
1384.4
1386
1387.5
1389
1390.5
1392
1393.5
1395
1396.5
1398
1399.5
1401
1402.6
1404.1
1405.6
1407.1
1408.6
1410.1
1411.6
1413.2
1414.7
1416.2
1417.7
1419.2
1420.7
1422.2
1423.8
1425.3
1426.8
1428.3
1429.8
1431.3
1432.8
1434.4
1435.9
1437.4
1438.9
1440.4
1441.9
1443.4
1445
1446.5
1448
1449.5
1451
1452.5
1454
1455.5
1457.1
1458.6
1460.1
1461.6
1463.1
1464.6
1466.1
1467.6
1469.2
1470.7
1472.2
1473.7
1475.2
1476.8
1478.3
1479.8
1481.3
1482.9
1484.4
1485.9
1487.5
1489
1490.6
1492.2
1493.7
1495.3
1496.9
1498.5
1500.1
1501.7
1503.3
1504.9
1506.6
1508.2
1509.8
1511.4
1513
1514.6
1516.1
1517.6
1519.1
1520.5
1521.8
1523.1
1524.2
1525.3
1526.2
1527
1527.7
1528.2
1528.6
1528.8
1528.9
1244.9
1244.9
1244.8
1244.8
1244.7
1244.7
1244.6
1244.5
1244.4
1244.2
1244.1
1244
1243.8
1243.7
1243.6
1243.5
1243.3
1243.2
1243.1
1243.1
1243
1243
1242.9
1242.9
1243
1243
1243.1
1243.2
1243.3
1243.5
1243.7
1243.9
1244.2
1244.4
1244.7
1245.1
1245.5
1245.8
1246.3
1246.7
1247.2
1247.7
1248.3
1248.8
1249.4
1250
1250.7
1251.3
1252
1252.7
1253.4
1254.2
1254.9
1255.7
1256.6
1257.4
1258.2
1259.1
1260
1260.9
1261.8
1262.8
1263.7
1264.7
1265.7
1266.7
1267.7
1268.8
1269.8
1270.9
1271.9
1273
1274.1
1275.3
1276.4
1277.5
1278.7
1279.9
1281
1282.2
1283.4
1284.7
1285.9
1287.1
1288.4
1289.6
1290.9
1292.1
1293.4
1294.7
1296
1297.3
1298.6
1300
1301.3
1302.6
1304
1305.3
1306.7
1308
1309.4
1310.8
1312.2
1313.6
1314.9
1316.3
1317.7
1319.2
1320.6
1322
1323.4
1324.8
1326.3
1327.7
1329.1
1330.6
1332
1333.5
1334.9
1336.4
1337.8
1339.3
1340.7
1342.2
1343.7
1345.1
1346.6
1348.1
1349.6
1351
1352.5
1354
1355.5
1357
1358.5
1360
1361.5
1363
1364.5
1365.9
1367.5
1368.9
1370.5
1372
1373.5
1375
1376.5
1378
1379.5
1381
1382.5
1384
1385.5
1387
1388.6
1390.1
1391.6
1393.1
1394.6
1396.1
1397.7
1399.2
1400.7
1402.2
1403.7
1405.2
1406.8
1408.3
1409.8
1411.3
1412.8
1414.4
1415.9
1417.4
1418.9
1420.4
1422
1423.5
1425
1426.5
1428
1429.6
1431.1
1432.6
1434.1
1435.6
1437.2
1438.7
1440.2
1441.7
1443.2
1444.8
1446.3
1447.8
1449.3
1450.8
1452.3
1453.9
1455.4
1456.9
1458.4
1459.9
1461.5
1463
1464.5
1466
1467.5
1469
1470.6
1472.1
1473.6
1475.1
1476.7
1478.2
1479.7
1481.3
1482.8
1484.4
1485.9
1487.5
1489
1490.6
1492.2
1493.8
1495.3
1496.9
1498.5
1500.2
1501.8
1503.4
1505
1506.6
1508.3
1509.9
1511.5
1513
1514.6
1516.1
1517.5
1518.9
1520.3
1521.5
1522.7
1523.7
1524.6
1525.4
1526.1
1526.6
1527
1527.2
1527.3
1242.3
1242.3
1242.3
1242.2
1242.2
1242.1
1242
1241.9
1241.8
1241.7
1241.5
1241.4
1241.2
1241.1
1241
1240.8
1240.7
1240.6
1240.5
1240.4
1240.4
1240.3
1240.3
1240.3
1240.3
1240.4
1240.4
1240.6
1240.7
1240.8
1241
1241.3
1241.5
1241.8
1242.1
1242.4
1242.8
1243.2
1243.6
1244.1
1244.6
1245.1
1245.6
1246.2
1246.8
1247.4
1248
1248.7
1249.4
1250.1
1250.8
1251.6
1252.4
1253.2
1254
1254.8
1255.7
1256.6
1257.5
1258.4
1259.3
1260.3
1261.2
1262.2
1263.2
1264.2
1265.2
1266.3
1267.3
1268.4
1269.5
1270.6
1271.7
1272.8
1274
1275.1
1276.3
1277.5
1278.7
1279.9
1281.1
1282.3
1283.5
1284.8
1286
1287.3
1288.6
1289.8
1291.1
1292.4
1293.7
1295
1296.4
1297.7
1299
1300.4
1301.7
1303.1
1304.4
1305.8
1307.2
1308.6
1310
1311.4
1312.8
1314.2
1315.6
1317
1318.4
1319.8
1321.3
1322.7
1324.1
1325.6
1327
1328.4
1329.9
1331.4
1332.8
1334.3
1335.7
1337.2
1338.7
1340.1
1341.6
1343.1
1344.6
1346
1347.5
1349
1350.5
1352
1353.5
1355
1356.5
1358
1359.5
1361
1362.5
1364
1365.5
1367
1368.5
1370
1371.5
1373
1374.5
1376
1377.6
1379.1
1380.6
1382.1
1383.6
1385.1
1386.7
1388.2
1389.7
1391.2
1392.7
1394.3
1395.8
1397.3
1398.8
1400.4
1401.9
1403.4
1404.9
1406.5
1408
1409.5
1411
1412.6
1414.1
1415.6
1417.1
1418.7
1420.2
1421.7
1423.2
1424.8
1426.3
1427.8
1429.3
1430.9
1432.4
1433.9
1435.4
1437
1438.5
1440
1441.5
1443.1
1444.6
1446.1
1447.6
1449.2
1450.7
1452.2
1453.7
1455.2
1456.8
1458.3
1459.8
1461.3
1462.9
1464.4
1465.9
1467.4
1469
1470.5
1472
1473.6
1475.1
1476.6
1478.2
1479.7
1481.2
1482.8
1484.3
1485.9
1487.5
1489
1490.6
1492.2
1493.8
1495.4
1497
1498.6
1500.2
1501.9
1503.5
1505.1
1506.7
1508.3
1509.9
1511.5
1513
1514.5
1516
1517.4
1518.7
1520
1521.1
1522.1
1523.1
1523.9
1524.5
1525.1
1525.4
1525.7
1525.7
1239.8
1239.8
1239.8
1239.7
1239.7
1239.6
1239.5
1239.4
1239.3
1239.1
1239
1238.8
1238.7
1238.6
1238.4
1238.3
1238.2
1238
1237.9
1237.8
1237.8
1237.7
1237.7
1237.7
1237.7
1237.8
1237.8
1237.9
1238.1
1238.2
1238.4
1238.6
1238.9
1239.2
1239.5
1239.8
1240.2
1240.6
1241
1241.5
1242
1242.5
1243
1243.6
1244.2
1244.8
1245.5
1246.2
1246.8
1247.6
1248.3
1249.1
1249.9
1250.7
1251.5
1252.3
1253.2
1254.1
1255
1255.9
1256.8
1257.8
1258.8
1259.7
1260.7
1261.8
1262.8
1263.9
1264.9
1266
1267.1
1268.2
1269.3
1270.5
1271.6
1272.8
1273.9
1275.1
1276.3
1277.5
1278.7
1280
1281.2
1282.5
1283.7
1285
1286.3
1287.6
1288.9
1290.2
1291.5
1292.8
1294.1
1295.5
1296.8
1298.2
1299.5
1300.9
1302.2
1303.6
1305
1306.4
1307.8
1309.2
1310.6
1312
1313.4
1314.8
1316.3
1317.7
1319.1
1320.6
1322
1323.5
1324.9
1326.4
1327.8
1329.3
1330.7
1332.2
1333.7
1335.1
1336.6
1338.1
1339.6
1341.1
1342.5
1344
1345.5
1347
1348.5
1350
1351.5
1353
1354.5
1356
1357.5
1359
1360.5
1362
1363.5
1365
1366.6
1368.1
1369.6
1371.1
1372.6
1374.1
1375.7
1377.2
1378.7
1380.2
1381.7
1383.3
1384.8
1386.3
1387.8
1389.4
1390.9
1392.4
1393.9
1395.5
1397
1398.5
1400.1
1401.6
1403.1
1404.7
1406.2
1407.7
1409.2
1410.8
1412.3
1413.8
1415.4
1416.9
1418.4
1420
1421.5
1423
1424.5
1426.1
1427.6
1429.1
1430.7
1432.2
1433.7
1435.3
1436.8
1438.3
1439.8
1441.4
1442.9
1444.4
1446
1447.5
1449
1450.5
1452.1
1453.6
1455.1
1456.7
1458.2
1459.7
1461.2
1462.8
1464.3
1465.8
1467.4
1468.9
1470.4
1472
1473.5
1475
1476.6
1478.1
1479.7
1481.2
1482.8
1484.4
1485.9
1487.5
1489.1
1490.7
1492.3
1493.9
1495.5
1497.1
1498.7
1500.3
1502
1503.6
1505.2
1506.8
1508.4
1510
1511.5
1513
1514.5
1515.9
1517.2
1518.4
1519.6
1520.6
1521.5
1522.3
1523
1523.5
1523.9
1524.1
1524.2
1237.4
1237.4
1237.3
1237.3
1237.2
1237.1
1237
1236.9
1236.8
1236.6
1236.5
1236.4
1236.2
1236
1235.9
1235.8
1235.6
1235.5
1235.4
1235.3
1235.2
1235.2
1235.1
1235.1
1235.2
1235.2
1235.3
1235.4
1235.5
1235.7
1235.8
1236.1
1236.3
1236.6
1236.9
1237.3
1237.6
1238
1238.5
1238.9
1239.4
1240
1240.5
1241.1
1241.7
1242.3
1243
1243.6
1244.3
1245.1
1245.8
1246.6
1247.4
1248.2
1249
1249.9
1250.7
1251.6
1252.5
1253.5
1254.4
1255.4
1256.3
1257.3
1258.3
1259.4
1260.4
1261.5
1262.5
1263.6
1264.7
1265.8
1267
1268.1
1269.3
1270.4
1271.6
1272.8
1274
1275.2
1276.5
1277.7
1278.9
1280.2
1281.5
1282.7
1284
1285.3
1286.6
1287.9
1289.3
1290.6
1291.9
1293.3
1294.6
1296
1297.3
1298.7
1300.1
1301.5
1302.9
1304.3
1305.7
1307.1
1308.5
1309.9
1311.3
1312.8
1314.2
1315.6
1317.1
1318.5
1319.9
1321.4
1322.9
1324.3
1325.8
1327.2
1328.7
1330.2
1331.7
1333.1
1334.6
1336.1
1337.6
1339.1
1340.6
1342.1
1343.6
1345
1346.5
1348
1349.6
1351.1
1352.6
1354.1
1355.6
1357.1
1358.6
1360.1
1361.6
1363.1
1364.7
1366.2
1367.7
1369.2
1370.7
1372.3
1373.8
1375.3
1376.8
1378.4
1379.9
1381.4
1383
1384.5
1386
1387.5
1389.1
1390.6
1392.1
1393.7
1395.2
1396.7
1398.3
1399.8
1401.3
1402.9
1404.4
1405.9
1407.5
1409
1410.6
1412.1
1413.6
1415.2
1416.7
1418.2
1419.8
1421.3
1422.8
1424.4
1425.9
1427.4
1429
1430.5
1432
1433.6
1435.1
1436.7
1438.2
1439.7
1441.3
1442.8
1444.3
1445.9
1447.4
1448.9
1450.5
1452
1453.5
1455
1456.6
1458.1
1459.7
1461.2
1462.7
1464.3
1465.8
1467.3
1468.9
1470.4
1471.9
1473.5
1475
1476.6
1478.1
1479.7
1481.3
1482.8
1484.4
1486
1487.6
1489.2
1490.8
1492.4
1494
1495.6
1497.2
1498.8
1500.5
1502.1
1503.7
1505.3
1506.9
1508.5
1510
1511.5
1513
1514.4
1515.7
1516.9
1518.1
1519.1
1520
1520.8
1521.5
1522
1522.4
1522.6
1522.7
1235
1234.9
1234.9
1234.9
1234.8
1234.7
1234.6
1234.5
1234.4
1234.2
1234.1
1233.9
1233.7
1233.6
1233.4
1233.3
1233.1
1233
1232.9
1232.8
1232.7
1232.7
1232.6
1232.6
1232.6
1232.7
1232.7
1232.8
1233
1233.1
1233.3
1233.5
1233.8
1234.1
1234.4
1234.7
1235.1
1235.5
1236
1236.4
1236.9
1237.5
1238
1238.6
1239.2
1239.8
1240.5
1241.2
1241.9
1242.6
1243.3
1244.1
1244.9
1245.7
1246.6
1247.4
1248.3
1249.2
1250.1
1251
1252
1253
1254
1255
1256
1257
1258.1
1259.1
1260.2
1261.3
1262.4
1263.5
1264.7
1265.8
1267
1268.2
1269.3
1270.5
1271.8
1273
1274.2
1275.5
1276.7
1278
1279.2
1280.5
1281.8
1283.1
1284.4
1285.8
1287.1
1288.4
1289.8
1291.1
1292.5
1293.8
1295.2
1296.6
1298
1299.4
1300.8
1302.2
1303.6
1305
1306.4
1307.8
1309.3
1310.7
1312.1
1313.6
1315
1316.5
1317.9
1319.4
1320.8
1322.3
1323.8
1325.3
1326.7
1328.2
1329.7
1331.2
1332.7
1334.1
1335.6
1337.1
1338.6
1340.1
1341.6
1343.1
1344.6
1346.1
1347.6
1349.1
1350.7
1352.2
1353.7
1355.2
1356.7
1358.2
1359.8
1361.3
1362.8
1364.3
1365.9
1367.4
1368.9
1370.4
1372
1373.5
1375
1376.6
1378.1
1379.6
1381.2
1382.7
1384.2
1385.8
1387.3
1388.8
1390.4
1391.9
1393.4
1395
1396.5
1398.1
1399.6
1401.1
1402.7
1404.2
1405.8
1407.3
1408.8
1410.4
1411.9
1413.5
1415
1416.5
1418.1
1419.6
1421.2
1422.7
1424.2
1425.8
1427.3
1428.9
1430.4
1431.9
1433.5
1435
1436.5
1438.1
1439.6
1441.2
1442.7
1444.2
1445.8
1447.3
1448.9
1450.4
1451.9
1453.5
1455
1456.5
1458.1
1459.6
1461.2
1462.7
1464.2
1465.8
1467.3
1468.9
1470.4
1472
1473.5
1475.1
1476.6
1478.2
1479.8
1481.3
1482.9
1484.5
1486.1
1487.7
1489.3
1490.9
1492.5
1494.1
1495.7
1497.4
1499
1500.6
1502.2
1503.8
1505.4
1507
1508.5
1510
1511.5
1512.9
1514.2
1515.5
1516.6
1517.6
1518.6
1519.4
1520
1520.6
1520.9
1521.2
1521.2
1232.6
1232.6
1232.6
1232.5
1232.4
1232.4
1232.2
1232.1
1232
1231.8
1231.7
1231.5
1231.4
1231.2
1231
1230.9
1230.7
1230.6
1230.5
1230.4
1230.3
1230.2
1230.2
1230.2
1230.2
1230.2
1230.3
1230.4
1230.5
1230.7
1230.8
1231.1
1231.3
1231.6
1231.9
1232.3
1232.7
1233.1
1233.5
1234
1234.5
1235
1235.6
1236.1
1236.8
1237.4
1238.1
1238.7
1239.5
1240.2
1240.9
1241.7
1242.5
1243.3
1244.2
1245.1
1245.9
1246.8
1247.8
1248.7
1249.7
1250.6
1251.6
1252.6
1253.7
1254.7
1255.8
1256.8
1257.9
1259
1260.1
1261.3
1262.4
1263.6
1264.7
1265.9
1267.1
1268.3
1269.5
1270.8
1272
1273.3
1274.5
1275.8
1277.1
1278.4
1279.7
1281
1282.3
1283.6
1285
1286.3
1287.7
1289
1290.4
1291.8
1293.1
1294.5
1295.9
1297.3
1298.7
1300.1
1301.5
1303
1304.4
1305.8
1307.3
1308.7
1310.1
1311.6
1313
1314.5
1316
1317.4
1318.9
1320.4
1321.8
1323.3
1324.8
1326.3
1327.8
1329.2
1330.7
1332.2
1333.7
1335.2
1336.7
1338.2
1339.7
1341.2
1342.8
1344.3
1345.8
1347.3
1348.8
1350.3
1351.8
1353.4
1354.9
1356.4
1357.9
1359.5
1361
1362.5
1364
1365.6
1367.1
1368.6
1370.2
1371.7
1373.2
1374.8
1376.3
1377.9
1379.4
1380.9
1382.5
1384
1385.6
1387.1
1388.6
1390.2
1391.7
1393.3
1394.8
1396.3
1397.9
1399.4
1401
1402.5
1404.1
1405.6
1407.1
1408.7
1410.2
1411.8
1413.3
1414.9
1416.4
1418
1419.5
1421
1422.6
1424.1
1425.7
1427.2
1428.8
1430.3
1431.9
1433.4
1434.9
1436.5
1438
1439.6
1441.1
1442.7
1444.2
1445.7
1447.3
1448.8
1450.4
1451.9
1453.5
1455
1456.5
1458.1
1459.6
1461.2
1462.7
1464.3
1465.8
1467.4
1468.9
1470.5
1472
1473.6
1475.1
1476.7
1478.3
1479.9
1481.4
1483
1484.6
1486.2
1487.8
1489.4
1491
1492.7
1494.3
1495.9
1497.5
1499.2
1500.8
1502.4
1504
1505.6
1507.1
1508.6
1510.1
1511.5
1512.8
1514
1515.2
1516.2
1517.1
1517.9
1518.6
1519.1
1519.5
1519.7
1519.8
1230.3
1230.3
1230.3
1230.2
1230.2
1230.1
1229.9
1229.8
1229.7
1229.5
1229.4
1229.2
1229
1228.8
1228.7
1228.5
1228.4
1228.2
1228.1
1228
1227.9
1227.8
1227.8
1227.8
1227.8
1227.8
1227.9
1228
1228.1
1228.2
1228.4
1228.7
1228.9
1229.2
1229.5
1229.9
1230.2
1230.7
1231.1
1231.6
1232.1
1232.6
1233.2
1233.8
1234.4
1235
1235.7
1236.4
1237.1
1237.8
1238.6
1239.4
1240.2
1241
1241.9
1242.7
1243.6
1244.5
1245.5
1246.4
1247.4
1248.4
1249.4
1250.4
1251.4
1252.5
1253.5
1254.6
1255.7
1256.8
1257.9
1259.1
1260.2
1261.4
1262.6
1263.8
1265
1266.2
1267.4
1268.6
1269.9
1271.1
1272.4
1273.7
1275
1276.3
1277.6
1278.9
1280.2
1281.6
1282.9
1284.3
1285.6
1287
1288.4
1289.7
1291.1
1292.5
1293.9
1295.3
1296.7
1298.1
1299.6
1301
1302.4
1303.9
1305.3
1306.7
1308.2
1309.7
1311.1
1312.6
1314
1315.5
1317
1318.5
1319.9
1321.4
1322.9
1324.4
1325.9
1327.4
1328.9
1330.4
1331.9
1333.4
1334.9
1336.4
1337.9
1339.4
1340.9
1342.4
1344
1345.5
1347
1348.5
1350
1351.6
1353.1
1354.6
1356.2
1357.7
1359.2
1360.8
1362.3
1363.8
1365.4
1366.9
1368.4
1370
1371.5
1373.1
1374.6
1376.1
1377.7
1379.2
1380.8
1382.3
1383.9
1385.4
1386.9
1388.5
1390
1391.6
1393.1
1394.7
1396.2
1397.8
1399.3
1400.9
1402.4
1404
1405.5
1407.1
1408.6
1410.2
1411.7
1413.3
1414.8
1416.4
1417.9
1419.5
1421
1422.6
1424.1
1425.6
1427.2
1428.7
1430.3
1431.8
1433.4
1434.9
1436.5
1438
1439.6
1441.1
1442.7
1444.2
1445.8
1447.3
1448.9
1450.4
1451.9
1453.5
1455
1456.6
1458.1
1459.7
1461.2
1462.8
1464.3
1465.9
1467.4
1469
1470.6
1472.1
1473.7
1475.3
1476.8
1478.4
1480
1481.6
1483.2
1484.8
1486.4
1488
1489.6
1491.2
1492.9
1494.5
1496.1
1497.7
1499.4
1501
1502.6
1504.2
1505.7
1507.2
1508.7
1510
1511.4
1512.6
1513.8
1514.8
1515.7
1516.5
1517.2
1517.7
1518.1
1518.3
1518.4
1228.1
1228.1
1228.1
1228
1227.9
1227.8
1227.7
1227.6
1227.4
1227.3
1227.1
1226.9
1226.8
1226.6
1226.4
1226.2
1226.1
1225.9
1225.8
1225.7
1225.6
1225.5
1225.4
1225.4
1225.4
1225.5
1225.5
1225.6
1225.7
1225.9
1226.1
1226.3
1226.6
1226.8
1227.2
1227.5
1227.9
1228.3
1228.8
1229.2
1229.7
1230.3
1230.8
1231.4
1232.1
1232.7
1233.4
1234.1
1234.8
1235.5
1236.3
1237.1
1237.9
1238.8
1239.6
1240.5
1241.4
1242.3
1243.2
1244.2
1245.2
1246.1
1247.2
1248.2
1249.2
1250.3
1251.3
1252.4
1253.5
1254.7
1255.8
1256.9
1258.1
1259.3
1260.4
1261.6
1262.9
1264.1
1265.3
1266.6
1267.8
1269.1
1270.4
1271.6
1272.9
1274.2
1275.6
1276.9
1278.2
1279.6
1280.9
1282.3
1283.6
1285
1286.4
1287.8
1289.2
1290.6
1292
1293.4
1294.8
1296.2
1297.6
1299.1
1300.5
1302
1303.4
1304.9
1306.3
1307.8
1309.2
1310.7
1312.2
1313.7
1315.1
1316.6
1318.1
1319.6
1321.1
1322.6
1324.1
1325.6
1327.1
1328.6
1330.1
1331.6
1333.1
1334.6
1336.1
1337.6
1339.2
1340.7
1342.2
1343.7
1345.3
1346.8
1348.3
1349.8
1351.4
1352.9
1354.4
1356
1357.5
1359
1360.6
1362.1
1363.7
1365.2
1366.8
1368.3
1369.8
1371.4
1372.9
1374.5
1376
1377.6
1379.1
1380.7
1382.2
1383.8
1385.3
1386.9
1388.4
1390
1391.5
1393.1
1394.6
1396.2
1397.7
1399.3
1400.8
1402.4
1403.9
1405.5
1407
1408.6
1410.1
1411.7
1413.2
1414.8
1416.3
1417.9
1419.5
1421
1422.6
1424.1
1425.7
1427.2
1428.8
1430.3
1431.9
1433.4
1435
1436.5
1438.1
1439.6
1441.2
1442.7
1444.3
1445.8
1447.4
1448.9
1450.5
1452
1453.6
1455.1
1456.7
1458.2
1459.8
1461.3
1462.9
1464.5
1466
1467.6
1469.1
1470.7
1472.3
1473.8
1475.4
1477
1478.6
1480.2
1481.8
1483.4
1485
1486.6
1488.2
1489.9
1491.5
1493.1
1494.7
1496.4
1498
1499.6
1501.2
1502.8
1504.3
1505.8
1507.3
1508.7
1510
1511.3
1512.4
1513.5
1514.4
1515.2
1515.8
1516.4
1516.7
1517
1517
1226
1226
1225.9
1225.9
1225.8
1225.7
1225.6
1225.4
1225.3
1225.1
1224.9
1224.7
1224.6
1224.4
1224.2
1224
1223.8
1223.7
1223.5
1223.4
1223.3
1223.2
1223.2
1223.1
1223.1
1223.2
1223.2
1223.3
1223.4
1223.6
1223.8
1224
1224.3
1224.6
1224.9
1225.2
1225.6
1226
1226.5
1227
1227.5
1228
1228.6
1229.2
1229.8
1230.5
1231.1
1231.8
1232.6
1233.3
1234.1
1234.9
1235.7
1236.6
1237.4
1238.3
1239.2
1240.1
1241.1
1242
1243
1244
1245
1246
1247.1
1248.2
1249.2
1250.3
1251.4
1252.6
1253.7
1254.9
1256
1257.2
1258.4
1259.6
1260.8
1262
1263.3
1264.5
1265.8
1267.1
1268.4
1269.7
1271
1272.3
1273.6
1274.9
1276.3
1277.6
1279
1280.3
1281.7
1283.1
1284.5
1285.9
1287.3
1288.7
1290.1
1291.5
1292.9
1294.4
1295.8
1297.2
1298.7
1300.1
1301.6
1303
1304.5
1306
1307.4
1308.9
1310.4
1311.9
1313.3
1314.8
1316.3
1317.8
1319.3
1320.8
1322.3
1323.8
1325.3
1326.8
1328.3
1329.9
1331.4
1332.9
1334.4
1335.9
1337.5
1339
1340.5
1342
1343.6
1345.1
1346.6
1348.2
1349.7
1351.2
1352.8
1354.3
1355.9
1357.4
1358.9
1360.5
1362
1363.6
1365.1
1366.7
1368.2
1369.8
1371.3
1372.9
1374.4
1376
1377.5
1379.1
1380.6
1382.2
1383.7
1385.3
1386.8
1388.4
1389.9
1391.5
1393.1
1394.6
1396.2
1397.7
1399.3
1400.8
1402.4
1403.9
1405.5
1407.1
1408.6
1410.2
1411.7
1413.3
1414.8
1416.4
1418
1419.5
1421.1
1422.6
1424.2
1425.7
1427.3
1428.8
1430.4
1432
1433.5
1435.1
1436.6
1438.2
1439.7
1441.3
1442.8
1444.4
1445.9
1447.5
1449.1
1450.6
1452.2
1453.7
1455.3
1456.8
1458.4
1459.9
1461.5
1463.1
1464.6
1466.2
1467.8
1469.3
1470.9
1472.5
1474.1
1475.7
1477.2
1478.8
1480.4
1482
1483.7
1485.3
1486.9
1488.5
1490.2
1491.8
1493.4
1495.1
1496.7
1498.3
1499.9
1501.5
1503
1504.5
1506
1507.4
1508.7
1509.9
1511.1
1512.1
1513.1
1513.9
1514.5
1515.1
1515.4
1515.7
1515.8
1223.9
1223.9
1223.9
1223.8
1223.7
1223.6
1223.5
1223.3
1223.2
1223
1222.8
1222.6
1222.4
1222.2
1222
1221.9
1221.7
1221.5
1221.4
1221.2
1221.1
1221
1221
1220.9
1220.9
1221
1221
1221.1
1221.2
1221.4
1221.6
1221.8
1222
1222.3
1222.7
1223
1223.4
1223.8
1224.3
1224.8
1225.3
1225.8
1226.4
1227
1227.6
1228.3
1229
1229.7
1230.4
1231.2
1231.9
1232.8
1233.6
1234.4
1235.3
1236.2
1237.1
1238
1239
1239.9
1240.9
1241.9
1242.9
1244
1245
1246.1
1247.2
1248.3
1249.4
1250.6
1251.7
1252.9
1254
1255.2
1256.4
1257.6
1258.9
1260.1
1261.3
1262.6
1263.9
1265.1
1266.4
1267.7
1269.1
1270.4
1271.7
1273
1274.4
1275.7
1277.1
1278.5
1279.9
1281.2
1282.6
1284
1285.4
1286.9
1288.3
1289.7
1291.1
1292.6
1294
1295.4
1296.9
1298.4
1299.8
1301.3
1302.7
1304.2
1305.7
1307.2
1308.7
1310.1
1311.6
1313.1
1314.6
1316.1
1317.6
1319.1
1320.6
1322.1
1323.7
1325.2
1326.7
1328.2
1329.7
1331.2
1332.8
1334.3
1335.8
1337.4
1338.9
1340.4
1342
1343.5
1345
1346.6
1348.1
1349.6
1351.2
1352.7
1354.3
1355.8
1357.4
1358.9
1360.5
1362
1363.6
1365.1
1366.7
1368.2
1369.8
1371.3
1372.9
1374.4
1376
1377.5
1379.1
1380.7
1382.2
1383.8
1385.3
1386.9
1388.5
1390
1391.6
1393.1
1394.7
1396.2
1397.8
1399.4
1400.9
1402.5
1404
1405.6
1407.2
1408.7
1410.3
1411.8
1413.4
1415
1416.5
1418.1
1419.6
1421.2
1422.8
1424.3
1425.9
1427.4
1429
1430.6
1432.1
1433.7
1435.2
1436.8
1438.3
1439.9
1441.5
1443
1444.6
1446.1
1447.7
1449.3
1450.8
1452.4
1453.9
1455.5
1457
1458.6
1460.2
1461.7
1463.3
1464.9
1466.4
1468
1469.6
1471.2
1472.8
1474.3
1475.9
1477.5
1479.1
1480.7
1482.4
1484
1485.6
1487.2
1488.9
1490.5
1492.1
1493.8
1495.4
1497
1498.6
1500.2
1501.8
1503.3
1504.7
1506.1
1507.5
1508.7
1509.8
1510.9
1511.8
1512.6
1513.3
1513.8
1514.2
1514.4
1514.5
1222
1221.9
1221.9
1221.8
1221.8
1221.6
1221.5
1221.4
1221.2
1221
1220.8
1220.6
1220.4
1220.2
1220
1219.8
1219.6
1219.4
1219.3
1219.1
1219
1218.9
1218.9
1218.8
1218.8
1218.8
1218.9
1219
1219.1
1219.2
1219.4
1219.7
1219.9
1220.2
1220.5
1220.9
1221.3
1221.7
1222.2
1222.6
1223.2
1223.7
1224.3
1224.9
1225.5
1226.2
1226.9
1227.6
1228.3
1229.1
1229.9
1230.7
1231.5
1232.4
1233.3
1234.1
1235.1
1236
1237
1237.9
1238.9
1239.9
1241
1242
1243.1
1244.1
1245.2
1246.4
1247.5
1248.6
1249.8
1250.9
1252.1
1253.3
1254.5
1255.7
1257
1258.2
1259.5
1260.7
1262
1263.3
1264.6
1265.9
1267.2
1268.6
1269.9
1271.2
1272.6
1274
1275.3
1276.7
1278.1
1279.5
1280.9
1282.3
1283.7
1285.1
1286.5
1288
1289.4
1290.8
1292.3
1293.7
1295.2
1296.7
1298.1
1299.6
1301.1
1302.5
1304
1305.5
1307
1308.5
1310
1311.5
1313
1314.5
1316
1317.5
1319
1320.5
1322
1323.6
1325.1
1326.6
1328.1
1329.7
1331.2
1332.7
1334.3
1335.8
1337.3
1338.9
1340.4
1341.9
1343.5
1345
1346.6
1348.1
1349.7
1351.2
1352.8
1354.3
1355.9
1357.4
1359
1360.5
1362.1
1363.6
1365.2
1366.7
1368.3
1369.9
1371.4
1373
1374.5
1376.1
1377.7
1379.2
1380.8
1382.3
1383.9
1385.5
1387
1388.6
1390.1
1391.7
1393.3
1394.8
1396.4
1398
1399.5
1401.1
1402.6
1404.2
1405.8
1407.3
1408.9
1410.5
1412
1413.6
1415.2
1416.7
1418.3
1419.8
1421.4
1423
1424.5
1426.1
1427.7
1429.2
1430.8
1432.3
1433.9
1435.5
1437
1438.6
1440.1
1441.7
1443.3
1444.8
1446.4
1447.9
1449.5
1451.1
1452.6
1454.2
1455.8
1457.3
1458.9
1460.5
1462
1463.6
1465.2
1466.8
1468.3
1469.9
1471.5
1473.1
1474.7
1476.3
1477.9
1479.5
1481.1
1482.8
1484.4
1486
1487.7
1489.3
1490.9
1492.6
1494.2
1495.8
1497.4
1499
1500.6
1502.1
1503.5
1504.9
1506.3
1507.5
1508.7
1509.7
1510.6
1511.4
1512.1
1512.6
1513
1513.2
1513.3
1220.1
1220.1
1220
1220
1219.9
1219.7
1219.6
1219.4
1219.3
1219.1
1218.9
1218.7
1218.4
1218.2
1218
1217.8
1217.6
1217.4
1217.3
1217.1
1217
1216.9
1216.8
1216.8
1216.8
1216.8
1216.8
1216.9
1217
1217.2
1217.4
1217.6
1217.8
1218.1
1218.5
1218.8
1219.2
1219.6
1220.1
1220.6
1221.1
1221.7
1222.3
1222.9
1223.5
1224.2
1224.9
1225.6
1226.3
1227.1
1227.9
1228.7
1229.6
1230.4
1231.3
1232.2
1233.1
1234.1
1235
1236
1237
1238
1239.1
1240.1
1241.2
1242.3
1243.4
1244.5
1245.6
1246.8
1247.9
1249.1
1250.3
1251.5
1252.7
1253.9
1255.2
1256.4
1257.7
1259
1260.2
1261.5
1262.8
1264.2
1265.5
1266.8
1268.2
1269.5
1270.9
1272.2
1273.6
1275
1276.4
1277.8
1279.2
1280.6
1282
1283.5
1284.9
1286.3
1287.8
1289.2
1290.7
1292.1
1293.6
1295.1
1296.5
1298
1299.5
1301
1302.4
1303.9
1305.4
1306.9
1308.4
1309.9
1311.4
1312.9
1314.5
1316
1317.5
1319
1320.5
1322.1
1323.6
1325.1
1326.6
1328.2
1329.7
1331.2
1332.8
1334.3
1335.9
1337.4
1338.9
1340.5
1342
1343.6
1345.1
1346.7
1348.2
1349.8
1351.3
1352.9
1354.4
1356
1357.6
1359.1
1360.7
1362.2
1363.8
1365.3
1366.9
1368.5
1370
1371.6
1373.1
1374.7
1376.3
1377.8
1379.4
1381
1382.5
1384.1
1385.7
1387.2
1388.8
1390.4
1391.9
1393.5
1395
1396.6
1398.2
1399.8
1401.3
1402.9
1404.5
1406
1407.6
1409.2
1410.7
1412.3
1413.8
1415.4
1417
1418.6
1420.1
1421.7
1423.2
1424.8
1426.4
1427.9
1429.5
1431.1
1432.6
1434.2
1435.8
1437.3
1438.9
1440.5
1442
1443.6
1445.2
1446.7
1448.3
1449.8
1451.4
1453
1454.6
1456.1
1457.7
1459.3
1460.8
1462.4
1464
1465.6
1467.1
1468.7
1470.3
1471.9
1473.5
1475.1
1476.7
1478.3
1480
1481.6
1483.2
1484.9
1486.5
1488.1
1489.8
1491.4
1493
1494.7
1496.3
1497.9
1499.4
1500.9
1502.4
1503.8
1505.1
1506.4
1507.5
1508.6
1509.5
1510.3
1511
1511.5
1511.9
1512.1
1512.2
1218.3
1218.3
1218.2
1218.2
1218.1
1217.9
1217.8
1217.6
1217.4
1217.2
1217
1216.8
1216.6
1216.4
1216.1
1215.9
1215.7
1215.5
1215.4
1215.2
1215.1
1215
1214.9
1214.8
1214.8
1214.8
1214.9
1214.9
1215.1
1215.2
1215.4
1215.6
1215.9
1216.2
1216.5
1216.9
1217.3
1217.7
1218.1
1218.6
1219.2
1219.7
1220.3
1220.9
1221.6
1222.2
1222.9
1223.7
1224.4
1225.2
1226
1226.8
1227.7
1228.5
1229.4
1230.3
1231.3
1232.2
1233.2
1234.2
1235.2
1236.2
1237.2
1238.3
1239.4
1240.5
1241.6
1242.7
1243.8
1245
1246.2
1247.3
1248.5
1249.8
1251
1252.2
1253.5
1254.7
1256
1257.3
1258.6
1259.9
1261.2
1262.5
1263.8
1265.2
1266.5
1267.9
1269.2
1270.6
1272
1273.4
1274.8
1276.2
1277.6
1279
1280.5
1281.9
1283.3
1284.8
1286.2
1287.7
1289.1
1290.6
1292.1
1293.5
1295
1296.5
1298
1299.5
1301
1302.5
1303.9
1305.5
1307
1308.5
1310
1311.5
1313
1314.5
1316
1317.6
1319.1
1320.6
1322.2
1323.7
1325.2
1326.8
1328.3
1329.8
1331.4
1332.9
1334.5
1336
1337.6
1339.1
1340.7
1342.2
1343.8
1345.3
1346.9
1348.4
1350
1351.5
1353.1
1354.7
1356.2
1357.8
1359.3
1360.9
1362.5
1364
1365.6
1367.1
1368.7
1370.3
1371.8
1373.4
1375
1376.5
1378.1
1379.7
1381.2
1382.8
1384.4
1385.9
1387.5
1389.1
1390.7
1392.2
1393.8
1395.4
1396.9
1398.5
1400.1
1401.6
1403.2
1404.8
1406.3
1407.9
1409.5
1411.1
1412.6
1414.2
1415.8
1417.3
1418.9
1420.5
1422
1423.6
1425.2
1426.7
1428.3
1429.9
1431.4
1433
1434.6
1436.1
1437.7
1439.3
1440.8
1442.4
1444
1445.6
1447.1
1448.7
1450.3
1451.8
1453.4
1455
1456.5
1458.1
1459.7
1461.3
1462.9
1464.4
1466
1467.6
1469.2
1470.8
1472.4
1474
1475.6
1477.2
1478.9
1480.5
1482.1
1483.8
1485.4
1487
1488.7
1490.3
1492
1493.6
1495.2
1496.8
1498.3
1499.9
1501.3
1502.7
1504.1
1505.3
1506.5
1507.5
1508.5
1509.3
1509.9
1510.5
1510.9
1511.1
1511.2
1216.6
1216.6
1216.5
1216.5
1216.4
1216.2
1216.1
1215.9
1215.7
1215.5
1215.3
1215.1
1214.8
1214.6
1214.4
1214.1
1213.9
1213.7
1213.5
1213.4
1213.2
1213.1
1213
1213
1212.9
1213
1213
1213.1
1213.2
1213.3
1213.5
1213.7
1214
1214.3
1214.6
1215
1215.4
1215.8
1216.3
1216.8
1217.3
1217.9
1218.5
1219.1
1219.7
1220.4
1221.1
1221.8
1222.6
1223.4
1224.2
1225
1225.9
1226.7
1227.6
1228.6
1229.5
1230.5
1231.4
1232.4
1233.4
1234.5
1235.5
1236.6
1237.7
1238.8
1239.9
1241
1242.2
1243.3
1244.5
1245.7
1246.9
1248.1
1249.3
1250.6
1251.8
1253.1
1254.4
1255.7
1257
1258.3
1259.6
1260.9
1262.3
1263.6
1265
1266.3
1267.7
1269.1
1270.5
1271.9
1273.3
1274.7
1276.1
1277.5
1279
1280.4
1281.9
1283.3
1284.8
1286.2
1287.7
1289.1
1290.6
1292.1
1293.6
1295.1
1296.6
1298
1299.6
1301
1302.6
1304.1
1305.6
1307.1
1308.6
1310.1
1311.6
1313.2
1314.7
1316.2
1317.7
1319.3
1320.8
1322.4
1323.9
1325.4
1327
1328.5
1330.1
1331.6
1333.2
1334.7
1336.3
1337.8
1339.4
1340.9
1342.5
1344
1345.6
1347.1
1348.7
1350.3
1351.8
1353.4
1355
1356.5
1358.1
1359.7
1361.2
1362.8
1364.3
1365.9
1367.5
1369
1370.6
1372.2
1373.8
1375.3
1376.9
1378.5
1380
1381.6
1383.2
1384.8
1386.3
1387.9
1389.5
1391
1392.6
1394.2
1395.8
1397.3
1398.9
1400.5
1402
1403.6
1405.2
1406.8
1408.3
1409.9
1411.5
1413
1414.6
1416.2
1417.8
1419.3
1420.9
1422.5
1424
1425.6
1427.2
1428.8
1430.3
1431.9
1433.5
1435
1436.6
1438.2
1439.8
1441.3
1442.9
1444.5
1446
1447.6
1449.2
1450.8
1452.3
1453.9
1455.5
1457.1
1458.6
1460.2
1461.8
1463.4
1465
1466.6
1468.2
1469.8
1471.4
1473
1474.6
1476.2
1477.8
1479.5
1481.1
1482.7
1484.4
1486
1487.7
1489.3
1491
1492.6
1494.2
1495.8
1497.3
1498.9
1500.3
1501.7
1503.1
1504.3
1505.5
1506.6
1507.5
1508.3
1509
1509.5
1509.9
1510.1
1510.2
1215
1215
1215
1214.9
1214.8
1214.6
1214.5
1214.3
1214.1
1213.9
1213.6
1213.4
1213.2
1212.9
1212.7
1212.4
1212.2
1212
1211.8
1211.6
1211.5
1211.4
1211.3
1211.2
1211.2
1211.2
1211.2
1211.3
1211.4
1211.5
1211.7
1211.9
1212.2
1212.5
1212.8
1213.2
1213.6
1214
1214.5
1215
1215.5
1216.1
1216.7
1217.3
1218
1218.7
1219.4
1220.1
1220.9
1221.7
1222.5
1223.3
1224.2
1225.1
1226
1226.9
1227.8
1228.8
1229.8
1230.8
1231.8
1232.8
1233.9
1235
1236.1
1237.2
1238.3
1239.4
1240.6
1241.7
1242.9
1244.1
1245.3
1246.6
1247.8
1249
1250.3
1251.6
1252.9
1254.2
1255.5
1256.8
1258.1
1259.5
1260.8
1262.2
1263.5
1264.9
1266.3
1267.7
1269.1
1270.5
1271.9
1273.3
1274.7
1276.2
1277.6
1279
1280.5
1281.9
1283.4
1284.9
1286.3
1287.8
1289.3
1290.8
1292.3
1293.7
1295.2
1296.7
1298.2
1299.7
1301.3
1302.8
1304.3
1305.8
1307.3
1308.8
1310.4
1311.9
1313.4
1315
1316.5
1318
1319.6
1321.1
1322.7
1324.2
1325.7
1327.3
1328.8
1330.4
1331.9
1333.5
1335.1
1336.6
1338.2
1339.7
1341.3
1342.8
1344.4
1346
1347.5
1349.1
1350.7
1352.2
1353.8
1355.4
1356.9
1358.5
1360.1
1361.6
1363.2
1364.8
1366.3
1367.9
1369.5
1371.1
1372.6
1374.2
1375.8
1377.4
1378.9
1380.5
1382.1
1383.6
1385.2
1386.8
1388.4
1389.9
1391.5
1393.1
1394.7
1396.2
1397.8
1399.4
1401
1402.5
1404.1
1405.7
1407.3
1408.8
1410.4
1412
1413.6
1415.1
1416.7
1418.3
1419.9
1421.4
1423
1424.6
1426.2
1427.7
1429.3
1430.9
1432.5
1434
1435.6
1437.2
1438.7
1440.3
1441.9
1443.5
1445
1446.6
1448.2
1449.8
1451.3
1452.9
1454.5
1456.1
1457.7
1459.2
1460.8
1462.4
1464
1465.6
1467.2
1468.8
1470.4
1472
1473.6
1475.3
1476.9
1478.5
1480.2
1481.8
1483.4
1485.1
1486.7
1488.4
1490
1491.7
1493.3
1494.9
1496.4
1497.9
1499.4
1500.8
1502.2
1503.4
1504.6
1505.7
1506.6
1507.4
1508.1
1508.6
1509
1509.2
1509.3
1213.5
1213.5
1213.5
1213.4
1213.3
1213.1
1213
1212.8
1212.6
1212.3
1212.1
1211.8
1211.6
1211.3
1211.1
1210.8
1210.6
1210.4
1210.2
1210
1209.8
1209.7
1209.6
1209.5
1209.5
1209.5
1209.5
1209.6
1209.7
1209.9
1210
1210.3
1210.5
1210.8
1211.1
1211.5
1211.9
1212.4
1212.8
1213.3
1213.9
1214.4
1215
1215.7
1216.3
1217
1217.7
1218.5
1219.3
1220
1220.9
1221.7
1222.6
1223.5
1224.4
1225.3
1226.3
1227.2
1228.2
1229.2
1230.3
1231.3
1232.4
1233.4
1234.5
1235.7
1236.8
1237.9
1239.1
1240.3
1241.5
1242.7
1243.9
1245.1
1246.4
1247.6
1248.9
1250.2
1251.5
1252.8
1254.1
1255.4
1256.7
1258.1
1259.4
1260.8
1262.2
1263.6
1264.9
1266.3
1267.7
1269.1
1270.6
1272
1273.4
1274.9
1276.3
1277.8
1279.2
1280.7
1282.1
1283.6
1285.1
1286.6
1288
1289.5
1291
1292.5
1294
1295.5
1297
1298.5
1300.1
1301.6
1303.1
1304.6
1306.1
1307.7
1309.2
1310.7
1312.3
1313.8
1315.3
1316.9
1318.4
1320
1321.5
1323.1
1324.6
1326.2
1327.7
1329.3
1330.8
1332.4
1333.9
1335.5
1337.1
1338.6
1340.2
1341.8
1343.3
1344.9
1346.5
1348
1349.6
1351.2
1352.7
1354.3
1355.9
1357.4
1359
1360.6
1362.2
1363.7
1365.3
1366.9
1368.5
1370
1371.6
1373.2
1374.8
1376.3
1377.9
1379.5
1381.1
1382.6
1384.2
1385.8
1387.4
1388.9
1390.5
1392.1
1393.7
1395.3
1396.8
1398.4
1400
1401.6
1403.1
1404.7
1406.3
1407.9
1409.5
1411
1412.6
1414.2
1415.8
1417.3
1418.9
1420.5
1422.1
1423.6
1425.2
1426.8
1428.4
1429.9
1431.5
1433.1
1434.7
1436.2
1437.8
1439.4
1441
1442.5
1444.1
1445.7
1447.3
1448.9
1450.4
1452
1453.6
1455.2
1456.8
1458.3
1459.9
1461.5
1463.1
1464.7
1466.3
1467.9
1469.5
1471.1
1472.8
1474.4
1476
1477.6
1479.3
1480.9
1482.6
1484.2
1485.9
1487.5
1489.2
1490.8
1492.4
1494
1495.6
1497.1
1498.6
1500
1501.4
1502.6
1503.8
1504.8
1505.8
1506.6
1507.3
1507.8
1508.2
1508.4
1508.5
1212.2
1212.1
1212.1
1212
1211.9
1211.7
1211.6
1211.4
1211.1
1210.9
1210.7
1210.4
1210.1
1209.9
1209.6
1209.3
1209.1
1208.9
1208.6
1208.5
1208.3
1208.2
1208
1208
1207.9
1207.9
1207.9
1208
1208.1
1208.3
1208.4
1208.7
1208.9
1209.2
1209.6
1209.9
1210.3
1210.8
1211.3
1211.8
1212.3
1212.9
1213.5
1214.1
1214.8
1215.5
1216.2
1217
1217.7
1218.5
1219.4
1220.2
1221.1
1222
1222.9
1223.8
1224.8
1225.8
1226.8
1227.8
1228.8
1229.9
1230.9
1232
1233.1
1234.3
1235.4
1236.6
1237.7
1238.9
1240.1
1241.3
1242.5
1243.8
1245
1246.3
1247.6
1248.9
1250.2
1251.5
1252.8
1254.1
1255.5
1256.8
1258.2
1259.5
1260.9
1262.3
1263.7
1265.1
1266.5
1267.9
1269.4
1270.8
1272.2
1273.7
1275.1
1276.6
1278
1279.5
1281
1282.4
1283.9
1285.4
1286.9
1288.4
1289.9
1291.4
1292.9
1294.4
1295.9
1297.4
1299
1300.5
1302
1303.5
1305.1
1306.6
1308.1
1309.7
1311.2
1312.7
1314.3
1315.8
1317.4
1318.9
1320.5
1322
1323.6
1325.1
1326.7
1328.3
1329.8
1331.4
1332.9
1334.5
1336.1
1337.6
1339.2
1340.8
1342.3
1343.9
1345.5
1347
1348.6
1350.2
1351.8
1353.3
1354.9
1356.5
1358
1359.6
1361.2
1362.8
1364.4
1365.9
1367.5
1369.1
1370.7
1372.2
1373.8
1375.4
1377
1378.6
1380.1
1381.7
1383.3
1384.9
1386.5
1388
1389.6
1391.2
1392.8
1394.4
1395.9
1397.5
1399.1
1400.7
1402.3
1403.8
1405.4
1407
1408.6
1410.2
1411.7
1413.3
1414.9
1416.5
1418
1419.6
1421.2
1422.8
1424.4
1425.9
1427.5
1429.1
1430.7
1432.2
1433.8
1435.4
1437
1438.6
1440.1
1441.7
1443.3
1444.9
1446.5
1448
1449.6
1451.2
1452.8
1454.4
1455.9
1457.5
1459.1
1460.7
1462.3
1463.9
1465.5
1467.1
1468.7
1470.3
1472
1473.6
1475.2
1476.9
1478.5
1480.2
1481.8
1483.5
1485.1
1486.8
1488.4
1490.1
1491.7
1493.3
1494.8
1496.4
1497.9
1499.3
1500.6
1501.9
1503
1504.1
1505
1505.9
1506.5
1507.1
1507.5
1507.7
1507.8
1210.9
1210.9
1210.8
1210.7
1210.6
1210.5
1210.3
1210.1
1209.8
1209.6
1209.3
1209
1208.8
1208.5
1208.2
1207.9
1207.7
1207.4
1207.2
1207
1206.8
1206.7
1206.6
1206.5
1206.5
1206.4
1206.5
1206.5
1206.6
1206.8
1206.9
1207.2
1207.4
1207.7
1208.1
1208.4
1208.8
1209.3
1209.8
1210.3
1210.8
1211.4
1212
1212.7
1213.3
1214
1214.8
1215.5
1216.3
1217.1
1217.9
1218.8
1219.7
1220.6
1221.5
1222.5
1223.4
1224.4
1225.4
1226.4
1227.5
1228.5
1229.6
1230.7
1231.8
1233
1234.1
1235.3
1236.4
1237.6
1238.8
1240.1
1241.3
1242.5
1243.8
1245.1
1246.4
1247.7
1249
1250.3
1251.6
1252.9
1254.3
1255.7
1257
1258.4
1259.8
1261.2
1262.6
1264
1265.4
1266.8
1268.3
1269.7
1271.1
1272.6
1274
1275.5
1277
1278.4
1279.9
1281.4
1282.9
1284.4
1285.9
1287.4
1288.9
1290.4
1291.9
1293.4
1294.9
1296.4
1298
1299.5
1301
1302.5
1304.1
1305.6
1307.2
1308.7
1310.2
1311.8
1313.3
1314.9
1316.4
1318
1319.5
1321.1
1322.7
1324.2
1325.8
1327.3
1328.9
1330.5
1332
1333.6
1335.2
1336.7
1338.3
1339.9
1341.4
1343
1344.6
1346.2
1347.7
1349.3
1350.9
1352.5
1354
1355.6
1357.2
1358.8
1360.3
1361.9
1363.5
1365.1
1366.7
1368.2
1369.8
1371.4
1373
1374.6
1376.1
1377.7
1379.3
1380.9
1382.5
1384.1
1385.6
1387.2
1388.8
1390.4
1392
1393.6
1395.1
1396.7
1398.3
1399.9
1401.5
1403
1404.6
1406.2
1407.8
1409.4
1410.9
1412.5
1414.1
1415.7
1417.3
1418.9
1420.4
1422
1423.6
1425.2
1426.8
1428.3
1429.9
1431.5
1433.1
1434.7
1436.2
1437.8
1439.4
1441
1442.6
1444.1
1445.7
1447.3
1448.9
1450.5
1452.1
1453.6
1455.2
1456.8
1458.4
1460
1461.6
1463.2
1464.8
1466.4
1468
1469.7
1471.3
1472.9
1474.5
1476.2
1477.8
1479.5
1481.1
1482.8
1484.5
1486.1
1487.8
1489.4
1491
1492.6
1494.2
1495.7
1497.2
1498.6
1500
1501.2
1502.4
1503.5
1504.4
1505.2
1505.9
1506.4
1506.8
1507.1
1507.1
1209.7
1209.7
1209.6
1209.6
1209.4
1209.3
1209.1
1208.9
1208.6
1208.4
1208.1
1207.8
1207.5
1207.2
1206.9
1206.6
1206.4
1206.1
1205.9
1205.7
1205.5
1205.3
1205.2
1205.1
1205.1
1205.1
1205.1
1205.1
1205.2
1205.4
1205.6
1205.8
1206
1206.3
1206.7
1207
1207.5
1207.9
1208.4
1208.9
1209.5
1210
1210.7
1211.3
1212
1212.7
1213.4
1214.2
1215
1215.8
1216.6
1217.5
1218.4
1219.3
1220.2
1221.2
1222.2
1223.1
1224.2
1225.2
1226.2
1227.3
1228.4
1229.5
1230.6
1231.8
1232.9
1234.1
1235.3
1236.5
1237.7
1238.9
1240.2
1241.4
1242.7
1244
1245.3
1246.6
1247.9
1249.2
1250.5
1251.9
1253.2
1254.6
1256
1257.4
1258.7
1260.1
1261.6
1263
1264.4
1265.8
1267.3
1268.7
1270.1
1271.6
1273.1
1274.5
1276
1277.5
1279
1280.4
1281.9
1283.4
1284.9
1286.4
1287.9
1289.5
1291
1292.5
1294
1295.5
1297.1
1298.6
1300.1
1301.7
1303.2
1304.7
1306.3
1307.8
1309.4
1310.9
1312.5
1314
1315.6
1317.1
1318.7
1320.3
1321.8
1323.4
1324.9
1326.5
1328.1
1329.6
1331.2
1332.8
1334.4
1335.9
1337.5
1339.1
1340.6
1342.2
1343.8
1345.4
1346.9
1348.5
1350.1
1351.7
1353.3
1354.8
1356.4
1358
1359.6
1361.2
1362.8
1364.3
1365.9
1367.5
1369.1
1370.7
1372.2
1373.8
1375.4
1377
1378.6
1380.2
1381.8
1383.3
1384.9
1386.5
1388.1
1389.7
1391.3
1392.8
1394.4
1396
1397.6
1399.2
1400.8
1402.4
1403.9
1405.5
1407.1
1408.7
1410.3
1411.9
1413.4
1415
1416.6
1418.2
1419.8
1421.3
1422.9
1424.5
1426.1
1427.7
1429.3
1430.8
1432.4
1434
1435.6
1437.2
1438.7
1440.3
1441.9
1443.5
1445.1
1446.7
1448.3
1449.8
1451.4
1453
1454.6
1456.2
1457.8
1459.4
1461
1462.6
1464.2
1465.8
1467.4
1469
1470.7
1472.3
1473.9
1475.6
1477.2
1478.9
1480.5
1482.2
1483.9
1485.5
1487.2
1488.8
1490.4
1492
1493.6
1495.2
1496.6
1498.1
1499.4
1500.7
1501.9
1502.9
1503.9
1504.7
1505.4
1505.9
1506.3
1506.5
1506.6
1208.7
1208.6
1208.6
1208.5
1208.3
1208.2
1208
1207.7
1207.5
1207.2
1206.9
1206.6
1206.3
1206
1205.7
1205.4
1205.2
1204.9
1204.7
1204.4
1204.2
1204.1
1203.9
1203.8
1203.8
1203.8
1203.8
1203.8
1203.9
1204.1
1204.3
1204.5
1204.7
1205
1205.4
1205.8
1206.2
1206.6
1207.1
1207.6
1208.2
1208.8
1209.4
1210.1
1210.7
1211.5
1212.2
1213
1213.8
1214.6
1215.4
1216.3
1217.2
1218.1
1219
1220
1221
1222
1223
1224.1
1225.1
1226.2
1227.3
1228.4
1229.5
1230.7
1231.8
1233
1234.2
1235.4
1236.6
1237.9
1239.1
1240.4
1241.7
1242.9
1244.3
1245.6
1246.9
1248.2
1249.6
1250.9
1252.3
1253.6
1255
1256.4
1257.8
1259.2
1260.6
1262.1
1263.5
1264.9
1266.4
1267.8
1269.3
1270.7
1272.2
1273.7
1275.1
1276.6
1278.1
1279.6
1281.1
1282.6
1284.1
1285.6
1287.1
1288.6
1290.2
1291.7
1293.2
1294.7
1296.3
1297.8
1299.4
1300.9
1302.4
1304
1305.5
1307.1
1308.6
1310.2
1311.7
1313.3
1314.8
1316.4
1318
1319.5
1321.1
1322.7
1324.2
1325.8
1327.4
1328.9
1330.5
1332.1
1333.7
1335.2
1336.8
1338.4
1340
1341.5
1343.1
1344.7
1346.3
1347.9
1349.4
1351
1352.6
1354.2
1355.8
1357.3
1358.9
1360.5
1362.1
1363.7
1365.3
1366.9
1368.4
1370
1371.6
1373.2
1374.8
1376.4
1377.9
1379.5
1381.1
1382.7
1384.3
1385.9
1387.5
1389.1
1390.6
1392.2
1393.8
1395.4
1397
1398.6
1400.2
1401.8
1403.3
1404.9
1406.5
1408.1
1409.7
1411.3
1412.8
1414.4
1416
1417.6
1419.2
1420.8
1422.4
1423.9
1425.5
1427.1
1428.7
1430.3
1431.9
1433.4
1435
1436.6
1438.2
1439.8
1441.4
1442.9
1444.5
1446.1
1447.7
1449.3
1450.9
1452.5
1454.1
1455.7
1457.3
1458.9
1460.5
1462.1
1463.7
1465.3
1466.9
1468.5
1470.1
1471.8
1473.4
1475.1
1476.7
1478.4
1480
1481.7
1483.4
1485
1486.7
1488.3
1490
1491.6
1493.1
1494.7
1496.2
1497.6
1498.9
1500.2
1501.4
1502.5
1503.4
1504.2
1504.9
1505.4
1505.8
1506.1
1506.1
1207.7
1207.7
1207.6
1207.5
1207.4
1207.2
1207
1206.7
1206.5
1206.2
1205.9
1205.6
1205.3
1204.9
1204.6
1204.3
1204
1203.8
1203.5
1203.3
1203.1
1202.9
1202.8
1202.7
1202.6
1202.6
1202.6
1202.6
1202.7
1202.9
1203
1203.3
1203.5
1203.8
1204.2
1204.6
1205
1205.4
1205.9
1206.4
1207
1207.6
1208.2
1208.9
1209.6
1210.3
1211.1
1211.8
1212.6
1213.5
1214.3
1215.2
1216.1
1217
1218
1218.9
1219.9
1220.9
1222
1223
1224.1
1225.2
1226.3
1227.4
1228.5
1229.7
1230.9
1232
1233.2
1234.5
1235.7
1236.9
1238.2
1239.5
1240.7
1242
1243.4
1244.7
1246
1247.3
1248.7
1250
1251.4
1252.8
1254.2
1255.6
1257
1258.4
1259.8
1261.3
1262.7
1264.1
1265.6
1267
1268.5
1270
1271.4
1272.9
1274.4
1275.9
1277.4
1278.9
1280.4
1281.9
1283.4
1284.9
1286.4
1287.9
1289.5
1291
1292.5
1294
1295.6
1297.1
1298.7
1300.2
1301.8
1303.3
1304.9
1306.4
1308
1309.5
1311.1
1312.6
1314.2
1315.8
1317.3
1318.9
1320.5
1322
1323.6
1325.2
1326.8
1328.3
1329.9
1331.5
1333
1334.6
1336.2
1337.8
1339.4
1340.9
1342.5
1344.1
1345.7
1347.3
1348.9
1350.4
1352
1353.6
1355.2
1356.8
1358.4
1360
1361.5
1363.1
1364.7
1366.3
1367.9
1369.5
1371.1
1372.7
1374.2
1375.8
1377.4
1379
1380.6
1382.2
1383.8
1385.4
1386.9
1388.5
1390.1
1391.7
1393.3
1394.9
1396.5
1398.1
1399.7
1401.2
1402.8
1404.4
1406
1407.6
1409.2
1410.8
1412.4
1413.9
1415.5
1417.1
1418.7
1420.3
1421.9
1423.5
1425
1426.6
1428.2
1429.8
1431.4
1433
1434.6
1436.1
1437.7
1439.3
1440.9
1442.5
1444.1
1445.7
1447.3
1448.8
1450.4
1452
1453.6
1455.2
1456.8
1458.4
1460
1461.6
1463.2
1464.8
1466.5
1468.1
1469.7
1471.4
1473
1474.7
1476.3
1478
1479.6
1481.3
1483
1484.6
1486.3
1487.9
1489.6
1491.2
1492.7
1494.3
1495.8
1497.2
1498.6
1499.8
1501
1502.1
1503
1503.8
1504.5
1505.1
1505.5
1505.7
1505.8
1206.8
1206.8
1206.7
1206.6
1206.5
1206.3
1206.1
1205.8
1205.5
1205.2
1204.9
1204.6
1204.3
1204
1203.6
1203.3
1203
1202.7
1202.5
1202.2
1202
1201.8
1201.7
1201.6
1201.5
1201.5
1201.5
1201.5
1201.6
1201.7
1201.9
1202.1
1202.4
1202.7
1203
1203.4
1203.9
1204.3
1204.8
1205.3
1205.9
1206.5
1207.2
1207.8
1208.5
1209.2
1210
1210.8
1211.6
1212.4
1213.3
1214.2
1215.1
1216
1217
1217.9
1218.9
1220
1221
1222.1
1223.1
1224.2
1225.4
1226.5
1227.6
1228.8
1230
1231.2
1232.4
1233.6
1234.8
1236.1
1237.4
1238.6
1239.9
1241.2
1242.5
1243.9
1245.2
1246.6
1247.9
1249.3
1250.7
1252
1253.4
1254.8
1256.3
1257.7
1259.1
1260.5
1262
1263.4
1264.9
1266.3
1267.8
1269.3
1270.8
1272.2
1273.7
1275.2
1276.7
1278.2
1279.7
1281.2
1282.8
1284.3
1285.8
1287.3
1288.9
1290.4
1291.9
1293.5
1295
1296.5
1298.1
1299.6
1301.2
1302.7
1304.3
1305.9
1307.4
1309
1310.5
1312.1
1313.7
1315.2
1316.8
1318.4
1319.9
1321.5
1323.1
1324.7
1326.2
1327.8
1329.4
1331
1332.5
1334.1
1335.7
1337.3
1338.9
1340.5
1342
1343.6
1345.2
1346.8
1348.4
1350
1351.6
1353.1
1354.7
1356.3
1357.9
1359.5
1361.1
1362.7
1364.3
1365.8
1367.4
1369
1370.6
1372.2
1373.8
1375.4
1377
1378.6
1380.2
1381.7
1383.3
1384.9
1386.5
1388.1
1389.7
1391.3
1392.9
1394.5
1396.1
1397.7
1399.2
1400.8
1402.4
1404
1405.6
1407.2
1408.8
1410.4
1412
1413.5
1415.1
1416.7
1418.3
1419.9
1421.5
1423.1
1424.7
1426.2
1427.8
1429.4
1431
1432.6
1434.2
1435.8
1437.4
1438.9
1440.5
1442.1
1443.7
1445.3
1446.9
1448.5
1450.1
1451.7
1453.3
1454.9
1456.5
1458.1
1459.7
1461.3
1462.9
1464.5
1466.1
1467.7
1469.4
1471
1472.7
1474.3
1476
1477.6
1479.3
1481
1482.6
1484.3
1486
1487.6
1489.2
1490.9
1492.4
1494
1495.5
1496.9
1498.3
1499.5
1500.7
1501.8
1502.7
1503.5
1504.2
1504.8
1505.1
1505.4
1505.5
1206
1206
1205.9
1205.8
1205.6
1205.4
1205.2
1205
1204.7
1204.4
1204
1203.7
1203.4
1203
1202.7
1202.4
1202
1201.7
1201.5
1201.2
1201
1200.8
1200.7
1200.5
1200.5
1200.4
1200.4
1200.5
1200.6
1200.7
1200.9
1201.1
1201.4
1201.7
1202
1202.4
1202.8
1203.3
1203.8
1204.3
1204.9
1205.5
1206.1
1206.8
1207.5
1208.3
1209
1209.8
1210.6
1211.5
1212.4
1213.2
1214.2
1215.1
1216.1
1217.1
1218.1
1219.1
1220.1
1221.2
1222.3
1223.4
1224.5
1225.7
1226.8
1228
1229.2
1230.4
1231.6
1232.8
1234.1
1235.3
1236.6
1237.9
1239.2
1240.5
1241.8
1243.2
1244.5
1245.9
1247.2
1248.6
1250
1251.4
1252.8
1254.2
1255.6
1257
1258.5
1259.9
1261.4
1262.8
1264.3
1265.7
1267.2
1268.7
1270.2
1271.7
1273.2
1274.7
1276.2
1277.7
1279.2
1280.7
1282.2
1283.7
1285.3
1286.8
1288.3
1289.9
1291.4
1292.9
1294.5
1296
1297.6
1299.1
1300.7
1302.3
1303.8
1305.4
1306.9
1308.5
1310.1
1311.6
1313.2
1314.8
1316.3
1317.9
1319.5
1321.1
1322.6
1324.2
1325.8
1327.4
1329
1330.5
1332.1
1333.7
1335.3
1336.9
1338.5
1340
1341.6
1343.2
1344.8
1346.4
1348
1349.6
1351.2
1352.8
1354.3
1355.9
1357.5
1359.1
1360.7
1362.3
1363.9
1365.5
1367.1
1368.7
1370.2
1371.8
1373.4
1375
1376.6
1378.2
1379.8
1381.4
1383
1384.6
1386.2
1387.8
1389.4
1390.9
1392.5
1394.1
1395.7
1397.3
1398.9
1400.5
1402.1
1403.7
1405.3
1406.9
1408.5
1410
1411.6
1413.2
1414.8
1416.4
1418
1419.6
1421.2
1422.8
1424.4
1425.9
1427.5
1429.1
1430.7
1432.3
1433.9
1435.5
1437.1
1438.7
1440.2
1441.8
1443.4
1445
1446.6
1448.2
1449.8
1451.4
1453
1454.6
1456.2
1457.8
1459.4
1461
1462.6
1464.2
1465.9
1467.5
1469.1
1470.8
1472.4
1474.1
1475.7
1477.4
1479
1480.7
1482.4
1484.1
1485.7
1487.4
1489
1490.6
1492.2
1493.7
1495.2
1496.7
1498
1499.3
1500.5
1501.5
1502.5
1503.3
1504
1504.5
1504.9
1505.2
1505.2
1205.2
1205.2
1205.1
1205
1204.9
1204.7
1204.4
1204.2
1203.9
1203.6
1203.2
1202.9
1202.5
1202.2
1201.8
1201.5
1201.1
1200.8
1200.6
1200.3
1200.1
1199.9
1199.7
1199.6
1199.5
1199.4
1199.4
1199.5
1199.6
1199.7
1199.9
1200.1
1200.4
1200.7
1201
1201.4
1201.8
1202.3
1202.8
1203.4
1203.9
1204.6
1205.2
1205.9
1206.6
1207.3
1208.1
1208.9
1209.7
1210.6
1211.5
1212.4
1213.3
1214.3
1215.2
1216.2
1217.2
1218.3
1219.3
1220.4
1221.5
1222.6
1223.8
1224.9
1226.1
1227.3
1228.5
1229.7
1230.9
1232.1
1233.4
1234.7
1235.9
1237.2
1238.5
1239.9
1241.2
1242.5
1243.9
1245.3
1246.6
1248
1249.4
1250.8
1252.2
1253.6
1255.1
1256.5
1257.9
1259.4
1260.8
1262.3
1263.8
1265.2
1266.7
1268.2
1269.7
1271.2
1272.7
1274.2
1275.7
1277.2
1278.7
1280.2
1281.8
1283.3
1284.8
1286.4
1287.9
1289.4
1291
1292.5
1294.1
1295.6
1297.2
1298.7
1300.3
1301.9
1303.4
1305
1306.6
1308.1
1309.7
1311.3
1312.8
1314.4
1316
1317.6
1319.1
1320.7
1322.3
1323.9
1325.4
1327
1328.6
1330.2
1331.8
1333.4
1334.9
1336.5
1338.1
1339.7
1341.3
1342.9
1344.5
1346.1
1347.7
1349.3
1350.8
1352.4
1354
1355.6
1357.2
1358.8
1360.4
1362
1363.6
1365.2
1366.8
1368.4
1370
1371.6
1373.1
1374.7
1376.3
1377.9
1379.5
1381.1
1382.7
1384.3
1385.9
1387.5
1389.1
1390.7
1392.3
1393.9
1395.5
1397.1
1398.7
1400.2
1401.8
1403.4
1405
1406.6
1408.2
1409.8
1411.4
1413
1414.6
1416.2
1417.8
1419.3
1420.9
1422.5
1424.1
1425.7
1427.3
1428.9
1430.5
1432.1
1433.7
1435.3
1436.8
1438.4
1440
1441.6
1443.2
1444.8
1446.4
1448
1449.6
1451.2
1452.8
1454.4
1456
1457.6
1459.2
1460.8
1462.4
1464
1465.7
1467.3
1468.9
1470.6
1472.2
1473.9
1475.5
1477.2
1478.9
1480.5
1482.2
1483.9
1485.5
1487.2
1488.8
1490.5
1492
1493.6
1495.1
1496.5
1497.9
1499.1
1500.3
1501.4
1502.3
1503.1
1503.8
1504.4
1504.7
1505
1505.1
1204.5
1204.5
1204.5
1204.3
1204.2
1204
1203.7
1203.4
1203.1
1202.8
1202.5
1202.1
1201.7
1201.4
1201
1200.6
1200.3
1200
1199.7
1199.4
1199.2
1199
1198.8
1198.7
1198.6
1198.5
1198.5
1198.6
1198.6
1198.8
1199
1199.2
1199.4
1199.8
1200.1
1200.5
1200.9
1201.4
1201.9
1202.5
1203.1
1203.7
1204.3
1205
1205.7
1206.5
1207.3
1208.1
1208.9
1209.8
1210.7
1211.6
1212.5
1213.5
1214.5
1215.5
1216.5
1217.5
1218.6
1219.7
1220.8
1221.9
1223.1
1224.2
1225.4
1226.6
1227.8
1229
1230.3
1231.5
1232.8
1234.1
1235.3
1236.7
1238
1239.3
1240.6
1242
1243.3
1244.7
1246.1
1247.5
1248.9
1250.3
1251.7
1253.1
1254.6
1256
1257.5
1258.9
1260.4
1261.8
1263.3
1264.8
1266.3
1267.8
1269.3
1270.8
1272.3
1273.8
1275.3
1276.8
1278.3
1279.9
1281.4
1282.9
1284.5
1286
1287.5
1289.1
1290.6
1292.2
1293.7
1295.3
1296.8
1298.4
1300
1301.5
1303.1
1304.7
1306.2
1307.8
1309.4
1310.9
1312.5
1314.1
1315.7
1317.3
1318.8
1320.4
1322
1323.6
1325.2
1326.7
1328.3
1329.9
1331.5
1333.1
1334.7
1336.3
1337.9
1339.5
1341
1342.6
1344.2
1345.8
1347.4
1349
1350.6
1352.2
1353.8
1355.4
1357
1358.6
1360.2
1361.8
1363.4
1364.9
1366.5
1368.1
1369.7
1371.3
1372.9
1374.5
1376.1
1377.7
1379.3
1380.9
1382.5
1384.1
1385.7
1387.3
1388.9
1390.5
1392.1
1393.7
1395.3
1396.9
1398.5
1400.1
1401.7
1403.2
1404.8
1406.4
1408
1409.6
1411.2
1412.8
1414.4
1416
1417.6
1419.2
1420.8
1422.4
1423.9
1425.5
1427.1
1428.7
1430.3
1431.9
1433.5
1435.1
1436.7
1438.3
1439.9
1441.5
1443.1
1444.7
1446.2
1447.8
1449.4
1451
1452.6
1454.2
1455.8
1457.4
1459.1
1460.7
1462.3
1463.9
1465.5
1467.2
1468.8
1470.4
1472.1
1473.7
1475.4
1477.1
1478.7
1480.4
1482.1
1483.8
1485.4
1487.1
1488.7
1490.3
1491.9
1493.5
1495
1496.4
1497.8
1499
1500.2
1501.3
1502.2
1503
1503.7
1504.2
1504.6
1504.8
1504.9
1203.9
1203.9
1203.8
1203.7
1203.5
1203.3
1203
1202.8
1202.4
1202.1
1201.7
1201.4
1201
1200.6
1200.2
1199.9
1199.5
1199.2
1198.8
1198.6
1198.3
1198.1
1197.9
1197.8
1197.7
1197.6
1197.6
1197.7
1197.8
1197.9
1198.1
1198.3
1198.6
1198.9
1199.2
1199.6
1200.1
1200.5
1201.1
1201.6
1202.2
1202.8
1203.5
1204.2
1204.9
1205.7
1206.5
1207.3
1208.1
1209
1209.9
1210.8
1211.8
1212.7
1213.7
1214.8
1215.8
1216.9
1217.9
1219
1220.1
1221.3
1222.4
1223.6
1224.8
1226
1227.2
1228.4
1229.7
1230.9
1232.2
1233.5
1234.8
1236.1
1237.4
1238.8
1240.1
1241.5
1242.9
1244.2
1245.6
1247
1248.4
1249.9
1251.3
1252.7
1254.1
1255.6
1257
1258.5
1260
1261.4
1262.9
1264.4
1265.9
1267.4
1268.9
1270.4
1271.9
1273.4
1274.9
1276.5
1278
1279.5
1281.1
1282.6
1284.1
1285.7
1287.2
1288.8
1290.3
1291.9
1293.4
1295
1296.6
1298.1
1299.7
1301.3
1302.8
1304.4
1306
1307.5
1309.1
1310.7
1312.3
1313.9
1315.4
1317
1318.6
1320.2
1321.8
1323.3
1324.9
1326.5
1328.1
1329.7
1331.3
1332.9
1334.5
1336.1
1337.7
1339.3
1340.8
1342.4
1344
1345.6
1347.2
1348.8
1350.4
1352
1353.6
1355.2
1356.8
1358.4
1360
1361.6
1363.2
1364.8
1366.4
1368
1369.6
1371.2
1372.8
1374.4
1375.9
1377.6
1379.1
1380.7
1382.3
1383.9
1385.5
1387.1
1388.7
1390.3
1391.9
1393.5
1395.1
1396.7
1398.3
1399.9
1401.5
1403.1
1404.7
1406.3
1407.9
1409.5
1411.1
1412.7
1414.3
1415.9
1417.5
1419
1420.6
1422.2
1423.8
1425.4
1427
1428.6
1430.2
1431.8
1433.4
1435
1436.6
1438.2
1439.8
1441.4
1443
1444.6
1446.1
1447.7
1449.3
1450.9
1452.5
1454.1
1455.7
1457.4
1459
1460.6
1462.2
1463.8
1465.4
1467.1
1468.7
1470.3
1472
1473.7
1475.3
1477
1478.7
1480.3
1482
1483.7
1485.4
1487
1488.7
1490.3
1491.9
1493.4
1494.9
1496.3
1497.7
1498.9
1500.1
1501.2
1502.1
1502.9
1503.6
1504.1
1504.5
1504.7
1504.8
1203.2
1203.2
1203.1
1203
1202.8
1202.6
1202.4
1202.1
1201.7
1201.4
1201
1200.6
1200.2
1199.8
1199.5
1199.1
1198.7
1198.4
1198
1197.7
1197.5
1197.3
1197.1
1196.9
1196.8
1196.8
1196.8
1196.8
1196.9
1197
1197.2
1197.4
1197.7
1198
1198.4
1198.8
1199.2
1199.7
1200.2
1200.8
1201.4
1202
1202.7
1203.4
1204.1
1204.9
1205.7
1206.5
1207.4
1208.3
1209.2
1210.1
1211.1
1212
1213.1
1214.1
1215.1
1216.2
1217.3
1218.4
1219.5
1220.7
1221.8
1223
1224.2
1225.4
1226.6
1227.9
1229.1
1230.4
1231.7
1233
1234.3
1235.6
1237
1238.3
1239.7
1241
1242.4
1243.8
1245.2
1246.6
1248
1249.4
1250.9
1252.3
1253.8
1255.2
1256.7
1258.1
1259.6
1261.1
1262.6
1264.1
1265.6
1267.1
1268.6
1270.1
1271.6
1273.1
1274.6
1276.2
1277.7
1279.2
1280.8
1282.3
1283.9
1285.4
1287
1288.5
1290.1
1291.6
1293.2
1294.8
1296.3
1297.9
1299.5
1301
1302.6
1304.2
1305.7
1307.3
1308.9
1310.5
1312.1
1313.6
1315.2
1316.8
1318.4
1320
1321.6
1323.2
1324.7
1326.3
1327.9
1329.5
1331.1
1332.7
1334.3
1335.9
1337.5
1339.1
1340.7
1342.3
1343.9
1345.5
1347.1
1348.7
1350.3
1351.9
1353.5
1355.1
1356.7
1358.2
1359.8
1361.4
1363
1364.6
1366.2
1367.8
1369.4
1371
1372.6
1374.2
1375.8
1377.4
1379
1380.6
1382.2
1383.8
1385.4
1387
1388.6
1390.2
1391.8
1393.4
1395
1396.6
1398.2
1399.8
1401.4
1403
1404.6
1406.2
1407.8
1409.4
1411
1412.6
1414.2
1415.8
1417.4
1418.9
1420.5
1422.1
1423.7
1425.3
1426.9
1428.5
1430.1
1431.7
1433.3
1434.9
1436.5
1438.1
1439.7
1441.3
1442.9
1444.5
1446.1
1447.7
1449.3
1450.9
1452.5
1454.1
1455.7
1457.3
1458.9
1460.5
1462.1
1463.8
1465.4
1467
1468.6
1470.3
1471.9
1473.6
1475.3
1476.9
1478.6
1480.3
1482
1483.6
1485.3
1487
1488.6
1490.2
1491.8
1493.3
1494.8
1496.3
1497.6
1498.9
1500.1
1501.1
1502
1502.8
1503.5
1504
1504.4
1504.7
1504.7
1202.6
1202.6
1202.5
1202.4
1202.2
1202
1201.7
1201.4
1201
1200.7
1200.3
1199.9
1199.5
1199.1
1198.7
1198.3
1197.9
1197.6
1197.2
1196.9
1196.7
1196.4
1196.2
1196.1
1196
1195.9
1195.9
1195.9
1196
1196.1
1196.3
1196.5
1196.8
1197.1
1197.5
1197.9
1198.4
1198.8
1199.4
1199.9
1200.6
1201.2
1201.9
1202.6
1203.3
1204.1
1204.9
1205.8
1206.6
1207.5
1208.5
1209.4
1210.4
1211.4
1212.4
1213.4
1214.5
1215.6
1216.7
1217.8
1218.9
1220.1
1221.2
1222.4
1223.6
1224.9
1226.1
1227.4
1228.6
1229.9
1231.2
1232.5
1233.8
1235.2
1236.5
1237.9
1239.2
1240.6
1242
1243.4
1244.8
1246.2
1247.6
1249.1
1250.5
1251.9
1253.4
1254.9
1256.3
1257.8
1259.3
1260.8
1262.3
1263.8
1265.3
1266.8
1268.3
1269.8
1271.3
1272.8
1274.4
1275.9
1277.4
1279
1280.5
1282.1
1283.6
1285.2
1286.7
1288.3
1289.8
1291.4
1293
1294.5
1296.1
1297.7
1299.2
1300.8
1302.4
1304
1305.6
1307.1
1308.7
1310.3
1311.9
1313.5
1315
1316.6
1318.2
1319.8
1321.4
1323
1324.6
1326.2
1327.8
1329.4
1330.9
1332.5
1334.1
1335.7
1337.3
1338.9
1340.5
1342.1
1343.7
1345.3
1346.9
1348.5
1350.1
1351.7
1353.3
1354.9
1356.5
1358.1
1359.7
1361.3
1362.9
1364.5
1366.1
1367.7
1369.3
1370.9
1372.5
1374.1
1375.7
1377.3
1378.9
1380.5
1382.1
1383.7
1385.3
1386.9
1388.5
1390.1
1391.7
1393.3
1394.9
1396.5
1398.1
1399.7
1401.3
1402.9
1404.5
1406.1
1407.7
1409.3
1410.9
1412.5
1414.1
1415.7
1417.3
1418.9
1420.5
1422.1
1423.7
1425.3
1426.9
1428.5
1430
1431.6
1433.2
1434.8
1436.4
1438
1439.6
1441.2
1442.8
1444.4
1446
1447.6
1449.2
1450.8
1452.4
1454
1455.6
1457.2
1458.8
1460.5
1462.1
1463.7
1465.3
1467
1468.6
1470.2
1471.9
1473.6
1475.2
1476.9
1478.6
1480.2
1481.9
1483.6
1485.3
1486.9
1488.6
1490.2
1491.8
1493.3
1494.8
1496.2
1497.6
1498.8
1500
1501
1502
1502.8
1503.4
1503.9
1504.3
1504.6
1504.6
1201.9
1201.9
1201.8
1201.7
1201.5
1201.3
1201
1200.7
1200.3
1200
1199.6
1199.2
1198.7
1198.3
1197.9
1197.5
1197.1
1196.7
1196.4
1196.1
1195.8
1195.6
1195.4
1195.2
1195.1
1195
1195
1195
1195.1
1195.2
1195.4
1195.7
1195.9
1196.2
1196.6
1197
1197.5
1198
1198.5
1199.1
1199.7
1200.4
1201.1
1201.8
1202.6
1203.3
1204.2
1205
1205.9
1206.8
1207.7
1208.7
1209.7
1210.7
1211.7
1212.7
1213.8
1214.9
1216
1217.2
1218.3
1219.5
1220.7
1221.9
1223.1
1224.3
1225.6
1226.8
1228.1
1229.4
1230.7
1232
1233.3
1234.7
1236
1237.4
1238.8
1240.2
1241.6
1243
1244.4
1245.8
1247.2
1248.7
1250.1
1251.6
1253
1254.5
1256
1257.5
1258.9
1260.4
1261.9
1263.4
1264.9
1266.5
1268
1269.5
1271
1272.5
1274.1
1275.6
1277.2
1278.7
1280.3
1281.8
1283.4
1284.9
1286.5
1288
1289.6
1291.2
1292.7
1294.3
1295.9
1297.5
1299
1300.6
1302.2
1303.8
1305.4
1306.9
1308.5
1310.1
1311.7
1313.3
1314.9
1316.4
1318
1319.6
1321.2
1322.8
1324.4
1326
1327.6
1329.2
1330.8
1332.4
1334
1335.6
1337.2
1338.8
1340.4
1342
1343.6
1345.2
1346.8
1348.4
1350
1351.6
1353.2
1354.8
1356.4
1358
1359.6
1361.2
1362.8
1364.4
1366
1367.6
1369.2
1370.8
1372.4
1374
1375.6
1377.2
1378.8
1380.4
1382
1383.6
1385.2
1386.8
1388.4
1390
1391.6
1393.2
1394.8
1396.4
1398
1399.6
1401.2
1402.8
1404.4
1406
1407.6
1409.2
1410.8
1412.4
1414
1415.6
1417.2
1418.8
1420.4
1422
1423.6
1425.2
1426.8
1428.4
1430
1431.6
1433.2
1434.8
1436.4
1438
1439.6
1441.2
1442.8
1444.4
1446
1447.6
1449.2
1450.8
1452.4
1454
1455.6
1457.2
1458.8
1460.4
1462
1463.6
1465.3
1466.9
1468.5
1470.2
1471.8
1473.5
1475.2
1476.8
1478.5
1480.2
1481.9
1483.5
1485.2
1486.9
1488.5
1490.1
1491.7
1493.2
1494.7
1496.1
1497.5
1498.7
1499.9
1500.9
1501.9
1502.7
1503.3
1503.8
1504.2
1504.4
1504.5
1201.2
1201.2
1201.1
1200.9
1200.8
1200.5
1200.3
1199.9
1199.6
1199.2
1198.8
1198.4
1197.9
1197.5
1197.1
1196.7
1196.3
1195.9
1195.5
1195.2
1194.9
1194.7
1194.4
1194.3
1194.2
1194.1
1194.1
1194.1
1194.2
1194.3
1194.5
1194.7
1195
1195.3
1195.7
1196.1
1196.6
1197.1
1197.6
1198.2
1198.9
1199.5
1200.2
1201
1201.7
1202.5
1203.4
1204.2
1205.1
1206
1207
1207.9
1208.9
1210
1211
1212.1
1213.1
1214.2
1215.4
1216.5
1217.7
1218.9
1220
1221.3
1222.5
1223.7
1225
1226.3
1227.6
1228.9
1230.2
1231.5
1232.9
1234.2
1235.6
1236.9
1238.3
1239.7
1241.1
1242.5
1244
1245.4
1246.8
1248.3
1249.7
1251.2
1252.7
1254.1
1255.6
1257.1
1258.6
1260.1
1261.6
1263.1
1264.6
1266.1
1267.7
1269.2
1270.7
1272.2
1273.8
1275.3
1276.9
1278.4
1280
1281.5
1283.1
1284.7
1286.2
1287.8
1289.4
1290.9
1292.5
1294.1
1295.7
1297.2
1298.8
1300.4
1302
1303.6
1305.1
1306.7
1308.3
1309.9
1311.5
1313.1
1314.7
1316.2
1317.8
1319.4
1321
1322.6
1324.2
1325.8
1327.4
1329
1330.6
1332.2
1333.8
1335.4
1337
1338.6
1340.2
1341.8
1343.4
1345
1346.6
1348.2
1349.8
1351.4
1353
1354.6
1356.2
1357.8
1359.4
1361
1362.6
1364.2
1365.8
1367.4
1369
1370.6
1372.2
1373.8
1375.5
1377.1
1378.7
1380.3
1381.9
1383.5
1385.1
1386.7
1388.3
1389.9
1391.5
1393.1
1394.7
1396.3
1397.9
1399.5
1401.1
1402.7
1404.3
1405.9
1407.5
1409.1
1410.7
1412.3
1413.9
1415.5
1417.1
1418.7
1420.3
1421.9
1423.5
1425.1
1426.7
1428.3
1429.9
1431.5
1433.1
1434.7
1436.3
1437.9
1439.5
1441.1
1442.7
1444.3
1445.9
1447.5
1449.1
1450.7
1452.3
1453.9
1455.5
1457.1
1458.7
1460.3
1461.9
1463.6
1465.2
1466.8
1468.4
1470.1
1471.7
1473.4
1475.1
1476.7
1478.4
1480.1
1481.8
1483.5
1485.1
1486.8
1488.4
1490
1491.6
1493.1
1494.6
1496
1497.4
1498.6
1499.8
1500.8
1501.7
1502.5
1503.1
1503.6
1504
1504.2
1504.3
1200.4
1200.4
1200.3
1200.2
1200
1199.7
1199.4
1199.1
1198.8
1198.4
1198
1197.5
1197.1
1196.6
1196.2
1195.8
1195.3
1195
1194.6
1194.3
1194
1193.7
1193.5
1193.3
1193.2
1193.1
1193.1
1193.1
1193.2
1193.3
1193.5
1193.8
1194
1194.4
1194.7
1195.2
1195.6
1196.2
1196.7
1197.3
1197.9
1198.6
1199.3
1200.1
1200.9
1201.7
1202.5
1203.4
1204.3
1205.2
1206.2
1207.2
1208.2
1209.2
1210.3
1211.3
1212.4
1213.5
1214.7
1215.8
1217
1218.2
1219.4
1220.6
1221.9
1223.1
1224.4
1225.7
1227
1228.3
1229.6
1231
1232.3
1233.7
1235.1
1236.4
1237.8
1239.2
1240.7
1242.1
1243.5
1244.9
1246.4
1247.8
1249.3
1250.8
1252.3
1253.7
1255.2
1256.7
1258.2
1259.7
1261.2
1262.7
1264.3
1265.8
1267.3
1268.8
1270.4
1271.9
1273.5
1275
1276.6
1278.1
1279.7
1281.2
1282.8
1284.4
1285.9
1287.5
1289.1
1290.6
1292.2
1293.8
1295.4
1297
1298.5
1300.1
1301.7
1303.3
1304.9
1306.5
1308
1309.6
1311.2
1312.8
1314.4
1316
1317.6
1319.2
1320.8
1322.4
1324
1325.6
1327.2
1328.8
1330.4
1332
1333.6
1335.2
1336.8
1338.4
1340
1341.6
1343.2
1344.8
1346.4
1348
1349.6
1351.2
1352.8
1354.4
1356
1357.6
1359.2
1360.8
1362.4
1364
1365.7
1367.3
1368.9
1370.5
1372.1
1373.7
1375.3
1376.9
1378.5
1380.1
1381.7
1383.3
1384.9
1386.5
1388.1
1389.7
1391.3
1392.9
1394.5
1396.1
1397.7
1399.3
1400.9
1402.5
1404.1
1405.7
1407.3
1408.9
1410.5
1412.1
1413.7
1415.3
1416.9
1418.5
1420.1
1421.7
1423.3
1424.9
1426.5
1428.1
1429.7
1431.3
1432.9
1434.5
1436.1
1437.7
1439.3
1440.9
1442.5
1444.1
1445.7
1447.3
1448.9
1450.5
1452.1
1453.7
1455.3
1456.9
1458.6
1460.2
1461.8
1463.4
1465
1466.7
1468.3
1469.9
1471.6
1473.3
1474.9
1476.6
1478.3
1479.9
1481.6
1483.3
1485
1486.6
1488.3
1489.9
1491.4
1493
1494.5
1495.9
1497.2
1498.4
1499.6
1500.6
1501.5
1502.3
1502.9
1503.4
1503.7
1503.9
1504
1199.5
1199.5
1199.4
1199.3
1199.1
1198.9
1198.6
1198.2
1197.9
1197.5
1197
1196.6
1196.1
1195.7
1195.2
1194.8
1194.4
1194
1193.6
1193.2
1192.9
1192.7
1192.4
1192.3
1192.1
1192.1
1192
1192.1
1192.1
1192.3
1192.5
1192.7
1193
1193.3
1193.7
1194.1
1194.6
1195.1
1195.7
1196.3
1197
1197.6
1198.4
1199.1
1199.9
1200.7
1201.6
1202.5
1203.4
1204.4
1205.3
1206.3
1207.3
1208.4
1209.5
1210.5
1211.7
1212.8
1213.9
1215.1
1216.3
1217.5
1218.7
1219.9
1221.2
1222.5
1223.8
1225
1226.4
1227.7
1229
1230.4
1231.7
1233.1
1234.5
1235.9
1237.3
1238.7
1240.1
1241.6
1243
1244.4
1245.9
1247.4
1248.8
1250.3
1251.8
1253.3
1254.8
1256.3
1257.8
1259.3
1260.8
1262.3
1263.8
1265.4
1266.9
1268.4
1270
1271.5
1273.1
1274.6
1276.2
1277.7
1279.3
1280.9
1282.4
1284
1285.6
1287.2
1288.7
1290.3
1291.9
1293.5
1295
1296.6
1298.2
1299.8
1301.4
1303
1304.6
1306.1
1307.7
1309.3
1310.9
1312.5
1314.1
1315.7
1317.3
1318.9
1320.5
1322.1
1323.7
1325.3
1326.9
1328.5
1330.1
1331.7
1333.3
1334.9
1336.5
1338.1
1339.7
1341.3
1342.9
1344.6
1346.2
1347.8
1349.4
1351
1352.6
1354.2
1355.8
1357.4
1359
1360.6
1362.2
1363.8
1365.4
1367
1368.6
1370.2
1371.8
1373.4
1375
1376.6
1378.2
1379.8
1381.4
1383.1
1384.7
1386.3
1387.9
1389.5
1391.1
1392.7
1394.3
1395.9
1397.5
1399.1
1400.7
1402.3
1403.9
1405.5
1407.1
1408.7
1410.3
1411.9
1413.5
1415.1
1416.7
1418.3
1419.9
1421.5
1423.1
1424.7
1426.3
1427.9
1429.5
1431.1
1432.7
1434.3
1435.9
1437.5
1439.1
1440.7
1442.3
1443.9
1445.5
1447.1
1448.7
1450.3
1451.9
1453.5
1455.1
1456.7
1458.3
1459.9
1461.6
1463.2
1464.8
1466.4
1468.1
1469.7
1471.4
1473
1474.7
1476.4
1478
1479.7
1481.4
1483.1
1484.8
1486.4
1488
1489.6
1491.2
1492.7
1494.2
1495.6
1496.9
1498.2
1499.3
1500.3
1501.2
1501.9
1502.5
1503
1503.4
1503.6
1503.7
1198.6
1198.5
1198.5
1198.3
1198.1
1197.9
1197.6
1197.2
1196.9
1196.5
1196
1195.6
1195.1
1194.6
1194.2
1193.7
1193.3
1192.9
1192.5
1192.1
1191.8
1191.5
1191.3
1191.1
1191
1190.9
1190.9
1190.9
1191
1191.1
1191.3
1191.6
1191.8
1192.2
1192.6
1193
1193.5
1194
1194.6
1195.2
1195.9
1196.6
1197.3
1198.1
1198.9
1199.7
1200.6
1201.5
1202.4
1203.4
1204.4
1205.4
1206.4
1207.5
1208.6
1209.7
1210.8
1211.9
1213.1
1214.3
1215.5
1216.7
1217.9
1219.2
1220.5
1221.7
1223
1224.3
1225.7
1227
1228.3
1229.7
1231.1
1232.5
1233.8
1235.3
1236.7
1238.1
1239.5
1241
1242.4
1243.9
1245.3
1246.8
1248.3
1249.8
1251.2
1252.7
1254.2
1255.7
1257.2
1258.8
1260.3
1261.8
1263.3
1264.9
1266.4
1267.9
1269.5
1271
1272.6
1274.1
1275.7
1277.3
1278.8
1280.4
1282
1283.6
1285.1
1286.7
1288.3
1289.9
1291.5
1293
1294.6
1296.2
1297.8
1299.4
1301
1302.6
1304.2
1305.7
1307.3
1308.9
1310.5
1312.1
1313.7
1315.3
1316.9
1318.5
1320.1
1321.7
1323.3
1324.9
1326.5
1328.1
1329.7
1331.3
1332.9
1334.6
1336.2
1337.8
1339.4
1341
1342.6
1344.2
1345.8
1347.4
1349
1350.6
1352.2
1353.8
1355.4
1357
1358.6
1360.2
1361.8
1363.4
1365
1366.7
1368.3
1369.9
1371.5
1373.1
1374.7
1376.3
1377.9
1379.5
1381.1
1382.7
1384.3
1386
1387.6
1389.2
1390.8
1392.4
1394
1395.6
1397.2
1398.8
1400.4
1402
1403.6
1405.2
1406.8
1408.4
1410
1411.6
1413.2
1414.8
1416.4
1418
1419.6
1421.2
1422.8
1424.4
1426
1427.6
1429.2
1430.8
1432.4
1434
1435.6
1437.2
1438.8
1440.4
1442
1443.6
1445.2
1446.8
1448.4
1450
1451.6
1453.2
1454.8
1456.4
1458
1459.6
1461.3
1462.9
1464.5
1466.1
1467.8
1469.4
1471
1472.7
1474.4
1476
1477.7
1479.4
1481.1
1482.7
1484.4
1486
1487.7
1489.3
1490.8
1492.3
1493.8
1495.2
1496.5
1497.8
1498.9
1499.9
1500.8
1501.5
1502.1
1502.6
1502.9
1503.1
1503.2
1197.5
1197.5
1197.4
1197.2
1197
1196.8
1196.5
1196.1
1195.8
1195.3
1194.9
1194.4
1194
1193.5
1193
1192.5
1192.1
1191.7
1191.3
1190.9
1190.6
1190.3
1190.1
1189.9
1189.7
1189.7
1189.6
1189.7
1189.7
1189.9
1190.1
1190.3
1190.6
1191
1191.4
1191.8
1192.3
1192.8
1193.4
1194
1194.7
1195.4
1196.2
1196.9
1197.8
1198.6
1199.5
1200.4
1201.4
1202.3
1203.3
1204.4
1205.4
1206.5
1207.6
1208.7
1209.8
1211
1212.2
1213.4
1214.6
1215.8
1217.1
1218.3
1219.6
1220.9
1222.2
1223.5
1224.9
1226.2
1227.6
1228.9
1230.3
1231.7
1233.1
1234.5
1235.9
1237.4
1238.8
1240.3
1241.7
1243.2
1244.7
1246.1
1247.6
1249.1
1250.6
1252.1
1253.6
1255.1
1256.6
1258.2
1259.7
1261.2
1262.7
1264.3
1265.8
1267.4
1268.9
1270.5
1272
1273.6
1275.2
1276.7
1278.3
1279.9
1281.5
1283
1284.6
1286.2
1287.8
1289.4
1290.9
1292.5
1294.1
1295.7
1297.3
1298.9
1300.5
1302.1
1303.7
1305.3
1306.8
1308.4
1310
1311.6
1313.2
1314.8
1316.4
1318
1319.6
1321.2
1322.8
1324.4
1326
1327.6
1329.2
1330.9
1332.5
1334.1
1335.7
1337.3
1338.9
1340.5
1342.1
1343.8
1345.4
1347
1348.6
1350.2
1351.8
1353.4
1355
1356.6
1358.2
1359.8
1361.4
1363
1364.6
1366.2
1367.8
1369.4
1371
1372.6
1374.2
1375.8
1377.4
1379.1
1380.7
1382.3
1383.9
1385.5
1387.1
1388.7
1390.4
1392
1393.6
1395.2
1396.8
1398.4
1400
1401.6
1403.2
1404.8
1406.4
1407.9
1409.5
1411.1
1412.7
1414.3
1415.9
1417.5
1419.1
1420.7
1422.3
1423.9
1425.5
1427.1
1428.7
1430.3
1431.9
1433.6
1435.2
1436.8
1438.4
1439.9
1441.6
1443.1
1444.7
1446.3
1447.9
1449.5
1451.1
1452.7
1454.3
1455.9
1457.6
1459.2
1460.8
1462.4
1464
1465.6
1467.3
1468.9
1470.6
1472.2
1473.9
1475.5
1477.2
1478.9
1480.5
1482.2
1483.9
1485.5
1487.1
1488.7
1490.3
1491.8
1493.3
1494.6
1496
1497.2
1498.3
1499.3
1500.2
1500.9
1501.5
1501.9
1502.3
1502.5
1502.5
1196.3
1196.2
1196.1
1196
1195.8
1195.6
1195.3
1194.9
1194.5
1194.1
1193.7
1193.2
1192.7
1192.2
1191.7
1191.2
1190.8
1190.3
1189.9
1189.6
1189.2
1188.9
1188.7
1188.5
1188.4
1188.3
1188.3
1188.3
1188.4
1188.5
1188.7
1188.9
1189.2
1189.6
1190
1190.5
1191
1191.5
1192.1
1192.7
1193.4
1194.1
1194.9
1195.7
1196.5
1197.4
1198.3
1199.2
1200.2
1201.2
1202.2
1203.2
1204.3
1205.4
1206.5
1207.6
1208.8
1210
1211.1
1212.4
1213.6
1214.8
1216.1
1217.4
1218.7
1220
1221.3
1222.6
1224
1225.3
1226.7
1228.1
1229.5
1230.9
1232.3
1233.7
1235.1
1236.6
1238
1239.5
1240.9
1242.4
1243.9
1245.4
1246.9
1248.3
1249.8
1251.4
1252.9
1254.4
1255.9
1257.4
1259
1260.5
1262
1263.6
1265.1
1266.7
1268.2
1269.8
1271.3
1272.9
1274.5
1276.1
1277.6
1279.2
1280.8
1282.4
1284
1285.6
1287.2
1288.7
1290.3
1291.9
1293.5
1295.1
1296.7
1298.3
1299.9
1301.5
1303
1304.6
1306.2
1307.8
1309.4
1311
1312.6
1314.2
1315.8
1317.4
1319
1320.6
1322.2
1323.8
1325.4
1327
1328.6
1330.3
1331.9
1333.5
1335.1
1336.7
1338.4
1340
1341.6
1343.2
1344.8
1346.4
1348
1349.6
1351.2
1352.8
1354.4
1356
1357.6
1359.2
1360.8
1362.4
1364
1365.6
1367.2
1368.8
1370.4
1372
1373.7
1375.3
1376.9
1378.5
1380.1
1381.7
1383.3
1384.9
1386.5
1388.1
1389.8
1391.4
1393
1394.6
1396.2
1397.8
1399.4
1401
1402.6
1404.1
1405.7
1407.3
1408.9
1410.5
1412.1
1413.7
1415.3
1416.9
1418.5
1420.1
1421.7
1423.3
1424.9
1426.5
1428.1
1429.7
1431.3
1432.9
1434.5
1436.1
1437.7
1439.3
1440.9
1442.5
1444.1
1445.7
1447.3
1448.9
1450.5
1452.1
1453.7
1455.3
1456.9
1458.5
1460.1
1461.7
1463.4
1465
1466.6
1468.3
1469.9
1471.5
1473.2
1474.9
1476.5
1478.2
1479.8
1481.5
1483.1
1484.8
1486.4
1488
1489.5
1491.1
1492.5
1493.9
1495.2
1496.4
1497.6
1498.6
1499.4
1500.2
1500.7
1501.2
1501.5
1501.7
1501.8
1194.9
1194.9
1194.8
1194.6
1194.4
1194.2
1193.9
1193.5
1193.2
1192.7
1192.3
1191.8
1191.3
1190.8
1190.3
1189.8
1189.3
1188.9
1188.5
1188.1
1187.7
1187.4
1187.2
1187
1186.9
1186.8
1186.7
1186.8
1186.8
1187
1187.2
1187.4
1187.7
1188.1
1188.5
1189
1189.5
1190.1
1190.7
1191.3
1192
1192.7
1193.5
1194.3
1195.2
1196
1197
1197.9
1198.9
1199.9
1200.9
1202
1203.1
1204.2
1205.3
1206.4
1207.6
1208.8
1210
1211.2
1212.5
1213.7
1215
1216.3
1217.6
1218.9
1220.2
1221.6
1222.9
1224.3
1225.7
1227.1
1228.5
1229.9
1231.3
1232.7
1234.2
1235.6
1237.1
1238.5
1240
1241.5
1243
1244.5
1246
1247.5
1249
1250.5
1252
1253.5
1255.1
1256.6
1258.1
1259.7
1261.2
1262.7
1264.3
1265.9
1267.4
1269
1270.5
1272.1
1273.7
1275.3
1276.9
1278.5
1280
1281.6
1283.2
1284.8
1286.4
1288
1289.6
1291.2
1292.8
1294.3
1295.9
1297.5
1299.1
1300.7
1302.3
1303.9
1305.5
1307.1
1308.7
1310.3
1311.9
1313.5
1315.1
1316.7
1318.3
1319.9
1321.5
1323.1
1324.7
1326.3
1327.9
1329.5
1331.1
1332.8
1334.4
1336
1337.6
1339.2
1340.8
1342.4
1344
1345.6
1347.2
1348.8
1350.5
1352.1
1353.7
1355.3
1356.9
1358.5
1360.1
1361.7
1363.3
1364.9
1366.5
1368.1
1369.7
1371.3
1372.9
1374.5
1376.1
1377.7
1379.3
1380.9
1382.5
1384.1
1385.8
1387.4
1389
1390.6
1392.2
1393.8
1395.4
1397
1398.6
1400.2
1401.8
1403.4
1405
1406.6
1408.1
1409.7
1411.3
1412.9
1414.5
1416.1
1417.7
1419.3
1420.9
1422.5
1424.1
1425.7
1427.3
1428.9
1430.5
1432.1
1433.7
1435.3
1436.9
1438.5
1440.1
1441.7
1443.3
1444.9
1446.5
1448.1
1449.7
1451.3
1452.9
1454.5
1456.1
1457.7
1459.3
1460.9
1462.5
1464.1
1465.8
1467.4
1469
1470.7
1472.3
1474
1475.6
1477.3
1479
1480.6
1482.3
1483.9
1485.5
1487.1
1488.6
1490.1
1491.6
1493
1494.3
1495.5
1496.6
1497.6
1498.5
1499.2
1499.8
1500.2
1500.6
1500.7
1500.8
1193.4
1193.3
1193.2
1193.1
1192.9
1192.7
1192.4
1192
1191.6
1191.2
1190.7
1190.2
1189.7
1189.2
1188.7
1188.2
1187.7
1187.3
1186.8
1186.4
1186.1
1185.8
1185.5
1185.3
1185.2
1185.1
1185.1
1185.1
1185.2
1185.3
1185.5
1185.8
1186.1
1186.5
1186.9
1187.4
1187.9
1188.5
1189.1
1189.7
1190.4
1191.2
1192
1192.8
1193.7
1194.6
1195.5
1196.5
1197.4
1198.5
1199.5
1200.6
1201.7
1202.8
1204
1205.1
1206.3
1207.5
1208.7
1209.9
1211.2
1212.5
1213.8
1215.1
1216.4
1217.7
1219
1220.4
1221.8
1223.2
1224.5
1225.9
1227.4
1228.8
1230.2
1231.7
1233.1
1234.6
1236
1237.5
1239
1240.5
1241.9
1243.4
1244.9
1246.5
1248
1249.5
1251
1252.5
1254.1
1255.6
1257.1
1258.7
1260.2
1261.8
1263.3
1264.9
1266.5
1268
1269.6
1271.2
1272.7
1274.3
1275.9
1277.5
1279.1
1280.7
1282.3
1283.9
1285.4
1287
1288.6
1290.2
1291.8
1293.4
1295
1296.6
1298.2
1299.8
1301.4
1303
1304.6
1306.2
1307.8
1309.4
1310.9
1312.6
1314.1
1315.8
1317.4
1319
1320.6
1322.2
1323.8
1325.4
1327
1328.6
1330.2
1331.8
1333.4
1335
1336.7
1338.3
1339.9
1341.5
1343.1
1344.7
1346.3
1347.9
1349.5
1351.1
1352.7
1354.3
1355.9
1357.5
1359.1
1360.7
1362.3
1363.9
1365.5
1367.1
1368.7
1370.3
1371.9
1373.5
1375.1
1376.7
1378.4
1380
1381.6
1383.2
1384.8
1386.4
1388
1389.6
1391.2
1392.8
1394.4
1396
1397.6
1399.2
1400.8
1402.4
1404
1405.6
1407.2
1408.8
1410.3
1411.9
1413.5
1415.1
1416.7
1418.3
1419.9
1421.5
1423.1
1424.7
1426.3
1427.9
1429.5
1431.1
1432.7
1434.3
1435.9
1437.5
1439.1
1440.7
1442.3
1443.8
1445.4
1447
1448.6
1450.2
1451.8
1453.4
1455
1456.6
1458.3
1459.9
1461.5
1463.1
1464.7
1466.4
1468
1469.6
1471.3
1472.9
1474.6
1476.2
1477.9
1479.5
1481.2
1482.8
1484.4
1486
1487.5
1489
1490.5
1491.9
1493.2
1494.4
1495.5
1496.5
1497.4
1498.1
1498.7
1499.1
1499.4
1499.6
1499.7
1191.7
1191.6
1191.5
1191.4
1191.2
1191
1190.7
1190.4
1190
1189.5
1189
1188.5
1188
1187.5
1187
1186.4
1185.9
1185.5
1185
1184.7
1184.3
1184
1183.7
1183.5
1183.4
1183.3
1183.3
1183.3
1183.4
1183.5
1183.7
1184
1184.3
1184.7
1185.1
1185.6
1186.1
1186.7
1187.3
1188
1188.7
1189.5
1190.3
1191.1
1192
1192.9
1193.8
1194.8
1195.8
1196.9
1197.9
1199
1200.1
1201.3
1202.4
1203.6
1204.8
1206
1207.2
1208.5
1209.7
1211
1212.3
1213.6
1215
1216.3
1217.7
1219
1220.4
1221.8
1223.2
1224.6
1226
1227.5
1228.9
1230.4
1231.8
1233.3
1234.8
1236.2
1237.7
1239.2
1240.7
1242.2
1243.7
1245.2
1246.8
1248.3
1249.8
1251.3
1252.9
1254.4
1256
1257.5
1259.1
1260.6
1262.2
1263.7
1265.3
1266.9
1268.4
1270
1271.6
1273.2
1274.8
1276.3
1277.9
1279.5
1281.1
1282.7
1284.3
1285.9
1287.5
1289.1
1290.7
1292.3
1293.8
1295.4
1297
1298.6
1300.2
1301.8
1303.4
1305
1306.6
1308.2
1309.8
1311.4
1313
1314.6
1316.2
1317.8
1319.4
1321
1322.6
1324.2
1325.8
1327.5
1329.1
1330.7
1332.3
1333.9
1335.5
1337.1
1338.7
1340.3
1341.9
1343.5
1345.1
1346.7
1348.3
1349.9
1351.6
1353.1
1354.8
1356.4
1358
1359.6
1361.2
1362.8
1364.4
1366
1367.6
1369.2
1370.8
1372.4
1374
1375.6
1377.2
1378.8
1380.4
1382
1383.6
1385.2
1386.8
1388.4
1390
1391.6
1393.2
1394.8
1396.4
1398
1399.6
1401.2
1402.8
1404.4
1406
1407.6
1409.1
1410.7
1412.3
1413.9
1415.5
1417.1
1418.7
1420.3
1421.9
1423.5
1425.1
1426.7
1428.3
1429.9
1431.5
1433.1
1434.7
1436.2
1437.8
1439.4
1441
1442.6
1444.2
1445.8
1447.4
1449
1450.6
1452.2
1453.8
1455.4
1457
1458.6
1460.2
1461.9
1463.5
1465.1
1466.7
1468.4
1470
1471.7
1473.3
1475
1476.6
1478.2
1479.9
1481.5
1483.1
1484.7
1486.2
1487.7
1489.1
1490.5
1491.8
1493
1494.2
1495.2
1496
1496.8
1497.4
1497.8
1498.1
1498.3
1498.4
1189.8
1189.7
1189.7
1189.5
1189.4
1189.1
1188.8
1188.5
1188.1
1187.6
1187.1
1186.6
1186.1
1185.5
1185
1184.5
1184
1183.5
1183
1182.6
1182.3
1182
1181.7
1181.5
1181.3
1181.2
1181.2
1181.2
1181.3
1181.5
1181.7
1181.9
1182.3
1182.7
1183.1
1183.6
1184.1
1184.7
1185.4
1186
1186.8
1187.6
1188.4
1189.2
1190.1
1191
1192
1193
1194
1195
1196.1
1197.2
1198.4
1199.5
1200.7
1201.9
1203.1
1204.3
1205.5
1206.8
1208.1
1209.4
1210.7
1212
1213.4
1214.7
1216.1
1217.5
1218.8
1220.2
1221.7
1223.1
1224.5
1226
1227.4
1228.9
1230.3
1231.8
1233.3
1234.8
1236.3
1237.8
1239.3
1240.8
1242.3
1243.8
1245.3
1246.9
1248.4
1249.9
1251.5
1253
1254.6
1256.1
1257.7
1259.2
1260.8
1262.4
1263.9
1265.5
1267.1
1268.6
1270.2
1271.8
1273.4
1275
1276.6
1278.2
1279.7
1281.3
1282.9
1284.5
1286.1
1287.7
1289.3
1290.9
1292.5
1294.1
1295.7
1297.3
1298.9
1300.5
1302.1
1303.7
1305.3
1306.9
1308.5
1310.1
1311.7
1313.3
1314.9
1316.5
1318.1
1319.7
1321.3
1322.9
1324.5
1326.1
1327.7
1329.3
1330.9
1332.5
1334.1
1335.7
1337.4
1339
1340.6
1342.2
1343.8
1345.4
1347
1348.6
1350.2
1351.8
1353.4
1355
1356.6
1358.2
1359.8
1361.4
1363
1364.6
1366.2
1367.8
1369.4
1371
1372.6
1374.2
1375.8
1377.4
1379
1380.6
1382.2
1383.8
1385.4
1387
1388.6
1390.2
1391.8
1393.4
1395
1396.6
1398.2
1399.8
1401.4
1403
1404.6
1406.1
1407.7
1409.3
1410.9
1412.5
1414.1
1415.7
1417.3
1418.9
1420.5
1422.1
1423.7
1425.3
1426.9
1428.4
1430
1431.6
1433.2
1434.8
1436.4
1438
1439.6
1441.2
1442.8
1444.4
1446
1447.6
1449.2
1450.8
1452.4
1454
1455.6
1457.2
1458.8
1460.4
1462
1463.6
1465.3
1466.9
1468.5
1470.2
1471.8
1473.5
1475.1
1476.7
1478.4
1480
1481.6
1483.1
1484.7
1486.2
1487.6
1489
1490.3
1491.5
1492.6
1493.6
1494.5
1495.2
1495.9
1496.3
1496.6
1496.8
1496.9
1187.7
1187.7
1187.6
1187.5
1187.3
1187.1
1186.8
1186.4
1186
1185.5
1185
1184.5
1183.9
1183.4
1182.8
1182.3
1181.7
1181.3
1180.8
1180.4
1180
1179.7
1179.4
1179.2
1179.1
1179
1178.9
1179
1179
1179.2
1179.4
1179.7
1180
1180.4
1180.9
1181.4
1181.9
1182.5
1183.2
1183.9
1184.6
1185.4
1186.2
1187.1
1188
1188.9
1189.9
1190.9
1191.9
1193
1194.1
1195.2
1196.4
1197.5
1198.7
1199.9
1201.1
1202.4
1203.6
1204.9
1206.2
1207.5
1208.8
1210.2
1211.5
1212.9
1214.3
1215.7
1217.1
1218.5
1219.9
1221.3
1222.8
1224.2
1225.7
1227.1
1228.6
1230.1
1231.6
1233.1
1234.6
1236.1
1237.6
1239.1
1240.6
1242.2
1243.7
1245.2
1246.8
1248.3
1249.9
1251.4
1253
1254.5
1256.1
1257.6
1259.2
1260.8
1262.3
1263.9
1265.5
1267.1
1268.6
1270.2
1271.8
1273.4
1275
1276.6
1278.2
1279.8
1281.3
1282.9
1284.5
1286.1
1287.7
1289.3
1290.9
1292.5
1294.1
1295.7
1297.3
1298.9
1300.5
1302.1
1303.7
1305.3
1306.9
1308.5
1310.1
1311.7
1313.3
1314.9
1316.5
1318.1
1319.7
1321.3
1322.9
1324.5
1326.1
1327.7
1329.3
1330.9
1332.6
1334.2
1335.8
1337.4
1339
1340.6
1342.2
1343.8
1345.4
1347
1348.6
1350.2
1351.8
1353.4
1355
1356.6
1358.2
1359.8
1361.4
1363
1364.6
1366.2
1367.8
1369.4
1371
1372.6
1374.2
1375.8
1377.4
1379
1380.6
1382.2
1383.8
1385.4
1387
1388.6
1390.2
1391.8
1393.4
1395
1396.6
1398.2
1399.7
1401.3
1402.9
1404.5
1406.1
1407.7
1409.3
1410.9
1412.5
1414.1
1415.7
1417.3
1418.8
1420.4
1422
1423.6
1425.2
1426.8
1428.4
1430
1431.6
1433.2
1434.8
1436.3
1437.9
1439.5
1441.1
1442.7
1444.3
1445.9
1447.5
1449.1
1450.7
1452.3
1453.9
1455.5
1457.1
1458.7
1460.3
1462
1463.6
1465.2
1466.8
1468.5
1470.1
1471.8
1473.4
1475
1476.6
1478.3
1479.8
1481.4
1482.9
1484.4
1485.9
1487.2
1488.5
1489.7
1490.9
1491.9
1492.7
1493.5
1494.1
1494.6
1494.9
1495.1
1495.2
1185.4
1185.4
1185.3
1185.2
1185
1184.8
1184.5
1184.1
1183.6
1183.1
1182.6
1182.1
1181.5
1180.9
1180.4
1179.8
1179.3
1178.8
1178.3
1177.9
1177.5
1177.2
1176.9
1176.7
1176.5
1176.4
1176.4
1176.4
1176.5
1176.7
1176.9
1177.2
1177.5
1177.9
1178.4
1178.9
1179.5
1180.1
1180.8
1181.5
1182.2
1183
1183.9
1184.8
1185.7
1186.6
1187.6
1188.6
1189.7
1190.8
1191.9
1193
1194.1
1195.3
1196.5
1197.7
1199
1200.2
1201.5
1202.8
1204.1
1205.4
1206.8
1208.1
1209.5
1210.9
1212.3
1213.7
1215.1
1216.5
1217.9
1219.4
1220.8
1222.3
1223.7
1225.2
1226.7
1228.2
1229.7
1231.2
1232.7
1234.2
1235.7
1237.2
1238.8
1240.3
1241.8
1243.4
1244.9
1246.5
1248
1249.6
1251.1
1252.7
1254.2
1255.8
1257.4
1258.9
1260.5
1262.1
1263.7
1265.3
1266.8
1268.4
1270
1271.6
1273.2
1274.8
1276.4
1278
1279.5
1281.1
1282.7
1284.3
1285.9
1287.5
1289.1
1290.7
1292.3
1293.9
1295.5
1297.1
1298.7
1300.3
1301.9
1303.5
1305.1
1306.7
1308.3
1309.9
1311.5
1313.1
1314.7
1316.3
1317.9
1319.5
1321.1
1322.7
1324.3
1325.9
1327.5
1329.2
1330.8
1332.4
1334
1335.6
1337.2
1338.8
1340.4
1342
1343.6
1345.2
1346.8
1348.4
1350
1351.6
1353.2
1354.8
1356.4
1358
1359.6
1361.2
1362.8
1364.4
1366
1367.6
1369.2
1370.8
1372.4
1374
1375.6
1377.2
1378.8
1380.4
1382
1383.6
1385.2
1386.8
1388.3
1389.9
1391.5
1393.1
1394.7
1396.3
1397.9
1399.5
1401.1
1402.7
1404.3
1405.9
1407.5
1409
1410.6
1412.2
1413.8
1415.4
1417
1418.6
1420.2
1421.8
1423.3
1424.9
1426.5
1428.1
1429.7
1431.3
1432.9
1434.5
1436.1
1437.6
1439.2
1440.8
1442.4
1444
1445.6
1447.2
1448.8
1450.4
1452
1453.6
1455.2
1456.8
1458.4
1460
1461.7
1463.3
1464.9
1466.6
1468.2
1469.8
1471.5
1473.1
1474.7
1476.3
1477.9
1479.4
1481
1482.5
1483.9
1485.3
1486.6
1487.8
1488.9
1489.9
1490.8
1491.5
1492.2
1492.6
1493
1493.2
1493.3
1183
1182.9
1182.9
1182.8
1182.6
1182.3
1181.9
1181.5
1181.1
1180.6
1180
1179.5
1178.9
1178.3
1177.7
1177.2
1176.6
1176.1
1175.6
1175.2
1174.8
1174.5
1174.2
1173.9
1173.8
1173.7
1173.7
1173.7
1173.8
1174
1174.2
1174.5
1174.8
1175.2
1175.7
1176.2
1176.8
1177.4
1178.1
1178.8
1179.6
1180.4
1181.3
1182.2
1183.1
1184.1
1185.1
1186.1
1187.2
1188.3
1189.4
1190.5
1191.7
1192.9
1194.1
1195.4
1196.6
1197.9
1199.2
1200.5
1201.8
1203.1
1204.5
1205.9
1207.2
1208.6
1210
1211.4
1212.9
1214.3
1215.7
1217.2
1218.7
1220.1
1221.6
1223.1
1224.6
1226.1
1227.6
1229.1
1230.6
1232.1
1233.6
1235.2
1236.7
1238.2
1239.8
1241.3
1242.9
1244.4
1246
1247.5
1249.1
1250.6
1252.2
1253.8
1255.3
1256.9
1258.5
1260.1
1261.6
1263.2
1264.8
1266.4
1268
1269.6
1271.2
1272.8
1274.3
1275.9
1277.5
1279.1
1280.7
1282.3
1283.9
1285.5
1287.1
1288.7
1290.3
1291.9
1293.5
1295.1
1296.7
1298.3
1299.9
1301.5
1303.1
1304.7
1306.3
1307.9
1309.5
1311.1
1312.7
1314.3
1315.9
1317.5
1319.1
1320.7
1322.3
1323.9
1325.5
1327.1
1328.7
1330.3
1331.9
1333.5
1335.1
1336.8
1338.4
1340
1341.6
1343.2
1344.8
1346.4
1348
1349.6
1351.2
1352.8
1354.4
1355.9
1357.5
1359.1
1360.7
1362.3
1363.9
1365.5
1367.1
1368.7
1370.3
1371.9
1373.5
1375.1
1376.7
1378.3
1379.9
1381.5
1383.1
1384.7
1386.3
1387.9
1389.5
1391.1
1392.7
1394.3
1395.8
1397.4
1399
1400.6
1402.2
1403.8
1405.4
1407
1408.6
1410.1
1411.7
1413.3
1414.9
1416.5
1418.1
1419.7
1421.3
1422.9
1424.4
1426
1427.6
1429.2
1430.8
1432.4
1434
1435.6
1437.1
1438.7
1440.3
1441.9
1443.5
1445.1
1446.7
1448.3
1449.9
1451.5
1453.1
1454.7
1456.3
1457.9
1459.5
1461.2
1462.8
1464.4
1466
1467.7
1469.3
1470.9
1472.5
1474.1
1475.7
1477.3
1478.8
1480.3
1481.7
1483.1
1484.4
1485.6
1486.7
1487.7
1488.6
1489.4
1490
1490.5
1490.8
1491
1491.1
1180.3
1180.3
1180.2
1180.1
1179.8
1179.5
1179.2
1178.8
1178.3
1177.8
1177.2
1176.6
1176
1175.4
1174.8
1174.3
1173.7
1173.2
1172.7
1172.2
1171.8
1171.5
1171.2
1171
1170.8
1170.7
1170.7
1170.7
1170.8
1171
1171.2
1171.5
1171.9
1172.3
1172.8
1173.3
1173.9
1174.5
1175.2
1176
1176.8
1177.6
1178.5
1179.4
1180.3
1181.3
1182.3
1183.4
1184.5
1185.6
1186.7
1187.9
1189.1
1190.3
1191.5
1192.8
1194
1195.3
1196.6
1197.9
1199.3
1200.6
1202
1203.4
1204.8
1206.2
1207.6
1209
1210.4
1211.9
1213.3
1214.8
1216.3
1217.7
1219.2
1220.7
1222.2
1223.7
1225.2
1226.8
1228.3
1229.8
1231.3
1232.9
1234.4
1235.9
1237.5
1239
1240.6
1242.1
1243.7
1245.3
1246.8
1248.4
1250
1251.5
1253.1
1254.7
1256.3
1257.8
1259.4
1261
1262.6
1264.2
1265.8
1267.3
1268.9
1270.5
1272.1
1273.7
1275.3
1276.9
1278.5
1280.1
1281.7
1283.3
1284.9
1286.5
1288.1
1289.7
1291.3
1292.9
1294.5
1296.1
1297.7
1299.3
1300.9
1302.5
1304.1
1305.7
1307.3
1308.9
1310.5
1312.1
1313.7
1315.3
1316.9
1318.5
1320.1
1321.7
1323.3
1324.9
1326.5
1328.1
1329.7
1331.3
1332.9
1334.5
1336.1
1337.7
1339.3
1340.9
1342.5
1344.1
1345.7
1347.3
1348.9
1350.5
1352.1
1353.7
1355.3
1356.9
1358.5
1360.1
1361.7
1363.3
1364.9
1366.5
1368.1
1369.7
1371.3
1372.9
1374.5
1376
1377.6
1379.2
1380.8
1382.4
1384
1385.6
1387.2
1388.8
1390.4
1392
1393.6
1395.2
1396.7
1398.3
1399.9
1401.5
1403.1
1404.7
1406.3
1407.9
1409.4
1411
1412.6
1414.2
1415.8
1417.4
1419
1420.6
1422.1
1423.7
1425.3
1426.9
1428.5
1430.1
1431.7
1433.2
1434.8
1436.4
1438
1439.6
1441.2
1442.8
1444.4
1446
1447.6
1449.2
1450.8
1452.4
1454
1455.6
1457.2
1458.8
1460.4
1462.1
1463.7
1465.3
1466.9
1468.5
1470.2
1471.7
1473.3
1474.9
1476.4
1477.9
1479.3
1480.7
1482
1483.2
1484.3
1485.3
1486.2
1487
1487.6
1488.1
1488.5
1488.7
1488.7
1177.5
1177.4
1177.3
1177.2
1176.9
1176.6
1176.2
1175.8
1175.3
1174.7
1174.2
1173.6
1172.9
1172.3
1171.7
1171.1
1170.6
1170
1169.5
1169
1168.6
1168.3
1168
1167.8
1167.6
1167.5
1167.5
1167.5
1167.6
1167.8
1168
1168.3
1168.7
1169.1
1169.6
1170.2
1170.8
1171.4
1172.1
1172.9
1173.7
1174.6
1175.5
1176.4
1177.4
1178.4
1179.4
1180.5
1181.6
1182.7
1183.8
1185
1186.2
1187.5
1188.7
1190
1191.3
1192.6
1193.9
1195.2
1196.6
1197.9
1199.3
1200.7
1202.1
1203.5
1204.9
1206.4
1207.8
1209.3
1210.7
1212.2
1213.7
1215.2
1216.7
1218.2
1219.7
1221.2
1222.7
1224.2
1225.8
1227.3
1228.8
1230.4
1231.9
1233.4
1235
1236.6
1238.1
1239.7
1241.2
1242.8
1244.4
1245.9
1247.5
1249.1
1250.7
1252.2
1253.8
1255.4
1257
1258.6
1260.1
1261.7
1263.3
1264.9
1266.5
1268.1
1269.7
1271.3
1272.9
1274.5
1276.1
1277.7
1279.3
1280.8
1282.4
1284
1285.6
1287.2
1288.8
1290.4
1292
1293.6
1295.2
1296.8
1298.4
1300
1301.6
1303.2
1304.8
1306.4
1308
1309.7
1311.3
1312.9
1314.5
1316.1
1317.7
1319.3
1320.9
1322.5
1324.1
1325.7
1327.3
1328.9
1330.5
1332.1
1333.7
1335.3
1336.9
1338.5
1340.1
1341.7
1343.3
1344.9
1346.5
1348.1
1349.7
1351.2
1352.8
1354.4
1356
1357.6
1359.2
1360.8
1362.4
1364
1365.6
1367.2
1368.8
1370.4
1372
1373.6
1375.2
1376.8
1378.4
1379.9
1381.5
1383.1
1384.7
1386.3
1387.9
1389.5
1391.1
1392.7
1394.3
1395.8
1397.4
1399
1400.6
1402.2
1403.8
1405.4
1407
1408.5
1410.1
1411.7
1413.3
1414.9
1416.5
1418
1419.6
1421.2
1422.8
1424.4
1426
1427.6
1429.1
1430.7
1432.3
1433.9
1435.5
1437.1
1438.7
1440.2
1441.8
1443.4
1445
1446.6
1448.2
1449.8
1451.4
1453
1454.7
1456.3
1457.9
1459.5
1461.1
1462.7
1464.4
1466
1467.6
1469.2
1470.7
1472.3
1473.8
1475.3
1476.7
1478
1479.3
1480.6
1481.7
1482.7
1483.6
1484.3
1485
1485.5
1485.9
1486.1
1486.2
1174.4
1174.3
1174.2
1174
1173.8
1173.5
1173
1172.6
1172.1
1171.5
1170.9
1170.3
1169.7
1169
1168.4
1167.8
1167.2
1166.6
1166.1
1165.7
1165.2
1164.9
1164.6
1164.3
1164.2
1164.1
1164
1164.1
1164.2
1164.4
1164.6
1164.9
1165.3
1165.8
1166.3
1166.8
1167.5
1168.1
1168.9
1169.6
1170.5
1171.3
1172.2
1173.2
1174.2
1175.2
1176.2
1177.3
1178.5
1179.6
1180.8
1182
1183.2
1184.4
1185.7
1187
1188.3
1189.6
1190.9
1192.3
1193.7
1195
1196.4
1197.8
1199.2
1200.7
1202.1
1203.6
1205
1206.5
1207.9
1209.4
1210.9
1212.4
1213.9
1215.4
1216.9
1218.5
1220
1221.5
1223
1224.6
1226.1
1227.7
1229.2
1230.8
1232.3
1233.9
1235.4
1237
1238.6
1240.1
1241.7
1243.3
1244.9
1246.4
1248
1249.6
1251.2
1252.8
1254.3
1255.9
1257.5
1259.1
1260.7
1262.3
1263.9
1265.5
1267.1
1268.6
1270.2
1271.8
1273.4
1275
1276.6
1278.2
1279.8
1281.4
1283
1284.6
1286.2
1287.8
1289.4
1291
1292.6
1294.2
1295.8
1297.4
1299
1300.6
1302.2
1303.8
1305.4
1307
1308.6
1310.2
1311.8
1313.4
1315
1316.6
1318.2
1319.8
1321.4
1323
1324.6
1326.2
1327.8
1329.4
1331
1332.6
1334.2
1335.8
1337.4
1339
1340.6
1342.2
1343.8
1345.4
1347
1348.6
1350.2
1351.8
1353.4
1355
1356.6
1358.2
1359.8
1361.4
1363
1364.5
1366.1
1367.7
1369.3
1370.9
1372.5
1374.1
1375.7
1377.3
1378.9
1380.5
1382.1
1383.6
1385.2
1386.8
1388.4
1390
1391.6
1393.2
1394.8
1396.3
1397.9
1399.5
1401.1
1402.7
1404.3
1405.9
1407.4
1409
1410.6
1412.2
1413.8
1415.4
1416.9
1418.5
1420.1
1421.7
1423.3
1424.8
1426.4
1428
1429.6
1431.2
1432.8
1434.4
1435.9
1437.5
1439.1
1440.7
1442.3
1443.9
1445.5
1447.1
1448.7
1450.3
1451.9
1453.5
1455.1
1456.7
1458.4
1460
1461.6
1463.2
1464.8
1466.4
1467.9
1469.5
1471
1472.5
1473.9
1475.2
1476.5
1477.7
1478.9
1479.9
1480.8
1481.5
1482.2
1482.7
1483.1
1483.3
1483.4
1171.1
1171.1
1170.9
1170.7
1170.5
1170.1
1169.7
1169.2
1168.7
1168.1
1167.5
1166.8
1166.2
1165.5
1164.9
1164.3
1163.7
1163.1
1162.6
1162.1
1161.6
1161.3
1161
1160.7
1160.6
1160.5
1160.4
1160.5
1160.6
1160.8
1161
1161.3
1161.7
1162.2
1162.7
1163.3
1163.9
1164.6
1165.4
1166.2
1167
1167.9
1168.8
1169.8
1170.8
1171.8
1172.9
1174
1175.2
1176.3
1177.5
1178.7
1180
1181.2
1182.5
1183.8
1185.1
1186.5
1187.8
1189.2
1190.6
1192
1193.4
1194.8
1196.2
1197.7
1199.1
1200.6
1202
1203.5
1205
1206.5
1208
1209.5
1211
1212.5
1214
1215.6
1217.1
1218.6
1220.2
1221.7
1223.3
1224.8
1226.4
1227.9
1229.5
1231
1232.6
1234.2
1235.7
1237.3
1238.9
1240.5
1242
1243.6
1245.2
1246.8
1248.4
1249.9
1251.5
1253.1
1254.7
1256.3
1257.9
1259.5
1261.1
1262.7
1264.3
1265.9
1267.5
1269
1270.6
1272.2
1273.8
1275.4
1277
1278.6
1280.2
1281.8
1283.4
1285
1286.6
1288.2
1289.8
1291.4
1293
1294.6
1296.2
1297.8
1299.4
1301
1302.6
1304.2
1305.8
1307.4
1309
1310.6
1312.2
1313.8
1315.4
1317
1318.6
1320.2
1321.8
1323.4
1325
1326.6
1328.2
1329.8
1331.4
1333
1334.6
1336.2
1337.8
1339.4
1341
1342.6
1344.2
1345.8
1347.4
1349
1350.6
1352.2
1353.8
1355.4
1356.9
1358.5
1360.1
1361.7
1363.3
1364.9
1366.5
1368.1
1369.7
1371.3
1372.9
1374.5
1376
1377.6
1379.2
1380.8
1382.4
1384
1385.6
1387.2
1388.7
1390.3
1391.9
1393.5
1395.1
1396.7
1398.2
1399.8
1401.4
1403
1404.6
1406.2
1407.7
1409.3
1410.9
1412.5
1414.1
1415.7
1417.2
1418.8
1420.4
1422
1423.6
1425.1
1426.7
1428.3
1429.9
1431.5
1433.1
1434.6
1436.2
1437.8
1439.4
1441
1442.6
1444.2
1445.8
1447.4
1449
1450.6
1452.2
1453.8
1455.4
1457
1458.7
1460.3
1461.8
1463.4
1465
1466.5
1468
1469.5
1470.9
1472.3
1473.6
1474.8
1475.9
1476.9
1477.8
1478.6
1479.2
1479.7
1480.1
1480.3
1480.4
1167.7
1167.6
1167.5
1167.3
1167
1166.6
1166.2
1165.7
1165.1
1164.5
1163.9
1163.2
1162.5
1161.9
1161.2
1160.6
1159.9
1159.3
1158.8
1158.3
1157.9
1157.5
1157.2
1156.9
1156.8
1156.6
1156.6
1156.7
1156.8
1157
1157.2
1157.6
1158
1158.5
1159
1159.6
1160.2
1161
1161.7
1162.5
1163.4
1164.3
1165.3
1166.3
1167.3
1168.4
1169.4
1170.6
1171.7
1172.9
1174.1
1175.4
1176.6
1177.9
1179.2
1180.5
1181.9
1183.2
1184.6
1186
1187.4
1188.8
1190.2
1191.6
1193.1
1194.5
1196
1197.5
1198.9
1200.4
1201.9
1203.4
1204.9
1206.4
1207.9
1209.5
1211
1212.5
1214.1
1215.6
1217.2
1218.7
1220.3
1221.8
1223.4
1224.9
1226.5
1228.1
1229.6
1231.2
1232.8
1234.4
1235.9
1237.5
1239.1
1240.7
1242.3
1243.8
1245.4
1247
1248.6
1250.2
1251.8
1253.4
1255
1256.6
1258.1
1259.7
1261.3
1262.9
1264.5
1266.1
1267.7
1269.3
1270.9
1272.5
1274.1
1275.7
1277.3
1278.9
1280.5
1282.1
1283.7
1285.3
1286.9
1288.5
1290.1
1291.7
1293.3
1294.9
1296.5
1298.1
1299.7
1301.3
1302.9
1304.5
1306.1
1307.7
1309.3
1310.9
1312.5
1314.1
1315.7
1317.3
1318.9
1320.5
1322.1
1323.7
1325.3
1326.9
1328.5
1330.1
1331.7
1333.3
1334.9
1336.5
1338.1
1339.7
1341.2
1342.8
1344.4
1346
1347.6
1349.2
1350.8
1352.4
1354
1355.6
1357.2
1358.8
1360.4
1361.9
1363.5
1365.1
1366.7
1368.3
1369.9
1371.5
1373.1
1374.7
1376.2
1377.8
1379.4
1381
1382.6
1384.2
1385.8
1387.3
1388.9
1390.5
1392.1
1393.7
1395.3
1396.8
1398.4
1400
1401.6
1403.2
1404.7
1406.3
1407.9
1409.5
1411.1
1412.6
1414.2
1415.8
1417.4
1419
1420.5
1422.1
1423.7
1425.3
1426.9
1428.4
1430
1431.6
1433.2
1434.8
1436.4
1438
1439.6
1441.1
1442.7
1444.3
1445.9
1447.5
1449.1
1450.8
1452.4
1454
1455.6
1457.2
1458.8
1460.3
1461.9
1463.4
1464.9
1466.4
1467.8
1469.2
1470.4
1471.7
1472.8
1473.8
1474.7
1475.5
1476.1
1476.6
1477
1477.2
1477.3
1164.1
1164.1
1163.9
1163.7
1163.4
1163
1162.6
1162.1
1161.5
1160.9
1160.2
1159.5
1158.8
1158.1
1157.4
1156.8
1156.1
1155.5
1155
1154.5
1154
1153.6
1153.3
1153
1152.9
1152.8
1152.7
1152.8
1152.9
1153.1
1153.4
1153.7
1154.1
1154.6
1155.2
1155.8
1156.5
1157.2
1158
1158.8
1159.7
1160.7
1161.6
1162.6
1163.7
1164.8
1165.9
1167.1
1168.2
1169.4
1170.7
1171.9
1173.2
1174.5
1175.8
1177.2
1178.5
1179.9
1181.3
1182.7
1184.1
1185.5
1187
1188.4
1189.9
1191.3
1192.8
1194.3
1195.8
1197.3
1198.8
1200.3
1201.8
1203.3
1204.8
1206.4
1207.9
1209.5
1211
1212.5
1214.1
1215.7
1217.2
1218.8
1220.3
1221.9
1223.5
1225
1226.6
1228.2
1229.8
1231.3
1232.9
1234.5
1236.1
1237.7
1239.3
1240.8
1242.4
1244
1245.6
1247.2
1248.8
1250.4
1252
1253.6
1255.2
1256.8
1258.4
1259.9
1261.5
1263.1
1264.7
1266.3
1267.9
1269.5
1271.1
1272.7
1274.3
1275.9
1277.5
1279.1
1280.7
1282.3
1283.9
1285.5
1287.1
1288.7
1290.3
1291.9
1293.5
1295.1
1296.7
1298.3
1299.9
1301.5
1303.1
1304.7
1306.3
1307.9
1309.5
1311.1
1312.7
1314.3
1315.9
1317.5
1319.1
1320.7
1322.3
1323.9
1325.5
1327.1
1328.7
1330.3
1331.9
1333.5
1335.1
1336.6
1338.2
1339.8
1341.4
1343
1344.6
1346.2
1347.8
1349.4
1351
1352.6
1354.2
1355.7
1357.3
1358.9
1360.5
1362.1
1363.7
1365.3
1366.9
1368.4
1370
1371.6
1373.2
1374.8
1376.4
1378
1379.5
1381.1
1382.7
1384.3
1385.9
1387.5
1389
1390.6
1392.2
1393.8
1395.4
1396.9
1398.5
1400.1
1401.7
1403.3
1404.8
1406.4
1408
1409.6
1411.2
1412.7
1414.3
1415.9
1417.5
1419
1420.6
1422.2
1423.8
1425.4
1426.9
1428.5
1430.1
1431.7
1433.3
1434.9
1436.5
1438
1439.6
1441.2
1442.8
1444.4
1446
1447.6
1449.2
1450.8
1452.4
1454
1455.6
1457.2
1458.7
1460.3
1461.8
1463.2
1464.6
1466
1467.3
1468.5
1469.6
1470.6
1471.5
1472.3
1472.9
1473.5
1473.8
1474
1474.1
1160.6
1160.6
1160.5
1160.2
1159.9
1159.5
1159
1158.5
1157.9
1157.2
1156.6
1155.9
1155.1
1154.4
1153.7
1153
1152.4
1151.7
1151.2
1150.6
1150.2
1149.8
1149.4
1149.2
1149
1148.9
1148.9
1148.9
1149
1149.3
1149.6
1149.9
1150.3
1150.8
1151.4
1152.1
1152.8
1153.5
1154.3
1155.2
1156.1
1157
1158
1159.1
1160.2
1161.3
1162.4
1163.6
1164.8
1166
1167.3
1168.6
1169.9
1171.2
1172.5
1173.9
1175.3
1176.7
1178.1
1179.5
1180.9
1182.3
1183.8
1185.2
1186.7
1188.2
1189.7
1191.2
1192.7
1194.2
1195.7
1197.2
1198.7
1200.3
1201.8
1203.3
1204.9
1206.4
1208
1209.5
1211.1
1212.7
1214.2
1215.8
1217.4
1218.9
1220.5
1222.1
1223.7
1225.2
1226.8
1228.4
1230
1231.6
1233.1
1234.7
1236.3
1237.9
1239.5
1241.1
1242.7
1244.3
1245.9
1247.5
1249
1250.6
1252.2
1253.8
1255.4
1257
1258.6
1260.2
1261.8
1263.4
1265
1266.6
1268.2
1269.8
1271.4
1273
1274.6
1276.2
1277.8
1279.4
1281
1282.6
1284.2
1285.8
1287.4
1289
1290.6
1292.2
1293.8
1295.4
1297
1298.6
1300.2
1301.8
1303.4
1305
1306.6
1308.2
1309.8
1311.4
1313
1314.6
1316.2
1317.8
1319.4
1321
1322.6
1324.1
1325.7
1327.3
1328.9
1330.5
1332.1
1333.7
1335.3
1336.9
1338.5
1340.1
1341.7
1343.3
1344.8
1346.4
1348
1349.6
1351.2
1352.8
1354.4
1356
1357.6
1359.1
1360.7
1362.3
1363.9
1365.5
1367.1
1368.7
1370.2
1371.8
1373.4
1375
1376.6
1378.2
1379.7
1381.3
1382.9
1384.5
1386.1
1387.6
1389.2
1390.8
1392.4
1394
1395.5
1397.1
1398.7
1400.3
1401.8
1403.4
1405
1406.6
1408.2
1409.7
1411.3
1412.9
1414.5
1416
1417.6
1419.2
1420.8
1422.4
1423.9
1425.5
1427.1
1428.7
1430.3
1431.8
1433.4
1435
1436.6
1438.2
1439.8
1441.4
1443
1444.6
1446.2
1447.8
1449.4
1451
1452.5
1454.1
1455.6
1457.2
1458.7
1460.1
1461.5
1462.9
1464.2
1465.4
1466.5
1467.5
1468.4
1469.2
1469.8
1470.4
1470.7
1470.9
1471
1157.3
1157.3
1157.1
1156.9
1156.6
1156.2
1155.7
1155.1
1154.5
1153.8
1153.1
1152.4
1151.6
1150.9
1150.2
1149.5
1148.8
1148.1
1147.5
1147
1146.5
1146.1
1145.8
1145.5
1145.3
1145.2
1145.2
1145.2
1145.4
1145.6
1145.9
1146.3
1146.7
1147.2
1147.8
1148.5
1149.2
1150
1150.8
1151.7
1152.6
1153.6
1154.7
1155.7
1156.8
1158
1159.1
1160.3
1161.6
1162.8
1164.1
1165.4
1166.7
1168.1
1169.4
1170.8
1172.2
1173.6
1175
1176.4
1177.9
1179.3
1180.8
1182.3
1183.8
1185.2
1186.7
1188.2
1189.8
1191.3
1192.8
1194.3
1195.9
1197.4
1198.9
1200.5
1202
1203.6
1205.1
1206.7
1208.3
1209.8
1211.4
1213
1214.6
1216.1
1217.7
1219.3
1220.9
1222.4
1224
1225.6
1227.2
1228.8
1230.4
1232
1233.6
1235.1
1236.7
1238.3
1239.9
1241.5
1243.1
1244.7
1246.3
1247.9
1249.5
1251.1
1252.7
1254.3
1255.9
1257.5
1259.1
1260.7
1262.3
1263.9
1265.5
1267.1
1268.7
1270.3
1271.9
1273.5
1275.1
1276.7
1278.3
1279.9
1281.5
1283.1
1284.7
1286.3
1287.9
1289.5
1291.1
1292.7
1294.3
1295.9
1297.5
1299
1300.6
1302.2
1303.8
1305.4
1307
1308.6
1310.2
1311.8
1313.4
1315
1316.6
1318.2
1319.8
1321.4
1323
1324.6
1326.2
1327.8
1329.3
1330.9
1332.5
1334.1
1335.7
1337.3
1338.9
1340.5
1342.1
1343.7
1345.2
1346.8
1348.4
1350
1351.6
1353.2
1354.8
1356.4
1357.9
1359.5
1361.1
1362.7
1364.3
1365.9
1367.4
1369
1370.6
1372.2
1373.8
1375.4
1376.9
1378.5
1380.1
1381.7
1383.3
1384.8
1386.4
1388
1389.6
1391.1
1392.7
1394.3
1395.9
1397.5
1399
1400.6
1402.2
1403.8
1405.3
1406.9
1408.5
1410.1
1411.6
1413.2
1414.8
1416.4
1417.9
1419.5
1421.1
1422.7
1424.2
1425.8
1427.4
1429
1430.6
1432.1
1433.7
1435.3
1436.9
1438.5
1440.1
1441.7
1443.3
1444.9
1446.5
1448.1
1449.6
1451.2
1452.7
1454.3
1455.8
1457.2
1458.6
1460
1461.2
1462.5
1463.6
1464.6
1465.5
1466.3
1466.9
1467.4
1467.8
1468
1468.1
1154.3
1154.3
1154.1
1153.9
1153.5
1153.1
1152.6
1152
1151.4
1150.7
1149.9
1149.2
1148.4
1147.7
1146.9
1146.2
1145.5
1144.8
1144.2
1143.6
1143.1
1142.7
1142.4
1142.1
1141.9
1141.8
1141.8
1141.8
1142
1142.2
1142.5
1142.9
1143.4
1143.9
1144.5
1145.2
1145.9
1146.7
1147.6
1148.5
1149.5
1150.5
1151.5
1152.6
1153.7
1154.9
1156.1
1157.3
1158.6
1159.8
1161.2
1162.5
1163.8
1165.2
1166.6
1167.9
1169.4
1170.8
1172.2
1173.7
1175.1
1176.6
1178.1
1179.6
1181
1182.6
1184.1
1185.6
1187.1
1188.6
1190.2
1191.7
1193.2
1194.8
1196.3
1197.9
1199.4
1201
1202.6
1204.1
1205.7
1207.3
1208.8
1210.4
1212
1213.6
1215.2
1216.7
1218.3
1219.9
1221.5
1223.1
1224.7
1226.3
1227.9
1229.4
1231
1232.6
1234.2
1235.8
1237.4
1239
1240.6
1242.2
1243.8
1245.4
1247
1248.6
1250.2
1251.8
1253.4
1255
1256.6
1258.2
1259.8
1261.4
1263
1264.6
1266.2
1267.8
1269.4
1271
1272.6
1274.2
1275.8
1277.4
1279
1280.6
1282.2
1283.8
1285.4
1287
1288.6
1290.2
1291.8
1293.4
1294.9
1296.5
1298.1
1299.7
1301.3
1302.9
1304.5
1306.1
1307.7
1309.3
1310.9
1312.5
1314.1
1315.7
1317.3
1318.9
1320.5
1322
1323.6
1325.2
1326.8
1328.4
1330
1331.6
1333.2
1334.8
1336.4
1337.9
1339.5
1341.1
1342.7
1344.3
1345.9
1347.5
1349.1
1350.6
1352.2
1353.8
1355.4
1357
1358.6
1360.1
1361.7
1363.3
1364.9
1366.5
1368.1
1369.6
1371.2
1372.8
1374.4
1376
1377.5
1379.1
1380.7
1382.3
1383.9
1385.4
1387
1388.6
1390.2
1391.7
1393.3
1394.9
1396.5
1398
1399.6
1401.2
1402.8
1404.3
1405.9
1407.5
1409
1410.6
1412.2
1413.8
1415.3
1416.9
1418.5
1420.1
1421.6
1423.2
1424.8
1426.4
1428
1429.5
1431.1
1432.7
1434.3
1435.9
1437.5
1439.1
1440.7
1442.3
1443.8
1445.4
1447
1448.6
1450.1
1451.6
1453.1
1454.6
1456
1457.3
1458.6
1459.8
1460.9
1461.9
1462.8
1463.6
1464.3
1464.8
1465.1
1465.4
1465.4
1151.6
1151.5
1151.4
1151.1
1150.8
1150.3
1149.8
1149.2
1148.5
1147.8
1147.1
1146.3
1145.5
1144.7
1143.9
1143.2
1142.5
1141.8
1141.1
1140.6
1140.1
1139.6
1139.3
1139
1138.8
1138.7
1138.7
1138.7
1138.9
1139.1
1139.4
1139.8
1140.3
1140.9
1141.5
1142.2
1143
1143.8
1144.7
1145.6
1146.6
1147.6
1148.7
1149.8
1151
1152.2
1153.4
1154.6
1155.9
1157.2
1158.5
1159.9
1161.2
1162.6
1164
1165.4
1166.8
1168.3
1169.7
1171.2
1172.7
1174.2
1175.6
1177.1
1178.7
1180.2
1181.7
1183.2
1184.7
1186.3
1187.8
1189.4
1190.9
1192.5
1194
1195.6
1197.1
1198.7
1200.3
1201.8
1203.4
1205
1206.6
1208.2
1209.7
1211.3
1212.9
1214.5
1216.1
1217.7
1219.3
1220.8
1222.4
1224
1225.6
1227.2
1228.8
1230.4
1232
1233.6
1235.2
1236.8
1238.4
1240
1241.6
1243.2
1244.8
1246.4
1248
1249.6
1251.2
1252.8
1254.4
1256
1257.6
1259.2
1260.8
1262.4
1264
1265.6
1267.2
1268.8
1270.4
1272
1273.6
1275.2
1276.8
1278.4
1280
1281.6
1283.1
1284.7
1286.3
1287.9
1289.5
1291.1
1292.7
1294.3
1295.9
1297.5
1299.1
1300.7
1302.3
1303.9
1305.5
1307.1
1308.7
1310.3
1311.9
1313.5
1315
1316.6
1318.2
1319.8
1321.4
1323
1324.6
1326.2
1327.8
1329.4
1330.9
1332.5
1334.1
1335.7
1337.3
1338.9
1340.5
1342.1
1343.6
1345.2
1346.8
1348.4
1350
1351.6
1353.2
1354.7
1356.3
1357.9
1359.5
1361.1
1362.6
1364.2
1365.8
1367.4
1369
1370.5
1372.1
1373.7
1375.3
1376.9
1378.4
1380
1381.6
1383.2
1384.7
1386.3
1387.9
1389.5
1391
1392.6
1394.2
1395.8
1397.3
1398.9
1400.5
1402
1403.6
1405.2
1406.8
1408.3
1409.9
1411.5
1413.1
1414.6
1416.2
1417.8
1419.4
1420.9
1422.5
1424.1
1425.7
1427.2
1428.8
1430.4
1432
1433.6
1435.2
1436.7
1438.3
1439.9
1441.5
1443.1
1444.6
1446.2
1447.7
1449.3
1450.7
1452.2
1453.6
1454.9
1456.2
1457.4
1458.5
1459.6
1460.5
1461.2
1461.9
1462.4
1462.8
1463
1463.1
1149.2
1149.1
1148.9
1148.7
1148.3
1147.9
1147.3
1146.7
1146
1145.3
1144.5
1143.7
1142.9
1142.1
1141.3
1140.5
1139.8
1139.1
1138.4
1137.8
1137.3
1136.9
1136.5
1136.2
1136
1135.9
1135.9
1136
1136.1
1136.4
1136.7
1137.1
1137.6
1138.2
1138.8
1139.6
1140.3
1141.2
1142.1
1143
1144.1
1145.1
1146.2
1147.4
1148.5
1149.7
1151
1152.3
1153.6
1154.9
1156.2
1157.6
1159
1160.4
1161.8
1163.2
1164.6
1166.1
1167.6
1169
1170.5
1172
1173.5
1175
1176.6
1178.1
1179.6
1181.1
1182.7
1184.2
1185.8
1187.3
1188.9
1190.4
1192
1193.6
1195.1
1196.7
1198.3
1199.9
1201.4
1203
1204.6
1206.2
1207.8
1209.4
1210.9
1212.5
1214.1
1215.7
1217.3
1218.9
1220.5
1222.1
1223.7
1225.3
1226.9
1228.5
1230.1
1231.7
1233.3
1234.9
1236.5
1238.1
1239.7
1241.3
1242.8
1244.5
1246
1247.6
1249.2
1250.8
1252.4
1254
1255.6
1257.2
1258.8
1260.4
1262
1263.6
1265.2
1266.8
1268.4
1270
1271.6
1273.2
1274.8
1276.4
1278
1279.6
1281.2
1282.8
1284.4
1286
1287.6
1289.2
1290.8
1292.4
1294
1295.6
1297.2
1298.8
1300.4
1302
1303.6
1305.2
1306.8
1308.3
1309.9
1311.5
1313.1
1314.7
1316.3
1317.9
1319.5
1321.1
1322.7
1324.2
1325.8
1327.4
1329
1330.6
1332.2
1333.8
1335.4
1336.9
1338.5
1340.1
1341.7
1343.3
1344.9
1346.5
1348
1349.6
1351.2
1352.8
1354.4
1355.9
1357.5
1359.1
1360.7
1362.3
1363.8
1365.4
1367
1368.6
1370.2
1371.7
1373.3
1374.9
1376.5
1378
1379.6
1381.2
1382.8
1384.3
1385.9
1387.5
1389.1
1390.6
1392.2
1393.8
1395.4
1396.9
1398.5
1400.1
1401.6
1403.2
1404.8
1406.4
1407.9
1409.5
1411.1
1412.6
1414.2
1415.8
1417.4
1418.9
1420.5
1422.1
1423.7
1425.2
1426.8
1428.4
1430
1431.6
1433.1
1434.7
1436.3
1437.9
1439.5
1441
1442.6
1444.2
1445.7
1447.2
1448.7
1450.2
1451.6
1452.9
1454.2
1455.4
1456.5
1457.5
1458.4
1459.2
1459.8
1460.4
1460.7
1461
1461
1147.1
1147
1146.8
1146.6
1146.2
1145.7
1145.2
1144.5
1143.8
1143.1
1142.3
1141.5
1140.6
1139.8
1139
1138.2
1137.4
1136.7
1136
1135.4
1134.9
1134.4
1134
1133.8
1133.6
1133.4
1133.4
1133.5
1133.7
1133.9
1134.3
1134.7
1135.2
1135.8
1136.5
1137.2
1138
1138.9
1139.8
1140.8
1141.8
1142.9
1144
1145.2
1146.4
1147.6
1148.9
1150.2
1151.5
1152.8
1154.2
1155.6
1157
1158.4
1159.8
1161.3
1162.7
1164.2
1165.7
1167.2
1168.7
1170.2
1171.7
1173.2
1174.8
1176.3
1177.8
1179.4
1180.9
1182.5
1184
1185.6
1187.1
1188.7
1190.3
1191.9
1193.4
1195
1196.6
1198.2
1199.7
1201.3
1202.9
1204.5
1206.1
1207.7
1209.3
1210.9
1212.5
1214
1215.6
1217.2
1218.8
1220.4
1222
1223.6
1225.2
1226.8
1228.4
1230
1231.6
1233.2
1234.8
1236.4
1238
1239.6
1241.2
1242.8
1244.4
1246
1247.6
1249.2
1250.8
1252.4
1254
1255.6
1257.2
1258.8
1260.4
1262
1263.6
1265.2
1266.8
1268.4
1270
1271.6
1273.2
1274.8
1276.4
1278
1279.6
1281.2
1282.8
1284.4
1286
1287.6
1289.2
1290.8
1292.4
1294
1295.6
1297.2
1298.7
1300.3
1301.9
1303.5
1305.1
1306.7
1308.3
1309.9
1311.5
1313.1
1314.7
1316.2
1317.8
1319.4
1321
1322.6
1324.2
1325.8
1327.4
1329
1330.5
1332.1
1333.7
1335.3
1336.9
1338.5
1340
1341.6
1343.2
1344.8
1346.4
1348
1349.5
1351.1
1352.7
1354.3
1355.9
1357.4
1359
1360.6
1362.2
1363.8
1365.3
1366.9
1368.5
1370.1
1371.6
1373.2
1374.8
1376.4
1377.9
1379.5
1381.1
1382.7
1384.2
1385.8
1387.4
1389
1390.5
1392.1
1393.7
1395.2
1396.8
1398.4
1400
1401.5
1403.1
1404.7
1406.2
1407.8
1409.4
1410.9
1412.5
1414.1
1415.7
1417.2
1418.8
1420.4
1421.9
1423.5
1425.1
1426.7
1428.3
1429.8
1431.4
1433
1434.6
1436.2
1437.7
1439.3
1440.9
1442.4
1444
1445.5
1447
1448.4
1449.8
1451.1
1452.4
1453.6
1454.7
1455.8
1456.7
1457.5
1458.1
1458.6
1459
1459.2
1459.3
1145.2
1145.2
1145
1144.7
1144.3
1143.9
1143.3
1142.6
1141.9
1141.1
1140.3
1139.5
1138.6
1137.8
1136.9
1136.1
1135.3
1134.6
1133.9
1133.3
1132.7
1132.3
1131.9
1131.6
1131.4
1131.2
1131.2
1131.3
1131.5
1131.7
1132.1
1132.5
1133.1
1133.7
1134.4
1135.1
1136
1136.9
1137.8
1138.8
1139.9
1141
1142.1
1143.3
1144.5
1145.8
1147.1
1148.4
1149.7
1151.1
1152.5
1153.9
1155.3
1156.7
1158.2
1159.6
1161.1
1162.6
1164.1
1165.6
1167.1
1168.6
1170.2
1171.7
1173.2
1174.8
1176.3
1177.9
1179.4
1181
1182.5
1184.1
1185.7
1187.3
1188.8
1190.4
1192
1193.6
1195.1
1196.7
1198.3
1199.9
1201.5
1203.1
1204.7
1206.3
1207.9
1209.5
1211.1
1212.7
1214.3
1215.8
1217.4
1219
1220.6
1222.2
1223.8
1225.4
1227
1228.6
1230.2
1231.8
1233.4
1235
1236.6
1238.2
1239.8
1241.4
1243
1244.6
1246.2
1247.8
1249.4
1251
1252.6
1254.2
1255.8
1257.4
1259
1260.6
1262.2
1263.8
1265.4
1267
1268.6
1270.2
1271.8
1273.4
1275
1276.6
1278.2
1279.8
1281.4
1283
1284.6
1286.2
1287.8
1289.4
1291
1292.6
1294.2
1295.8
1297.4
1299
1300.6
1302.1
1303.7
1305.3
1306.9
1308.5
1310.1
1311.7
1313.3
1314.9
1316.5
1318
1319.6
1321.2
1322.8
1324.4
1326
1327.6
1329.2
1330.7
1332.3
1333.9
1335.5
1337.1
1338.7
1340.2
1341.8
1343.4
1345
1346.6
1348.2
1349.7
1351.3
1352.9
1354.5
1356
1357.6
1359.2
1360.8
1362.4
1363.9
1365.5
1367.1
1368.7
1370.2
1371.8
1373.4
1375
1376.5
1378.1
1379.7
1381.3
1382.8
1384.4
1386
1387.5
1389.1
1390.7
1392.3
1393.8
1395.4
1397
1398.5
1400.1
1401.7
1403.2
1404.8
1406.4
1407.9
1409.5
1411.1
1412.7
1414.2
1415.8
1417.4
1418.9
1420.5
1422.1
1423.7
1425.2
1426.8
1428.4
1430
1431.6
1433.1
1434.7
1436.3
1437.9
1439.4
1441
1442.5
1444
1445.5
1446.9
1448.3
1449.7
1451
1452.2
1453.3
1454.3
1455.2
1456
1456.6
1457.1
1457.5
1457.7
1457.8
1143.6
1143.6
1143.4
1143.1
1142.7
1142.2
1141.7
1141
1140.3
1139.5
1138.6
1137.8
1136.9
1136
1135.1
1134.3
1133.5
1132.7
1132
1131.4
1130.8
1130.3
1129.9
1129.6
1129.4
1129.3
1129.3
1129.4
1129.5
1129.8
1130.2
1130.6
1131.2
1131.8
1132.5
1133.3
1134.2
1135.1
1136
1137.1
1138.2
1139.3
1140.5
1141.7
1142.9
1144.2
1145.5
1146.8
1148.2
1149.6
1151
1152.4
1153.9
1155.3
1156.8
1158.2
1159.7
1161.2
1162.7
1164.3
1165.8
1167.3
1168.8
1170.4
1171.9
1173.5
1175
1176.6
1178.2
1179.7
1181.3
1182.9
1184.5
1186
1187.6
1189.2
1190.8
1192.4
1193.9
1195.5
1197.1
1198.7
1200.3
1201.9
1203.5
1205.1
1206.7
1208.3
1209.9
1211.5
1213.1
1214.7
1216.3
1217.9
1219.5
1221.1
1222.7
1224.3
1225.9
1227.5
1229.1
1230.7
1232.3
1233.9
1235.5
1237.1
1238.7
1240.3
1241.9
1243.5
1245.1
1246.7
1248.3
1249.9
1251.5
1253.1
1254.7
1256.3
1257.9
1259.5
1261.1
1262.7
1264.3
1265.9
1267.5
1269.1
1270.7
1272.3
1273.9
1275.5
1277.1
1278.7
1280.3
1281.9
1283.5
1285.1
1286.7
1288.3
1289.9
1291.5
1293
1294.6
1296.2
1297.8
1299.4
1301
1302.6
1304.2
1305.8
1307.4
1309
1310.6
1312.1
1313.7
1315.3
1316.9
1318.5
1320.1
1321.7
1323.3
1324.8
1326.4
1328
1329.6
1331.2
1332.8
1334.3
1335.9
1337.5
1339.1
1340.7
1342.3
1343.8
1345.4
1347
1348.6
1350.2
1351.7
1353.3
1354.9
1356.5
1358
1359.6
1361.2
1362.8
1364.4
1365.9
1367.5
1369.1
1370.7
1372.2
1373.8
1375.4
1376.9
1378.5
1380.1
1381.7
1383.2
1384.8
1386.4
1387.9
1389.5
1391.1
1392.7
1394.2
1395.8
1397.4
1398.9
1400.5
1402.1
1403.6
1405.2
1406.8
1408.3
1409.9
1411.5
1413
1414.6
1416.2
1417.7
1419.3
1420.9
1422.5
1424
1425.6
1427.2
1428.8
1430.4
1431.9
1433.5
1435.1
1436.6
1438.2
1439.7
1441.3
1442.8
1444.3
1445.7
1447.1
1448.4
1449.7
1450.9
1452
1453
1454
1454.7
1455.4
1455.9
1456.3
1456.5
1456.6
1142.3
1142.2
1142
1141.7
1141.3
1140.8
1140.2
1139.6
1138.8
1138
1137.1
1136.3
1135.4
1134.5
1133.6
1132.7
1131.9
1131.1
1130.4
1129.7
1129.1
1128.6
1128.2
1127.9
1127.7
1127.6
1127.5
1127.6
1127.8
1128.1
1128.5
1128.9
1129.5
1130.2
1130.9
1131.7
1132.6
1133.5
1134.5
1135.6
1136.7
1137.8
1139
1140.3
1141.5
1142.8
1144.2
1145.5
1146.9
1148.3
1149.7
1151.2
1152.6
1154.1
1155.6
1157.1
1158.6
1160.1
1161.6
1163.1
1164.7
1166.2
1167.7
1169.3
1170.9
1172.4
1174
1175.5
1177.1
1178.7
1180.3
1181.8
1183.4
1185
1186.6
1188.2
1189.8
1191.4
1193
1194.5
1196.1
1197.7
1199.3
1200.9
1202.5
1204.1
1205.7
1207.3
1208.9
1210.5
1212.1
1213.7
1215.3
1216.9
1218.5
1220.1
1221.7
1223.3
1224.9
1226.6
1228.2
1229.8
1231.4
1233
1234.6
1236.2
1237.8
1239.4
1241
1242.6
1244.2
1245.8
1247.4
1249
1250.6
1252.2
1253.8
1255.4
1257
1258.6
1260.2
1261.8
1263.4
1265
1266.6
1268.2
1269.8
1271.4
1273
1274.6
1276.2
1277.8
1279.4
1281
1282.6
1284.2
1285.7
1287.3
1288.9
1290.5
1292.1
1293.7
1295.3
1296.9
1298.5
1300.1
1301.7
1303.3
1304.8
1306.4
1308
1309.6
1311.2
1312.8
1314.4
1316
1317.6
1319.1
1320.7
1322.3
1323.9
1325.5
1327.1
1328.7
1330.2
1331.8
1333.4
1335
1336.6
1338.1
1339.7
1341.3
1342.9
1344.5
1346
1347.6
1349.2
1350.8
1352.4
1353.9
1355.5
1357.1
1358.7
1360.2
1361.8
1363.4
1365
1366.5
1368.1
1369.7
1371.3
1372.8
1374.4
1376
1377.6
1379.1
1380.7
1382.3
1383.8
1385.4
1387
1388.5
1390.1
1391.7
1393.2
1394.8
1396.4
1397.9
1399.5
1401.1
1402.7
1404.2
1405.8
1407.4
1408.9
1410.5
1412.1
1413.6
1415.2
1416.8
1418.3
1419.9
1421.5
1423.1
1424.6
1426.2
1427.8
1429.4
1430.9
1432.5
1434.1
1435.6
1437.2
1438.7
1440.3
1441.8
1443.2
1444.7
1446.1
1447.4
1448.7
1449.9
1451
1452
1452.9
1453.7
1454.4
1454.9
1455.3
1455.5
1455.6
1141.1
1141
1140.9
1140.6
1140.1
1139.6
1139
1138.3
1137.6
1136.7
1135.8
1134.9
1134
1133.1
1132.2
1131.3
1130.4
1129.6
1128.9
1128.2
1127.6
1127.1
1126.7
1126.3
1126.1
1126
1126
1126.1
1126.3
1126.6
1126.9
1127.4
1128
1128.7
1129.5
1130.3
1131.2
1132.1
1133.2
1134.3
1135.4
1136.6
1137.8
1139
1140.3
1141.7
1143
1144.4
1145.8
1147.2
1148.7
1150.1
1151.6
1153.1
1154.6
1156.1
1157.6
1159.1
1160.6
1162.2
1163.7
1165.3
1166.8
1168.4
1170
1171.5
1173.1
1174.7
1176.3
1177.8
1179.4
1181
1182.6
1184.2
1185.8
1187.4
1188.9
1190.5
1192.1
1193.7
1195.3
1196.9
1198.5
1200.1
1201.7
1203.3
1204.9
1206.5
1208.1
1209.7
1211.4
1213
1214.6
1216.2
1217.8
1219.4
1221
1222.6
1224.2
1225.8
1227.4
1229
1230.6
1232.2
1233.8
1235.4
1237
1238.6
1240.2
1241.8
1243.4
1245
1246.6
1248.2
1249.8
1251.4
1253
1254.6
1256.2
1257.8
1259.4
1261
1262.6
1264.2
1265.8
1267.4
1269
1270.6
1272.2
1273.8
1275.4
1277
1278.6
1280.2
1281.8
1283.4
1285
1286.6
1288.2
1289.8
1291.4
1293
1294.6
1296.1
1297.7
1299.3
1300.9
1302.5
1304.1
1305.7
1307.3
1308.9
1310.4
1312
1313.6
1315.2
1316.8
1318.4
1320
1321.6
1323.1
1324.7
1326.3
1327.9
1329.5
1331.1
1332.6
1334.2
1335.8
1337.4
1339
1340.5
1342.1
1343.7
1345.3
1346.9
1348.4
1350
1351.6
1353.2
1354.7
1356.3
1357.9
1359.5
1361
1362.6
1364.2
1365.8
1367.3
1368.9
1370.5
1372.1
1373.6
1375.2
1376.8
1378.3
1379.9
1381.5
1383
1384.6
1386.2
1387.8
1389.3
1390.9
1392.5
1394
1395.6
1397.2
1398.7
1400.3
1401.9
1403.4
1405
1406.6
1408.1
1409.7
1411.3
1412.8
1414.4
1416
1417.5
1419.1
1420.7
1422.2
1423.8
1425.4
1427
1428.5
1430.1
1431.7
1433.3
1434.8
1436.4
1437.9
1439.4
1440.9
1442.4
1443.9
1445.3
1446.6
1447.9
1449.1
1450.2
1451.2
1452.1
1452.9
1453.5
1454
1454.4
1454.6
1454.7
1140.1
1140
1139.8
1139.5
1139.1
1138.6
1138
1137.2
1136.5
1135.6
1134.7
1133.8
1132.8
1131.9
1131
1130
1129.2
1128.3
1127.6
1126.9
1126.3
1125.7
1125.3
1125
1124.7
1124.6
1124.6
1124.7
1124.9
1125.2
1125.6
1126.1
1126.7
1127.4
1128.2
1129
1129.9
1130.9
1132
1133.1
1134.3
1135.5
1136.7
1138
1139.3
1140.6
1142
1143.4
1144.8
1146.3
1147.7
1149.2
1150.7
1152.2
1153.7
1155.2
1156.8
1158.3
1159.8
1161.4
1162.9
1164.5
1166.1
1167.6
1169.2
1170.8
1172.4
1174
1175.5
1177.1
1178.7
1180.3
1181.9
1183.5
1185.1
1186.7
1188.3
1189.9
1191.5
1193.1
1194.7
1196.3
1197.9
1199.5
1201.1
1202.7
1204.3
1205.9
1207.5
1209.1
1210.7
1212.3
1213.9
1215.5
1217.1
1218.8
1220.4
1222
1223.6
1225.2
1226.8
1228.4
1230
1231.6
1233.2
1234.8
1236.4
1238
1239.6
1241.2
1242.8
1244.4
1246
1247.6
1249.2
1250.8
1252.4
1254
1255.6
1257.2
1258.8
1260.4
1262
1263.6
1265.2
1266.8
1268.4
1270
1271.6
1273.2
1274.8
1276.4
1278
1279.6
1281.2
1282.8
1284.4
1286
1287.6
1289.2
1290.8
1292.4
1293.9
1295.5
1297.1
1298.7
1300.3
1301.9
1303.5
1305.1
1306.7
1308.3
1309.8
1311.4
1313
1314.6
1316.2
1317.8
1319.4
1320.9
1322.5
1324.1
1325.7
1327.3
1328.9
1330.4
1332
1333.6
1335.2
1336.8
1338.3
1339.9
1341.5
1343.1
1344.7
1346.2
1347.8
1349.4
1351
1352.6
1354.1
1355.7
1357.3
1358.8
1360.4
1362
1363.6
1365.1
1366.7
1368.3
1369.9
1371.4
1373
1374.6
1376.1
1377.7
1379.3
1380.9
1382.4
1384
1385.6
1387.1
1388.7
1390.3
1391.8
1393.4
1395
1396.5
1398.1
1399.7
1401.2
1402.8
1404.3
1405.9
1407.5
1409
1410.6
1412.2
1413.7
1415.3
1416.9
1418.5
1420
1421.6
1423.2
1424.7
1426.3
1427.9
1429.5
1431
1432.6
1434.2
1435.7
1437.2
1438.8
1440.3
1441.7
1443.2
1444.6
1445.9
1447.2
1448.4
1449.5
1450.5
1451.4
1452.2
1452.8
1453.4
1453.7
1454
1454
1139.2
1139.2
1139
1138.7
1138.2
1137.7
1137
1136.3
1135.5
1134.6
1133.7
1132.8
1131.8
1130.8
1129.9
1128.9
1128
1127.2
1126.4
1125.7
1125.1
1124.5
1124.1
1123.7
1123.5
1123.3
1123.3
1123.4
1123.6
1124
1124.4
1124.9
1125.5
1126.2
1127
1127.9
1128.9
1129.9
1130.9
1132.1
1133.3
1134.5
1135.8
1137.1
1138.4
1139.8
1141.2
1142.6
1144
1145.5
1147
1148.5
1150
1151.5
1153
1154.5
1156.1
1157.6
1159.2
1160.7
1162.3
1163.9
1165.4
1167
1168.6
1170.2
1171.8
1173.4
1175
1176.6
1178.1
1179.7
1181.3
1182.9
1184.5
1186.1
1187.7
1189.3
1190.9
1192.6
1194.2
1195.8
1197.4
1199
1200.6
1202.2
1203.8
1205.4
1207
1208.6
1210.2
1211.8
1213.4
1215
1216.7
1218.3
1219.9
1221.5
1223.1
1224.7
1226.3
1227.9
1229.5
1231.1
1232.7
1234.3
1235.9
1237.5
1239.1
1240.7
1242.3
1243.9
1245.5
1247.1
1248.7
1250.3
1251.9
1253.6
1255.2
1256.8
1258.4
1260
1261.6
1263.2
1264.8
1266.4
1267.9
1269.6
1271.1
1272.7
1274.3
1275.9
1277.5
1279.1
1280.7
1282.3
1283.9
1285.5
1287.1
1288.7
1290.3
1291.9
1293.5
1295.1
1296.7
1298.2
1299.8
1301.4
1303
1304.6
1306.2
1307.8
1309.4
1310.9
1312.5
1314.1
1315.7
1317.3
1318.9
1320.5
1322
1323.6
1325.2
1326.8
1328.4
1330
1331.5
1333.1
1334.7
1336.3
1337.9
1339.4
1341
1342.6
1344.2
1345.8
1347.3
1348.9
1350.5
1352.1
1353.6
1355.2
1356.8
1358.4
1359.9
1361.5
1363.1
1364.6
1366.2
1367.8
1369.4
1370.9
1372.5
1374.1
1375.6
1377.2
1378.8
1380.3
1381.9
1383.5
1385
1386.6
1388.2
1389.7
1391.3
1392.9
1394.4
1396
1397.6
1399.1
1400.7
1402.3
1403.8
1405.4
1407
1408.5
1410.1
1411.7
1413.2
1414.8
1416.4
1417.9
1419.5
1421.1
1422.6
1424.2
1425.8
1427.4
1428.9
1430.5
1432.1
1433.6
1435.2
1436.7
1438.2
1439.7
1441.2
1442.6
1444
1445.4
1446.6
1447.8
1448.9
1449.9
1450.9
1451.6
1452.3
1452.8
1453.2
1453.4
1453.5
1138.5
1138.4
1138.2
1137.9
1137.5
1136.9
1136.3
1135.5
1134.7
1133.8
1132.9
1131.9
1130.9
1129.9
1128.9
1128
1127
1126.2
1125.4
1124.6
1124
1123.4
1122.9
1122.6
1122.3
1122.2
1122.2
1122.3
1122.5
1122.8
1123.3
1123.8
1124.5
1125.2
1126
1126.9
1127.9
1128.9
1130
1131.2
1132.4
1133.7
1134.9
1136.3
1137.6
1139
1140.4
1141.9
1143.3
1144.8
1146.3
1147.8
1149.3
1150.9
1152.4
1153.9
1155.5
1157.1
1158.6
1160.2
1161.8
1163.4
1164.9
1166.5
1168.1
1169.7
1171.3
1172.9
1174.5
1176.1
1177.7
1179.3
1180.9
1182.5
1184.1
1185.7
1187.3
1188.9
1190.5
1192.1
1193.7
1195.3
1196.9
1198.6
1200.2
1201.8
1203.4
1205
1206.6
1208.2
1209.8
1211.4
1213
1214.7
1216.3
1217.9
1219.5
1221.1
1222.7
1224.3
1225.9
1227.5
1229.1
1230.7
1232.3
1233.9
1235.5
1237.1
1238.8
1240.4
1242
1243.6
1245.2
1246.8
1248.4
1250
1251.6
1253.2
1254.8
1256.4
1258
1259.6
1261.2
1262.8
1264.4
1266
1267.6
1269.2
1270.8
1272.4
1274
1275.6
1277.2
1278.8
1280.4
1281.9
1283.5
1285.1
1286.7
1288.3
1289.9
1291.5
1293.1
1294.7
1296.3
1297.9
1299.5
1301
1302.6
1304.2
1305.8
1307.4
1309
1310.6
1312.2
1313.7
1315.3
1316.9
1318.5
1320.1
1321.7
1323.2
1324.8
1326.4
1328
1329.6
1331.2
1332.7
1334.3
1335.9
1337.5
1339.1
1340.6
1342.2
1343.8
1345.4
1346.9
1348.5
1350.1
1351.7
1353.2
1354.8
1356.4
1358
1359.5
1361.1
1362.7
1364.3
1365.8
1367.4
1369
1370.5
1372.1
1373.7
1375.2
1376.8
1378.4
1379.9
1381.5
1383.1
1384.7
1386.2
1387.8
1389.3
1390.9
1392.5
1394
1395.6
1397.2
1398.7
1400.3
1401.9
1403.4
1405
1406.6
1408.1
1409.7
1411.2
1412.8
1414.4
1415.9
1417.5
1419.1
1420.7
1422.2
1423.8
1425.4
1426.9
1428.5
1430.1
1431.6
1433.2
1434.7
1436.3
1437.8
1439.3
1440.8
1442.2
1443.6
1444.9
1446.2
1447.4
1448.5
1449.5
1450.4
1451.2
1451.8
1452.4
1452.7
1452.9
1453
1137.8
1137.8
1137.6
1137.2
1136.8
1136.2
1135.6
1134.8
1134
1133.1
1132.1
1131.1
1130.1
1129.1
1128.1
1127.1
1126.2
1125.3
1124.4
1123.7
1123
1122.4
1122
1121.6
1121.3
1121.2
1121.2
1121.3
1121.5
1121.9
1122.3
1122.9
1123.5
1124.3
1125.1
1126.1
1127.1
1128.1
1129.2
1130.4
1131.7
1132.9
1134.3
1135.6
1137
1138.4
1139.8
1141.3
1142.8
1144.3
1145.8
1147.3
1148.8
1150.4
1151.9
1153.5
1155
1156.6
1158.2
1159.8
1161.3
1162.9
1164.5
1166.1
1167.7
1169.3
1170.9
1172.5
1174.1
1175.7
1177.3
1178.9
1180.5
1182.1
1183.7
1185.4
1187
1188.6
1190.2
1191.8
1193.4
1195
1196.6
1198.2
1199.9
1201.5
1203.1
1204.7
1206.3
1207.9
1209.5
1211.1
1212.7
1214.4
1216
1217.6
1219.2
1220.8
1222.4
1224
1225.6
1227.2
1228.8
1230.4
1232
1233.6
1235.3
1236.9
1238.5
1240.1
1241.7
1243.3
1244.9
1246.5
1248.1
1249.7
1251.3
1252.9
1254.5
1256.1
1257.7
1259.3
1260.9
1262.5
1264.1
1265.7
1267.3
1268.9
1270.5
1272.1
1273.7
1275.3
1276.9
1278.5
1280.1
1281.7
1283.3
1284.9
1286.4
1288
1289.6
1291.2
1292.8
1294.4
1296
1297.6
1299.2
1300.8
1302.3
1303.9
1305.5
1307.1
1308.7
1310.3
1311.9
1313.5
1315
1316.6
1318.2
1319.8
1321.4
1322.9
1324.5
1326.1
1327.7
1329.3
1330.9
1332.4
1334
1335.6
1337.2
1338.8
1340.3
1341.9
1343.5
1345.1
1346.6
1348.2
1349.8
1351.4
1352.9
1354.5
1356.1
1357.7
1359.2
1360.8
1362.4
1363.9
1365.5
1367.1
1368.7
1370.2
1371.8
1373.4
1374.9
1376.5
1378.1
1379.6
1381.2
1382.8
1384.3
1385.9
1387.5
1389
1390.6
1392.2
1393.7
1395.3
1396.9
1398.4
1400
1401.5
1403.1
1404.7
1406.2
1407.8
1409.4
1410.9
1412.5
1414.1
1415.6
1417.2
1418.8
1420.3
1421.9
1423.5
1425
1426.6
1428.2
1429.7
1431.3
1432.9
1434.4
1435.9
1437.5
1438.9
1440.4
1441.9
1443.2
1444.6
1445.8
1447
1448.1
1449.2
1450.1
1450.8
1451.5
1452
1452.4
1452.6
1452.7
1137.3
1137.2
1137
1136.7
1136.2
1135.7
1135
1134.2
1133.4
1132.5
1131.5
1130.5
1129.4
1128.4
1127.4
1126.4
1125.4
1124.5
1123.6
1122.8
1122.2
1121.6
1121.1
1120.7
1120.4
1120.3
1120.3
1120.4
1120.6
1121
1121.4
1122
1122.7
1123.5
1124.3
1125.3
1126.3
1127.4
1128.6
1129.8
1131
1132.3
1133.7
1135
1136.4
1137.9
1139.3
1140.8
1142.3
1143.8
1145.3
1146.8
1148.4
1149.9
1151.5
1153.1
1154.6
1156.2
1157.8
1159.4
1161
1162.6
1164.2
1165.8
1167.4
1169
1170.6
1172.2
1173.8
1175.4
1177
1178.6
1180.3
1181.9
1183.5
1185.1
1186.7
1188.3
1189.9
1191.5
1193.2
1194.8
1196.4
1198
1199.6
1201.2
1202.8
1204.5
1206.1
1207.7
1209.3
1210.9
1212.5
1214.1
1215.7
1217.3
1219
1220.6
1222.2
1223.8
1225.4
1227
1228.6
1230.2
1231.8
1233.4
1235
1236.6
1238.3
1239.9
1241.5
1243.1
1244.7
1246.3
1247.9
1249.5
1251.1
1252.7
1254.3
1255.9
1257.5
1259.1
1260.7
1262.3
1263.9
1265.5
1267.1
1268.7
1270.3
1271.9
1273.5
1275.1
1276.7
1278.3
1279.9
1281.5
1283
1284.6
1286.2
1287.8
1289.4
1291
1292.6
1294.2
1295.8
1297.4
1299
1300.5
1302.1
1303.7
1305.3
1306.9
1308.5
1310.1
1311.6
1313.2
1314.8
1316.4
1318
1319.6
1321.1
1322.7
1324.3
1325.9
1327.5
1329.1
1330.6
1332.2
1333.8
1335.4
1337
1338.5
1340.1
1341.7
1343.3
1344.8
1346.4
1348
1349.6
1351.1
1352.7
1354.3
1355.9
1357.4
1359
1360.6
1362.1
1363.7
1365.3
1366.9
1368.4
1370
1371.6
1373.1
1374.7
1376.3
1377.8
1379.4
1381
1382.5
1384.1
1385.7
1387.2
1388.8
1390.4
1391.9
1393.5
1395
1396.6
1398.2
1399.7
1401.3
1402.9
1404.4
1406
1407.6
1409.1
1410.7
1412.2
1413.8
1415.4
1416.9
1418.5
1420.1
1421.6
1423.2
1424.8
1426.3
1427.9
1429.5
1431
1432.6
1434.1
1435.7
1437.2
1438.7
1440.2
1441.6
1443
1444.3
1445.6
1446.8
1447.9
1448.9
1449.8
1450.6
1451.2
1451.7
1452.1
1452.3
1452.4
1136.8
1136.8
1136.6
1136.2
1135.8
1135.2
1134.5
1133.7
1132.9
1131.9
1130.9
1129.9
1128.9
1127.8
1126.8
1125.7
1124.7
1123.8
1122.9
1122.1
1121.4
1120.8
1120.3
1119.9
1119.6
1119.5
1119.4
1119.6
1119.8
1120.2
1120.7
1121.3
1122
1122.8
1123.7
1124.6
1125.7
1126.8
1128
1129.2
1130.5
1131.8
1133.1
1134.5
1136
1137.4
1138.9
1140.4
1141.9
1143.4
1144.9
1146.5
1148
1149.6
1151.2
1152.8
1154.3
1155.9
1157.5
1159.1
1160.7
1162.3
1163.9
1165.5
1167.1
1168.8
1170.4
1172
1173.6
1175.2
1176.8
1178.4
1180
1181.7
1183.3
1184.9
1186.5
1188.1
1189.7
1191.4
1193
1194.6
1196.2
1197.8
1199.4
1201
1202.7
1204.3
1205.9
1207.5
1209.1
1210.7
1212.3
1214
1215.6
1217.2
1218.8
1220.4
1222
1223.6
1225.2
1226.8
1228.5
1230.1
1231.7
1233.3
1234.9
1236.5
1238.1
1239.7
1241.3
1242.9
1244.5
1246.1
1247.7
1249.3
1250.9
1252.5
1254.1
1255.7
1257.3
1258.9
1260.5
1262.1
1263.7
1265.3
1266.9
1268.5
1270.1
1271.7
1273.3
1274.9
1276.5
1278.1
1279.7
1281.3
1282.9
1284.5
1286.1
1287.7
1289.3
1290.9
1292.4
1294
1295.6
1297.2
1298.8
1300.4
1302
1303.6
1305.1
1306.7
1308.3
1309.9
1311.5
1313.1
1314.7
1316.2
1317.8
1319.4
1321
1322.6
1324.2
1325.7
1327.3
1328.9
1330.5
1332.1
1333.6
1335.2
1336.8
1338.4
1339.9
1341.5
1343.1
1344.7
1346.3
1347.8
1349.4
1351
1352.5
1354.1
1355.7
1357.3
1358.8
1360.4
1362
1363.5
1365.1
1366.7
1368.3
1369.8
1371.4
1373
1374.5
1376.1
1377.7
1379.2
1380.8
1382.4
1383.9
1385.5
1387
1388.6
1390.2
1391.7
1393.3
1394.9
1396.4
1398
1399.6
1401.1
1402.7
1404.2
1405.8
1407.4
1408.9
1410.5
1412.1
1413.6
1415.2
1416.7
1418.3
1419.9
1421.4
1423
1424.6
1426.1
1427.7
1429.3
1430.8
1432.4
1433.9
1435.5
1437
1438.5
1439.9
1441.4
1442.8
1444.1
1445.4
1446.6
1447.7
1448.7
1449.6
1450.3
1451
1451.5
1451.9
1452.1
1452.2
1136.5
1136.4
1136.2
1135.9
1135.4
1134.8
1134.1
1133.3
1132.4
1131.5
1130.5
1129.4
1128.4
1127.3
1126.2
1125.2
1124.2
1123.2
1122.3
1121.5
1120.7
1120.1
1119.6
1119.2
1118.9
1118.7
1118.7
1118.8
1119.1
1119.5
1120
1120.6
1121.3
1122.2
1123.1
1124.1
1125.1
1126.3
1127.5
1128.7
1130
1131.3
1132.7
1134.1
1135.6
1137
1138.5
1140
1141.5
1143.1
1144.6
1146.2
1147.8
1149.3
1150.9
1152.5
1154.1
1155.7
1157.3
1158.9
1160.5
1162.1
1163.7
1165.3
1167
1168.6
1170.2
1171.8
1173.4
1175
1176.7
1178.3
1179.9
1181.5
1183.1
1184.8
1186.4
1188
1189.6
1191.2
1192.8
1194.5
1196.1
1197.7
1199.3
1200.9
1202.5
1204.2
1205.8
1207.4
1209
1210.6
1212.2
1213.8
1215.5
1217.1
1218.7
1220.3
1221.9
1223.5
1225.1
1226.7
1228.4
1230
1231.6
1233.2
1234.8
1236.4
1238
1239.6
1241.2
1242.8
1244.4
1246
1247.6
1249.2
1250.8
1252.4
1254
1255.6
1257.2
1258.8
1260.4
1262
1263.6
1265.2
1266.8
1268.4
1270
1271.6
1273.2
1274.8
1276.4
1278
1279.6
1281.2
1282.8
1284.4
1286
1287.6
1289.2
1290.8
1292.3
1293.9
1295.5
1297.1
1298.7
1300.3
1301.9
1303.5
1305
1306.6
1308.2
1309.8
1311.4
1313
1314.6
1316.1
1317.7
1319.3
1320.9
1322.5
1324
1325.6
1327.2
1328.8
1330.4
1331.9
1333.5
1335.1
1336.7
1338.3
1339.8
1341.4
1343
1344.6
1346.1
1347.7
1349.3
1350.9
1352.4
1354
1355.6
1357.1
1358.7
1360.3
1361.9
1363.4
1365
1366.6
1368.1
1369.7
1371.3
1372.8
1374.4
1376
1377.5
1379.1
1380.7
1382.2
1383.8
1385.4
1386.9
1388.5
1390
1391.6
1393.2
1394.7
1396.3
1397.9
1399.4
1401
1402.5
1404.1
1405.7
1407.2
1408.8
1410.4
1411.9
1413.5
1415
1416.6
1418.2
1419.7
1421.3
1422.9
1424.4
1426
1427.6
1429.1
1430.7
1432.2
1433.8
1435.3
1436.8
1438.3
1439.8
1441.2
1442.6
1443.9
1445.2
1446.4
1447.5
1448.5
1449.4
1450.2
1450.8
1451.3
1451.7
1451.9
1452
1136.2
1136.1
1135.9
1135.6
1135.1
1134.5
1133.8
1133
1132.1
1131.1
1130.1
1129.1
1128
1126.9
1125.8
1124.7
1123.7
1122.7
1121.8
1120.9
1120.2
1119.5
1119
1118.6
1118.3
1118.1
1118.1
1118.2
1118.5
1118.9
1119.4
1120.1
1120.8
1121.6
1122.6
1123.6
1124.7
1125.8
1127
1128.3
1129.6
1131
1132.4
1133.8
1135.3
1136.7
1138.2
1139.8
1141.3
1142.8
1144.4
1146
1147.5
1149.1
1150.7
1152.3
1153.9
1155.5
1157.1
1158.7
1160.4
1162
1163.6
1165.2
1166.8
1168.5
1170.1
1171.7
1173.3
1174.9
1176.6
1178.2
1179.8
1181.4
1183
1184.7
1186.3
1187.9
1189.5
1191.1
1192.8
1194.4
1196
1197.6
1199.2
1200.9
1202.5
1204.1
1205.7
1207.3
1208.9
1210.6
1212.2
1213.8
1215.4
1217
1218.6
1220.2
1221.8
1223.5
1225.1
1226.7
1228.3
1229.9
1231.5
1233.1
1234.7
1236.3
1237.9
1239.5
1241.2
1242.8
1244.4
1246
1247.6
1249.2
1250.8
1252.4
1254
1255.6
1257.2
1258.8
1260.4
1262
1263.6
1265.2
1266.8
1268.4
1270
1271.6
1273.2
1274.8
1276.4
1277.9
1279.5
1281.1
1282.7
1284.3
1285.9
1287.5
1289.1
1290.7
1292.3
1293.9
1295.5
1297
1298.6
1300.2
1301.8
1303.4
1305
1306.6
1308.1
1309.7
1311.3
1312.9
1314.5
1316.1
1317.6
1319.2
1320.8
1322.4
1324
1325.6
1327.1
1328.7
1330.3
1331.9
1333.5
1335
1336.6
1338.2
1339.8
1341.3
1342.9
1344.5
1346.1
1347.6
1349.2
1350.8
1352.3
1353.9
1355.5
1357.1
1358.6
1360.2
1361.8
1363.3
1364.9
1366.5
1368
1369.6
1371.2
1372.7
1374.3
1375.9
1377.4
1379
1380.6
1382.1
1383.7
1385.3
1386.8
1388.4
1390
1391.5
1393.1
1394.6
1396.2
1397.8
1399.3
1400.9
1402.4
1404
1405.6
1407.1
1408.7
1410.3
1411.8
1413.4
1414.9
1416.5
1418.1
1419.6
1421.2
1422.8
1424.3
1425.9
1427.5
1429
1430.6
1432.1
1433.7
1435.2
1436.7
1438.2
1439.7
1441.1
1442.5
1443.8
1445.1
1446.3
1447.4
1448.4
1449.3
1450
1450.7
1451.2
1451.6
1451.8
1451.9
1136
1135.9
1135.7
1135.3
1134.9
1134.3
1133.6
1132.7
1131.8
1130.9
1129.8
1128.8
1127.7
1126.5
1125.4
1124.4
1123.3
1122.3
1121.4
1120.5
1119.7
1119.1
1118.5
1118.1
1117.8
1117.6
1117.6
1117.7
1118
1118.4
1118.9
1119.6
1120.4
1121.2
1122.2
1123.2
1124.3
1125.5
1126.7
1128
1129.3
1130.7
1132.1
1133.6
1135
1136.5
1138
1139.6
1141.1
1142.7
1144.2
1145.8
1147.4
1149
1150.6
1152.2
1153.8
1155.4
1157
1158.6
1160.3
1161.9
1163.5
1165.1
1166.8
1168.4
1170
1171.6
1173.2
1174.9
1176.5
1178.1
1179.7
1181.4
1183
1184.6
1186.2
1187.9
1189.5
1191.1
1192.7
1194.3
1196
1197.6
1199.2
1200.8
1202.4
1204.1
1205.7
1207.3
1208.9
1210.5
1212.1
1213.8
1215.4
1217
1218.6
1220.2
1221.8
1223.4
1225
1226.7
1228.3
1229.9
1231.5
1233.1
1234.7
1236.3
1237.9
1239.5
1241.1
1242.7
1244.3
1245.9
1247.5
1249.2
1250.8
1252.4
1254
1255.6
1257.2
1258.8
1260.4
1262
1263.6
1265.2
1266.8
1268.4
1269.9
1271.5
1273.1
1274.7
1276.3
1277.9
1279.5
1281.1
1282.7
1284.3
1285.9
1287.5
1289.1
1290.7
1292.2
1293.8
1295.4
1297
1298.6
1300.2
1301.8
1303.4
1304.9
1306.5
1308.1
1309.7
1311.3
1312.9
1314.4
1316
1317.6
1319.2
1320.8
1322.4
1323.9
1325.5
1327.1
1328.7
1330.3
1331.8
1333.4
1335
1336.6
1338.1
1339.7
1341.3
1342.9
1344.4
1346
1347.6
1349.2
1350.7
1352.3
1353.9
1355.4
1357
1358.6
1360.2
1361.7
1363.3
1364.9
1366.4
1368
1369.6
1371.1
1372.7
1374.3
1375.8
1377.4
1379
1380.5
1382.1
1383.6
1385.2
1386.8
1388.3
1389.9
1391.5
1393
1394.6
1396.1
1397.7
1399.3
1400.8
1402.4
1403.9
1405.5
1407.1
1408.6
1410.2
1411.7
1413.3
1414.9
1416.4
1418
1419.6
1421.1
1422.7
1424.3
1425.8
1427.4
1428.9
1430.5
1432.1
1433.6
1435.1
1436.6
1438.1
1439.6
1441
1442.4
1443.7
1445
1446.2
1447.3
1448.3
1449.2
1450
1450.6
1451.1
1451.5
1451.7
1451.8
1135.8
1135.7
1135.5
1135.2
1134.7
1134.1
1133.4
1132.6
1131.7
1130.7
1129.6
1128.5
1127.4
1126.3
1125.2
1124.1
1123
1122
1121
1120.2
1119.4
1118.7
1118.1
1117.7
1117.4
1117.2
1117.2
1117.3
1117.6
1118
1118.6
1119.3
1120
1120.9
1121.9
1122.9
1124.1
1125.2
1126.5
1127.8
1129.1
1130.5
1131.9
1133.4
1134.9
1136.4
1137.9
1139.4
1141
1142.5
1144.1
1145.7
1147.3
1148.9
1150.5
1152.1
1153.7
1155.4
1157
1158.6
1160.2
1161.8
1163.5
1165.1
1166.7
1168.3
1170
1171.6
1173.2
1174.8
1176.5
1178.1
1179.7
1181.4
1183
1184.6
1186.2
1187.9
1189.5
1191.1
1192.7
1194.3
1196
1197.6
1199.2
1200.8
1202.4
1204.1
1205.7
1207.3
1208.9
1210.5
1212.1
1213.8
1215.4
1217
1218.6
1220.2
1221.8
1223.4
1225.1
1226.7
1228.3
1229.9
1231.5
1233.1
1234.7
1236.3
1237.9
1239.5
1241.1
1242.7
1244.3
1245.9
1247.6
1249.2
1250.8
1252.4
1254
1255.6
1257.2
1258.8
1260.4
1262
1263.6
1265.2
1266.8
1268.4
1270
1271.6
1273.1
1274.7
1276.3
1277.9
1279.5
1281.1
1282.7
1284.3
1285.9
1287.5
1289.1
1290.7
1292.2
1293.8
1295.4
1297
1298.6
1300.2
1301.8
1303.4
1304.9
1306.5
1308.1
1309.7
1311.3
1312.9
1314.4
1316
1317.6
1319.2
1320.8
1322.3
1323.9
1325.5
1327.1
1328.7
1330.2
1331.8
1333.4
1335
1336.6
1338.1
1339.7
1341.3
1342.8
1344.4
1346
1347.6
1349.1
1350.7
1352.3
1353.9
1355.4
1357
1358.6
1360.1
1361.7
1363.3
1364.8
1366.4
1368
1369.5
1371.1
1372.7
1374.2
1375.8
1377.4
1378.9
1380.5
1382.1
1383.6
1385.2
1386.7
1388.3
1389.9
1391.4
1393
1394.6
1396.1
1397.7
1399.2
1400.8
1402.4
1403.9
1405.5
1407
1408.6
1410.1
1411.7
1413.3
1414.8
1416.4
1418
1419.5
1421.1
1422.7
1424.2
1425.8
1427.3
1428.9
1430.5
1432
1433.5
1435.1
1436.6
1438.1
1439.5
1441
1442.3
1443.7
1444.9
1446.1
1447.2
1448.2
1449.1
1449.9
1450.5
1451.1
1451.4
1451.7
1451.7
1135.7
1135.7
1135.5
1135.1
1134.6
1134
1133.3
1132.5
1131.6
1130.6
1129.5
1128.4
1127.3
1126.2
1125
1123.9
1122.8
1121.8
1120.8
1120
1119.2
1118.5
1117.9
1117.4
1117.1
1116.9
1116.9
1117
1117.3
1117.8
1118.3
1119
1119.8
1120.7
1121.7
1122.8
1123.9
1125.1
1126.4
1127.7
1129
1130.4
1131.8
1133.3
1134.8
1136.3
1137.8
1139.4
1140.9
1142.5
1144.1
1145.7
1147.3
1148.9
1150.5
1152.1
1153.7
1155.3
1157
1158.6
1160.2
1161.8
1163.5
1165.1
1166.7
1168.4
1170
1171.6
1173.2
1174.9
1176.5
1178.1
1179.8
1181.4
1183
1184.6
1186.3
1187.9
1189.5
1191.1
1192.8
1194.4
1196
1197.6
1199.2
1200.9
1202.5
1204.1
1205.7
1207.3
1209
1210.6
1212.2
1213.8
1215.4
1217
1218.6
1220.3
1221.9
1223.5
1225.1
1226.7
1228.3
1229.9
1231.5
1233.1
1234.7
1236.4
1238
1239.6
1241.2
1242.8
1244.4
1246
1247.6
1249.2
1250.8
1252.4
1254
1255.6
1257.2
1258.8
1260.4
1262
1263.6
1265.2
1266.8
1268.4
1270
1271.6
1273.2
1274.8
1276.4
1278
1279.6
1281.1
1282.7
1284.3
1285.9
1287.5
1289.1
1290.7
1292.3
1293.9
1295.4
1297
1298.6
1300.2
1301.8
1303.4
1305
1306.5
1308.1
1309.7
1311.3
1312.9
1314.5
1316
1317.6
1319.2
1320.8
1322.4
1323.9
1325.5
1327.1
1328.7
1330.3
1331.8
1333.4
1335
1336.6
1338.1
1339.7
1341.3
1342.9
1344.4
1346
1347.6
1349.1
1350.7
1352.3
1353.9
1355.4
1357
1358.6
1360.1
1361.7
1363.3
1364.8
1366.4
1368
1369.5
1371.1
1372.7
1374.2
1375.8
1377.4
1378.9
1380.5
1382
1383.6
1385.2
1386.7
1388.3
1389.9
1391.4
1393
1394.5
1396.1
1397.7
1399.2
1400.8
1402.3
1403.9
1405.5
1407
1408.6
1410.1
1411.7
1413.3
1414.8
1416.4
1417.9
1419.5
1421.1
1422.6
1424.2
1425.8
1427.3
1428.9
1430.4
1432
1433.5
1435
1436.6
1438
1439.5
1440.9
1442.3
1443.6
1444.9
1446.1
1447.2
1448.2
1449.1
1449.9
1450.5
1451
1451.4
1451.6
1451.7
1135.7
1135.7
1135.4
1135.1
1134.6
1134
1133.3
1132.4
1131.5
1130.5
1129.5
1128.4
1127.2
1126.1
1125
1123.8
1122.8
1121.7
1120.7
1119.8
1119
1118.3
1117.7
1117.2
1116.9
1116.7
1116.7
1116.8
1117.2
1117.6
1118.2
1118.9
1119.7
1120.6
1121.6
1122.7
1123.8
1125
1126.3
1127.6
1129
1130.4
1131.8
1133.3
1134.8
1136.3
1137.8
1139.4
1140.9
1142.5
1144.1
1145.7
1147.3
1148.9
1150.5
1152.1
1153.8
1155.4
1157
1158.6
1160.3
1161.9
1163.5
1165.1
1166.8
1168.4
1170
1171.7
1173.3
1174.9
1176.6
1178.2
1179.8
1181.4
1183.1
1184.7
1186.3
1187.9
1189.6
1191.2
1192.8
1194.4
1196.1
1197.7
1199.3
1200.9
1202.5
1204.2
1205.8
1207.4
1209
1210.6
1212.3
1213.9
1215.5
1217.1
1218.7
1220.3
1221.9
1223.5
1225.2
1226.8
1228.4
1230
1231.6
1233.2
1234.8
1236.4
1238
1239.6
1241.2
1242.8
1244.4
1246
1247.7
1249.3
1250.9
1252.5
1254.1
1255.7
1257.3
1258.9
1260.5
1262.1
1263.7
1265.3
1266.8
1268.4
1270
1271.6
1273.2
1274.8
1276.4
1278
1279.6
1281.2
1282.8
1284.4
1286
1287.6
1289.1
1290.7
1292.3
1293.9
1295.5
1297.1
1298.7
1300.2
1301.8
1303.4
1305
1306.6
1308.2
1309.7
1311.3
1312.9
1314.5
1316.1
1317.7
1319.2
1320.8
1322.4
1324
1325.6
1327.1
1328.7
1330.3
1331.9
1333.4
1335
1336.6
1338.2
1339.7
1341.3
1342.9
1344.5
1346
1347.6
1349.2
1350.7
1352.3
1353.9
1355.4
1357
1358.6
1360.2
1361.7
1363.3
1364.9
1366.4
1368
1369.6
1371.1
1372.7
1374.2
1375.8
1377.4
1378.9
1380.5
1382.1
1383.6
1385.2
1386.7
1388.3
1389.9
1391.4
1393
1394.5
1396.1
1397.7
1399.2
1400.8
1402.3
1403.9
1405.5
1407
1408.6
1410.1
1411.7
1413.3
1414.8
1416.4
1417.9
1419.5
1421.1
1422.6
1424.2
1425.8
1427.3
1428.9
1430.4
1432
1433.5
1435
1436.5
1438
1439.5
1440.9
1442.3
1443.6
1444.9
1446.1
1447.2
1448.2
1449.1
1449.8
1450.5
1451
1451.4
1451.6
1451.7
1135.8
1135.7
1135.5
1135.1
1134.7
1134
1133.3
1132.5
1131.6
1130.6
1129.5
1128.4
1127.3
1126.1
1125
1123.9
1122.8
1121.7
1120.8
1119.9
1119
1118.3
1117.7
1117.2
1116.8
1116.6
1116.6
1116.8
1117.1
1117.6
1118.2
1118.9
1119.7
1120.6
1121.6
1122.7
1123.9
1125.1
1126.3
1127.7
1129
1130.4
1131.9
1133.3
1134.8
1136.4
1137.9
1139.4
1141
1142.6
1144.2
1145.8
1147.4
1149
1150.6
1152.2
1153.8
1155.5
1157.1
1158.7
1160.3
1162
1163.6
1165.2
1166.9
1168.5
1170.1
1171.8
1173.4
1175
1176.7
1178.3
1179.9
1181.5
1183.2
1184.8
1186.4
1188
1189.7
1191.3
1192.9
1194.5
1196.2
1197.8
1199.4
1201
1202.6
1204.3
1205.9
1207.5
1209.1
1210.7
1212.3
1214
1215.6
1217.2
1218.8
1220.4
1222
1223.6
1225.2
1226.9
1228.5
1230.1
1231.7
1233.3
1234.9
1236.5
1238.1
1239.7
1241.3
1242.9
1244.5
1246.1
1247.7
1249.3
1250.9
1252.5
1254.1
1255.7
1257.3
1258.9
1260.5
1262.1
1263.7
1265.3
1266.9
1268.5
1270.1
1271.7
1273.3
1274.9
1276.5
1278.1
1279.7
1281.3
1282.8
1284.4
1286
1287.6
1289.2
1290.8
1292.4
1294
1295.6
1297.1
1298.7
1300.3
1301.9
1303.5
1305.1
1306.6
1308.2
1309.8
1311.4
1313
1314.5
1316.1
1317.7
1319.3
1320.9
1322.4
1324
1325.6
1327.2
1328.8
1330.3
1331.9
1333.5
1335.1
1336.6
1338.2
1339.8
1341.4
1342.9
1344.5
1346.1
1347.6
1349.2
1350.8
1352.4
1353.9
1355.5
1357.1
1358.6
1360.2
1361.8
1363.3
1364.9
1366.5
1368
1369.6
1371.1
1372.7
1374.3
1375.8
1377.4
1379
1380.5
1382.1
1383.7
1385.2
1386.8
1388.3
1389.9
1391.5
1393
1394.6
1396.1
1397.7
1399.2
1400.8
1402.4
1403.9
1405.5
1407
1408.6
1410.2
1411.7
1413.3
1414.8
1416.4
1418
1419.5
1421.1
1422.6
1424.2
1425.8
1427.3
1428.9
1430.4
1432
1433.5
1435
1436.6
1438
1439.5
1440.9
1442.3
1443.6
1444.9
1446.1
1447.2
1448.2
1449.1
1449.8
1450.5
1451
1451.4
1451.6
1451.7
1135.9
1135.8
1135.6
1135.3
1134.8
1134.2
1133.5
1132.6
1131.7
1130.7
1129.6
1128.5
1127.4
1126.3
1125.1
1124
1122.9
1121.9
1120.9
1120
1119.2
1118.5
1117.8
1117.4
1117
1116.8
1116.7
1116.9
1117.3
1117.8
1118.4
1119.1
1119.9
1120.8
1121.8
1122.8
1124
1125.2
1126.5
1127.8
1129.2
1130.6
1132
1133.5
1135
1136.5
1138
1139.6
1141.1
1142.7
1144.3
1145.9
1147.5
1149.1
1150.7
1152.4
1154
1155.6
1157.2
1158.8
1160.5
1162.1
1163.7
1165.4
1167
1168.6
1170.3
1171.9
1173.5
1175.2
1176.8
1178.4
1180
1181.7
1183.3
1184.9
1186.5
1188.2
1189.8
1191.4
1193
1194.7
1196.3
1197.9
1199.5
1201.1
1202.8
1204.4
1206
1207.6
1209.2
1210.8
1212.5
1214.1
1215.7
1217.3
1218.9
1220.5
1222.1
1223.7
1225.4
1227
1228.6
1230.2
1231.8
1233.4
1235
1236.6
1238.2
1239.8
1241.4
1243
1244.6
1246.2
1247.8
1249.4
1251
1252.6
1254.2
1255.8
1257.4
1259
1260.6
1262.2
1263.8
1265.4
1267
1268.6
1270.2
1271.8
1273.4
1275
1276.6
1278.2
1279.8
1281.3
1282.9
1284.5
1286.1
1287.7
1289.3
1290.9
1292.5
1294
1295.6
1297.2
1298.8
1300.4
1302
1303.5
1305.1
1306.7
1308.3
1309.9
1311.5
1313
1314.6
1316.2
1317.8
1319.4
1320.9
1322.5
1324.1
1325.7
1327.2
1328.8
1330.4
1332
1333.5
1335.1
1336.7
1338.3
1339.8
1341.4
1343
1344.6
1346.1
1347.7
1349.3
1350.8
1352.4
1354
1355.5
1357.1
1358.7
1360.2
1361.8
1363.4
1364.9
1366.5
1368.1
1369.6
1371.2
1372.8
1374.3
1375.9
1377.5
1379
1380.6
1382.1
1383.7
1385.3
1386.8
1388.4
1389.9
1391.5
1393
1394.6
1396.2
1397.7
1399.3
1400.8
1402.4
1404
1405.5
1407.1
1408.6
1410.2
1411.7
1413.3
1414.9
1416.4
1418
1419.5
1421.1
1422.7
1424.2
1425.8
1427.3
1428.9
1430.5
1432
1433.5
1435.1
1436.6
1438.1
1439.5
1440.9
1442.3
1443.6
1444.9
1446.1
1447.2
1448.2
1449.1
1449.9
1450.5
1451
1451.4
1451.6
1451.7
1136.1
1136
1135.8
1135.5
1135
1134.4
1133.7
1132.8
1131.9
1130.9
1129.9
1128.8
1127.6
1126.5
1125.4
1124.2
1123.2
1122.1
1121.1
1120.3
1119.4
1118.7
1118.1
1117.6
1117.3
1117.1
1117.1
1117.2
1117.6
1118
1118.6
1119.3
1120.1
1121
1122
1123.1
1124.2
1125.4
1126.7
1128
1129.4
1130.8
1132.2
1133.7
1135.2
1136.7
1138.2
1139.8
1141.3
1142.9
1144.5
1146.1
1147.7
1149.3
1150.9
1152.5
1154.2
1155.8
1157.4
1159
1160.7
1162.3
1163.9
1165.5
1167.2
1168.8
1170.4
1172.1
1173.7
1175.3
1176.9
1178.6
1180.2
1181.8
1183.4
1185.1
1186.7
1188.3
1189.9
1191.6
1193.2
1194.8
1196.4
1198
1199.7
1201.3
1202.9
1204.5
1206.1
1207.8
1209.4
1211
1212.6
1214.2
1215.8
1217.4
1219
1220.7
1222.3
1223.9
1225.5
1227.1
1228.7
1230.3
1231.9
1233.5
1235.1
1236.7
1238.3
1239.9
1241.5
1243.1
1244.7
1246.4
1247.9
1249.6
1251.1
1252.8
1254.4
1255.9
1257.5
1259.1
1260.7
1262.3
1263.9
1265.5
1267.1
1268.7
1270.3
1271.9
1273.5
1275.1
1276.7
1278.3
1279.9
1281.4
1283
1284.6
1286.2
1287.8
1289.4
1291
1292.6
1294.1
1295.7
1297.3
1298.9
1300.5
1302.1
1303.6
1305.2
1306.8
1308.4
1310
1311.5
1313.1
1314.7
1316.3
1317.9
1319.4
1321
1322.6
1324.2
1325.7
1327.3
1328.9
1330.5
1332
1333.6
1335.2
1336.8
1338.3
1339.9
1341.5
1343.1
1344.6
1346.2
1347.8
1349.3
1350.9
1352.5
1354
1355.6
1357.2
1358.7
1360.3
1361.9
1363.4
1365
1366.6
1368.1
1369.7
1371.3
1372.8
1374.4
1375.9
1377.5
1379.1
1380.6
1382.2
1383.8
1385.3
1386.9
1388.4
1390
1391.5
1393.1
1394.7
1396.2
1397.8
1399.3
1400.9
1402.4
1404
1405.6
1407.1
1408.7
1410.2
1411.8
1413.3
1414.9
1416.5
1418
1419.6
1421.1
1422.7
1424.3
1425.8
1427.4
1428.9
1430.5
1432
1433.6
1435.1
1436.6
1438.1
1439.6
1441
1442.4
1443.7
1444.9
1446.1
1447.2
1448.2
1449.1
1449.9
1450.5
1451
1451.4
1451.6
1451.7
1136.4
1136.3
1136.1
1135.7
1135.3
1134.6
1133.9
1133.1
1132.2
1131.2
1130.2
1129.1
1127.9
1126.8
1125.7
1124.6
1123.5
1122.5
1121.5
1120.6
1119.8
1119.1
1118.5
1118.1
1117.7
1117.6
1117.5
1117.7
1118
1118.5
1119
1119.7
1120.5
1121.4
1122.4
1123.4
1124.6
1125.8
1127
1128.3
1129.7
1131.1
1132.5
1134
1135.5
1137
1138.5
1140
1141.6
1143.2
1144.8
1146.3
1147.9
1149.5
1151.2
1152.8
1154.4
1156
1157.6
1159.2
1160.9
1162.5
1164.1
1165.8
1167.4
1169
1170.6
1172.3
1173.9
1175.5
1177.1
1178.8
1180.4
1182
1183.6
1185.3
1186.9
1188.5
1190.1
1191.7
1193.4
1195
1196.6
1198.2
1199.8
1201.5
1203.1
1204.7
1206.3
1207.9
1209.5
1211.1
1212.8
1214.4
1216
1217.6
1219.2
1220.8
1222.4
1224
1225.6
1227.2
1228.8
1230.5
1232.1
1233.7
1235.3
1236.9
1238.5
1240.1
1241.7
1243.3
1244.9
1246.5
1248.1
1249.7
1251.3
1252.9
1254.5
1256.1
1257.7
1259.3
1260.9
1262.5
1264.1
1265.7
1267.2
1268.8
1270.4
1272
1273.6
1275.2
1276.8
1278.4
1280
1281.6
1283.1
1284.7
1286.3
1287.9
1289.5
1291.1
1292.7
1294.2
1295.8
1297.4
1299
1300.6
1302.2
1303.7
1305.3
1306.9
1308.5
1310.1
1311.6
1313.2
1314.8
1316.4
1318
1319.5
1321.1
1322.7
1324.3
1325.8
1327.4
1329
1330.6
1332.1
1333.7
1335.3
1336.9
1338.4
1340
1341.6
1343.1
1344.7
1346.3
1347.9
1349.4
1351
1352.6
1354.1
1355.7
1357.3
1358.8
1360.4
1361.9
1363.5
1365.1
1366.6
1368.2
1369.8
1371.3
1372.9
1374.5
1376
1377.6
1379.1
1380.7
1382.3
1383.8
1385.4
1386.9
1388.5
1390
1391.6
1393.2
1394.7
1396.3
1397.8
1399.4
1400.9
1402.5
1404.1
1405.6
1407.2
1408.7
1410.3
1411.8
1413.4
1415
1416.5
1418.1
1419.6
1421.2
1422.8
1424.3
1425.9
1427.4
1429
1430.5
1432.1
1433.6
1435.1
1436.7
1438.1
1439.6
1441
1442.4
1443.7
1445
1446.2
1447.3
1448.3
1449.1
1449.9
1450.6
1451.1
1451.4
1451.7
1451.7
1136.7
1136.6
1136.4
1136.1
1135.6
1135
1134.3
1133.5
1132.6
1131.6
1130.5
1129.5
1128.3
1127.2
1126.1
1125
1123.9
1122.9
1122
1121.1
1120.3
1119.6
1119.1
1118.6
1118.3
1118.1
1118.1
1118.3
1118.6
1119
1119.5
1120.2
1121
1121.9
1122.8
1123.9
1125
1126.2
1127.4
1128.7
1130.1
1131.5
1132.9
1134.3
1135.8
1137.3
1138.8
1140.4
1141.9
1143.5
1145.1
1146.6
1148.2
1149.8
1151.4
1153
1154.7
1156.3
1157.9
1159.5
1161.1
1162.8
1164.4
1166
1167.6
1169.2
1170.9
1172.5
1174.1
1175.7
1177.4
1179
1180.6
1182.2
1183.9
1185.5
1187.1
1188.7
1190.3
1192
1193.6
1195.2
1196.8
1198.4
1200
1201.7
1203.3
1204.9
1206.5
1208.1
1209.7
1211.3
1212.9
1214.6
1216.2
1217.8
1219.4
1221
1222.6
1224.2
1225.8
1227.4
1229
1230.6
1232.2
1233.8
1235.4
1237
1238.6
1240.2
1241.8
1243.4
1245
1246.6
1248.2
1249.8
1251.4
1253
1254.6
1256.2
1257.8
1259.4
1261
1262.6
1264.2
1265.8
1267.4
1269
1270.6
1272.2
1273.8
1275.3
1276.9
1278.5
1280.1
1281.7
1283.3
1284.9
1286.5
1288
1289.6
1291.2
1292.8
1294.4
1296
1297.5
1299.1
1300.7
1302.3
1303.9
1305.4
1307
1308.6
1310.2
1311.8
1313.3
1314.9
1316.5
1318.1
1319.6
1321.2
1322.8
1324.4
1325.9
1327.5
1329.1
1330.7
1332.2
1333.8
1335.4
1337
1338.5
1340.1
1341.7
1343.2
1344.8
1346.4
1347.9
1349.5
1351.1
1352.6
1354.2
1355.8
1357.3
1358.9
1360.5
1362
1363.6
1365.2
1366.7
1368.3
1369.9
1371.4
1373
1374.5
1376.1
1377.7
1379.2
1380.8
1382.3
1383.9
1385.5
1387
1388.6
1390.1
1391.7
1393.2
1394.8
1396.4
1397.9
1399.5
1401
1402.6
1404.1
1405.7
1407.2
1408.8
1410.4
1411.9
1413.5
1415
1416.6
1418.1
1419.7
1421.3
1422.8
1424.4
1425.9
1427.5
1429
1430.6
1432.1
1433.7
1435.2
1436.7
1438.2
1439.7
1441.1
1442.5
1443.8
1445
1446.2
1447.3
1448.3
1449.2
1450
1450.6
1451.1
1451.5
1451.7
1451.8
1137.1
1137
1136.8
1136.5
1136
1135.4
1134.7
1133.9
1133
1132
1131
1129.9
1128.8
1127.7
1126.6
1125.5
1124.5
1123.5
1122.6
1121.7
1120.9
1120.3
1119.7
1119.3
1119
1118.8
1118.8
1118.9
1119.2
1119.6
1120.2
1120.8
1121.6
1122.5
1123.4
1124.4
1125.5
1126.7
1127.9
1129.2
1130.6
1131.9
1133.3
1134.8
1136.2
1137.7
1139.2
1140.8
1142.3
1143.9
1145.4
1147
1148.6
1150.2
1151.8
1153.4
1155
1156.6
1158.2
1159.8
1161.4
1163
1164.7
1166.3
1167.9
1169.5
1171.1
1172.8
1174.4
1176
1177.6
1179.3
1180.9
1182.5
1184.1
1185.7
1187.3
1189
1190.6
1192.2
1193.8
1195.4
1197
1198.7
1200.3
1201.9
1203.5
1205.1
1206.7
1208.3
1209.9
1211.5
1213.2
1214.8
1216.4
1218
1219.6
1221.2
1222.8
1224.4
1226
1227.6
1229.2
1230.8
1232.4
1234
1235.6
1237.2
1238.8
1240.4
1242
1243.6
1245.2
1246.8
1248.4
1250
1251.6
1253.2
1254.8
1256.4
1258
1259.6
1261.2
1262.8
1264.4
1266
1267.5
1269.1
1270.7
1272.3
1273.9
1275.5
1277.1
1278.7
1280.3
1281.8
1283.4
1285
1286.6
1288.2
1289.8
1291.3
1292.9
1294.5
1296.1
1297.7
1299.3
1300.8
1302.4
1304
1305.6
1307.2
1308.7
1310.3
1311.9
1313.5
1315
1316.6
1318.2
1319.8
1321.3
1322.9
1324.5
1326.1
1327.6
1329.2
1330.8
1332.4
1333.9
1335.5
1337.1
1338.6
1340.2
1341.8
1343.4
1344.9
1346.5
1348.1
1349.6
1351.2
1352.8
1354.3
1355.9
1357.4
1359
1360.6
1362.1
1363.7
1365.3
1366.8
1368.4
1369.9
1371.5
1373.1
1374.6
1376.2
1377.8
1379.3
1380.9
1382.4
1384
1385.5
1387.1
1388.7
1390.2
1391.8
1393.3
1394.9
1396.4
1398
1399.6
1401.1
1402.7
1404.2
1405.8
1407.3
1408.9
1410.4
1412
1413.6
1415.1
1416.7
1418.2
1419.8
1421.3
1422.9
1424.5
1426
1427.6
1429.1
1430.7
1432.2
1433.8
1435.3
1436.8
1438.3
1439.7
1441.1
1442.5
1443.8
1445.1
1446.3
1447.4
1448.4
1449.3
1450
1450.7
1451.2
1451.6
1451.8
1451.8
1137.5
1137.5
1137.3
1136.9
1136.5
1135.9
1135.2
1134.4
1133.5
1132.5
1131.5
1130.5
1129.4
1128.3
1127.2
1126.2
1125.1
1124.2
1123.2
1122.4
1121.7
1121
1120.5
1120.1
1119.8
1119.6
1119.6
1119.7
1120
1120.4
1120.9
1121.6
1122.3
1123.1
1124.1
1125.1
1126.2
1127.3
1128.5
1129.8
1131.1
1132.5
1133.9
1135.3
1136.7
1138.2
1139.7
1141.2
1142.7
1144.3
1145.8
1147.4
1149
1150.6
1152.2
1153.8
1155.4
1157
1158.6
1160.2
1161.8
1163.4
1165
1166.6
1168.2
1169.8
1171.5
1173.1
1174.7
1176.3
1177.9
1179.5
1181.2
1182.8
1184.4
1186
1187.6
1189.2
1190.8
1192.5
1194.1
1195.7
1197.3
1198.9
1200.5
1202.1
1203.7
1205.3
1207
1208.6
1210.2
1211.8
1213.4
1215
1216.6
1218.2
1219.8
1221.4
1223
1224.6
1226.2
1227.8
1229.4
1231
1232.6
1234.2
1235.8
1237.4
1239
1240.6
1242.2
1243.8
1245.4
1247
1248.6
1250.2
1251.8
1253.4
1255
1256.6
1258.2
1259.8
1261.4
1262.9
1264.5
1266.1
1267.7
1269.3
1270.9
1272.5
1274.1
1275.7
1277.2
1278.8
1280.4
1282
1283.6
1285.2
1286.8
1288.3
1289.9
1291.5
1293.1
1294.7
1296.2
1297.8
1299.4
1301
1302.6
1304.1
1305.7
1307.3
1308.9
1310.5
1312
1313.6
1315.2
1316.8
1318.3
1319.9
1321.5
1323.1
1324.6
1326.2
1327.8
1329.3
1330.9
1332.5
1334.1
1335.6
1337.2
1338.8
1340.3
1341.9
1343.5
1345
1346.6
1348.2
1349.7
1351.3
1352.9
1354.4
1356
1357.6
1359.1
1360.7
1362.3
1363.8
1365.4
1366.9
1368.5
1370.1
1371.6
1373.2
1374.7
1376.3
1377.9
1379.4
1381
1382.5
1384.1
1385.6
1387.2
1388.8
1390.3
1391.9
1393.4
1395
1396.5
1398.1
1399.6
1401.2
1402.8
1404.3
1405.9
1407.4
1409
1410.5
1412.1
1413.6
1415.2
1416.7
1418.3
1419.9
1421.4
1423
1424.5
1426.1
1427.7
1429.2
1430.8
1432.3
1433.8
1435.4
1436.9
1438.3
1439.8
1441.2
1442.6
1443.9
1445.2
1446.3
1447.4
1448.4
1449.3
1450.1
1450.7
1451.3
1451.6
1451.8
1451.9
1138.1
1138
1137.8
1137.5
1137
1136.4
1135.7
1134.9
1134.1
1133.1
1132.1
1131.1
1130
1129
1127.9
1126.9
1125.9
1124.9
1124
1123.2
1122.5
1121.8
1121.3
1120.9
1120.6
1120.5
1120.5
1120.6
1120.9
1121.2
1121.8
1122.4
1123.1
1123.9
1124.8
1125.8
1126.9
1128
1129.2
1130.5
1131.7
1133.1
1134.5
1135.9
1137.3
1138.8
1140.2
1141.7
1143.3
1144.8
1146.3
1147.9
1149.4
1151
1152.6
1154.2
1155.8
1157.4
1159
1160.6
1162.2
1163.8
1165.4
1167
1168.6
1170.2
1171.8
1173.4
1175
1176.6
1178.3
1179.9
1181.5
1183.1
1184.7
1186.3
1187.9
1189.5
1191.1
1192.7
1194.4
1196
1197.6
1199.2
1200.8
1202.4
1204
1205.6
1207.2
1208.8
1210.4
1212
1213.6
1215.2
1216.8
1218.4
1220
1221.7
1223.3
1224.9
1226.5
1228.1
1229.7
1231.3
1232.9
1234.5
1236
1237.6
1239.2
1240.8
1242.4
1244
1245.6
1247.2
1248.8
1250.4
1252
1253.6
1255.2
1256.8
1258.4
1260
1261.6
1263.1
1264.7
1266.3
1267.9
1269.5
1271.1
1272.7
1274.3
1275.8
1277.4
1279
1280.6
1282.2
1283.8
1285.4
1286.9
1288.5
1290.1
1291.7
1293.3
1294.8
1296.4
1298
1299.6
1301.1
1302.7
1304.3
1305.9
1307.5
1309
1310.6
1312.2
1313.8
1315.3
1316.9
1318.5
1320.1
1321.6
1323.2
1324.8
1326.3
1327.9
1329.5
1331.1
1332.6
1334.2
1335.8
1337.3
1338.9
1340.5
1342
1343.6
1345.2
1346.7
1348.3
1349.9
1351.4
1353
1354.6
1356.1
1357.7
1359.3
1360.8
1362.4
1363.9
1365.5
1367.1
1368.6
1370.2
1371.7
1373.3
1374.9
1376.4
1378
1379.5
1381.1
1382.6
1384.2
1385.8
1387.3
1388.9
1390.4
1392
1393.5
1395.1
1396.6
1398.2
1399.7
1401.3
1402.9
1404.4
1406
1407.5
1409.1
1410.6
1412.2
1413.7
1415.3
1416.8
1418.4
1420
1421.5
1423.1
1424.6
1426.2
1427.7
1429.3
1430.8
1432.4
1433.9
1435.4
1436.9
1438.4
1439.9
1441.3
1442.7
1444
1445.2
1446.4
1447.5
1448.5
1449.4
1450.2
1450.8
1451.3
1451.7
1451.9
1452
1138.7
1138.6
1138.4
1138.1
1137.6
1137
1136.4
1135.6
1134.7
1133.8
1132.8
1131.8
1130.8
1129.7
1128.7
1127.7
1126.7
1125.7
1124.9
1124.1
1123.4
1122.8
1122.3
1121.9
1121.6
1121.5
1121.5
1121.6
1121.8
1122.2
1122.7
1123.3
1124
1124.8
1125.7
1126.6
1127.7
1128.8
1130
1131.2
1132.5
1133.8
1135.1
1136.5
1137.9
1139.4
1140.8
1142.3
1143.8
1145.3
1146.9
1148.4
1150
1151.5
1153.1
1154.7
1156.2
1157.8
1159.4
1161
1162.6
1164.2
1165.8
1167.4
1169
1170.6
1172.2
1173.8
1175.4
1177
1178.6
1180.2
1181.8
1183.4
1185
1186.6
1188.3
1189.9
1191.5
1193.1
1194.7
1196.3
1197.9
1199.5
1201.1
1202.7
1204.3
1205.9
1207.5
1209.1
1210.7
1212.3
1213.9
1215.5
1217.1
1218.7
1220.3
1221.9
1223.5
1225.1
1226.7
1228.3
1229.9
1231.5
1233.1
1234.7
1236.3
1237.9
1239.5
1241.1
1242.7
1244.3
1245.9
1247.5
1249
1250.6
1252.2
1253.8
1255.4
1257
1258.6
1260.2
1261.8
1263.4
1264.9
1266.5
1268.1
1269.7
1271.3
1272.9
1274.5
1276
1277.6
1279.2
1280.8
1282.4
1284
1285.5
1287.1
1288.7
1290.3
1291.9
1293.4
1295
1296.6
1298.2
1299.8
1301.3
1302.9
1304.5
1306.1
1307.6
1309.2
1310.8
1312.4
1313.9
1315.5
1317.1
1318.6
1320.2
1321.8
1323.4
1324.9
1326.5
1328.1
1329.6
1331.2
1332.8
1334.4
1335.9
1337.5
1339.1
1340.6
1342.2
1343.8
1345.3
1346.9
1348.5
1350
1351.6
1353.1
1354.7
1356.3
1357.8
1359.4
1360.9
1362.5
1364.1
1365.6
1367.2
1368.8
1370.3
1371.9
1373.4
1375
1376.5
1378.1
1379.7
1381.2
1382.8
1384.3
1385.9
1387.4
1389
1390.5
1392.1
1393.7
1395.2
1396.8
1398.3
1399.9
1401.4
1403
1404.5
1406.1
1407.6
1409.2
1410.7
1412.3
1413.8
1415.4
1416.9
1418.5
1420.1
1421.6
1423.2
1424.7
1426.3
1427.8
1429.4
1430.9
1432.5
1434
1435.5
1437
1438.5
1440
1441.4
1442.8
1444.1
1445.3
1446.5
1447.6
1448.6
1449.5
1450.3
1450.9
1451.4
1451.8
1452
1452.1
1139.3
1139.2
1139
1138.7
1138.3
1137.7
1137
1136.3
1135.4
1134.5
1133.6
1132.6
1131.6
1130.5
1129.5
1128.5
1127.6
1126.7
1125.8
1125
1124.4
1123.8
1123.3
1122.9
1122.7
1122.5
1122.5
1122.6
1122.9
1123.2
1123.7
1124.3
1124.9
1125.7
1126.6
1127.5
1128.5
1129.6
1130.8
1132
1133.2
1134.5
1135.8
1137.2
1138.6
1140
1141.5
1142.9
1144.4
1145.9
1147.4
1149
1150.5
1152.1
1153.6
1155.2
1156.7
1158.3
1159.9
1161.5
1163.1
1164.6
1166.2
1167.8
1169.4
1171
1172.6
1174.2
1175.8
1177.4
1179
1180.6
1182.2
1183.8
1185.4
1187
1188.6
1190.2
1191.8
1193.4
1195
1196.6
1198.2
1199.8
1201.4
1203
1204.6
1206.2
1207.8
1209.4
1211
1212.6
1214.2
1215.8
1217.4
1219
1220.6
1222.2
1223.8
1225.4
1227
1228.6
1230.2
1231.8
1233.4
1235
1236.6
1238.1
1239.7
1241.3
1242.9
1244.5
1246.1
1247.7
1249.3
1250.9
1252.5
1254.1
1255.7
1257.2
1258.8
1260.4
1262
1263.6
1265.2
1266.8
1268.3
1269.9
1271.5
1273.1
1274.7
1276.3
1277.8
1279.4
1281
1282.6
1284.2
1285.7
1287.3
1288.9
1290.5
1292.1
1293.6
1295.2
1296.8
1298.4
1299.9
1301.5
1303.1
1304.7
1306.2
1307.8
1309.4
1311
1312.5
1314.1
1315.7
1317.3
1318.8
1320.4
1322
1323.5
1325.1
1326.7
1328.2
1329.8
1331.4
1332.9
1334.5
1336.1
1337.7
1339.2
1340.8
1342.4
1343.9
1345.5
1347
1348.6
1350.2
1351.7
1353.3
1354.9
1356.4
1358
1359.5
1361.1
1362.7
1364.2
1365.8
1367.3
1368.9
1370.5
1372
1373.6
1375.1
1376.7
1378.2
1379.8
1381.4
1382.9
1384.5
1386
1387.6
1389.1
1390.7
1392.2
1393.8
1395.3
1396.9
1398.4
1400
1401.5
1403.1
1404.6
1406.2
1407.8
1409.3
1410.9
1412.4
1414
1415.5
1417.1
1418.6
1420.2
1421.7
1423.3
1424.8
1426.4
1428
1429.5
1431.1
1432.6
1434.1
1435.6
1437.1
1438.6
1440.1
1441.5
1442.9
1444.2
1445.4
1446.6
1447.7
1448.7
1449.6
1450.4
1451
1451.5
1451.9
1452.1
1452.2
1140
1139.9
1139.7
1139.4
1139
1138.4
1137.8
1137
1136.2
1135.3
1134.4
1133.4
1132.4
1131.4
1130.4
1129.5
1128.5
1127.6
1126.8
1126.1
1125.4
1124.9
1124.4
1124
1123.8
1123.6
1123.6
1123.7
1124
1124.3
1124.8
1125.3
1126
1126.7
1127.6
1128.5
1129.5
1130.5
1131.7
1132.8
1134.1
1135.3
1136.6
1138
1139.4
1140.8
1142.2
1143.6
1145.1
1146.6
1148.1
1149.6
1151.1
1152.6
1154.2
1155.7
1157.3
1158.9
1160.4
1162
1163.6
1165.1
1166.7
1168.3
1169.9
1171.5
1173.1
1174.7
1176.2
1177.8
1179.4
1181
1182.6
1184.2
1185.8
1187.4
1189
1190.6
1192.2
1193.8
1195.4
1197
1198.6
1200.2
1201.8
1203.4
1205
1206.6
1208.2
1209.8
1211.4
1212.9
1214.5
1216.1
1217.7
1219.3
1220.9
1222.5
1224.1
1225.7
1227.3
1228.9
1230.5
1232.1
1233.7
1235.2
1236.8
1238.4
1240
1241.6
1243.2
1244.8
1246.4
1248
1249.6
1251.1
1252.7
1254.3
1255.9
1257.5
1259.1
1260.7
1262.2
1263.8
1265.4
1267
1268.6
1270.2
1271.7
1273.3
1274.9
1276.5
1278.1
1279.7
1281.2
1282.8
1284.4
1286
1287.5
1289.1
1290.7
1292.3
1293.9
1295.4
1297
1298.6
1300.2
1301.7
1303.3
1304.9
1306.4
1308
1309.6
1311.2
1312.7
1314.3
1315.9
1317.4
1319
1320.6
1322.2
1323.7
1325.3
1326.9
1328.4
1330
1331.6
1333.1
1334.7
1336.3
1337.8
1339.4
1341
1342.5
1344.1
1345.7
1347.2
1348.8
1350.3
1351.9
1353.5
1355
1356.6
1358.1
1359.7
1361.3
1362.8
1364.4
1365.9
1367.5
1369
1370.6
1372.2
1373.7
1375.3
1376.8
1378.4
1379.9
1381.5
1383.1
1384.6
1386.2
1387.7
1389.3
1390.8
1392.4
1393.9
1395.5
1397
1398.6
1400.1
1401.7
1403.2
1404.8
1406.3
1407.9
1409.4
1411
1412.5
1414.1
1415.6
1417.2
1418.8
1420.3
1421.9
1423.4
1425
1426.5
1428.1
1429.6
1431.2
1432.7
1434.2
1435.8
1437.3
1438.7
1440.2
1441.6
1443
1444.3
1445.6
1446.7
1447.8
1448.8
1449.7
1450.5
1451.1
1451.6
1452
1452.2
1452.3
1140.8
1140.7
1140.5
1140.2
1139.8
1139.2
1138.6
1137.9
1137.1
1136.2
1135.3
1134.3
1133.3
1132.4
1131.4
1130.5
1129.6
1128.7
1127.9
1127.2
1126.6
1126
1125.6
1125.2
1125
1124.8
1124.8
1124.9
1125.1
1125.5
1125.9
1126.5
1127.1
1127.8
1128.6
1129.5
1130.5
1131.5
1132.6
1133.8
1135
1136.2
1137.5
1138.8
1140.2
1141.5
1142.9
1144.4
1145.8
1147.3
1148.8
1150.3
1151.8
1153.3
1154.8
1156.3
1157.9
1159.4
1161
1162.5
1164.1
1165.7
1167.2
1168.8
1170.4
1172
1173.6
1175.1
1176.7
1178.3
1179.9
1181.5
1183.1
1184.7
1186.2
1187.8
1189.4
1191
1192.6
1194.2
1195.8
1197.4
1199
1200.6
1202.2
1203.7
1205.3
1206.9
1208.5
1210.1
1211.7
1213.3
1214.9
1216.5
1218.1
1219.7
1221.2
1222.8
1224.4
1226
1227.6
1229.2
1230.8
1232.4
1234
1235.6
1237.1
1238.7
1240.3
1241.9
1243.5
1245.1
1246.7
1248.3
1249.8
1251.4
1253
1254.6
1256.2
1257.8
1259.3
1260.9
1262.5
1264.1
1265.7
1267.3
1268.8
1270.4
1272
1273.6
1275.2
1276.7
1278.3
1279.9
1281.5
1283
1284.6
1286.2
1287.8
1289.4
1290.9
1292.5
1294.1
1295.7
1297.2
1298.8
1300.4
1301.9
1303.5
1305.1
1306.7
1308.2
1309.8
1311.4
1312.9
1314.5
1316.1
1317.7
1319.2
1320.8
1322.4
1323.9
1325.5
1327.1
1328.6
1330.2
1331.8
1333.3
1334.9
1336.5
1338
1339.6
1341.1
1342.7
1344.3
1345.8
1347.4
1349
1350.5
1352.1
1353.6
1355.2
1356.8
1358.3
1359.9
1361.4
1363
1364.6
1366.1
1367.7
1369.2
1370.8
1372.3
1373.9
1375.4
1377
1378.6
1380.1
1381.7
1383.2
1384.8
1386.3
1387.9
1389.4
1391
1392.5
1394.1
1395.6
1397.2
1398.7
1400.3
1401.8
1403.4
1404.9
1406.5
1408
1409.6
1411.1
1412.7
1414.2
1415.8
1417.3
1418.9
1420.4
1422
1423.6
1425.1
1426.7
1428.2
1429.8
1431.3
1432.8
1434.4
1435.9
1437.4
1438.9
1440.3
1441.7
1443.1
1444.4
1445.7
1446.9
1448
1449
1449.8
1450.6
1451.3
1451.8
1452.1
1452.4
1452.4
1141.6
1141.5
1141.3
1141
1140.6
1140.1
1139.4
1138.7
1137.9
1137.1
1136.2
1135.3
1134.3
1133.4
1132.4
1131.5
1130.7
1129.8
1129.1
1128.4
1127.7
1127.2
1126.8
1126.4
1126.2
1126.1
1126.1
1126.2
1126.4
1126.7
1127.1
1127.6
1128.3
1129
1129.8
1130.6
1131.6
1132.6
1133.6
1134.8
1135.9
1137.1
1138.4
1139.7
1141
1142.4
1143.8
1145.2
1146.6
1148
1149.5
1151
1152.5
1154
1155.5
1157
1158.5
1160.1
1161.6
1163.1
1164.7
1166.2
1167.8
1169.4
1170.9
1172.5
1174.1
1175.6
1177.2
1178.8
1180.4
1182
1183.5
1185.1
1186.7
1188.3
1189.9
1191.5
1193
1194.6
1196.2
1197.8
1199.4
1201
1202.6
1204.1
1205.7
1207.3
1208.9
1210.5
1212.1
1213.7
1215.3
1216.8
1218.4
1220
1221.6
1223.2
1224.8
1226.4
1227.9
1229.5
1231.1
1232.7
1234.3
1235.9
1237.5
1239
1240.6
1242.2
1243.8
1245.4
1247
1248.6
1250.1
1251.7
1253.3
1254.9
1256.5
1258
1259.6
1261.2
1262.8
1264.4
1265.9
1267.5
1269.1
1270.7
1272.3
1273.8
1275.4
1277
1278.6
1280.2
1281.7
1283.3
1284.9
1286.5
1288
1289.6
1291.2
1292.8
1294.3
1295.9
1297.5
1299
1300.6
1302.2
1303.8
1305.3
1306.9
1308.5
1310
1311.6
1313.2
1314.7
1316.3
1317.9
1319.4
1321
1322.6
1324.1
1325.7
1327.3
1328.8
1330.4
1332
1333.5
1335.1
1336.7
1338.2
1339.8
1341.3
1342.9
1344.5
1346
1347.6
1349.2
1350.7
1352.3
1353.8
1355.4
1356.9
1358.5
1360.1
1361.6
1363.2
1364.7
1366.3
1367.8
1369.4
1371
1372.5
1374.1
1375.6
1377.2
1378.7
1380.3
1381.8
1383.4
1384.9
1386.5
1388
1389.6
1391.1
1392.7
1394.2
1395.8
1397.3
1398.9
1400.4
1402
1403.5
1405.1
1406.6
1408.2
1409.7
1411.3
1412.8
1414.4
1415.9
1417.5
1419
1420.6
1422.1
1423.7
1425.3
1426.8
1428.4
1429.9
1431.5
1433
1434.5
1436
1437.5
1439
1440.5
1441.9
1443.3
1444.6
1445.8
1447
1448.1
1449.1
1450
1450.7
1451.4
1451.9
1452.3
1452.5
1452.6
1142.4
1142.4
1142.2
1141.9
1141.5
1141
1140.4
1139.7
1138.9
1138.1
1137.2
1136.3
1135.4
1134.5
1133.5
1132.7
1131.8
1131
1130.3
1129.6
1129
1128.5
1128
1127.7
1127.5
1127.4
1127.4
1127.5
1127.7
1128
1128.4
1128.9
1129.5
1130.2
1130.9
1131.8
1132.7
1133.7
1134.7
1135.8
1136.9
1138.1
1139.4
1140.6
1141.9
1143.3
1144.6
1146
1147.4
1148.8
1150.3
1151.7
1153.2
1154.7
1156.2
1157.7
1159.2
1160.7
1162.2
1163.8
1165.3
1166.9
1168.4
1170
1171.5
1173.1
1174.6
1176.2
1177.8
1179.3
1180.9
1182.5
1184
1185.6
1187.2
1188.8
1190.3
1191.9
1193.5
1195.1
1196.7
1198.2
1199.8
1201.4
1203
1204.6
1206.1
1207.7
1209.3
1210.9
1212.5
1214.1
1215.6
1217.2
1218.8
1220.4
1222
1223.6
1225.1
1226.7
1228.3
1229.9
1231.5
1233.1
1234.6
1236.2
1237.8
1239.4
1241
1242.6
1244.1
1245.7
1247.3
1248.9
1250.5
1252
1253.6
1255.2
1256.8
1258.4
1259.9
1261.5
1263.1
1264.7
1266.2
1267.8
1269.4
1271
1272.6
1274.1
1275.7
1277.3
1278.9
1280.4
1282
1283.6
1285.1
1286.7
1288.3
1289.9
1291.4
1293
1294.6
1296.2
1297.7
1299.3
1300.9
1302.4
1304
1305.6
1307.1
1308.7
1310.3
1311.8
1313.4
1315
1316.5
1318.1
1319.7
1321.2
1322.8
1324.4
1325.9
1327.5
1329.1
1330.6
1332.2
1333.8
1335.3
1336.9
1338.4
1340
1341.6
1343.1
1344.7
1346.2
1347.8
1349.4
1350.9
1352.5
1354
1355.6
1357.1
1358.7
1360.3
1361.8
1363.4
1364.9
1366.5
1368
1369.6
1371.1
1372.7
1374.3
1375.8
1377.4
1378.9
1380.5
1382
1383.6
1385.1
1386.7
1388.2
1389.8
1391.3
1392.9
1394.4
1396
1397.5
1399.1
1400.6
1402.2
1403.7
1405.3
1406.8
1408.4
1409.9
1411.5
1413
1414.6
1416.1
1417.7
1419.2
1420.8
1422.3
1423.9
1425.4
1427
1428.5
1430.1
1431.6
1433.1
1434.7
1436.2
1437.7
1439.2
1440.6
1442
1443.4
1444.7
1446
1447.1
1448.2
1449.2
1450.1
1450.9
1451.5
1452
1452.4
1452.6
1452.7
1143.3
1143.3
1143.1
1142.8
1142.4
1141.9
1141.3
1140.6
1139.9
1139.1
1138.2
1137.4
1136.5
1135.6
1134.7
1133.8
1133
1132.2
1131.5
1130.8
1130.3
1129.8
1129.4
1129.1
1128.8
1128.7
1128.7
1128.8
1129
1129.3
1129.7
1130.2
1130.8
1131.4
1132.2
1133
1133.9
1134.8
1135.8
1136.9
1138
1139.2
1140.4
1141.6
1142.9
1144.2
1145.5
1146.9
1148.3
1149.7
1151.1
1152.5
1154
1155.5
1156.9
1158.4
1159.9
1161.4
1162.9
1164.4
1166
1167.5
1169
1170.6
1172.1
1173.7
1175.2
1176.8
1178.3
1179.9
1181.4
1183
1184.6
1186.1
1187.7
1189.3
1190.8
1192.4
1194
1195.6
1197.1
1198.7
1200.3
1201.9
1203.4
1205
1206.6
1208.2
1209.7
1211.3
1212.9
1214.5
1216.1
1217.6
1219.2
1220.8
1222.4
1224
1225.5
1227.1
1228.7
1230.3
1231.8
1233.4
1235
1236.6
1238.2
1239.7
1241.3
1242.9
1244.5
1246.1
1247.6
1249.2
1250.8
1252.4
1253.9
1255.5
1257.1
1258.7
1260.3
1261.8
1263.4
1265
1266.6
1268.1
1269.7
1271.3
1272.9
1274.4
1276
1277.6
1279.1
1280.7
1282.3
1283.9
1285.4
1287
1288.6
1290.1
1291.7
1293.3
1294.9
1296.4
1298
1299.6
1301.1
1302.7
1304.3
1305.8
1307.4
1309
1310.5
1312.1
1313.7
1315.2
1316.8
1318.4
1319.9
1321.5
1323
1324.6
1326.2
1327.7
1329.3
1330.9
1332.4
1334
1335.5
1337.1
1338.7
1340.2
1341.8
1343.3
1344.9
1346.5
1348
1349.6
1351.1
1352.7
1354.3
1355.8
1357.4
1358.9
1360.5
1362
1363.6
1365.1
1366.7
1368.2
1369.8
1371.4
1372.9
1374.5
1376
1377.6
1379.1
1380.7
1382.2
1383.8
1385.3
1386.9
1388.4
1390
1391.5
1393.1
1394.6
1396.2
1397.7
1399.2
1400.8
1402.3
1403.9
1405.4
1407
1408.5
1410.1
1411.6
1413.2
1414.7
1416.3
1417.8
1419.4
1420.9
1422.5
1424
1425.6
1427.1
1428.7
1430.2
1431.8
1433.3
1434.8
1436.4
1437.9
1439.3
1440.8
1442.2
1443.6
1444.9
1446.1
1447.3
1448.4
1449.4
1450.3
1451
1451.7
1452.2
1452.6
1452.8
1452.9
1144.3
1144.2
1144.1
1143.8
1143.4
1142.9
1142.3
1141.7
1140.9
1140.1
1139.3
1138.5
1137.6
1136.7
1135.9
1135
1134.2
1133.5
1132.8
1132.2
1131.6
1131.1
1130.7
1130.4
1130.2
1130.1
1130.1
1130.2
1130.4
1130.7
1131
1131.5
1132.1
1132.7
1133.4
1134.2
1135.1
1136
1137
1138
1139.1
1140.3
1141.4
1142.7
1143.9
1145.2
1146.5
1147.8
1149.2
1150.6
1152
1153.4
1154.8
1156.3
1157.7
1159.2
1160.7
1162.1
1163.6
1165.1
1166.7
1168.2
1169.7
1171.2
1172.8
1174.3
1175.8
1177.4
1178.9
1180.5
1182
1183.6
1185.1
1186.7
1188.2
1189.8
1191.4
1192.9
1194.5
1196.1
1197.6
1199.2
1200.8
1202.3
1203.9
1205.5
1207.1
1208.6
1210.2
1211.8
1213.3
1214.9
1216.5
1218.1
1219.6
1221.2
1222.8
1224.4
1225.9
1227.5
1229.1
1230.7
1232.2
1233.8
1235.4
1237
1238.5
1240.1
1241.7
1243.3
1244.8
1246.4
1248
1249.6
1251.1
1252.7
1254.3
1255.9
1257.4
1259
1260.6
1262.2
1263.7
1265.3
1266.9
1268.5
1270
1271.6
1273.2
1274.7
1276.3
1277.9
1279.5
1281
1282.6
1284.2
1285.7
1287.3
1288.9
1290.4
1292
1293.6
1295.1
1296.7
1298.3
1299.8
1301.4
1303
1304.5
1306.1
1307.7
1309.2
1310.8
1312.4
1313.9
1315.5
1317.1
1318.6
1320.2
1321.7
1323.3
1324.9
1326.4
1328
1329.6
1331.1
1332.7
1334.2
1335.8
1337.4
1338.9
1340.5
1342
1343.6
1345.1
1346.7
1348.3
1349.8
1351.4
1352.9
1354.5
1356
1357.6
1359.1
1360.7
1362.3
1363.8
1365.4
1366.9
1368.5
1370
1371.6
1373.1
1374.7
1376.2
1377.8
1379.3
1380.9
1382.4
1384
1385.5
1387.1
1388.6
1390.2
1391.7
1393.3
1394.8
1396.4
1397.9
1399.4
1401
1402.5
1404.1
1405.6
1407.2
1408.7
1410.3
1411.8
1413.4
1414.9
1416.5
1418
1419.6
1421.1
1422.7
1424.2
1425.8
1427.3
1428.9
1430.4
1431.9
1433.5
1435
1436.5
1438
1439.5
1440.9
1442.4
1443.7
1445
1446.3
1447.5
1448.6
1449.6
1450.4
1451.2
1451.9
1452.4
1452.7
1452.9
1453
1145.3
1145.2
1145.1
1144.8
1144.4
1143.9
1143.4
1142.7
1142
1141.3
1140.5
1139.6
1138.8
1137.9
1137.1
1136.3
1135.5
1134.8
1134.1
1133.5
1133
1132.5
1132.1
1131.8
1131.6
1131.5
1131.5
1131.6
1131.8
1132.1
1132.4
1132.9
1133.4
1134
1134.7
1135.5
1136.4
1137.3
1138.2
1139.2
1140.3
1141.4
1142.5
1143.7
1144.9
1146.2
1147.5
1148.8
1150.1
1151.5
1152.9
1154.3
1155.7
1157.1
1158.5
1160
1161.4
1162.9
1164.4
1165.9
1167.4
1168.9
1170.4
1171.9
1173.4
1174.9
1176.5
1178
1179.5
1181.1
1182.6
1184.2
1185.7
1187.3
1188.8
1190.4
1191.9
1193.5
1195
1196.6
1198.2
1199.7
1201.3
1202.8
1204.4
1206
1207.5
1209.1
1210.7
1212.2
1213.8
1215.4
1216.9
1218.5
1220.1
1221.7
1223.2
1224.8
1226.4
1227.9
1229.5
1231.1
1232.7
1234.2
1235.8
1237.4
1238.9
1240.5
1242.1
1243.7
1245.2
1246.8
1248.4
1249.9
1251.5
1253.1
1254.7
1256.2
1257.8
1259.4
1260.9
1262.5
1264.1
1265.7
1267.2
1268.8
1270.4
1271.9
1273.5
1275.1
1276.6
1278.2
1279.8
1281.4
1282.9
1284.5
1286
1287.6
1289.2
1290.8
1292.3
1293.9
1295.5
1297
1298.6
1300.1
1301.7
1303.3
1304.8
1306.4
1308
1309.5
1311.1
1312.7
1314.2
1315.8
1317.3
1318.9
1320.5
1322
1323.6
1325.1
1326.7
1328.3
1329.8
1331.4
1332.9
1334.5
1336
1337.6
1339.2
1340.7
1342.3
1343.8
1345.4
1346.9
1348.5
1350.1
1351.6
1353.2
1354.7
1356.3
1357.8
1359.4
1360.9
1362.5
1364
1365.6
1367.1
1368.7
1370.2
1371.8
1373.3
1374.9
1376.4
1378
1379.5
1381.1
1382.6
1384.2
1385.7
1387.3
1388.8
1390.4
1391.9
1393.5
1395
1396.6
1398.1
1399.7
1401.2
1402.7
1404.3
1405.8
1407.4
1408.9
1410.5
1412
1413.6
1415.1
1416.7
1418.2
1419.8
1421.3
1422.9
1424.4
1426
1427.5
1429.1
1430.6
1432.1
1433.7
1435.2
1436.7
1438.2
1439.7
1441.1
1442.5
1443.9
1445.2
1446.5
1447.7
1448.7
1449.7
1450.6
1451.4
1452
1452.5
1452.9
1453.1
1453.2
1146.3
1146.3
1146.1
1145.8
1145.5
1145
1144.5
1143.8
1143.1
1142.4
1141.6
1140.8
1140
1139.2
1138.4
1137.6
1136.8
1136.1
1135.5
1134.9
1134.4
1133.9
1133.6
1133.3
1133.1
1133
1133
1133.1
1133.2
1133.5
1133.9
1134.3
1134.8
1135.4
1136.1
1136.8
1137.7
1138.5
1139.5
1140.4
1141.5
1142.6
1143.7
1144.8
1146
1147.3
1148.5
1149.8
1151.1
1152.5
1153.8
1155.2
1156.6
1158
1159.4
1160.8
1162.3
1163.7
1165.2
1166.7
1168.1
1169.6
1171.1
1172.6
1174.1
1175.6
1177.2
1178.7
1180.2
1181.7
1183.3
1184.8
1186.3
1187.9
1189.4
1191
1192.5
1194.1
1195.6
1197.2
1198.7
1200.3
1201.8
1203.4
1204.9
1206.5
1208
1209.6
1211.2
1212.7
1214.3
1215.9
1217.4
1219
1220.6
1222.1
1223.7
1225.3
1226.8
1228.4
1230
1231.5
1233.1
1234.7
1236.2
1237.8
1239.4
1240.9
1242.5
1244.1
1245.6
1247.2
1248.8
1250.3
1251.9
1253.5
1255
1256.6
1258.2
1259.8
1261.3
1262.9
1264.5
1266
1267.6
1269.2
1270.7
1272.3
1273.9
1275.4
1277
1278.6
1280.1
1281.7
1283.3
1284.8
1286.4
1287.9
1289.5
1291.1
1292.6
1294.2
1295.8
1297.3
1298.9
1300.5
1302
1303.6
1305.1
1306.7
1308.3
1309.8
1311.4
1312.9
1314.5
1316.1
1317.6
1319.2
1320.7
1322.3
1323.9
1325.4
1327
1328.5
1330.1
1331.7
1333.2
1334.8
1336.3
1337.9
1339.4
1341
1342.5
1344.1
1345.7
1347.2
1348.8
1350.3
1351.9
1353.4
1355
1356.5
1358.1
1359.6
1361.2
1362.7
1364.3
1365.8
1367.4
1368.9
1370.5
1372
1373.6
1375.1
1376.7
1378.2
1379.8
1381.3
1382.9
1384.4
1386
1387.5
1389.1
1390.6
1392.1
1393.7
1395.2
1396.8
1398.3
1399.9
1401.4
1403
1404.5
1406
1407.6
1409.1
1410.7
1412.2
1413.8
1415.3
1416.9
1418.4
1420
1421.5
1423.1
1424.6
1426.2
1427.7
1429.3
1430.8
1432.3
1433.9
1435.4
1436.9
1438.4
1439.9
1441.3
1442.7
1444.1
1445.4
1446.7
1447.8
1448.9
1449.9
1450.8
1451.6
1452.2
1452.7
1453.1
1453.3
1453.4
1147.4
1147.3
1147.2
1146.9
1146.6
1146.1
1145.6
1145
1144.3
1143.6
1142.8
1142
1141.3
1140.5
1139.7
1138.9
1138.2
1137.5
1136.9
1136.3
1135.8
1135.4
1135
1134.8
1134.6
1134.5
1134.5
1134.6
1134.7
1135
1135.3
1135.7
1136.2
1136.8
1137.5
1138.2
1139
1139.8
1140.7
1141.7
1142.7
1143.8
1144.9
1146
1147.2
1148.4
1149.6
1150.9
1152.1
1153.5
1154.8
1156.1
1157.5
1158.9
1160.3
1161.7
1163.1
1164.6
1166
1167.5
1168.9
1170.4
1171.9
1173.4
1174.9
1176.4
1177.9
1179.4
1180.9
1182.4
1183.9
1185.4
1187
1188.5
1190
1191.6
1193.1
1194.7
1196.2
1197.7
1199.3
1200.8
1202.4
1203.9
1205.5
1207
1208.6
1210.1
1211.7
1213.3
1214.8
1216.4
1217.9
1219.5
1221
1222.6
1224.2
1225.7
1227.3
1228.9
1230.4
1232
1233.5
1235.1
1236.7
1238.2
1239.8
1241.4
1242.9
1244.5
1246.1
1247.6
1249.2
1250.8
1252.3
1253.9
1255.5
1257
1258.6
1260.1
1261.7
1263.3
1264.8
1266.4
1268
1269.5
1271.1
1272.7
1274.2
1275.8
1277.4
1278.9
1280.5
1282
1283.6
1285.2
1286.7
1288.3
1289.9
1291.4
1293
1294.5
1296.1
1297.7
1299.2
1300.8
1302.3
1303.9
1305.5
1307
1308.6
1310.1
1311.7
1313.3
1314.8
1316.4
1317.9
1319.5
1321
1322.6
1324.2
1325.7
1327.3
1328.8
1330.4
1331.9
1333.5
1335.1
1336.6
1338.2
1339.7
1341.3
1342.8
1344.4
1345.9
1347.5
1349
1350.6
1352.1
1353.7
1355.2
1356.8
1358.3
1359.9
1361.4
1363
1364.5
1366.1
1367.6
1369.2
1370.7
1372.3
1373.8
1375.4
1376.9
1378.5
1380
1381.6
1383.1
1384.7
1386.2
1387.8
1389.3
1390.8
1392.4
1393.9
1395.5
1397
1398.6
1400.1
1401.7
1403.2
1404.7
1406.3
1407.8
1409.4
1410.9
1412.5
1414
1415.5
1417.1
1418.6
1420.2
1421.7
1423.3
1424.8
1426.4
1427.9
1429.5
1431
1432.6
1434.1
1435.6
1437.1
1438.6
1440.1
1441.5
1442.9
1444.3
1445.6
1446.9
1448
1449.1
1450.1
1451
1451.8
1452.4
1452.9
1453.3
1453.5
1453.6
1148.5
1148.5
1148.3
1148
1147.7
1147.3
1146.7
1146.2
1145.5
1144.8
1144.1
1143.3
1142.5
1141.8
1141
1140.3
1139.6
1138.9
1138.3
1137.8
1137.3
1136.9
1136.5
1136.3
1136.1
1136
1136
1136
1136.2
1136.5
1136.8
1137.2
1137.7
1138.2
1138.9
1139.6
1140.3
1141.2
1142
1143
1144
1145
1146.1
1147.2
1148.3
1149.5
1150.7
1151.9
1153.2
1154.5
1155.8
1157.1
1158.5
1159.8
1161.2
1162.6
1164
1165.4
1166.9
1168.3
1169.7
1171.2
1172.7
1174.1
1175.6
1177.1
1178.6
1180.1
1181.6
1183.1
1184.6
1186.1
1187.6
1189.2
1190.7
1192.2
1193.7
1195.3
1196.8
1198.3
1199.9
1201.4
1203
1204.5
1206
1207.6
1209.1
1210.7
1212.2
1213.8
1215.3
1216.9
1218.4
1220
1221.6
1223.1
1224.7
1226.2
1227.8
1229.3
1230.9
1232.5
1234
1235.6
1237.1
1238.7
1240.3
1241.8
1243.4
1244.9
1246.5
1248.1
1249.6
1251.2
1252.7
1254.3
1255.9
1257.4
1259
1260.6
1262.1
1263.7
1265.2
1266.8
1268.4
1269.9
1271.5
1273
1274.6
1276.2
1277.7
1279.3
1280.9
1282.4
1284
1285.5
1287.1
1288.7
1290.2
1291.8
1293.3
1294.9
1296.5
1298
1299.6
1301.1
1302.7
1304.2
1305.8
1307.4
1308.9
1310.5
1312
1313.6
1315.1
1316.7
1318.3
1319.8
1321.4
1322.9
1324.5
1326
1327.6
1329.1
1330.7
1332.2
1333.8
1335.4
1336.9
1338.5
1340
1341.6
1343.1
1344.7
1346.2
1347.8
1349.3
1350.9
1352.4
1354
1355.5
1357.1
1358.6
1360.2
1361.7
1363.3
1364.8
1366.4
1367.9
1369.5
1371
1372.6
1374.1
1375.6
1377.2
1378.7
1380.3
1381.8
1383.4
1384.9
1386.5
1388
1389.6
1391.1
1392.6
1394.2
1395.7
1397.3
1398.8
1400.4
1401.9
1403.4
1405
1406.5
1408.1
1409.6
1411.1
1412.7
1414.2
1415.8
1417.3
1418.9
1420.4
1422
1423.5
1425
1426.6
1428.1
1429.7
1431.2
1432.8
1434.3
1435.8
1437.3
1438.8
1440.3
1441.7
1443.2
1444.5
1445.8
1447.1
1448.3
1449.3
1450.3
1451.2
1452
1452.6
1453.1
1453.5
1453.7
1453.8
1149.7
1149.6
1149.5
1149.2
1148.9
1148.4
1147.9
1147.4
1146.7
1146.1
1145.3
1144.6
1143.9
1143.1
1142.4
1141.7
1141
1140.4
1139.8
1139.2
1138.8
1138.4
1138
1137.8
1137.6
1137.5
1137.5
1137.6
1137.7
1138
1138.3
1138.7
1139.2
1139.7
1140.3
1141
1141.7
1142.5
1143.4
1144.3
1145.3
1146.3
1147.3
1148.4
1149.5
1150.7
1151.8
1153
1154.3
1155.6
1156.8
1158.1
1159.5
1160.8
1162.2
1163.5
1164.9
1166.3
1167.7
1169.2
1170.6
1172
1173.5
1174.9
1176.4
1177.9
1179.4
1180.8
1182.3
1183.8
1185.3
1186.8
1188.3
1189.8
1191.4
1192.9
1194.4
1195.9
1197.4
1199
1200.5
1202
1203.6
1205.1
1206.6
1208.2
1209.7
1211.3
1212.8
1214.3
1215.9
1217.4
1219
1220.5
1222.1
1223.6
1225.2
1226.7
1228.3
1229.8
1231.4
1232.9
1234.5
1236.1
1237.6
1239.2
1240.7
1242.3
1243.8
1245.4
1247
1248.5
1250.1
1251.6
1253.2
1254.7
1256.3
1257.9
1259.4
1261
1262.5
1264.1
1265.7
1267.2
1268.8
1270.3
1271.9
1273.4
1275
1276.6
1278.1
1279.7
1281.2
1282.8
1284.4
1285.9
1287.5
1289
1290.6
1292.1
1293.7
1295.3
1296.8
1298.4
1299.9
1301.5
1303
1304.6
1306.1
1307.7
1309.3
1310.8
1312.4
1313.9
1315.5
1317
1318.6
1320.1
1321.7
1323.2
1324.8
1326.4
1327.9
1329.5
1331
1332.6
1334.1
1335.7
1337.2
1338.8
1340.3
1341.9
1343.4
1345
1346.5
1348.1
1349.6
1351.2
1352.7
1354.3
1355.8
1357.4
1358.9
1360.5
1362
1363.6
1365.1
1366.6
1368.2
1369.7
1371.3
1372.8
1374.4
1375.9
1377.5
1379
1380.6
1382.1
1383.6
1385.2
1386.7
1388.3
1389.8
1391.4
1392.9
1394.4
1396
1397.5
1399.1
1400.6
1402.1
1403.7
1405.2
1406.8
1408.3
1409.8
1411.4
1412.9
1414.5
1416
1417.6
1419.1
1420.7
1422.2
1423.7
1425.3
1426.8
1428.4
1429.9
1431.5
1433
1434.5
1436.1
1437.6
1439.1
1440.5
1442
1443.4
1444.7
1446.1
1447.3
1448.5
1449.6
1450.6
1451.4
1452.2
1452.8
1453.3
1453.7
1453.9
1454
1150.8
1150.8
1150.6
1150.4
1150.1
1149.6
1149.2
1148.6
1148
1147.3
1146.6
1145.9
1145.2
1144.5
1143.8
1143.1
1142.4
1141.8
1141.2
1140.7
1140.3
1139.9
1139.6
1139.3
1139.1
1139.1
1139
1139.1
1139.3
1139.5
1139.8
1140.2
1140.6
1141.2
1141.8
1142.4
1143.1
1143.9
1144.8
1145.6
1146.6
1147.6
1148.6
1149.6
1150.7
1151.8
1153
1154.2
1155.4
1156.6
1157.9
1159.2
1160.5
1161.8
1163.2
1164.5
1165.9
1167.3
1168.6
1170
1171.5
1172.9
1174.3
1175.8
1177.2
1178.7
1180.1
1181.6
1183.1
1184.6
1186.1
1187.6
1189
1190.5
1192
1193.6
1195.1
1196.6
1198.1
1199.6
1201.1
1202.7
1204.2
1205.7
1207.2
1208.8
1210.3
1211.8
1213.4
1214.9
1216.5
1218
1219.5
1221.1
1222.6
1224.2
1225.7
1227.3
1228.8
1230.4
1231.9
1233.5
1235
1236.6
1238.1
1239.7
1241.2
1242.8
1244.3
1245.9
1247.4
1249
1250.5
1252.1
1253.6
1255.2
1256.8
1258.3
1259.9
1261.4
1263
1264.5
1266.1
1267.6
1269.2
1270.8
1272.3
1273.9
1275.4
1277
1278.5
1280.1
1281.6
1283.2
1284.8
1286.3
1287.9
1289.4
1291
1292.5
1294.1
1295.6
1297.2
1298.7
1300.3
1301.9
1303.4
1305
1306.5
1308.1
1309.6
1311.2
1312.7
1314.3
1315.8
1317.4
1318.9
1320.5
1322
1323.6
1325.1
1326.7
1328.2
1329.8
1331.3
1332.9
1334.4
1336
1337.5
1339.1
1340.6
1342.2
1343.7
1345.3
1346.8
1348.4
1349.9
1351.5
1353
1354.6
1356.1
1357.7
1359.2
1360.8
1362.3
1363.9
1365.4
1366.9
1368.5
1370
1371.6
1373.1
1374.7
1376.2
1377.8
1379.3
1380.8
1382.4
1383.9
1385.5
1387
1388.5
1390.1
1391.6
1393.2
1394.7
1396.2
1397.8
1399.3
1400.9
1402.4
1403.9
1405.5
1407
1408.6
1410.1
1411.7
1413.2
1414.7
1416.3
1417.8
1419.4
1420.9
1422.4
1424
1425.5
1427.1
1428.6
1430.2
1431.7
1433.2
1434.8
1436.3
1437.8
1439.3
1440.8
1442.2
1443.6
1445
1446.3
1447.5
1448.7
1449.8
1450.8
1451.7
1452.4
1453.1
1453.6
1453.9
1454.2
1454.2
1152
1152
1151.8
1151.6
1151.3
1150.9
1150.4
1149.9
1149.3
1148.6
1148
1147.3
1146.6
1145.9
1145.2
1144.5
1143.9
1143.3
1142.7
1142.2
1141.8
1141.4
1141.1
1140.9
1140.7
1140.6
1140.6
1140.7
1140.8
1141
1141.3
1141.7
1142.2
1142.7
1143.2
1143.9
1144.6
1145.3
1146.1
1147
1147.9
1148.9
1149.9
1150.9
1152
1153.1
1154.2
1155.4
1156.6
1157.8
1159
1160.3
1161.5
1162.8
1164.2
1165.5
1166.8
1168.2
1169.6
1171
1172.4
1173.8
1175.2
1176.6
1178.1
1179.5
1181
1182.4
1183.9
1185.3
1186.8
1188.3
1189.8
1191.3
1192.8
1194.3
1195.8
1197.3
1198.8
1200.3
1201.8
1203.3
1204.8
1206.4
1207.9
1209.4
1210.9
1212.5
1214
1215.5
1217
1218.6
1220.1
1221.7
1223.2
1224.7
1226.3
1227.8
1229.4
1230.9
1232.4
1234
1235.5
1237.1
1238.6
1240.2
1241.7
1243.3
1244.8
1246.4
1247.9
1249.5
1251
1252.6
1254.1
1255.7
1257.2
1258.8
1260.3
1261.9
1263.4
1265
1266.5
1268.1
1269.6
1271.2
1272.7
1274.3
1275.8
1277.4
1278.9
1280.5
1282.1
1283.6
1285.2
1286.7
1288.3
1289.8
1291.4
1292.9
1294.5
1296
1297.6
1299.1
1300.7
1302.2
1303.8
1305.3
1306.9
1308.4
1310
1311.5
1313.1
1314.6
1316.2
1317.7
1319.3
1320.8
1322.4
1323.9
1325.5
1327
1328.6
1330.1
1331.7
1333.2
1334.8
1336.3
1337.9
1339.4
1341
1342.5
1344.1
1345.6
1347.2
1348.7
1350.3
1351.8
1353.4
1354.9
1356.4
1358
1359.5
1361.1
1362.6
1364.2
1365.7
1367.2
1368.8
1370.3
1371.9
1373.4
1375
1376.5
1378
1379.6
1381.1
1382.7
1384.2
1385.8
1387.3
1388.8
1390.4
1391.9
1393.5
1395
1396.5
1398.1
1399.6
1401.1
1402.7
1404.2
1405.8
1407.3
1408.8
1410.4
1411.9
1413.5
1415
1416.5
1418.1
1419.6
1421.2
1422.7
1424.3
1425.8
1427.3
1428.9
1430.4
1432
1433.5
1435
1436.5
1438.1
1439.5
1441
1442.5
1443.9
1445.2
1446.5
1447.8
1448.9
1450
1451
1451.9
1452.7
1453.3
1453.8
1454.2
1454.4
1454.5
1153.3
1153.2
1153.1
1152.8
1152.5
1152.1
1151.7
1151.2
1150.6
1150
1149.3
1148.6
1148
1147.3
1146.6
1146
1145.3
1144.8
1144.2
1143.7
1143.3
1143
1142.7
1142.4
1142.3
1142.2
1142.2
1142.2
1142.4
1142.6
1142.9
1143.3
1143.7
1144.2
1144.7
1145.4
1146
1146.8
1147.6
1148.4
1149.3
1150.2
1151.2
1152.2
1153.2
1154.3
1155.4
1156.6
1157.7
1158.9
1160.1
1161.4
1162.6
1163.9
1165.2
1166.5
1167.8
1169.2
1170.5
1171.9
1173.3
1174.7
1176.1
1177.5
1178.9
1180.4
1181.8
1183.2
1184.7
1186.1
1187.6
1189.1
1190.5
1192
1193.5
1195
1196.5
1198
1199.5
1201
1202.5
1204
1205.5
1207
1208.5
1210
1211.6
1213.1
1214.6
1216.1
1217.7
1219.2
1220.7
1222.2
1223.8
1225.3
1226.8
1228.4
1229.9
1231.5
1233
1234.5
1236.1
1237.6
1239.2
1240.7
1242.2
1243.8
1245.3
1246.9
1248.4
1250
1251.5
1253.1
1254.6
1256.2
1257.7
1259.3
1260.8
1262.3
1263.9
1265.4
1267
1268.5
1270.1
1271.6
1273.2
1274.7
1276.3
1277.8
1279.4
1280.9
1282.5
1284
1285.6
1287.1
1288.7
1290.2
1291.8
1293.3
1294.9
1296.4
1298
1299.5
1301.1
1302.6
1304.2
1305.7
1307.3
1308.8
1310.4
1311.9
1313.5
1315
1316.6
1318.1
1319.7
1321.2
1322.8
1324.3
1325.9
1327.4
1328.9
1330.5
1332
1333.6
1335.1
1336.7
1338.2
1339.8
1341.3
1342.9
1344.4
1346
1347.5
1349
1350.6
1352.1
1353.7
1355.2
1356.8
1358.3
1359.9
1361.4
1362.9
1364.5
1366
1367.6
1369.1
1370.7
1372.2
1373.7
1375.3
1376.8
1378.4
1379.9
1381.4
1383
1384.5
1386.1
1387.6
1389.1
1390.7
1392.2
1393.7
1395.3
1396.8
1398.4
1399.9
1401.4
1403
1404.5
1406
1407.6
1409.1
1410.7
1412.2
1413.7
1415.3
1416.8
1418.4
1419.9
1421.4
1423
1424.5
1426.1
1427.6
1429.1
1430.7
1432.2
1433.8
1435.3
1436.8
1438.3
1439.8
1441.3
1442.7
1444.1
1445.5
1446.8
1448
1449.2
1450.3
1451.3
1452.2
1452.9
1453.6
1454.1
1454.4
1454.7
1454.7
1154.5
1154.5
1154.3
1154.1
1153.8
1153.4
1153
1152.5
1151.9
1151.3
1150.7
1150
1149.4
1148.7
1148.1
1147.4
1146.8
1146.3
1145.7
1145.3
1144.9
1144.5
1144.2
1144
1143.8
1143.8
1143.8
1143.8
1144
1144.2
1144.5
1144.8
1145.2
1145.7
1146.2
1146.8
1147.5
1148.2
1149
1149.8
1150.7
1151.6
1152.5
1153.5
1154.5
1155.6
1156.7
1157.8
1158.9
1160.1
1161.3
1162.5
1163.7
1165
1166.3
1167.6
1168.9
1170.2
1171.5
1172.9
1174.3
1175.6
1177
1178.4
1179.8
1181.2
1182.7
1184.1
1185.5
1187
1188.4
1189.9
1191.3
1192.8
1194.3
1195.7
1197.2
1198.7
1200.2
1201.7
1203.2
1204.7
1206.2
1207.7
1209.2
1210.7
1212.2
1213.7
1215.3
1216.8
1218.3
1219.8
1221.3
1222.9
1224.4
1225.9
1227.4
1229
1230.5
1232
1233.6
1235.1
1236.6
1238.2
1239.7
1241.2
1242.8
1244.3
1245.9
1247.4
1248.9
1250.5
1252
1253.6
1255.1
1256.7
1258.2
1259.7
1261.3
1262.8
1264.4
1265.9
1267.5
1269
1270.6
1272.1
1273.7
1275.2
1276.7
1278.3
1279.8
1281.4
1282.9
1284.5
1286
1287.6
1289.1
1290.7
1292.2
1293.8
1295.3
1296.9
1298.4
1299.9
1301.5
1303
1304.6
1306.1
1307.7
1309.2
1310.8
1312.3
1313.9
1315.4
1317
1318.5
1320
1321.6
1323.1
1324.7
1326.2
1327.8
1329.3
1330.9
1332.4
1334
1335.5
1337
1338.6
1340.1
1341.7
1343.2
1344.8
1346.3
1347.9
1349.4
1350.9
1352.5
1354
1355.6
1357.1
1358.7
1360.2
1361.7
1363.3
1364.8
1366.4
1367.9
1369.4
1371
1372.5
1374.1
1375.6
1377.1
1378.7
1380.2
1381.8
1383.3
1384.8
1386.4
1387.9
1389.4
1391
1392.5
1394
1395.6
1397.1
1398.7
1400.2
1401.7
1403.3
1404.8
1406.3
1407.9
1409.4
1410.9
1412.5
1414
1415.6
1417.1
1418.6
1420.2
1421.7
1423.3
1424.8
1426.3
1427.9
1429.4
1431
1432.5
1434
1435.6
1437.1
1438.6
1440.1
1441.5
1443
1444.4
1445.7
1447.1
1448.3
1449.5
1450.6
1451.5
1452.4
1453.2
1453.8
1454.3
1454.7
1454.9
1455
1155.8
1155.8
1155.6
1155.4
1155.1
1154.7
1154.3
1153.8
1153.3
1152.7
1152.1
1151.4
1150.8
1150.1
1149.5
1148.9
1148.3
1147.8
1147.3
1146.8
1146.4
1146.1
1145.8
1145.6
1145.4
1145.4
1145.4
1145.4
1145.5
1145.7
1146
1146.4
1146.8
1147.2
1147.8
1148.3
1149
1149.7
1150.4
1151.2
1152.1
1152.9
1153.9
1154.8
1155.8
1156.9
1157.9
1159
1160.1
1161.3
1162.5
1163.7
1164.9
1166.1
1167.4
1168.6
1169.9
1171.2
1172.6
1173.9
1175.2
1176.6
1178
1179.3
1180.7
1182.1
1183.5
1184.9
1186.4
1187.8
1189.2
1190.7
1192.1
1193.6
1195.1
1196.5
1198
1199.5
1200.9
1202.4
1203.9
1205.4
1206.9
1208.4
1209.9
1211.4
1212.9
1214.4
1215.9
1217.4
1218.9
1220.5
1222
1223.5
1225
1226.5
1228
1229.6
1231.1
1232.6
1234.2
1235.7
1237.2
1238.7
1240.3
1241.8
1243.3
1244.9
1246.4
1247.9
1249.5
1251
1252.6
1254.1
1255.6
1257.2
1258.7
1260.3
1261.8
1263.3
1264.9
1266.4
1268
1269.5
1271
1272.6
1274.1
1275.7
1277.2
1278.8
1280.3
1281.8
1283.4
1284.9
1286.5
1288
1289.6
1291.1
1292.7
1294.2
1295.7
1297.3
1298.8
1300.4
1301.9
1303.5
1305
1306.6
1308.1
1309.6
1311.2
1312.7
1314.3
1315.8
1317.4
1318.9
1320.5
1322
1323.5
1325.1
1326.6
1328.2
1329.7
1331.3
1332.8
1334.3
1335.9
1337.4
1339
1340.5
1342
1343.6
1345.1
1346.7
1348.2
1349.8
1351.3
1352.8
1354.4
1355.9
1357.5
1359
1360.5
1362.1
1363.6
1365.2
1366.7
1368.2
1369.8
1371.3
1372.9
1374.4
1375.9
1377.5
1379
1380.5
1382.1
1383.6
1385.2
1386.7
1388.2
1389.8
1391.3
1392.8
1394.4
1395.9
1397.4
1399
1400.5
1402
1403.6
1405.1
1406.6
1408.2
1409.7
1411.3
1412.8
1414.3
1415.9
1417.4
1418.9
1420.5
1422
1423.6
1425.1
1426.6
1428.2
1429.7
1431.3
1432.8
1434.3
1435.8
1437.4
1438.9
1440.4
1441.8
1443.3
1444.7
1446
1447.3
1448.6
1449.7
1450.8
1451.8
1452.7
1453.5
1454.1
1454.6
1455
1455.2
1455.3
1157.1
1157.1
1156.9
1156.7
1156.4
1156.1
1155.6
1155.2
1154.6
1154.1
1153.5
1152.8
1152.2
1151.6
1151
1150.4
1149.8
1149.3
1148.8
1148.4
1148
1147.7
1147.4
1147.2
1147
1147
1146.9
1147
1147.1
1147.3
1147.6
1147.9
1148.3
1148.8
1149.3
1149.9
1150.5
1151.2
1151.9
1152.7
1153.5
1154.3
1155.3
1156.2
1157.2
1158.2
1159.2
1160.3
1161.4
1162.5
1163.7
1164.8
1166
1167.2
1168.5
1169.7
1171
1172.3
1173.6
1174.9
1176.2
1177.6
1178.9
1180.3
1181.7
1183
1184.4
1185.8
1187.3
1188.7
1190.1
1191.5
1193
1194.4
1195.9
1197.3
1198.8
1200.2
1201.7
1203.2
1204.7
1206.1
1207.6
1209.1
1210.6
1212.1
1213.6
1215.1
1216.6
1218.1
1219.6
1221.1
1222.6
1224.1
1225.6
1227.2
1228.7
1230.2
1231.7
1233.2
1234.8
1236.3
1237.8
1239.3
1240.9
1242.4
1243.9
1245.4
1247
1248.5
1250
1251.6
1253.1
1254.6
1256.2
1257.7
1259.2
1260.8
1262.3
1263.8
1265.4
1266.9
1268.5
1270
1271.5
1273.1
1274.6
1276.2
1277.7
1279.2
1280.8
1282.3
1283.9
1285.4
1286.9
1288.5
1290
1291.6
1293.1
1294.7
1296.2
1297.7
1299.3
1300.8
1302.4
1303.9
1305.4
1307
1308.5
1310.1
1311.6
1313.2
1314.7
1316.2
1317.8
1319.3
1320.9
1322.4
1323.9
1325.5
1327
1328.6
1330.1
1331.6
1333.2
1334.7
1336.3
1337.8
1339.4
1340.9
1342.4
1344
1345.5
1347
1348.6
1350.1
1351.7
1353.2
1354.7
1356.3
1357.8
1359.4
1360.9
1362.4
1364
1365.5
1367
1368.6
1370.1
1371.7
1373.2
1374.7
1376.3
1377.8
1379.3
1380.9
1382.4
1383.9
1385.5
1387
1388.6
1390.1
1391.6
1393.2
1394.7
1396.2
1397.8
1399.3
1400.8
1402.4
1403.9
1405.4
1407
1408.5
1410
1411.6
1413.1
1414.6
1416.2
1417.7
1419.2
1420.8
1422.3
1423.9
1425.4
1426.9
1428.5
1430
1431.6
1433.1
1434.6
1436.1
1437.7
1439.2
1440.6
1442.1
1443.5
1444.9
1446.3
1447.6
1448.9
1450
1451.1
1452.1
1453
1453.7
1454.4
1454.9
1455.2
1455.5
1455.5
1158.4
1158.4
1158.3
1158
1157.8
1157.4
1157
1156.5
1156
1155.5
1154.9
1154.3
1153.7
1153.1
1152.5
1151.9
1151.4
1150.8
1150.4
1149.9
1149.6
1149.2
1149
1148.8
1148.6
1148.6
1148.6
1148.6
1148.7
1148.9
1149.2
1149.5
1149.9
1150.3
1150.8
1151.4
1152
1152.7
1153.4
1154.1
1154.9
1155.8
1156.6
1157.6
1158.5
1159.5
1160.5
1161.6
1162.6
1163.7
1164.9
1166
1167.2
1168.4
1169.6
1170.8
1172.1
1173.4
1174.6
1175.9
1177.3
1178.6
1179.9
1181.3
1182.6
1184
1185.4
1186.8
1188.2
1189.6
1191
1192.4
1193.8
1195.2
1196.7
1198.1
1199.6
1201
1202.5
1204
1205.4
1206.9
1208.4
1209.8
1211.3
1212.8
1214.3
1215.8
1217.3
1218.8
1220.3
1221.8
1223.3
1224.8
1226.3
1227.8
1229.3
1230.8
1232.3
1233.9
1235.4
1236.9
1238.4
1239.9
1241.5
1243
1244.5
1246
1247.6
1249.1
1250.6
1252.1
1253.7
1255.2
1256.7
1258.3
1259.8
1261.3
1262.8
1264.4
1265.9
1267.4
1269
1270.5
1272
1273.6
1275.1
1276.7
1278.2
1279.7
1281.3
1282.8
1284.3
1285.9
1287.4
1289
1290.5
1292
1293.6
1295.1
1296.7
1298.2
1299.7
1301.3
1302.8
1304.3
1305.9
1307.4
1309
1310.5
1312
1313.6
1315.1
1316.7
1318.2
1319.7
1321.3
1322.8
1324.4
1325.9
1327.4
1329
1330.5
1332.1
1333.6
1335.1
1336.7
1338.2
1339.7
1341.3
1342.8
1344.4
1345.9
1347.4
1349
1350.5
1352
1353.6
1355.1
1356.7
1358.2
1359.7
1361.3
1362.8
1364.3
1365.9
1367.4
1368.9
1370.5
1372
1373.6
1375.1
1376.6
1378.2
1379.7
1381.2
1382.8
1384.3
1385.8
1387.4
1388.9
1390.4
1392
1393.5
1395
1396.6
1398.1
1399.6
1401.2
1402.7
1404.2
1405.8
1407.3
1408.8
1410.4
1411.9
1413.4
1415
1416.5
1418
1419.6
1421.1
1422.6
1424.2
1425.7
1427.2
1428.8
1430.3
1431.9
1433.4
1434.9
1436.4
1438
1439.5
1440.9
1442.4
1443.8
1445.2
1446.6
1447.9
1449.1
1450.3
1451.4
1452.4
1453.3
1454
1454.7
1455.2
1455.5
1455.7
1455.8
1159.8
1159.7
1159.6
1159.4
1159.1
1158.8
1158.4
1157.9
1157.4
1156.9
1156.3
1155.7
1155.1
1154.6
1154
1153.4
1152.9
1152.4
1151.9
1151.5
1151.1
1150.8
1150.6
1150.4
1150.2
1150.2
1150.2
1150.2
1150.3
1150.5
1150.8
1151.1
1151.5
1151.9
1152.4
1152.9
1153.5
1154.2
1154.8
1155.6
1156.4
1157.2
1158
1158.9
1159.9
1160.8
1161.8
1162.9
1163.9
1165
1166.1
1167.2
1168.4
1169.6
1170.8
1172
1173.2
1174.5
1175.7
1177
1178.3
1179.6
1180.9
1182.3
1183.6
1185
1186.3
1187.7
1189.1
1190.5
1191.9
1193.3
1194.7
1196.1
1197.5
1199
1200.4
1201.8
1203.3
1204.7
1206.2
1207.7
1209.1
1210.6
1212.1
1213.6
1215
1216.5
1218
1219.5
1221
1222.5
1224
1225.5
1227
1228.5
1230
1231.5
1233
1234.5
1236
1237.5
1239
1240.5
1242.1
1243.6
1245.1
1246.6
1248.1
1249.7
1251.2
1252.7
1254.2
1255.8
1257.3
1258.8
1260.3
1261.9
1263.4
1264.9
1266.5
1268
1269.5
1271
1272.6
1274.1
1275.6
1277.2
1278.7
1280.2
1281.8
1283.3
1284.8
1286.4
1287.9
1289.5
1291
1292.5
1294.1
1295.6
1297.1
1298.7
1300.2
1301.7
1303.3
1304.8
1306.3
1307.9
1309.4
1311
1312.5
1314
1315.6
1317.1
1318.6
1320.2
1321.7
1323.3
1324.8
1326.3
1327.9
1329.4
1330.9
1332.5
1334
1335.5
1337.1
1338.6
1340.2
1341.7
1343.2
1344.8
1346.3
1347.8
1349.4
1350.9
1352.4
1354
1355.5
1357
1358.6
1360.1
1361.7
1363.2
1364.7
1366.3
1367.8
1369.3
1370.9
1372.4
1373.9
1375.5
1377
1378.5
1380.1
1381.6
1383.1
1384.7
1386.2
1387.7
1389.3
1390.8
1392.3
1393.8
1395.4
1396.9
1398.4
1400
1401.5
1403
1404.6
1406.1
1407.6
1409.2
1410.7
1412.2
1413.8
1415.3
1416.8
1418.4
1419.9
1421.4
1423
1424.5
1426
1427.6
1429.1
1430.6
1432.2
1433.7
1435.2
1436.8
1438.3
1439.8
1441.3
1442.7
1444.1
1445.6
1446.9
1448.2
1449.5
1450.6
1451.7
1452.7
1453.6
1454.3
1455
1455.5
1455.8
1456
1456.1
1161.1
1161.1
1160.9
1160.8
1160.5
1160.2
1159.8
1159.3
1158.8
1158.3
1157.8
1157.2
1156.6
1156
1155.5
1154.9
1154.4
1153.9
1153.5
1153.1
1152.7
1152.4
1152.2
1152
1151.9
1151.8
1151.8
1151.8
1152
1152.1
1152.4
1152.7
1153
1153.5
1153.9
1154.5
1155
1155.7
1156.3
1157.1
1157.8
1158.6
1159.5
1160.3
1161.3
1162.2
1163.2
1164.2
1165.2
1166.3
1167.4
1168.5
1169.6
1170.8
1171.9
1173.1
1174.4
1175.6
1176.8
1178.1
1179.4
1180.7
1182
1183.3
1184.6
1185.9
1187.3
1188.6
1190
1191.4
1192.8
1194.2
1195.6
1197
1198.4
1199.8
1201.2
1202.7
1204.1
1205.6
1207
1208.5
1209.9
1211.4
1212.8
1214.3
1215.8
1217.3
1218.7
1220.2
1221.7
1223.2
1224.7
1226.2
1227.7
1229.1
1230.6
1232.1
1233.6
1235.2
1236.7
1238.2
1239.7
1241.2
1242.7
1244.2
1245.7
1247.2
1248.7
1250.3
1251.8
1253.3
1254.8
1256.3
1257.9
1259.4
1260.9
1262.4
1264
1265.5
1267
1268.5
1270.1
1271.6
1273.1
1274.6
1276.2
1277.7
1279.2
1280.8
1282.3
1283.8
1285.4
1286.9
1288.4
1289.9
1291.5
1293
1294.5
1296.1
1297.6
1299.1
1300.7
1302.2
1303.7
1305.3
1306.8
1308.4
1309.9
1311.4
1312.9
1314.5
1316
1317.6
1319.1
1320.6
1322.2
1323.7
1325.2
1326.8
1328.3
1329.8
1331.4
1332.9
1334.4
1336
1337.5
1339
1340.6
1342.1
1343.6
1345.2
1346.7
1348.2
1349.8
1351.3
1352.8
1354.4
1355.9
1357.4
1359
1360.5
1362
1363.6
1365.1
1366.6
1368.2
1369.7
1371.2
1372.8
1374.3
1375.8
1377.4
1378.9
1380.4
1382
1383.5
1385
1386.6
1388.1
1389.6
1391.1
1392.7
1394.2
1395.7
1397.3
1398.8
1400.3
1401.9
1403.4
1404.9
1406.4
1408
1409.5
1411
1412.6
1414.1
1415.6
1417.2
1418.7
1420.2
1421.8
1423.3
1424.8
1426.4
1427.9
1429.4
1431
1432.5
1434
1435.6
1437.1
1438.6
1440.1
1441.6
1443
1444.5
1445.9
1447.2
1448.5
1449.8
1450.9
1452
1453
1453.9
1454.6
1455.3
1455.8
1456.1
1456.4
1456.4
1162.5
1162.4
1162.3
1162.1
1161.9
1161.6
1161.2
1160.7
1160.3
1159.8
1159.2
1158.7
1158.1
1157.6
1157
1156.5
1156
1155.5
1155.1
1154.7
1154.3
1154
1153.8
1153.6
1153.5
1153.4
1153.4
1153.5
1153.6
1153.7
1154
1154.3
1154.6
1155
1155.5
1156
1156.6
1157.2
1157.8
1158.6
1159.3
1160.1
1160.9
1161.8
1162.7
1163.6
1164.5
1165.5
1166.5
1167.6
1168.6
1169.7
1170.8
1172
1173.1
1174.3
1175.5
1176.7
1177.9
1179.2
1180.5
1181.7
1183
1184.3
1185.6
1186.9
1188.3
1189.6
1191
1192.3
1193.7
1195.1
1196.5
1197.9
1199.3
1200.7
1202.1
1203.5
1204.9
1206.4
1207.8
1209.3
1210.7
1212.2
1213.6
1215.1
1216.5
1218
1219.5
1220.9
1222.4
1223.9
1225.4
1226.9
1228.4
1229.8
1231.3
1232.8
1234.3
1235.8
1237.3
1238.8
1240.3
1241.8
1243.3
1244.8
1246.3
1247.9
1249.4
1250.9
1252.4
1253.9
1255.4
1256.9
1258.5
1260
1261.5
1263
1264.5
1266
1267.6
1269.1
1270.6
1272.1
1273.7
1275.2
1276.7
1278.2
1279.8
1281.3
1282.8
1284.4
1285.9
1287.4
1288.9
1290.5
1292
1293.5
1295
1296.6
1298.1
1299.6
1301.2
1302.7
1304.2
1305.8
1307.3
1308.8
1310.4
1311.9
1313.4
1315
1316.5
1318
1319.6
1321.1
1322.6
1324.1
1325.7
1327.2
1328.7
1330.3
1331.8
1333.3
1334.9
1336.4
1337.9
1339.5
1341
1342.5
1344.1
1345.6
1347.1
1348.7
1350.2
1351.7
1353.3
1354.8
1356.3
1357.9
1359.4
1360.9
1362.4
1364
1365.5
1367
1368.6
1370.1
1371.6
1373.2
1374.7
1376.2
1377.8
1379.3
1380.8
1382.3
1383.9
1385.4
1386.9
1388.5
1390
1391.5
1393
1394.6
1396.1
1397.6
1399.2
1400.7
1402.2
1403.7
1405.3
1406.8
1408.3
1409.9
1411.4
1412.9
1414.4
1416
1417.5
1419
1420.6
1422.1
1423.6
1425.2
1426.7
1428.2
1429.8
1431.3
1432.8
1434.4
1435.9
1437.4
1438.9
1440.4
1441.9
1443.4
1444.8
1446.2
1447.5
1448.8
1450.1
1451.2
1452.3
1453.3
1454.2
1454.9
1455.6
1456.1
1456.4
1456.7
1456.7
1163.9
1163.8
1163.7
1163.5
1163.3
1163
1162.6
1162.2
1161.7
1161.2
1160.7
1160.2
1159.6
1159.1
1158.5
1158
1157.5
1157.1
1156.6
1156.3
1155.9
1155.6
1155.4
1155.2
1155.1
1155
1155
1155.1
1155.2
1155.4
1155.6
1155.9
1156.2
1156.6
1157.1
1157.6
1158.1
1158.7
1159.4
1160
1160.8
1161.5
1162.3
1163.2
1164.1
1165
1165.9
1166.9
1167.9
1168.9
1169.9
1171
1172.1
1173.2
1174.4
1175.5
1176.7
1177.9
1179.1
1180.3
1181.6
1182.8
1184.1
1185.4
1186.7
1188
1189.3
1190.6
1192
1193.3
1194.7
1196
1197.4
1198.8
1200.2
1201.6
1203
1204.4
1205.8
1207.2
1208.7
1210.1
1211.5
1213
1214.4
1215.9
1217.3
1218.8
1220.2
1221.7
1223.2
1224.6
1226.1
1227.6
1229.1
1230.6
1232
1233.5
1235
1236.5
1238
1239.5
1241
1242.5
1244
1245.5
1247
1248.5
1250
1251.5
1253
1254.5
1256
1257.5
1259.1
1260.6
1262.1
1263.6
1265.1
1266.6
1268.2
1269.7
1271.2
1272.7
1274.2
1275.8
1277.3
1278.8
1280.3
1281.8
1283.4
1284.9
1286.4
1287.9
1289.5
1291
1292.5
1294
1295.6
1297.1
1298.6
1300.1
1301.7
1303.2
1304.7
1306.3
1307.8
1309.3
1310.8
1312.4
1313.9
1315.4
1317
1318.5
1320
1321.6
1323.1
1324.6
1326.1
1327.7
1329.2
1330.7
1332.3
1333.8
1335.3
1336.8
1338.4
1339.9
1341.4
1343
1344.5
1346
1347.6
1349.1
1350.6
1352.2
1353.7
1355.2
1356.7
1358.3
1359.8
1361.3
1362.9
1364.4
1365.9
1367.4
1369
1370.5
1372
1373.6
1375.1
1376.6
1378.1
1379.7
1381.2
1382.7
1384.3
1385.8
1387.3
1388.8
1390.4
1391.9
1393.4
1394.9
1396.5
1398
1399.5
1401.1
1402.6
1404.1
1405.6
1407.2
1408.7
1410.2
1411.7
1413.3
1414.8
1416.3
1417.9
1419.4
1420.9
1422.5
1424
1425.5
1427
1428.6
1430.1
1431.6
1433.2
1434.7
1436.2
1437.7
1439.3
1440.8
1442.2
1443.7
1445.1
1446.5
1447.9
1449.2
1450.4
1451.6
1452.7
1453.6
1454.5
1455.3
1455.9
1456.4
1456.8
1457
1457.1
1165.3
1165.2
1165.1
1164.9
1164.7
1164.4
1164
1163.6
1163.2
1162.7
1162.2
1161.6
1161.1
1160.6
1160.1
1159.6
1159.1
1158.6
1158.2
1157.9
1157.5
1157.2
1157
1156.8
1156.7
1156.7
1156.6
1156.7
1156.8
1157
1157.2
1157.5
1157.8
1158.2
1158.6
1159.1
1159.7
1160.3
1160.9
1161.6
1162.3
1163
1163.8
1164.6
1165.5
1166.4
1167.3
1168.2
1169.2
1170.2
1171.2
1172.3
1173.4
1174.5
1175.6
1176.7
1177.9
1179.1
1180.2
1181.5
1182.7
1183.9
1185.2
1186.4
1187.7
1189
1190.3
1191.6
1193
1194.3
1195.6
1197
1198.4
1199.7
1201.1
1202.5
1203.9
1205.3
1206.7
1208.1
1209.5
1210.9
1212.4
1213.8
1215.2
1216.7
1218.1
1219.6
1221
1222.5
1223.9
1225.4
1226.9
1228.3
1229.8
1231.3
1232.8
1234.2
1235.7
1237.2
1238.7
1240.2
1241.7
1243.2
1244.7
1246.2
1247.7
1249.1
1250.7
1252.2
1253.7
1255.2
1256.7
1258.2
1259.7
1261.2
1262.7
1264.2
1265.7
1267.2
1268.7
1270.3
1271.8
1273.3
1274.8
1276.3
1277.8
1279.4
1280.9
1282.4
1283.9
1285.4
1287
1288.5
1290
1291.5
1293
1294.6
1296.1
1297.6
1299.1
1300.7
1302.2
1303.7
1305.2
1306.8
1308.3
1309.8
1311.3
1312.9
1314.4
1315.9
1317.5
1319
1320.5
1322
1323.6
1325.1
1326.6
1328.1
1329.7
1331.2
1332.7
1334.3
1335.8
1337.3
1338.8
1340.4
1341.9
1343.4
1344.9
1346.5
1348
1349.5
1351.1
1352.6
1354.1
1355.6
1357.2
1358.7
1360.2
1361.8
1363.3
1364.8
1366.3
1367.9
1369.4
1370.9
1372.4
1374
1375.5
1377
1378.6
1380.1
1381.6
1383.1
1384.7
1386.2
1387.7
1389.2
1390.8
1392.3
1393.8
1395.3
1396.9
1398.4
1399.9
1401.4
1403
1404.5
1406
1407.5
1409.1
1410.6
1412.1
1413.6
1415.2
1416.7
1418.2
1419.8
1421.3
1422.8
1424.3
1425.9
1427.4
1428.9
1430.5
1432
1433.5
1435.1
1436.6
1438.1
1439.6
1441.1
1442.6
1444
1445.5
1446.9
1448.2
1449.5
1450.8
1451.9
1453
1454
1454.8
1455.6
1456.2
1456.7
1457.1
1457.3
1457.4
1166.7
1166.6
1166.5
1166.4
1166.1
1165.8
1165.5
1165.1
1164.6
1164.1
1163.7
1163.1
1162.6
1162.1
1161.6
1161.1
1160.7
1160.2
1159.8
1159.4
1159.1
1158.9
1158.6
1158.5
1158.3
1158.3
1158.3
1158.3
1158.4
1158.6
1158.8
1159.1
1159.4
1159.8
1160.2
1160.7
1161.2
1161.8
1162.4
1163.1
1163.8
1164.5
1165.3
1166.1
1166.9
1167.8
1168.7
1169.6
1170.6
1171.6
1172.6
1173.6
1174.7
1175.7
1176.8
1177.9
1179.1
1180.2
1181.4
1182.6
1183.8
1185
1186.3
1187.5
1188.8
1190.1
1191.4
1192.7
1194
1195.3
1196.6
1198
1199.3
1200.7
1202
1203.4
1204.8
1206.2
1207.6
1209
1210.4
1211.8
1213.2
1214.6
1216.1
1217.5
1218.9
1220.4
1221.8
1223.3
1224.7
1226.2
1227.6
1229.1
1230.6
1232
1233.5
1235
1236.4
1237.9
1239.4
1240.9
1242.4
1243.9
1245.3
1246.8
1248.3
1249.8
1251.3
1252.8
1254.3
1255.8
1257.3
1258.8
1260.3
1261.8
1263.3
1264.8
1266.3
1267.8
1269.4
1270.9
1272.4
1273.9
1275.4
1276.9
1278.4
1279.9
1281.5
1283
1284.5
1286
1287.5
1289
1290.6
1292.1
1293.6
1295.1
1296.6
1298.2
1299.7
1301.2
1302.7
1304.2
1305.8
1307.3
1308.8
1310.3
1311.9
1313.4
1314.9
1316.4
1317.9
1319.5
1321
1322.5
1324
1325.6
1327.1
1328.6
1330.1
1331.7
1333.2
1334.7
1336.2
1337.8
1339.3
1340.8
1342.4
1343.9
1345.4
1346.9
1348.5
1350
1351.5
1353
1354.6
1356.1
1357.6
1359.1
1360.7
1362.2
1363.7
1365.2
1366.8
1368.3
1369.8
1371.3
1372.9
1374.4
1375.9
1377.4
1379
1380.5
1382
1383.5
1385.1
1386.6
1388.1
1389.6
1391.2
1392.7
1394.2
1395.7
1397.3
1398.8
1400.3
1401.8
1403.4
1404.9
1406.4
1407.9
1409.4
1411
1412.5
1414
1415.5
1417.1
1418.6
1420.1
1421.7
1423.2
1424.7
1426.2
1427.8
1429.3
1430.8
1432.4
1433.9
1435.4
1436.9
1438.5
1440
1441.5
1442.9
1444.4
1445.8
1447.2
1448.6
1449.9
1451.1
1452.3
1453.3
1454.3
1455.2
1455.9
1456.6
1457.1
1457.4
1457.7
1457.7
1168.1
1168.1
1167.9
1167.8
1167.5
1167.3
1166.9
1166.5
1166.1
1165.6
1165.1
1164.7
1164.1
1163.6
1163.1
1162.7
1162.2
1161.8
1161.4
1161
1160.7
1160.5
1160.2
1160.1
1160
1159.9
1159.9
1159.9
1160
1160.2
1160.4
1160.7
1161
1161.4
1161.8
1162.3
1162.8
1163.3
1163.9
1164.6
1165.3
1166
1166.7
1167.5
1168.4
1169.2
1170.1
1171
1171.9
1172.9
1173.9
1174.9
1175.9
1177
1178.1
1179.2
1180.3
1181.5
1182.6
1183.8
1185
1186.2
1187.4
1188.6
1189.9
1191.1
1192.4
1193.7
1195
1196.3
1197.6
1199
1200.3
1201.6
1203
1204.4
1205.7
1207.1
1208.5
1209.9
1211.3
1212.7
1214.1
1215.5
1216.9
1218.3
1219.8
1221.2
1222.6
1224.1
1225.5
1227
1228.4
1229.9
1231.3
1232.8
1234.2
1235.7
1237.2
1238.7
1240.1
1241.6
1243.1
1244.6
1246
1247.5
1249
1250.5
1252
1253.5
1255
1256.5
1258
1259.5
1261
1262.5
1264
1265.5
1267
1268.5
1270
1271.5
1273
1274.5
1276
1277.5
1279
1280.5
1282
1283.6
1285.1
1286.6
1288.1
1289.6
1291.1
1292.6
1294.1
1295.7
1297.2
1298.7
1300.2
1301.7
1303.3
1304.8
1306.3
1307.8
1309.3
1310.9
1312.4
1313.9
1315.4
1316.9
1318.5
1320
1321.5
1323
1324.5
1326.1
1327.6
1329.1
1330.6
1332.2
1333.7
1335.2
1336.7
1338.3
1339.8
1341.3
1342.8
1344.3
1345.9
1347.4
1348.9
1350.4
1352
1353.5
1355
1356.5
1358.1
1359.6
1361.1
1362.6
1364.2
1365.7
1367.2
1368.7
1370.2
1371.8
1373.3
1374.8
1376.3
1377.9
1379.4
1380.9
1382.4
1384
1385.5
1387
1388.5
1390
1391.6
1393.1
1394.6
1396.1
1397.7
1399.2
1400.7
1402.2
1403.7
1405.3
1406.8
1408.3
1409.8
1411.4
1412.9
1414.4
1415.9
1417.5
1419
1420.5
1422
1423.6
1425.1
1426.6
1428.1
1429.7
1431.2
1432.7
1434.3
1435.8
1437.3
1438.8
1440.3
1441.8
1443.3
1444.7
1446.2
1447.6
1448.9
1450.2
1451.5
1452.6
1453.7
1454.7
1455.5
1456.3
1456.9
1457.4
1457.8
1458
1458.1
1169.5
1169.5
1169.4
1169.2
1169
1168.7
1168.4
1168
1167.6
1167.1
1166.6
1166.2
1165.7
1165.2
1164.7
1164.2
1163.8
1163.4
1163
1162.6
1162.3
1162.1
1161.9
1161.7
1161.6
1161.5
1161.5
1161.6
1161.7
1161.8
1162
1162.3
1162.6
1163
1163.4
1163.8
1164.3
1164.9
1165.5
1166.1
1166.8
1167.5
1168.2
1169
1169.8
1170.6
1171.5
1172.4
1173.3
1174.3
1175.2
1176.2
1177.3
1178.3
1179.4
1180.5
1181.6
1182.7
1183.8
1185
1186.2
1187.3
1188.5
1189.8
1191
1192.2
1193.5
1194.8
1196
1197.3
1198.7
1200
1201.3
1202.6
1204
1205.3
1206.7
1208
1209.4
1210.8
1212.2
1213.6
1215
1216.4
1217.8
1219.2
1220.6
1222
1223.5
1224.9
1226.3
1227.8
1229.2
1230.6
1232.1
1233.6
1235
1236.5
1237.9
1239.4
1240.9
1242.3
1243.8
1245.3
1246.8
1248.2
1249.7
1251.2
1252.7
1254.2
1255.6
1257.1
1258.6
1260.1
1261.6
1263.1
1264.6
1266.1
1267.6
1269.1
1270.6
1272.1
1273.6
1275.1
1276.6
1278.1
1279.6
1281.1
1282.6
1284.1
1285.7
1287.2
1288.7
1290.2
1291.7
1293.2
1294.7
1296.2
1297.7
1299.3
1300.8
1302.3
1303.8
1305.3
1306.8
1308.4
1309.9
1311.4
1312.9
1314.4
1315.9
1317.5
1319
1320.5
1322
1323.5
1325
1326.6
1328.1
1329.6
1331.1
1332.7
1334.2
1335.7
1337.2
1338.7
1340.3
1341.8
1343.3
1344.8
1346.3
1347.9
1349.4
1350.9
1352.4
1353.9
1355.5
1357
1358.5
1360
1361.6
1363.1
1364.6
1366.1
1367.6
1369.2
1370.7
1372.2
1373.7
1375.3
1376.8
1378.3
1379.8
1381.3
1382.9
1384.4
1385.9
1387.4
1388.9
1390.5
1392
1393.5
1395
1396.6
1398.1
1399.6
1401.1
1402.6
1404.2
1405.7
1407.2
1408.7
1410.2
1411.8
1413.3
1414.8
1416.3
1417.8
1419.4
1420.9
1422.4
1423.9
1425.5
1427
1428.5
1430.1
1431.6
1433.1
1434.6
1436.2
1437.7
1439.2
1440.7
1442.2
1443.7
1445.1
1446.5
1447.9
1449.3
1450.6
1451.8
1453
1454
1455
1455.9
1456.7
1457.3
1457.8
1458.1
1458.4
1458.4
1171
1170.9
1170.8
1170.7
1170.4
1170.2
1169.8
1169.5
1169.1
1168.6
1168.2
1167.7
1167.2
1166.7
1166.3
1165.8
1165.4
1165
1164.6
1164.2
1163.9
1163.7
1163.5
1163.3
1163.2
1163.2
1163.1
1163.2
1163.3
1163.4
1163.7
1163.9
1164.2
1164.6
1165
1165.4
1165.9
1166.4
1167
1167.6
1168.3
1169
1169.7
1170.5
1171.3
1172.1
1172.9
1173.8
1174.7
1175.6
1176.6
1177.6
1178.6
1179.6
1180.7
1181.7
1182.8
1183.9
1185
1186.2
1187.3
1188.5
1189.7
1190.9
1192.1
1193.4
1194.6
1195.9
1197.1
1198.4
1199.7
1201
1202.3
1203.6
1204.9
1206.3
1207.6
1209
1210.3
1211.7
1213.1
1214.5
1215.9
1217.2
1218.6
1220
1221.5
1222.9
1224.3
1225.7
1227.1
1228.6
1230
1231.4
1232.9
1234.3
1235.8
1237.2
1238.7
1240.1
1241.6
1243.1
1244.5
1246
1247.5
1248.9
1250.4
1251.9
1253.4
1254.9
1256.3
1257.8
1259.3
1260.8
1262.3
1263.8
1265.3
1266.8
1268.2
1269.7
1271.2
1272.7
1274.2
1275.7
1277.2
1278.7
1280.2
1281.7
1283.2
1284.7
1286.3
1287.8
1289.3
1290.8
1292.3
1293.8
1295.3
1296.8
1298.3
1299.8
1301.3
1302.8
1304.4
1305.9
1307.4
1308.9
1310.4
1311.9
1313.4
1315
1316.5
1318
1319.5
1321
1322.5
1324.1
1325.6
1327.1
1328.6
1330.1
1331.6
1333.2
1334.7
1336.2
1337.7
1339.2
1340.8
1342.3
1343.8
1345.3
1346.8
1348.3
1349.9
1351.4
1352.9
1354.4
1355.9
1357.5
1359
1360.5
1362
1363.5
1365.1
1366.6
1368.1
1369.6
1371.1
1372.7
1374.2
1375.7
1377.2
1378.7
1380.3
1381.8
1383.3
1384.8
1386.3
1387.9
1389.4
1390.9
1392.4
1393.9
1395.5
1397
1398.5
1400
1401.5
1403
1404.6
1406.1
1407.6
1409.1
1410.6
1412.2
1413.7
1415.2
1416.7
1418.2
1419.8
1421.3
1422.8
1424.3
1425.9
1427.4
1428.9
1430.4
1432
1433.5
1435
1436.5
1438.1
1439.6
1441.1
1442.6
1444
1445.5
1446.9
1448.3
1449.7
1450.9
1452.2
1453.3
1454.4
1455.4
1456.3
1457
1457.7
1458.2
1458.5
1458.7
1458.8
1172.4
1172.4
1172.3
1172.1
1171.9
1171.6
1171.3
1170.9
1170.5
1170.1
1169.7
1169.2
1168.7
1168.3
1167.8
1167.4
1166.9
1166.5
1166.2
1165.8
1165.6
1165.3
1165.1
1164.9
1164.8
1164.8
1164.8
1164.8
1164.9
1165.1
1165.3
1165.5
1165.8
1166.2
1166.6
1167
1167.5
1168
1168.6
1169.2
1169.8
1170.5
1171.2
1171.9
1172.7
1173.5
1174.4
1175.2
1176.1
1177
1178
1178.9
1179.9
1180.9
1182
1183
1184.1
1185.2
1186.3
1187.4
1188.5
1189.7
1190.9
1192.1
1193.3
1194.5
1195.7
1196.9
1198.2
1199.5
1200.7
1202
1203.3
1204.6
1205.9
1207.3
1208.6
1209.9
1211.3
1212.7
1214
1215.4
1216.8
1218.1
1219.5
1220.9
1222.3
1223.7
1225.1
1226.6
1228
1229.4
1230.8
1232.3
1233.7
1235.1
1236.6
1238
1239.5
1240.9
1242.4
1243.8
1245.3
1246.7
1248.2
1249.7
1251.1
1252.6
1254.1
1255.6
1257
1258.5
1260
1261.5
1263
1264.4
1265.9
1267.4
1268.9
1270.4
1271.9
1273.4
1274.9
1276.4
1277.9
1279.4
1280.9
1282.4
1283.9
1285.4
1286.9
1288.4
1289.9
1291.4
1292.9
1294.4
1295.9
1297.4
1298.9
1300.4
1301.9
1303.4
1304.9
1306.4
1307.9
1309.5
1311
1312.5
1314
1315.5
1317
1318.5
1320
1321.6
1323.1
1324.6
1326.1
1327.6
1329.1
1330.6
1332.2
1333.7
1335.2
1336.7
1338.2
1339.7
1341.3
1342.8
1344.3
1345.8
1347.3
1348.8
1350.4
1351.9
1353.4
1354.9
1356.4
1357.9
1359.5
1361
1362.5
1364
1365.5
1367
1368.6
1370.1
1371.6
1373.1
1374.6
1376.2
1377.7
1379.2
1380.7
1382.2
1383.7
1385.3
1386.8
1388.3
1389.8
1391.3
1392.8
1394.4
1395.9
1397.4
1398.9
1400.4
1402
1403.5
1405
1406.5
1408
1409.5
1411.1
1412.6
1414.1
1415.6
1417.1
1418.7
1420.2
1421.7
1423.2
1424.7
1426.3
1427.8
1429.3
1430.8
1432.4
1433.9
1435.4
1436.9
1438.5
1440
1441.5
1442.9
1444.4
1445.9
1447.3
1448.7
1450
1451.3
1452.6
1453.7
1454.8
1455.8
1456.6
1457.4
1458
1458.5
1458.9
1459.1
1459.2
1173.9
1173.8
1173.7
1173.6
1173.4
1173.1
1172.8
1172.4
1172
1171.6
1171.2
1170.7
1170.3
1169.8
1169.4
1168.9
1168.5
1168.1
1167.8
1167.5
1167.2
1166.9
1166.7
1166.6
1166.5
1166.4
1166.4
1166.4
1166.5
1166.7
1166.9
1167.1
1167.4
1167.8
1168.1
1168.6
1169
1169.6
1170.1
1170.7
1171.3
1172
1172.7
1173.4
1174.2
1175
1175.8
1176.7
1177.5
1178.4
1179.4
1180.3
1181.3
1182.3
1183.3
1184.3
1185.4
1186.4
1187.5
1188.6
1189.8
1190.9
1192.1
1193.2
1194.4
1195.6
1196.8
1198.1
1199.3
1200.6
1201.8
1203.1
1204.4
1205.7
1207
1208.3
1209.6
1210.9
1212.3
1213.6
1215
1216.3
1217.7
1219.1
1220.4
1221.8
1223.2
1224.6
1226
1227.4
1228.8
1230.2
1231.7
1233.1
1234.5
1235.9
1237.4
1238.8
1240.3
1241.7
1243.1
1244.6
1246
1247.5
1249
1250.4
1251.9
1253.3
1254.8
1256.3
1257.8
1259.2
1260.7
1262.2
1263.7
1265.1
1266.6
1268.1
1269.6
1271.1
1272.6
1274
1275.5
1277
1278.5
1280
1281.5
1283
1284.5
1286
1287.5
1289
1290.5
1292
1293.5
1295
1296.5
1298
1299.5
1301
1302.5
1304
1305.5
1307
1308.5
1310
1311.5
1313
1314.6
1316.1
1317.6
1319.1
1320.6
1322.1
1323.6
1325.1
1326.6
1328.1
1329.7
1331.2
1332.7
1334.2
1335.7
1337.2
1338.7
1340.3
1341.8
1343.3
1344.8
1346.3
1347.8
1349.3
1350.9
1352.4
1353.9
1355.4
1356.9
1358.4
1359.9
1361.5
1363
1364.5
1366
1367.5
1369
1370.6
1372.1
1373.6
1375.1
1376.6
1378.1
1379.7
1381.2
1382.7
1384.2
1385.7
1387.2
1388.7
1390.3
1391.8
1393.3
1394.8
1396.3
1397.8
1399.4
1400.9
1402.4
1403.9
1405.4
1406.9
1408.5
1410
1411.5
1413
1414.5
1416
1417.6
1419.1
1420.6
1422.1
1423.6
1425.2
1426.7
1428.2
1429.7
1431.2
1432.8
1434.3
1435.8
1437.3
1438.8
1440.4
1441.9
1443.3
1444.8
1446.3
1447.7
1449.1
1450.4
1451.7
1452.9
1454.1
1455.2
1456.2
1457
1457.8
1458.4
1458.9
1459.3
1459.5
1459.6
1175.3
1175.3
1175.2
1175.1
1174.8
1174.6
1174.3
1173.9
1173.6
1173.1
1172.7
1172.3
1171.8
1171.4
1170.9
1170.5
1170.1
1169.7
1169.4
1169.1
1168.8
1168.5
1168.3
1168.2
1168.1
1168
1168
1168.1
1168.2
1168.3
1168.5
1168.7
1169
1169.4
1169.7
1170.2
1170.6
1171.1
1171.7
1172.3
1172.9
1173.5
1174.2
1174.9
1175.7
1176.5
1177.3
1178.1
1178.9
1179.8
1180.7
1181.7
1182.6
1183.6
1184.6
1185.6
1186.7
1187.7
1188.8
1189.9
1191
1192.1
1193.3
1194.4
1195.6
1196.8
1198
1199.2
1200.4
1201.7
1202.9
1204.2
1205.4
1206.7
1208
1209.3
1210.6
1211.9
1213.3
1214.6
1215.9
1217.3
1218.6
1220
1221.4
1222.7
1224.1
1225.5
1226.9
1228.3
1229.7
1231.1
1232.5
1233.9
1235.3
1236.8
1238.2
1239.6
1241.1
1242.5
1243.9
1245.4
1246.8
1248.3
1249.7
1251.2
1252.6
1254.1
1255.6
1257
1258.5
1259.9
1261.4
1262.9
1264.4
1265.8
1267.3
1268.8
1270.3
1271.7
1273.2
1274.7
1276.2
1277.7
1279.2
1280.7
1282.1
1283.6
1285.1
1286.6
1288.1
1289.6
1291.1
1292.6
1294.1
1295.6
1297.1
1298.6
1300.1
1301.6
1303.1
1304.6
1306.1
1307.6
1309.1
1310.6
1312.1
1313.6
1315.1
1316.6
1318.1
1319.6
1321.1
1322.7
1324.2
1325.7
1327.2
1328.7
1330.2
1331.7
1333.2
1334.7
1336.2
1337.8
1339.3
1340.8
1342.3
1343.8
1345.3
1346.8
1348.3
1349.8
1351.4
1352.9
1354.4
1355.9
1357.4
1358.9
1360.4
1361.9
1363.5
1365
1366.5
1368
1369.5
1371
1372.5
1374.1
1375.6
1377.1
1378.6
1380.1
1381.6
1383.1
1384.7
1386.2
1387.7
1389.2
1390.7
1392.2
1393.7
1395.3
1396.8
1398.3
1399.8
1401.3
1402.8
1404.3
1405.9
1407.4
1408.9
1410.4
1411.9
1413.4
1414.9
1416.5
1418
1419.5
1421
1422.5
1424
1425.6
1427.1
1428.6
1430.1
1431.7
1433.2
1434.7
1436.2
1437.7
1439.3
1440.8
1442.3
1443.7
1445.2
1446.7
1448.1
1449.5
1450.8
1452.1
1453.3
1454.5
1455.6
1456.5
1457.4
1458.2
1458.8
1459.3
1459.7
1459.9
1459.9
1176.8
1176.8
1176.7
1176.5
1176.3
1176.1
1175.8
1175.4
1175.1
1174.7
1174.2
1173.8
1173.4
1172.9
1172.5
1172.1
1171.7
1171.3
1171
1170.7
1170.4
1170.2
1170
1169.8
1169.7
1169.7
1169.7
1169.7
1169.8
1169.9
1170.1
1170.4
1170.6
1171
1171.3
1171.7
1172.2
1172.7
1173.2
1173.8
1174.4
1175
1175.7
1176.4
1177.2
1177.9
1178.7
1179.5
1180.4
1181.2
1182.1
1183.1
1184
1185
1185.9
1186.9
1188
1189
1190.1
1191.1
1192.2
1193.4
1194.5
1195.6
1196.8
1197.9
1199.1
1200.3
1201.5
1202.8
1204
1205.2
1206.5
1207.8
1209
1210.3
1211.6
1212.9
1214.3
1215.6
1216.9
1218.2
1219.6
1220.9
1222.3
1223.7
1225
1226.4
1227.8
1229.2
1230.6
1232
1233.4
1234.8
1236.2
1237.6
1239
1240.4
1241.9
1243.3
1244.7
1246.2
1247.6
1249
1250.5
1251.9
1253.4
1254.8
1256.3
1257.8
1259.2
1260.7
1262.1
1263.6
1265.1
1266.5
1268
1269.5
1271
1272.4
1273.9
1275.4
1276.9
1278.4
1279.8
1281.3
1282.8
1284.3
1285.8
1287.3
1288.8
1290.2
1291.7
1293.2
1294.7
1296.2
1297.7
1299.2
1300.7
1302.2
1303.7
1305.2
1306.7
1308.2
1309.7
1311.2
1312.7
1314.2
1315.7
1317.2
1318.7
1320.2
1321.7
1323.2
1324.7
1326.2
1327.7
1329.2
1330.8
1332.3
1333.8
1335.3
1336.8
1338.3
1339.8
1341.3
1342.8
1344.3
1345.8
1347.3
1348.9
1350.4
1351.9
1353.4
1354.9
1356.4
1357.9
1359.4
1360.9
1362.5
1364
1365.5
1367
1368.5
1370
1371.5
1373
1374.5
1376.1
1377.6
1379.1
1380.6
1382.1
1383.6
1385.1
1386.6
1388.2
1389.7
1391.2
1392.7
1394.2
1395.7
1397.2
1398.7
1400.3
1401.8
1403.3
1404.8
1406.3
1407.8
1409.3
1410.8
1412.4
1413.9
1415.4
1416.9
1418.4
1419.9
1421.4
1423
1424.5
1426
1427.5
1429
1430.6
1432.1
1433.6
1435.1
1436.6
1438.2
1439.7
1441.2
1442.7
1444.2
1445.6
1447.1
1448.5
1449.9
1451.2
1452.5
1453.7
1454.9
1456
1456.9
1457.8
1458.6
1459.2
1459.7
1460
1460.3
1460.3
1178.3
1178.2
1178.2
1178
1177.8
1177.6
1177.3
1176.9
1176.6
1176.2
1175.8
1175.3
1174.9
1174.5
1174.1
1173.7
1173.3
1172.9
1172.6
1172.3
1172
1171.8
1171.6
1171.4
1171.3
1171.3
1171.3
1171.3
1171.4
1171.6
1171.7
1172
1172.2
1172.6
1172.9
1173.3
1173.8
1174.3
1174.8
1175.4
1175.9
1176.6
1177.2
1177.9
1178.6
1179.4
1180.2
1181
1181.8
1182.7
1183.6
1184.5
1185.4
1186.3
1187.3
1188.3
1189.3
1190.3
1191.4
1192.4
1193.5
1194.6
1195.7
1196.8
1198
1199.1
1200.3
1201.5
1202.7
1203.9
1205.1
1206.3
1207.6
1208.8
1210.1
1211.4
1212.7
1214
1215.3
1216.6
1217.9
1219.2
1220.6
1221.9
1223.2
1224.6
1226
1227.3
1228.7
1230.1
1231.5
1232.9
1234.2
1235.6
1237
1238.5
1239.9
1241.3
1242.7
1244.1
1245.6
1247
1248.4
1249.8
1251.3
1252.7
1254.2
1255.6
1257.1
1258.5
1260
1261.4
1262.9
1264.3
1265.8
1267.3
1268.7
1270.2
1271.7
1273.1
1274.6
1276.1
1277.6
1279
1280.5
1282
1283.5
1285
1286.4
1287.9
1289.4
1290.9
1292.4
1293.9
1295.4
1296.9
1298.3
1299.8
1301.3
1302.8
1304.3
1305.8
1307.3
1308.8
1310.3
1311.8
1313.3
1314.8
1316.3
1317.8
1319.3
1320.8
1322.3
1323.8
1325.3
1326.8
1328.3
1329.8
1331.3
1332.8
1334.3
1335.8
1337.3
1338.8
1340.3
1341.8
1343.4
1344.9
1346.4
1347.9
1349.4
1350.9
1352.4
1353.9
1355.4
1356.9
1358.4
1359.9
1361.5
1363
1364.5
1366
1367.5
1369
1370.5
1372
1373.5
1375
1376.5
1378.1
1379.6
1381.1
1382.6
1384.1
1385.6
1387.1
1388.6
1390.1
1391.7
1393.2
1394.7
1396.2
1397.7
1399.2
1400.7
1402.2
1403.7
1405.2
1406.8
1408.3
1409.8
1411.3
1412.8
1414.3
1415.8
1417.3
1418.9
1420.4
1421.9
1423.4
1424.9
1426.4
1427.9
1429.5
1431
1432.5
1434
1435.5
1437.1
1438.6
1440.1
1441.6
1443.1
1444.6
1446
1447.5
1448.9
1450.3
1451.6
1452.9
1454.1
1455.3
1456.4
1457.3
1458.2
1459
1459.6
1460.1
1460.5
1460.7
1460.7
1179.8
1179.7
1179.6
1179.5
1179.3
1179.1
1178.8
1178.4
1178.1
1177.7
1177.3
1176.9
1176.5
1176
1175.6
1175.2
1174.9
1174.5
1174.2
1173.9
1173.6
1173.4
1173.2
1173.1
1173
1172.9
1172.9
1173
1173
1173.2
1173.4
1173.6
1173.9
1174.2
1174.5
1174.9
1175.4
1175.8
1176.4
1176.9
1177.5
1178.1
1178.8
1179.4
1180.1
1180.9
1181.6
1182.4
1183.3
1184.1
1185
1185.9
1186.8
1187.7
1188.7
1189.6
1190.6
1191.6
1192.7
1193.7
1194.8
1195.9
1196.9
1198.1
1199.2
1200.3
1201.5
1202.7
1203.8
1205
1206.2
1207.5
1208.7
1209.9
1211.2
1212.5
1213.7
1215
1216.3
1217.6
1218.9
1220.2
1221.5
1222.9
1224.2
1225.6
1226.9
1228.3
1229.6
1231
1232.4
1233.8
1235.1
1236.5
1237.9
1239.3
1240.7
1242.1
1243.5
1245
1246.4
1247.8
1249.2
1250.7
1252.1
1253.5
1255
1256.4
1257.8
1259.3
1260.7
1262.2
1263.6
1265.1
1266.5
1268
1269.5
1270.9
1272.4
1273.9
1275.3
1276.8
1278.3
1279.7
1281.2
1282.7
1284.2
1285.6
1287.1
1288.6
1290.1
1291.6
1293
1294.5
1296
1297.5
1299
1300.5
1302
1303.5
1304.9
1306.4
1307.9
1309.4
1310.9
1312.4
1313.9
1315.4
1316.9
1318.4
1319.9
1321.4
1322.9
1324.4
1325.9
1327.4
1328.9
1330.4
1331.9
1333.4
1334.9
1336.4
1337.9
1339.4
1340.9
1342.4
1343.9
1345.4
1346.9
1348.4
1349.9
1351.4
1352.9
1354.4
1355.9
1357.5
1359
1360.5
1362
1363.5
1365
1366.5
1368
1369.5
1371
1372.5
1374
1375.5
1377
1378.6
1380.1
1381.6
1383.1
1384.6
1386.1
1387.6
1389.1
1390.6
1392.1
1393.6
1395.1
1396.7
1398.2
1399.7
1401.2
1402.7
1404.2
1405.7
1407.2
1408.7
1410.2
1411.7
1413.3
1414.8
1416.3
1417.8
1419.3
1420.8
1422.3
1423.8
1425.4
1426.9
1428.4
1429.9
1431.4
1432.9
1434.5
1436
1437.5
1439
1440.5
1442
1443.5
1445
1446.5
1447.9
1449.3
1450.7
1452
1453.3
1454.6
1455.7
1456.8
1457.8
1458.6
1459.4
1460
1460.5
1460.9
1461.1
1461.1
1181.2
1181.2
1181.1
1181
1180.8
1180.6
1180.3
1180
1179.6
1179.2
1178.8
1178.4
1178
1177.6
1177.2
1176.8
1176.4
1176.1
1175.8
1175.5
1175.2
1175
1174.8
1174.7
1174.6
1174.5
1174.5
1174.6
1174.7
1174.8
1175
1175.2
1175.5
1175.8
1176.1
1176.5
1176.9
1177.4
1177.9
1178.5
1179
1179.6
1180.3
1180.9
1181.6
1182.4
1183.1
1183.9
1184.7
1185.5
1186.4
1187.3
1188.2
1189.1
1190
1191
1192
1193
1194
1195
1196
1197.1
1198.2
1199.3
1200.4
1201.5
1202.7
1203.8
1205
1206.2
1207.4
1208.6
1209.8
1211
1212.3
1213.5
1214.8
1216.1
1217.3
1218.6
1219.9
1221.2
1222.5
1223.9
1225.2
1226.5
1227.9
1229.2
1230.6
1231.9
1233.3
1234.7
1236
1237.4
1238.8
1240.2
1241.6
1243
1244.4
1245.8
1247.2
1248.6
1250
1251.5
1252.9
1254.3
1255.8
1257.2
1258.6
1260.1
1261.5
1262.9
1264.4
1265.8
1267.3
1268.7
1270.2
1271.7
1273.1
1274.6
1276
1277.5
1279
1280.4
1281.9
1283.4
1284.8
1286.3
1287.8
1289.3
1290.7
1292.2
1293.7
1295.2
1296.7
1298.1
1299.6
1301.1
1302.6
1304.1
1305.6
1307.1
1308.6
1310
1311.5
1313
1314.5
1316
1317.5
1319
1320.5
1322
1323.5
1325
1326.5
1328
1329.5
1331
1332.5
1334
1335.5
1337
1338.5
1340
1341.5
1343
1344.5
1346
1347.5
1349
1350.5
1352
1353.5
1355
1356.5
1358
1359.5
1361
1362.5
1364
1365.5
1367
1368.5
1370
1371.5
1373
1374.5
1376
1377.6
1379.1
1380.6
1382.1
1383.6
1385.1
1386.6
1388.1
1389.6
1391.1
1392.6
1394.1
1395.6
1397.1
1398.6
1400.2
1401.7
1403.2
1404.7
1406.2
1407.7
1409.2
1410.7
1412.2
1413.7
1415.2
1416.7
1418.2
1419.8
1421.3
1422.8
1424.3
1425.8
1427.3
1428.8
1430.4
1431.9
1433.4
1434.9
1436.4
1437.9
1439.4
1440.9
1442.5
1443.9
1445.4
1446.9
1448.3
1449.8
1451.1
1452.5
1453.8
1455
1456.1
1457.2
1458.2
1459
1459.8
1460.4
1460.9
1461.3
1461.5
1461.6
1182.7
1182.7
1182.6
1182.5
1182.3
1182.1
1181.8
1181.5
1181.1
1180.8
1180.4
1180
1179.6
1179.2
1178.8
1178.4
1178
1177.7
1177.4
1177.1
1176.8
1176.6
1176.4
1176.3
1176.2
1176.2
1176.2
1176.2
1176.3
1176.4
1176.6
1176.8
1177.1
1177.4
1177.7
1178.1
1178.5
1179
1179.5
1180
1180.6
1181.2
1181.8
1182.5
1183.1
1183.9
1184.6
1185.4
1186.2
1187
1187.8
1188.7
1189.6
1190.5
1191.4
1192.3
1193.3
1194.3
1195.3
1196.3
1197.3
1198.4
1199.5
1200.6
1201.7
1202.8
1203.9
1205
1206.2
1207.4
1208.5
1209.7
1210.9
1212.2
1213.4
1214.6
1215.9
1217.1
1218.4
1219.7
1221
1222.2
1223.6
1224.9
1226.2
1227.5
1228.8
1230.2
1231.5
1232.9
1234.2
1235.6
1236.9
1238.3
1239.7
1241.1
1242.5
1243.9
1245.3
1246.7
1248.1
1249.5
1250.9
1252.3
1253.7
1255.1
1256.6
1258
1259.4
1260.8
1262.3
1263.7
1265.2
1266.6
1268.1
1269.5
1270.9
1272.4
1273.9
1275.3
1276.8
1278.2
1279.7
1281.2
1282.6
1284.1
1285.6
1287
1288.5
1290
1291.4
1292.9
1294.4
1295.9
1297.3
1298.8
1300.3
1301.8
1303.3
1304.7
1306.2
1307.7
1309.2
1310.7
1312.2
1313.7
1315.1
1316.6
1318.1
1319.6
1321.1
1322.6
1324.1
1325.6
1327.1
1328.6
1330.1
1331.6
1333
1334.5
1336
1337.5
1339
1340.5
1342
1343.5
1345
1346.5
1348
1349.5
1351
1352.5
1354
1355.5
1357
1358.5
1360
1361.5
1363
1364.5
1366
1367.5
1369
1370.5
1372
1373.6
1375.1
1376.6
1378.1
1379.6
1381.1
1382.6
1384.1
1385.6
1387.1
1388.6
1390.1
1391.6
1393.1
1394.6
1396.1
1397.6
1399.1
1400.6
1402.1
1403.6
1405.2
1406.7
1408.2
1409.7
1411.2
1412.7
1414.2
1415.7
1417.2
1418.7
1420.2
1421.7
1423.2
1424.8
1426.3
1427.8
1429.3
1430.8
1432.3
1433.8
1435.3
1436.9
1438.4
1439.9
1441.4
1442.9
1444.4
1445.9
1447.3
1448.8
1450.2
1451.6
1452.9
1454.2
1455.4
1456.6
1457.6
1458.6
1459.5
1460.2
1460.8
1461.3
1461.7
1461.9
1462
1184.2
1184.2
1184.1
1184
1183.8
1183.6
1183.3
1183
1182.7
1182.3
1181.9
1181.5
1181.1
1180.7
1180.4
1180
1179.6
1179.3
1179
1178.7
1178.4
1178.2
1178.1
1177.9
1177.8
1177.8
1177.8
1177.8
1177.9
1178
1178.2
1178.4
1178.7
1179
1179.3
1179.7
1180.1
1180.6
1181.1
1181.6
1182.1
1182.7
1183.3
1184
1184.7
1185.4
1186.1
1186.8
1187.6
1188.4
1189.3
1190.1
1191
1191.9
1192.8
1193.7
1194.7
1195.6
1196.6
1197.6
1198.6
1199.7
1200.7
1201.8
1202.9
1204
1205.1
1206.2
1207.4
1208.5
1209.7
1210.9
1212.1
1213.3
1214.5
1215.7
1217
1218.2
1219.5
1220.7
1222
1223.3
1224.6
1225.9
1227.2
1228.5
1229.8
1231.1
1232.5
1233.8
1235.2
1236.5
1237.9
1239.2
1240.6
1242
1243.4
1244.7
1246.1
1247.5
1248.9
1250.3
1251.7
1253.1
1254.5
1256
1257.4
1258.8
1260.2
1261.7
1263.1
1264.5
1265.9
1267.4
1268.8
1270.3
1271.7
1273.2
1274.6
1276.1
1277.5
1279
1280.4
1281.9
1283.3
1284.8
1286.3
1287.7
1289.2
1290.7
1292.1
1293.6
1295.1
1296.5
1298
1299.5
1301
1302.4
1303.9
1305.4
1306.9
1308.4
1309.8
1311.3
1312.8
1314.3
1315.8
1317.3
1318.7
1320.2
1321.7
1323.2
1324.7
1326.2
1327.7
1329.2
1330.7
1332.1
1333.6
1335.1
1336.6
1338.1
1339.6
1341.1
1342.6
1344.1
1345.6
1347.1
1348.6
1350.1
1351.6
1353.1
1354.6
1356.1
1357.6
1359.1
1360.6
1362.1
1363.6
1365.1
1366.6
1368.1
1369.6
1371.1
1372.6
1374.1
1375.6
1377.1
1378.6
1380.1
1381.6
1383.1
1384.6
1386.1
1387.6
1389.1
1390.6
1392.1
1393.6
1395.1
1396.6
1398.1
1399.6
1401.1
1402.6
1404.1
1405.6
1407.1
1408.6
1410.2
1411.7
1413.2
1414.7
1416.2
1417.7
1419.2
1420.7
1422.2
1423.7
1425.2
1426.7
1428.2
1429.7
1431.3
1432.8
1434.3
1435.8
1437.3
1438.8
1440.3
1441.8
1443.3
1444.8
1446.3
1447.8
1449.2
1450.6
1452
1453.3
1454.6
1455.8
1457
1458.1
1459
1459.9
1460.6
1461.3
1461.8
1462.1
1462.3
1462.4
1185.7
1185.7
1185.6
1185.5
1185.3
1185.1
1184.8
1184.5
1184.2
1183.8
1183.5
1183.1
1182.7
1182.3
1181.9
1181.6
1181.2
1180.9
1180.6
1180.3
1180.1
1179.8
1179.7
1179.6
1179.5
1179.4
1179.4
1179.5
1179.5
1179.7
1179.8
1180
1180.3
1180.6
1180.9
1181.3
1181.7
1182.1
1182.6
1183.1
1183.7
1184.3
1184.9
1185.5
1186.2
1186.9
1187.6
1188.3
1189.1
1189.9
1190.7
1191.5
1192.4
1193.3
1194.2
1195.1
1196
1197
1198
1199
1200
1201
1202
1203.1
1204.2
1205.2
1206.3
1207.5
1208.6
1209.7
1210.9
1212.1
1213.2
1214.4
1215.6
1216.8
1218.1
1219.3
1220.5
1221.8
1223.1
1224.3
1225.6
1226.9
1228.2
1229.5
1230.8
1232.1
1233.5
1234.8
1236.1
1237.5
1238.8
1240.2
1241.5
1242.9
1244.3
1245.6
1247
1248.4
1249.8
1251.2
1252.6
1254
1255.4
1256.8
1258.2
1259.6
1261
1262.5
1263.9
1265.3
1266.7
1268.2
1269.6
1271
1272.5
1273.9
1275.4
1276.8
1278.3
1279.7
1281.2
1282.6
1284.1
1285.5
1287
1288.4
1289.9
1291.4
1292.8
1294.3
1295.8
1297.2
1298.7
1300.2
1301.6
1303.1
1304.6
1306.1
1307.5
1309
1310.5
1312
1313.5
1314.9
1316.4
1317.9
1319.4
1320.9
1322.3
1323.8
1325.3
1326.8
1328.3
1329.8
1331.3
1332.8
1334.2
1335.7
1337.2
1338.7
1340.2
1341.7
1343.2
1344.7
1346.2
1347.7
1349.2
1350.7
1352.2
1353.7
1355.1
1356.6
1358.1
1359.6
1361.1
1362.6
1364.1
1365.6
1367.1
1368.6
1370.1
1371.6
1373.1
1374.6
1376.1
1377.6
1379.1
1380.6
1382.1
1383.6
1385.1
1386.6
1388.1
1389.6
1391.1
1392.6
1394.1
1395.6
1397.1
1398.6
1400.1
1401.6
1403.1
1404.6
1406.1
1407.6
1409.1
1410.6
1412.1
1413.6
1415.1
1416.7
1418.2
1419.7
1421.2
1422.7
1424.2
1425.7
1427.2
1428.7
1430.2
1431.7
1433.2
1434.8
1436.3
1437.8
1439.3
1440.8
1442.3
1443.8
1445.3
1446.8
1448.2
1449.7
1451.1
1452.5
1453.8
1455.1
1456.3
1457.4
1458.5
1459.5
1460.3
1461.1
1461.7
1462.2
1462.6
1462.8
1462.8
1187.2
1187.2
1187.1
1187
1186.8
1186.6
1186.3
1186
1185.7
1185.4
1185
1184.6
1184.3
1183.9
1183.5
1183.1
1182.8
1182.5
1182.2
1181.9
1181.7
1181.5
1181.3
1181.2
1181.1
1181
1181
1181.1
1181.2
1181.3
1181.4
1181.7
1181.9
1182.2
1182.5
1182.9
1183.3
1183.7
1184.2
1184.7
1185.2
1185.8
1186.4
1187
1187.7
1188.4
1189.1
1189.8
1190.6
1191.3
1192.1
1193
1193.8
1194.7
1195.6
1196.5
1197.4
1198.4
1199.3
1200.3
1201.3
1202.3
1203.3
1204.4
1205.4
1206.5
1207.6
1208.7
1209.8
1210.9
1212.1
1213.2
1214.4
1215.6
1216.8
1218
1219.2
1220.4
1221.6
1222.9
1224.1
1225.4
1226.7
1227.9
1229.2
1230.5
1231.8
1233.1
1234.4
1235.8
1237.1
1238.4
1239.8
1241.1
1242.5
1243.8
1245.2
1246.6
1247.9
1249.3
1250.7
1252.1
1253.5
1254.9
1256.2
1257.7
1259.1
1260.5
1261.9
1263.3
1264.7
1266.1
1267.5
1269
1270.4
1271.8
1273.3
1274.7
1276.1
1277.6
1279
1280.5
1281.9
1283.4
1284.8
1286.3
1287.7
1289.2
1290.6
1292.1
1293.5
1295
1296.5
1297.9
1299.4
1300.9
1302.3
1303.8
1305.3
1306.7
1308.2
1309.7
1311.2
1312.6
1314.1
1315.6
1317.1
1318.5
1320
1321.5
1323
1324.5
1325.9
1327.4
1328.9
1330.4
1331.9
1333.4
1334.9
1336.3
1337.8
1339.3
1340.8
1342.3
1343.8
1345.3
1346.8
1348.3
1349.7
1351.2
1352.7
1354.2
1355.7
1357.2
1358.7
1360.2
1361.7
1363.2
1364.7
1366.2
1367.7
1369.2
1370.7
1372.2
1373.7
1375.2
1376.7
1378.2
1379.7
1381.1
1382.6
1384.1
1385.6
1387.1
1388.6
1390.1
1391.6
1393.1
1394.6
1396.1
1397.6
1399.1
1400.6
1402.1
1403.6
1405.1
1406.6
1408.1
1409.6
1411.1
1412.6
1414.1
1415.6
1417.1
1418.6
1420.1
1421.7
1423.2
1424.7
1426.2
1427.7
1429.2
1430.7
1432.2
1433.7
1435.2
1436.7
1438.2
1439.7
1441.3
1442.8
1444.3
1445.7
1447.2
1448.7
1450.1
1451.5
1452.9
1454.2
1455.5
1456.7
1457.9
1458.9
1459.9
1460.8
1461.5
1462.1
1462.6
1463
1463.2
1463.3
1188.7
1188.7
1188.6
1188.5
1188.3
1188.1
1187.9
1187.6
1187.3
1186.9
1186.6
1186.2
1185.8
1185.4
1185.1
1184.7
1184.4
1184.1
1183.8
1183.5
1183.3
1183.1
1182.9
1182.8
1182.7
1182.7
1182.7
1182.7
1182.8
1182.9
1183.1
1183.3
1183.5
1183.8
1184.1
1184.5
1184.9
1185.3
1185.8
1186.3
1186.8
1187.4
1187.9
1188.6
1189.2
1189.9
1190.6
1191.3
1192
1192.8
1193.6
1194.4
1195.3
1196.1
1197
1197.9
1198.8
1199.7
1200.7
1201.6
1202.6
1203.6
1204.6
1205.7
1206.7
1207.8
1208.8
1209.9
1211
1212.2
1213.3
1214.4
1215.6
1216.7
1217.9
1219.1
1220.3
1221.5
1222.7
1224
1225.2
1226.5
1227.7
1229
1230.3
1231.5
1232.8
1234.1
1235.4
1236.8
1238.1
1239.4
1240.7
1242.1
1243.4
1244.8
1246.1
1247.5
1248.8
1250.2
1251.6
1253
1254.3
1255.7
1257.1
1258.5
1259.9
1261.3
1262.7
1264.1
1265.5
1266.9
1268.4
1269.8
1271.2
1272.6
1274.1
1275.5
1276.9
1278.4
1279.8
1281.2
1282.7
1284.1
1285.6
1287
1288.5
1289.9
1291.4
1292.8
1294.3
1295.7
1297.2
1298.6
1300.1
1301.6
1303
1304.5
1306
1307.4
1308.9
1310.4
1311.8
1313.3
1314.8
1316.2
1317.7
1319.2
1320.7
1322.1
1323.6
1325.1
1326.6
1328.1
1329.5
1331
1332.5
1334
1335.5
1337
1338.4
1339.9
1341.4
1342.9
1344.4
1345.9
1347.4
1348.9
1350.3
1351.8
1353.3
1354.8
1356.3
1357.8
1359.3
1360.8
1362.3
1363.8
1365.3
1366.7
1368.2
1369.7
1371.2
1372.7
1374.2
1375.7
1377.2
1378.7
1380.2
1381.7
1383.2
1384.7
1386.2
1387.7
1389.2
1390.7
1392.2
1393.7
1395.2
1396.7
1398.2
1399.7
1401.1
1402.6
1404.1
1405.6
1407.1
1408.6
1410.1
1411.6
1413.1
1414.6
1416.1
1417.6
1419.1
1420.6
1422.1
1423.6
1425.1
1426.7
1428.2
1429.7
1431.2
1432.7
1434.2
1435.7
1437.2
1438.7
1440.2
1441.7
1443.2
1444.7
1446.2
1447.7
1449.1
1450.6
1452
1453.4
1454.7
1456
1457.2
1458.3
1459.4
1460.4
1461.2
1462
1462.6
1463.1
1463.5
1463.7
1463.7
1190.3
1190.2
1190.2
1190
1189.9
1189.7
1189.4
1189.1
1188.8
1188.5
1188.1
1187.8
1187.4
1187
1186.7
1186.3
1186
1185.7
1185.4
1185.1
1184.9
1184.7
1184.5
1184.4
1184.3
1184.3
1184.3
1184.3
1184.4
1184.5
1184.7
1184.9
1185.1
1185.4
1185.7
1186.1
1186.5
1186.9
1187.3
1187.8
1188.4
1188.9
1189.5
1190.1
1190.7
1191.4
1192.1
1192.8
1193.5
1194.3
1195.1
1195.9
1196.7
1197.5
1198.4
1199.3
1200.2
1201.1
1202
1203
1204
1204.9
1205.9
1207
1208
1209
1210.1
1211.2
1212.3
1213.4
1214.5
1215.6
1216.8
1217.9
1219.1
1220.3
1221.5
1222.7
1223.9
1225.1
1226.3
1227.6
1228.8
1230
1231.3
1232.6
1233.9
1235.2
1236.5
1237.8
1239.1
1240.4
1241.7
1243
1244.4
1245.7
1247.1
1248.4
1249.8
1251.1
1252.5
1253.9
1255.2
1256.6
1258
1259.4
1260.8
1262.2
1263.6
1265
1266.4
1267.8
1269.2
1270.6
1272
1273.4
1274.9
1276.3
1277.7
1279.1
1280.6
1282
1283.4
1284.9
1286.3
1287.8
1289.2
1290.6
1292.1
1293.5
1295
1296.4
1297.9
1299.4
1300.8
1302.3
1303.7
1305.2
1306.7
1308.1
1309.6
1311
1312.5
1314
1315.4
1316.9
1318.4
1319.9
1321.3
1322.8
1324.3
1325.8
1327.2
1328.7
1330.2
1331.7
1333.1
1334.6
1336.1
1337.6
1339.1
1340.5
1342
1343.5
1345
1346.5
1348
1349.5
1350.9
1352.4
1353.9
1355.4
1356.9
1358.4
1359.9
1361.4
1362.8
1364.3
1365.8
1367.3
1368.8
1370.3
1371.8
1373.3
1374.8
1376.3
1377.8
1379.3
1380.7
1382.2
1383.7
1385.2
1386.7
1388.2
1389.7
1391.2
1392.7
1394.2
1395.7
1397.2
1398.7
1400.2
1401.7
1403.2
1404.7
1406.2
1407.7
1409.2
1410.7
1412.1
1413.6
1415.1
1416.6
1418.1
1419.6
1421.1
1422.6
1424.1
1425.6
1427.1
1428.7
1430.2
1431.7
1433.2
1434.7
1436.2
1437.7
1439.2
1440.7
1442.2
1443.7
1445.2
1446.7
1448.2
1449.6
1451
1452.5
1453.8
1455.2
1456.4
1457.7
1458.8
1459.9
1460.8
1461.7
1462.4
1463.1
1463.5
1463.9
1464.1
1464.2
1191.8
1191.7
1191.7
1191.6
1191.4
1191.2
1190.9
1190.7
1190.3
1190
1189.7
1189.3
1188.9
1188.6
1188.2
1187.9
1187.6
1187.3
1187
1186.7
1186.5
1186.3
1186.1
1186
1185.9
1185.9
1185.9
1185.9
1186
1186.1
1186.3
1186.5
1186.7
1187
1187.3
1187.7
1188
1188.5
1188.9
1189.4
1189.9
1190.5
1191
1191.6
1192.3
1192.9
1193.6
1194.3
1195
1195.8
1196.5
1197.3
1198.1
1199
1199.8
1200.7
1201.6
1202.5
1203.4
1204.3
1205.3
1206.3
1207.3
1208.3
1209.3
1210.3
1211.4
1212.5
1213.5
1214.6
1215.7
1216.8
1218
1219.1
1220.3
1221.4
1222.6
1223.8
1225
1226.2
1227.4
1228.6
1229.9
1231.1
1232.4
1233.6
1234.9
1236.2
1237.5
1238.8
1240.1
1241.4
1242.7
1244
1245.3
1246.7
1248
1249.3
1250.7
1252
1253.4
1254.8
1256.1
1257.5
1258.9
1260.3
1261.6
1263
1264.4
1265.8
1267.2
1268.6
1270
1271.4
1272.8
1274.3
1275.7
1277.1
1278.5
1279.9
1281.4
1282.8
1284.2
1285.7
1287.1
1288.5
1290
1291.4
1292.8
1294.3
1295.7
1297.2
1298.6
1300.1
1301.5
1303
1304.4
1305.9
1307.4
1308.8
1310.3
1311.7
1313.2
1314.7
1316.1
1317.6
1319.1
1320.5
1322
1323.5
1324.9
1326.4
1327.9
1329.4
1330.8
1332.3
1333.8
1335.3
1336.7
1338.2
1339.7
1341.2
1342.7
1344.1
1345.6
1347.1
1348.6
1350.1
1351.5
1353
1354.5
1356
1357.5
1359
1360.5
1361.9
1363.4
1364.9
1366.4
1367.9
1369.4
1370.9
1372.4
1373.8
1375.3
1376.8
1378.3
1379.8
1381.3
1382.8
1384.3
1385.8
1387.3
1388.8
1390.3
1391.7
1393.2
1394.7
1396.2
1397.7
1399.2
1400.7
1402.2
1403.7
1405.2
1406.7
1408.2
1409.7
1411.2
1412.7
1414.2
1415.7
1417.2
1418.7
1420.1
1421.6
1423.1
1424.6
1426.1
1427.6
1429.1
1430.7
1432.2
1433.7
1435.2
1436.7
1438.2
1439.7
1441.2
1442.7
1444.2
1445.7
1447.2
1448.6
1450.1
1451.5
1452.9
1454.3
1455.6
1456.9
1458.1
1459.3
1460.3
1461.3
1462.1
1462.9
1463.5
1464
1464.4
1464.6
1464.7
1193.3
1193.3
1193.2
1193.1
1192.9
1192.7
1192.5
1192.2
1191.9
1191.6
1191.2
1190.9
1190.5
1190.2
1189.8
1189.5
1189.2
1188.9
1188.6
1188.3
1188.1
1187.9
1187.8
1187.6
1187.6
1187.5
1187.5
1187.6
1187.6
1187.7
1187.9
1188.1
1188.3
1188.6
1188.9
1189.3
1189.6
1190
1190.5
1191
1191.5
1192
1192.6
1193.2
1193.8
1194.4
1195.1
1195.8
1196.5
1197.2
1198
1198.8
1199.6
1200.4
1201.2
1202.1
1203
1203.9
1204.8
1205.7
1206.7
1207.6
1208.6
1209.6
1210.6
1211.6
1212.7
1213.7
1214.8
1215.9
1217
1218.1
1219.2
1220.3
1221.5
1222.6
1223.8
1224.9
1226.1
1227.3
1228.5
1229.8
1231
1232.2
1233.5
1234.7
1236
1237.2
1238.5
1239.8
1241.1
1242.4
1243.7
1245
1246.3
1247.6
1249
1250.3
1251.6
1253
1254.3
1255.7
1257
1258.4
1259.8
1261.2
1262.5
1263.9
1265.3
1266.7
1268.1
1269.5
1270.9
1272.3
1273.7
1275.1
1276.5
1277.9
1279.3
1280.7
1282.2
1283.6
1285
1286.4
1287.9
1289.3
1290.7
1292.2
1293.6
1295
1296.5
1297.9
1299.4
1300.8
1302.3
1303.7
1305.2
1306.6
1308.1
1309.5
1311
1312.4
1313.9
1315.4
1316.8
1318.3
1319.7
1321.2
1322.7
1324.1
1325.6
1327.1
1328.6
1330
1331.5
1333
1334.4
1335.9
1337.4
1338.9
1340.3
1341.8
1343.3
1344.8
1346.2
1347.7
1349.2
1350.7
1352.2
1353.6
1355.1
1356.6
1358.1
1359.6
1361.1
1362.5
1364
1365.5
1367
1368.5
1370
1371.5
1372.9
1374.4
1375.9
1377.4
1378.9
1380.4
1381.9
1383.4
1384.8
1386.3
1387.8
1389.3
1390.8
1392.3
1393.8
1395.3
1396.8
1398.3
1399.8
1401.2
1402.7
1404.2
1405.7
1407.2
1408.7
1410.2
1411.7
1413.2
1414.7
1416.2
1417.7
1419.2
1420.7
1422.2
1423.7
1425.2
1426.7
1428.1
1429.7
1431.2
1432.7
1434.2
1435.7
1437.2
1438.7
1440.2
1441.7
1443.2
1444.7
1446.2
1447.6
1449.1
1450.6
1452
1453.4
1454.8
1456.1
1457.4
1458.6
1459.7
1460.8
1461.8
1462.6
1463.4
1464
1464.5
1464.8
1465
1465.1
1194.8
1194.8
1194.7
1194.6
1194.4
1194.2
1194
1193.7
1193.4
1193.1
1192.8
1192.4
1192.1
1191.7
1191.4
1191.1
1190.7
1190.5
1190.2
1189.9
1189.7
1189.5
1189.4
1189.3
1189.2
1189.1
1189.1
1189.2
1189.3
1189.4
1189.5
1189.7
1189.9
1190.2
1190.5
1190.8
1191.2
1191.6
1192.1
1192.5
1193
1193.6
1194.1
1194.7
1195.3
1195.9
1196.6
1197.3
1198
1198.7
1199.5
1200.2
1201
1201.8
1202.7
1203.5
1204.4
1205.3
1206.2
1207.1
1208
1209
1209.9
1210.9
1211.9
1212.9
1214
1215
1216.1
1217.1
1218.2
1219.3
1220.4
1221.5
1222.7
1223.8
1224.9
1226.1
1227.3
1228.5
1229.7
1230.9
1232.1
1233.3
1234.5
1235.8
1237
1238.3
1239.6
1240.8
1242.1
1243.4
1244.7
1246
1247.3
1248.6
1249.9
1251.3
1252.6
1253.9
1255.3
1256.6
1258
1259.3
1260.7
1262.1
1263.4
1264.8
1266.2
1267.6
1268.9
1270.3
1271.7
1273.1
1274.5
1275.9
1277.3
1278.7
1280.1
1281.6
1283
1284.4
1285.8
1287.2
1288.7
1290.1
1291.5
1292.9
1294.4
1295.8
1297.2
1298.7
1300.1
1301.6
1303
1304.5
1305.9
1307.3
1308.8
1310.2
1311.7
1313.2
1314.6
1316.1
1317.5
1319
1320.4
1321.9
1323.4
1324.8
1326.3
1327.8
1329.2
1330.7
1332.2
1333.6
1335.1
1336.6
1338
1339.5
1341
1342.5
1343.9
1345.4
1346.9
1348.4
1349.8
1351.3
1352.8
1354.3
1355.7
1357.2
1358.7
1360.2
1361.7
1363.1
1364.6
1366.1
1367.6
1369.1
1370.6
1372
1373.5
1375
1376.5
1378
1379.5
1381
1382.4
1383.9
1385.4
1386.9
1388.4
1389.9
1391.4
1392.9
1394.3
1395.8
1397.3
1398.8
1400.3
1401.8
1403.3
1404.8
1406.3
1407.8
1409.2
1410.7
1412.2
1413.7
1415.2
1416.7
1418.2
1419.7
1421.2
1422.7
1424.2
1425.7
1427.2
1428.7
1430.2
1431.7
1433.2
1434.7
1436.2
1437.7
1439.2
1440.7
1442.2
1443.7
1445.2
1446.7
1448.1
1449.6
1451
1452.5
1453.9
1455.3
1456.6
1457.9
1459.1
1460.2
1461.3
1462.2
1463.1
1463.8
1464.5
1464.9
1465.3
1465.5
1465.6
1196.3
1196.3
1196.2
1196.1
1196
1195.8
1195.5
1195.3
1195
1194.7
1194.3
1194
1193.7
1193.3
1193
1192.7
1192.3
1192
1191.8
1191.5
1191.3
1191.1
1191
1190.9
1190.8
1190.8
1190.8
1190.8
1190.9
1191
1191.1
1191.3
1191.6
1191.8
1192.1
1192.4
1192.8
1193.2
1193.6
1194.1
1194.6
1195.1
1195.7
1196.2
1196.8
1197.5
1198.1
1198.8
1199.5
1200.2
1201
1201.7
1202.5
1203.3
1204.1
1204.9
1205.8
1206.7
1207.6
1208.5
1209.4
1210.3
1211.3
1212.3
1213.3
1214.3
1215.3
1216.3
1217.3
1218.4
1219.5
1220.5
1221.6
1222.7
1223.9
1225
1226.1
1227.3
1228.5
1229.6
1230.8
1232
1233.2
1234.4
1235.6
1236.9
1238.1
1239.4
1240.6
1241.9
1243.2
1244.4
1245.7
1247
1248.3
1249.6
1250.9
1252.2
1253.6
1254.9
1256.2
1257.6
1258.9
1260.3
1261.6
1263
1264.3
1265.7
1267.1
1268.4
1269.8
1271.2
1272.6
1274
1275.4
1276.8
1278.2
1279.6
1281
1282.4
1283.8
1285.2
1286.6
1288
1289.5
1290.9
1292.3
1293.7
1295.1
1296.6
1298
1299.4
1300.9
1302.3
1303.8
1305.2
1306.6
1308.1
1309.5
1311
1312.4
1313.9
1315.3
1316.8
1318.2
1319.7
1321.1
1322.6
1324.1
1325.5
1327
1328.4
1329.9
1331.4
1332.8
1334.3
1335.8
1337.2
1338.7
1340.2
1341.6
1343.1
1344.6
1346
1347.5
1349
1350.5
1351.9
1353.4
1354.9
1356.4
1357.8
1359.3
1360.8
1362.3
1363.8
1365.2
1366.7
1368.2
1369.7
1371.2
1372.6
1374.1
1375.6
1377.1
1378.6
1380
1381.5
1383
1384.5
1386
1387.5
1389
1390.4
1391.9
1393.4
1394.9
1396.4
1397.9
1399.4
1400.9
1402.3
1403.8
1405.3
1406.8
1408.3
1409.8
1411.3
1412.8
1414.3
1415.7
1417.2
1418.7
1420.2
1421.7
1423.2
1424.7
1426.2
1427.7
1429.2
1430.7
1432.2
1433.7
1435.2
1436.7
1438.2
1439.7
1441.2
1442.7
1444.2
1445.7
1447.1
1448.6
1450.1
1451.5
1453
1454.4
1455.7
1457.1
1458.3
1459.6
1460.7
1461.8
1462.7
1463.6
1464.3
1464.9
1465.4
1465.8
1466
1466.1
1197.9
1197.8
1197.8
1197.6
1197.5
1197.3
1197.1
1196.8
1196.5
1196.2
1195.9
1195.6
1195.2
1194.9
1194.6
1194.2
1193.9
1193.6
1193.4
1193.1
1192.9
1192.8
1192.6
1192.5
1192.4
1192.4
1192.4
1192.4
1192.5
1192.6
1192.7
1192.9
1193.2
1193.4
1193.7
1194
1194.4
1194.8
1195.2
1195.7
1196.2
1196.7
1197.2
1197.8
1198.4
1199
1199.6
1200.3
1201
1201.7
1202.4
1203.2
1204
1204.7
1205.6
1206.4
1207.2
1208.1
1209
1209.9
1210.8
1211.7
1212.7
1213.6
1214.6
1215.6
1216.6
1217.6
1218.6
1219.7
1220.7
1221.8
1222.9
1224
1225.1
1226.2
1227.3
1228.5
1229.6
1230.8
1232
1233.1
1234.3
1235.5
1236.8
1238
1239.2
1240.4
1241.7
1242.9
1244.2
1245.5
1246.7
1248
1249.3
1250.6
1251.9
1253.2
1254.5
1255.9
1257.2
1258.5
1259.9
1261.2
1262.5
1263.9
1265.3
1266.6
1268
1269.3
1270.7
1272.1
1273.5
1274.8
1276.2
1277.6
1279
1280.4
1281.8
1283.2
1284.6
1286
1287.4
1288.8
1290.3
1291.7
1293.1
1294.5
1295.9
1297.4
1298.8
1300.2
1301.6
1303.1
1304.5
1305.9
1307.4
1308.8
1310.3
1311.7
1313.2
1314.6
1316
1317.5
1318.9
1320.4
1321.9
1323.3
1324.8
1326.2
1327.7
1329.1
1330.6
1332
1333.5
1335
1336.4
1337.9
1339.4
1340.8
1342.3
1343.8
1345.2
1346.7
1348.2
1349.6
1351.1
1352.6
1354
1355.5
1357
1358.5
1359.9
1361.4
1362.9
1364.4
1365.8
1367.3
1368.8
1370.3
1371.8
1373.2
1374.7
1376.2
1377.7
1379.2
1380.6
1382.1
1383.6
1385.1
1386.6
1388
1389.5
1391
1392.5
1394
1395.5
1397
1398.4
1399.9
1401.4
1402.9
1404.4
1405.9
1407.4
1408.8
1410.3
1411.8
1413.3
1414.8
1416.3
1417.8
1419.3
1420.8
1422.2
1423.7
1425.2
1426.7
1428.2
1429.7
1431.2
1432.7
1434.2
1435.7
1437.2
1438.7
1440.2
1441.7
1443.2
1444.7
1446.2
1447.7
1449.1
1450.6
1452
1453.5
1454.9
1456.2
1457.6
1458.8
1460
1461.2
1462.2
1463.2
1464.1
1464.8
1465.4
1465.9
1466.3
1466.5
1466.6
1199.4
1199.4
1199.3
1199.2
1199
1198.8
1198.6
1198.4
1198.1
1197.8
1197.5
1197.1
1196.8
1196.5
1196.1
1195.8
1195.5
1195.2
1195
1194.7
1194.5
1194.4
1194.2
1194.1
1194
1194
1194
1194
1194.1
1194.2
1194.4
1194.5
1194.8
1195
1195.3
1195.6
1196
1196.4
1196.8
1197.3
1197.7
1198.2
1198.8
1199.3
1199.9
1200.5
1201.2
1201.8
1202.5
1203.2
1203.9
1204.7
1205.4
1206.2
1207
1207.8
1208.7
1209.5
1210.4
1211.3
1212.2
1213.1
1214
1215
1215.9
1216.9
1217.9
1218.9
1219.9
1221
1222
1223.1
1224.1
1225.2
1226.3
1227.4
1228.5
1229.7
1230.8
1232
1233.1
1234.3
1235.5
1236.7
1237.9
1239.1
1240.3
1241.5
1242.8
1244
1245.3
1246.5
1247.8
1249.1
1250.3
1251.6
1252.9
1254.2
1255.5
1256.8
1258.2
1259.5
1260.8
1262.1
1263.5
1264.8
1266.2
1267.5
1268.9
1270.2
1271.6
1273
1274.4
1275.7
1277.1
1278.5
1279.9
1281.3
1282.7
1284.1
1285.5
1286.9
1288.3
1289.7
1291.1
1292.5
1293.9
1295.3
1296.7
1298.2
1299.6
1301
1302.4
1303.9
1305.3
1306.7
1308.1
1309.6
1311
1312.5
1313.9
1315.3
1316.8
1318.2
1319.7
1321.1
1322.6
1324
1325.5
1326.9
1328.4
1329.8
1331.3
1332.7
1334.2
1335.7
1337.1
1338.6
1340
1341.5
1343
1344.4
1345.9
1347.4
1348.8
1350.3
1351.8
1353.2
1354.7
1356.2
1357.6
1359.1
1360.6
1362
1363.5
1365
1366.5
1367.9
1369.4
1370.9
1372.4
1373.8
1375.3
1376.8
1378.3
1379.8
1381.2
1382.7
1384.2
1385.7
1387.2
1388.6
1390.1
1391.6
1393.1
1394.6
1396
1397.5
1399
1400.5
1402
1403.5
1404.9
1406.4
1407.9
1409.4
1410.9
1412.4
1413.9
1415.3
1416.8
1418.3
1419.8
1421.3
1422.8
1424.3
1425.8
1427.3
1428.7
1430.2
1431.7
1433.2
1434.7
1436.2
1437.7
1439.2
1440.7
1442.2
1443.7
1445.2
1446.7
1448.2
1449.6
1451.1
1452.6
1454
1455.4
1456.7
1458.1
1459.3
1460.5
1461.7
1462.7
1463.7
1464.6
1465.3
1465.9
1466.4
1466.8
1467
1467
1200.9
1200.9
1200.8
1200.7
1200.6
1200.4
1200.1
1199.9
1199.6
1199.3
1199
1198.7
1198.4
1198
1197.7
1197.4
1197.1
1196.8
1196.6
1196.4
1196.1
1196
1195.8
1195.7
1195.6
1195.6
1195.6
1195.6
1195.7
1195.8
1196
1196.2
1196.4
1196.6
1196.9
1197.2
1197.6
1198
1198.4
1198.8
1199.3
1199.8
1200.3
1200.9
1201.5
1202.1
1202.7
1203.3
1204
1204.7
1205.4
1206.1
1206.9
1207.7
1208.5
1209.3
1210.1
1210.9
1211.8
1212.7
1213.6
1214.5
1215.4
1216.3
1217.3
1218.2
1219.2
1220.2
1221.2
1222.2
1223.3
1224.3
1225.4
1226.5
1227.6
1228.6
1229.8
1230.9
1232
1233.1
1234.3
1235.5
1236.6
1237.8
1239
1240.2
1241.4
1242.6
1243.9
1245.1
1246.3
1247.6
1248.8
1250.1
1251.4
1252.7
1253.9
1255.2
1256.5
1257.8
1259.1
1260.5
1261.8
1263.1
1264.4
1265.8
1267.1
1268.5
1269.8
1271.2
1272.5
1273.9
1275.2
1276.6
1278
1279.4
1280.7
1282.1
1283.5
1284.9
1286.3
1287.7
1289.1
1290.5
1291.9
1293.3
1294.7
1296.1
1297.5
1298.9
1300.4
1301.8
1303.2
1304.6
1306.1
1307.5
1308.9
1310.3
1311.8
1313.2
1314.6
1316.1
1317.5
1319
1320.4
1321.8
1323.3
1324.7
1326.2
1327.6
1329.1
1330.5
1332
1333.4
1334.9
1336.4
1337.8
1339.3
1340.7
1342.2
1343.6
1345.1
1346.6
1348
1349.5
1350.9
1352.4
1353.9
1355.3
1356.8
1358.3
1359.8
1361.2
1362.7
1364.2
1365.6
1367.1
1368.6
1370
1371.5
1373
1374.5
1375.9
1377.4
1378.9
1380.4
1381.8
1383.3
1384.8
1386.3
1387.8
1389.2
1390.7
1392.2
1393.7
1395.1
1396.6
1398.1
1399.6
1401.1
1402.6
1404
1405.5
1407
1408.5
1410
1411.4
1412.9
1414.4
1415.9
1417.4
1418.9
1420.4
1421.8
1423.3
1424.8
1426.3
1427.8
1429.3
1430.8
1432.3
1433.8
1435.2
1436.7
1438.2
1439.7
1441.2
1442.7
1444.2
1445.7
1447.2
1448.7
1450.2
1451.6
1453.1
1454.5
1455.9
1457.2
1458.6
1459.8
1461
1462.2
1463.2
1464.2
1465
1465.8
1466.4
1466.9
1467.2
1467.5
1467.5
1202.4
1202.4
1202.4
1202.2
1202.1
1201.9
1201.7
1201.4
1201.2
1200.9
1200.6
1200.3
1199.9
1199.6
1199.3
1199
1198.7
1198.4
1198.2
1198
1197.8
1197.6
1197.4
1197.3
1197.3
1197.2
1197.2
1197.3
1197.3
1197.4
1197.6
1197.8
1198
1198.2
1198.5
1198.8
1199.2
1199.6
1200
1200.4
1200.9
1201.4
1201.9
1202.4
1203
1203.6
1204.2
1204.9
1205.5
1206.2
1206.9
1207.6
1208.4
1209.1
1209.9
1210.7
1211.5
1212.4
1213.2
1214.1
1215
1215.8
1216.8
1217.7
1218.6
1219.6
1220.6
1221.5
1222.5
1223.6
1224.6
1225.6
1226.7
1227.7
1228.8
1229.9
1231
1232.1
1233.2
1234.3
1235.5
1236.6
1237.8
1239
1240.1
1241.3
1242.5
1243.7
1245
1246.2
1247.4
1248.7
1249.9
1251.2
1252.4
1253.7
1255
1256.3
1257.5
1258.8
1260.1
1261.4
1262.8
1264.1
1265.4
1266.7
1268.1
1269.4
1270.7
1272.1
1273.4
1274.8
1276.2
1277.5
1278.9
1280.3
1281.6
1281.6
1284.4
1285.8
1287.2
1288.5
1289.9
1291.3
1292.7
1294.1
1295.5
1296.9
1298.3
1299.8
1301.2
1302.6
1304
1305.4
1306.8
1308.3
1309.7
1311.1
1312.5
1314
1315.4
1316.8
1318.3
1319.7
1321.1
1322.6
1324
1325.5
1326.9
1328.4
1329.8
1331.3
1332.7
1334.1
1335.6
1337
1338.5
1340
1341.4
1342.9
1344.3
1345.8
1347.2
1348.7
1350.2
1351.6
1353.1
1354.5
1356
1357.5
1358.9
1360.4
1361.9
1363.3
1364.8
1366.3
1367.7
1369.2
1370.7
1372.1
1373.6
1375.1
1376.6
1378
1379.5
1381
1382.5
1383.9
1385.4
1386.9
1388.4
1389.8
1391.3
1392.8
1394.3
1395.7
1397.2
1398.7
1400.2
1401.7
1403.1
1404.6
1406.1
1407.6
1409
1410.5
1412
1413.5
1415
1416.5
1417.9
1419.4
1420.9
1422.4
1423.9
1425.4
1426.8
1428.3
1429.8
1431.3
1432.8
1434.3
1435.8
1437.3
1438.8
1440.3
1441.8
1443.3
1444.7
1446.2
1447.7
1449.2
1450.7
1452.1
1453.6
1455
1456.4
1457.8
1459.1
1460.3
1461.6
1462.7
1463.7
1464.7
1465.6
1466.3
1466.9
1467.4
1467.7
1468
1468
1204
1203.9
1203.9
1203.8
1203.6
1203.5
1203.2
1203
1202.7
1202.4
1202.1
1201.8
1201.5
1201.2
1200.9
1200.6
1200.3
1200
1199.8
1199.6
1199.4
1199.2
1199.1
1198.9
1198.9
1198.8
1198.8
1198.9
1198.9
1199
1199.2
1199.4
1199.6
1199.8
1200.1
1200.4
1200.8
1201.1
1201.5
1202
1202.4
1202.9
1203.4
1204
1204.5
1205.1
1205.7
1206.4
1207
1207.7
1208.4
1209.1
1209.8
1210.6
1211.4
1212.2
1213
1213.8
1214.6
1215.5
1216.4
1217.2
1218.1
1219.1
1220
1220.9
1221.9
1222.9
1223.9
1224.9
1225.9
1226.9
1227.9
1229
1230.1
1231.1
1232.2
1233.3
1234.4
1235.5
1236.7
1237.8
1239
1240.1
1241.3
1242.5
1243.7
1244.9
1246.1
1247.3
1248.5
1249.7
1251
1252.2
1253.5
1254.7
1256
1257.3
1258.6
1259.8
1261.1
1262.4
1263.7
1265.1
1266.4
1267.7
1269
1270.3
1271.7
1273
1274.4
1275.7
1277.1
1278.4
1279.8
1281.1
1282.5
1283.9
1285.3
1286.6
1288
1289.4
1290.8
1292.2
1293.6
1295
1296.4
1297.8
1299.2
1300.6
1302
1303.4
1304.8
1306.2
1307.6
1309.1
1310.5
1311.9
1313.3
1314.7
1316.2
1317.6
1319
1320.5
1321.9
1323.3
1324.8
1326.2
1327.6
1329.1
1330.5
1332
1333.4
1334.9
1336.3
1337.8
1339.2
1340.7
1342.1
1343.6
1345
1346.5
1347.9
1349.4
1350.8
1352.3
1353.8
1355.2
1356.7
1358.1
1359.6
1361.1
1362.5
1364
1365.5
1366.9
1368.4
1369.8
1371.3
1372.8
1374.3
1375.7
1377.2
1378.7
1380.1
1381.6
1383.1
1384.5
1386
1387.5
1389
1390.4
1391.9
1393.4
1394.9
1396.3
1397.8
1399.3
1400.8
1402.2
1403.7
1405.2
1406.7
1408.1
1409.6
1411.1
1412.6
1414.1
1415.5
1417
1418.5
1420
1421.5
1423
1424.4
1425.9
1427.4
1428.9
1430.4
1431.9
1433.4
1434.8
1436.3
1437.8
1439.3
1440.8
1442.3
1443.8
1445.3
1446.8
1448.3
1449.7
1451.2
1452.7
1454.1
1455.5
1456.9
1458.3
1459.6
1460.9
1462.1
1463.2
1464.2
1465.2
1466.1
1466.8
1467.4
1467.9
1468.3
1468.5
1468.5
1205.5
1205.5
1205.4
1205.3
1205.2
1205
1204.8
1204.5
1204.3
1204
1203.7
1203.4
1203.1
1202.8
1202.5
1202.2
1201.9
1201.6
1201.4
1201.2
1201
1200.8
1200.7
1200.6
1200.5
1200.5
1200.5
1200.5
1200.6
1200.7
1200.8
1201
1201.2
1201.4
1201.7
1202
1202.4
1202.7
1203.1
1203.6
1204
1204.5
1205
1205.5
1206.1
1206.7
1207.3
1207.9
1208.5
1209.2
1209.9
1210.6
1211.3
1212.1
1212.8
1213.6
1214.4
1215.2
1216.1
1216.9
1217.8
1218.6
1219.5
1220.4
1221.4
1222.3
1223.2
1224.2
1225.2
1226.2
1227.2
1228.2
1229.2
1230.3
1231.3
1232.4
1233.5
1234.5
1235.6
1236.8
1237.9
1239
1240.1
1241.3
1242.5
1243.6
1244.8
1246
1247.2
1248.4
1249.6
1250.8
1252.1
1253.3
1254.5
1255.8
1257.1
1258.3
1259.6
1260.9
1262.2
1263.4
1264.7
1266
1267.4
1268.7
1270
1271.3
1272.6
1274
1275.3
1276.6
1278
1279.3
1280.7
1282.1
1283.4
1284.8
1286.1
1287.5
1288.9
1290.3
1291.7
1293
1294.4
1295.8
1297.2
1298.6
1300
1301.4
1302.8
1304.2
1305.6
1307
1308.4
1309.8
1311.3
1312.7
1314.1
1315.5
1316.9
1318.4
1319.8
1321.2
1322.7
1324.1
1325.5
1326.9
1328.4
1329.8
1331.3
1332.7
1334.1
1335.6
1337
1338.5
1339.9
1341.4
1342.8
1344.3
1345.7
1347.2
1348.6
1350.1
1351.5
1353
1354.4
1355.9
1357.3
1358.8
1360.3
1361.7
1363.2
1364.6
1366.1
1367.6
1369
1370.5
1372
1373.4
1374.9
1376.4
1377.8
1379.3
1380.8
1382.2
1383.7
1385.2
1386.6
1388.1
1389.6
1391
1392.5
1394
1395.5
1396.9
1398.4
1399.9
1401.4
1402.8
1404.3
1405.8
1407.3
1408.7
1410.2
1411.7
1413.2
1414.6
1416.1
1417.6
1419.1
1420.6
1422
1423.5
1425
1426.5
1428
1429.4
1430.9
1432.4
1433.9
1435.4
1436.9
1438.4
1439.9
1441.3
1442.8
1444.3
1445.8
1447.3
1448.8
1450.3
1451.7
1453.2
1454.6
1456
1457.4
1458.8
1460.1
1461.4
1462.6
1463.7
1464.8
1465.7
1466.6
1467.3
1467.9
1468.4
1468.8
1469
1469
1207
1207
1207
1206.9
1206.7
1206.5
1206.3
1206.1
1205.8
1205.6
1205.3
1205
1204.7
1204.4
1204
1203.8
1203.5
1203.2
1203
1202.8
1202.6
1202.4
1202.3
1202.2
1202.1
1202.1
1202.1
1202.1
1202.2
1202.3
1202.4
1202.6
1202.8
1203
1203.3
1203.6
1203.9
1204.3
1204.7
1205.1
1205.6
1206.1
1206.6
1207.1
1207.6
1208.2
1208.8
1209.4
1210.1
1210.7
1211.4
1212.1
1212.8
1213.6
1214.3
1215.1
1215.9
1216.7
1217.5
1218.3
1219.2
1220
1220.9
1221.8
1222.7
1223.7
1224.6
1225.6
1226.5
1227.5
1228.5
1229.5
1230.5
1231.6
1232.6
1233.6
1234.7
1235.8
1236.9
1238
1239.1
1240.2
1241.3
1242.5
1243.6
1244.8
1246
1247.1
1248.3
1249.5
1250.7
1251.9
1253.2
1254.4
1255.6
1256.9
1258.1
1259.4
1260.6
1261.9
1263.2
1264.5
1265.7
1267
1268.3
1269.7
1271
1272.3
1273.6
1274.9
1276.3
1277.6
1278.9
1280.3
1281.6
1283
1284.3
1285.7
1287
1288.4
1289.8
1291.1
1292.5
1293.9
1295.3
1296.7
1298.1
1299.4
1300.8
1302.2
1303.6
1305
1306.4
1307.8
1309.2
1310.7
1312.1
1313.5
1314.9
1316.3
1317.7
1319.1
1320.6
1322
1323.4
1324.8
1326.3
1327.7
1329.1
1330.6
1332
1333.4
1334.9
1336.3
1337.8
1339.2
1340.6
1342.1
1343.5
1345
1346.4
1347.9
1349.3
1350.8
1352.2
1353.7
1355.1
1356.6
1358
1359.5
1360.9
1362.4
1363.9
1365.3
1366.8
1368.2
1369.7
1371.1
1372.6
1374.1
1375.5
1377
1378.5
1379.9
1381.4
1382.9
1384.3
1385.8
1387.3
1388.7
1390.2
1391.7
1393.1
1394.6
1396.1
1397.5
1399
1400.5
1402
1403.4
1404.9
1406.4
1407.9
1409.3
1410.8
1412.3
1413.8
1415.2
1416.7
1418.2
1419.7
1421.1
1422.6
1424.1
1425.6
1427
1428.5
1430
1431.5
1433
1434.5
1435.9
1437.4
1438.9
1440.4
1441.9
1443.4
1444.9
1446.4
1447.8
1449.3
1450.8
1452.3
1453.7
1455.2
1456.6
1458
1459.3
1460.6
1461.9
1463.1
1464.2
1465.3
1466.2
1467.1
1467.8
1468.4
1468.9
1469.3
1469.5
1469.6
1208.6
1208.6
1208.5
1208.4
1208.3
1208.1
1207.9
1207.6
1207.4
1207.1
1206.8
1206.5
1206.2
1205.9
1205.6
1205.3
1205.1
1204.8
1204.6
1204.4
1204.2
1204
1203.9
1203.8
1203.7
1203.7
1203.7
1203.7
1203.8
1203.9
1204
1204.2
1204.4
1204.6
1204.9
1205.2
1205.5
1205.9
1206.3
1206.7
1207.2
1207.6
1208.1
1208.6
1209.2
1209.8
1210.3
1210.9
1211.6
1212.2
1212.9
1213.6
1214.3
1215
1215.8
1216.5
1217.3
1218.1
1218.9
1219.8
1220.6
1221.5
1222.3
1223.2
1224.1
1225
1226
1226.9
1227.9
1228.8
1229.8
1230.8
1231.8
1232.8
1233.9
1234.9
1236
1237
1238.1
1239.2
1240.3
1241.4
1242.5
1243.7
1244.8
1246
1247.1
1248.3
1249.5
1250.7
1251.8
1253
1254.3
1255.5
1256.7
1257.9
1259.2
1260.4
1261.7
1262.9
1264.2
1265.5
1266.8
1268
1269.3
1270.6
1271.9
1273.3
1274.6
1275.9
1277.2
1278.5
1279.9
1281.2
1282.5
1283.9
1285.2
1286.6
1287.9
1289.3
1290.7
1292
1293.4
1294.8
1296.2
1297.5
1298.9
1300.3
1301.7
1303.1
1304.5
1305.9
1307.3
1308.7
1310.1
1311.5
1312.9
1314.3
1315.7
1317.1
1318.5
1319.9
1321.4
1322.8
1324.2
1325.6
1327
1328.5
1329.9
1331.3
1332.8
1334.2
1335.6
1337.1
1338.5
1339.9
1341.4
1342.8
1344.2
1345.7
1347.1
1348.6
1350
1351.5
1352.9
1354.4
1355.8
1357.3
1358.7
1360.2
1361.6
1363.1
1364.5
1366
1367.4
1368.9
1370.4
1371.8
1373.3
1374.7
1376.2
1377.7
1379.1
1380.6
1382
1383.5
1385
1386.4
1387.9
1389.4
1390.8
1392.3
1393.8
1395.2
1396.7
1398.2
1399.6
1401.1
1402.6
1404
1405.5
1407
1408.5
1409.9
1411.4
1412.9
1414.3
1415.8
1417.3
1418.8
1420.2
1421.7
1423.2
1424.7
1426.1
1427.6
1429.1
1430.6
1432.1
1433.5
1435
1436.5
1438
1439.5
1441
1442.5
1443.9
1445.4
1446.9
1448.4
1449.9
1451.3
1452.8
1454.3
1455.7
1457.1
1458.5
1459.9
1461.2
1462.4
1463.6
1464.8
1465.8
1466.8
1467.6
1468.4
1469
1469.5
1469.8
1470
1470.1
1210.1
1210.1
1210
1209.9
1209.8
1209.6
1209.4
1209.2
1208.9
1208.7
1208.4
1208.1
1207.8
1207.5
1207.2
1206.9
1206.7
1206.4
1206.2
1206
1205.8
1205.6
1205.5
1205.4
1205.3
1205.3
1205.3
1205.3
1205.4
1205.5
1205.6
1205.8
1206
1206.2
1206.5
1206.8
1207.1
1207.5
1207.9
1208.3
1208.7
1209.2
1209.7
1210.2
1210.7
1211.3
1211.9
1212.5
1213.1
1213.8
1214.4
1215.1
1215.8
1216.5
1217.3
1218
1218.8
1219.6
1220.4
1221.2
1222
1222.9
1223.7
1224.6
1225.5
1226.4
1227.3
1228.3
1229.2
1230.2
1231.1
1232.1
1233.1
1234.1
1235.2
1236.2
1237.2
1238.3
1239.4
1240.4
1241.5
1242.6
1243.7
1244.9
1246
1247.1
1248.3
1249.4
1250.6
1251.8
1253
1254.2
1255.4
1256.6
1257.8
1259
1260.3
1261.5
1262.7
1264
1265.3
1266.5
1267.8
1269.1
1270.4
1271.6
1272.9
1274.2
1275.6
1276.9
1278.2
1279.5
1280.8
1282.1
1283.5
1284.8
1286.2
1287.5
1288.9
1290.2
1291.6
1292.9
1294.3
1295.7
1297
1298.4
1299.8
1301.2
1302.5
1303.9
1305.3
1306.7
1308.1
1309.5
1310.9
1312.3
1313.7
1315.1
1316.5
1317.9
1319.3
1320.7
1322.1
1323.6
1325
1326.4
1327.8
1329.2
1330.7
1332.1
1333.5
1334.9
1336.4
1337.8
1339.2
1340.7
1342.1
1343.5
1345
1346.4
1347.9
1349.3
1350.7
1352.2
1353.6
1355.1
1356.5
1358
1359.4
1360.9
1362.3
1363.8
1365.2
1366.7
1368.1
1369.6
1371
1372.5
1373.9
1375.4
1376.8
1378.3
1379.8
1381.2
1382.7
1384.1
1385.6
1387.1
1388.5
1390
1391.5
1392.9
1394.4
1395.9
1397.3
1398.8
1400.3
1401.7
1403.2
1404.7
1406.1
1407.6
1409.1
1410.5
1412
1413.5
1414.9
1416.4
1417.9
1419.4
1420.8
1422.3
1423.8
1425.3
1426.7
1428.2
1429.7
1431.2
1432.6
1434.1
1435.6
1437.1
1438.6
1440
1441.5
1443
1444.5
1446
1447.5
1448.9
1450.4
1451.9
1453.4
1454.8
1456.3
1457.7
1459
1460.4
1461.7
1463
1464.2
1465.3
1466.4
1467.3
1468.2
1468.9
1469.5
1470
1470.3
1470.6
1470.6
1211.7
1211.6
1211.6
1211.5
1211.3
1211.2
1211
1210.8
1210.5
1210.2
1210
1209.7
1209.4
1209.1
1208.8
1208.5
1208.3
1208
1207.8
1207.6
1207.4
1207.2
1207.1
1207
1206.9
1206.9
1206.9
1206.9
1207
1207.1
1207.2
1207.4
1207.6
1207.8
1208.1
1208.4
1208.7
1209.1
1209.5
1209.9
1210.3
1210.8
1211.2
1211.8
1212.3
1212.8
1213.4
1214
1214.6
1215.3
1215.9
1216.6
1217.3
1218
1218.7
1219.5
1220.2
1221
1221.8
1222.6
1223.5
1224.3
1225.1
1226
1226.9
1227.8
1228.7
1229.6
1230.6
1231.5
1232.5
1233.5
1234.5
1235.5
1236.5
1237.5
1238.5
1239.6
1240.6
1241.7
1242.8
1243.9
1245
1246.1
1247.2
1248.3
1249.5
1250.6
1251.8
1252.9
1254.1
1255.3
1256.5
1257.7
1258.9
1260.1
1261.3
1262.6
1263.8
1265.1
1266.3
1267.6
1268.8
1270.1
1271.4
1272.7
1273.9
1275.2
1276.5
1277.8
1279.1
1280.5
1281.8
1283.1
1284.4
1285.8
1287.1
1288.4
1289.8
1291.1
1292.5
1293.8
1295.2
1296.6
1297.9
1299.3
1300.7
1302
1303.4
1304.8
1306.2
1307.6
1308.9
1310.3
1311.7
1313.1
1314.5
1315.9
1317.3
1318.7
1320.1
1321.5
1322.9
1324.4
1325.8
1327.2
1328.6
1330
1331.4
1332.9
1334.3
1335.7
1337.1
1338.6
1340
1341.4
1342.8
1344.3
1345.7
1347.1
1348.6
1350
1351.5
1352.9
1354.3
1355.8
1357.2
1358.7
1360.1
1361.6
1363
1364.5
1365.9
1367.4
1368.8
1370.3
1371.7
1373.2
1374.6
1376.1
1377.5
1379
1380.4
1381.9
1383.3
1384.8
1386.3
1387.7
1389.2
1390.6
1392.1
1393.6
1395
1396.5
1397.9
1399.4
1400.9
1402.3
1403.8
1405.3
1406.7
1408.2
1409.7
1411.1
1412.6
1414.1
1415.5
1417
1418.5
1420
1421.4
1422.9
1424.4
1425.8
1427.3
1428.8
1430.3
1431.7
1433.2
1434.7
1436.2
1437.7
1439.1
1440.6
1442.1
1443.6
1445.1
1446.5
1448
1449.5
1451
1452.5
1453.9
1455.4
1456.8
1458.2
1459.6
1460.9
1462.3
1463.5
1464.7
1465.8
1466.9
1467.8
1468.7
1469.4
1470
1470.5
1470.9
1471.1
1471.2
1213.2
1213.2
1213.1
1213
1212.9
1212.7
1212.5
1212.3
1212.1
1211.8
1211.5
1211.2
1211
1210.7
1210.4
1210.1
1209.9
1209.6
1209.4
1209.2
1209
1208.8
1208.7
1208.6
1208.6
1208.5
1208.5
1208.6
1208.6
1208.7
1208.9
1209
1209.2
1209.4
1209.7
1210
1210.3
1210.7
1211
1211.4
1211.9
1212.3
1212.8
1213.3
1213.8
1214.4
1215
1215.5
1216.2
1216.8
1217.4
1218.1
1218.8
1219.5
1220.2
1221
1221.7
1222.5
1223.3
1224.1
1224.9
1225.7
1226.6
1227.4
1228.3
1229.2
1230.1
1231
1231.9
1232.9
1233.8
1234.8
1235.8
1236.8
1237.8
1238.8
1239.8
1240.8
1241.9
1242.9
1244
1245.1
1246.2
1247.3
1248.4
1249.5
1250.7
1251.8
1252.9
1254.1
1255.3
1256.4
1257.6
1258.8
1260
1261.2
1262.4
1263.7
1264.9
1266.1
1267.4
1268.6
1269.9
1271.1
1272.4
1273.7
1275
1276.2
1277.5
1278.8
1280.1
1281.4
1282.8
1284.1
1285.4
1286.7
1288
1289.4
1290.7
1292.1
1293.4
1294.7
1296.1
1297.5
1298.8
1300.2
1301.5
1302.9
1304.3
1305.7
1307
1308.4
1309.8
1311.2
1312.6
1314
1315.3
1316.7
1318.1
1319.5
1320.9
1322.3
1323.7
1325.2
1326.6
1328
1329.4
1330.8
1332.2
1333.6
1335
1336.5
1337.9
1339.3
1340.7
1342.2
1343.6
1345
1346.5
1347.9
1349.3
1350.8
1352.2
1353.6
1355.1
1356.5
1357.9
1359.4
1360.8
1362.3
1363.7
1365.2
1366.6
1368
1369.5
1370.9
1372.4
1373.8
1375.3
1376.7
1378.2
1379.6
1381.1
1382.6
1384
1385.5
1386.9
1388.4
1389.8
1391.3
1392.7
1394.2
1395.7
1397.1
1398.6
1400
1401.5
1403
1404.4
1405.9
1407.4
1408.8
1410.3
1411.8
1413.2
1414.7
1416.2
1417.6
1419.1
1420.6
1422
1423.5
1425
1426.4
1427.9
1429.4
1430.9
1432.3
1433.8
1435.3
1436.8
1438.2
1439.7
1441.2
1442.7
1444.2
1445.6
1447.1
1448.6
1450.1
1451.6
1453
1454.5
1455.9
1457.4
1458.8
1460.2
1461.5
1462.8
1464.1
1465.3
1466.4
1467.4
1468.4
1469.2
1470
1470.6
1471.1
1471.4
1471.6
1471.7
1214.7
1214.7
1214.7
1214.6
1214.4
1214.3
1214.1
1213.9
1213.6
1213.4
1213.1
1212.8
1212.5
1212.3
1212
1211.7
1211.4
1211.2
1211
1210.8
1210.6
1210.5
1210.3
1210.2
1210.2
1210.1
1210.1
1210.2
1210.2
1210.3
1210.5
1210.6
1210.8
1211
1211.3
1211.6
1211.9
1212.3
1212.6
1213
1213.4
1213.9
1214.4
1214.9
1215.4
1215.9
1216.5
1217.1
1217.7
1218.3
1219
1219.6
1220.3
1221
1221.7
1222.4
1223.2
1223.9
1224.7
1225.5
1226.3
1227.1
1228
1228.8
1229.7
1230.6
1231.5
1232.4
1233.3
1234.2
1235.2
1236.1
1237.1
1238.1
1239.1
1240.1
1241.1
1242.1
1243.2
1244.2
1245.3
1246.3
1247.4
1248.5
1249.6
1250.7
1251.9
1253
1254.1
1255.3
1256.4
1257.6
1258.8
1259.9
1261.1
1262.3
1263.5
1264.8
1266
1267.2
1268.4
1269.7
1270.9
1272.2
1273.4
1274.7
1276
1277.3
1278.5
1279.8
1281.1
1282.4
1283.7
1285
1286.4
1287.7
1289
1290.3
1291.7
1293
1294.3
1295.7
1297
1298.4
1299.7
1301.1
1302.4
1303.8
1305.2
1306.5
1307.9
1309.3
1310.7
1312
1313.4
1314.8
1316.2
1317.6
1319
1320.4
1321.8
1323.2
1324.6
1326
1327.4
1328.8
1330.2
1331.6
1333
1334.4
1335.8
1337.2
1338.7
1340.1
1341.5
1342.9
1344.4
1345.8
1347.2
1348.6
1350.1
1351.5
1352.9
1354.4
1355.8
1357.2
1358.7
1360.1
1361.5
1363
1364.4
1365.9
1367.3
1368.7
1370.2
1371.6
1373.1
1374.5
1376
1377.4
1378.9
1380.3
1381.8
1383.2
1384.7
1386.1
1387.6
1389
1390.5
1391.9
1393.4
1394.9
1396.3
1397.8
1399.2
1400.7
1402.2
1403.6
1405.1
1406.5
1408
1409.5
1410.9
1412.4
1413.8
1415.3
1416.8
1418.2
1419.7
1421.2
1422.6
1424.1
1425.6
1427
1428.5
1430
1431.5
1432.9
1434.4
1435.9
1437.3
1438.8
1440.3
1441.8
1443.3
1444.7
1446.2
1447.7
1449.2
1450.6
1452.1
1453.6
1455
1456.5
1457.9
1459.3
1460.7
1462.1
1463.4
1464.6
1465.8
1466.9
1468
1468.9
1469.8
1470.5
1471.1
1471.6
1472
1472.2
1472.2
1216.3
1216.3
1216.2
1216.1
1216
1215.8
1215.6
1215.4
1215.2
1214.9
1214.7
1214.4
1214.1
1213.8
1213.6
1213.3
1213
1212.8
1212.6
1212.4
1212.2
1212.1
1211.9
1211.8
1211.8
1211.7
1211.7
1211.8
1211.8
1211.9
1212.1
1212.2
1212.4
1212.6
1212.9
1213.2
1213.5
1213.8
1214.2
1214.6
1215
1215.5
1215.9
1216.4
1216.9
1217.5
1218
1218.6
1219.2
1219.8
1220.5
1221.1
1221.8
1222.5
1223.2
1223.9
1224.7
1225.4
1226.2
1227
1227.8
1228.6
1229.4
1230.3
1231.1
1232
1232.9
1233.8
1234.7
1235.6
1236.5
1237.5
1238.4
1239.4
1240.4
1241.4
1242.4
1243.4
1244.5
1245.5
1246.5
1247.6
1248.7
1249.8
1250.8
1251.9
1253.1
1254.2
1255.3
1256.5
1257.6
1258.8
1259.9
1261.1
1262.3
1263.5
1264.7
1265.9
1267.1
1268.3
1269.5
1270.8
1272
1273.2
1274.5
1275.8
1277
1278.3
1279.6
1280.8
1282.1
1283.4
1284.7
1286
1287.3
1288.6
1290
1291.3
1292.6
1293.9
1295.3
1296.6
1297.9
1299.3
1300.6
1302
1303.3
1304.7
1306
1307.4
1308.8
1310.2
1311.5
1312.9
1314.3
1315.7
1317
1318.4
1319.8
1321.2
1322.6
1324
1325.4
1326.8
1328.2
1329.6
1331
1332.4
1333.8
1335.2
1336.6
1338
1339.4
1340.9
1342.3
1343.7
1345.1
1346.5
1348
1349.4
1350.8
1352.2
1353.7
1355.1
1356.5
1358
1359.4
1360.8
1362.3
1363.7
1365.1
1366.6
1368
1369.5
1370.9
1372.3
1373.8
1375.2
1376.7
1378.1
1379.6
1381
1382.5
1383.9
1385.4
1386.8
1388.3
1389.7
1391.2
1392.6
1394.1
1395.5
1397
1398.4
1399.9
1401.3
1402.8
1404.3
1405.7
1407.2
1408.6
1410.1
1411.6
1413
1414.5
1415.9
1417.4
1418.9
1420.3
1421.8
1423.3
1424.7
1426.2
1427.6
1429.1
1430.6
1432
1433.5
1435
1436.5
1437.9
1439.4
1440.9
1442.4
1443.8
1445.3
1446.8
1448.3
1449.7
1451.2
1452.7
1454.2
1455.6
1457.1
1458.5
1459.9
1461.3
1462.6
1463.9
1465.2
1466.4
1467.5
1468.5
1469.5
1470.3
1471.1
1471.7
1472.2
1472.5
1472.7
1472.8
1217.8
1217.8
1217.8
1217.7
1217.5
1217.4
1217.2
1217
1216.7
1216.5
1216.2
1216
1215.7
1215.4
1215.1
1214.9
1214.6
1214.4
1214.2
1214
1213.8
1213.7
1213.5
1213.5
1213.4
1213.4
1213.4
1213.4
1213.5
1213.6
1213.7
1213.8
1214
1214.3
1214.5
1214.8
1215.1
1215.4
1215.8
1216.2
1216.6
1217
1217.5
1218
1218.5
1219
1219.6
1220.2
1220.8
1221.4
1222
1222.6
1223.3
1224
1224.7
1225.4
1226.1
1226.9
1227.6
1228.4
1229.2
1230
1230.8
1231.7
1232.5
1233.4
1234.3
1235.2
1236.1
1237
1237.9
1238.8
1239.8
1240.8
1241.7
1242.7
1243.7
1244.7
1245.7
1246.8
1247.8
1248.9
1249.9
1251
1252.1
1253.2
1254.3
1255.4
1256.5
1257.6
1258.8
1259.9
1261.1
1262.2
1263.4
1264.6
1265.8
1267
1268.2
1269.4
1270.6
1271.8
1273.1
1274.3
1275.6
1276.8
1278.1
1279.3
1280.6
1281.9
1283.1
1284.4
1285.7
1287
1288.3
1289.6
1290.9
1292.2
1293.6
1294.9
1296.2
1297.5
1298.9
1300.2
1301.6
1302.9
1304.2
1305.6
1306.9
1308.3
1309.7
1311
1312.4
1313.8
1315.1
1316.5
1317.9
1319.3
1320.7
1322
1323.4
1324.8
1326.2
1327.6
1329
1330.4
1331.8
1333.2
1334.6
1336
1337.4
1338.8
1340.2
1341.6
1343.1
1344.5
1345.9
1347.3
1348.7
1350.1
1351.6
1353
1354.4
1355.8
1357.3
1358.7
1360.1
1361.6
1363
1364.4
1365.9
1367.3
1368.7
1370.2
1371.6
1373
1374.5
1375.9
1377.4
1378.8
1380.3
1381.7
1383.1
1384.6
1386
1387.5
1388.9
1390.4
1391.8
1393.3
1394.7
1396.2
1397.6
1399.1
1400.5
1402
1403.5
1404.9
1406.4
1407.8
1409.3
1410.7
1412.2
1413.6
1415.1
1416.6
1418
1419.5
1420.9
1422.4
1423.9
1425.3
1426.8
1428.3
1429.7
1431.2
1432.7
1434.1
1435.6
1437.1
1438.5
1440
1441.5
1443
1444.4
1445.9
1447.4
1448.9
1450.3
1451.8
1453.3
1454.7
1456.2
1457.6
1459.1
1460.5
1461.8
1463.2
1464.5
1465.8
1466.9
1468.1
1469.1
1470
1470.9
1471.6
1472.2
1472.7
1473.1
1473.3
1473.4
1219.4
1219.4
1219.3
1219.2
1219.1
1218.9
1218.7
1218.5
1218.3
1218.1
1217.8
1217.5
1217.3
1217
1216.7
1216.5
1216.2
1216
1215.8
1215.6
1215.4
1215.3
1215.2
1215.1
1215
1215
1215
1215
1215.1
1215.2
1215.3
1215.4
1215.6
1215.9
1216.1
1216.4
1216.7
1217
1217.4
1217.8
1218.2
1218.6
1219.1
1219.6
1220.1
1220.6
1221.1
1221.7
1222.3
1222.9
1223.5
1224.2
1224.8
1225.5
1226.2
1226.9
1227.6
1228.4
1229.1
1229.9
1230.7
1231.5
1232.3
1233.1
1233.9
1234.8
1235.7
1236.6
1237.4
1238.4
1239.3
1240.2
1241.1
1242.1
1243.1
1244
1245
1246
1247
1248.1
1249.1
1250.1
1251.2
1252.2
1253.3
1254.4
1255.5
1256.6
1257.7
1258.8
1260
1261.1
1262.2
1263.4
1264.6
1265.7
1266.9
1268.1
1269.3
1270.5
1271.7
1272.9
1274.2
1275.4
1276.6
1277.9
1279.1
1280.4
1281.6
1282.9
1284.2
1285.4
1286.7
1288
1289.3
1290.6
1291.9
1293.2
1294.5
1295.8
1297.2
1298.5
1299.8
1301.1
1302.5
1303.8
1305.2
1306.5
1307.9
1309.2
1310.6
1311.9
1313.3
1314.7
1316
1317.4
1318.8
1320.1
1321.5
1322.9
1324.3
1325.7
1327
1328.4
1329.8
1331.2
1332.6
1334
1335.4
1336.8
1338.2
1339.6
1341
1342.4
1343.8
1345.3
1346.7
1348.1
1349.5
1350.9
1352.3
1353.8
1355.2
1356.6
1358
1359.4
1360.9
1362.3
1363.7
1365.2
1366.6
1368
1369.5
1370.9
1372.3
1373.8
1375.2
1376.6
1378.1
1379.5
1380.9
1382.4
1383.8
1385.3
1386.7
1388.2
1389.6
1391.1
1392.5
1394
1395.4
1396.9
1398.3
1399.8
1401.2
1402.7
1404.1
1405.6
1407
1408.5
1409.9
1411.4
1412.8
1414.3
1415.7
1417.2
1418.7
1420.1
1421.6
1423
1424.5
1426
1427.4
1428.9
1430.3
1431.8
1433.3
1434.7
1436.2
1437.7
1439.1
1440.6
1442.1
1443.6
1445
1446.5
1448
1449.5
1450.9
1452.4
1453.9
1455.3
1456.8
1458.2
1459.6
1461
1462.4
1463.8
1465.1
1466.3
1467.5
1468.6
1469.7
1470.6
1471.5
1472.2
1472.8
1473.3
1473.6
1473.8
1473.9
1220.9
1220.9
1220.8
1220.8
1220.6
1220.5
1220.3
1220.1
1219.9
1219.6
1219.4
1219.1
1218.8
1218.6
1218.3
1218.1
1217.8
1217.6
1217.4
1217.2
1217
1216.9
1216.8
1216.7
1216.6
1216.6
1216.6
1216.6
1216.7
1216.8
1216.9
1217.1
1217.2
1217.5
1217.7
1218
1218.3
1218.6
1219
1219.4
1219.8
1220.2
1220.6
1221.1
1221.6
1222.1
1222.7
1223.2
1223.8
1224.4
1225
1225.7
1226.3
1227
1227.7
1228.4
1229.1
1229.8
1230.6
1231.3
1232.1
1232.9
1233.7
1234.5
1235.4
1236.2
1237.1
1237.9
1238.8
1239.7
1240.6
1241.6
1242.5
1243.4
1244.4
1245.4
1246.3
1247.3
1248.3
1249.4
1250.4
1251.4
1252.5
1253.5
1254.6
1255.6
1256.7
1257.8
1258.9
1260
1261.2
1262.3
1263.4
1264.6
1265.7
1266.9
1268.1
1269.2
1270.4
1271.6
1272.8
1274
1275.2
1276.5
1277.7
1278.9
1280.2
1281.4
1282.7
1283.9
1285.2
1286.5
1287.7
1289
1290.3
1291.6
1292.9
1294.2
1295.5
1296.8
1298.1
1299.4
1300.8
1302.1
1303.4
1304.8
1306.1
1307.4
1308.8
1310.1
1311.5
1312.8
1314.2
1315.5
1316.9
1318.3
1319.6
1321
1322.4
1323.8
1325.1
1326.5
1327.9
1329.3
1330.7
1332
1333.4
1334.8
1336.2
1337.6
1339
1340.4
1341.8
1343.2
1344.6
1346
1347.5
1348.9
1350.3
1351.7
1353.1
1354.5
1355.9
1357.4
1358.8
1360.2
1361.6
1363
1364.5
1365.9
1367.3
1368.8
1370.2
1371.6
1373
1374.5
1375.9
1377.4
1378.8
1380.2
1381.7
1383.1
1384.5
1386
1387.4
1388.9
1390.3
1391.7
1393.2
1394.6
1396.1
1397.5
1399
1400.4
1401.9
1403.3
1404.8
1406.2
1407.7
1409.1
1410.6
1412
1413.5
1414.9
1416.4
1417.8
1419.3
1420.8
1422.2
1423.7
1425.1
1426.6
1428
1429.5
1431
1432.4
1433.9
1435.4
1436.8
1438.3
1439.8
1441.2
1442.7
1444.2
1445.6
1447.1
1448.6
1450
1451.5
1453
1454.5
1455.9
1457.4
1458.8
1460.2
1461.6
1463
1464.3
1465.6
1466.9
1468.1
1469.2
1470.2
1471.2
1472
1472.8
1473.4
1473.8
1474.2
1474.4
1474.5
1222.5
1222.5
1222.4
1222.3
1222.2
1222
1221.9
1221.7
1221.4
1221.2
1220.9
1220.7
1220.4
1220.2
1219.9
1219.7
1219.4
1219.2
1219
1218.8
1218.6
1218.5
1218.4
1218.3
1218.2
1218.2
1218.2
1218.2
1218.3
1218.4
1218.5
1218.7
1218.8
1219.1
1219.3
1219.6
1219.9
1220.2
1220.6
1220.9
1221.3
1221.8
1222.2
1222.7
1223.2
1223.7
1224.2
1224.8
1225.4
1226
1226.6
1227.2
1227.8
1228.5
1229.2
1229.9
1230.6
1231.3
1232.1
1232.8
1233.6
1234.4
1235.2
1236
1236.8
1237.6
1238.5
1239.4
1240.2
1241.1
1242
1242.9
1243.9
1244.8
1245.7
1246.7
1247.7
1248.7
1249.7
1250.7
1251.7
1252.7
1253.7
1254.8
1255.8
1256.9
1258
1259.1
1260.1
1261.3
1262.4
1263.5
1264.6
1265.8
1266.9
1268
1269.2
1270.4
1271.6
1272.7
1273.9
1275.1
1276.4
1277.6
1278.8
1280
1281.2
1282.5
1283.7
1285
1286.2
1287.5
1288.8
1290
1291.3
1292.6
1293.9
1295.2
1296.5
1297.8
1299.1
1300.4
1301.7
1303
1304.4
1305.7
1307
1308.4
1309.7
1311
1312.4
1313.7
1315.1
1316.4
1317.8
1319.2
1320.5
1321.9
1323.2
1324.6
1326
1327.4
1328.7
1330.1
1331.5
1332.9
1334.3
1335.7
1337.1
1338.4
1339.8
1341.2
1342.6
1344
1345.4
1346.8
1348.2
1349.7
1351.1
1352.5
1353.9
1355.3
1356.7
1358.1
1359.5
1361
1362.4
1363.8
1365.2
1366.6
1368.1
1369.5
1370.9
1372.4
1373.8
1375.2
1376.6
1378.1
1379.5
1380.9
1382.4
1383.8
1385.2
1386.7
1388.1
1389.6
1391
1392.4
1393.9
1395.3
1396.8
1398.2
1399.7
1401.1
1402.5
1404
1405.4
1406.9
1408.3
1409.8
1411.2
1412.7
1414.1
1415.6
1417
1418.5
1419.9
1421.4
1422.9
1424.3
1425.8
1427.2
1428.7
1430.1
1431.6
1433.1
1434.5
1436
1437.4
1438.9
1440.4
1441.8
1443.3
1444.8
1446.2
1447.7
1449.2
1450.7
1452.1
1453.6
1455
1456.5
1458
1459.4
1460.8
1462.2
1463.6
1464.9
1466.2
1467.5
1468.7
1469.8
1470.8
1471.8
1472.6
1473.3
1473.9
1474.4
1474.8
1475
1475
1224
1224
1224
1223.9
1223.8
1223.6
1223.4
1223.2
1223
1222.8
1222.5
1222.3
1222
1221.8
1221.5
1221.2
1221
1220.8
1220.6
1220.4
1220.2
1220.1
1220
1219.9
1219.8
1219.8
1219.8
1219.8
1219.9
1220
1220.1
1220.3
1220.5
1220.7
1220.9
1221.2
1221.5
1221.8
1222.1
1222.5
1222.9
1223.3
1223.8
1224.3
1224.7
1225.3
1225.8
1226.3
1226.9
1227.5
1228.1
1228.7
1229.4
1230
1230.7
1231.4
1232.1
1232.8
1233.5
1234.3
1235
1235.8
1236.6
1237.4
1238.2
1239.1
1239.9
1240.8
1241.6
1242.5
1243.4
1244.3
1245.2
1246.2
1247.1
1248
1249
1250
1251
1252
1253
1254
1255
1256
1257.1
1258.2
1259.2
1260.3
1261.4
1262.5
1263.6
1264.7
1265.8
1266.9
1268.1
1269.2
1270.4
1271.5
1272.7
1273.9
1275.1
1276.3
1277.5
1278.7
1279.9
1281.1
1282.3
1283.6
1284.8
1286
1287.3
1288.5
1289.8
1291.1
1292.3
1293.6
1294.9
1296.2
1297.5
1298.8
1300.1
1301.4
1302.7
1304
1305.3
1306.6
1308
1309.3
1310.6
1312
1313.3
1314.6
1316
1317.3
1318.7
1320
1321.4
1322.8
1324.1
1325.5
1326.9
1328.2
1329.6
1331
1332.4
1333.7
1335.1
1336.5
1337.9
1339.3
1340.7
1342.1
1343.5
1344.8
1346.2
1347.6
1349
1350.5
1351.9
1353.3
1354.7
1356.1
1357.5
1358.9
1360.3
1361.7
1363.1
1364.6
1366
1367.4
1368.8
1370.2
1371.7
1373.1
1374.5
1375.9
1377.4
1378.8
1380.2
1381.7
1383.1
1384.5
1386
1387.4
1388.8
1390.3
1391.7
1393.1
1394.6
1396
1397.5
1398.9
1400.3
1401.8
1403.2
1404.7
1406.1
1407.6
1409
1410.5
1411.9
1413.4
1414.8
1416.2
1417.7
1419.1
1420.6
1422
1423.5
1425
1426.4
1427.9
1429.3
1430.8
1432.2
1433.7
1435.1
1436.6
1438.1
1439.5
1441
1442.5
1443.9
1445.4
1446.9
1448.3
1449.8
1451.3
1452.7
1454.2
1455.7
1457.1
1458.6
1460
1461.4
1462.8
1464.2
1465.5
1466.8
1468.1
1469.2
1470.4
1471.4
1472.3
1473.2
1473.9
1474.5
1475
1475.3
1475.6
1475.6
1225.6
1225.6
1225.5
1225.4
1225.3
1225.2
1225
1224.8
1224.6
1224.3
1224.1
1223.8
1223.6
1223.3
1223.1
1222.8
1222.6
1222.4
1222.2
1222
1221.8
1221.7
1221.6
1221.5
1221.5
1221.4
1221.4
1221.5
1221.5
1221.6
1221.7
1221.9
1222.1
1222.3
1222.5
1222.8
1223.1
1223.4
1223.7
1224.1
1224.5
1224.9
1225.4
1225.8
1226.3
1226.8
1227.3
1227.9
1228.5
1229
1229.6
1230.2
1230.9
1231.5
1232.2
1232.9
1233.6
1234.3
1235
1235.8
1236.5
1237.3
1238.1
1238.9
1239.7
1240.5
1241.3
1242.2
1243
1243.9
1244.8
1245.7
1246.6
1247.5
1248.5
1249.4
1250.4
1251.3
1252.3
1253.3
1254.3
1255.3
1256.3
1257.3
1258.4
1259.4
1260.5
1261.5
1262.6
1263.7
1264.8
1265.9
1267
1268.1
1269.3
1270.4
1271.5
1272.7
1273.9
1275
1276.2
1277.4
1278.6
1279.8
1281
1282.2
1283.4
1284.6
1285.9
1287.1
1288.3
1289.6
1290.8
1292.1
1293.4
1294.6
1295.9
1297.2
1298.5
1299.8
1301.1
1302.4
1303.7
1305
1306.3
1307.6
1308.9
1310.2
1311.6
1312.9
1314.2
1315.6
1316.9
1318.3
1319.6
1320.9
1322.3
1323.7
1325
1326.4
1327.7
1329.1
1330.5
1331.8
1333.2
1334.6
1336
1337.3
1338.7
1340.1
1341.5
1342.9
1344.3
1345.7
1347.1
1348.5
1349.9
1351.3
1352.7
1354.1
1355.5
1356.9
1358.3
1359.7
1361.1
1362.5
1363.9
1365.3
1366.7
1368.2
1369.6
1371
1372.4
1373.8
1375.3
1376.7
1378.1
1379.5
1381
1382.4
1383.8
1385.2
1386.7
1388.1
1389.5
1391
1392.4
1393.8
1395.3
1396.7
1398.2
1399.6
1401
1402.5
1403.9
1405.4
1406.8
1408.2
1409.7
1411.1
1412.6
1414
1415.5
1416.9
1418.4
1419.8
1421.3
1422.7
1424.2
1425.6
1427.1
1428.5
1430
1431.4
1432.9
1434.3
1435.8
1437.2
1438.7
1440.2
1441.6
1443.1
1444.5
1446
1447.5
1448.9
1450.4
1451.9
1453.3
1454.8
1456.3
1457.7
1459.2
1460.6
1462
1463.4
1464.8
1466.1
1467.4
1468.7
1469.8
1470.9
1472
1472.9
1473.8
1474.5
1475.1
1475.6
1475.9
1476.1
1476.2
1227.1
1227.1
1227.1
1227
1226.9
1226.7
1226.6
1226.4
1226.1
1225.9
1225.7
1225.4
1225.2
1224.9
1224.7
1224.4
1224.2
1224
1223.8
1223.6
1223.5
1223.3
1223.2
1223.1
1223.1
1223
1223
1223.1
1223.1
1223.2
1223.3
1223.5
1223.7
1223.9
1224.1
1224.4
1224.7
1225
1225.3
1225.7
1226.1
1226.5
1226.9
1227.4
1227.9
1228.4
1228.9
1229.4
1230
1230.6
1231.2
1231.8
1232.4
1233
1233.7
1234.4
1235.1
1235.8
1236.5
1237.2
1238
1238.8
1239.5
1240.3
1241.1
1241.9
1242.8
1243.6
1244.5
1245.3
1246.2
1247.1
1248
1248.9
1249.8
1250.8
1251.7
1252.7
1253.6
1254.6
1255.6
1256.6
1257.6
1258.6
1259.7
1260.7
1261.7
1262.8
1263.9
1264.9
1266
1267.1
1268.2
1269.3
1270.5
1271.6
1272.7
1273.9
1275
1276.2
1277.4
1278.5
1279.7
1280.9
1282.1
1283.3
1284.5
1285.7
1286.9
1288.2
1289.4
1290.7
1291.9
1293.2
1294.4
1295.7
1296.9
1298.2
1299.5
1300.8
1302.1
1303.4
1304.7
1306
1307.3
1308.6
1309.9
1311.2
1312.5
1313.8
1315.2
1316.5
1317.8
1319.2
1320.5
1321.9
1323.2
1324.6
1325.9
1327.3
1328.6
1330
1331.3
1332.7
1334.1
1335.5
1336.8
1338.2
1339.6
1341
1342.3
1343.7
1345.1
1346.5
1347.9
1349.3
1350.7
1352.1
1353.5
1354.9
1356.3
1357.7
1359.1
1360.5
1361.9
1363.3
1364.7
1366.1
1367.5
1368.9
1370.3
1371.8
1373.2
1374.6
1376
1377.4
1378.9
1380.3
1381.7
1383.1
1384.6
1386
1387.4
1388.8
1390.3
1391.7
1393.1
1394.6
1396
1397.4
1398.9
1400.3
1401.7
1403.2
1404.6
1406
1407.5
1408.9
1410.4
1411.8
1413.3
1414.7
1416.1
1417.6
1419
1420.5
1421.9
1423.4
1424.8
1426.3
1427.7
1429.2
1430.6
1432.1
1433.5
1435
1436.4
1437.9
1439.3
1440.8
1442.2
1443.7
1445.2
1446.6
1448.1
1449.6
1451
1452.5
1453.9
1455.4
1456.9
1458.3
1459.8
1461.2
1462.6
1464
1465.4
1466.7
1468
1469.3
1470.4
1471.5
1472.6
1473.5
1474.4
1475.1
1475.7
1476.2
1476.5
1476.7
1476.8
1228.7
1228.7
1228.6
1228.5
1228.4
1228.3
1228.1
1227.9
1227.7
1227.5
1227.3
1227
1226.8
1226.5
1226.3
1226
1225.8
1225.6
1225.4
1225.2
1225.1
1224.9
1224.8
1224.7
1224.7
1224.7
1224.7
1224.7
1224.7
1224.8
1225
1225.1
1225.3
1225.5
1225.7
1226
1226.3
1226.6
1226.9
1227.3
1227.7
1228.1
1228.5
1229
1229.4
1229.9
1230.5
1231
1231.5
1232.1
1232.7
1233.3
1233.9
1234.6
1235.2
1235.9
1236.6
1237.3
1238
1238.7
1239.5
1240.2
1241
1241.8
1242.6
1243.4
1244.2
1245
1245.9
1246.7
1247.6
1248.5
1249.4
1250.3
1251.2
1252.1
1253.1
1254
1255
1255.9
1256.9
1257.9
1258.9
1259.9
1260.9
1262
1263
1264.1
1265.1
1266.2
1267.3
1268.4
1269.4
1270.6
1271.7
1272.8
1273.9
1275
1276.2
1277.3
1278.5
1279.7
1280.8
1282
1283.2
1284.4
1285.6
1286.8
1288
1289.3
1290.5
1291.7
1293
1294.2
1295.5
1296.7
1298
1299.2
1300.5
1301.8
1303.1
1304.4
1305.6
1306.9
1308.2
1309.5
1310.8
1312.2
1313.5
1314.8
1316.1
1317.4
1318.8
1320.1
1321.4
1322.8
1324.1
1325.5
1326.8
1328.2
1329.5
1330.9
1332.2
1333.6
1335
1336.3
1337.7
1339.1
1340.4
1341.8
1343.2
1344.6
1345.9
1347.3
1348.7
1350.1
1351.5
1352.9
1354.3
1355.7
1357.1
1358.5
1359.9
1361.3
1362.7
1364.1
1365.5
1366.9
1368.3
1369.7
1371.1
1372.5
1373.9
1375.4
1376.8
1378.2
1379.6
1381
1382.4
1383.9
1385.3
1386.7
1388.1
1389.6
1391
1392.4
1393.8
1395.3
1396.7
1398.1
1399.6
1401
1402.4
1403.9
1405.3
1406.7
1408.2
1409.6
1411.1
1412.5
1413.9
1415.4
1416.8
1418.3
1419.7
1421.1
1422.6
1424
1425.5
1426.9
1428.4
1429.8
1431.3
1432.7
1434.2
1435.6
1437.1
1438.5
1440
1441.4
1442.9
1444.3
1445.8
1447.3
1448.7
1450.2
1451.6
1453.1
1454.6
1456
1457.5
1458.9
1460.4
1461.8
1463.2
1464.6
1466
1467.3
1468.6
1469.8
1471
1472.1
1473.2
1474.1
1474.9
1475.7
1476.3
1476.8
1477.1
1477.3
1477.4
1230.3
1230.2
1230.2
1230.1
1230
1229.9
1229.7
1229.5
1229.3
1229.1
1228.8
1228.6
1228.4
1228.1
1227.9
1227.6
1227.4
1227.2
1227
1226.8
1226.7
1226.5
1226.4
1226.3
1226.3
1226.3
1226.3
1226.3
1226.4
1226.4
1226.6
1226.7
1226.9
1227.1
1227.3
1227.6
1227.9
1228.2
1228.5
1228.9
1229.3
1229.7
1230.1
1230.5
1231
1231.5
1232
1232.5
1233.1
1233.7
1234.2
1234.8
1235.5
1236.1
1236.7
1237.4
1238.1
1238.8
1239.5
1240.2
1240.9
1241.7
1242.5
1243.2
1244
1244.8
1245.6
1246.5
1247.3
1248.1
1249
1249.9
1250.8
1251.7
1252.6
1253.5
1254.4
1255.4
1256.3
1257.3
1258.2
1259.2
1260.2
1261.2
1262.2
1263.3
1264.3
1265.3
1266.4
1267.4
1268.5
1269.6
1270.7
1271.8
1272.9
1274
1275.1
1276.2
1277.4
1278.5
1279.7
1280.8
1282
1283.2
1284.3
1285.5
1286.7
1287.9
1289.1
1290.4
1291.6
1292.8
1294
1295.3
1296.5
1297.8
1299
1300.3
1301.5
1302.8
1304.1
1305.4
1306.6
1307.9
1309.2
1310.5
1311.8
1313.1
1314.4
1315.8
1317.1
1318.4
1319.7
1321
1322.4
1323.7
1325
1326.4
1327.7
1329.1
1330.4
1331.8
1333.1
1334.5
1335.8
1337.2
1338.6
1339.9
1341.3
1342.7
1344
1345.4
1346.8
1348.2
1349.6
1350.9
1352.3
1353.7
1355.1
1356.5
1357.9
1359.3
1360.7
1362.1
1363.5
1364.9
1366.3
1367.7
1369.1
1370.5
1371.9
1373.3
1374.7
1376.1
1377.5
1378.9
1380.4
1381.8
1383.2
1384.6
1386
1387.5
1388.9
1390.3
1391.7
1393.1
1394.6
1396
1397.4
1398.9
1400.3
1401.7
1403.1
1404.6
1406
1407.4
1408.9
1410.3
1411.7
1413.2
1414.6
1416.1
1417.5
1418.9
1420.4
1421.8
1423.3
1424.7
1426.1
1427.6
1429
1430.5
1431.9
1433.4
1434.8
1436.3
1437.7
1439.2
1440.6
1442.1
1443.5
1445
1446.4
1447.9
1449.4
1450.8
1452.3
1453.7
1455.2
1456.7
1458.1
1459.6
1461
1462.4
1463.8
1465.2
1466.6
1467.9
1469.2
1470.5
1471.6
1472.7
1473.8
1474.7
1475.5
1476.3
1476.9
1477.4
1477.7
1477.9
1478
1231.8
1231.8
1231.7
1231.7
1231.6
1231.4
1231.3
1231.1
1230.9
1230.6
1230.4
1230.2
1229.9
1229.7
1229.5
1229.2
1229
1228.8
1228.6
1228.4
1228.3
1228.1
1228
1228
1227.9
1227.9
1227.9
1227.9
1228
1228.1
1228.2
1228.3
1228.5
1228.7
1228.9
1229.2
1229.5
1229.8
1230.1
1230.5
1230.8
1231.2
1231.7
1232.1
1232.6
1233.1
1233.6
1234.1
1234.6
1235.2
1235.8
1236.4
1237
1237.6
1238.3
1238.9
1239.6
1240.3
1241
1241.7
1242.4
1243.2
1243.9
1244.7
1245.5
1246.3
1247.1
1247.9
1248.7
1249.6
1250.4
1251.3
1252.2
1253
1253.9
1254.9
1255.8
1256.7
1257.7
1258.6
1259.6
1260.6
1261.5
1262.5
1263.5
1264.6
1265.6
1266.6
1267.6
1268.7
1269.8
1270.8
1271.9
1273
1274.1
1275.2
1276.3
1277.4
1278.6
1279.7
1280.8
1282
1283.1
1284.3
1285.5
1286.7
1287.8
1289
1290.2
1291.5
1292.7
1293.9
1295.1
1296.3
1297.6
1298.8
1300.1
1301.3
1302.6
1303.8
1305.1
1306.4
1307.7
1308.9
1310.2
1311.5
1312.8
1314.1
1315.4
1316.7
1318
1319.3
1320.7
1322
1323.3
1324.6
1326
1327.3
1328.6
1330
1331.3
1332.7
1334
1335.4
1336.7
1338.1
1339.4
1340.8
1342.2
1343.5
1344.9
1346.3
1347.6
1349
1350.4
1351.8
1353.2
1354.5
1355.9
1357.3
1358.7
1360.1
1361.5
1362.9
1364.3
1365.7
1367.1
1368.5
1369.9
1371.3
1372.7
1374.1
1375.5
1376.9
1378.3
1379.7
1381.1
1382.5
1383.9
1385.4
1386.8
1388.2
1389.6
1391
1392.5
1393.9
1395.3
1396.7
1398.1
1399.6
1401
1402.4
1403.9
1405.3
1406.7
1408.1
1409.6
1411
1412.4
1413.9
1415.3
1416.8
1418.2
1419.6
1421.1
1422.5
1423.9
1425.4
1426.8
1428.3
1429.7
1431.1
1432.6
1434
1435.5
1436.9
1438.4
1439.8
1441.3
1442.7
1444.2
1445.6
1447.1
1448.5
1450
1451.5
1452.9
1454.4
1455.8
1457.3
1458.7
1460.2
1461.6
1463
1464.5
1465.8
1467.2
1468.5
1469.8
1471.1
1472.2
1473.4
1474.4
1475.3
1476.1
1476.9
1477.5
1477.9
1478.3
1478.5
1478.6
1233.4
1233.4
1233.3
1233.2
1233.1
1233
1232.8
1232.6
1232.4
1232.2
1232
1231.8
1231.5
1231.3
1231
1230.8
1230.6
1230.4
1230.2
1230
1229.9
1229.8
1229.7
1229.6
1229.5
1229.5
1229.5
1229.5
1229.6
1229.7
1229.8
1229.9
1230.1
1230.3
1230.5
1230.8
1231.1
1231.4
1231.7
1232.1
1232.4
1232.8
1233.3
1233.7
1234.2
1234.6
1235.1
1235.7
1236.2
1236.8
1237.3
1237.9
1238.5
1239.1
1239.8
1240.4
1241.1
1241.8
1242.5
1243.2
1243.9
1244.6
1245.4
1246.2
1246.9
1247.7
1248.5
1249.3
1250.2
1251
1251.8
1252.7
1253.6
1254.4
1255.3
1256.2
1257.2
1258.1
1259
1260
1260.9
1261.9
1262.9
1263.8
1264.8
1265.8
1266.9
1267.9
1268.9
1270
1271
1272.1
1273.1
1274.2
1275.3
1276.4
1277.5
1278.6
1279.7
1280.9
1282
1283.2
1284.3
1285.5
1286.6
1287.8
1289
1290.2
1291.4
1292.6
1293.8
1295
1296.2
1297.4
1298.6
1299.9
1301.1
1302.4
1303.6
1304.9
1306.1
1307.4
1308.7
1309.9
1311.2
1312.5
1313.8
1315.1
1316.4
1317.7
1319
1320.3
1321.6
1322.9
1324.2
1325.6
1326.9
1328.2
1329.6
1330.9
1332.2
1333.6
1334.9
1336.3
1337.6
1339
1340.3
1341.7
1343
1344.4
1345.8
1347.1
1348.5
1349.9
1351.2
1352.6
1354
1355.4
1356.8
1358.1
1359.5
1360.9
1362.3
1363.7
1365.1
1366.5
1367.9
1369.3
1370.7
1372.1
1373.5
1374.9
1376.3
1377.7
1379.1
1380.5
1381.9
1383.3
1384.7
1386.1
1387.5
1388.9
1390.4
1391.8
1393.2
1394.6
1396
1397.5
1398.9
1400.3
1401.7
1403.1
1404.6
1406
1407.4
1408.9
1410.3
1411.7
1413.1
1414.6
1416
1417.4
1418.9
1420.3
1421.7
1423.2
1424.6
1426.1
1427.5
1428.9
1430.4
1431.8
1433.3
1434.7
1436.1
1437.6
1439
1440.5
1441.9
1443.4
1444.8
1446.3
1447.7
1449.2
1450.6
1452.1
1453.5
1455
1456.5
1457.9
1459.4
1460.8
1462.2
1463.7
1465.1
1466.5
1467.8
1469.1
1470.4
1471.7
1472.8
1474
1475
1475.9
1476.8
1477.5
1478.1
1478.6
1478.9
1479.1
1479.2
1234.9
1234.9
1234.9
1234.8
1234.7
1234.5
1234.4
1234.2
1234
1233.8
1233.6
1233.3
1233.1
1232.9
1232.6
1232.4
1232.2
1232
1231.8
1231.6
1231.5
1231.4
1231.3
1231.2
1231.1
1231.1
1231.1
1231.1
1231.2
1231.3
1231.4
1231.5
1231.7
1231.9
1232.1
1232.4
1232.7
1233
1233.3
1233.6
1234
1234.4
1234.8
1235.3
1235.7
1236.2
1236.7
1237.2
1237.7
1238.3
1238.9
1239.5
1240
1240.7
1241.3
1241.9
1242.6
1243.3
1244
1244.7
1245.4
1246.1
1246.9
1247.6
1248.4
1249.2
1250
1250.8
1251.6
1252.4
1253.3
1254.1
1255
1255.8
1256.7
1257.6
1258.5
1259.4
1260.4
1261.3
1262.3
1263.2
1264.2
1265.2
1266.2
1267.2
1268.2
1269.2
1270.2
1271.2
1272.3
1273.3
1274.4
1275.5
1276.5
1277.6
1278.7
1279.8
1280.9
1282.1
1283.2
1284.3
1285.5
1286.6
1287.8
1288.9
1290.1
1291.3
1292.5
1293.7
1294.9
1296.1
1297.3
1298.5
1299.7
1300.9
1302.2
1303.4
1304.7
1305.9
1307.2
1308.4
1309.7
1311
1312.2
1313.5
1314.8
1316.1
1317.4
1318.7
1320
1321.3
1322.6
1323.9
1325.2
1326.5
1327.8
1329.2
1330.5
1331.8
1333.1
1334.5
1335.8
1337.2
1338.5
1339.9
1341.2
1342.6
1343.9
1345.3
1346.6
1348
1349.4
1350.7
1352.1
1353.5
1354.8
1356.2
1357.6
1359
1360.3
1361.7
1363.1
1364.5
1365.9
1367.3
1368.7
1370.1
1371.5
1372.8
1374.2
1375.6
1377
1378.4
1379.8
1381.3
1382.7
1384.1
1385.5
1386.9
1388.3
1389.7
1391.1
1392.5
1393.9
1395.4
1396.8
1398.2
1399.6
1401
1402.5
1403.9
1405.3
1406.7
1408.1
1409.6
1411
1412.4
1413.9
1415.3
1416.7
1418.1
1419.6
1421
1422.4
1423.9
1425.3
1426.7
1428.2
1429.6
1431
1432.5
1433.9
1435.4
1436.8
1438.2
1439.7
1441.1
1442.6
1444
1445.5
1446.9
1448.4
1449.8
1451.3
1452.7
1454.2
1455.6
1457.1
1458.5
1460
1461.4
1462.9
1464.3
1465.7
1467.1
1468.4
1469.8
1471.1
1472.3
1473.5
1474.6
1475.6
1476.5
1477.4
1478.1
1478.7
1479.2
1479.5
1479.7
1479.8
1236.5
1236.5
1236.4
1236.3
1236.2
1236.1
1236
1235.8
1235.6
1235.4
1235.1
1234.9
1234.7
1234.5
1234.2
1234
1233.8
1233.6
1233.4
1233.2
1233.1
1233
1232.9
1232.8
1232.7
1232.7
1232.7
1232.7
1232.8
1232.9
1233
1233.1
1233.3
1233.5
1233.7
1234
1234.3
1234.6
1234.9
1235.2
1235.6
1236
1236.4
1236.8
1237.3
1237.8
1238.3
1238.8
1239.3
1239.8
1240.4
1241
1241.6
1242.2
1242.8
1243.5
1244.1
1244.8
1245.5
1246.2
1246.9
1247.6
1248.3
1249.1
1249.8
1250.6
1251.4
1252.2
1253
1253.8
1254.7
1255.5
1256.4
1257.2
1258.1
1259
1259.9
1260.8
1261.7
1262.7
1263.6
1264.6
1265.5
1266.5
1267.5
1268.5
1269.5
1270.5
1271.5
1272.5
1273.5
1274.6
1275.6
1276.7
1277.8
1278.9
1279.9
1281
1282.1
1283.3
1284.4
1285.5
1286.6
1287.8
1288.9
1290.1
1291.3
1292.4
1293.6
1294.8
1296
1297.2
1298.4
1299.6
1300.8
1302
1303.2
1304.5
1305.7
1307
1308.2
1309.5
1310.7
1312
1313.2
1314.5
1315.8
1317.1
1318.4
1319.6
1320.9
1322.2
1323.5
1324.8
1326.1
1327.5
1328.8
1330.1
1331.4
1332.7
1334.1
1335.4
1336.7
1338.1
1339.4
1340.8
1342.1
1343.4
1344.8
1346.1
1347.5
1348.9
1350.2
1351.6
1352.9
1354.3
1355.7
1357
1358.4
1359.8
1361.2
1362.6
1363.9
1365.3
1366.7
1368.1
1369.5
1370.9
1372.3
1373.6
1375
1376.4
1377.8
1379.2
1380.6
1382
1383.4
1384.8
1386.2
1387.6
1389
1390.5
1391.9
1393.3
1394.7
1396.1
1397.5
1398.9
1400.3
1401.8
1403.2
1404.6
1406
1407.4
1408.9
1410.3
1411.7
1413.1
1414.6
1416
1417.4
1418.8
1420.3
1421.7
1423.1
1424.6
1426
1427.4
1428.9
1430.3
1431.7
1433.2
1434.6
1436
1437.5
1438.9
1440.4
1441.8
1443.2
1444.7
1446.1
1447.6
1449
1450.5
1451.9
1453.4
1454.8
1456.3
1457.7
1459.2
1460.6
1462.1
1463.5
1464.9
1466.3
1467.7
1469.1
1470.4
1471.7
1472.9
1474.1
1475.2
1476.2
1477.1
1478
1478.7
1479.3
1479.8
1480.1
1480.3
1480.4
1238
1238
1238
1237.9
1237.8
1237.7
1237.5
1237.3
1237.1
1236.9
1236.7
1236.5
1236.3
1236
1235.8
1235.6
1235.4
1235.2
1235
1234.8
1234.7
1234.6
1234.5
1234.4
1234.3
1234.3
1234.3
1234.4
1234.4
1234.5
1234.6
1234.8
1234.9
1235.1
1235.3
1235.6
1235.9
1236.1
1236.5
1236.8
1237.2
1237.6
1238
1238.4
1238.9
1239.3
1239.8
1240.3
1240.8
1241.4
1241.9
1242.5
1243.1
1243.7
1244.3
1245
1245.6
1246.3
1247
1247.7
1248.4
1249.1
1249.8
1250.6
1251.3
1252.1
1252.9
1253.6
1254.4
1255.3
1256.1
1256.9
1257.8
1258.6
1259.5
1260.4
1261.3
1262.2
1263.1
1264
1264.9
1265.9
1266.8
1267.8
1268.8
1269.8
1270.8
1271.8
1272.8
1273.8
1274.8
1275.9
1276.9
1277.9
1279
1280.1
1281.2
1282.3
1283.4
1284.5
1285.6
1286.7
1287.8
1288.9
1290.1
1291.2
1292.4
1293.6
1294.7
1295.9
1297.1
1298.3
1299.5
1300.7
1301.9
1303.1
1304.3
1305.5
1306.8
1308
1309.2
1310.5
1311.7
1313
1314.3
1315.5
1316.8
1318.1
1319.3
1320.6
1321.9
1323.2
1324.5
1325.8
1327.1
1328.4
1329.7
1331
1332.3
1333.7
1335
1336.3
1337.6
1339
1340.3
1341.7
1343
1344.3
1345.7
1347
1348.4
1349.7
1351.1
1352.4
1353.8
1355.2
1356.5
1357.9
1359.3
1360.6
1362
1363.4
1364.8
1366.1
1367.5
1368.9
1370.3
1371.7
1373.1
1374.4
1375.8
1377.2
1378.6
1380
1381.4
1382.8
1384.2
1385.6
1387
1388.4
1389.8
1391.2
1392.6
1394
1395.4
1396.8
1398.3
1399.7
1401.1
1402.5
1403.9
1405.3
1406.7
1408.2
1409.6
1411
1412.4
1413.8
1415.3
1416.7
1418.1
1419.5
1421
1422.4
1423.8
1425.3
1426.7
1428.1
1429.5
1431
1432.4
1433.8
1435.3
1436.7
1438.1
1439.6
1441
1442.5
1443.9
1445.3
1446.8
1448.2
1449.7
1451.1
1452.6
1454
1455.5
1456.9
1458.4
1459.8
1461.3
1462.7
1464.1
1465.5
1466.9
1468.3
1469.7
1471
1472.3
1473.5
1474.7
1475.8
1476.8
1477.7
1478.6
1479.3
1479.9
1480.4
1480.7
1480.9
1481
1239.6
1239.6
1239.5
1239.5
1239.4
1239.2
1239.1
1238.9
1238.7
1238.5
1238.3
1238.1
1237.8
1237.6
1237.4
1237.2
1237
1236.8
1236.6
1236.4
1236.3
1236.2
1236.1
1236
1235.9
1235.9
1235.9
1236
1236
1236.1
1236.2
1236.3
1236.5
1236.7
1236.9
1237.2
1237.4
1237.7
1238
1238.4
1238.8
1239.1
1239.5
1240
1240.4
1240.9
1241.4
1241.9
1242.4
1242.9
1243.5
1244
1244.6
1245.2
1245.8
1246.5
1247.1
1247.8
1248.5
1249.1
1249.8
1250.6
1251.3
1252
1252.8
1253.5
1254.3
1255.1
1255.9
1256.7
1257.5
1258.3
1259.2
1260
1260.9
1261.8
1262.7
1263.6
1264.5
1265.4
1266.3
1267.2
1268.2
1269.1
1270.1
1271.1
1272.1
1273
1274
1275.1
1276.1
1277.1
1278.1
1279.2
1280.3
1281.3
1282.4
1283.5
1284.6
1285.7
1286.8
1287.9
1289
1290.1
1291.2
1292.4
1293.5
1294.7
1295.9
1297
1298.2
1299.4
1300.6
1301.8
1303
1304.2
1305.4
1306.6
1307.8
1309.1
1310.3
1311.5
1312.8
1314
1315.3
1316.5
1317.8
1319.1
1320.3
1321.6
1322.9
1324.2
1325.5
1326.8
1328.1
1329.4
1330.7
1332
1333.3
1334.6
1335.9
1337.2
1338.6
1339.9
1341.2
1342.6
1343.9
1345.2
1346.6
1347.9
1349.3
1350.6
1352
1353.3
1354.7
1356
1357.4
1358.7
1360.1
1361.5
1362.8
1364.2
1365.6
1367
1368.3
1369.7
1371.1
1372.5
1373.9
1375.2
1376.6
1378
1379.4
1380.8
1382.2
1383.6
1385
1386.4
1387.8
1389.2
1390.6
1392
1393.4
1394.8
1396.2
1397.6
1399
1400.4
1401.8
1403.2
1404.6
1406.1
1407.5
1408.9
1410.3
1411.7
1413.1
1414.6
1416
1417.4
1418.8
1420.2
1421.7
1423.1
1424.5
1425.9
1427.4
1428.8
1430.2
1431.7
1433.1
1434.5
1435.9
1437.4
1438.8
1440.2
1441.7
1443.1
1444.6
1446
1447.4
1448.9
1450.3
1451.8
1453.2
1454.7
1456.1
1457.6
1459
1460.5
1461.9
1463.3
1464.8
1466.2
1467.6
1468.9
1470.3
1471.6
1472.9
1474.1
1475.3
1476.4
1477.4
1478.4
1479.2
1479.9
1480.5
1481
1481.3
1481.5
1481.6
1241.1
1241.1
1241.1
1241
1240.9
1240.8
1240.6
1240.5
1240.3
1240.1
1239.8
1239.6
1239.4
1239.2
1239
1238.7
1238.5
1238.4
1238.2
1238
1237.9
1237.8
1237.7
1237.6
1237.5
1237.5
1237.5
1237.5
1237.6
1237.7
1237.8
1237.9
1238.1
1238.3
1238.5
1238.7
1239
1239.3
1239.6
1240
1240.3
1240.7
1241.1
1241.5
1242
1242.4
1242.9
1243.4
1243.9
1244.5
1245
1245.6
1246.1
1246.7
1247.4
1248
1248.6
1249.3
1249.9
1250.6
1251.3
1252
1252.7
1253.5
1254.2
1255
1255.7
1256.5
1257.3
1258.1
1258.9
1259.7
1260.6
1261.4
1262.3
1263.1
1264
1264.9
1265.8
1266.7
1267.6
1268.6
1269.5
1270.5
1271.4
1272.4
1273.4
1274.3
1275.3
1276.3
1277.4
1278.4
1279.4
1280.4
1281.5
1282.5
1283.6
1284.7
1285.8
1286.8
1287.9
1289
1290.2
1291.3
1292.4
1293.5
1294.7
1295.8
1297
1298.1
1299.3
1300.5
1301.7
1302.9
1304
1305.2
1306.5
1307.7
1308.9
1310.1
1311.3
1312.6
1313.8
1315
1316.3
1317.5
1318.8
1320.1
1321.3
1322.6
1323.9
1325.2
1326.4
1327.7
1329
1330.3
1331.6
1332.9
1334.2
1335.5
1336.8
1338.2
1339.5
1340.8
1342.1
1343.4
1344.8
1346.1
1347.5
1348.8
1350.1
1351.5
1352.8
1354.2
1355.5
1356.9
1358.2
1359.6
1360.9
1362.3
1363.7
1365
1366.4
1367.8
1369.2
1370.5
1371.9
1373.3
1374.7
1376
1377.4
1378.8
1380.2
1381.6
1383
1384.4
1385.8
1387.1
1388.5
1389.9
1391.3
1392.7
1394.1
1395.5
1396.9
1398.3
1399.7
1401.1
1402.6
1404
1405.4
1406.8
1408.2
1409.6
1411
1412.4
1413.8
1415.3
1416.7
1418.1
1419.5
1420.9
1422.4
1423.8
1425.2
1426.6
1428
1429.5
1430.9
1432.3
1433.8
1435.2
1436.6
1438
1439.5
1440.9
1442.3
1443.8
1445.2
1446.7
1448.1
1449.5
1451
1452.4
1453.9
1455.3
1456.8
1458.2
1459.6
1461.1
1462.5
1464
1465.4
1466.8
1468.2
1469.6
1470.9
1472.2
1473.5
1474.7
1475.9
1477
1478
1479
1479.8
1480.5
1481.1
1481.6
1481.9
1482.1
1482.2
1242.7
1242.6
1242.6
1242.5
1242.4
1242.3
1242.2
1242
1241.8
1241.6
1241.4
1241.2
1241
1240.7
1240.5
1240.3
1240.1
1239.9
1239.7
1239.6
1239.4
1239.3
1239.2
1239.2
1239.1
1239.1
1239.1
1239.1
1239.2
1239.3
1239.4
1239.5
1239.7
1239.9
1240.1
1240.3
1240.6
1240.9
1241.2
1241.5
1241.9
1242.3
1242.7
1243.1
1243.5
1244
1244.4
1244.9
1245.4
1246
1246.5
1247.1
1247.7
1248.2
1248.8
1249.5
1250.1
1250.7
1251.4
1252.1
1252.8
1253.5
1254.2
1254.9
1255.6
1256.4
1257.2
1257.9
1258.7
1259.5
1260.3
1261.1
1262
1262.8
1263.7
1264.5
1265.4
1266.3
1267.2
1268.1
1269
1269.9
1270.8
1271.8
1272.7
1273.7
1274.6
1275.6
1276.6
1277.6
1278.6
1279.6
1280.6
1281.7
1282.7
1283.8
1284.8
1285.9
1287
1288
1289.1
1290.2
1291.3
1292.4
1293.6
1294.7
1295.8
1297
1298.1
1299.3
1300.4
1301.6
1302.8
1303.9
1305.1
1306.3
1307.5
1308.7
1309.9
1311.1
1312.4
1313.6
1314.8
1316.1
1317.3
1318.6
1319.8
1321.1
1322.3
1323.6
1324.8
1326.1
1327.4
1328.7
1330
1331.3
1332.6
1333.8
1335.1
1336.5
1337.8
1339.1
1340.4
1341.7
1343
1344.3
1345.7
1347
1348.3
1349.7
1351
1352.3
1353.7
1355
1356.4
1357.7
1359.1
1360.4
1361.8
1363.1
1364.5
1365.9
1367.2
1368.6
1370
1371.3
1372.7
1374.1
1375.5
1376.8
1378.2
1379.6
1381
1382.4
1383.7
1385.1
1386.5
1387.9
1389.3
1390.7
1392.1
1393.5
1394.9
1396.3
1397.7
1399.1
1400.5
1401.9
1403.3
1404.7
1406.1
1407.5
1408.9
1410.3
1411.7
1413.1
1414.6
1416
1417.4
1418.8
1420.2
1421.6
1423.1
1424.5
1425.9
1427.3
1428.7
1430.2
1431.6
1433
1434.4
1435.9
1437.3
1438.7
1440.1
1441.6
1443
1444.4
1445.9
1447.3
1448.7
1450.2
1451.6
1453.1
1454.5
1455.9
1457.4
1458.8
1460.3
1461.7
1463.1
1464.6
1466
1467.4
1468.8
1470.2
1471.5
1472.9
1474.1
1475.4
1476.5
1477.6
1478.6
1479.6
1480.4
1481.1
1481.7
1482.2
1482.5
1482.7
1482.8
1244.2
1244.2
1244.1
1244
1243.9
1243.8
1243.7
1243.5
1243.3
1243.1
1242.9
1242.7
1242.5
1242.3
1242.1
1241.9
1241.7
1241.5
1241.3
1241.1
1241
1240.9
1240.8
1240.7
1240.7
1240.7
1240.7
1240.7
1240.7
1240.8
1240.9
1241.1
1241.2
1241.4
1241.6
1241.9
1242.1
1242.4
1242.7
1243.1
1243.4
1243.8
1244.2
1244.6
1245
1245.5
1246
1246.4
1246.9
1247.5
1248
1248.6
1249.1
1249.7
1250.3
1250.9
1251.6
1252.2
1252.9
1253.5
1254.2
1254.9
1255.6
1256.3
1257.1
1257.8
1258.6
1259.3
1260.1
1260.9
1261.7
1262.5
1263.3
1264.2
1265
1265.9
1266.7
1267.6
1268.5
1269.4
1270.3
[truncated: 28,475 more chars]
