# Supplementary material for: Investigating a Novel Activation-Repolarisation Time Metric to Predict Localised Vulnerability to Reentry Using Computational Modelling
Source: PLoS One. 2016 Mar 2;11(3):e0149342. doi: 10.1371/journal.pone.0149342 (PMC4775046; doi:10.1371/journal.pone.0149342)
Supplement: S1 Data — Specifically, this relates primarily to the data presented in Figs 3, 4 & 5. Data provided constitute AT, RT and RVI datasets, along with corresponding finite element mesh files required for visualisation and analysis. (ZIP) [file pone.0149342.s001.zip › Data/Figure5/Fig5_BCL360_RVI.dat]

206.46
206.43
206.3
206.23
206.15
205.8
205.03
203.68
202.01
200.05
197.9
195.6
193.45
191.97
190.53
189.16
187.88
186.65
185.55
184.56
183.65
182.84
182.11
181.46
180.89
180.38
179.93
179.54
179.2
178.9
178.65
178.42
178.24
178.1
177.98
177.9
177.85
177.84
178.41
181.51
184.7
187.98
191.33
194.75
198.25
201.83
205.52
209.34
213.14
216.13
216.4
201.95
202.85
202.82
202.76
202.59
202.52
202.28
201.79
200.9
199.53
197.73
195.62
193.76
192.23
190.96
189.61
188.35
187.2
186.15
185.15
184.11
183.47
182.73
182.08
181.48
180.98
180.52
180.13
179.6
179.48
179.24
179.03
178.86
178.73
178.62
178.55
178.49
178.47
178.76
181.88
184.85
188.14
191.73
195.17
198.66
202.24
205.91
209.63
213.15
214.91
213.68
196.6
196.8
196.82
196.77
196.69
196.55
196.42
196.19
195.78
195.13
193.98
192.55
191.12
189.86
188.7
187.5
186.34
185.24
184.25
183.33
182.5
181.64
181.05
180.34
179.9
179.3
178.86
178.6
178.28
178.01
177.79
177.6
177.45
177.34
177.26
177.21
177.2
177.22
177.46
180.46
183.54
186.83
190.51
193.93
197.4
200.92
204.45
207.89
210.58
211.12
209.5
189.85
190.09
190.15
190.15
190.12
190.05
189.98
189.85
189.62
189.24
188.65
187.69
186.78
185.92
184.9
183.97
182.98
182.05
181.15
180.25
179.52
178.91
178.29
177.74
177.25
176.81
176.34
176.11
175.84
175.5
175.42
175.17
175.17
175.1
175.05
175.04
175.06
175.11
175.36
178.51
181.52
185.04
188.38
191.74
195.13
198.5
201.76
204.59
206.51
206.6
204.87
182.88
183.15
183.24
183.29
183.34
183.35
183.37
183.35
183.26
183.05
182.66
182.03
181.48
180.98
180.33
179.64
178.86
178.21
177.49
176.57
176.24
175.69
175.18
174.73
174.33
173.82
173.68
173.42
173.21
173.04
172.84
172.83
172.78
172.76
172.77
172.8
172.86
172.95
173.21
175.77
179.18
182.51
185.77
189.03
192.26
195.37
198.16
200.43
201.97
201.91
200.15
175.68
175.96
176.07
176.16
176.26
176.35
176.47
176.56
176.61
176.55
176.36
176.14
175.89
175.51
175.09
174.62
174.15
173.62
173.21
172.8
172.31
172
171.65
171.27
171.07
170.69
170.56
170.48
170.27
170.2
170.21
170.13
170.21
170.24
170.32
170.41
170.52
170.65
170.86
173.27
176.51
179.67
182.82
185.93
188.86
191.64
193.98
195.93
197.28
197.16
195.39
168.19
168.47
168.59
168.69
168.83
168.99
169.19
169.38
169.55
169.64
169.62
169.84
169.86
169.64
169.38
169.11
168.82
168.5
168.28
168.1
167.88
167.71
167.57
167.44
167.21
167.26
167.2
167.17
167.16
167.11
167.24
167.29
167.4
167.5
167.63
167.66
167.95
168.13
168.32
170.53
173.47
176.52
179.52
182.42
185.08
187.45
189.52
191.28
192.51
192.37
190.6
160.43
160.71
160.82
160.93
161.09
161.3
161.57
161.85
162.13
162.35
162.66
163.26
163.48
163.4
163.3
163.19
163.09
163
162.91
162.89
162.85
162.89
162.93
162.92
162.99
163.09
163.19
163.38
163.54
163.68
163.85
164.05
164.16
164.45
164.66
164.9
165.14
165.25
165.63
167.7
170.19
173.1
175.91
178.51
180.88
183.01
184.91
186.53
187.67
187.55
185.81
152.62
152.89
152.97
153.07
153.24
153.48
153.81
154.18
154.55
155.01
155.79
156.68
157.07
157.12
157.16
157.19
157.22
157.3
157.4
157.51
157.6
157.82
158.02
158.11
158.48
158.72
158.98
159.25
159.47
159.84
160.12
160.38
160.69
161.07
161.38
161.71
162.04
162.27
162.78
164.59
166.88
169.45
172.02
174.4
176.58
178.56
180.33
181.84
182.91
182.78
181.07
145.22
145.44
145.48
145.54
145.71
145.98
146.36
146.81
147.4
148.35
149.47
150.59
151.11
151.25
151.4
151.57
151.74
151.93
152.21
152.43
152.74
153.03
153.38
153.73
153.98
154.46
154.79
155.26
155.65
156.06
156.48
156.82
157.29
157.71
158.12
158.54
158.84
159.32
159.88
161.58
163.67
165.92
168.15
170.39
172.45
174.33
176
177.43
178.44
178.31
176.62
138.9
139.06
139.01
139.03
139.18
139.47
139.9
140.58
141.73
143
144.34
145.59
146.2
146.44
146.68
146.94
147.23
147.55
147.93
148.29
148.72
149.15
149.6
150.05
150.53
151.02
151.45
152.01
152.46
152.93
153.48
153.94
154.46
154.95
155.44
155.92
156.29
156.84
157.4
159.11
161.08
163.12
165.17
167.12
169.01
170.81
172.41
173.78
174.75
174.62
172.98
133.93
134
133.85
133.79
133.92
134.56
135.53
136.68
138
139.44
140.9
142.21
142.88
143.17
143.49
143.84
144.22
144.63
145.09
145.56
146.06
146.59
147.13
147.68
148.24
148.8
149.36
149.92
150.44
151.04
151.59
152.16
152.58
153.22
153.76
154.28
154.65
155.34
155.89
157.59
159.54
161.6
163.5
165.29
166.92
168.41
169.84
171.16
172.08
171.94
170.34
130.84
131.26
131.13
131.06
131.62
132.55
133.72
135.02
136.44
137.93
139.4
140.69
141.36
141.68
142.04
142.42
142.84
143.32
143.79
144.33
144.86
145.44
146.02
146.62
147.21
147.81
148.41
149
149.59
150.19
150.76
151.33
151.91
152.4
153
153.49
153.98
154.58
155.2
156.93
158.92
161.02
162.95
164.7
166.24
167.58
168.77
169.88
170.54
170.44
167.77
130.52
130.91
130.71
130.59
131.17
132.16
133.39
134.74
136.19
137.67
139.1
140.32
140.95
141.28
141.64
142.01
142.43
142.93
143.39
143.94
144.49
145.08
145.66
146.27
146.88
147.49
148.09
148.63
149.28
149.88
150.46
151.04
151.61
152.17
152.67
153.26
153.64
154.34
154.97
156.69
158.75
160.92
162.91
164.68
166.21
167.52
168.66
169.73
170.51
170.22
167.41
130.21
130.53
130.24
130.07
130.67
131.73
133.04
134.49
136.01
137.54
138.94
140.11
140.7
141.01
141.36
141.72
142.14
142.6
143.08
143.61
144.17
144.75
145.34
145.94
146.55
147.16
147.76
148.37
148.96
149.55
150.13
150.7
151.27
151.83
152.38
152.9
153.44
153.73
154.54
156.36
158.46
160.67
162.68
164.46
165.97
167.24
168.34
169.37
170.13
169.82
166.98
130.12
130.35
129.94
129.71
130.32
131.41
132.8
134.33
135.87
137.52
138.95
140.06
140.59
140.89
141.2
141.55
141.95
142.37
142.85
143.36
143.9
144.46
145.04
145.63
146.23
146.82
147.42
148.01
148.6
149.18
149.75
150.32
150.88
151.43
151.95
152.49
153.03
153.5
153.8
155.94
158.07
160.28
162.3
164.09
165.61
166.89
167.99
168.9
169.74
169.45
166.66
130.46
130.56
130.04
129.74
130.33
131.43
132.86
134.43
136.09
137.73
139.18
140.26
140.71
140.97
141.24
141.55
141.9
142.31
142.74
143.22
143.73
144.27
144.83
145.39
145.96
146.49
147.12
147.7
148.27
148.84
149.41
149.97
150.46
151.03
151.57
152.1
152.63
153.14
153.57
155.33
157.61
159.87
161.9
163.74
165.32
166.66
167.81
168.85
169.59
169.29
166.58
131.29
131.27
130.62
130.25
130.82
131.93
133.37
134.95
136.61
138.26
139.72
140.72
141.1
141.3
141.51
141.77
142.03
142.41
142.81
143.24
143.73
144.24
144.75
145.29
145.84
146.4
146.95
147.52
148.08
148.64
149.2
149.71
150.25
150.8
151.33
151.84
152.29
152.86
153.44
155.13
157.25
159.57
161.64
163.55
165.22
166.65
167.88
168.97
169.72
169.43
166.81
132.65
132.51
131.73
131.28
131.84
132.96
134.41
135.97
137.59
139.17
140.56
141.49
141.78
141.84
142
142.15
142.42
142.7
143.05
143.49
143.93
144.4
144.9
145.39
145.94
146.47
147.02
147.57
148.13
148.59
149.17
149.72
150.25
150.78
151.29
151.8
152.29
152.79
153.3
155.05
157.11
159.52
161.62
163.61
165.35
166.88
168.18
169.34
170.13
169.86
167.34
134.52
134.28
133.39
132.89
133.42
134.55
135.99
137.51
139.05
140.5
141.75
142.49
142.65
142.66
142.72
142.8
142.96
143.23
143.59
143.96
144.38
144.85
145.3
145.81
146.32
146.85
147.38
147.88
148.39
148.92
149.46
149.98
150.5
151
151.49
151.93
152.46
152.88
153.48
155.16
157.34
159.72
161.98
164
165.77
167.35
168.72
169.91
170.79
170.56
168.1
136.86
136.54
135.58
135.06
135.57
136.69
138.09
139.56
140.96
142.17
143.24
143.82
143.79
143.72
143.65
143.7
143.84
144.09
144.37
144.74
145.13
145.56
146.03
146.49
146.98
147.43
147.94
148.46
148.97
149.47
149.98
150.46
150.96
151.42
151.9
152.36
152.82
153.27
153.76
155.52
157.74
160.17
162.54
164.69
166.49
168.07
169.48
170.71
171.58
171.43
169.04
139.62
139.26
138.28
137.74
138.23
139.33
140.69
142.04
143.32
144.36
145.07
145.4
145.26
145.09
144.96
144.95
145.01
145.19
145.45
145.79
146.14
146.53
146.94
147.38
147.85
148.32
148.78
149.24
149.71
150.18
150.65
151.11
151.56
152.01
152.47
152.93
153.37
153.76
154.32
156.02
158.28
160.78
163.29
165.61
167.52
169.12
170.48
171.71
172.57
172.43
170.07
142.79
142.43
141.45
140.93
141.4
142.46
143.75
144.99
146.06
146.9
147.41
147.49
147.19
146.87
146.62
146.49
146.49
146.57
146.78
147.04
147.35
147.69
148.08
148.47
148.88
149.29
149.72
150.16
150.6
150.99
151.48
151.92
152.35
152.78
153.22
153.64
154.05
154.47
154.9
156.71
158.99
161.53
164.12
166.69
168.72
170.45
171.82
172.94
173.73
173.5
171.19
146.41
146.09
145.16
144.67
145.1
146.1
147.3
148.44
149.38
150.05
150.3
150.05
149.52
149.01
148.56
148.21
148.15
148.12
148.26
148.44
148.69
149
149.32
149.67
150.04
150.43
150.82
151.22
151.62
152.03
152.43
152.84
153.25
153.66
154.06
154.45
154.84
155.23
155.68
157.48
159.77
162.49
165.15
167.76
170.17
172.03
173.31
174.46
174.99
174.78
172.47
150.62
150.39
149.51
149.06
149.49
150.39
151.5
152.55
153.37
153.8
153.62
152.97
152.11
151.34
150.67
150.15
149.91
149.78
149.82
149.93
150.12
150.36
150.64
150.95
151.29
151.63
151.98
152.34
152.71
153.08
153.46
153.83
154.21
154.59
154.97
155.33
155.7
156.07
156.5
158.34
160.72
163.48
166.31
169.09
171.62
173.7
175.36
176.56
177.09
176.48
174.08
155.57
155.41
154.74
154.31
154.67
155.5
156.5
157.42
157.99
158
157.25
156.06
154.79
153.73
152.81
152.16
151.68
151.45
151.37
151.42
151.55
151.73
151.96
152.23
152.51
152.77
153.09
153.47
153.8
154.14
154.48
154.83
155.18
155.53
155.87
156.22
156.56
156.86
157.32
159.16
161.62
164.45
167.34
170.36
173.11
175.53
177.43
178.53
179.09
178.51
176.22
161.35
161.31
160.76
160.45
160.79
161.51
162.3
162.88
162.97
162.36
160.94
159.08
157.4
156.03
154.89
153.99
153.38
153
152.83
152.79
152.87
153.01
153.22
153.45
153.7
153.98
154.26
154.56
154.87
155.18
155.5
155.83
156.15
156.47
156.8
157.12
157.44
157.76
158.11
160.09
162.57
165.47
168.43
171.65
174.66
177.42
179.59
181.18
181.83
181.29
178.93
167.74
167.81
167.29
167.15
167.59
168.21
168.63
168.71
168.09
166.64
164.37
161.93
159.76
158.15
156.76
155.68
154.91
154.43
154.18
154.08
154.1
154.2
154.34
154.52
154.74
154.99
155.24
155.52
155.82
156.11
156.4
156.7
157
157.3
157.6
157.9
158.22
158.52
158.9
160.89
163.39
166.4
169.53
172.79
175.98
179.04
181.71
183.68
184.66
184.19
181.94
174.39
174.58
174.24
174.26
174.79
175.33
175.24
174.56
172.92
170.4
167.4
164.32
161.8
159.9
158.34
157.1
156.2
155.66
155.32
155.12
155.13
155.18
155.3
155.46
155.65
155.87
156.11
156.36
156.62
156.88
157.16
157.44
157.72
158
158.28
158.57
158.85
159.14
159.5
161.51
164.15
167.15
170.41
173.78
177.06
180.39
183.45
185.96
187.36
187.09
185.01
181.15
181.5
181.17
181.39
182.11
182.58
181.73
179.85
176.9
173.36
169.67
166.13
163.34
161.29
159.57
158.24
157.27
156.58
156.23
156.03
155.96
155.98
156.06
156.19
156.36
156.57
156.73
157.01
157.25
157.5
157.76
158.02
158.29
158.5
158.82
159.09
159.35
159.62
159.98
162.02
164.73
167.82
171.07
174.56
178.03
181.48
184.85
187.86
189.84
189.94
188.04
187.83
187.64
187.03
187.37
188.91
189.44
186.93
183.32
179.29
175.13
171.05
167.28
164.34
162.19
160.41
159.01
158
157.32
156.9
156.66
156.56
156.56
156.62
156.74
156.89
157.07
157.27
157.48
157.71
157.93
158.17
158.42
158.67
158.91
159.17
159.42
159.68
159.93
160.26
162.37
165.06
168.25
171.56
175.09
178.66
182.25
185.84
189.35
192.04
192.77
190.95
188.28
188.43
187.83
188.04
189.08
189.42
187.63
183.88
179.7
175.57
171.41
167.64
164.74
162.58
160.81
159.42
158.38
157.73
157.29
157.04
156.93
156.9
156.96
157.07
157.19
157.36
157.55
157.74
157.94
158.17
158.4
158.63
158.87
159.11
159.35
159.59
159.8
160.09
160.41
162.46
165.25
168.47
171.87
175.45
179.04
182.74
186.47
190.17
193.58
195.22
193.53
182.41
182.62
182.33
182.28
182.7
183.15
183.02
181.47
178.33
174.66
170.81
167.28
164.51
162.48
160.75
159.48
158.5
157.83
157.43
157.19
157.08
157
157.09
157.18
157.29
157.45
157.63
157.81
158
158.21
158.42
158.65
158.89
159.12
159.35
159.59
159.81
160.04
160.35
162.43
165.19
168.44
171.89
175.52
179.22
182.87
186.78
190.7
194.48
196.8
196.13
176.64
176.68
176.23
176.06
176.39
176.9
177.16
176.77
175.24
172.54
169.36
166.21
163.78
161.91
160.38
159.19
158.29
157.69
157.29
157.07
156.98
156.96
157
157.07
157.19
157.34
157.51
157.68
157.88
158.07
158.25
158.5
158.72
158.95
159.17
159.39
159.62
159.86
160.15
162.21
164.94
168.18
171.56
175.3
179.03
182.73
186.65
190.62
194.49
197.46
197.92
171.06
171
170.41
170.16
170.41
171.05
171.54
171.62
171
169.42
167.13
164.59
162.49
160.9
159.59
158.56
157.77
157.24
156.96
156.76
156.69
156.67
156.69
156.79
156.92
157.06
157.19
157.36
157.55
157.76
157.97
158.18
158.38
158.6
158.82
159.05
159.28
159.5
159.8
161.82
164.45
167.7
171.1
174.73
178.5
182.3
186.13
190.11
193.88
196.48
196.46
165.85
165.71
165.01
164.69
164.97
165.66
166.35
166.78
166.67
165.94
164.37
162.55
160.88
159.59
158.51
157.65
157.05
156.65
156.36
156.26
156.22
156.22
156.27
156.37
156.45
156.61
156.77
156.94
157.13
157.3
157.51
157.73
157.95
158.17
158.37
158.59
158.82
159.03
159.32
161.31
163.94
167.09
170.42
174.02
177.73
181.48
185.29
189.05
192.52
194.23
193.33
161.12
160.91
160.18
159.81
160.11
160.9
161.78
162.52
162.85
162.7
161.82
160.37
159.18
158.17
157.3
156.64
156.18
155.88
155.72
155.64
155.64
155.67
155.76
155.86
155.98
156.13
156.29
156.45
156.64
156.84
157.04
157.23
157.45
157.67
157.89
158.1
158.33
158.56
158.84
160.78
163.36
166.43
169.69
173.22
176.82
180.47
184.13
187.7
190.63
191.31
190.32
157.09
156.86
156.1
155.72
156.08
156.99
158.06
159.05
159.76
160.01
159.63
158.71
157.61
156.95
156.29
155.78
155.43
155.22
155.11
155.08
155.11
155.17
155.26
155.39
155.53
155.68
155.85
155.99
156.21
156.41
156.62
156.83
157.04
157.25
157.47
157.69
157.91
158.13
158.39
160.33
162.86
165.82
169.04
172.45
175.96
179.42
182.9
186.19
188.56
188.9
187.65
154.24
153.91
153.11
152.72
153.13
154.13
155.32
156.49
157.44
158.01
158.01
157.45
156.73
155.89
155.62
155.23
154.97
154.82
154.75
154.75
154.8
154.88
154.99
155.11
155.25
155.41
155.58
155.75
155.94
156.14
156.34
156.55
156.76
156.97
157.19
157.41
157.63
157.85
158.11
160.02
162.47
165.45
168.59
171.93
175.3
178.67
181.97
184.86
186.82
187.07
185.67
154.31
154.03
153.29
152.93
153.19
153.92
154.97
156.06
157.02
157.66
157.83
157.42
156.81
156.27
155.64
155.39
155.12
154.93
154.83
154.78
154.78
154.76
154.86
154.94
155.03
155.13
155.26
155.39
155.54
155.7
155.87
156.04
156.23
156.41
156.61
156.81
157.01
157.21
157.49
159.37
161.86
164.77
167.98
171.36
174.78
178.24
181.54
184.48
186.24
186.49
185.05
155.92
155.75
155.19
154.91
155.14
155.78
156.57
157.35
158.12
158.67
158.83
158.45
157.82
157.24
156.69
156.03
155.86
155.58
155.38
155.23
155.12
155.05
155.02
155.01
155.03
155.07
155.14
155.16
155.3
155.41
155.54
155.68
155.82
155.98
156.14
156.31
156.49
156.67
156.93
158.84
161.38
164.38
167.72
171.27
174.86
178.31
181.64
184.5
186.33
186.55
185.12
158.6
158.57
158.23
158.05
158.25
158.76
159.38
160.01
160.46
160.78
160.8
160.34
159.58
158.93
158.25
157.63
156.79
156.66
156.29
156
155.71
155.58
155.43
155.33
155.25
155.16
155.19
155.21
155.25
155.3
155.37
155.47
155.57
155.69
155.82
155.96
156.11
156.26
156.5
158.43
161.14
164.31
167.91
171.47
175.04
178.59
181.93
184.83
186.66
186.93
185.47
161.94
162.05
161.88
161.8
161.96
162.35
162.81
163.26
163.55
163.56
163.35
162.75
161.9
161.06
160.21
159.41
158.67
157.7
157.5
157.05
156.67
156.35
156.08
155.86
155.7
155.56
155.46
155.39
155.36
155.36
155.38
155.41
155.47
155.55
155.64
155.74
155.86
155.99
156.21
158.29
161.13
164.64
168.25
171.85
175.36
178.93
182.3
185.27
187.22
187.54
186.06
165.65
165.84
165.78
165.76
165.91
166.21
166.53
166.82
166.95
166.8
166.3
165.48
164.45
163.45
162.41
161.4
160.48
159.63
158.61
158.37
157.79
157.39
157
156.66
156.38
156.15
155.96
155.82
155.71
155.63
155.59
155.58
155.59
155.62
155.66
155.73
155.81
155.91
156.11
158.35
161.41
165.06
168.66
172.25
175.76
179.35
182.69
185.85
187.96
188.32
186.87
169.54
169.79
169.8
169.82
169.96
170.19
170.4
170.55
170.52
170.2
169.47
168.32
167.07
165.86
164.62
163.44
162.37
161.39
160.54
159.55
159.12
158.53
158.02
157.57
157.18
156.85
156.58
156.35
156.16
156.01
155.9
155.83
155.79
155.76
155.77
155.8
155.84
155.9
156.08
158.56
161.96
165.53
169.1
172.68
176.26
179.81
183.27
186.41
188.83
189.33
187.87
173.52
173.8
173.87
173.92
174.05
174.23
174.35
174.37
174.13
173.66
172.69
171.15
169.57
168.16
166.77
165.43
164.21
163.11
162.12
161.24
160.38
159.74
159.12
158.56
158.07
157.64
157.27
156.96
156.69
156.48
156.3
156.17
156.07
155.99
155.95
155.94
155.94
155.97
155.96
158.97
162.47
166.01
169.48
173.13
176.71
180.28
183.8
187.13
189.76
190.49
189.03
177.56
177.85
177.96
178.04
178.17
178.3
178.34
178.24
177.87
177.12
175.79
173.78
171.87
170.31
168.77
167.32
165.99
164.78
163.68
162.68
161.8
160.98
160.26
159.6
159.02
158.51
158.05
157.65
157.32
157.03
156.79
156.6
156.44
156.32
156.23
156.17
156.14
156.13
156.28
159.5
162.75
166.47
170
173.57
177.15
180.72
184.28
187.73
190.71
191.73
190.35
181.62
181.93
182.07
182.16
182.3
182.4
182.35
182.09
181.47
180.33
178.44
176.06
173.85
172.11
170.57
169.05
167.63
166.34
165.18
164.09
163.13
162.26
161.43
160.7
160.04
159.46
158.93
158.48
158.07
157.73
157.43
157.18
156.97
156.8
156.67
156.57
156.51
156.47
156.49
159.98
163.41
166.88
170.26
173.93
177.5
181.1
184.69
188.24
191.47
193.07
191.83
185.57
185.88
186.02
186.12
186.29
186.36
186.17
185.64
184.48
182.64
180.27
177.6
175.29
173.56
171.88
170.32
168.89
167.55
166.34
165.22
164.21
163.29
162.42
161.63
160.93
160.29
159.72
159.2
158.75
158.36
158.01
157.72
157.47
157.27
157.1
156.97
156.87
156.81
156.99
160.3
163.68
167.12
170.61
173.93
177.68
181.27
184.88
188.49
191.91
194.16
193.38
188.73
188.98
189.1
189.22
189.44
189.47
188.91
187.61
185.58
183.23
180.69
177.93
175.38
173.76
172.1
170.55
169.08
167.75
166.53
165.42
164.38
163.44
162.55
161.76
161.03
160.37
159.77
159.23
158.76
158.34
157.97
157.65
157.38
157.17
156.98
156.82
156.69
156.61
156.92
160.2
163.55
166.96
170.42
173.93
177.47
181.04
184.65
188.3
191.83
194.55
194.75
190.1
189.65
189.31
189.52
190.34
190.23
188.55
186.59
184.4
182
179.42
176.69
173.8
172.04
170.34
168.73
167.23
165.85
164.59
163.44
162.38
161.41
160.53
159.71
158.96
158.27
157.66
157.1
156.6
156.16
155.78
155.45
155.17
154.93
154.73
154.56
154.44
154.35
155.93
159.2
162.53
165.94
169.38
172.89
176.43
179.99
183.6
187.26
190.79
193.62
NaN
